# Supplementary material for: The varying temperature- and pressure-induced phase transition pathways in hybrid improper ferroelectric Sr3Sn2O7
Source: Acta Crystallogr B Struct Sci Cryst Eng Mater. 2025 Apr 14;81(Pt 3):318–24. doi: 10.1107/S2052520625002306 (PMC12147935; doi:10.1107/S2052520625002306)
Supplement: Supplementary file 1 [file b-81-00318-sup1.zip › SSO_HP_VT_CIFs/SSO_VT_CIFS/SrSnO_I19VT_21_460_2_pnab_if.cif]

data_srsno_i19vt_21_460_2_pnab_if

# start Validation Reply Form
_vrf_PLAT971_srsno_i19vt_21_460_2_pnab_if
;
PROBLEM: Check Calcd Resid. Dens.  0.69Ang From Sn1             5.68 eA-3  
RESPONSE: The sample is highly absorbing and contains a significant 
proportion of heavy elements. While efforts have been made to account
for this as best as possible, the diffractometer upon which the data 
were collected lacks a camera with which to obtain a true representation
of the crystal for a more explicit correction. The impact of this upon
the data is further compounded by the crystal existing as a highly 
anisotropic plate. Errors carried through from this in the intensities will 
increase the residual levels in the model. This is in addition to the typical
fourier rippling that is expected at heavy elements, and the impact of the
spherical contraction of the valence shell owed to the ionisation of these 
metals in this highly charge system. Since these residuals exist close to 
these heavy metal centres and the model (and symmetry) has been thoroughly 
evaluated (see the manuscript), these are believed to have no physical 
significance.
;
_vrf_PLAT972_srsno_i19vt_21_460_2_pnab_if
;
PROBLEM: Check Calcd Resid. Dens.  0.35Ang From Sr2            -4.31 eA-3  
RESPONSE: The sample is highly absorbing and contains a significant 
proportion of heavy elements. While efforts have been made to account
for this as best as possible, the diffractometer upon which the data 
were collected lacks a camera with which to obtain a true representation
of the crystal for a more explicit correction. The impact of this upon
the data is further compounded by the crystal existing as a highly 
anisotropic plate. Errors carried through from this in the intensities will 
increase the residual levels in the model. This is in addition to the typical
fourier rippling that is expected at heavy elements, and the impact of the
spherical contraction of the valence shell owed to the ionisation of these 
metals in this highly charge system. Since these residuals exist close to 
these heavy metal centres and the model (and symmetry) has been thoroughly 
evaluated (see the manuscript), these are believed to have no physical 
significance.
;
_vrf_PLAT974_srsno_i19vt_21_460_2_pnab_if
;
PROBLEM: Check Calcd Negative Resid. Density on       Sr1      -2.97 eA-3  
RESPONSE: The sample is highly absorbing and contains a significant 
proportion of heavy elements. While efforts have been made to account
for this as best as possible, the diffractometer upon which the data 
were collected lacks a camera with which to obtain a true representation
of the crystal for a more explicit correction. The impact of this upon
the data is further compounded by the crystal existing as a highly 
anisotropic plate. Errors carried through from this in the intensities will 
increase the residual levels in the model. This is in addition to the typical
fourier rippling that is expected at heavy elements, and the impact of the
spherical contraction of the valence shell owed to the ionisation of these 
metals in this highly charge system. Since these residuals exist close to 
these heavy metal centres and the model (and symmetry) has been thoroughly 
evaluated (see the manuscript), these are believed to have no physical 
significance.
;
_vrf_PLAT097_srsno_i19vt_21_460_2_pnab_if
;
PROBLEM: Large Reported Max.  (Positive) Residual Density       5.88 eA-3  
RESPONSE: The sample is highly absorbing and contains a significant 
proportion of heavy elements. While efforts have been made to account
for this as best as possible, the diffractometer upon which the data 
were collected lacks a camera with which to obtain a true representation
of the crystal for a more explicit correction. The impact of this upon
the data is further compounded by the crystal existing as a highly 
anisotropic plate. Errors carried through from this in the intensities will 
increase the residual levels in the model. This is in addition to the typical
fourier rippling that is expected at heavy elements, and the impact of the
spherical contraction of the valence shell owed to the ionisation of these 
metals in this highly charge system. Since the residual exists close to 
a heavy metal centre and the model (and symmetry) has been thoroughly 
evaluated (see the manuscript), it is believed to have no physical 
significance.
;
_vrf_PLAT112_srsno_i19vt_21_460_2_pnab_if
;
PROBLEM: ADDSYM Detects New (Pseudo) Symm. Elem         4        100 %Fit  
RESPONSE: The deviations from the high symmetry aristotype are low, 
manifesting as low intensity superstructure reflections and small deviations
from the tetragonal aristotype. The model (and symmetry) has been thoroughly
evaluated (please see the manuscript).
;
_vrf_PLAT113_srsno_i19vt_21_460_2_pnab_if
;
PROBLEM: ADDSYM Suggests Possible Pseudo/New  Space Group     I4/mmm Check 
RESPONSE: The deviations from the high symmetry aristotype are low, 
manifesting as low intensity superstructure reflections and small deviations
from the tetragonal aristotype. The model (and symmetry) has been thoroughly
evaluated (please see the manuscript).
;
_vrf_PLAT975_srsno_i19vt_21_460_2_pnab_if
;
PROBLEM: Check Calcd Resid. Dens.  0.67Ang From O3      .       1.63 eA-3  
RESPONSE: The sample is highly absorbing and contains a significant 
proportion of heavy elements. While efforts have been made to account
for this as best as possible, the diffractometer upon which the data 
were collected lacks a camera with which to obtain a true representation
of the crystal for a more explicit correction. The impact of this upon
the data is further compounded by the crystal existing as a highly 
anisotropic plate. Errors carried through from this in the intensities will 
increase the residual levels in the model. This is in addition to the typical
fourier rippling that is expected at heavy elements, and the impact of the
spherical contraction of the valence shell owed to the ionisation of these 
metals in this highly charge system. Since these residuals exist close to 
these heavy metal centres and the model (and symmetry) has been thoroughly 
evaluated (see the manuscript), these are believed to have no physical 
significance.
;
# end Validation Reply Form

_audit_creation_date               2025-01-14
_audit_creation_method
;
Olex2 1.5-ac7-013
(compiled 2025.01.02 svn.rf662f148 for Rigaku Oxford Diffraction, GUI svn.r7109)
;
_shelx_SHELXL_version_number       '2019/3'
_audit_contact_author_address      
;
Dept. of Chemistry, University of Warwick, Gibbet Hill Road, Coventry, CV4 7AL
;
_audit_contact_author_email        ?
_audit_contact_author_name         'Evie Ladbrook'
_audit_contact_author_phone        ?
_publ_contact_author_id_orcid      ?
_publ_section_references
;
Dolomanov, O.V., Bourhis, L.J., Gildea, R.J, Howard, J.A.K. & Puschmann, H.
 (2009), J. Appl. Cryst. 42, 339-341.

Sheldrick, G.M. (2008). Acta Cryst. A64, 112-122.

Sheldrick, G.M. (2015). Acta Cryst. C71, 3-8.
;
_chemical_name_common              ?
_chemical_name_systematic          ?
_chemical_formula_moiety           'O7 Sn2 Sr3'
_chemical_formula_sum              'O7 Sn2 Sr3'
_chemical_formula_weight           612.24
_chemical_melting_point            ?
_chemical_oxdiff_formula           'Sr3 Sn2 O7'
loop_
  _atom_type_symbol
  _atom_type_description
  _atom_type_scat_dispersion_real
  _atom_type_scat_dispersion_imag
  _atom_type_scat_source
 'O' 'O' 0.0101 0.0057 'International Tables Vol C Tables 4.2.6.8 and 6.1.1.4'
 'Sr' 'Sr' -1.1610 3.0594
 'International Tables Vol C Tables 4.2.6.8 and 6.1.1.4'
 'Sn' 'Sn' -0.6810 1.3529
 'International Tables Vol C Tables 4.2.6.8 and 6.1.1.4'

_shelx_space_group_comment
;
The symmetry employed for this shelxl refinement is uniquely defined
by the following loop, which should always be used as a source of
symmetry information in preference to the above space-group names.
They are only intended as comments.
;
_space_group_crystal_system        'orthorhombic'
_space_group_IT_number             60
_space_group_name_H-M_alt          'P n a b'
_space_group_name_Hall             '-P 2bc 2n'
loop_
  _space_group_symop_operation_xyz
 'x, y, z'
 'x+1/2, -y+1/2, -z+1/2'
 '-x+1/2, y, -z'
 '-x, -y+1/2, z+1/2'
 '-x, -y, -z'
 '-x-1/2, y-1/2, z-1/2'
 'x-1/2, -y, z'
 'x, y-1/2, -z-1/2'

_cell_length_a                     5.70100(17)
_cell_length_b                     5.7201(2)
_cell_length_c                     20.6940(8)
_cell_angle_alpha                  90
_cell_angle_beta                   90
_cell_angle_gamma                  90
_cell_volume                       674.83(4)
_cell_formula_units_Z              4
_cell_measurement_reflns_used      899
_cell_measurement_temperature      460
_cell_measurement_theta_max        33.4280
_cell_measurement_theta_min        3.8140
_shelx_estimated_absorpt_T_max     0.675
_shelx_estimated_absorpt_T_min     0.331
_exptl_absorpt_coefficient_mu      28.440
_exptl_absorpt_correction_T_max    0.01079
_exptl_absorpt_correction_T_min    0.00082
_exptl_absorpt_correction_type     sphere
_exptl_absorpt_process_details
;
CrysAlisPro 1.171.43.91a (Rigaku Oxford Diffraction, 2023)
Spherical absorption correction
using equivalent radius and absorption coefficient.
Empirical absorption correction using spherical harmonics,
implemented in SCALE3 ABSPACK scaling algorithm.
;
_exptl_absorpt_special_details     ?
_exptl_crystal_colour              'clear colourless'
_exptl_crystal_colour_lustre       clear
_exptl_crystal_colour_primary      colourless
_exptl_crystal_density_diffrn      6.026
_exptl_crystal_density_meas        ?
_exptl_crystal_density_method      ?
_exptl_crystal_description         plate
_exptl_crystal_F_000               1080
_exptl_crystal_size_max            0.05
_exptl_crystal_size_mid            0.05
_exptl_crystal_size_min            0.015
_exptl_crystal_size_rad            0.400
_exptl_transmission_factor_max     ?
_exptl_transmission_factor_min     ?
_diffrn_reflns_av_R_equivalents    0.0917
_diffrn_reflns_av_unetI/netI       0.0340
_diffrn_reflns_Laue_measured_fraction_full  0.997
_diffrn_reflns_Laue_measured_fraction_max  0.967
_diffrn_reflns_limit_h_max         9
_diffrn_reflns_limit_h_min         -8
_diffrn_reflns_limit_k_max         8
_diffrn_reflns_limit_k_min         -9
_diffrn_reflns_limit_l_max         33
_diffrn_reflns_limit_l_min         -32
_diffrn_reflns_number              20881
_diffrn_reflns_point_group_measured_fraction_full  0.997
_diffrn_reflns_point_group_measured_fraction_max  0.967
_diffrn_reflns_theta_full          24.415
_diffrn_reflns_theta_max           34.169
_diffrn_reflns_theta_min           1.908
_diffrn_ambient_temperature        460
_diffrn_detector                   'Hybrid Pixel Array Detector'
_diffrn_detector_area_resol_mean   5.8140
_diffrn_measured_fraction_theta_full  0.997
_diffrn_measured_fraction_theta_max  0.967
_diffrn_measurement_details
;
List of Runs (angles in degrees, time in seconds):

  # Type    Start    End  Width  t~exp~   \w     \q     \k     \f   Frames
--------------------------------------------------------------------------
  1  \f      0.00 360.00   0.20    0.20   0.00   0.00   0.00    --  1800
  2  \w   -150.00  20.00   0.20    0.20    --   25.00   0.00 288.00  850
  3  \w   -150.00  20.00   0.20    0.20    --   25.00   0.00 216.00  850
  4  \w   -150.00  20.00   0.20    0.20    --   25.00   0.00 144.00  850
  5  \w   -150.00  20.00   0.20    0.20    --   25.00   0.00  72.00  850
  6  \w   -150.00  20.00   0.20    0.20    --   25.00   0.00   0.00  850
;
_diffrn_measurement_device         'abstract diffractometer'
_diffrn_measurement_device_type   
 'dectris-CrysAlisPro-abstract goniometer imported dectris images'
_diffrn_measurement_method         '\w and \f scans'
_diffrn_orient_matrix_type        
 'CrysAlisPro convention (1999,Acta A55,543-557)'
_diffrn_orient_matrix_UB_11        0.0009400868
_diffrn_orient_matrix_UB_12        0.0076406837
_diffrn_orient_matrix_UB_13        0.0332344165
_diffrn_orient_matrix_UB_21        0.1203891916
_diffrn_orient_matrix_UB_22        0.0104021828
_diffrn_orient_matrix_UB_23        -0.0004416377
_diffrn_orient_matrix_UB_31        -0.0104971287
_diffrn_orient_matrix_UB_32        0.1196874906
_diffrn_orient_matrix_UB_33        -0.0020712151
_diffrn_radiation_monochromator    synchrotron
_diffrn_radiation_probe            x-ray
_diffrn_radiation_type             synchrotron
_diffrn_radiation_wavelength       0.6889
_diffrn_source                     synchrotron
_reflns_Friedel_coverage           0.000
_reflns_Friedel_fraction_full      .
_reflns_Friedel_fraction_max       .
_reflns_number_gt                  1100
_reflns_number_total               1484
_reflns_special_details
;
 Reflections were merged by SHELXL according to the crystal
 class for the calculation of statistics and refinement.
 
 _reflns_Friedel_fraction is defined as the number of unique
 Friedel pairs measured divided by the number that would be
 possible theoretically, ignoring centric projections and
 systematic absences.
;
_reflns_threshold_expression       'I > 2\s(I)'
_computing_cell_refinement         'CrysAlisPro 1.171.43.91a (Rigaku OD, 2023)'
_computing_data_collection        
 'CrysAlisPro 1.171.43.91a (Rigaku OD, 2023) (IMPORT)'
_computing_data_reduction          'CrysAlisPro 1.171.43.91a (Rigaku OD, 2023)'
_computing_molecular_graphics      'Olex2 1.5-ac7-013 (Dolomanov et al., 2009)'
_computing_publication_material    'Olex2 1.5-ac7-013 (Dolomanov et al., 2009)'
_computing_structure_refinement    'SHELXL 2019/3 (Sheldrick, 2015)'
_computing_structure_solution      'SHELXS  (Sheldrick, 2008)'
_refine_diff_density_max           5.883
_refine_diff_density_min           -4.499
_refine_diff_density_rms           1.035
_refine_ls_extinction_coef         .
_refine_ls_extinction_method       none
_refine_ls_goodness_of_fit_ref     1.016
_refine_ls_hydrogen_treatment      undef
_refine_ls_matrix_type             full
_refine_ls_number_parameters       56
_refine_ls_number_reflns           1484
_refine_ls_number_restraints       0
_refine_ls_R_factor_all            0.0900
_refine_ls_R_factor_gt             0.0850
_refine_ls_restrained_S_all        1.016
_refine_ls_shift/su_max            0.000
_refine_ls_shift/su_mean           0.000
_refine_ls_structure_factor_coef   Fsqd
_refine_ls_weighting_details      
 'w=1/[\s^2^(Fo^2^)+(0.1813P)^2^] where P=(Fo^2^+2Fc^2^)/3'
_refine_ls_weighting_scheme        calc
_refine_ls_wR_factor_gt            0.2236
_refine_ls_wR_factor_ref           0.2397
_refine_special_details
;
All atoms were refined as anisotropic without the need for any restraints.
;
_olex2_refinement_description
;
;
_atom_sites_solution_hydrogens     .
_atom_sites_solution_primary       isomorph
_atom_sites_solution_secondary     difmap
loop_
  _atom_site_label
  _atom_site_type_symbol
  _atom_site_fract_x
  _atom_site_fract_y
  _atom_site_fract_z
  _atom_site_U_iso_or_equiv
  _atom_site_adp_type
  _atom_site_occupancy
  _atom_site_site_symmetry_order
  _atom_site_calc_flag
  _atom_site_refinement_flags_posn
  _atom_site_refinement_flags_adp
  _atom_site_refinement_flags_occupancy
  _atom_site_disorder_assembly
  _atom_site_disorder_group
 Sn1 Sn 0.75185(3) 0.25024(3) 0.09827(4) 0.0241(3) Uani 1 1 d . . . . .
 Sr1 Sr 0.250000 0.25193(7) 0.000000 0.0303(4) Uani 1 2 d S T P . .
 Sr2 Sr 0.25828(8) 0.24380(6) 0.18718(7) 0.0309(3) Uani 1 1 d . . . . .
 O1 O 0.750000 0.2912(10) 0.000000 0.0405(11) Uani 1 2 d S T P . .
 O2 O 0.7480(5) 0.2181(8) 0.1963(4) 0.0398(9) Uani 1 1 d . . . . .
 O3 O 0.4779(5) 0.0248(5) 0.08951(16) 0.0371(6) Uani 1 1 d . . . . .
 O4 O 0.0261(5) 0.4751(5) 0.10364(15) 0.0390(6) Uani 1 1 d . . . . .

loop_
  _atom_site_aniso_label
  _atom_site_aniso_U_11
  _atom_site_aniso_U_22
  _atom_site_aniso_U_33
  _atom_site_aniso_U_23
  _atom_site_aniso_U_13
  _atom_site_aniso_U_12
 Sn1 0.0233(4) 0.0237(4) 0.0253(4) -0.00005(5) 0.00001(5) -0.00002(4)
 Sr1 0.0305(5) 0.0302(5) 0.0301(8) 0.000 -0.00049(12) 0.000
 Sr2 0.0321(4) 0.0317(4) 0.0290(5) 0.00056(9) -0.00010(10) 0.00116(8)
 O1 0.051(3) 0.042(2) 0.029(2) 0.000 0.0006(12) 0.000
 O2 0.047(2) 0.0434(16) 0.0295(16) 0.0026(19) 0.0000(8) -0.0026(9)
 O3 0.0305(11) 0.0351(11) 0.0457(13) 0.0021(9) 0.0004(9) -0.0082(9)
 O4 0.0321(11) 0.0347(11) 0.0501(15) 0.0027(9) 0.0013(9) -0.0083(9)

_geom_special_details
;
 All esds (except the esd in the dihedral angle between two l.s. planes)
 are estimated using the full covariance matrix.  The cell esds are taken
 into account individually in the estimation of esds in distances, angles
 and torsion angles; correlations between esds in cell parameters are only
 used when they are defined by crystal symmetry.  An approximate (isotropic)
 treatment of cell esds is used for estimating esds involving l.s. planes.
;
loop_
  _geom_bond_atom_site_label_1
  _geom_bond_atom_site_label_2
  _geom_bond_distance
  _geom_bond_site_symmetry_2
  _geom_bond_publ_flag
 Sn1 Sr1 3.4930(5) 1_655 ?
 Sn1 Sr1 3.4992(6) 5_665 ?
 Sn1 Sr2 3.4238(8) 1_655 ?
 Sn1 Sr2 3.4296(8) 7_665 ?
 Sn1 Sr2 3.3622(8) . ?
 Sn1 Sr2 3.3723(8) 7_655 ?
 Sn1 O1 2.0471(10) . ?
 Sn1 O2 2.036(8) . ?
 Sn1 O3 2.034(2) . ?
 Sn1 O3 2.042(2) 7_655 ?
 Sn1 O4 2.034(2) 7_665 ?
 Sn1 O4 2.027(2) 1_655 ?
 Sr1 O1 3.107(6) 5_655 ?
 Sr1 O1 2.8594(5) . ?
 Sr1 O1 2.8594(5) 1_455 ?
 Sr1 O1 2.613(6) 5_665 ?
 Sr1 O3 2.609(4) . ?
 Sr1 O3 2.888(3) 7 ?
 Sr1 O3 2.888(3) 5_655 ?
 Sr1 O3 2.609(4) 3 ?
 Sr1 O4 3.085(4) 7_665 ?
 Sr1 O4 2.803(3) . ?
 Sr1 O4 3.085(4) 5_565 ?
 Sr1 O4 2.803(3) 3 ?
 Sr2 O2 2.423(9) 2_455 ?
 Sr2 O2 3.084(4) 7_565 ?
 Sr2 O2 2.919(3) 1_455 ?
 Sr2 O2 2.650(5) 7 ?
 Sr2 O2 2.802(3) . ?
 Sr2 O3 3.000(4) 7 ?
 Sr2 O3 2.687(3) . ?
 Sr2 O4 2.812(3) 7_665 ?
 Sr2 O4 2.548(4) . ?

loop_
  _geom_angle_atom_site_label_1
  _geom_angle_atom_site_label_2
  _geom_angle_atom_site_label_3
  _geom_angle
  _geom_angle_site_symmetry_1
  _geom_angle_site_symmetry_3
  _geom_angle_publ_flag
 Sr1 Sn1 Sr1 70.236(14) 1_655 5_665 ?
 Sr2 Sn1 Sr1 177.49(2) 7_655 5_665 ?
 Sr2 Sn1 Sr1 108.880(12) 1_655 5_665 ?
 Sr2 Sn1 Sr1 68.12(2) 1_655 1_655 ?
 Sr2 Sn1 Sr1 67.98(2) 7_665 5_665 ?
 Sr2 Sn1 Sr1 108.930(12) . 5_665 ?
 Sr2 Sn1 Sr1 177.53(2) . 1_655 ?
 Sr2 Sn1 Sr1 107.535(14) 7_665 1_655 ?
 Sr2 Sn1 Sr1 108.127(13) 7_655 1_655 ?
 Sr2 Sn1 Sr2 114.48(4) 7_655 7_665 ?
 Sr2 Sn1 Sr2 71.86(2) 7_655 1_655 ?
 Sr2 Sn1 Sr2 74.02(2) . 7_665 ?
 Sr2 Sn1 Sr2 72.624(19) . 7_655 ?
 Sr2 Sn1 Sr2 73.248(19) 1_655 7_665 ?
 Sr2 Sn1 Sr2 114.30(4) . 1_655 ?
 O1 Sn1 Sr1 47.89(17) . 5_665 ?
 O1 Sn1 Sr1 54.937(19) . 1_655 ?
 O1 Sn1 Sr2 115.87(17) . 7_665 ?
 O1 Sn1 Sr2 122.72(2) . . ?
 O1 Sn1 Sr2 122.64(2) . 1_655 ?
 O1 Sn1 Sr2 129.65(17) . 7_655 ?
 O2 Sn1 Sr1 130.70(13) . 5_665 ?
 O2 Sn1 Sr1 126.07(8) . 1_655 ?
 O2 Sn1 Sr2 56.29(8) . . ?
 O2 Sn1 Sr2 62.74(13) . 7_665 ?
 O2 Sn1 Sr2 58.19(8) . 1_655 ?
 O2 Sn1 Sr2 51.77(13) . 7_655 ?
 O2 Sn1 O1 178.32(14) . . ?
 O2 Sn1 O3 91.48(13) . 7_655 ?
 O3 Sn1 Sr1 125.27(9) 7_655 5_665 ?
 O3 Sn1 Sr1 117.51(11) . 5_665 ?
 O3 Sn1 Sr1 55.76(8) 7_655 1_655 ?
 O3 Sn1 Sr1 125.05(9) . 1_655 ?
 O3 Sn1 Sr2 52.83(9) 7_655 7_655 ?
 O3 Sn1 Sr2 126.24(9) . 7_665 ?
 O3 Sn1 Sr2 61.68(11) . 7_655 ?
 O3 Sn1 Sr2 60.48(10) 7_655 1_655 ?
 O3 Sn1 Sr2 53.06(8) . . ?
 O3 Sn1 Sr2 133.54(10) . 1_655 ?
 O3 Sn1 Sr2 124.64(9) 7_655 . ?
 O3 Sn1 Sr2 133.72(10) 7_655 7_665 ?
 O3 Sn1 O1 90.19(15) 7_655 . ?
 O3 Sn1 O1 88.86(13) . . ?
 O3 Sn1 O2 91.34(13) . . ?
 O3 Sn1 O3 89.32(2) . 7_655 ?
 O3 Sn1 O4 90.50(9) . 7_665 ?
 O4 Sn1 Sr1 122.97(9) 7_665 1_655 ?
 O4 Sn1 Sr1 61.18(11) 1_655 5_665 ?
 O4 Sn1 Sr1 53.22(9) 7_665 5_665 ?
 O4 Sn1 Sr1 53.36(9) 1_655 1_655 ?
 O4 Sn1 Sr2 119.55(11) 1_655 7_655 ?
 O4 Sn1 Sr2 47.59(11) 7_665 7_665 ?
 O4 Sn1 Sr2 55.04(9) 1_655 7_665 ?
 O4 Sn1 Sr2 120.83(11) 7_665 1_655 ?
 O4 Sn1 Sr2 56.56(9) 7_665 . ?
 O4 Sn1 Sr2 128.63(9) 7_665 7_655 ?
 O4 Sn1 Sr2 47.71(11) 1_655 1_655 ?
 O4 Sn1 Sr2 128.48(9) 1_655 . ?
 O4 Sn1 O1 87.85(14) 7_665 . ?
 O4 Sn1 O1 89.19(13) 1_655 . ?
 O4 Sn1 O2 90.48(13) 7_665 . ?
 O4 Sn1 O2 90.62(13) 1_655 . ?
 O4 Sn1 O3 178.03(13) 1_655 . ?
 O4 Sn1 O3 90.40(9) 1_655 7_655 ?
 O4 Sn1 O3 178.04(13) 7_665 7_655 ?
 O4 Sn1 O4 89.711(17) 1_655 7_665 ?
 O1 Sr1 O1 94.51(12) 1_455 5_655 ?
 O1 Sr1 O1 85.49(12) 5_665 . ?
 O1 Sr1 O1 180.0 5_665 5_655 ?
 O1 Sr1 O1 171.0(2) 1_455 . ?
 O1 Sr1 O1 94.51(12) . 5_655 ?
 O1 Sr1 O1 85.49(12) 5_665 1_455 ?
 O1 Sr1 O3 123.23(5) 5_665 5_655 ?
 O1 Sr1 O3 125.35(10) 1_455 5_655 ?
 O1 Sr1 O3 123.23(5) 5_665 7 ?
 O1 Sr1 O3 125.35(10) . 7 ?
 O1 Sr1 O3 60.51(9) . 5_655 ?
 O1 Sr1 O3 60.51(9) 1_455 7 ?
 O1 Sr1 O4 62.92(6) 5_665 3 ?
 O1 Sr1 O4 117.95(9) 1_455 7_665 ?
 O1 Sr1 O4 59.59(5) 5_665 5_565 ?
 O1 Sr1 O4 62.92(6) 5_665 . ?
 O1 Sr1 O4 56.74(8) . 7_665 ?
 O1 Sr1 O4 59.59(5) 5_665 7_665 ?
 O1 Sr1 O4 117.95(9) . 5_565 ?
 O1 Sr1 O4 56.74(8) 1_455 5_565 ?
 O3 Sr1 O1 119.87(6) . 5_665 ?
 O3 Sr1 O1 60.13(6) . 5_655 ?
 O3 Sr1 O1 60.13(6) 3 5_655 ?
 O3 Sr1 O1 56.77(5) 5_655 5_655 ?
 O3 Sr1 O1 62.79(9) . . ?
 O3 Sr1 O1 122.38(9) . 1_455 ?
 O3 Sr1 O1 62.79(9) 3 1_455 ?
 O3 Sr1 O1 122.38(9) 3 . ?
 O3 Sr1 O1 56.77(5) 7 5_655 ?
 O3 Sr1 O1 119.87(6) 3 5_665 ?
 O3 Sr1 O3 113.54(11) 5_655 7 ?
 O3 Sr1 O3 62.57(6) . 7 ?
 O3 Sr1 O3 85.12(10) . 5_655 ?
 O3 Sr1 O3 62.57(6) 3 5_655 ?
 O3 Sr1 O3 85.12(10) 3 7 ?
 O3 Sr1 O3 120.27(11) . 3 ?
 O3 Sr1 O4 96.06(10) 5_655 5_565 ?
 O3 Sr1 O4 60.29(6) 3 5_565 ?
 O3 Sr1 O4 96.06(10) 7 7_665 ?
 O3 Sr1 O4 122.90(8) . 3 ?
 O3 Sr1 O4 178.81(9) . 5_565 ?
 O3 Sr1 O4 116.70(8) 7 5_565 ?
 O3 Sr1 O4 84.85(11) 3 3 ?
 O3 Sr1 O4 84.85(11) . . ?
 O3 Sr1 O4 116.70(8) 5_655 7_665 ?
 O3 Sr1 O4 122.90(8) 3 . ?
 O3 Sr1 O4 178.81(9) 3 7_665 ?
 O3 Sr1 O4 60.29(6) . 7_665 ?
 O4 Sr1 O1 114.72(9) . . ?
 O4 Sr1 O1 60.67(8) 3 . ?
 O4 Sr1 O1 120.41(5) 7_665 5_655 ?
 O4 Sr1 O1 117.08(6) . 5_655 ?
 O4 Sr1 O1 114.72(9) 3 1_455 ?
 O4 Sr1 O1 60.67(8) . 1_455 ?
 O4 Sr1 O1 120.41(5) 5_565 5_655 ?
 O4 Sr1 O1 117.08(6) 3 5_655 ?
 O4 Sr1 O3 60.94(6) 3 5_655 ?
 O4 Sr1 O3 60.94(6) . 7 ?
 O4 Sr1 O3 169.96(13) 3 7 ?
 O4 Sr1 O3 169.96(14) . 5_655 ?
 O4 Sr1 O4 125.84(11) . 3 ?
 O4 Sr1 O4 93.96(9) 3 7_665 ?
 O4 Sr1 O4 93.96(9) . 5_565 ?
 O4 Sr1 O4 119.17(9) 7_665 5_565 ?
 O4 Sr1 O4 57.99(5) . 7_665 ?
 O4 Sr1 O4 57.99(5) 3 5_565 ?
 Sn1 Sr2 Sn1 73.72(2) . 7 ?
 Sn1 Sr2 Sn1 72.941(19) 7 1_455 ?
 Sn1 Sr2 Sn1 114.30(4) . 1_455 ?
 O2 Sr2 Sn1 150.45(18) 1_455 . ?
 O2 Sr2 Sn1 151.26(18) . 1_455 ?
 O2 Sr2 Sn1 37.14(18) 7 7 ?
 O2 Sr2 Sn1 128.19(10) 2_455 7 ?
 O2 Sr2 Sn1 88.98(14) 1_455 7 ?
 O2 Sr2 Sn1 91.73(11) 7 1_455 ?
 O2 Sr2 Sn1 90.20(14) . 7 ?
 O2 Sr2 Sn1 37.19(17) . . ?
 O2 Sr2 Sn1 92.20(10) 7_565 . ?
 O2 Sr2 Sn1 90.34(10) 7_565 1_455 ?
 O2 Sr2 Sn1 150.38(17) 7_565 7 ?
 O2 Sr2 Sn1 36.36(16) 1_455 1_455 ?
 O2 Sr2 Sn1 124.34(7) 2_455 . ?
 O2 Sr2 Sn1 120.91(7) 2_455 1_455 ?
 O2 Sr2 Sn1 93.91(11) 7 . ?
 O2 Sr2 O2 170.4(2) . 1_455 ?
 O2 Sr2 O2 93.85(11) . 7_565 ?
 O2 Sr2 O2 91.57(11) 1_455 7_565 ?
 O2 Sr2 O2 87.82(19) 2_455 . ?
 O2 Sr2 O2 88.00(10) 7 . ?
 O2 Sr2 O2 85.20(19) 2_455 1_455 ?
 O2 Sr2 O2 91.1(2) 2_455 7 ?
 O2 Sr2 O2 85.60(10) 7 1_455 ?
 O2 Sr2 O2 172.1(3) 7 7_565 ?
 O2 Sr2 O2 81.33(16) 2_455 7_565 ?
 O2 Sr2 O3 134.74(11) 2_455 7 ?
 O2 Sr2 O3 61.66(16) 7 7 ?
 O2 Sr2 O3 123.32(18) . 7 ?
 O2 Sr2 O3 66.34(17) 7 . ?
 O2 Sr2 O3 143.32(12) 2_455 . ?
 O2 Sr2 O3 59.11(17) 1_455 7 ?
 O2 Sr2 O4 128.76(15) 7 7_665 ?
 O2 Sr2 O4 128.05(12) 2_455 . ?
 O2 Sr2 O4 61.98(13) . 7_665 ?
 O2 Sr2 O4 125.02(13) 2_455 7_665 ?
 O3 Sr2 Sn1 89.64(8) . 1_455 ?
 O3 Sr2 Sn1 36.31(4) 7 1_455 ?
 O3 Sr2 Sn1 37.22(5) . . ?
 O3 Sr2 Sn1 94.75(6) 7 . ?
 O3 Sr2 Sn1 36.63(4) 7 7 ?
 O3 Sr2 Sn1 37.26(5) . 7 ?
 O3 Sr2 O2 119.29(18) . 1_455 ?
 O3 Sr2 O2 121.32(16) . 7_565 ?
 O3 Sr2 O2 122.82(14) 7 7_565 ?
 O3 Sr2 O2 64.02(18) . . ?
 O3 Sr2 O3 60.19(6) . 7 ?
 O3 Sr2 O4 63.34(7) . 7_665 ?
 O4 Sr2 Sn1 36.06(5) . 1_455 ?
 O4 Sr2 Sn1 98.61(7) 7_665 7 ?
 O4 Sr2 Sn1 93.32(7) . . ?
 O4 Sr2 Sn1 37.14(4) 7_665 . ?
 O4 Sr2 Sn1 96.97(7) 7_665 1_455 ?
 O4 Sr2 Sn1 93.40(7) . 7 ?
 O4 Sr2 O2 63.38(13) . 1_455 ?
 O4 Sr2 O2 60.88(15) . 7_565 ?
 O4 Sr2 O2 126.19(14) . . ?
 O4 Sr2 O2 58.46(14) 7_665 7_565 ?
 O4 Sr2 O2 123.67(16) . 7 ?
 O4 Sr2 O2 127.55(13) 7_665 1_455 ?
 O4 Sr2 O3 99.67(11) 7_665 7 ?
 O4 Sr2 O3 88.50(12) . . ?
 O4 Sr2 O3 62.09(7) . 7 ?
 O4 Sr2 O4 64.41(6) . 7_665 ?
 Sn1 O1 Sn1 166.8(3) 3_655 . ?
 Sn1 O1 Sr1 89.19(3) . 1_655 ?
 Sn1 O1 Sr1 83.42(17) . 5_655 ?
 Sn1 O1 Sr1 96.58(17) . 5_665 ?
 Sn1 O1 Sr1 89.19(3) 3_655 . ?
 Sn1 O1 Sr1 83.42(17) 3_655 5_655 ?
 Sn1 O1 Sr1 96.58(17) 3_655 5_665 ?
 Sn1 O1 Sr1 89.78(3) 3_655 1_655 ?
 Sn1 O1 Sr1 89.78(3) . . ?
 Sr1 O1 Sr1 180.0 5_665 5_655 ?
 Sr1 O1 Sr1 94.51(12) 5_665 . ?
 Sr1 O1 Sr1 171.0(2) 1_655 . ?
 Sr1 O1 Sr1 94.51(12) 5_665 1_655 ?
 Sr1 O1 Sr1 85.49(12) . 5_655 ?
 Sr1 O1 Sr1 85.49(12) 1_655 5_655 ?
 Sn1 O2 Sr2 169.5(2) . 2 ?
 Sn1 O2 Sr2 91.1(3) . 7_655 ?
 Sn1 O2 Sr2 86.52(19) . . ?
 Sn1 O2 Sr2 81.32(14) . 7_665 ?
 Sn1 O2 Sr2 85.45(18) . 1_655 ?
 Sr2 O2 Sr2 87.86(10) . 7_665 ?
 Sr2 O2 Sr2 172.1(3) 7_655 7_665 ?
 Sr2 O2 Sr2 91.35(11) 7_655 1_655 ?
 Sr2 O2 Sr2 99.19(18) 2 7_655 ?
 Sr2 O2 Sr2 85.81(9) 1_655 7_665 ?
 Sr2 O2 Sr2 93.98(12) 7_655 . ?
 Sr2 O2 Sr2 92.03(19) 2 1_655 ?
 Sr2 O2 Sr2 94.9(2) 2 . ?
 Sr2 O2 Sr2 88.3(2) 2 7_665 ?
 Sr2 O2 Sr2 170.4(2) . 1_655 ?
 Sn1 O3 Sn1 164.9(2) . 7 ?
 Sn1 O3 Sr1 88.49(10) 7 5_655 ?
 Sn1 O3 Sr1 97.47(12) . . ?
 Sn1 O3 Sr1 89.55(10) . 5_655 ?
 Sn1 O3 Sr1 97.61(12) 7 . ?
 Sn1 O3 Sr2 89.72(10) . . ?
 Sn1 O3 Sr2 83.21(11) 7 7_655 ?
 Sn1 O3 Sr2 89.91(10) 7 . ?
 Sn1 O3 Sr2 81.69(11) . 7_655 ?
 Sr1 O3 Sr1 94.88(10) . 5_655 ?
 Sr1 O3 Sr2 177.01(12) . 7_655 ?
 Sr1 O3 Sr2 82.25(9) 5_655 7_655 ?
 Sr1 O3 Sr2 94.01(11) . . ?
 Sr2 O3 Sr1 171.10(15) . 5_655 ?
 Sr2 O3 Sr2 88.87(10) . 7_655 ?
 Sn1 O4 Sn1 167.1(2) 1_455 7_565 ?
 Sn1 O4 Sr1 91.17(10) 1_455 . ?
 Sn1 O4 Sr1 83.66(11) 1_455 5_565 ?
 Sn1 O4 Sr1 83.90(11) 7_565 5_565 ?
 Sn1 O4 Sr1 91.24(10) 7_565 . ?
 Sn1 O4 Sr2 86.30(10) 7_565 7_565 ?
 Sn1 O4 Sr2 96.23(12) 1_455 . ?
 Sn1 O4 Sr2 96.28(12) 7_565 . ?
 Sn1 O4 Sr2 88.73(10) 1_455 7_565 ?
 Sr1 O4 Sr1 86.04(9) . 5_565 ?
 Sr1 O4 Sr2 167.98(15) . 7_565 ?
 Sr2 O4 Sr1 92.64(11) . . ?
 Sr2 O4 Sr1 178.67(13) . 5_565 ?
 Sr2 O4 Sr1 82.01(10) 7_565 5_565 ?
 Sr2 O4 Sr2 99.32(11) . 7_565 ?

_shelx_res_file
;
TITL SrSnO_I19VT_21_460_2_pnab_if in Pnab
    srsno_i19vt_21_460_2_pnab_if.res
    created by SHELXL-2019/3 at 11:03:55 on 14-Jan-2025
REM Pnab (#60 with fixed user cell
CELL 0.6889 5.701004 5.720054 20.694002 90 90 90
ZERR 4 0.000169 0.000216 0.000763 0 0 0
LATT 1
SYMM 0.5+X,0.5-Y,0.5-Z
SYMM 0.5-X,+Y,-Z
SYMM -X,0.5-Y,0.5+Z
SFAC O Sr Sn
DISP O 0.0101 0.0057 30.1044
DISP Sn -0.681 1.3529 5641.0613
DISP Sr -1.161 3.0594 12162.7002
UNIT 28 12 8

L.S. 8
PLAN  5
SIZE 0.05 0.05 0.015
TEMP 146.85
CONF
LIST 4
MORE -1
fmap 2
acta
OMIT 0 0 -10
OMIT 0 0 -4
OMIT 0 2 0
OMIT 1 1 -5
OMIT 2 0 0
REM <olex2.extras>
REM <HklSrc "%.\\SrSnO_I19VT_21_460_2_pnab_if.hkl">
REM </olex2.extras>

WGHT    0.181300
FVAR       1.19600
SN1   3    0.751847    0.250237    0.098269    11.00000    0.02328    0.02369 =
         0.02528   -0.00005    0.00001   -0.00002
SR1   2    0.250000    0.251927    0.000000    10.50000    0.03052    0.03021 =
         0.03013    0.00000   -0.00049    0.00000
SR2   2    0.258279    0.243800    0.187178    11.00000    0.03207    0.03167 =
         0.02905    0.00056   -0.00010    0.00116
O1    1    0.750000    0.291248    0.000000    10.50000    0.05131    0.04155 =
         0.02866    0.00000    0.00064    0.00000
O2    1    0.748004    0.218148    0.196259    11.00000    0.04657    0.04335 =
         0.02948    0.00260    0.00000   -0.00255
O3    1    0.477868    0.024799    0.089505    11.00000    0.03053    0.03508 =
         0.04566    0.00214    0.00037   -0.00823
O4    1    0.026051    0.475054    0.103643    11.00000    0.03210    0.03469 =
         0.05011    0.00273    0.00129   -0.00831
HKLF 4


REM  SrSnO_I19VT_21_460_2_pnab_if in Pnab
REM wR2 = 0.2397, GooF = S = 1.016, Restrained GooF = 1.016 for all data
REM R1 = 0.0850 for 1100 Fo > 4sig(Fo) and 0.0900 for all 1484 data
REM 56 parameters refined using 0 restraints

END

WGHT      0.1813      0.0000

REM Highest difference peak  5.883,  deepest hole -4.499,  1-sigma level  1.035
Q1    1   0.8312  0.3330  0.0994  11.00000  0.05    5.88
Q2    1   0.8304  0.1664  0.0992  11.00000  0.05    5.79
Q3    1   0.6702  0.3336  0.0970  11.00000  0.05    5.72
Q4    1   0.6692  0.1674  0.0967  11.00000  0.05    5.65
Q5    1   0.3365  0.1677  0.1855  11.00000  0.05    3.84
;
_shelx_res_checksum                68973
_shelx_hkl_file
;
   0   0  -2 37973.7 2867.72   1
   0   0   2 22425.4 2795.81   3
   0   0   2 37850.3 2852.09   1
   0   0   2 32852.3 2792.77   6
   0   0  -2 24870.7 2761.74   5
   0   0   2 26033.0 2766.01   5
   0   0  -3 43.8575 42.9447   4
   0   0   3 23.4379 35.5541   4
   0   0   3-10.8133 13.3932   5
   0   0  -3 9.91434 17.3662   5
   0   0   3-27.9449 42.3909   1
   0   0  -3 30.1128 37.2972   1
   0   0  -3-11.9605 20.9502   2
   0   0   3 14.4474 21.9159   2
   0   0   3-25.6661 22.4787   3
   0   0   3-26.6106 23.3059   1
   0   0  -3 28.2967 27.7078   6
   0   0   3-16.4821 25.0026   6
   0   0  -4 137180. 16049.0   5
   0   0   4 147793. 16058.0   5
   0   0  -4 211886. 16135.8   4
   0   0   4 180518. 16122.4   4
   0   0  -4 179168. 16065.0   2
   0   0   4 130114. 16102.8   3
   0   0  -4 186710. 16168.0   1
   0   0   4 202483. 16158.7   1
   0   0   4 152248. 16074.5   6
   0   0  -4 152069. 16070.3   6
   0   0  -4 195202. 16181.7   1
   0   0   4 192066. 16158.4   1
   0   0  -5 24.6183 30.5034   4
   0   0   5 26.2283 39.7958   4
   0   0  -5 11.8698 14.7258   5
   0   0   5 13.6013 26.6497   5
   0   0   5 33.6197 51.0064   1
   0   0  -5-36.1635 63.3504   1
   0   0  -5 13.1923 23.1233   2
   0   0   5-30.7186 38.0568   3
   0   0  -5-33.9493 42.0574   1
   0   0   5-31.9636 39.5985   1
   0   0   5 19.2761 23.8898   6
   0   0  -5 15.5015 30.3693   6
   0   0  -6 3557.42 410.640   5
   0   0   6 3173.24 413.593   5
   0   0   6 3470.68 457.020   4
   0   0  -6 3853.01 458.133   4
   0   0  -6 3802.65 418.583   2
   0   0  -6 2754.02 446.204   3
   0   0   6 3358.89 470.101   3
   0   0   6 4616.97 496.667   1
   0   0  -6 4347.46 509.015   1
   0   0   6 4327.09 452.277   6
   0   0  -6 3805.04 426.551   6
   0   0  -6 4611.90 527.099   1
   0   0   6 4084.33 486.350   1
   0   0   7-22.4745 39.3702   4
   0   0  -7-12.0492 25.8543   5
   0   0   7 14.4402 37.9443   5
   0   0  -7 34.5858 67.7340   1
   0   0   7 30.5537 37.8469   1
   0   0  -7-12.3167 32.3656   2
   0   0   7-28.8828 61.9642   3
   0   0  -7-27.7920 34.4266   3
   0   0  -7-31.5377 39.0655   1
   0   0   7 54.4615 44.9731   6
   0   0  -7 14.9196 32.0112   6
   0   0  -8 8054.47 869.615   5
   0   0   8 7892.53 877.294   5
   0   0  -8 8298.23 902.885   4
   0   0   8 9415.16 910.031   4
   0   0  -8 8185.32 868.764   2
   0   0  -8 6471.09 905.140   3
   0   0   8 9700.30 944.185   1
   0   0  -8 9829.92 953.759   1
   0   0   8 8877.47 896.487   6
   0   0   8 8957.62 940.776   1
   0   0   9 34.7152 45.6084   4
   0   0   9 25.3353 58.7083   1
   0   0  -9 29.6151 44.9270   1
   0   0   9 13.1224 22.9903   5
   0   0   9-16.8271 32.9570   6
   0   0  -9-25.6412 50.2173   3
   0   0   9-23.9730 36.3689   1
   0   0  -9 10.6129 27.8886   2
   0   0  10 819894. 86021.7   6
   0   0 -10 931417. 86036.7   4
   0   0 -10 916487. 86006.7   2
   0   0 -10 763249. 86048.9   3
   0   0 -10 999999. 86077.6   1
   0   0  10 847668. 86051.6   1
   0   0 -10 954431. 86088.5   1
   0   0  10 909819. 86061.1   1
   0   0  10 814882. 86011.1   5
   0   0 -11-15.0728 32.3572   4
   0   0  11-20.8810 40.9099   1
   0   0 -11-24.4596 42.8604   1
   0   0  11 11.2596 22.0823   5
   0   0  11 55.5972 36.5387   6
   0   0 -11-8.89212 25.8565   2
   0   0 -11 21.7568 38.1281   3
   0   0 -11 21.7205 26.9288   2
   0   0 -11 22.2130 27.5382   1
   0   0  11 19.1569 29.0842   1
   0   0 -12 105384. 9761.56   2
   0   0 -12 85908.4 9799.77   3
   0   0 -12 102157. 9811.04   1
   0   0  12 97777.5 9796.44   1
   0   0 -12 104703. 9768.57   2
   0   0  12 95051.5 9776.12   6
   0   0 -12 96872.0 9782.88   4
   0   0  12 97240.2 9768.67   5
   0   0  13-17.2175 26.1283   1
   0   0 -13-20.7501 18.1878   1
   0   0 -13 14.5847 20.2098   2
   0   0  13 22.9920 20.1498   6
   0   0 -13 8.78693 23.0986   2
   0   0 -13 18.4019 27.9243   3
   0   0 -13 18.6099 23.0615   1
   0   0  13-15.7814 27.6527   1
   0   0 -13 12.8763 19.5463   4
   0   0  14 58823.6 6192.66   6
   0   0 -14 57063.5 6216.74   3
   0   0  14 63367.5 6214.53   1
   0   0 -14 54787.8 6229.89   1
   0   0 -14 66031.0 6201.88   4
   0   0  14 66392.7 6188.75   5
   0   0 -14 65664.3 6184.53   2
   0   0 -15-15.8380 24.0305   3
   0   0  15-14.9992 18.5844   1
   0   0  15-13.2464 20.1002   1
   0   0 -15-11.0746 21.6938   4
   0   0  15 8.51580 18.2756   5
   0   0 -16 1844.45 215.957   1
   0   0  16 1583.16 191.997   1
   0   0  16 1415.86 183.271   1
   0   0 -16 1312.85 187.416   1
   0   0 -16 1433.70 196.535   3
   0   0 -16 1463.45 166.750   2
   0   0 -16 1256.50 175.334   4
   0   0  16 1331.67 167.447   5
   0   0 -17-16.2052 20.0715   1
   0   0  17 12.6977 19.2618   1
   0   0 -17-6.44753 15.9716   2
   0   0 -17-13.7854 20.9118   3
   0   0 -17 19.7709 14.9958   4
   0   0  17 7.53605 14.7584   5
   0   0  17-11.4289 20.0192   1
   0   0 -17 13.8538 24.2667   1
   0   0  17-8.36933 16.3903   6
   0   0 -18 145.632 57.8691   1
   0   0  18 215.869 57.1425   1
   0   0 -18 171.410 39.2645   2
   0   0  18 241.696 46.3227   6
   0   0 -18 153.699 51.8230   3
   0   0 -18 229.556 50.9509   4
   0   0  18 160.802 40.2538   5
   0   0  18 308.849 57.3724   1
   0   0 -18 284.473 61.2790   1
   0   0  19-6.72863 11.7865   5
   0   0 -19 17.7980 13.4998   4
   0   0 -19-5.77194 13.3751   2
   0   0  19-7.28261 15.6237   6
   0   0 -19 12.6218 22.1088   1
   0   0  19-9.97217 15.1277   1
   0   0 -19 11.9292 18.0963   3
   0   0  19 11.8196 20.7037   1
   0   0 -19-13.5583 16.7934   1
   0   0 -20 48674.3 4735.21   4
   0   0  20 48646.4 4724.51   5
   0   0 -20 49120.1 4746.52   3
   0   0  20 52951.5 4747.61   1
   0   0 -20 35353.2 4740.28   1
   0   0  20 48310.6 4726.98   6
   0   0 -20 49846.4 4721.55   2
   0   0  20 45471.0 4736.34   1
   0   0 -20 50935.8 4750.66   1
   0   0 -21-8.22127 20.3668   4
   0   0 -21 5.35254 14.8260   2
   0   0  21 5.84024 10.2326   5
   0   0  21-6.49961 12.7308   6
   0   0 -21-11.7547 17.8328   1
   0   0  21 18.5009 21.4363   1
   0   0 -21 10.6313 20.8213   3
   0   0  21 10.1536 25.1533   1
   0   0 -22 37347.3 3141.95   2
   0   0 -22 32473.7 3158.86   3
   0   0  22 30569.7 3141.02   6
   0   0  22 33188.4 3140.67   5
   0   0 -22 21284.3 3150.15   1
   0   0  22 31775.9 3156.15   1
   0   0  22 28918.8 3149.70   1
   0   0 -22 36114.9 3167.71   1
   0   0 -22 32883.5 3150.70   4
   0   0 -23 7.52744 11.4387   4
   0   0 -23 10.3459 14.3427   2
   0   0  23 5.91057 10.3751   6
   0   0 -23-10.6853 16.2231   1
   0   0 -23 10.7138 20.9925   1
   0   0  23 9.14119 19.6221   1
   0   0 -23 9.74508 14.7982   3
   0   0  23 8.69177 20.1517   1
   0   0 -24 10447.2 959.812   1
   0   0 -24 6504.24 942.220   1
   0   0  24 6090.44 933.566   1
   0   0  24 10800.3 934.185   5
   0   0  24 9971.69 934.717   6
   0   0 -24 11363.4 955.204   3
   0   0 -25 7.37555 14.4443   4
   0   0  25-4.81407 7.30319   5
   0   0 -25 8.63345 16.9077   3
   0   0  25-5.41429 10.6035   6
   0   0  25 8.25885 12.5285   1
   0   0 -26 130.228 38.1339   3
   0   0  26 207.902 34.2924   5
   0   0  26 158.525 31.4246   6
   0   0 -27-7.15970 14.0220   4
   0   0  27 4.83611 11.2069   6
   0   0 -27-7.68222 11.6543   3
   0   0  27 4.48222 7.85231   5
   0   0  28 605.150 74.8368   5
   0   0 -28 535.538 83.2956   4
   0   0 -28 602.373 84.6989   3
   0   0 -29-6.86212 13.4486   3
   0   0  29-4.48379 10.4026   6
   0   0  30 3072.38 348.015   5
   0   0 -30 3596.80 360.891   3
   0   0  30 3648.77 352.425   6
   0   0  31 4.18840 8.20248   6
   0   0  31-3.89662 9.02917   5
   0   0  32 9415.84 844.000   6
   0   0  32 7607.01 838.970   5
   0   1   0-6.30528 12.3525   5
   0  -1   0-5.73556 10.0519   5
   0  -1   0 6.29374 12.3299   6
   0   1   0 7.20494 10.9345   6
   0   1   0-6.29006 12.3227   3
   0  -1   0-6.60586 10.0262   3
   0   1   0 25.7505 45.1064   2
   0  -1   0-14.7721 18.2995   2
   0   1   0-7.07952 6.20905   4
   0  -1   0-6.57797 14.1155   4
   0   1  -1-9.06962 17.7721   4
   0  -1  -1 5.61762 11.0182   4
   0  -1   1 8.32192 14.5895   4
   0   1   1 5.88605 11.5431   4
   0  -1  -1 13.5462 9.70586   5
   0   1   1-6.01063 9.13805   5
   0  -1   1-6.59192 11.5625   5
   0  -1   1 25.9151 15.0248   6
   0   1   1 7.37150 12.9264   6
   0  -1  -1 13.3490 13.0853   6
   0  -1  -1 9.08196 13.7903   3
   0  -1   1 13.3886 14.3740   3
   0   1  -1 7.42263 13.0158   3
   0   1   1 28.6540 25.1029   2
   0  -1  -1-19.2695 23.8747   2
   0   1  -1 21.5154 42.1395   2
   0  -1   1 19.0211 22.0460   2
   0   1  -1-7.36529 12.9155   5
   0   1   2 5.21211 7.90650   5
   0  -1  -2-4.48486 8.78303   5
   0  -1   2-5.60868 12.9963   2
   0  -1  -2-22.4918 39.3971   2
   0   1  -2-16.1626 24.5178   2
   0   1   2-30.1755 37.3748   2
   0  -1   2 6.62514 11.6047   3
   0   1  -2 7.43308 14.5567   3
   0  -1  -2-5.50663 10.7840   4
   0  -1   2 9.95392 17.4355   4
   0  -1  -2 32.5152 31.4827   1
   0  -1  -2-3.46713 9.60241   4
   0  -1  -2-7.67554 15.0316   6
   0  -1  -2 6.64594 11.6412   3
   0   1   2-6.84433 14.6831   3
   0  -1   2-8.29941 10.2795   5
   0  -1   2 7.20734 15.4618   6
   0   1   2 7.01133 15.0413   1
   0   1  -2-5.00403 8.76518   1
   0  -1  -2 19.3309 23.9430   1
   0  -1   2 13.9485 27.3164   1
   0   1   2-19.7785 24.4973   1
   0  -1   2-5.45807 10.6889   1
   0   1  -3 448.890 72.0090   6
   0   1   3 503.617 71.1170   5
   0  -1   3 503.390 79.3278   5
   0  -1  -3 660.200 76.8643   5
   0  -1   3 403.949 73.1051   6
   0  -1   3 903.496 102.941   1
   0  -1   3 463.629 109.889   1
   0   1   3 500.210 129.543   2
   0  -1  -3 402.552 60.1590   4
   0  -1   3 658.439 93.6218   4
   0   1  -3 530.748 97.0372   4
   0   1   3 534.526 62.6701   4
   0   1   3 778.580 108.415   1
   0   1   3 482.900 73.4337   3
   0  -1   3 401.811 71.6181   3
   0   1  -3 464.139 75.3007   3
   0  -1  -3 514.922 75.1250   3
   0  -1  -3 619.839 81.5190   6
   0   1  -3 532.069 112.307   1
   0  -1  -3 614.494 114.029   1
   0   1  -4 22.6486 19.8359   6
   0  -1   4 6.99126 14.9983   6
   0   1   4-7.14005 16.5448   3
   0  -1   4-24.0386 36.4653   1
   0  -1  -4-29.7350 36.8292   1
   0   1   4-18.5265 28.1038   1
   0   1   4 7.06024 12.3669   5
   0  -1  -4 5.09722 11.8112   5
   0  -1   4-7.87675 15.4256   5
   0   1  -4 18.9322 28.7192   4
   0  -1  -4-2.96239 7.33835   4
   0   1   4-2.99827 6.43218   4
   0  -1  -4 7.94348 13.9140   6
   0   1   4-9.80717 17.1785   6
   0   1  -4 9.13785 17.8953   3
   0  -1   4-7.67120 15.0231   3
   0  -1  -4 24.0640 36.5039   2
   0   1  -4 26.0645 22.8276   1
   0  -1  -4-26.7993 40.6531   1
   0   1   5 536.156 126.561   2
   0  -1  -5 897.128 139.364   2
   0   1   5 464.674 58.3257   4
   0   1  -5 507.731 112.301   4
   0  -1   5 492.226 91.0145   4
   0   1   5 463.958 77.8655   6
   0  -1   5 393.537 65.1631   6
   0  -1  -5 463.418 70.3608   6
   0  -1  -5 454.283 76.8809   3
   0   1   5 423.563 67.8813   3
   0  -1   5 398.856 71.2983   3
   0  -1  -5 806.636 150.026   1
   0   1   5 497.444 108.505   1
   0   1   5 431.513 64.6477   5
   0   1  -5 394.862 66.0453   6
   0   1  -5 932.117 158.822   1
   0  -1   5 527.079 114.028   1
   0   1   6 26.3567 51.6163   2
   0  -1  -6-21.3227 49.4087   2
   0  -1  -6-4.73367 8.29198   5
   0   1   6-6.34588 11.1159   5
   0  -1   6-8.58232 15.0332   5
   0   1  -6 23.2187 35.2218   4
   0  -1  -6-4.56084 13.8374   4
   0  -1   6-16.8505 32.9997   4
   0  -1   6 25.8939 32.0719   1
   0   1   6 24.0566 36.4927   1
   0   1   6 11.4090 19.9843   6
   0  -1   6 6.66266 16.5047   6
   0   1  -6-7.17450 18.8507   6
   0  -1   6-23.0071 34.9007   1
   0  -1  -6 34.4467 52.2540   1
   0   1  -6 28.9110 50.6413   1
   0  -1  -6-12.0531 21.1126   3
   0   1   6 8.38596 12.7213   3
   0   1  -6 12.3374 18.7154   3
   0  -1   6 9.40366 18.4160   3
   0  -1  -7 4986.79 444.084   2
   0   1   7 5056.55 472.743   2
   0  -1  -7 3449.62 378.678   4
   0   1  -7 3767.39 444.113   4
   0   1   7 3248.94 368.217   4
   0   1  -7 3345.41 380.639   6
   0   1   7 3806.12 401.395   6
   0  -1   7 3087.88 376.139   6
   0   1  -7 3534.93 405.614   3
   0  -1  -7 4784.63 429.460   3
   0  -1   7 2887.37 385.604   3
   0  -1   7 3750.12 390.206   5
   0  -1  -7 3218.48 369.699   5
   0  -1  -7 4005.45 504.186   1
   0   1  -7 5737.72 506.962   1
   0  -1   7 3830.75 444.222   1
   0   1   7 5298.43 501.020   1
   0  -1   7 4862.03 474.150   1
   0  -1  -7 5269.70 503.310   1
   0   1   7 4202.16 453.082   1
   0   1  -8-24.0485 42.1254   4
   0   1   8 5.19433 9.10560   4
   0  -1  -8 9.78604 19.1681   4
   0   1   8 7.18119 15.4099   5
   0  -1   8 18.8575 20.2306   5
   0  -1  -8-10.7735 16.3469   5
   0  -1  -8-18.0265 27.3477   3
   0   1   8 26.8876 40.7888   1
   0   1  -8 26.8345 57.5689   1
   0  -1  -8 33.2034 41.1268   1
   0   1   8-22.2638 33.7750   1
   0  -1  -8 26.2992 39.8962   1
   0  -1   8 24.3105 36.8796   1
   0   1  -8 15.8861 31.1130   3
   0   1   8 13.5111 23.6691   6
   0  -1   8-7.51616 18.6223   6
   0   1  -9 1620.69 237.292   4
   0  -1  -9 1353.55 195.263   4
   0   1   9 1310.10 174.678   4
   0  -1   9 1477.30 186.583   6
   0   1   9 1602.99 205.999   6
   0  -1   9 2386.21 262.020   1
   0   1  -9 2247.96 276.399   1
   0   1   9 2097.98 261.260   1
   0  -1  -9 2959.40 323.109   1
   0  -1  -9 1487.39 179.287   5
   0  -1   9 1541.29 191.506   5
   0   1  -9 1759.19 243.247   1
   0  -1   9 1814.68 241.527   1
   0   1  -9 1748.11 225.436   3
   0  -1  -9 1720.12 228.302   3
   0   1 -10-21.7579 33.0060   4
   0  -1 -10-12.2077 21.3840   4
   0   1  10-6.18626 12.1161   4
   0   1  10 14.7307 28.8487   6
   0  -1  10 8.69571 17.0302   6
   0   1  10-22.2118 27.5117   1
   0  -1 -10-29.7078 45.0656   1
   0  -1  10-21.5158 26.6496   1
   0   1 -10-22.8395 34.6467   1
   0   1 -10-18.0046 31.5377   3
   0  -1 -10-20.9219 36.6476   3
   0  -1 -10 22.3535 43.7768   1
   0   1 -10-22.0480 47.2997   1
   0  -1  10 20.2630 30.7384   1
   0   1  10 19.2051 29.1336   1
   0  -1  10 10.4497 22.4182   5
   0   1  10-8.67897 18.6196   5
   0  -1  11 234.484 58.0847   5
   0   1  11 223.211 54.4979   5
   0   1  11 474.231 94.2993   1
   0  -1  11 391.879 89.7708   1
   0   1 -11 476.717 100.367   1
   0  -1 -11 262.232 79.6321   3
   0  -1  11 457.808 96.7270   1
   0   1  11 569.415 106.373   1
   0  -1 -11 490.039 113.073   1
   0   1 -11 542.211 105.774   1
   0   1 -11 482.658 99.2139   4
   0   1  11 289.456 49.6532   4
   0  -1 -11 418.276 72.8543   4
   0   1  11 495.991 84.1714   6
   0   1 -11 184.935 72.8462   3
   0   1 -11 323.203 43.6622   2
   0   1 -11 158.370 35.2121   2
   0   1 -12 2.32827 5.77781   2
   0   1 -12-19.3585 33.9106   1
   0   1  12-16.0876 24.4065   1
   0  -1 -12-18.1469 15.8970   1
   0  -1 -12-20.6706 25.6046   3
   0  -1 -12 9.95395 24.6600   4
   0  -1 -12-24.8900 30.8303   1
   0   1 -12-18.5899 16.2849   3
   0   1  12-18.5949 32.5730   1
   0   1 -12-19.6185 34.3659   1
   0  -1  12 10.3588 15.7175   6
   0   1  12-14.9625 13.1089   6
   0  -1  12 10.3546 12.8297   5
   0   1  12-9.73550 17.0564   5
   0  -1  13 110.547 35.3631   5
   0   1  13 129.426 39.1543   5
   0   1 -13 167.696 59.5861   1
   0   1  13 161.305 53.7821   1
   0  -1 -13 33.1080 36.7382   1
   0  -1  13 91.5827 43.3082   1
   0   1 -13 51.6728 17.2482   2
   0   1 -13 150.817 57.6145   4
   0  -1 -13 143.741 37.2636   4
   0   1 -13 28.3025 17.5876   2
   0   1 -13 124.997 54.9863   1
   0  -1  13 140.474 49.5331   1
   0   1  13 136.937 52.7769   1
   0  -1  13 67.2745 33.9008   6
   0   1  13 160.325 48.6800   6
   0   1 -13 110.249 51.7525   3
   0  -1 -13 126.296 70.5865   1
   0   1 -14 17.9174 35.0890   3
   0   1 -14 15.9231 31.1833   4
   0   1 -14 3.68969 7.91560   2
   0   1 -14 16.2859 20.1715   1
   0  -1  14-16.0706 24.3783   1
   0  -1  14-10.6961 18.7356   6
   0   1  14-13.9471 12.2151   6
   0   1 -14-7.60312 9.41723   2
   0  -1  14 14.1476 21.4612   1
   0   1  14 13.4017 20.3297   1
   0  -1 -14 15.3152 26.8265   1
   0   1 -14 17.3644 21.5073   1
   0  -1  14-9.12552 15.9845   5
   0   1  14-9.96347 19.5122   5
   0  -1 -14 10.7268 21.0071   2
   0  -1 -14 23.1588 35.1308   1
   0   1 -15 86.4196 48.3177   3
   0  -1 -15 113.385 30.8027   4
   0   1 -15 72.4206 38.6192   4
   0   1 -15 37.6848 18.3655   2
   0   1  15 72.4592 38.6392   1
   0  -1  15 79.4549 42.2664   1
   0   1  15 52.6490 31.1991   6
   0  -1  15 52.0875 28.1490   6
   0   1 -15 42.8699 16.2074   2
   0  -1 -15 14.0652 28.3179   1
   0  -1  15 91.7465 40.3035   1
   0   1 -15 64.8303 38.1264   1
   0   1  15 86.9154 35.0104   1
   0  -1  15 95.7893 32.1248   5
   0   1  15 19.5843 22.0107   5
   0  -1 -15 69.0844 30.6547   2
   0   1 -15 82.6599 38.8670   1
   0   1 -16-16.5392 32.3920   3
   0  -1 -16-7.53005 13.1951   4
   0   1 -16 13.2038 16.3583   4
   0   1 -16-3.81486 11.5799   2
   0  -1  16-14.6082 28.6107   1
   0   1  16-12.2948 26.3785   6
   0  -1  16-8.97627 15.7275   6
   0  -1  16-12.1977 18.5071   1
   0   1 -16-15.8003 19.5735   1
   0  -1 -16-13.4107 20.3468   1
   0  -1  16 7.76982 18.0079   5
   0   1  16-9.48256 11.7509   5
   0  -1 -16 9.24184 19.8300   2
   0   1 -16 15.1767 18.8014   1
   0   1 -17 330.209 78.2667   3
   0   1  17 127.120 44.2016   5
   0   1  17 243.264 58.0651   1
   0   1 -17 326.850 74.4018   1
   0  -1  17 253.746 58.1451   1
   0   1 -17 203.526 33.4825   2
   0   1 -17 291.759 61.9264   4
   0  -1 -17 228.110 48.2553   4
   0   1 -17 300.838 40.6965   2
   0   1  17 327.843 66.7165   1
   0  -1  17 363.629 71.2586   1
   0  -1  17 266.204 50.9964   6
   0   1  17 262.227 57.6004   6
   0  -1 -17 236.917 51.0169   2
   0   1 -17 279.726 66.1583   1
   0  -1 -17 301.822 75.5195   1
   0  -1 -18 27.8634 29.8880   3
   0   1 -18 14.8581 22.5396   3
   0   1  18-8.62391 15.1068   5
   0  -1  18-6.70662 15.5414   5
   0   1 -18-14.0286 27.4738   1
   0  -1 -18 11.5684 20.2642   1
   0   1  18-10.2409 15.5359   1
   0   1 -18-11.6453 20.3989   4
   0  -1 -18-7.34160 11.1381   4
   0   1 -18-2.27725 6.61698   2
   0   1 -18-3.64442 9.57696   2
   0  -1  18-12.4595 21.8250   1
   0   1  18 13.2286 16.3856   1
   0  -1  18 15.0103 13.1473   6
   0   1  18 10.5247 13.0368   6
   0  -1 -18 15.7941 20.7496   2
   0  -1 -18 16.5750 29.0336   1
   0   1 -18 12.5446 21.9741   1
   0   1  19 268.823 58.4107   5
   0  -1  19 360.968 57.1903   5
   0  -1 -19 394.003 73.2198   1
   0   1  19 353.605 65.7129   1
   0  -1 -19 472.477 66.8528   2
   0   1 -19 376.870 51.8113   2
   0   1 -19 230.335 43.6413   2
   0   1  19 497.096 82.6139   1
   0  -1 -19 407.933 79.7612   3
   0   1 -19 322.170 76.7512   3
   0   1 -19 536.472 80.0565   4
   0  -1 -19 479.610 67.6437   4
   0   1  19 474.642 74.0146   6
   0  -1  19 371.641 61.8654   6
   0   1 -19 419.298 74.4175   1
   0  -1 -19 389.854 83.4963   1
   0   1 -20-13.2192 25.8883   1
   0  -1 -20-10.5699 16.0343   1
   0   1  20-8.95670 17.5408   1
   0  -1  20-10.1440 17.7687   1
   0   1 -20-13.1671 23.0640   3
   0   1 -20 10.1325 17.7485   4
   0  -1 -20 13.8422 12.1236   4
   0   1 -20-3.07351 10.7677   2
   0  -1  20-10.5354 18.4543   1
   0   1  20-11.7236 22.9594   1
   0  -1  20-6.20741 14.3840   6
   0   1  20 7.77631 13.6215   5
   0  -1  20 5.76267 13.3535   5
   0  -1 -20-7.03058 13.7689   2
   0   1 -20-10.8489 21.2465   1
   0  -1 -20 29.3735 28.7623   1
   0   1 -21 20.3560 18.0104   1
   0  -1 -21 27.7775 21.2232   1
   0   1 -21 15.6406 12.9660   2
   0  -1  21 9.84268 21.2697   1
   0   1  21 21.7400 19.2111   1
   0  -1 -21 53.1573 21.9241   2
   0  -1  21 35.5559 15.7787   6
   0   1  21 42.2551 22.3513   6
   0  -1  21 27.1771 14.5083   5
   0   1  21 21.9303 15.8894   5
   0   1 -21 12.3556 24.3316   3
   0  -1 -21 32.5191 26.9732   3
   0  -1 -21-9.96043 12.5991   1
   0   1 -21 12.6415 22.2902   1
   0  -1  21 9.68184 14.9078   1
   0  -1 -22 6.83722 10.3745   4
   0   1 -22-9.06452 15.8794   4
   0   1 -22 9.54320 14.4785   1
   0  -1 -22 13.2810 28.4926   1
   0   1 -22-11.5754 17.5609   3
   0   1 -22-12.7352 15.7755   1
   0   1  22-7.76751 11.7853   6
   0  -1 -22-10.1918 17.8538   3
   0   1  22-10.3425 15.6909   1
   0  -1  22-9.30719 16.3044   1
   0   1  22-6.87436 12.0437   5
   0  -1 -22 12.8807 13.8184   2
   0   1  22 8.24153 19.0986   1
   0  -1 -23 47.2807 28.8855   3
   0  -1 -23 18.6930 18.6105   1
   0   1  23 64.3796 21.9616   6
   0  -1  23 26.5369 15.7793   6
   0  -1 -23 52.9592 21.9526   4
   0   1 -23 25.5096 18.5495   4
   0   1  23 39.5558 24.7265   1
   0  -1  23 8.75502 17.4725   1
   0  -1 -23 12.4982 17.6311   2
   0   1  23 39.1240 20.8326   1
   0   1  23 25.9153 15.3849   5
   0  -1  23 34.3542 15.2649   5
   0  -1 -24 6.63710 14.2416   4
   0   1 -24 8.31770 10.3065   4
   0   1  24 15.1679 13.2875   1
   0   1  24 6.02922 10.5651   5
   0  -1  24 4.76246 8.34734   5
   0  -1 -24 9.33634 11.5677   1
   0  -1 -24-8.94498 13.5723   3
   0  -1 -24-6.00383 13.9151   2
   0  -1  24 5.06645 9.92646   6
   0   1  24-6.86457 14.7295   6
   0   1 -25 7.85934 13.7914   4
   0  -1 -25 13.4699 13.2155   4
   0  -1  25 13.4361 11.7965   5
   0  -1 -25 8.92133 20.6889   1
   0   1  25-6.33328 9.64281   6
   0   1 -25 18.7664 18.3944   3
   0  -1 -25 8.33881 16.3514   3
   0  -1 -25 5.96491 13.8465   2
   0  -1  26-4.36595 8.56344   5
   0  -1  26-4.71388 9.24384   6
   0   1  26-5.85380 8.89271   6
   0  -1 -26-7.95904 15.5941   3
   0   1 -26-8.75122 15.3362   3
   0  -1 -26 5.74782 11.2665   2
   0  -1  27 9.02786 9.09332   6
   0   1  27 51.0817 18.7211   6
   0   1 -27-8.18975 16.1796   3
   0  -1 -27 37.2972 20.7690   3
   0  -1  27 24.6959 12.1444   5
   0   1  27 10.2931 11.2447   5
   0   1 -28-7.67314 13.4406   3
   0  -1 -28-7.29712 9.03828   3
   0   1  28-5.26914 10.3191   6
   0  -1  28 4.45366 9.55457   6
   0   1 -28 7.10903 12.4525   4
   0   1  28-4.93721 10.5919   5
   0  -1  28 8.06042 7.89287   5
   0   1 -29 50.9003 22.6868   3
   0  -1 -29 54.9280 23.1138   3
   0  -1  29 51.2059 17.9251   6
   0   1  29 78.3290 21.2326   6
   0   1 -29 46.9640 24.0922   4
   0   1  29 38.7070 16.7151   5
   0  -1  29 49.5884 15.8499   5
   0   1 -30 6.80486 14.5997   3
   0  -1 -30 6.47142 11.3371   3
   0   1  30 4.83318 9.46716   6
   0  -1  30 4.21389 8.25464   6
   0   1 -30-6.46608 9.81062   4
   0   1  30 4.68081 7.10319   5
   0  -1  30-3.70713 6.49638   5
   0  -1  31 4.03199 6.11856   6
   0   1 -31 6.36658 13.6592   3
   0  -1 -31-6.09685 10.6807   3
   0  -1  32 3.48286 6.10233   5
   0   1  32 4.18439 6.34912   6
   0  -1  32-3.98118 7.79794   6
   0  -1  33 6.77455 8.92471   5
   0   2   0 772155. 69519.7   5
   0  -2   0 671754. 69511.7   5
   0   2   0 529093. 69609.4   2
   0  -2   0 749323. 69555.7   2
   0  -2   0 757417. 69521.2   3
   0   2   0 707405. 69518.2   3
   0  -2   0 678815. 69514.1   6
   0   2   0 682141. 69523.3   6
   0   2   0 728606. 69531.2   4
   0   2  -1 34.6952 36.6668   4
   0   2   1 82.7521 33.3640   4
   0  -2  -1 17.1669 28.3184   4
   0  -2   1 58.4395 35.3239   4
   0  -2  -1-8.05491 22.5482   6
   0   2   1 20.2836 26.8479   6
   0  -2   1 24.1384 20.1995   6
   0   2  -1 20.5506 22.2860   6
   0  -2  -1 33.6556 36.9088   3
   0   2  -1 9.68540 27.0239   3
   0   2  -1 38.1404 25.2664   5
   0  -2   1 40.7715 27.8530   5
   0  -2  -1 37.9361 20.9772   5
   0   2   1 35.6415 29.3826   5
   0  -2  -1 135.013 65.5054   2
   0   2  -1 107.890 94.5480   2
   0   2   1 42.7128 64.8761   2
   0   2  -2 603.836 82.2348   5
   0  -2  -2 606.363 86.1850   1
   0  -2  -2 282.243 62.1342   3
   0  -2   2 475.389 76.9116   5
   0   2   2 445.548 73.5275   5
   0   2   2 726.302 192.432   2
   0  -2  -2 518.911 80.5431   4
   0   2  -2 502.176 90.0182   4
   0  -2   2 392.074 78.1688   4
   0   2   2 535.028 87.3527   1
   0  -2  -2 670.569 95.7637   3
   0   2  -2 382.199 77.1761   3
   0  -2   2 371.520 68.1300   6
   0   2   2 419.123 76.8205   6
   0   2   2 405.613 59.4155   1
   0   2  -3-8.82481 18.9318   5
   0  -2   3 9.36015 18.3307   6
   0  -2  -3-5.20772 9.12205   5
   0   2  -3 4.33097 11.9950   1
   0  -2   3-9.43365 18.4747   1
   0   2   3 10.6417 20.8404   6
   0   2  -3 15.0449 32.2758   4
   0  -2  -3 7.54941 16.1957   4
   0  -2   3-4.68628 10.8590   1
   0   2   3 15.8347 33.9701   1
   0   2  -3 11.9859 29.6912   1
   0  -2  -3-7.87236 15.4171   3
   0  -2   3 6.79483 13.3069   2
   0   2   3 41.1003 80.4897   2
   0   2  -3 21.3763 37.4433   2
   0  -2  -3-7.24064 19.0243   1
   0   2  -3-10.8962 21.3389   3
   0  -2  -4 3002.56 337.620   5
   0   2   4 2988.29 340.576   5
   0  -2   4 3647.26 337.830   2
   0   2  -4 3951.67 394.551   1
   0  -2  -4 3516.27 367.720   1
   0  -2   4 3171.38 339.006   1
   0   2  -4 4480.39 400.527   4
   0  -2  -4 3165.09 348.633   4
   0  -2   4 3186.72 350.645   6
   0  -2  -4 2942.35 329.710   4
   0   2  -4 2923.10 354.135   3
   0  -2   4 2865.18 344.200   3
   0  -2  -4 3317.65 347.464   3
   0  -2  -4 3361.46 388.080   1
   0  -2   4 3211.13 367.482   1
   0   2   4 3329.44 357.969   6
   0  -2  -5 6.54171 8.12201   5
   0   2   5-34.2733 51.9939   2
   0  -2   5-7.74015 11.2557   2
   0  -2  -5 14.0197 16.2528   4
   0   2  -5-18.1103 22.4382   4
   0  -2  -5-15.7596 33.8136   1
   0  -2  -5 11.1592 10.3174   4
   0   2  -5 9.87034 19.3380   3
   0  -2   5 7.96226 17.0907   3
   0   2  -5 7.87102 18.2473   1
   0  -2   5-16.7784 38.8826   1
   0   2   5 8.74288 15.3246   1
   0  -2  -5 20.0129 30.3638   1
   0  -2  -5 16.7430 20.7453   3
   0   2   5 44.6189 43.6938   1
   0  -2   5-8.15215 18.8984   1
   0   2   5 10.9539 19.1953   6
   0  -2   5 9.50234 18.6177   6
   0  -2  -6 19103.7 2062.16   5
   0   2   6 20306.8 2082.70   6
   0  -2  -6 20976.3 2054.60   4
   0   2  -6 28141.5 2156.54   1
   0   2   6 23849.8 2160.80   1
   0  -2  -6 25478.2 2155.58   1
   0  -2   6 23167.3 2086.58   1
   0   2  -6 18004.6 2074.56   3
   0   2   6 16262.6 2085.03   1
   0   2  -6 21750.0 2080.79   1
   0  -2  -6 26757.7 2146.46   1
   0  -2   6 26752.3 2133.70   1
   0  -2  -6 17352.7 2070.16   3
   0   2   6 28292.8 2218.75   2
   0  -2   6 20860.1 2051.47   2
   0   2  -7 10.0899 23.5012   3
   0  -2  -7 63.5773 33.8322   3
   0  -2   7-2.32899 8.97585   2
   0  -2  -7 61.7463 57.0531   1
   0   2  -7 23.2127 28.8495   1
   0  -2   7 19.0020 40.8343   1
   0   2   7 12.0720 26.0072   1
   0   2   7 35.1535 21.4631   5
   0   2   7 27.6092 68.4340   2
   0  -2   7 76.6665 32.5938   5
   0  -2  -7 19.8219 16.9770   5
   0  -2  -7 49.8544 16.4178   4
   0   2   7 15.2104 10.5902   4
   0  -2  -7 24.0777 51.7086   1
   0   2  -7-21.2545 45.6592   1
   0   2  -7 21.3424 41.8642   4
   0  -2   7 8.34358 8.47873   2
   0  -2  -8 3895.21 614.993   1
   0  -2   8 5352.19 568.473   1
   0   2  -8 8754.89 639.599   1
   0  -2   8 5251.30 538.324   6
   0  -2  -8 4642.54 519.558   4
   0   2  -8 5882.25 605.923   4
   0   2   8 4832.30 519.865   4
   0   2  -8 4750.76 547.885   3
   0  -2  -8 5560.78 552.829   3
   0  -2  -8 5181.10 527.363   5
   0   2   8 5142.52 539.366   5
   0   2   8 8372.16 656.722   2
   0  -2  -8 7776.82 618.895   1
   0  -2   8 7761.53 614.973   1
   0   2   8 5454.50 561.316   1
   0   2  -8 4911.05 559.151   1
   0   2   9 99.2091 32.0023   5
   0   2  -9 34.0820 28.6358   3
   0  -2  -9 146.413 58.0343   1
   0   2   9 26.8637 48.7912   1
   0   2  -9 14.7524 39.1208   1
   0  -2   9 70.8225 56.1605   1
   0  -2   9 16.3971 25.4306   1
   0   2  -9 39.1886 48.8261   1
   0   2  -9 22.0876 47.6791   4
   0  -2  -9 46.6480 20.4878   4
   0   2   9 43.0367 15.1681   4
   0   2   9 24.3310 30.5973   6
   0  -2   9 54.1146 25.6859   6
   0  -2  -9 143.238 49.4892   3
   0  -2  -9 27.5678 48.5777   1
   0   2  10 262105. 26374.9   4
   0   2 -10 204695. 26438.2   4
   0  -2  10 350428. 26412.8   5
   0  -2  10 279220. 26389.9   6
   0   2  10 279358. 26415.8   6
   0  -2 -10 336651. 26427.5   3
   0   2 -10 282358. 26416.1   3
   0   2  10 289182. 26401.0   5
   0  -2 -10 340720. 26452.6   1
   0   2  10 214456. 26407.8   1
   0  -2  10 155889. 26402.9   1
   0   2 -10 307333. 26475.1   1
   0  -2 -11 14.8472 29.0764   3
   0   2  11-8.83016 17.2928   5
   0  -2  11-15.9758 37.0189   1
   0  -2 -11-15.8529 27.7684   1
   0   2  11 13.2780 23.2581   6
   0  -2  11-6.52178 13.9912   6
   0  -2  11-9.59267 20.5791   5
   0   2 -11 21.1425 32.0722   4
   0  -2 -11-5.62778 13.9410   4
   0   2 -11 17.5252 34.3208   1
   0  -2  11-17.3410 21.4783   1
   0   2 -11 12.9566 27.7957   3
   0  -2 -11 26.8460 40.7240   1
   0   2  11 13.9809 9.68037   4
   0  -2 -12 36094.4 3667.12   1
   0   2  12 40877.0 3630.85   1
   0   2 -12 39304.5 3620.23   1
   0  -2  12 35037.4 3613.71   1
   0   2  12 35034.8 3562.32   4
   0   2 -12 35734.2 3629.22   4
   0   2  12 39701.3 3587.15   5
   0   2 -12 31917.4 3598.58   3
   0  -2 -12 44110.8 3626.18   3
   0   2  12 32821.6 3592.98   1
   0  -2 -12 43332.7 3620.03   1
   0  -2  12 33467.0 3603.39   1
   0  -2  12 38651.4 3587.09   5
   0   2  12 30349.6 3594.06   6
   0  -2  12 34743.4 3573.10   6
   0  -2  13 9.34672 16.4050   5
   0   2 -13 18.8754 23.4019   4
   0   2  13 9.54281 13.2557   4
   0  -2 -13 12.8117 16.8631   4
   0   2  13 11.6195 14.4294   1
   0  -2  13 14.1793 30.4365   1
   0  -2  13 13.6487 16.9371   6
   0   2  13 13.6127 23.8670   6
   0   2  13 9.27822 16.2853   5
   0  -2 -13 16.7851 41.5926   3
   0   2  13-16.5428 28.9954   1
   0  -2  13 16.1936 24.5869   1
   0  -2 -13-24.3756 42.7096   1
   0  -2 -14 31325.1 2981.45   1
   0  -2  14 34030.2 2953.45   1
   0   2 -14 36428.4 2952.80   1
   0   2  14 34755.1 2953.06   1
   0  -2 -14 25998.7 2896.43   4
   0   2  14 35045.8 2902.88   4
   0   2 -14 33346.1 2957.14   4
   0   2  14 33046.9 2921.32   5
   0  -2 -14 27028.3 2942.85   3
   0  -2  14 25876.7 2911.03   5
   0   2  14 29659.7 2933.70   6
   0  -2  14 24602.3 2900.48   6
   0  -2 -14 28278.1 2929.21   1
   0   2  14 26475.0 2920.75   1
   0  -2  14 27896.7 2926.73   1
   0   2  15 20.5931 20.1888   5
   0  -2  15 9.67648 20.7825   5
   0  -2 -15 15.7799 15.3110   4
   0   2 -15 16.5468 29.0008   4
   0   2  15 6.38679 14.8325   4
   0  -2  15 7.31164 12.8456   6
   0   2  15 14.2561 27.9363   6
   0  -2 -15 16.9730 21.0458   3
   0   2  15-15.2309 23.1257   1
   0  -2 -15 21.7654 50.4441   1
   0   2 -15 13.9390 21.1680   1
   0   2 -15 15.7330 19.5119   1
   0  -2 -15 12.0754 21.1747   1
   0  -2  15 12.5536 24.6047   1
   0   2  15-10.6172 16.1362   1
   0  -2 -16 4329.84 395.796   4
   0  -2  16 2067.27 393.633   5
   0   2 -16 3961.62 443.547   3
   0  -2 -16 2775.62 423.289   3
   0  -2  16 3062.01 398.356   6
   0   2  16 4220.85 433.952   6
   0  -2 -16 3957.48 414.420   2
   0  -2  16 6082.84 454.391   1
   0   2 -16 4648.27 437.429   1
   0   2  16 5232.19 445.501   1
   0  -2 -16 4525.74 427.043   1
   0   2  16 4105.63 415.020   1
   0   2 -16 4539.64 444.337   1
   0   2 -17 13.9962 21.2578   4
   0   2 -17 16.6344 29.1563   3
   0  -2  17-8.97424 11.1655   5
   0   2  17-11.2421 24.1407   5
   0  -2  17 8.30352 12.6403   6
   0   2  17 27.7989 29.8371   6
   0  -2 -17 10.4179 15.8388   1
   0  -2  17 11.3656 19.9363   1
   0   2  17 37.0553 26.9297   1
   0  -2 -17 19.3983 29.4452   1
   0   2 -17 11.5131 20.1943   1
   0  -2  17 25.8786 25.3620   1
   0  -2 -17 9.13737 21.1993   2
   0   2 -18 77.1763 36.0273   4
   0  -2 -18 55.7889 21.9702   4
   0   2 -18 16.4981 21.1295   3
   0  -2  18 64.8285 25.1662   5
   0   2  18 56.4658 31.7357   5
   0  -2  18 17.8649 14.5774   6
   0   2  18 53.4100 29.1450   6
   0  -2 -18 50.5750 25.6267   1
   0  -2  18 90.2567 33.2095   1
   0   2 -18 71.2473 39.8291   1
   0   2  18 26.9056 21.4657   1
   0  -2 -18 36.7677 36.4015   1
   0   2 -18 63.9922 30.0235   1
   0  -2  18 73.3797 32.5799   1
   0   2  18 96.8955 40.5657   1
   0  -2 -18 51.9184 25.7033   2
   0  -2 -19 5.21673 14.4482   4
   0   2 -19 12.2070 23.9060   4
   0   2 -19-9.93714 15.0743   1
   0  -2 -19 35.2049 30.8329   1
   0   2  19-12.6253 22.1148   6
   0  -2  19 8.50775 10.5378   6
   0   2  19-8.40110 14.7157   1
   0  -2 -19-8.01255 17.1894   2
   0   2 -19-14.4681 25.3427   1
   0  -2  19 10.7914 16.3701   1
   0   2 -19-16.1170 28.2310   3
   0  -2  19 11.4397 17.3536   1
   0   2  19-13.1800 23.0865   1
   0  -2  19-7.69308 17.8264   5
   0   2  19 11.1742 19.5732   5
   0   2  20 36581.5 2864.86   6
   0  -2  20 25552.6 2833.11   6
   0   2 -20 25469.4 2866.11   3
   0  -2 -20 28275.6 2861.07   3
   0   2  20 27928.6 2847.83   5
   0   2 -20 35089.2 2862.37   4
   0  -2  20 23948.3 2841.76   1
   0  -2 -20 29647.1 2842.56   1
   0   2 -20 31581.5 2869.61   1
   0   2  20 28884.4 2839.23   1
   0  -2 -20 28573.1 2827.76   4
   0  -2 -20 23507.9 2869.57   1
   0  -2  20 30055.4 2853.31   1
   0  -2 -21 8.72265 17.0910   1
   0   2  21 10.5065 20.5829   5
   0  -2  21 6.43552 13.8169   5
   0  -2 -21 5.50236 11.8169   4
   0   2  21-11.8319 14.6650   1
   0  -2 -21-12.2414 21.4492   3
   0  -2 -21 7.14927 17.7184   2
   0   2  21 7.42567 17.2153   1
   0   2  21 10.8734 16.5036   6
   0   2 -21 14.7933 18.3309   3
   0  -2 -22 22562.8 2389.24   4
   0   2  22 28746.3 2414.59   6
   0  -2  22 21369.7 2390.30   6
   0   2 -22 28485.2 2434.56   3
   0  -2 -22 23758.0 2414.13   3
   0   2 -22 26601.0 2412.00   4
   0  -2 -22 21956.5 2393.37   2
   0  -2 -22 22941.7 2398.85   1
   0   2  22 24542.1 2397.11   1
   0   2  22 25598.8 2409.58   5
   0  -2  22 24985.0 2392.55   5
   0   2 -23 9.32163 18.2552   4
   0   2 -23 13.0640 16.1809   3
   0   2  23 9.09632 15.9333   6
   0  -2  23-17.0561 13.1740   6
   0  -2 -23 6.58209 16.3049   2
   0  -2 -23-10.5789 20.7175   3
   0  -2  23 5.29134 11.3515   5
   0  -2 -24 7844.19 929.209   3
   0   2 -24 10750.6 952.395   3
   0  -2 -24 8846.60 919.897   2
   0  -2  24 8533.55 914.172   5
   0   2  24 11035.1 935.779   5
   0  -2  24 9216.87 916.976   6
   0  -2 -25-6.19998 13.3008   2
   0  -2 -25-8.88211 19.0547   3
   0   2 -25 17.0054 18.2408   4
   0   2 -25-11.2428 17.0547   3
   0  -2  25-5.04479 7.65269   6
   0   2  25 8.07062 14.1367   6
   0   2  25-8.12803 21.3558   5
   0  -2  25 4.64204 9.09086   5
   0   2  26 107.421 33.3993   5
   0  -2  26 106.327 24.8764   5
   0   2 -26 93.4011 35.2296   3
   0   2 -26 71.9575 29.2171   4
   0  -2 -26 115.657 31.9351   2
   0  -2  26 95.0663 25.8798   6
   0  -2 -27-5.92228 12.7052   2
   0  -2  27-4.14054 7.25308   5
   0   2  27-7.27121 11.0303   5
   0   2 -27 7.42334 15.9254   4
   0   2 -27 9.70749 17.0040   3
   0  -2  27 4.56608 8.94243   6
   0   2  27 6.66661 11.6776   6
   0   2  28 752.553 87.0493   6
   0  -2  28 516.953 75.6172   6
   0   2 -28 710.550 90.8410   4
   0   2 -28 651.612 95.4162   3
   0  -2  29 3.72944 8.00641   5
   0  -2 -29-6.65937 10.1064   3
   0   2 -29 8.20139 12.4447   3
   0   2  29 5.68742 7.05079   6
   0  -2  29 4.27775 7.49906   6
   0   2  30 3209.45 307.093   6
   0  -2  30 2743.49 298.011   5
   0   2 -30 3058.31 315.739   3
   0  -2 -30 3053.75 310.252   3
   0   2 -30 2526.00 306.746   4
   0   2 -31-6.06309 15.0195   4
   0  -2  31 4.04996 9.38476   6
   0   2  31-4.74631 9.29533   6
   0  -2  31 3.37568 7.82239   5
   0  -2  32 7579.95 701.942   6
   0   2 -32 6004.98 705.315   4
   0  -2  32 7008.08 697.730   5
   0   3   0-38.2288 74.8723   2
   0   3   0-8.93802 13.5922   5
   0   3   0-10.3314 15.7014   6
   0   3   0-8.83215 10.9811   3
   0   3   1-8.40554 16.4694   5
   0   3  -1-10.3706 15.7403   6
   0   3   1 21.3976 18.7475   6
   0   3   1-41.1620 50.9852   2
   0   3  -1-33.3932 58.4946   2
   0   3  -1 18.7838 20.1550   5
   0   3  -1 11.3392 19.8689   4
   0   3   1 10.2478 15.5541   4
   0   3   2-2.23310 6.18991   1
   0  -3  -2-6.47337 11.3418   3
   0  -3  -2-2.34919 7.13174   1
   0   3   2-10.4723 12.9733   6
   0   3  -2-12.2860 21.5220   4
   0   3   2 41.9018 63.5634   2
   0   3  -2 8.66794 18.5970   5
   0   3  -3 5379.68 568.503   4
   0  -3  -3 6262.94 555.501   4
   0   3   3 5414.88 545.822   5
   0   3  -3 4376.27 538.859   5
   0  -3  -3 5779.31 529.729   1
   0   3   3 4880.99 525.183   1
   0  -3  -3 4056.00 533.525   3
   0   3   3 5040.76 531.289   1
   0  -3  -3 6377.54 536.967   1
   0   3   3 5165.93 552.240   6
   0  -3  -4 6.61303 12.9521   1
   0  -3   4-9.15719 16.0410   6
   0   3   4-8.23217 17.6613   5
   0   3   4 38.2811 58.0708   2
   0   3   4 10.9620 21.4685   6
   0   3  -4 14.5031 31.1139   4
   0   3   4 6.96323 16.1361   1
   0  -3   4 2.62062 7.61439   1
   0  -3  -4-5.25036 7.96663   4
   0   3   4-3.95676 9.17035   1
   0   3  -4 10.9909 19.2528   3
   0  -3  -4 7.02400 16.2769   1
   0   3  -4 7.43273 11.2766   1
   0   3   5 1264.64 202.467   2
   0   3   5 729.137 108.379   6
   0   3  -5 1185.36 152.088   4
   0  -3  -5 869.131 109.006   4
   0  -3   5 409.609 81.9506   1
   0  -3  -5 563.741 84.4159   4
   0   3  -5 911.357 115.457   3
   0  -3   5 670.533 100.865   6
   0   3   5 746.294 99.5336   5
   0   3  -5 858.885 100.051   1
   0   3   5 669.326 108.565   1
   0  -3  -5 1018.45 115.957   1
   0   3  -5 845.701 90.8042   1
   0   3   5 634.126 87.2041   1
   0  -3   5 777.810 89.8079   1
   0  -3  -5 1035.53 113.216   1
   0  -3   6 8.29147 13.0925   2
   0   3   6-10.3988 18.2157   6
   0  -3  -6 7.96806 15.6054   4
   0   3  -6-17.2886 26.2266   4
   0  -3   6 6.01658 13.9426   1
   0   3   6-12.4104 18.8267   1
   0  -3   6 8.85287 10.9664   6
   0  -3  -6 10.9543 23.5007   1
   0   3  -6 8.96100 19.2247   1
   0   3   6 7.18676 15.4187   5
   0   3  -6 5.40109 11.5882   1
   0  -3  -6-10.8398 23.2551   1
   0  -3   6-6.63218 14.2290   1
   0   3  -6-10.8714 21.2910   3
   0  -3   7 294.622 54.7744   6
   0  -3   7 252.942 52.1229   1
   0   3  -7 277.125 49.9507   1
   0  -3  -7 290.730 61.8886   1
   0   3   7 225.486 46.0020   5
   0   3   7 341.227 61.1848   6
   0  -3   7 295.242 43.4753   2
   0  -3  -7 262.451 41.0854   4
   0  -3  -7 371.281 59.9678   4
   0   3  -7 495.900 94.7179   4
   0   3   7 71.9061 51.9115   1
   0  -3   7 246.160 47.0858   1
   0   3   7 308.352 51.2738   1
   0   3  -7 402.358 72.7635   1
   0  -3  -7 272.816 50.0910   3
   0   3  -7 398.018 67.0356   3
   0  -3  -8 7.93204 19.6516   3
   0   3  -8 7.38539 15.8471   1
   0  -3   8 10.4465 20.4606   1
   0   3   8 10.5393 15.9908   6
   0  -3   8-7.34806 11.1513   6
   0   3   8 6.18278 14.3302   5
   0  -3   8 9.04515 15.8470   5
   0  -3   8-3.01956 10.5831   2
   0  -3  -8 6.73465 16.6859   4
   0   3  -8 18.6894 32.7383   4
   0  -3  -8-3.06752 7.60558   4
   0  -3   8 3.54105 8.21154   2
   0   3   8 6.85647 13.4314   1
   0  -3  -8 15.7350 27.5637   1
   0   3  -8-13.0828 11.4625   1
   0   3  -8 9.84507 12.1982   3
   0   3   8-15.6792 23.7867   1
   0  -3   8 7.73893 16.6054   1
   0   3   9 10.4284 16.5970   6
   0  -3   9 34.4704 18.7967   6
   0   3   9 49.0970 40.8502   1
   0  -3   9 78.6845 31.0367   1
   0  -3  -9 40.3634 18.0314   3
   0   3   9 74.0091 20.8249   5
   0  -3   9 11.6829 18.4199   1
   0  -3  -9 51.1128 25.5232   1
   0  -3   9 82.9486 32.6757   5
   0  -3  -9 69.0849 26.8529   4
   0  -3  -9 64.2325 14.0863   4
   0   3   9 45.7368 22.7043   1
   0  -3   9 31.2675 13.6619   2
   0  -3  -9 54.2372 39.1085   1
   0   3  -9 27.8017 27.6822   1
   0   3  -9 66.3510 26.7277   3
   0  -3   9 47.1272 12.8147   2
   0   3  10 10.0592 15.2598   6
   0  -3 -10-8.65194 13.1251   3
   0   3  10 16.5798 20.5359   1
   0  -3  10 6.43071 13.7963   6
   0   3  10 5.79715 12.4372   5
   0   3 -10-9.92447 17.3844   1
   0  -3  10-12.4277 18.8527   1
   0  -3 -10-12.8993 19.5679   1
   0  -3  10-9.03683 19.3870   5
   0  -3 -10 5.85150 16.9975   4
   0   3 -10-19.0911 37.3877   4
   0  -3 -10-2.24059 8.09186   4
   0   3 -10-14.1079 21.4014   1
   0  -3 -10-19.8194 30.0652   1
   0   3  10-8.19928 12.4385   1
   0   3 -10-9.60525 20.6064   3
   0  -3  10-1.55396 5.93366   2
   0  -3  10 2.33609 5.11643   2
   0  -3 -11 37.6765 23.6962   3
   0  -3  11 64.3229 29.9775   1
   0   3  11 65.7986 45.7455   1
   0  -3  11 62.3134 26.1861   5
   0   3 -11 38.3197 33.8145   4
   0  -3 -11 33.9146 11.3853   4
   0   3 -11 29.3513 24.5861   3
   0  -3  11 36.6619 18.2240   6
   0   3  11 62.4517 27.6587   6
   0   3  11 48.5123 18.8565   5
   0   3 -11 44.3117 26.0004   1
   0  -3 -11 61.8042 28.9391   1
   0  -3  11 25.5349 22.7427   1
   0   3 -11 80.7869 39.3287   1
   0  -3 -11-21.1080 26.4689   1
   0   3  11 17.1194 18.8227   1
   0  -3 -12-10.4584 22.4364   3
   0  -3  12 5.82100 10.1965   6
   0  -3 -12-11.7088 20.5095   1
   0   3 -12-12.0695 18.3090   1
   0  -3  12 12.8100 19.4322   1
   0   3 -12 18.9008 28.6716   4
   0  -3 -12 2.87696 7.96826   4
   0   3 -12-10.0097 12.3980   3
   0  -3  12 11.4739 10.0493   1
   0   3 -12-12.9801 22.7363   1
   0  -3 -12-21.8282 19.1175   1
   0   3  12 8.55613 12.9794   1
   0  -3  13 2861.83 252.526   5
   0  -3  13 972.962 227.502   1
   0  -3 -13 1125.03 259.187   1
   0   3 -13 2629.63 265.404   1
   0   3  13 2413.39 236.736   5
   0  -3 -13 3251.38 274.742   3
   0   3 -13 1740.26 240.317   3
   0   3  13 2362.15 250.890   6
   0  -3  13 2137.31 228.391   6
   0   3 -13 1999.90 272.638   4
   0  -3  13 2237.93 254.655   1
   0   3 -13 1466.89 240.149   1
   0  -3 -13 2443.75 253.553   1
   0   3  13 1407.37 227.564   1
   0   3  14-8.65268 16.9461   5
   0  -3  14-12.8796 22.5609   1
   0  -3 -14 10.3082 23.8867   1
   0   3 -14 26.9408 20.4347   1
   0   3  14-10.8648 21.2781   6
   0  -3  14 5.83585 16.1637   6
   0  -3  14-12.3255 24.1385   1
   0  -3  14-9.08326 17.7893   5
   0   3 -14-17.5625 21.7533   4
   0  -3 -14-3.67753 9.11164   4
   0  -3 -14 21.9245 33.2588   1
   0   3 -14 11.6387 17.6563   1
   0   3  14-8.51679 10.5503   1
   0  -3 -14-13.3908 31.0295   3
   0   3 -14 10.8985 21.3440   3
   0   3  15-10.2562 15.5584   5
   0  -3  15 12.5190 18.9909   1
   0   3  15 11.3132 14.0126   6
   0  -3  15-5.95592 12.7774   6
   0  -3  15-12.4212 21.7575   1
   0  -3  15-9.36027 16.3959   5
   0   3 -15 33.2329 35.6472   4
   0  -3 -15-3.13373 8.67941   4
   0   3 -15-11.5719 17.5541   3
   0   3  15 8.25163 14.4540   1
   0  -3 -15 13.9911 24.5072   3
   0   3 -15-10.9151 19.1193   1
   0  -3 -15 21.5525 26.6947   1
   0   3  16-12.2993 21.5444   5
   0  -3  16-12.1305 21.2488   1
   0   3 -16-14.1491 24.7845   1
   0  -3 -16 9.36669 14.2099   1
   0  -3 -16-14.5684 22.1003   3
   0  -3  16 12.3287 15.2712   1
   0  -3  16 9.13872 17.8979   5
   0  -3 -16-2.87994 8.36736   4
   0   3 -16-16.1887 24.5581   4
   0  -3 -16 21.0289 45.1134   1
   0   3  16 2.48879 6.54155   4
   0   3  16-7.92276 13.8788   1
   0   3  16-11.6954 14.4868   6
   0  -3  16-6.09161 10.6717   6
   0   3 -16 12.0125 23.5256   3
   0  -3  17 18.7672 22.2567   5
   0  -3  17 58.7249 31.2229   1
   0  -3 -17 87.5113 29.0684   1
   0   3  17 29.2963 34.2734   5
   0   3 -17 90.4557 37.6468   4
   0   3 -17 47.7839 25.5555   1
   0  -3 -17 61.7244 51.1883   1
   0   3 -17 63.3656 33.6351   3
   0   3  17 47.8508 28.1241   6
   0  -3  17 36.2321 26.3416   1
   0   3  17 87.7092 38.7012   1
   0  -3 -17 59.9800 35.0695   3
   0  -3 -17 37.4089 26.3338   2
   0   3  17 22.6777 16.8986   1
   0  -3  18-9.39081 18.3907   5
   0  -3 -18 8.54167 18.3244   1
   0  -3  18 11.7874 17.8809   1
   0  -3 -18-3.31603 9.18396   4
   0  -3 -18-19.9744 42.8508   1
   0   3  18 12.0662 18.3038   6
   0  -3  18 6.49537 12.7204   6
   0   3  18 7.18193 14.0649   1
   0  -3 -18-8.81562 18.9121   2
   0  -3 -18-15.4803 13.5578   3
   0   3  18-13.8320 24.2285   1
   0   3 -18-13.2545 16.4168   3
   0   3  18 17.3394 37.1981   5
   0   3  19 35.9168 25.9603   6
   0  -3  19 60.0050 24.3703   6
   0  -3 -19 32.9901 24.2528   2
   0  -3 -19 43.7834 31.5364   3
   0   3  19 13.4083 26.5289   1
   0   3 -19 41.1328 29.6555   3
   0  -3  19 8.97729 17.9821   5
   0   3 -20-13.6715 23.9474   3
   0   3  20-11.6795 14.4661   6
   0  -3  20-7.50996 13.1547   6
   0   3 -20 11.9350 14.7826   4
   0  -3  20 8.58084 15.0305   5
   0  -3 -21-13.2569 16.4384   3
   0  -3 -21 14.4405 14.1615   2
   0   3 -21 13.7542 20.8790   3
   0   3  21 22.4205 17.0232   6
   0   3 -21-11.5168 20.1882   4
   0  -3  21 7.68043 15.0614   5
   0  -3 -22 12.0224 21.0593   3
   0  -3 -22-6.82329 11.9527   2
   0   3  22 25.2813 44.2836   5
   0   3 -22-13.6084 20.6438   3
   0   3  22-10.5827 16.0541   6
   0  -3  22 7.74403 11.7482   6
   0   3 -22 10.6512 18.6574   4
   0  -3  22-7.21209 15.4727   5
   0  -3 -23 122.891 48.9797   3
   0  -3 -23 259.717 46.8711   2
   0   3  23 386.226 97.5662   5
   0  -3  23 168.404 43.2184   6
   0   3  23 374.607 60.3016   6
   0   3 -23 335.635 59.7490   4
   0   3 -23 185.492 56.0218   3
   0  -3 -24 10.0710 17.6406   3
   0  -3 -24 6.27215 10.9864   2
   0   3  24 21.9908 27.2375   5
   0  -3  24-5.66957 12.1629   5
   0   3 -24 12.7080 24.8871   3
   0   3  24-9.08237 13.7775   6
   0  -3  24-6.53413 15.1407   6
   0   3 -24 9.17228 16.0664   4
   0  -3 -25 6.00919 16.3573   2
   0  -3  25 36.8222 16.5219   5
   0   3 -25 12.0321 23.9479   3
   0  -3  25 51.4556 19.2170   6
   0   3 -25 16.7977 16.9945   4
   0  -3 -25 37.9827 22.4146   3
   0  -3 -26-8.63879 13.1049   3
   0  -3  26 5.18159 11.1164   6
   0   3  26-7.55169 11.4559   6
   0  -3  26 4.71173 9.22775   5
   0  -3  27 39.1480 14.5390   5
   0   3 -27 53.5008 26.6604   3
   0  -3 -27 7.82641 23.9166   3
   0  -3 -27 23.1616 15.4811   2
   0   3 -27 14.7428 16.0710   4
   0  -3 -28 5.58655 11.9853   2
   0   3 -28 6.90714 12.0992   4
   0  -3 -28 7.23328 8.95968   3
   0  -3  28 4.02020 8.62517   5
   0   3  28-6.18174 10.8286   6
   0  -3  28-4.58250 9.83139   6
   0   3 -28-9.85090 14.9437   3
   0   3 -29 9.01949 15.8255   3
   0   3 -29 19.5428 14.0053   4
   0  -3  29 7.56332 8.16476   5
   0  -3  29 12.9166 10.7052   6
   0   3  29 11.5766 14.3681   6
   0  -3 -29-6.58631 10.0334   3
   0  -3 -29 16.2730 15.7831   2
   0   3 -30 6.10349 9.26223   4
   0   3 -30-8.22470 14.4088   3
   0  -3  30 4.11218 9.53209   6
   0  -3  31-3.92586 9.73267   6
   0   4   0 297489. 26803.5   4
   0   4   0 253424. 26791.6   5
   0   4  -1 8.46931 25.7634   3
   0   4   1 29.1245 28.2620   6
   0   4   1 20.2156 29.4204   4
   0   4  -1 10.8137 25.1273   4
   0   4   1 24.4772 24.8248   5
   0   4  -2 2817.09 304.011   3
   0   4  -2 3223.15 301.809   5
   0   4   2 2784.27 301.606   5
   0  -4  -2 2069.28 287.076   3
   0   4  -2 3370.46 321.011   4
   0   4   2 2886.18 310.371   6
   0  -4  -3 2.61694 5.12585   1
   0  -4  -3-6.41168 9.72666   3
   0   4  -3-9.14805 17.9156   3
   0   4  -3-7.45212 15.9872   5
   0   4   3 7.55382 17.5038   5
   0   4   3 10.2188 20.0124   6
   0  -4  -3 3.44748 5.64949   1
   0   4   4 14066.4 1292.98   5
   0  -4  -4 13823.3 1272.97   1
   0   4   4 14849.4 1304.93   6
   0   4  -4 14973.0 1319.92   4
   0   4   4 10687.3 1266.65   1
   0  -4  -4 14536.8 1282.64   4
   0   4  -4 16901.9 1310.20   3
   0   4   4 12871.2 1266.21   1
   0  -4  -4 11135.1 1278.47   3
   0  -4   4 11509.0 1287.63   6
   0  -4   5-8.06404 14.1252   6
   0  -4  -5 6.30142 9.55897   3
   0   4   5 15.5724 21.5643   5
   0  -4  -5 4.06606 9.42183   1
   0   4  -5-12.9125 15.9932   4
   0  -4  -5-5.33507 13.2159   1
   0   4  -5-1.81574 5.50883   1
   0   4  -5 1.56028 4.32137   1
   0  -4  -5 4.78264 11.8474   4
   0   4  -5-10.1089 19.7970   3
   0  -4   5-1.37232 3.98630   1
   0   4   5 3.20223 7.42017   1
   0   4   5-10.2797 18.0062   6
   0  -4   5-1.53809 4.25990   1
   0   4   5-3.92195 7.68068   1
   0   4   6 704.242 100.901   5
   0  -4  -6 878.492 115.796   1
   0   4  -6 739.991 86.1470   1
   0  -4   6 684.042 101.426   6
   0   4  -6 1009.79 138.038   4
   0  -4  -6 731.357 90.7963   4
   0  -4   6 734.638 83.7053   1
   0   4  -6 1094.72 122.503   3
   0  -4  -6 631.215 94.7840   3
   0   4  -6 801.838 86.8746   1
   0   4   6 766.874 91.6548   1
   0  -4  -6 960.004 99.1943   1
   0   4   6 623.527 106.766   6
   0  -4  -7-6.33934 14.6902   3
   0  -4  -7-6.87278 15.9262   1
   0   4   7 20.6966 19.1074   1
   0  -4   7 2.99900 7.88111   1
   0   4   7 7.17022 14.0428   5
   0  -4   7-7.62593 17.6713   6
   0   4  -7 14.4631 25.3343   4
   0   4  -7 11.4243 10.5478   1
   0  -4  -7-9.33659 20.0303   1
   0  -4  -7-4.08651 8.00433   4
   0   4  -7-10.1305 15.3682   3
   0  -4   7 3.12380 6.70315   1
   0  -4   7 6.04176 19.7993   2
   0   4   7-4.00988 9.93429   1
   0   4   7 10.0615 17.6245   6
   0   4   8 653.128 79.6899   5
   0   4  -8 571.514 70.2764   1
   0  -4   8 542.339 68.9972   2
   0   4   8 364.380 75.4078   1
   0   4  -8 714.787 114.614   4
   0  -4  -8 503.341 64.9648   4
   0  -4  -8 512.017 81.3903   4
   0  -4   8 307.660 59.8468   1
   0   4  -8 651.174 90.7801   3
   0  -4  -8 447.480 70.7058   3
   0  -4   8 485.643 74.9771   6
   0   4   8 613.287 85.7421   6
   0   4   8 487.228 66.4675   1
   0   4  -8 477.598 65.8215   1
   0  -4   8 600.263 67.6245   1
   0  -4  -8 574.169 79.8921   1
   0  -4  -9 13.5006 18.6959   3
   0   4  -9-5.17766 9.07041   1
   0  -4  -9 8.86080 23.2816   1
   0  -4   9-6.40071 14.8323   6
   0  -4   9-3.28864 12.5554   2
   0   4   9 9.10797 22.5624   6
   0  -4   9 8.19577 23.8070   5
   0   4  -9 15.8809 27.8178   4
   0  -4  -9-7.41095 18.3587   4
   0  -4  -9 3.27148 13.4397   4
   0   4   9 9.83009 19.2515   1
   0  -4   9-5.58646 14.6787   1
   0  -4   9 3.78166 11.4740   2
   0   4   9-4.83776 14.0531   1
   0  -4   9-5.48856 12.7188   1
   0   4  -9-9.73222 14.7640   3
   0  -4  -9-13.1969 23.1164   1
   0   4  -9 11.4650 19.4452   1
   0   4 -10 157573. 11303.3   4
   0   4  10 92419.4 11247.7   1
   0   4 -10 106043. 11236.5   1
   0  -4 -10 154759. 11309.6   1
   0  -4  10 118241. 11235.9   6
   0   4  10 134755. 11253.4   6
   0  -4 -10 105507. 11236.6   4
   0  -4  10 156015. 11257.6   5
   0  -4 -10 111381. 11239.6   3
   0   4 -10 117120. 11251.7   3
   0  -4  10 114258. 11220.9   2
   0   4  10 123198. 11238.9   5
   0  -4 -10 79250.8 11239.2   1
   0   4  10 111639. 11233.7   1
   0   4 -10 114419. 11236.3   1
   0  -4  10 107043. 11236.3   1
   0  -4 -11 7.17181 21.7675   3
   0  -4  11 5.82849 12.5193   6
   0   4  11 26.8650 22.1918   6
   0   4  11 6.28452 14.5757   5
   0   4 -11 6.80329 16.8644   1
   0   4  11-11.9882 14.8614   1
   0  -4  11 15.1990 17.6204   1
   0  -4  11 24.7659 26.0759   5
   0   4 -11-17.0896 25.9315   4
   0  -4 -11 5.54552 11.9130   4
   0  -4 -11 1.83083 6.64054   4
   0   4 -11 9.47880 14.3924   3
   0  -4 -11 16.7680 32.8439   1
   0   4 -11 7.34876 14.4051   1
   0  -4  11 7.91357 13.8756   1
   0   4  11 5.54909 16.1307   1
   0  -4  11 1.62375 5.89648   2
   0  -4  11 2.62739 8.32009   2
   0   4 -12 19482.0 1539.21   4
   0  -4 -12 15370.2 1464.53   4
   0  -4 -12 15809.1 1538.92   1
   0   4 -12 12295.8 1474.61   1
   0   4  12 16949.8 1487.91   6
   0  -4  12 17593.2 1471.65   6
   0  -4 -12 15283.6 1452.27   4
   0  -4 -12 14819.5 1486.40   1
   0  -4  12 11640.2 1475.58   1
   0   4 -12 18120.6 1484.02   1
   0   4  12 14937.5 1472.08   1
   0  -4 -12 20857.5 1490.26   3
   0   4 -12 17258.3 1491.55   3
   0  -4  12 24530.5 1499.71   5
   0  -4  12 4173.88 1454.74   1
   0   4  12 17872.6 1474.87   5
   0   4  13-6.01065 10.5299   5
   0  -4 -13-9.33578 21.6334   1
   0  -4 -13 16.6310 24.1551   3
   0  -4  13-8.30897 16.2731   5
   0   4 -13-8.00730 12.1480   1
   0  -4 -13-19.7320 17.2825   1
   0  -4 -13 1.76002 5.56070   4
   0   4  13 5.99072 15.7413   1
   0   4 -13 9.05407 13.7358   3
   0   4  13 18.0256 20.8850   6
   0   4  13 13.1050 22.9557   1
   0  -4  13-8.39688 19.4579   1
   0   4 -14 14200.3 1260.05   4
   0   4  14 15853.0 1249.28   1
   0  -4 -14 6526.25 1231.67   1
   0  -4 -14 7925.32 1183.01   4
   0   4  14 15737.5 1209.76   5
   0  -4 -14 20594.2 1244.24   3
   0   4 -14 15959.5 1229.05   3
   0  -4  14 14108.3 1203.52   6
   0   4  14 16224.9 1228.80   6
   0  -4  14 27140.3 1258.50   5
   0   4 -14 15764.6 1228.13   1
   0  -4  14 12077.3 1223.18   1
   0  -4  15 19.8482 15.6774   6
   0  -4  15 8.59640 22.5922   5
   0   4 -15-16.2890 24.7148   4
   0  -4 -15-21.3765 26.4815   1
   0  -4  15-11.3660 17.2492   1
   0   4 -15-9.06526 13.7610   3
   0   4  15-5.97066 11.7039   5
   0   4  15-9.20228 18.0287   6
   0   4 -15-10.2795 20.1375   1
   0   4  15-13.5888 26.6168   1
   0  -4 -15 42.6414 33.6669   3
   0   4  16 326.506 71.8721   1
   0  -4 -16 304.691 63.9360   2
   0  -4  16 222.809 59.2218   1
   0   4 -16 188.145 58.2697   1
   0   4  16 370.089 54.2425   5
   0   4 -16 186.230 53.1636   3
   0  -4  16 281.132 44.7426   6
   0   4 -16 311.602 73.6172   4
   0   4  17 6.86872 13.4710   5
   0   4 -17 9.65583 14.6653   3
   0   4 -17-14.7563 22.3962   4
   0  -4  17 10.2605 13.4988   6
   0  -4  17 8.80038 15.4319   5
   0  -4  18 27.3160 21.2475   5
   0   4  18 23.3581 16.8909   5
   0  -4 -18 8.78358 15.5890   2
   0   4 -18 13.8781 17.3716   4
   0  -4  18 21.0686 14.8021   6
   0   4  18 59.8208 23.2386   6
   0  -4  19 8.80892 17.2512   5
   0  -4 -19 8.17318 14.3164   2
   0   4  19 8.10796 12.2995   5
   0   4  19-10.1179 15.3484   6
   0  -4  19-5.47585 13.5647   6
   0   4 -19-12.7390 19.3245   4
   0   4 -20 19745.1 1955.35   3
   0   4  20 25118.7 1957.45   5
   0  -4 -20 21176.0 1942.91   2
   0   4 -20 23082.7 1968.15   4
   0  -4  20 19135.5 1933.72   6
   0   4  20 18873.1 1946.31   6
   0  -4  20 13819.0 1937.26   5
   0   4 -21-10.9969 16.6898   4
   0   4  21 18.8756 14.3260   6
   0  -4  21 5.86937 15.4300   6
   0  -4 -21 7.06039 13.8365   2
   0   4  21-10.3562 20.2878   5
   0  -4  21 8.40398 16.4662   5
   0   4 -21-10.9648 19.2132   3
   0  -4 -21 11.7543 14.5678   3
   0  -4  22 12504.8 1212.38   5
   0   4 -22 13284.2 1229.68   3
   0  -4  22 10748.5 1202.61   6
   0   4  22 10180.5 1209.33   6
   0  -4 -22 14083.5 1210.75   2
   0  -4 -23 42.4471 26.3227   3
   0   4 -23-11.3254 22.2215   3
   0  -4  23 14.0466 17.4515   5
   0   4  23 8.86299 15.5847   6
   0   4 -23 9.44839 16.6064   4
   0  -4  24 6431.21 545.096   5
   0  -4 -24 5738.58 539.091   2
   0   4 -24 6103.28 554.545   4
   0   4  24 5414.91 547.162   6
   0  -4  24 3949.00 535.230   6
   0   4 -24 3623.73 546.079   3
   0  -4 -24 4864.37 548.402   3
   0  -4  25 5.66818 13.1379   5
   0  -4 -25 5.72439 11.2148   2
   0   4 -25 11.1581 16.9291   3
   0   4  25 7.87071 11.9436   6
   0   4 -25-8.13105 12.3384   4
   0  -4  25-6.07423 11.8997   6
   0  -4 -25 8.91163 15.6129   3
   0  -4 -26 250.945 47.5984   2
   0   4 -26 151.808 52.9638   3
   0  -4  26 396.626 52.7269   5
   0   4  26 388.158 59.9174   6
   0   4 -26 355.996 57.3559   4
   0  -4  26 283.450 51.3128   6
   0  -4 -26 264.383 54.0507   3
   0  -4  27-4.59319 9.86071   5
   0   4 -27 10.3911 15.7671   3
   0   4 -27-7.07333 10.7363   4
   0   4  27-7.11825 8.82435   6
   0  -4  27-5.16853 9.06090   6
   0  -4 -27 5.32331 11.4261   2
   0  -4 -27-7.52655 11.4234   3
   0   4 -28 262.424 50.1426   4
   0  -4 -28 233.047 45.9382   2
   0   4 -28 314.375 61.5125   3
   0  -4 -28 272.416 50.6819   3
   0  -4  28 295.791 44.3508   5
   0   4  28 388.891 54.9846   6
   0  -4  28 373.788 50.5404   6
   0  -4 -29 4.95238 13.0211   2
   0  -4 -30 1902.46 206.797   2
   0   5   0-7.07911 12.4232   5
   0   5   0-8.72172 10.8293   6
   0   5   1-8.79230 15.4056   6
   0   5  -1-10.0635 12.4704   4
   0   5  -1 6.72623 11.7881   5
   0   5   1-7.40008 17.1516   5
   0  -5  -1-5.41982 9.50121   3
   0   5   2 9.13187 13.8527   6
   0  -5  -2-5.82830 7.21913   3
   0   5   2 15.3343 11.6309   5
   0   5  -2-6.51729 12.7634   5
   0   5  -2-10.2852 23.8328   4
   0  -5  -3 1027.80 148.195   3
   0   5   3 1452.46 163.155   5
   0   5   3 1614.59 170.758   6
   0   5  -3 1470.63 173.671   4
   0   5  -3 1518.35 164.267   3
   0  -5  -4 5.52197 8.37773   3
   0   5  -4-10.6867 20.9290   4
   0   5   4-7.21658 12.6415   5
   0  -5   4 7.63933 13.3820   6
   0  -5  -4-5.41882 11.6258   4
   0   5  -4-8.28641 14.5153   3
   0   5   5 522.143 70.4959   6
   0  -5  -5 70.7091 30.3853   1
   0  -5  -5 433.140 52.8800   3
   0  -5  -5 440.701 51.6079   4
   0   5  -5 405.784 61.8545   3
   0  -5   5 384.359 56.2946   6
   0  -5   5 480.889 72.9311   2
   0   5  -5 426.975 69.1647   4
   0   5   5 110.000 30.4466   1
   0   5   5 479.453 35.4209   1
   0  -5  -5 182.249 37.5878   1
   0  -5   6 7.17547 12.5687   6
   0   5   6-6.64715 15.4026   5
   0   5   6-9.44523 11.6987   6
   0   5  -6 11.3462 17.2117   4
   0  -5  -6 3.23667 7.49995   1
   0  -5  -6-4.35605 9.34500   4
   0   5  -6-9.01851 11.1702   3
   0  -5   6-7.96686 17.0912   2
   0  -5  -6-2.58712 6.40874   1
   0   5   6 2.07668 5.75149   1
   0  -5  -6 5.46638 13.5411   3
   0  -5   7 835.854 86.3008   2
   0   5   7 563.999 88.1389   6
   0   5   7 328.387 65.3239   1
   0  -5   7 580.627 79.1639   6
   0   5   7 678.653 83.6525   5
   0  -5  -7 397.482 65.4328   1
   0  -5  -7 759.527 73.4106   1
   0  -5  -7 560.621 74.2092   3
   0  -5   8 1.59023 4.61924   1
   0   5   8-4.35780 7.63323   1
   0   5  -8-12.2060 15.1181   4
   0   5  -8-1.38751 3.84281   1
   0   5  -8 3.68829 5.35679   1
   0  -5  -8-17.2870 13.1118   4
   0   5   8 2.90296 6.72669   1
   0  -5   8 1.49737 4.14709   1
   0   5   8-9.12422 11.3011   6
   0   5   8 6.66692 11.6779   5
   0  -5  -8 5.57560 9.76635   3
   0  -5   9 414.805 57.9593   2
   0   5  -9 595.102 90.4277   4
   0  -5  -9 448.240 57.3745   4
   0   5   9 452.385 66.2362   5
   0  -5   9 396.330 61.9167   6
   0   5   9 405.916 67.7222   6
   0  -5   9 470.570 50.8877   1
   0   5  -9 419.782 51.0278   1
   0  -5   9 377.917 48.2882   1
   0  -5   9 552.007 71.0622   5
   0  -5  -9 395.076 59.7113   3
   0  -5  -9 616.177 77.1199   1
   0   5  -9 293.197 47.5590   1
   0  -5  10-5.54133 10.8585   6
   0   5  10-8.51924 12.9287   6
   0   5  10-6.52468 9.90473   5
   0  -5 -10-5.94444 11.6475   3
   0   5 -10-3.28741 7.06243   1
   0   5 -10-13.0839 19.8511   4
   0  -5 -10 3.13987 9.12823   4
   0  -5  10-3.97289 8.53127   2
   0  -5 -10-9.40018 18.4129   1
   0   5  10-6.45141 14.9538   1
   0   5 -10 9.05818 13.7459   3
   0   5  11 208.396 47.9732   1
   0  -5  11 222.757 40.1310   6
   0   5  11 269.117 51.0794   6
   0   5  11 282.716 46.4065   5
   0  -5 -11 213.812 40.7070   3
   0  -5  11 367.571 53.9703   5
   0   5 -11 298.239 66.3915   4
   0  -5 -11 169.340 31.2085   4
   0  -5  11 322.594 41.8733   1
   0   5 -11 204.091 47.8847   3
   0  -5 -11 381.410 68.2346   1
   0  -5  11 296.386 40.3449   2
   0  -5 -12-6.21668 14.4129   3
   0  -5  12-7.36684 12.9126   5
   0   5 -12-13.8004 20.9398   4
   0  -5 -12-13.0959 19.8714   1
   0  -5  12 4.85794 11.2666   1
   0   5 -12-8.62008 15.1065   3
   0   5 -12 4.53628 8.89632   1
   0   5  12-6.33033 12.4062   5
   0   5  12-8.43870 12.8098   1
   0   5  12-7.95625 9.86583   6
   0  -5  12-5.01291 8.79346   6
   0   5 -13 375.508 79.7333   4
   0   5  13 336.363 70.5145   1
   0  -5  13 540.116 67.7891   1
   0   5 -13 404.475 60.0662   1
   0  -5 -13 421.991 64.2323   3
   0   5 -13 469.548 73.0482   3
   0  -5  13 496.347 69.4487   5
   0   5  13 404.949 67.5495   6
   0  -5  13 383.375 57.4509   6
   0   5  14 6.29246 13.5082   5
   0   5 -14 6.03007 9.16070   1
   0  -5  14-7.85172 16.8515   5
   0  -5 -14-12.0242 23.5532   2
   0   5 -14-8.54831 14.9816   3
   0   5 -14-13.8577 24.2785   4
   0  -5  14-4.45031 8.72942   6
   0  -5 -14-7.13969 17.6931   3
   0   5  14-7.97058 9.88465   6
   0  -5  15 63.3729 27.2530   5
   0   5  15 61.3736 21.7295   6
   0  -5 -15 65.5830 33.4730   2
   0   5  15 25.4509 17.3264   5
   0   5 -15 13.6614 21.2178   4
   0  -5  15 38.0868 15.5085   6
   0   5 -15 34.7424 19.1812   3
   0  -5 -15 60.6782 26.1272   3
   0  -5 -16-9.97640 19.5487   2
   0   5 -16-8.70072 15.2547   3
   0  -5 -16-8.77134 18.8287   3
   0  -5  16-4.17978 10.3751   6
   0   5  16-7.77919 13.6422   6
   0   5  16-6.11944 10.7393   5
   0  -5  16-7.67519 11.6616   5
   0  -5  17 55.9456 25.5024   5
   0   5  17 55.3663 21.1023   6
   0  -5 -17 9.26881 20.2192   2
   0   5  17 25.1009 15.9709   5
   0  -5 -17 27.5147 20.0141   3
   0   5 -17 12.7999 19.7596   4
   0   5 -17 8.83068 15.8963   3
   0  -5  17 46.2729 16.0547   6
   0   5 -18-12.2048 18.5143   4
   0   5 -18-8.94917 15.6759   3
   0  -5 -18-9.57693 18.7555   3
   0  -5  18 4.28566 13.0026   6
   0  -5 -18-8.54516 12.9629   2
   0  -5  18 23.6378 18.2579   5
   0   5  18-7.84680 11.9036   6
   0  -5 -19 392.740 74.4309   3
   0   5 -19 496.198 83.2078   4
   0   5  19 446.168 70.3012   6
   0   5 -19 519.660 78.1097   3
   0   5 -20 10.8417 16.4464   4
   0   5 -20 9.29000 14.0926   3
   0  -5 -20 9.74735 12.0730   3
   0  -5  20-4.58231 11.3513   6
   0  -5 -20 7.25181 14.2018   2
   0   5  20-8.05276 9.97416   6
   0  -5  20-7.89920 9.78396   5
   0  -5  21 23.6295 16.3247   5
   0  -5  21 23.9160 14.8864   6
   0  -5 -21 60.0227 26.8221   3
   0  -5 -21 94.7755 28.9322   2
   0   5 -21 76.1305 32.7188   3
   0   5 -21 101.362 33.6435   4
   0  -5  22 7.53494 14.7619   5
   0  -5  22-4.99283 10.7189   6
   0  -5 -22-9.41778 11.6719   3
   0  -5 -22-6.32498 11.0865   2
   0   5 -22-9.37105 16.4196   4
   0   5 -22-9.74313 19.0851   3
   0   5  23 15.8123 17.0021   6
   0  -5  23 17.1793 11.2766   6
   0  -5 -23 11.8832 12.8011   2
   0   5 -23 8.71714 15.3148   4
   0  -5  23 7.08923 12.4738   5
   0   5 -24 8.09927 12.2867   4
   0   5 -24-9.83151 14.9143   3
   0  -5 -24-8.54091 12.9566   3
   0  -5  24 6.28861 9.54013   6
   0  -5 -24-5.66014 9.91503   2
   0   5  24 7.67007 9.50066   6
   0  -5  24-6.26111 12.2621   5
   0   5 -25 9.88958 17.3280   3
   0  -5 -25 7.74360 11.7542   3
   0  -5  25 6.09730 11.9483   6
   0  -5  25-5.78676 12.4215   5
   0  -5 -25 10.6744 11.4577   2
   0   5  25 7.34306 9.10479   6
   0  -5 -26-7.18123 8.89923   3
   0   5 -26 6.99825 6.13593   4
   0  -5 -26 5.15191 12.7654   2
   0   5 -26 9.84360 17.2447   3
   0  -5 -27 4.86800 8.52892   2
   0   5 -27-9.67591 16.9496   3
   0   5 -28-9.38268 16.4608   3
   0  -6   0 43108.6 4380.32   3
   0   6   0 45926.4 4386.39   5
   0  -6   1 19.4310 48.1366   2
   0  -6  -1-26.4967 46.4150   2
   0  -6  -1 5.48768 11.7835   3
   0  -6  -2 392.432 62.7605   3
   0   6   2 491.925 69.5435   5
   0  -6   2 935.648 128.103   2
   0   6   2 508.106 75.4284   6
   0  -6  -2 1114.71 178.718   2
   0   6  -3 18.4600 16.1713   4
   0  -6  -3-5.10719 8.95267   3
   0  -6   3-13.4713 26.3841   2
   0   6   3-8.44820 14.8022   6
   0  -6  -3-5.48731 9.61804   4
   0   6   3-6.38047 11.1816   5
   0   6  -4 2258.30 261.505   4
   0  -6  -4 2093.16 243.758   3
   0  -6   4 2618.17 258.358   6
   0   6   4 2225.04 250.508   5
   0  -6  -4 2112.88 244.223   4
   0  -6  -5-4.58426 8.98909   4
   0   6  -5 14.9770 14.6723   3
   0   6   5 6.63601 10.0767   5
   0  -6   5 6.95896 10.5661   6
   0  -6   5-9.08392 21.0539   2
   0   6  -5 9.56307 14.5137   4
   0  -6  -5 4.94498 9.69469   3
   0   6   5 8.72701 10.8186   6
   0   6   6 87.6804 30.4719   6
   0   6   6 144.258 32.8673   5
   0  -6   6 143.694 31.0627   6
   0   6  -6 126.912 43.0981   4
   0  -6  -6 49.0921 19.9686   3
   0   6  -6 164.266 35.4622   3
   0  -6  -6 89.7178 21.6097   4
   0  -6  -7-4.49404 11.1325   4
   0   6  -7-7.61601 9.43314   3
   0  -6   7 12.8967 19.5636   2
   0  -6   7-6.07640 10.6436   5
   0   6   7-6.55729 12.8417   5
   0  -6   7-6.56361 11.4970   6
   0   6  -7-9.91102 17.3604   4
   0   6   7 8.88956 17.4091   6
   0  -6  -7 14.7155 12.1510   3
   0   6  -8 179.916 36.3914   3
   0  -6  -8 114.533 26.7539   4
   0  -6   8 95.7348 28.0201   2
   0  -6  -8 249.660 87.2432   2
   0  -6   8 105.788 30.0995   5
   0  -6   8 163.199 32.7274   6
   0   6   8 78.0895 28.6114   5
   0   6  -8 101.850 33.7402   4
   0   6   8 76.5095 32.3476   6
   0  -6  -8 14.8972 16.9663   1
   0  -6   9-5.45358 8.27283   6
   0  -6   9-6.30875 12.3549   5
   0   6  -9 10.4629 15.8717   4
   0  -6  -9 6.12252 7.09352   1
   0   6  -9 7.99771 15.6625   3
   0  -6  -9 20.1771 39.5144   2
   0  -6   9-5.04056 14.6415   2
   0   6   9-2.24740 4.82139   1
   0  -6  -9 5.05334 10.8409   3
   0   6  10 13652.1 2435.29   1
   0   6 -10 31386.9 2469.27   3
   0  -6 -10 27532.5 2449.37   3
   0   6  10 28809.3 2455.25   5
   0   6 -10 33066.3 2487.41   4
   0  -6 -10 21790.7 2441.26   1
   0  -6  10 27918.8 2449.20   6
   0  -6  10 40664.9 2468.85   5
   0   6 -11 8.17068 16.0024   3
   0  -6 -11-15.9248 27.8949   2
   0  -6  11 6.32324 16.6150   5
   0   6  11-7.70628 15.0930   6
   0   6  11 6.05926 10.6154   5
   0   6 -12 5570.91 555.365   4
   0   6  12 5338.00 536.886   6
   0  -6  12 4543.33 523.022   6
   0   6  12 4872.42 529.989   5
   0   6 -12 5275.06 540.212   3
   0  -6 -13 12.9032 25.2720   2
   0  -6  13 6.36456 14.7526   5
   0  -6  13-4.37759 10.8506   6
   0   6  13 7.29540 12.7843   6
   0   6 -13 11.2553 17.0778   4
   0   6  13 6.30786 11.0554   5
   0   6 -14 5266.41 596.713   4
   0   6  14 5476.58 578.412   5
   0   6 -14 5394.57 583.921   3
   0  -6  14 4952.03 567.632   6
   0   6  14 5537.20 581.395   6
   0   6 -15 11.2436 13.9295   4
   0  -6 -15 10.5340 15.9825   2
   0  -6  15-6.90016 12.0904   5
   0   6  15 7.05377 10.7046   6
   0  -6  15 3.80929 10.0134   6
   0   6 -16 99.6942 35.4428   4
   0  -6 -16 137.478 35.3724   3
   0  -6 -16 105.546 35.4495   2
   0  -6  16 160.769 34.5510   5
   0   6  16 96.9240 28.0807   6
   0  -6  16 95.9992 21.7221   6
   0   6  17 6.95750 12.1876   6
   0   6 -17-10.8001 13.3775   4
   0  -6 -17 7.52949 13.1895   3
   0  -6 -17-8.65528 21.4410   2
   0  -6  17-7.00260 10.6234   5
   0   6 -17 7.87133 13.7882   3
   0  -6  17-3.64349 9.57395   6
   0   6  18 7.01865 13.7551   6
   0   6 -18-10.4399 18.2943   4
   0  -6 -18-7.68100 13.4644   3
   0  -6 -18 7.96461 15.6065   2
   0  -6  18 20.8353 16.1016   5
   0   6 -18 7.99291 14.0104   3
   0  -6  18 3.66525 6.44151   6
   0   6  19 7.08364 12.4104   6
   0   6 -19-9.98746 15.1525   4
   0  -6 -19 7.35472 18.2206   2
   0  -6 -19 7.87001 13.7875   3
   0  -6  19 7.22955 12.6659   5
   0  -6  19-3.73148 6.54087   6
   0   6 -19 7.96099 12.0790   3
   0  -6  20 7951.97 760.846   5
   0   6  20 7444.48 759.053   6
   0  -6  20 6912.73 745.228   6
   0  -6 -20 8215.84 762.304   2
   0   6 -20 7993.41 765.989   3
   0  -6 -20 6780.79 760.530   3
   0   6 -21 8.93768 17.5034   4
   0   6 -21-8.30610 16.2665   3
   0  -6 -21-7.75631 15.1898   3
   0  -6  21 3.99555 8.57174   6
   0  -6  21-7.06800 8.75442   5
   0   6  21 6.85168 13.4182   6
   0   6  22 5694.55 542.805   6
   0  -6 -22 7057.68 546.386   2
   0  -6 -22 3615.94 537.007   3
   0   6 -22 6863.20 558.138   3
   0  -6  22 3428.53 532.549   5
   0   6 -22 6889.38 557.870   4
   0   6 -23-8.77057 15.3646   3
   0  -6 -23 5.56333 10.8976   2
   0  -7   0-17.7877 38.1998   2
   0  -7  -1 5.09577 8.93916   3
   0  -7  -1-20.4857 40.1216   2
   0  -7   1 15.4072 33.0564   2
   0  -7  -1 5.61525 9.84786   4
   0  -7  -2-4.90473 9.60584   3
   0  -7   2-8.51800 16.6817   6
   0  -7  -2-22.6496 34.3584   2
   0  -7   2 26.4428 25.8927   2
   0  -7  -2 5.33033 12.3518   4
   0  -7  -3 609.076 86.0427   4
   0  -7   3 767.060 100.577   6
   0  -7  -3 642.058 85.9814   3
   0   7   3 805.845 91.1591   5
   0   7   4 5.43203 11.6568   5
   0  -7   4-7.57704 11.4976   6
   0  -7  -4-4.56655 8.00401   4
   0   7   4-7.58098 13.2821   6
   0  -7  -4 24.8965 53.4110   2
   0  -7  -4-4.65879 8.16549   3
   0   7   5 220.619 45.0394   6
   0  -7   5 167.423 48.4432   2
   0  -7  -5 197.080 81.0602   2
   0  -7  -5 229.363 38.7787   3
   0  -7   5 285.109 48.8847   6
   0  -7   6-6.76677 10.2742   6
   0  -7  -6-4.54544 10.5417   3
   0   7   6-7.67468 11.6503   6
   0  -7  -6 23.5558 46.1331   2
   0  -7   6 7.38602 15.8512   2
   0  -7   6-5.56046 9.74967   5
   0  -7  -7 219.284 80.4254   2
   0  -7   7 119.779 33.3925   2
   0  -7   7 134.748 32.4142   6
   0   7   7 113.533 29.7101   5
   0   7  -7 192.061 43.0822   4
   0   7   7 122.176 31.6709   6
   0  -7   7 167.292 32.8713   5
   0  -7  -7 134.433 27.4314   3
   0   7  -8-8.49002 14.8722   4
   0  -7  -8 20.0282 35.0823   2
   0   7   8-6.00345 12.8802   5
   0  -7   8 5.84506 11.4480   6
   0   7  -8 6.65708 13.0381   3
   0   7   8-7.49613 14.6811   6
   0  -7   8 5.64392 13.0790   5
   0  -7  -8 4.53838 9.73755   3
   0   7  -9 121.077 34.0316   4
   0   7   9 113.615 29.8240   5
   0   7  -9 79.1882 25.6889   3
   0   7   9 73.4648 26.5528   6
   0  -7   9 153.864 30.5966   5
   0  -7  -9 98.4581 24.7881   3
   0   7 -10-8.83914 10.9480   4
   0  -7 -10 16.2201 24.6050   2
   0  -7  10-4.88535 9.56735   6
   0   7  10-6.34033 13.6019   5
   0   7 -10 6.66871 10.1161   3
   0   7  10 7.30969 14.3151   6
   0  -7  10 5.56616 10.9006   5
   0  -7 -10-4.58739 8.03537   3
   0   7 -11 45.0032 27.3616   4
   0  -7  11 58.5970 19.4115   6
   0   7 -11 93.6071 26.1221   3
   0   7  11 113.765 29.6560   6
   0  -7  11 71.3127 24.4131   5
   0  -7 -11 93.9533 22.8507   3
   0   7 -12-9.14987 16.0272   4
   0   7 -12-6.82084 10.3471   3
   0  -7 -12 12.8504 22.5092   2
   0  -7  12-4.28920 7.51333   6
   0   7  12 6.73020 13.1804   6
   0  -7  12 5.55768 12.8783   5
   0  -7 -12-4.89946 8.58224   3
   0  -7 -13 647.467 99.8722   2
   0  -7  13 715.545 80.2801   5
   0  -7 -13 586.279 73.8322   3
   0   7 -13 464.183 74.9925   3
   0   7 -13 425.950 80.7262   4
   0   7  13 513.181 74.9802   6
   0  -7  13 465.831 67.3933   6
   0   7  14-6.45928 11.3294   6
   0   7 -14 21.0569 15.0691   3
   0  -7 -14 5.41028 11.6214   3
   0  -7  14 18.0519 14.9174   5
   0  -7  14 3.81987 5.82404   6
   0   7 -14-9.31802 21.5994   4
   0  -7 -14 10.4396 20.4529   2
   0  -7 -15-9.46823 21.9429   2
   0  -7  15 11.7131 13.5761   5
   0   7 -15 14.5650 12.7619   3
   0   7  15 6.19281 7.67983   6
   0  -7 -15 6.18642 12.1214   3
   0  -7  15-3.60814 8.36943   6
   0  -7  16 3.40034 5.97348   6
   0  -7 -16 12.7830 14.8173   3
   0   7 -16-9.23754 16.1871   4
   0  -7 -16 8.62670 15.1176   2
   0   7 -16 7.16478 12.5582   3
   0   7 -17 9.08201 8.09996   4
   0  -7  17 12.2782 13.2588   5
   0  -7 -17 23.6066 21.8470   2
   0  -7 -17 19.7363 16.3684   3
   0  -7 -18-6.78944 14.5656   3
   0   7 -18-8.84345 13.4154   4
   0  -7  18 6.09035 7.54393   5
   0   7  18-6.01216 9.12058   6
   0  -7 -18 7.22699 14.1534   2
   0   7  19 90.4146 24.1640   6
   0  -7 -19 53.8979 22.5168   3
   0  -7 -20 6.82668 8.48200   3
   0  -8   0 18106.7 1913.40   3
   0  -8   0 17377.7 1914.23   4
   0  -8  -1 4.84565 10.4009   3
   0  -8   1 5.13750 11.0267   3
   0  -8   1 12.2548 21.4685   2
   0  -8  -1 14.9763 29.3312   2
   0  -8   1 9.21746 18.0544   6
   0  -8   1-5.50367 11.8119   4
   0  -8   2 316.663 55.9179   3
   0  -8  -2 338.593 54.6146   3
   0  -8   2 412.824 59.4776   4
   0  -8   2 587.822 78.2710   6
   0  -8  -2 765.927 120.902   2
   0  -8   2 611.127 87.7527   2
   0  -8  -3 34.6876 40.1888   2
   0  -8   3-9.71618 22.5143   2
   0  -8   3-5.59882 10.9649   5
   0  -8   3-5.74426 13.3107   3
   0  -8  -3 4.52702 7.93006   3
   0  -8   4 1907.27 219.590   2
   0  -8  -4 2801.93 275.678   2
   0  -8  -4 1474.57 196.104   3
   0  -8   4 2449.62 221.697   6
   0  -8   4 1978.57 205.165   5
   0  -8  -5-18.0739 38.7739   2
   0  -8   5 5.42343 12.5678   5
   0  -8   5-7.73814 16.6011   6
   0  -8  -5-4.40754 9.45638   3
   0   8   6 460.703 66.9537   6
   0  -8   6 487.503 69.9737   6
   0  -8   6 479.113 63.6195   5
   0  -8  -6 381.900 57.1282   3
   0  -8   7 5.14898 10.0887   5
   0  -8  -7 16.9070 29.6163   2
   0  -8  -7 4.43146 9.51218   3
   0  -8   7-6.56310 12.8570   6
   0  -8   8 5.13558 10.0944   5
   0  -8  -8 15.7578 27.6153   2
   0  -8  -8 13.5403 11.8901   3
   0  -8   8 5.88197 13.6569   6
   0  -8  -9-14.5179 25.4299   2
   0   8   9-6.25251 9.48483   6
   0  -8   9 4.99143 8.74319   5
   0  -8   9 5.36552 12.4329   6
   0  -8  -9-4.39592 10.1862   3
   0  -8 -10 11007.1 1272.48   3
   0  -8  10 15794.9 1282.32   5
   0  -8  10 11631.9 1274.64   6
   0   8  10 12475.6 1280.14   6
   0  -8 -10 17964.1 1331.26   2
   0   8  11 5.94130 10.4396   6
   0  -8  11 9.17400 9.02090   6
   0  -8 -11 36.0856 29.8081   2
   0  -8 -11 4.64319 9.99512   3
   0  -8  12 2623.65 251.069   5
   0  -8 -12 1893.04 242.940   3
   0   8  12 2159.93 248.130   6
   0   8  13 5.65079 12.1245   6
   0   8 -13 7.46319 9.24628   4
   0  -8  13-5.33424 11.4455   5
   0  -8 -13 5.06874 11.7471   3
   0  -8 -14 2544.42 270.693   3
   0  -8 -15-5.92902 13.7509   3
   0  -8 -16 151.958 35.2596   3
   0  -9   0 9.72976 22.5672   6
   0  -9   0 10.5317 22.6152   2
   0  -9   1-9.82832 19.2637   6
   0  -9  -1 9.70190 17.0123   6
   0  -9  -1 33.9676 29.7596   2
   0  -9   2-10.0806 19.7474   6
   0  -9  -2 9.49263 14.4077   6
   0  -9  -2 12.0623 23.6273   2
   0  -9   2 6.59958 14.1660   5
   0  -9  -3 256.540 57.3746   6
   0  -9  -3 210.800 63.3822   2
   0  -9   3 308.041 53.6814   5
   0  -9   4-9.56111 14.5447   6
   0  -9   4 17.3383 14.3582   5
   0  -9   5 122.276 30.8226   5
   0  -9   6-5.22399 10.2307   5
   0  -9   6 5.06581 11.7385   4
  -1   0   0 5.84650 11.4512   5
   1   0   0-7.81909 9.68646   5
  -1   0   0-7.75294 15.1843   2
   1   0   0 7.29430 14.2862   2
   1   0   0-7.86681 13.7810   4
  -1   0   0-7.20603 14.1134   4
   1   0   0-5.97529 10.4682   3
  -1   0   0 6.18514 12.1143   3
  -1   0   0 5.11470 11.8532   6
   1   0   0 5.17065 9.05902   6
  -1   0   0-12.0391 14.9127   1
   1   0   0-12.6484 15.6672   1
   1   0   0-11.8029 17.9055   1
  -1   0   0-12.1671 18.4579   1
   1   0   1 10.1158 8.85967   1
  -1   0   1-9.36110 14.2004   1
   1   0  -1-10.0161 8.77232   1
  -1   0  -1 10.1315 17.7467   1
   1   0  -1-5.41899 9.49215   6
  -1   0   1 5.18205 10.1485   6
  -1   0   1-5.78134 10.1268   5
   1   0  -1-5.31609 12.3184   5
  -1   0   1 9.50927 8.32847   1
  -1   0  -1 5.47665 9.59315   5
   1   0   1-7.10278 13.9100   5
  -1   0   1 7.94189 15.5533   2
   1   0  -1 7.11772 15.2697   2
   1   0   1-7.29213 15.6438   2
  -1   0   1 7.10653 16.4672   4
  -1   0   1 10.9397 12.6747   3
   1   0   1-7.14725 15.3330   4
  -1   0  -1-6.67644 10.1279   4
   1   0  -1-5.21520 7.91134   3
   1   0   1 6.09501 11.9364   3
  -1   0  -1-6.47152 11.3358   3
  -1   0  -1 9.05539 12.5398   6
   1   0   1-9.53477 14.4638   1
  -1   0  -1-10.5383 13.0527   1
   1   0  -1-9.67697 11.9858   1
  -1   0  -2 3.54329 7.60286   6
   1   0   2 4.45445 8.72474   6
  -1   0   2 5.74655 11.2549   6
   1   0  -2-5.22328 10.2302   3
   1   0  -2-8.12377 10.0631   1
  -1   0   2-8.91047 11.0374   1
   1   0  -2 5.87486 11.5061   6
  -1   0   2 4.15125 8.90689   5
   1   0  -2 4.44043 9.52717   5
  -1   0   2 10.3655 22.2376   1
   1   0  -2-11.5311 20.1987   1
  -1   0  -2-5.79250 10.1474   5
   1   0   2 6.60586 11.5719   5
  -1   0   2 7.01918 17.3883   2
   1   0   2 7.33914 15.7453   2
   1   0  -2-7.41005 19.4700   2
  -1   0  -2-8.61419 18.4805   2
   1   0  -2 15.2474 16.3557   4
  -1   0   2-7.26232 16.8288   4
   1   0   2 6.52977 9.90645   4
  -1   0  -2-5.95607 11.6652   4
  -1   0  -2 9.06551 17.7543   1
   1   0   2-6.83701 13.3902   3
  -1   0  -2 7.57847 11.4971   3
   1   0   2-9.39014 14.2452   1
  -1   0  -2 10.9236 16.5713   1
   1   0   3 19.9713 14.7786   6
   1   0  -3 47.1543 20.6340   6
  -1   0   3 34.3636 24.9800   6
  -1   0  -3 9.48197 13.4344   6
  -1   0  -3 9.28578 18.4057   3
   1   0   3-8.14625 22.7398   3
  -1   0   3 24.0790 16.0698   3
   1   0  -3 44.9961 19.9079   3
   1   0  -3 32.7022 18.0597   5
  -1   0   3 37.9966 15.8216   5
   1   0   3 22.3441 13.3520   5
  -1   0   3 12.3397 21.8006   1
   1   0  -3 14.1281 21.6192   1
  -1   0   3 25.9787 20.7047   2
   1   0  -3 26.4944 21.1080   2
  -1   0  -3 18.3541 19.8915   2
   1   0   3 21.6008 15.7058   2
   1   0  -3 46.4588 22.6706   4
   1   0   3 46.2908 20.2633   4
  -1   0   3 19.6892 22.9880   1
   1   0  -3 41.5833 24.2560   1
  -1   0  -3 12.0829 23.8328   1
   1   0   3 12.8928 22.7614   1
  -1   0  -3 62.3800 27.4640   1
   1   0   3 45.6054 30.0907   1
   1   0   4 9.34709 18.3062   3
   1   0   4 11.6414 11.4009   6
  -1   0  -4 4.68282 11.6018   6
   1   0  -4 8.01612 17.1981   6
   1   0  -4-6.55212 15.1837   3
  -1   0   4-6.10626 11.9600   3
   1   0  -4 5.05306 8.85326   5
   1   0  -4-14.1692 12.4111   1
  -1   0   4-13.1844 25.8208   1
  -1   0   4 5.18366 10.1535   5
   1   0   4 8.64507 15.1442   5
  -1   0  -4-6.57707 12.8819   5
   1   0   4 7.94994 15.5702   4
  -1   0   4 7.45757 15.9999   4
   1   0   4-12.1945 15.1052   1
  -1   0  -4-10.8516 16.4625   1
   1   0  -4-11.4850 26.6134   1
  -1   0   4-12.8178 11.2277   1
   1   0   4-13.6288 23.8733   1
  -1   0  -4-13.2053 20.0327   1
   1   0  -4-6.48052 16.0546   2
   1   0   4-7.29464 14.2870   2
  -1   0  -4-19.2590 22.3141   2
  -1   0   4-5.89596 10.3294   2
  -1   0  -5 39.5178 32.7147   3
   1   0   5 10.9303 21.5334   3
   1   0  -5 28.9977 20.8680   6
  -1   0  -5 10.0818 12.7048   6
   1   0   5-6.90957 13.7327   6
  -1   0   5 54.5540 33.8659   1
   1   0  -5 13.8438 27.2123   1
   1   0  -5 56.4665 26.5378   3
  -1   0   5 13.0574 15.3083   3
  -1   0   5 16.1445 15.0873   5
  -1   0   5 11.8470 18.8511   2
  -1   0  -5 50.3535 22.8355   5
  -1   0  -5 29.3978 24.3871   4
   1   0   5 15.5574 18.1761   4
  -1   0   5 39.5392 24.1056   4
   1   0  -5 27.0556 27.4614   4
  -1   0  -5 42.9236 28.2918   1
   1   0   5 34.6840 33.6642   1
  -1   0   5 57.5599 33.4263   1
   1   0  -5 22.4356 22.0931   1
   1   0   5-13.1021 23.0691   1
  -1   0  -5 26.9950 26.5367   1
   1   0  -5 19.4150 16.2016   2
  -1   0  -5 19.4910 22.7032   2
   1   0   5 21.9095 19.3310   2
  -1   0  -6-15.0658 18.6603   3
  -1   0  -6-5.96345 11.6788   6
   1   0   6-7.73528 16.5945   6
   1   0   6-12.4218 21.7584   3
   1   0  -6 10.7987 25.0225   3
  -1   0   6 7.37895 15.8301   3
  -1   0   6-6.58258 14.1216   5
   1   0  -6 14.0347 24.5836   1
  -1   0   6 6.38705 12.5083   2
   1   0   6-10.9765 19.2267   5
  -1   0  -6-7.67166 17.7767   5
  -1   0   6-4.82466 11.9516   5
  -1   0  -6-9.79772 19.1876   4
   1   0   6-7.46090 16.0059   4
  -1   0   6 33.6076 20.8130   4
   1   0  -6 9.95362 15.0992   4
  -1   0  -6-10.6657 18.6823   1
  -1   0   6 13.9285 24.3976   1
   1   0  -6 6.22675 13.3583   2
   1   0   6 12.9420 22.6695   1
  -1   0  -6-14.2388 17.6361   1
  -1   0  -7 200.240 51.3546   6
  -1   0   7 284.408 70.1691   6
   1   0  -7 689.213 101.233   3
  -1   0   7 312.431 51.9308   5
   1   0   7 279.453 64.1900   5
  -1   0   7 363.288 71.2863   1
   1   0  -7 143.180 58.8703   1
  -1   0  -7 350.330 73.1983   1
  -1   0  -7 301.161 64.1796   2
   1   0  -7 202.794 59.8206   4
   1   0   7 393.921 59.4193   2
   1   0   7 277.889 71.3631   1
   1   0   7 95.4472 51.5857   1
  -1   0  -7 216.616 69.1607   3
  -1   0   7 624.408 74.5509   3
  -1   0   7 289.968 72.0478   1
   1   0  -7 428.078 72.0784   1
  -1   0   8-15.2097 32.6315   6
   1   0  -8-17.8110 34.8829   3
   1   0  -8 12.4668 15.4460   1
  -1   0   8 7.36186 12.9011   5
  -1   0   8-7.22495 14.1545   2
  -1   0   8 13.3412 20.2417   1
  -1   0   8 12.0429 12.9236   5
   1   0   8 12.9651 22.7132   5
   1   0   8 7.61921 13.3516   4
  -1   0  -8 10.9457 13.5628   4
   1   0  -8 12.5724 22.0256   4
   1   0   8-12.7370 19.3253   1
   1   0   8-7.11734 15.2737   2
  -1   0  -8 16.8444 25.5550   1
   1   0   8-15.0892 26.4334   1
  -1   0  -8 17.8319 31.2371   3
   1   0  -8 6.41265 11.2393   2
  -1   0  -8-10.0762 15.2901   2
  -1   0   9 23.5931 26.5538   5
  -1   0   9 65.8282 32.7602   2
   1   0  -9 26.3163 26.8178   2
  -1   0   9 96.9641 43.0643   1
  -1   0  -9 183.007 54.5151   1
   1   0  -9 16.0693 38.4038   1
   1   0   9 10.7363 18.8048   6
  -1   0   9 108.174 51.5059   6
  -1   0   9 255.178 64.6960   1
   1   0  -9 102.343 36.6566   1
   1   0   9 116.103 43.3069   5
  -1   0  -9 84.5415 37.8282   4
   1   0   9 99.6368 34.8544   4
   1   0  -9 109.865 45.9746   4
   1   0   9 173.217 40.6765   2
   1   0   9 136.934 48.8837   1
  -1   0  -9 74.0454 46.8095   1
  -1   0  -9 37.0969 40.8872   3
   1   0  -9 219.234 63.6340   3
   1   0 -10-21.5419 26.6829   3
   1   0  10-15.0169 22.7816   1
   1   0 -10 13.5929 20.6217   1
  -1   0  10 16.8587 25.5754   1
   1   0  10-10.9915 19.2550   6
  -1   0  10-16.6298 29.1304   6
   1   0 -10-6.65038 15.4127   2
  -1   0  10-7.42952 15.9409   2
   1   0 -10-17.2321 21.3453   1
  -1   0 -10-14.6938 25.7394   1
  -1   0  10-14.6089 25.5909   1
  -1   0  10 7.58447 18.7901   5
   1   0  10-12.9111 19.5875   5
  -1   0 -10 26.2034 25.6595   4
   1   0  10 8.00102 14.0176   4
   1   0 -10 14.7536 22.3823   4
   1   0  10-14.5523 22.0769   1
  -1   0 -10-19.6508 34.4220   1
  -1   0 -10-18.8174 32.9622   3
  -1   0 -10 10.2913 22.0796   2
   1   0  11-12.6113 15.7068   5
  -1   0  11 8.22796 10.3234   5
  -1   0  11 47.2989 36.5705   1
  -1   0 -11 32.5834 34.9893   1
   1   0 -11 18.2314 22.6412   1
  -1   0  11-15.6931 23.8626   6
   1   0  11-11.2405 19.7580   6
  -1   0  11 70.9786 41.1505   1
   1   0 -11 74.0820 34.3718   1
  -1   0 -11 14.0106 30.1020   4
  -1   0 -11 10.0854 12.5998   2
   1   0  11 29.8032 29.2294   1
  -1   0 -11-18.7036 28.4203   3
   1   0 -11 20.7709 31.5514   3
  -1   0  11 29.5619 21.5306   2
   1   0 -11 6.57680 15.3285   2
   1   0 -12-16.0772 19.9225   1
   1   0  12 16.0818 14.0980   1
  -1   0  12 15.0680 32.3310   6
   1   0  12-11.2101 21.9622   6
  -1   0  12-7.60263 16.3214   2
   1   0 -12-18.9734 23.5082   1
  -1   0 -12-17.6753 30.9665   1
  -1   0  12-16.9400 20.9906   1
   1   0  12 12.0906 21.1871   5
  -1   0  12-8.44630 14.8075   5
  -1   0 -12 14.5841 18.0741   4
   1   0 -12-16.0862 28.1836   4
   1   0  12-15.2518 13.3718   1
  -1   0 -12-21.4954 37.6568   1
  -1   0 -12-18.2944 16.0342   3
  -1   0 -12-9.80249 17.1813   2
   1   0 -13 19.1829 29.0995   3
   1   0  13-16.2752 20.1583   1
   1   0 -13-17.4403 26.4562   1
  -1   0  13-18.6740 16.3550   1
   1   0  13 10.9660 16.6349   6
  -1   0  13-12.7748 22.3767   6
  -1   0  13-8.31515 17.8385   2
   1   0  13 11.8458 20.7494   5
  -1   0  13 7.99877 12.1338   5
  -1   0 -13 17.9105 31.3724   1
  -1   0 -13-14.8188 31.7907   4
   1   0 -13-16.3760 20.2831   4
   1   0  13 15.3041 18.9554   1
  -1   0 -13-21.6615 26.8296   1
  -1   0 -13 9.45918 18.5247   2
  -1   0 -13-17.6768 26.8149   3
   1   0 -14-19.4299 17.0213   1
   1   0  14-10.5737 18.5252   6
  -1   0  14-12.0816 14.9690   6
   1   0 -14 17.4227 15.2639   1
  -1   0  14 18.6429 16.3323   1
   1   0  14-15.9841 19.8014   1
  -1   0  14-7.38893 14.4755   5
   1   0  14 11.0929 16.8319   5
  -1   0 -14-14.7227 18.2395   4
   1   0 -14-15.8203 27.7140   4
  -1   0 -14 16.9275 14.8304   3
  -1   0 -14-21.3615 18.7126   1
   1   0 -14-17.5239 15.3525   3
  -1   0 -14 9.07480 22.4831   2
  -1   0  15-8.81039 20.4182   2
  -1   0 -15-18.4468 27.9850   1
  -1   0  15 17.9790 27.2754   1
   1   0  15 10.4052 20.3802   6
  -1   0  15-10.3187 15.6568   6
  -1   0  15-18.2962 22.6640   1
   1   0 -15 16.9700 21.0216   1
   1   0  15-15.6098 19.3371   1
  -1   0  15 7.18256 12.5859   5
   1   0  15 30.9782 23.9299   5
  -1   0 -15-14.3612 17.7909   4
   1   0 -15 14.3922 17.8293   4
   1   0  15-14.6699 28.7311   1
  -1   0 -15 16.1061 28.2139   3
  -1   0 -15-8.67555 18.6148   2
   1   0 -15 16.4335 24.9312   3
  -1   0  16 8.37602 14.6722   2
  -1   0  16 6.66113 16.5013   5
   1   0  16-9.57624 14.5272   5
   1   0 -16 16.2697 14.2498   1
   1   0 -16 15.6700 23.7709   3
  -1   0 -16-15.2541 29.8735   3
  -1   0 -16 7.98184 17.1238   2
   1   0 -16-12.7071 19.2765   4
   1   0  16 14.1017 27.6167   1
   1   0  16 9.86420 17.2788   6
  -1   0  16-9.70224 16.9951   6
  -1   0  16-16.2900 24.7115   1
  -1   0 -16 17.7197 15.5196   1
   1   0 -16 18.7253 28.4056   1
  -1   0 -16-19.7305 34.5606   1
  -1   0  17 12.3143 18.0251   5
  -1   0  17 118.554 46.9597   1
   1   0  17 26.5384 28.5546   1
   1   0 -17 15.6009 27.4189   1
   1   0 -17 42.9878 30.8222   3
  -1   0 -17 18.6416 40.0545   1
  -1   0 -17 13.1419 23.1288   4
   1   0 -17 68.3216 30.0024   4
   1   0  17 26.9020 28.9434   1
  -1   0  17-8.57590 19.9982   6
   1   0  17 9.30608 18.3624   6
   1   0 -17 18.1011 22.5318   1
  -1   0 -17-15.9789 19.9180   1
  -1   0  17 46.8833 30.6872   1
  -1   0 -17 53.2232 24.1142   2
  -1   0  18-5.86850 11.4952   5
   1   0  18 8.40323 18.0290   5
  -1   0  18-16.0572 28.1272   1
   1   0  18-11.9492 20.9319   1
   1   0 -18 14.8208 12.9824   1
   1   0 -18 13.2262 16.3835   3
  -1   0 -18-17.4989 21.6751   1
  -1   0 -18-12.4233 15.3891   4
   1   0 -18 10.2142 20.0046   4
   1   0  18-12.7731 22.3749   1
   1   0  18-8.75180 17.1410   6
  -1   0  18-8.05256 15.7717   6
  -1   0 -18 7.23837 20.0485   2
  -1   0  18 14.2306 32.9758   1
  -1   0 -18-14.5781 22.1155   1
   1   0 -18-17.3160 21.4486   1
  -1   0 -19 60.8019 26.6294   2
   1   0  19 54.4362 24.7386   5
   1   0 -19 14.0021 24.7084   1
  -1   0  19 105.872 45.9839   1
   1   0  19 44.9276 32.7628   1
   1   0 -19 49.4062 38.2782   1
  -1   0  19 51.6827 30.0888   1
  -1   0 -19 13.7537 24.2766   1
   1   0 -19 12.1773 21.5391   3
  -1   0  19 7.27171 15.8846   6
   1   0  19 8.21676 16.3676   6
  -1   0 -19 11.7081 23.1235   4
  -1   0 -19 16.3619 28.8158   1
  -1   0 -20 10.9733 16.6477   4
   1   0 -20 8.61096 16.8652   4
  -1   0 -20-6.43650 12.6074   2
   1   0  20 11.6718 20.4459   1
   1   0 -20 11.4478 20.0537   3
  -1   0  20-12.1874 23.8687   1
   1   0  20 7.20236 8.92399   5
  -1   0  20-5.36206 13.2849   5
  -1   0  20 6.83025 13.3784   6
   1   0  20 7.96075 13.9463   6
  -1   0  20-14.1936 27.7974   1
   1   0 -20-13.1109 16.2408   1
   1   0  20-10.1895 15.4588   1
  -1   0 -20 15.2703 18.9151   1
  -1   0 -21 10.3351 18.1034   4
   1   0 -21 8.36370 16.3795   4
  -1   0 -21-6.22598 14.4270   2
   1   0 -21 5.36417 12.4300   2
   1   0  21-11.0520 19.3592   1
   1   0  21-9.55912 20.5073   1
   1   0 -21 12.3137 18.6794   1
  -1   0  21 11.0994 19.4421   1
  -1   0 -21 11.9316 23.3667   1
   1   0 -21-14.7690 31.6838   1
   1   0  21-6.93764 10.5244   5
  -1   0  21 5.06044 8.86437   5
   1   0  21 7.46204 16.0085   6
  -1   0  21-6.30236 9.56073   6
  -1   0 -21 11.2651 13.9530   3
  -1   0 -21-14.2530 17.6537   1
   1   0 -22-7.73869 15.1592   4
  -1   0 -22-9.75493 22.6066   4
  -1   0 -22-5.93990 14.7182   2
   1   0 -22-4.98050 13.7982   2
   1   0  22-10.4855 15.9097   1
  -1   0  22 12.5424 21.9722   1
   1   0 -22-11.9373 18.1115   1
   1   0  22-9.03049 13.7032   1
   1   0 -22-13.9675 24.4682   1
  -1   0  22-10.4566 20.4808   1
  -1   0 -22-11.4026 19.9760   1
  -1   0  22 4.92795 9.65700   5
   1   0  22-6.99729 13.7077   6
  -1   0 -22-13.5726 23.7767   1
  -1   0 -22 10.5658 24.4852   3
  -1   0 -23-9.24367 19.8313   4
   1   0 -23-7.51789 16.1292   4
  -1   0 -23 5.72264 15.0371   2
   1   0 -23 4.69311 10.0699   2
   1   0  23-9.98686 15.1508   1
  -1   0  23 9.64629 10.3488   5
   1   0  23-6.01602 10.5395   5
  -1   0  23-9.91496 15.0417   1
   1   0 -23-13.5843 20.6076   1
  -1   0 -23-10.8129 23.1975   1
  -1   0 -23-12.7138 27.2754   1
  -1   0 -23-9.92779 12.2979   3
   1   0  23-8.50421 12.9019   1
   1   0 -23 11.2144 17.0128   1
  -1   0  23 11.7457 17.8186   1
   1   0  24 8.41504 10.4356   1
  -1   0  24-11.0031 16.6992   1
   1   0  24-6.42198 9.75561   6
  -1   0  24-15.7864 12.2043   6
   1   0  24-5.72956 10.0494   5
  -1   0  24 4.56045 8.94610   5
  -1   0 -24-9.32270 14.1516   3
   1   0 -24 8.96368 13.6073   3
  -1   0 -24-5.48771 13.6039   2
   1   0 -24-14.8832 20.6165   4
  -1   0 -24-8.70463 18.6812   4
   1   0 -24 11.6913 14.4900   1
  -1   0 -24-11.9270 20.8980   1
   1   0  25-7.95266 13.9310   1
   1   0  25-5.36977 10.5172   5
  -1   0 -25-8.30730 12.6028   4
   1   0 -25 6.98187 8.64911   4
   1   0  25 6.03307 11.8161   6
  -1   0  25-5.05058 7.66314   6
   1   0 -25-8.40865 16.4681   3
  -1   0 -25 8.75522 13.2822   3
  -1   0 -26 7.99972 12.1352   4
   1   0 -26-6.88232 13.4782   4
  -1   0 -26-8.12868 14.2384   3
   1   0 -26 7.90984 11.9988   3
   1   0  26-5.67310 11.1101   6
  -1   0  26 4.76983 10.2327   6
   1   0  27 4.82891 7.32716   5
  -1   0  27-4.15113 7.27318   5
   1   0 -27 6.84260 14.6803   4
   1   0 -27 7.75886 11.7710   3
  -1   0 -27 7.64201 14.9669   3
  -1   0  27-4.64005 10.7531   6
   1   0  27 5.58888 9.79106   6
  -1   0  28-4.12440 8.85662   5
   1   0  28-4.57698 6.95397   5
   1   0 -28-6.51317 16.1389   4
   1   0 -28 7.33438 11.1327   3
  -1   0 -28-7.19170 14.0894   3
   1   0  28-5.26995 8.00373   6
  -1   0  28-4.39358 8.61310   6
   1   0  29 8.58469 8.40816   5
  -1   0  29-3.95787 6.00690   5
   1   0 -29 6.34711 11.1194   4
   1   0 -29-6.94233 10.5329   3
  -1   0 -29 6.74706 11.8198   3
  -1   0  29 4.28709 6.50608   6
   1   0  29-5.27313 10.3285   6
  -1   0 -30 6.34523 11.1152   3
   1   0 -30 6.57267 12.8724   3
  -1   0  30-4.05784 8.70620   6
   1   0  30 4.97202 9.73793   6
  -1   0  30-3.88717 7.61362   5
   1   0  30 4.09431 7.17284   5
  -1   0 -31-5.96284 11.6872   3
   1   0 -31-6.21730 9.44333   3
  -1   0  31-3.83845 6.74035   6
   1   0  32 4.74519 10.1799   6
   1   0  32-3.74933 7.34276   5
   1   0  33 4.46468 9.57816   6
   1   0  33-3.61493 8.37658   5
   1  -1  33 979.813 113.639   6
   1  -1  32-3.41894 7.33531   5
   1  -1  32 4.44328 7.78359   6
  -1   1  31 1405.21 152.214   6
   1  -1  31 1612.42 157.120   6
   1   1 -31 1321.54 161.564   4
   1  -1  31 1205.37 148.581   5
  -1  -1 -31 1547.77 161.654   3
   1   1 -30 6.28939 12.3245   4
   1  -1  30 3.69972 8.58372   5
   1   1 -30-6.68603 11.7193   3
   1  -1  30 4.63192 8.12479   6
  -1   1  30 8.63991 9.27755   6
   1   1 -29 4049.98 414.945   3
   1   1 -29 4127.44 412.598   4
   1  -1  29 3633.45 398.576   5
   1  -1  29 4109.71 404.539   6
  -1   1  29 3915.36 402.509   6
   1   1 -28 22.5956 16.2184   3
  -1   1  28 14.2574 11.1007   6
   1  -1  28 9.64151 12.0233   6
  -1  -1 -27 15434.2 1552.28   3
   1   1 -27 17366.2 1559.04   3
   1  -1  27 14489.2 1536.79   5
  -1   1  27 15778.5 1542.11   6
   1  -1  27 14975.3 1540.77   6
  -1   1  27 15173.8 1539.25   5
   1   1 -27 16981.1 1553.45   4
   1   1 -26 7.35299 12.8843   4
   1  -1  26 5.04386 7.65914   6
   1  -1  26 4.44596 8.71377   5
  -1   1  26-4.68959 10.0665   5
  -1  -1 -26-5.81851 14.4176   2
   1   1 -26 8.56111 10.6093   3
  -1  -1 -26 7.90509 16.9623   3
  -1   1  25 6332.93 643.421   5
   1  -1  25 5899.23 640.930   5
   1  -1  25 5950.04 643.885   6
  -1   1  25 6740.83 647.900   6
  -1  -1 -25 6704.40 649.616   2
   1   1 -25 6714.88 664.355   3
  -1  -1 -25 6572.53 659.256   3
   1   1 -25 6508.36 654.274   4
   1   1 -24 7.90593 13.8538   4
  -1   1  24 5.11947 12.6879   5
   1  -1  24 14.7470 10.5528   5
  -1  -1 -24 9.46103 14.3573   1
  -1   1  24-8.09872 12.2916   1
   1  -1  24-5.29666 9.28604   6
  -1   1  24 6.12753 13.1512   6
  -1  -1 -24 6.51968 15.1124   2
   1   1 -24-9.66009 18.9221   3
  -1  -1 -24-8.91172 17.4569   3
  -1   1  23 551.779 72.9343   6
   1   1 -23 434.866 80.5639   1
  -1   1  23 378.454 81.2179   1
   1  -1  23 436.564 73.8514   1
   1  -1  23 470.913 66.7236   5
   1   1 -23 533.006 78.7272   4
  -1  -1 -23 558.736 82.8663   4
  -1  -1 -23 464.942 80.7499   3
   1   1 -23 513.028 86.7958   3
  -1   1  23 392.461 75.7642   1
  -1  -1 -22 22.4646 19.6750   2
   1   1 -22-10.1022 15.3248   1
   1  -1  22-8.64532 15.1437   1
  -1   1  22 13.2186 20.0522   1
  -1   1  22 6.93303 12.1445   6
   1  -1  22 5.73689 10.0494   6
  -1   1  22 5.51191 11.8251   5
   1  -1  22-5.40823 6.69932   5
   1   1 -22-10.8975 19.0885   3
  -1  -1 -22-9.70978 14.7296   3
   1   1 -22-8.64460 15.1424   4
  -1  -1 -22-8.84753 15.4979   4
  -1   1  22-9.09566 13.7980   1
   1   1 -22-16.0897 28.1833   1
  -1  -1 -22-10.3089 15.6384   1
  -1  -1 -22 16.2175 24.6013   1
   1   1 -21 353.175 78.1060   1
  -1  -1 -21 325.715 61.2452   1
  -1  -1 -21 284.489 52.5616   2
   1   1 -21 188.096 51.0221   1
  -1   1  21 196.056 60.7066   1
   1  -1  21 291.684 54.3504   1
   1  -1  21 211.835 57.7292   1
   1  -1  21 274.015 44.9449   5
  -1   1  21 244.110 45.3994   5
  -1  -1 -21 228.186 55.4059   3
   1   1 -21 312.805 63.8297   3
   1   1 -21 210.557 49.4765   4
  -1  -1 -21 238.242 57.0344   4
  -1   1  21 323.070 52.9001   6
   1  -1  21 267.194 46.3886   6
  -1  -1 -21 240.877 72.2366   1
   1   1 -20 52.6468 40.8667   1
  -1   1  20 51.7344 30.3286   1
  -1  -1 -20 34.7197 27.1236   1
  -1  -1 -20 43.4951 27.2412   3
   1   1 -20 36.9948 24.4896   3
  -1   1  20 59.6918 20.6515   5
  -1  -1 -20 75.9070 34.5034   4
   1   1 -20 9.46278 18.9723   4
   1   1 -20 26.3836 11.8355   2
  -1  -1 -20 48.9989 24.0673   2
   1  -1  20 49.2124 24.4346   1
   1   1 -20 66.9182 29.5844   1
   1  -1  20 28.4936 20.7772   1
  -1   1  20 74.1920 39.1983   1
   1  -1  20 42.3681 19.5402   6
  -1  -1 -20-18.2673 22.9878   1
  -1  -1 -19 26759.5 2439.02   2
   1   1 -19 21732.4 2410.47   2
   1   1 -19 25612.4 2442.89   4
   1  -1  19 25483.0 2428.05   5
   1   1 -19 27216.0 2463.50   3
  -1  -1 -19 22796.5 2445.26   3
  -1   1  19 29231.1 2442.37   6
  -1   1  19 26062.8 2427.74   5
   1  -1  19 24402.4 2442.23   1
  -1  -1 -19 20369.1 2472.55   1
   1   1 -19 20849.1 2443.67   1
  -1   1  19 26519.5 2452.26   1
  -1  -1 -19 25460.3 2456.21   1
   1   1 -19 26626.9 2478.89   1
  -1   1  18 48.8383 26.5572   1
  -1  -1 -18 27.8823 24.8097   1
   1   1 -18 63.1897 33.4933   1
   1  -1  18 21.8569 19.6377   1
  -1   1  18 99.3179 46.0534   1
   1  -1  18 53.6689 20.8197   5
  -1   1  18 38.2284 19.8207   5
   1   1 -18 42.6225 25.0769   4
  -1  -1 -18 20.3794 22.2948   4
   1   1 -18 18.3372 13.5748   2
  -1   1  18 56.4537 27.6797   6
   1  -1  18 64.6008 23.0516   6
   1  -1  18 105.435 36.7632   1
   1   1 -18 33.1969 14.1839   2
  -1  -1 -18 25.0602 31.3471   3
   1   1 -18 13.4288 26.6613   3
  -1  -1 -18 20.0913 30.7909   1
  -1   1  17 46391.8 3868.84   5
   1  -1  17 42983.2 3868.54   5
  -1  -1 -17 40031.8 3881.08   4
  -1   1  17 44352.2 3916.92   1
   1  -1  17 39603.9 3885.96   1
  -1  -1 -17 30092.7 3909.63   1
   1   1 -17 46150.0 3888.96   4
  -1   1  17 40658.5 3882.70   2
  -1  -1 -17 41646.6 3894.50   3
   1   1 -17 44278.5 3906.76   3
   1  -1  17 37492.4 3863.18   6
  -1   1  17 52278.8 3892.76   6
   1   1 -17 39458.3 3849.09   2
   1   1 -17 26509.1 3847.62   2
  -1  -1 -17 43300.5 3878.83   2
  -1   1  17 41163.3 3895.94   1
   1  -1  17 37212.9 3888.95   1
   1   1 -17 35009.7 3904.20   1
  -1  -1 -17 43357.8 3904.88   1
  -1  -1 -16 14.3243 28.0711   3
   1   1 -16 19.1383 29.0499   1
  -1  -1 -16 16.3907 20.3272   1
   1  -1  16 13.5874 20.6369   1
   1   1 -16 28.0197 21.2769   1
   1  -1  16 7.62142 11.6066   5
  -1   1  16 28.0857 22.1958   5
  -1  -1 -16-10.5482 22.6521   4
   1   1 -16-12.0413 25.8523   4
   1   1 -16 8.45569 10.5231   2
  -1  -1 -16 20.5812 23.8672   2
  -1   1  16 11.0424 21.6494   6
   1  -1  16-7.01007 12.3217   6
   1   1 -16 10.5342 11.5523   2
   1  -1  16 14.2142 24.9190   1
   1   1 -16 45.6358 42.1428   3
  -1  -1 -16 22.0356 33.4426   1
   1  -1  15 94539.2 7122.98   5
  -1  -1 -15 62626.3 7116.49   4
  -1   1  15 108851. 7155.58   6
   1  -1  15 87559.1 7116.35   6
   1   1 -15 105102. 7157.13   4
   1   1 -15 50259.6 7134.78   1
   1  -1  15 54702.6 7123.98   1
  -1   1  15 78471.2 7151.82   1
  -1  -1 -15 64465.9 7144.96   1
  -1  -1 -15 94394.9 7161.22   3
   1   1 -15 104760. 7179.81   3
   1   1 -15 50493.9 7091.48   2
  -1  -1 -15 103413. 7144.17   2
  -1   1  15 63048.2 7121.52   2
   1  -1  15 82770.7 7144.96   1
   1   1 -15 56840.3 7133.43   1
  -1   1  15 70141.5 7155.26   1
  -1   1  14 11.9430 21.1672   2
  -1   1  14 37.7347 33.2057   1
   1  -1  14 32.3235 34.8215   1
   1   1 -14 29.4985 29.0643   1
  -1  -1 -14 33.0725 35.6215   3
  -1  -1 -14-17.5650 26.8400   1
  -1   1  14 34.7268 34.1569   1
   1   1 -14 56.8304 33.3384   1
  -1   1  14 73.8929 25.2714   5
   1  -1  14 26.5838 20.7853   5
  -1  -1 -14 30.8915 22.3249   4
   1   1 -14 4.47428 14.4928   2
   1  -1  14 44.3824 29.1517   1
  -1  -1 -14 60.9485 38.6275   2
  -1  -1 -14 23.0105 35.0546   1
   1   1 -14 50.3797 39.0466   3
   1  -1  14 23.1068 18.1370   6
  -1   1  14 26.4307 28.5339   6
  -1  -1 -13 449.517 94.1020   3
  -1  -1 -13 346.849 89.3291   1
  -1   1  13 353.888 94.2124   1
  -1   1  13 430.101 68.6042   5
   1  -1  13 479.052 77.4297   5
   1   1 -13 551.386 97.4195   1
   1  -1  13 347.669 83.4099   1
  -1   1  13 338.806 76.0606   2
  -1  -1 -13 501.187 80.1882   4
   1   1 -13 485.696 98.7546   4
  -1  -1 -13 600.484 98.4720   2
   1  -1  13 457.904 87.1874   1
  -1  -1 -13 251.630 89.0631   1
   1   1 -13 364.651 59.4984   2
   1  -1  13 389.139 70.0617   6
  -1   1  13 721.135 105.668   6
   1  -1  12 20.7179 24.2122   5
  -1   1  12 22.6755 21.1726   5
  -1   1  12 11.3169 24.4843   2
   1   1 -12 34.6319 17.6614   2
   1   1 -12 90.7058 55.1298   4
   1  -1  12 28.9640 31.2296   1
  -1  -1 -12 14.5805 28.7297   2
   1   1 -12 26.9935 26.6213   1
  -1   1  12 55.0039 39.4608   1
   1   1 -12 36.2217 44.9756   1
  -1  -1 -12 15.5731 19.5477   1
  -1   1  12 17.6233 37.9400   1
   1  -1  12 42.5559 24.9254   6
  -1   1  12 47.0316 38.9644   6
  -1  -1 -12 78.3151 45.4783   3
  -1   1  11 611.167 96.7934   5
   1  -1  11 925.186 122.905   5
  -1  -1 -11 773.019 107.038   4
   1  -1  11 801.591 129.431   1
  -1   1  11 772.200 132.212   1
   1   1 -11 694.366 116.990   1
   1   1 -11 735.567 133.372   1
  -1   1  11 621.008 121.166   1
  -1  -1 -11 911.349 149.017   3
  -1   1  11 724.165 111.477   2
   1   1 -11 541.709 128.352   4
  -1  -1 -11 1034.80 141.373   1
   1  -1  11 918.160 127.889   1
  -1  -1 -11 754.938 143.722   1
   1  -1  11 838.817 110.974   6
   1  -1  11 730.320 92.2129   2
   1  -1  10 157.559 47.9955   6
  -1  -1 -10 230.409 77.2138   3
  -1   1  10 87.0384 37.9653   2
  -1   1  10 263.532 66.5041   1
   1  -1  10 219.262 60.3956   1
   1   1 -10 113.477 41.7445   1
   1  -1  10 236.623 56.8788   5
  -1  -1 -10 136.684 41.1106   4
   1   1 -10 45.5188 47.4093   4
   1   1 -10 276.353 75.1054   3
   1   1 -10 207.864 59.9569   1
  -1   1  10 241.256 65.3617   1
  -1  -1 -10 160.639 65.4337   1
  -1  -1 -10 284.266 72.0687   2
   1  -1  10 106.901 45.1837   1
   1   1 -10 118.472 30.4417   2
  -1  -1  -9 85236.3 7125.06   4
   1  -1   9 72012.2 7111.55   2
   1   1  -9 73181.5 7111.91   2
  -1  -1  -9 60728.2 7154.82   2
   1   1  -9 37599.9 7159.94   4
  -1  -1  -9 68492.6 7174.09   1
   1  -1   9 80032.5 7159.09   1
  -1   1   9 89228.0 7171.01   1
  -1  -1  -9 80175.6 7204.22   3
   1   1  -9 56910.9 7158.06   3
  -1   1   9 63611.8 7115.94   5
  -1   1   9 83417.1 7180.97   6
   1  -1   9 81753.6 7143.19   6
   1  -1   9 71240.9 7145.68   1
  -1  -1  -9 73553.8 7147.46   1
   1   1  -9 82042.6 7164.31   1
   1   1  -8-18.6277 43.1873   3
  -1   1   8 18.7887 23.3151   6
   1  -1   8 21.5708 23.1819   6
  -1  -1  -8 11.1450 19.5740   1
   1   1  -8-13.9917 27.4382   1
  -1   1   8 12.7736 15.8855   1
  -1   1   8 11.0424 19.3947   2
  -1  -1  -8 18.2091 27.6592   2
   1  -1   8 11.5740 22.7111   1
   1  -1   8 88.3867 44.7155   5
  -1   1   8 4.89639 12.2130   5
  -1  -1  -8 5.67873 14.9887   4
  -1   1   8 32.1932 21.1945   4
   1   1  -8 25.7962 45.2078   4
  -1  -1  -8 25.6107 44.8831   3
  -1  -1  -8-16.7946 20.8505   1
  -1   1   8 42.0371 34.7404   1
   1  -1   8 27.0325 23.7184   1
   1   1  -8 11.2704 24.2205   1
   1  -1   8 8.54126 11.9137   2
   1   1  -8 17.1975 13.6514   2
  -1   1   7 47481.2 4442.32   5
   1  -1   7 59787.4 4512.46   5
  -1  -1  -7 47910.7 4504.96   2
   1   1  -7 48338.4 4446.75   2
   1  -1   7 40477.2 4442.40   2
  -1  -1  -7 47150.2 4497.51   1
   1   1  -7 42508.3 4535.23   4
  -1   1   7 50781.1 4487.21   1
  -1  -1  -7 53256.5 4557.06   3
   1   1  -7 37312.9 4485.86   3
   1  -1   7 30035.2 4455.05   6
  -1   1   7 45437.0 4500.61   6
  -1   1   7 44604.5 4472.36   2
   1  -1   7 50444.6 4475.49   1
  -1   1   7 49099.1 4480.70   1
  -1  -1  -7 46750.1 4472.35   1
   1  -1   6 397.954 65.9615   6
  -1   1   6 353.218 81.9155   6
   1   1  -6 279.743 60.8857   5
  -1   1   6 406.463 48.3091   5
  -1   1   6 437.604 76.4710   1
  -1   1   6 384.816 76.7087   2
   1   1  -6 472.508 74.9058   1
   1  -1   6 577.369 99.9292   5
   1   1  -6 390.415 59.3143   2
   1  -1   6 309.132 55.0900   2
  -1   1   6 323.398 62.7033   4
   1   1  -6 372.118 113.499   4
  -1  -1  -6 466.321 123.910   3
   1  -1   6 505.151 79.4468   1
  -1  -1  -6 414.204 101.039   2
  -1  -1  -6 378.354 71.2460   1
   1   1  -6 427.544 91.3101   3
  -1  -1  -6 387.281 86.5967   1
   1  -1   6 457.625 80.7582   1
  -1   1   5 671366. 69361.6   2
   1  -1   5 720419. 69363.8   1
  -1  -1  -5 709515. 69383.4   1
   1   1  -5 680112. 69355.1   5
  -1  -1  -5 751012. 69353.5   5
   1  -1   5 733928. 69398.4   5
   1  -1   5 632079. 69366.2   4
   1  -1   5 686896. 69343.8   2
  -1  -1  -5 657375. 69391.6   2
   1   1  -5 673825. 69438.5   4
  -1   1   5 728678. 69352.6   4
   1   1  -5 704724. 69366.4   1
  -1  -1  -5 775521. 69446.5   3
   1   1  -5 720294. 69369.6   3
  -1   1   5 654516. 69354.2   3
   1  -1   5 696616. 69362.4   1
  -1   1   5 689751. 69365.2   1
  -1  -1  -5 709175. 69364.7   1
  -1  -1  -5 748350. 69355.8   6
   1  -1   5 740720. 69343.0   6
  -1   1   5 725544. 69382.9   6
   1   1  -4 566.230 89.3006   1
   1  -1   4 670.091 68.3013   6
  -1   1   4 451.608 87.8779   6
  -1  -1  -4 337.889 71.9177   6
  -1   1   4 613.179 93.5384   1
  -1  -1  -4 431.734 130.069   3
   1   1  -4 384.906 78.4503   5
  -1   1   4 531.925 87.0069   2
   1   1  -4 764.722 86.3484   2
  -1  -1  -4 531.925 84.4568   5
   1  -1   4 564.372 112.262   5
   1  -1   4 568.172 93.2760   4
  -1  -1  -4 682.954 110.434   2
  -1   1   4 399.385 74.3338   4
  -1  -1  -4 524.455 86.9433   1
   1  -1   4 609.628 89.6273   1
   1  -1   4 584.991 91.1740   1
  -1  -1  -4 636.359 99.7079   1
   1   1  -4 499.549 86.5395   3
   1  -1   4 510.182 84.6422   3
   1  -1   3 244.447 58.0126   1
  -1  -1  -3 266.141 53.3014   6
  -1   1   3 376.312 66.3550   6
  -1   1   3 296.620 62.4902   1
   1   1  -3 162.595 49.9494   1
   1   1  -3 384.591 64.6971   6
  -1  -1  -3 424.290 66.1186   5
   1   1  -3 160.031 49.9401   5
  -1   1   3 304.850 58.8702   2
   1  -1   3 227.960 69.5864   5
   1  -1   3 300.294 67.2291   4
  -1  -1  -3 258.521 41.9038   4
   1   1  -3 216.002 79.6647   4
   1   1  -3 374.024 50.3760   3
  -1  -1  -3 371.374 66.4950   1
   1  -1   3 289.924 61.1408   3
   1   1  -3 399.343 61.3880   2
   1  -1   3 349.132 56.6424   2
  -1  -1  -2 60.4807 27.3507   1
  -1  -1  -2 73.5685 29.4392   6
  -1   1   2 60.8458 24.6487   6
   1   1  -2 89.7774 34.5181   6
   1   1  -2 61.1708 28.4431   1
   1  -1   2 84.3817 28.5297   1
   1   1  -2 47.0638 29.3622   5
  -1  -1  -2 28.2093 22.8333   5
  -1   1   2 53.2529 26.6697   2
  -1   1   2 107.401 31.1169   1
   1  -1   2 29.5555 23.4338   5
   1  -1   2 128.707 44.1882   4
  -1  -1  -2 35.6428 17.3198   4
  -1   1   2 123.913 31.0924   4
  -1  -1  -2 111.921 31.8295   1
   1  -1   2 70.0007 27.1472   3
  -1  -1  -2 63.1572 35.6435   2
   1  -1   2 75.4808 27.8383   2
   1   1  -2 84.8185 29.5695   2
  -1   1   1 31655.0 2681.16   5
   1  -1   1 16091.1 2697.43   5
  -1  -1  -1 27334.1 2702.15   6
  -1   1   1 28816.1 2688.38   6
   1  -1   1 27214.4 2692.98   2
   1   1  -1 31363.3 2707.41   2
   1   1  -1 32004.6 2742.43   4
  -1  -1  -1 20949.8 2682.64   4
  -1   1   1 27031.2 2700.84   4
   1  -1   1 24628.1 2704.11   3
   1  -1   1 30854.7 2704.18   1
   1   1  -1 27633.0 2709.00   1
  -1  -1  -1 30194.3 2706.95   1
  -1  -1  -1 29139.6 2709.40   1
  -1   1   1 26439.7 2697.27   1
  -1  -1  -1 27305.8 2699.70   5
  -1  -1   0-6.88331 14.7726   5
  -1   1   0 7.72959 21.4116   2
   1  -1   0 3.68871 9.14708   6
  -1   1   0 12.8891 9.96416   6
  -1   1   0 24.4502 20.0350   5
   1  -1   0-9.63080 16.8747   5
   1   1   0 8.92347 22.1089   2
   1  -1   0-6.78352 14.5586   2
  -1  -1   0-9.79892 24.2771   2
  -1  -1   0 23.4224 13.5749   4
   1   1   0 65.9140 34.6929   4
  -1   1   0 7.87564 13.8015   1
  -1  -1   0-11.4898 22.5053   1
  -1  -1   0-9.40557 18.4243   6
   1  -1   0-8.78649 15.3963   1
   1   1   0-11.4363 20.0365   1
  -1  -1   0-10.6804 18.7127   1
   1  -1   0-9.07672 11.2500   4
  -1   1   0 8.18130 16.0275   4
  -1   1  -1 42190.7 2963.39   5
   1  -1  -1 32349.6 2937.38   5
  -1  -1   1 31346.7 2945.20   2
   1   1   1 30417.8 2951.46   2
   1   1   1 31349.0 2944.17   4
   1  -1  -1 29439.2 2946.29   4
  -1  -1   1 25401.0 2942.32   4
   1  -1  -1 23963.1 2933.08   1
  -1  -1   1 32947.7 2955.11   1
   1   1   1 25244.8 2945.68   1
   1   1   1 29498.7 2923.78   3
  -1  -1   1 25663.3 2943.55   1
  -1   1  -1 34446.9 2956.26   1
   1  -1  -1 32408.9 2935.89   6
   1  -1  -1 29238.2 2939.67   2
  -1   1  -1 27284.8 2937.99   2
   1  -1  -2 175.147 39.9147   6
   1   1   2 81.3703 29.9543   3
  -1  -1   2 19.1852 20.9521   1
  -1  -1   2 136.429 37.9175   6
  -1  -1   2 82.4722 28.5742   5
   1  -1  -2 121.917 33.1591   2
  -1   1  -2 158.253 46.1748   5
  -1  -1   2 164.433 36.6148   2
  -1   1  -2 49.6512 27.2420   2
   1   1   2 88.8428 28.8709   4
  -1  -1   2 67.9912 50.4828   4
   1  -1  -2 88.3885 31.3841   4
  -1   1  -2 120.165 34.0552   1
   1  -1  -2 88.8746 29.7571   1
  -1  -1   2 79.6662 28.5712   1
   1   1   2 54.9978 32.4468   1
  -1   1  -2 135.056 44.0016   3
  -1  -1   3 316.652 57.1330   1
   1   1   3 362.240 63.9434   6
   1  -1  -3 225.774 56.9854   6
   1   1   3 448.562 79.1421   3
  -1  -1   3 262.617 60.8096   6
  -1  -1   3 259.797 54.0179   5
   1   1   3 295.788 66.3316   5
   1  -1  -3 231.435 59.7922   1
  -1   1  -3 270.725 66.9805   5
   1   1   3 326.764 43.5060   4
  -1  -1   3 443.242 85.7633   4
   1   1   3 287.442 63.0587   2
   1   1   3 347.147 62.7951   1
  -1   1  -3 293.787 57.4175   1
  -1   1  -3 190.488 57.5525   3
  -1  -1   3 309.595 51.8207   2
  -1   1  -3 348.322 55.3508   2
   1  -1  -4 369.131 89.6332   6
  -1  -1   4 529.637 86.0843   6
   1  -1  -4 612.826 88.9407   1
   1  -1  -4 658.671 97.5969   1
  -1  -1   4 626.736 100.827   1
  -1   1  -4 482.797 65.2243   6
   1   1   4 506.473 85.7518   6
   1   1   4 657.754 96.2789   5
  -1  -1   4 444.470 81.2489   5
  -1   1  -4 444.815 92.6785   5
   1  -1  -4 583.847 87.9393   2
  -1   1  -4 593.977 78.9888   2
  -1   1  -4 406.741 88.1561   4
  -1  -1   4 463.239 109.357   4
  -1   1  -4 598.542 93.1887   3
   1   1   4 599.643 95.2410   1
   1   1   4 455.154 88.6518   2
   1  -1  -4 416.333 77.8759   3
  -1  -1   4 638.874 120.710   3
  -1  -1   4 596.152 87.0432   1
  -1   1  -4 590.643 93.3851   1
   1   1   5 734835. 71217.8   5
  -1  -1   5 684914. 71211.8   5
   1  -1  -5 718520. 71221.3   1
  -1   1  -5 696829. 71222.5   1
   1  -1  -5 619963. 71231.8   6
   1   1   5 710529. 71218.2   6
  -1  -1   5 694954. 71216.7   6
  -1   1  -5 756368. 71244.1   5
  -1   1  -5 702100. 71225.8   4
   1   1   5 685923. 71220.5   2
  -1  -1   5 749012. 71197.9   2
  -1   1  -5 727181. 71202.5   2
   1  -1  -5 678747. 71211.8   4
  -1  -1   5 903891. 71238.5   1
  -1  -1   5 794847. 71275.6   3
   1   1   5 797227. 71290.6   3
   1  -1  -5 732005. 71221.0   2
   1  -1  -5 704373. 71211.8   3
  -1  -1   5 776466. 71230.0   1
   1  -1  -5 721780. 71223.0   1
   1   1   5 752973. 71223.9   1
  -1  -1   6 420.255 70.9163   6
  -1  -1   6 280.726 70.2090   1
   1  -1  -6 395.246 74.4570   1
   1   1   6 398.065 71.9518   6
  -1   1  -6 444.349 57.9269   6
   1  -1  -6 478.571 53.1434   5
   1   1   6 468.334 73.0556   5
  -1  -1   6 449.209 56.7527   2
  -1   1  -6 516.079 84.5130   4
   1   1   6 390.648 49.5361   4
   1   1   6 317.273 46.1466   4
   1  -1  -6 258.694 58.9129   4
  -1  -1   6 600.410 124.642   3
   1   1   6 332.068 109.881   3
   1  -1  -6 396.265 68.3676   3
   1  -1  -6 461.055 83.8699   1
   1   1   6 460.931 76.4411   1
  -1   1  -6 371.851 76.1938   1
  -1   1  -7 48288.3 4545.16   6
   1   1   7 46155.9 4563.67   6
  -1  -1   7 51041.5 4560.37   6
  -1  -1   7 43352.0 4534.18   2
   1   1   7 49848.0 4582.20   1
   1  -1  -7 53122.6 4582.78   1
  -1   1  -7 43885.1 4576.19   1
   1   1   7 43339.8 4561.49   5
   1  -1  -7 40936.8 4538.72   5
  -1   1  -7 47546.7 4547.10   2
  -1   1  -7 40250.5 4570.82   4
   1   1   7 43850.8 4539.23   4
   1   1   7 42992.8 4531.94   4
  -1  -1   7 70887.1 4661.62   3
   1   1   7 46387.9 4569.67   1
  -1  -1   7 49916.2 4575.61   1
   1  -1  -7 49422.1 4575.28   1
  -1  -1   7 69433.9 4609.34   1
   1  -1  -7 50466.1 4562.38   3
   1   1   8-10.5820 9.42337   6
  -1   1  -8 25.7327 17.8985   6
  -1  -1   8-8.23327 19.1540   6
  -1  -1   8 24.1152 23.6748   1
  -1  -1   8 28.4629 15.2663   2
  -1  -1   8-14.3736 25.2348   1
   1  -1  -8 13.5411 26.5734   1
   1   1   8 29.2377 24.2024   5
   1  -1  -8 5.52491 10.9534   5
  -1   1  -8 30.1882 35.0172   4
   1   1   8 6.37883 13.7903   4
   1  -1  -8 21.0746 18.5360   4
   1  -1  -8 29.3070 25.7240   3
  -1  -1   8 21.1884 41.5299   3
  -1   1  -8 28.0496 27.5187   3
  -1   1  -8 14.3149 30.7570   1
   1   1   8 15.0592 22.9077   1
  -1   1  -8 35.7383 25.0763   2
   1   1   9 72285.8 7303.48   5
  -1  -1   9 83282.7 7279.75   2
  -1  -1   9 69188.0 7295.40   5
   1  -1  -9 61338.5 7284.27   5
  -1   1  -9 81036.5 7334.81   4
   1   1   9 66901.6 7290.66   4
   1  -1  -9 70237.0 7292.12   4
  -1   1  -9 71684.9 7287.04   2
  -1  -1   9 97990.2 7339.78   1
   1  -1  -9 86314.2 7314.15   3
  -1   1  -9 74393.5 7324.61   3
   1  -1  -9 88461.9 7335.50   1
  -1   1  -9 59753.7 7332.87   1
   1   1   9 74422.9 7326.45   1
   1   1   9 71704.1 7310.13   6
  -1  -1   9 74007.7 7297.31   6
  -1   1  -9 75645.4 7292.93   6
  -1   1  -9 72808.6 7327.53   1
   1  -1  -9 75517.0 7323.30   1
  -1  -1   9 71259.8 7311.71   1
   1   1   9 75517.0 7316.72   1
   1  -1 -10 192.290 62.4100   3
  -1  -1  10 204.244 33.5447   2
   1  -1 -10 283.035 67.8394   1
  -1  -1  10 289.363 66.6461   1
   1   1  10 135.484 54.3796   1
   1   1  10 261.528 52.4943   5
  -1  -1  10 185.019 41.1604   5
  -1   1 -10 169.033 39.7791   2
   1  -1 -10 244.681 47.5522   4
   1   1  10 186.563 44.3736   4
  -1   1 -10 76.0743 47.9896   3
   1   1  10 195.382 54.3375   1
   1   1  10 129.695 44.1504   6
  -1  -1  10 176.160 46.7436   6
   1  -1 -10 125.854 53.0814   1
  -1   1 -10 125.410 52.9175   1
  -1  -1  10 160.454 50.4382   1
  -1  -1  11 772.255 111.622   6
   1   1  11 965.823 129.710   6
   1   1  11 825.501 117.153   5
  -1  -1  11 835.046 107.175   5
   1  -1 -11 795.590 104.994   5
  -1   1 -11 822.320 106.386   2
  -1   1 -11 887.614 139.461   1
  -1  -1  11 656.430 123.500   1
   1  -1 -11 748.709 128.959   1
   1  -1 -11 814.788 111.287   4
  -1   1 -11 1000.03 149.458   4
   1   1  11 586.738 122.956   1
   1  -1 -11 718.374 133.751   1
   1  -1 -11 1058.24 141.345   3
   1   1  11 860.157 127.127   1
  -1   1 -11 585.443 125.124   3
  -1   1 -11 1012.86 147.461   1
  -1  -1  12 31.6714 16.9620   2
  -1   1 -12 35.8437 31.5703   1
  -1  -1  12 31.7464 34.2168   1
   1  -1 -12 17.2847 21.6687   1
   1  -1 -12 62.6050 33.7429   3
   1   1  12 24.4294 28.5009   6
  -1  -1  12 34.6759 20.3646   6
   1   1  12 32.6581 27.1735   5
  -1  -1  12 45.6185 21.3216   5
  -1   1 -12 18.2626 35.9213   4
   1   1  12 33.2061 22.0191   4
   1  -1 -12 57.7002 31.6911   4
  -1   1 -12 18.7974 33.0957   1
   1   1  12 14.0766 17.7536   1
  -1  -1  12 16.8435 29.6928   1
   1   1  12 32.6366 32.1322   1
  -1   1 -12 16.0610 39.9263   3
  -1  -1  13 252.830 54.1336   2
   1  -1 -13 565.909 106.247   3
  -1  -1  13 510.954 75.1995   6
  -1  -1  13 293.785 82.2541   1
   1  -1 -13 404.771 91.5309   1
   1   1  13 504.165 68.3226   4
  -1   1 -13 365.775 91.6330   4
   1  -1 -13 483.994 78.7385   4
  -1   1 -13 456.895 97.5181   1
   1   1  13 441.710 86.5336   1
   1   1  13 329.247 86.8710   1
  -1  -1  13 417.470 89.4001   1
   1  -1 -13 327.176 88.4306   1
  -1   1 -13 521.977 97.3730   3
  -1   1 -14 16.3673 28.7899   3
   1   1  14-12.8972 19.7406   6
  -1  -1  14 17.8422 23.5869   6
  -1   1 -14-18.8449 33.1139   1
  -1  -1  14 17.5092 30.7823   1
   1  -1 -14-17.5753 15.6161   1
  -1   1 -14 10.9819 18.1853   2
  -1  -1  14 46.7303 25.8585   2
   1   1  14 27.7961 29.9313   1
  -1  -1  14 75.4580 25.7303   5
   1   1  14 11.3825 20.1109   5
  -1   1 -14 53.8355 49.7698   4
   1   1  14 17.5100 17.9024   4
   1  -1 -14 35.3043 29.2701   4
   1  -1 -14 34.7840 37.4036   3
   1   1  14 16.5069 29.0334   1
  -1  -1  14 17.6794 26.9476   1
  -1   1 -14 18.8240 28.6761   1
  -1   1 -14 6.85836 18.2111   2
  -1  -1  15 76173.6 6854.04   5
  -1   1 -15 80899.7 6903.15   4
  -1   1 -15 67125.4 6895.58   1
   1  -1 -15 83684.4 6920.22   1
  -1  -1  15 54121.6 6874.38   1
   1   1  15 79672.3 6875.59   6
  -1  -1  15 72358.4 6860.63   6
   1  -1 -15 78441.3 6874.58   4
  -1   1 -15 64810.2 6844.85   2
   1  -1 -15 80626.5 6899.61   3
  -1   1 -15 78677.9 6898.82   3
  -1   1 -15 93089.2 6919.87   1
   1  -1 -15 62609.5 6882.17   1
  -1  -1  15 41342.2 6863.02   1
  -1   1 -15 61964.9 6837.22   2
   1   1  15 77929.7 6869.33   5
  -1  -1  16 10.5887 20.7687   6
   1   1  16 36.0271 29.7707   6
  -1  -1  16 16.0650 24.3971   1
   1  -1 -16 16.7197 29.3093   1
  -1   1 -16 33.0922 35.5149   1
  -1   1 -16-4.23183 11.1785   2
  -1   1 -16-15.9134 27.8982   3
  -1  -1  16 15.9891 15.6988   5
   1   1  16 22.5239 19.7604   5
  -1   1 -16 32.8039 32.1419   4
  -1   1 -16 6.64642 19.3406   2
   1  -1 -16 17.1990 26.1156   3
   1   1  16 15.7141 13.8108   1
  -1  -1  16 17.3838 15.2685   1
   1   1  16-13.1575 16.3375   1
  -1   1 -16-17.4035 21.5866   1
  -1  -1  17 19948.4 3064.65   5
  -1   1 -17 43188.2 3129.74   4
  -1   1 -17 38686.7 3123.57   1
   1   1  17 35014.1 3106.74   1
  -1  -1  17 33498.2 3120.80   1
   1  -1 -17 37092.4 3131.70   1
   1   1  17 33603.2 3094.83   6
  -1  -1  17 22977.0 3075.95   6
   1  -1 -17 30358.7 3090.62   4
  -1   1 -17 35452.5 3072.92   2
  -1   1 -17 31301.0 3109.55   3
   1   1  17 31087.6 3099.10   1
  -1   1 -17 40026.6 3131.93   1
  -1  -1  17 31781.2 3111.49   1
  -1   1 -17 30274.7 3057.22   2
   1   1  17 35541.4 3093.66   5
   1   1  18 22.2948 19.7332   6
   1  -1 -18 30.4625 32.7996   1
  -1   1 -18 72.1015 35.8351   1
  -1   1 -18 9.78056 11.7718   2
  -1   1 -18 14.8431 34.5122   3
  -1  -1  18 28.7060 19.0702   5
   1   1  18 10.5210 16.2126   5
  -1   1 -18 42.9993 33.3345   4
   1  -1 -18 41.5020 25.8596   4
   1  -1 -18 15.7374 27.7130   3
   1   1  18 48.8310 28.4309   1
  -1   1 -18 30.7322 30.2273   1
   1   1  18 64.1151 31.8925   1
  -1  -1  19 20525.0 2295.90   5
  -1   1 -19 25451.7 2296.43   2
   1   1  19 24107.0 2312.56   5
   1   1  19 24473.4 2315.46   6
   1  -1 -19 20718.2 2323.33   3
  -1   1 -19 23466.1 2329.00   3
  -1   1 -19 19796.9 2321.64   1
   1   1  19 23170.4 2320.03   1
   1  -1 -19 22015.4 2336.76   1
   1  -1 -19 23366.2 2311.34   4
  -1  -1  19 30019.7 2351.26   1
   1   1  19 21906.7 2317.40   1
  -1  -1  19 20528.0 2318.64   1
   1  -1 -19 27948.8 2341.25   1
  -1  -1  20 55.8523 22.0092   5
   1   1  20 28.2631 23.5881   5
   1   1  20 41.9421 24.5376   6
  -1  -1  20 7.95763 14.3544   6
  -1  -1  20 12.5602 22.2663   1
   1  -1 -20 13.5916 24.0530   1
  -1   1 -20 50.7809 29.6163   1
  -1   1 -20 61.2192 38.8152   4
   1  -1 -20 33.0961 22.0082   4
   1   1  20 21.8006 21.6206   1
  -1  -1  20 57.5785 35.8224   1
   1   1  20 44.5591 27.8073   1
   1  -1 -20 44.5842 32.0659   1
  -1   1 -20 13.2989 16.8250   1
  -1   1 -20 31.2124 21.1581   2
  -1  -1  21 300.569 63.5818   1
   1  -1 -21 319.647 68.0201   1
  -1   1 -21 244.610 62.9508   1
   1  -1 -21 340.550 68.7221   3
   1   1  21 331.713 63.2799   6
  -1  -1  21 289.149 51.4420   6
  -1   1 -21 271.988 60.1935   4
   1  -1 -21 264.188 51.5432   4
  -1   1 -21 211.006 46.6068   2
   1   1  21 390.686 67.1821   1
  -1   1 -21 378.556 72.5377   3
  -1  -1  21 242.477 63.7676   1
   1   1  21 316.513 60.6832   1
   1  -1 -21 188.167 59.9733   1
  -1  -1  21 273.532 48.0581   5
   1   1  21 344.380 59.1310   5
  -1   1 -21 456.931 76.0139   1
   1   1  22-8.20693 14.3772   5
   1  -1 -22-6.97646 13.6643   4
  -1   1 -22 10.5103 18.4113   4
  -1   1 -22 11.6932 20.4833   1
   1   1  22 9.69978 12.0161   1
   1  -1 -22 6.83185 13.3812   2
  -1  -1  22 6.16754 10.8055   6
   1   1  22-9.03601 17.6973   6
   1  -1 -22-13.6516 20.7100   1
   1   1  22-10.0552 17.6143   1
  -1  -1  22 12.5640 26.9543   1
  -1   1 -22 35.4903 29.3060   3
  -1   1 -22 11.6894 14.4801   1
   1  -1 -22-11.5591 14.3187   3
  -1  -1  23 516.288 73.0462   6
   1   1  23 693.081 88.0276   6
   1  -1 -23 498.578 85.2243   3
   1   1  23 412.900 80.7482   1
  -1   1 -23 587.246 88.5706   4
   1  -1 -23 504.105 76.6263   4
  -1   1 -23 504.241 88.7647   3
   1  -1 -23 500.353 75.2808   2
   1  -1 -23 532.295 89.3821   1
   1   1  23 602.496 87.6668   1
  -1  -1  24 4.70060 10.0842   5
   1   1  24-7.14634 10.8407   5
   1  -1 -24-6.62624 12.9767   4
  -1   1 -24-10.4426 18.2916   3
   1  -1 -24 10.9527 21.4495   1
   1  -1 -24-9.70141 18.9990   3
   1   1  24 7.69911 20.2289   6
  -1  -1  24 5.35728 14.0759   6
   1  -1 -24-6.16075 14.2756   2
   1   1  24-8.86784 19.0241   1
   1   1  25 7191.27 654.734   6
  -1  -1  25 6001.63 642.191   6
   1  -1 -25 5790.60 658.396   3
  -1   1 -25 6692.53 665.794   3
   1  -1 -25 5888.75 648.082   4
  -1  -1  25 5994.23 640.168   5
   1  -1 -25 6741.76 647.594   2
  -1   1 -25 6307.92 657.713   4
   1   1  25 6970.48 652.001   5
  -1   1 -26 8.01527 12.1718   4
   1  -1 -26-6.50671 16.1281   4
   1  -1 -26 8.34789 14.6332   3
  -1   1 -26-9.02791 13.7065   3
  -1  -1  26 12.8175 12.9746   5
   1   1  26 6.36475 13.6659   5
  -1  -1  26 4.73422 8.31175   6
   1   1  27 17140.5 1574.96   5
  -1   1 -27 14537.6 1577.67   4
   1   1  27 17295.8 1577.58   6
  -1  -1  27 14929.4 1566.15   6
  -1  -1  27 15240.2 1565.05   5
   1  -1 -27 14697.5 1579.96   3
  -1   1 -27 17701.0 1587.66   3
   1   1  28 28.2488 14.8971   5
  -1  -1  28 7.85980 8.52331   5
  -1   1 -28 36.3642 19.1499   4
  -1  -1  28 4.26435 7.57382   6
   1   1  28 23.9536 13.9326   6
  -1   1 -28 23.7410 17.0233   3
   1  -1 -28-7.29869 14.3483   3
   1   1  29 4430.11 393.701   6
  -1  -1  29 3303.59 382.935   6
  -1  -1  29 3567.98 382.857   5
  -1   1 -29 3464.58 395.316   4
  -1   1 -29 4636.55 403.813   3
  -1   1 -30 6.81734 11.9579   3
  -1  -1  30 7.54177 9.36224   5
   1   1  30 5.18963 10.1827   5
   1   1  30 5.27290 8.02339   6
   1   1  31 1392.41 159.789   6
  -1  -1  31 1304.31 155.681   6
   1   1  31 1558.90 162.701   5
  -1  -1  31 1400.91 155.000   5
   1  -1 -31 1449.70 166.161   3
  -1   1 -31 1707.41 169.871   3
   1   1  32 4.52747 7.93129   6
   1   1  32-4.37237 9.38076   5
  -1  -1  32-3.47811 7.46249   5
   1   2 -32 18.0616 16.7684   4
   1   2 -31-6.96514 12.2027   3
   1   2 -31 6.33835 11.1050   4
   1  -2  31 3.35048 6.56587   5
   1  -2  30 9.23177 9.08834   6
  -1  -2 -30 6.20392 13.3424   3
   1   2 -30 7.42762 13.0443   3
   1   2 -30 12.7860 11.2375   4
   1  -2  30 10.4400 8.11836   5
  -1   2  29-5.18783 9.09480   6
   1  -2  29-4.60466 9.02538   6
  -1  -2 -29-6.59023 10.0040   3
   1   2 -29-8.03585 12.1957   3
   1   2 -29 6.73124 13.1876   4
   1  -2  29-3.70685 8.59756   5
   1  -2  28 18.3809 12.7849   6
  -1   2  28 17.0143 11.1734   6
   1   2 -28 6.83001 10.4322   4
  -1  -2 -28 7.01015 13.7824   3
   1   2 -28 8.68764 15.2661   3
   1  -2  28 11.4364 8.91703   5
  -1  -2 -27-7.17086 10.8786   3
   1   2 -27-9.38533 11.6252   3
  -1   2  27 5.84949 11.4562   6
   1  -2  27 4.72347 10.9459   6
  -1  -2 -27 6.49416 17.0635   2
   1   2 -27-7.20987 15.4678   4
   1  -2  27-4.06575 7.12283   5
   1   2 -26-9.96940 15.1242   3
  -1  -2 -26-7.64299 13.3889   3
   1  -2  26 4.71479 9.23522   6
  -1   2  26 6.41253 12.5595   6
  -1  -2 -26-13.3889 15.5134   2
   1   2 -26 7.38640 11.2064   4
   1  -2  26 4.18685 8.20156   5
  -1   2  25-7.05074 8.74190   6
  -1  -2 -25-6.73721 15.6163   2
  -1  -2 -25 8.00023 14.0190   3
   1  -2  25 8.94464 9.60258   5
  -1   2  24 15.5350 13.6287   6
   1  -2  24 14.6797 10.5272   6
   1   2 -24-8.16262 16.0050   4
  -1  -2 -24 8.57133 13.0263   3
   1   2 -24 11.5720 22.6762   3
   1  -2  24 4.62792 8.14488   5
  -1   2  24 15.7273 15.4203   5
   1   2 -23 12.4232 21.7895   3
  -1  -2 -23-9.20417 16.1611   3
  -1   2  23 16.2456 15.9469   5
   1  -2  23 10.0599 13.9757   6
  -1   2  23 16.3674 14.3785   6
  -1  -2 -23 21.3807 15.3302   2
   1   2 -23 17.4050 21.5866   4
   1   2 -22 78.6929 33.0033   3
  -1   2  22 81.2994 29.1093   6
   1  -2  22 67.2307 20.5780   6
  -1   2  22 50.2578 26.0669   5
   1  -2  22 31.0357 14.0661   5
  -1  -2 -22 29.2222 27.5945   3
   1   2 -22 123.970 32.4983   4
  -1  -2 -22 79.5239 28.2023   2
  -1  -2 -21 7.62940 14.9421   2
   1   2 -21 13.9347 24.4089   3
  -1  -2 -21-10.5015 15.9311   3
  -1  -2 -21 8.97014 15.7131   1
  -1   2  21 7.56873 13.2585   1
   1   2 -21-9.47829 16.6032   4
   1  -2  21-5.52058 9.67134   5
  -1   2  21-8.59684 13.0420   5
   1  -2  21-5.40444 10.5851   6
  -1   2  21 9.95741 15.1058   6
  -1   2  21-15.5605 27.2566   1
   1   2 -20 9.17764 17.9911   1
   1   2 -20-14.7177 25.7923   3
  -1  -2 -20 21.7649 26.9695   1
  -1  -2 -20 9.58205 20.5719   1
  -1   2  20 8.10384 15.8906   1
   1   2 -20-18.0270 27.3578   1
  -1  -2 -20 6.95892 18.3017   4
   1  -2  20 11.7536 14.5799   5
  -1  -2 -20-11.1705 21.8906   3
   1  -2  20 5.54456 12.8727   6
  -1   2  20 32.8900 23.5332   6
  -1   2  19 16.7902 25.4822   1
   1  -2  19 9.68949 16.9907   1
  -1  -2 -19 17.2627 18.5336   2
   1  -2  19 13.5404 23.7309   1
   1   2 -19 30.8029 35.6967   3
  -1  -2 -19 6.89595 17.1007   4
   1   2 -19 10.4905 20.5596   4
  -1   2  19-8.87494 17.3984   5
  -1  -2 -19 10.4797 20.5384   1
  -1   2  19-8.64830 13.1428   1
   1   2 -19 18.2563 27.7052   1
   1  -2  19 5.90354 12.6895   6
  -1   2  19 12.0258 18.2597   6
  -1  -2 -18 13.1123 22.9678   3
   1   2 -18-18.3313 27.8077   1
  -1   2  18 9.27444 18.1628   1
  -1  -2 -18 6.70046 16.5982   4
   1   2 -18 11.3245 17.1788   4
   1  -2  18 10.5251 20.6121   1
   1   2 -18 10.4714 9.17102   1
  -1   2  18-17.4217 34.1182   1
   1  -2  18 13.8395 24.2416   1
  -1  -2 -18-9.29417 11.5116   2
  -1  -2 -18 23.5928 41.3256   1
  -1   2  18-8.86784 15.5331   5
   1  -2  18-6.90434 12.0938   5
   1   2 -18 15.9402 27.9211   3
   1  -2  18-6.40480 12.5430   6
  -1   2  18-12.5807 22.0366   6
  -1   2  17 36.7610 32.2961   2
  -1  -2 -17 42.8960 30.7801   3
  -1   2  17 20.5550 22.1946   1
  -1  -2 -17 12.3090 18.8447   1
   1   2 -17 36.3957 31.9771   1
  -1  -2 -17 6.33633 17.7323   4
   1   2 -17 11.5706 20.4265   4
   1  -2  17 11.3860 22.4427   1
   1   2 -17 11.0543 13.9260   1
  -1  -2 -17 9.89860 17.5243   2
   1  -2  17 14.0528 24.7463   1
  -1  -2 -17 24.2677 42.5840   1
  -1   2  17 8.74096 13.5015   5
   1  -2  17 36.7375 21.4937   5
   1   2 -17 16.2652 24.8043   3
  -1   2  17 40.7172 26.7013   6
   1  -2  17 45.5462 19.0704   6
   1   2 -16 37.6380 29.4034   4
  -1  -2 -16 46.1079 25.1184   4
  -1   2  16 109.754 45.5271   1
   1   2 -16 11.5753 20.7490   1
   1  -2  16 74.3627 32.8607   1
   1  -2  16 70.6371 35.2724   1
  -1  -2 -16 64.8466 34.4120   2
   1   2 -16 16.3376 25.1720   3
   1   2 -16-17.8438 16.2373   1
  -1   2  16 21.9662 19.7366   1
  -1  -2 -16 64.9545 30.4231   1
   1  -2  16 32.4107 17.9326   5
  -1   2  16 67.9366 28.1752   5
  -1  -2 -16 29.8842 34.9028   3
  -1   2  16 25.8323 25.6757   2
   1  -2  16 50.7244 19.5427   6
  -1   2  16 72.2166 38.2039   6
  -1   2  15-13.8378 17.1399   2
   1   2 -15 13.6307 20.6776   4
  -1   2  15-18.3968 27.9074   1
   1   2 -15 12.0926 23.6822   1
   1  -2  15-14.0196 17.3651   1
  -1  -2 -15 11.6279 22.7722   2
  -1  -2 -15-24.6411 37.3796   1
  -1  -2 -15 16.3367 24.7824   3
   1  -2  15-8.59159 13.0339   5
  -1   2  15 7.81003 16.7555   5
   1   2 -15 16.1057 24.4320   3
   1   2 -15-17.2614 30.2359   1
  -1  -2 -15-14.3369 12.5573   1
  -1   2  15-12.1836 15.0912   1
  -1   2  14 44.5199 22.6234   5
  -1   2  14 43.1364 30.9285   2
  -1  -2 -14 17.3450 30.4650   3
   1  -2  14 9.68676 17.1158   5
  -1   2  14-18.1821 31.9274   1
   1   2 -14 12.3037 18.7991   1
   1  -2  14 45.2069 34.9898   1
   1  -2  14 13.6938 20.8941   1
  -1  -2 -14 25.7341 35.7069   2
  -1  -2 -14 24.1692 47.3857   1
  -1  -2 -14 14.8566 26.1201   1
  -1   2  14 51.5310 29.9362   1
   1   2 -14 16.4711 28.9386   1
   1   2 -14-15.5674 23.7217   3
   1   2 -14 28.4206 24.9924   4
  -1   2  13 282.706 45.3845   5
  -1  -2 -13 113.327 51.4382   3
  -1   2  13 70.5158 43.1428   1
  -1  -2 -13 135.620 54.4968   1
  -1   2  13 105.767 45.7157   1
   1  -2  13 84.6104 48.7810   1
   1   2 -13 86.7731 45.4860   1
  -1  -2 -13 271.977 67.7048   2
   1  -2  13 288.982 62.3605   1
  -1  -2 -13 23.3532 43.0858   1
  -1   2  13 14.5090 28.7920   2
   1   2 -13 108.365 50.7228   4
   1   2 -13 103.101 48.4382   3
   1  -2  13 74.2557 32.0777   6
  -1   2  13 139.219 48.8425   6
  -1   2  12 161.093 32.5009   5
  -1   2  12 189.209 55.3918   1
  -1   2  12 85.1546 44.6935   2
   1   2 -12 185.565 60.3000   4
  -1   2  12 117.164 52.1743   1
   1  -2  12 171.536 61.3662   1
   1  -2  12 96.7353 20.6607   2
  -1  -2 -12 239.713 62.1729   2
   1  -2  12 98.9296 42.2571   1
  -1  -2 -12 153.789 64.9312   1
   1   2 -12 193.299 56.6940   3
   1  -2  12 56.8168 25.1514   6
  -1   2  12 166.047 49.1492   6
  -1   2  11 57.5505 35.7034   6
   1  -2  11 17.4707 17.0478   6
  -1  -2 -11 12.9534 30.0899   1
  -1   2  11 43.8907 31.4574   2
  -1  -2 -11 20.3354 30.9203   3
   1  -2  11 23.7697 23.3710   5
   1   2 -11 34.8186 34.1596   4
   1  -2  11 17.6672 11.0338   2
  -1  -2 -11 17.6436 37.9097   2
   1  -2  11 11.4316 22.4872   1
  -1  -2 -11 20.2958 25.2270   1
   1   2 -11 25.0294 26.9309   3
   1  -2  11 39.2854 34.4716   1
   1   2 -11 10.3829 18.3097   1
   1  -2  10 5.28888 13.9843   6
  -1   2  10 13.9883 27.4392   6
  -1  -2 -10 35.2012 23.0324   1
  -1   2  10-15.5492 23.6393   1
  -1   2  10 21.4031 13.6079   5
  -1   2  10 28.2410 32.7572   2
  -1  -2 -10 21.2423 26.3570   3
   1  -2  10 12.2935 18.7144   5
   1   2 -10 18.8887 33.1231   4
   1  -2  10 15.5424 9.75211   2
   1  -2  10 31.8729 22.8460   1
  -1  -2 -10 39.2595 38.4743   2
  -1  -2 -10 18.4887 28.0901   1
   1   2 -10 11.2936 19.8440   3
   1   2 -10 9.40309 14.3499   1
   1  -2  10 19.3661 29.4192   1
  -1   2   9 165.900 27.9956   5
  -1   2   9 138.528 49.8031   2
  -1  -2  -9 120.529 58.0320   3
   1  -2   9 101.620 41.9238   5
   1   2  -9 326.036 79.5232   4
   1  -2   9 146.109 27.8463   2
  -1  -2  -9 198.413 50.3079   1
  -1   2   9 164.094 57.8354   1
   1   2  -9 182.790 42.2304   1
   1  -2   9 200.065 65.8190   1
   1  -2   9 139.455 33.7869   6
  -1   2   9 295.474 63.7976   6
   1   2  -9 167.471 44.5479   3
  -1  -2  -9 324.259 84.1598   2
   1  -2   8 12.4971 24.6012   5
  -1   2   8 26.9542 31.3285   2
   1   2  -8 33.2757 21.9996   1
   1  -2   8 81.5629 42.9329   1
  -1   2   8 23.3320 35.4815   6
   1  -2   8 22.3814 16.3559   6
   1   2  -8 8.58909 22.7051   3
  -1  -2  -8 23.3744 41.0192   2
   1  -2   8 8.90193 17.6113   1
  -1  -2  -8 9.44437 22.0263   1
  -1   2   8 26.2021 30.4600   1
  -1   2   8 37.5008 12.1104   5
  -1  -2  -8 15.3823 23.4675   1
  -1   2   7 391.755 53.7865   5
   1   2  -7 542.261 75.5747   5
  -1   2   7 417.303 84.7400   1
   1   2  -7 466.402 71.3870   1
   1   2  -7 362.525 78.3914   1
  -1  -2  -7 449.117 71.8451   1
   1  -2   7 423.163 60.1159   2
  -1   2   7 396.685 79.7571   2
   1  -2   7 699.022 99.9080   1
   1  -2   7 488.829 84.5324   5
   1   2  -7 502.210 110.926   4
  -1   2   7 389.327 60.7586   4
  -1  -2  -7 365.793 94.3187   1
   1  -2   7 436.856 70.9846   1
  -1  -2  -7 393.578 112.192   2
   1   2  -7 409.241 69.1056   3
  -1   2   7 551.540 85.5883   6
   1  -2   7 474.271 60.7213   6
   1   2  -6 141.840 38.0197   3
  -1   2   6 253.758 52.8841   6
  -1   2   6 170.345 50.2523   1
   1   2  -6 223.767 56.3936   1
  -1  -2  -6 203.277 44.0792   1
   1   2  -6 192.986 44.8908   5
  -1   2   6 196.709 30.6281   5
  -1   2   6 229.323 61.2013   2
   1  -2   6 296.592 62.0517   5
   1  -2   6 205.430 36.8712   2
   1   2  -6 118.160 65.2003   4
  -1   2   6 231.311 38.7557   4
   1   2  -6 224.543 44.0758   1
  -1   2   6 177.424 47.5271   1
   1  -2   6 192.347 50.5572   1
   1   2  -6 217.906 49.4381   2
   1  -2   6 186.473 42.2478   1
  -1  -2  -6 180.744 57.7599   1
   1   2  -5 7.21357 15.5317   1
   1  -2   5 11.2340 13.0827   6
  -1   2   5 10.2965 20.2078   6
  -1  -2  -5 10.7405 26.6390   3
   1   2  -5-10.6596 16.2242   1
  -1   2   5 8.23716 19.1328   1
   1   2  -5 10.3422 24.0013   5
   1  -2   5 25.5213 16.1724   6
  -1   2   5 26.4503 10.6980   5
  -1   2   5 40.9111 31.6272   2
   1  -2   5 11.0516 27.4087   5
   1  -2   5-4.82879 13.4390   2
   1   2  -5-23.8584 41.8119   4
  -1   2   5 25.1445 16.5693   4
   1   2  -5 9.48154 23.5247   2
   1  -2   5 23.1630 19.1720   1
  -1  -2  -5-24.3290 56.3903   2
  -1  -2  -5 7.38824 21.5017   1
   1   2  -5 12.6203 14.6815   3
   1  -2   5-9.36791 20.1405   1
  -1  -2  -5 11.8548 20.8073   1
  -1   2   4 23.4607 19.4991   1
   1   2  -4 7.08132 15.3532   1
   1  -2   4 36.6640 20.1185   6
  -1   2   4 9.60499 18.9410   6
  -1   2   4 37.9878 14.3108   5
   1  -2   4 45.2048 17.2868   6
   1   2  -4 37.4276 26.0096   1
  -1   2   4 21.0513 17.5240   1
   1   2  -4 25.2317 18.4572   3
   1   2  -4 10.2319 22.0627   5
   1  -2   4 10.8948 23.4779   5
  -1   2   4 40.6700 33.6556   2
   1  -2   4 5.32191 14.9060   2
  -1  -2  -4 7.32618 9.34234   4
   1   2  -4 23.3172 35.4407   4
  -1   2   4 6.71562 14.5774   4
  -1  -2  -4 32.8472 29.7365   3
   1   2  -4 32.7451 27.1295   2
  -1  -2  -4 68.0654 52.6202   2
   1  -2   4 19.9583 18.5588   1
   1  -2   4 29.2784 21.3774   1
  -1  -2  -4 28.7464 23.8404   1
  -1   2   3 1053.86 127.153   5
   1   2  -3 1299.23 153.659   5
   1  -2   3 1376.04 141.869   1
  -1  -2  -3 1049.49 142.244   1
   1  -2   3 1565.80 165.910   5
   1   2  -3 875.296 151.627   2
  -1  -2  -3 1848.92 221.690   2
   1  -2   3 1081.52 132.336   6
  -1   2   3 1466.94 153.296   6
  -1  -2  -3 1151.76 132.754   4
   1   2  -3 831.684 175.316   4
   1   2  -3 1076.10 135.882   3
  -1  -2  -3 988.625 135.192   3
  -1   2   3 1264.69 163.837   2
   1  -2   3 1135.42 135.499   2
   1   2  -3 1051.14 145.671   1
   1  -2   3 1142.28 134.044   1
  -1   2   3 1065.84 137.051   1
  -1  -2  -2 82.0063 29.5398   3
   1  -2   2 140.038 37.0736   5
   1  -2   2 114.973 31.0390   6
  -1   2   2 156.675 40.9671   6
  -1   2   2 240.567 56.9341   2
   1  -2   2 106.652 32.4573   2
  -1   2   2 154.520 35.3699   1
   1  -2   2 222.050 48.4694   5
   1   2  -2 58.6588 55.6767   4
  -1  -2  -2 177.501 51.2720   4
   1   2  -2 63.5555 23.7181   3
   1  -2   2 169.172 33.6459   1
  -1  -2  -2 121.541 33.8610   1
  -1  -2  -2 160.177 67.3843   2
  -1  -2  -2 120.614 38.1683   1
   1  -2   2 136.722 34.2085   1
   1  -2   1 487.007 74.4336   5
   1   2  -1 479.407 83.7652   5
  -1   2   1 417.859 70.9725   6
   1  -2   1 488.994 69.9647   6
  -1   2   1 789.070 101.749   2
   1   2  -1 560.596 103.833   4
  -1  -2  -1 931.742 137.675   4
  -1  -2  -1 763.226 88.9480   3
  -1   2   1 399.045 79.3987   3
  -1  -2  -1 441.909 68.1935   1
  -1  -2  -1 466.157 94.1147   2
  -1  -2  -1 463.270 65.3187   3
  -1  -2  -1 425.988 77.8335   1
  -1   2   1 494.175 71.3313   1
   1  -2   1 603.572 71.5787   1
   1  -2   0 242.166 42.7186   6
  -1  -2   0 187.871 35.2207   3
   1  -2   0 270.870 45.9717   5
   1   2   0 131.039 46.8786   4
   1  -2   0 421.076 64.1012   4
  -1   2   0 172.583 50.8280   3
  -1  -2   0 254.656 43.1388   3
  -1  -2   0 243.379 62.3179   2
   1   2   0 341.052 62.0958   5
  -1   2   0 182.124 41.7344   6
  -1   2   0 243.274 56.2292   2
  -1  -2   0 219.353 41.8418   1
   1  -2   0 169.477 32.7545   1
  -1   2   0 256.010 40.9737   1
  -1  -2   0 195.063 43.6360   1
   1   2   1 506.399 82.2513   5
   1  -2  -1 374.321 66.0813   6
   1   2   1 613.859 91.3259   6
  -1   2  -1 621.763 88.6974   2
   1   2   1 527.699 85.6203   4
   1  -2  -1 626.422 98.9878   4
  -1  -2   1 542.320 88.3310   2
  -1   2  -1 323.682 57.7523   1
  -1   2  -1 413.479 65.5436   1
  -1  -2   1 499.546 74.7581   1
   1  -2  -1 492.553 64.7613   5
  -1  -2   1 626.340 77.1719   1
  -1  -2   1 429.632 63.2798   3
  -1   2  -1 565.925 93.8191   3
   1  -2  -1 497.506 77.2645   4
  -1  -2   2 151.589 46.3058   6
   1  -2  -2 156.497 27.9310   5
   1   2   2 117.405 37.2277   5
   1  -2  -2 132.768 34.2615   1
  -1  -2   2 215.003 43.5144   1
   1  -2  -2 138.389 32.0728   6
   1   2   2 175.503 38.0506   1
   1  -2  -2 54.0620 25.1615   1
  -1  -2   2 138.350 33.1359   1
  -1   2  -2 98.7901 32.2467   1
   1   2   2 9.64010 35.0975   1
   1  -2  -2 143.201 39.0291   4
  -1  -2   2 75.7155 25.7829   3
  -1   2  -2 182.015 50.6798   3
  -1   2  -2 188.208 47.6445   2
   1   2   2 249.672 56.1337   6
  -1  -2   3 1231.58 157.408   6
  -1   2  -3 1339.64 151.016   2
   1   2   3 1267.02 157.924   1
   1  -2  -3 1330.97 141.862   1
   1   2   3 1090.87 147.527   5
   1  -2  -3 992.569 122.893   5
  -1  -2   3 1266.20 144.791   2
  -1   2  -3 1253.48 163.801   4
   1   2   3 999.284 132.759   4
   1  -2  -3 1368.42 145.431   4
  -1  -2   3 991.008 131.886   1
  -1   2  -3 1280.92 164.124   3
  -1  -2   3 1123.35 130.833   3
   1   2   3 1227.78 136.591   3
  -1  -2   3 1364.24 151.117   1
  -1   2  -3 969.018 134.087   1
   1  -2  -3 991.927 139.397   1
   1   2   3 1130.99 152.612   6
   1  -2  -3 1125.70 136.494   6
   1  -2  -4 30.6997 12.0546   5
   1   2   4 30.7400 23.9091   5
   1   2   4 23.8484 25.7348   6
   1  -2  -4 8.82162 22.0326   1
  -1  -2   4 32.4646 19.0685   1
  -1  -2   4 14.9184 11.8607   3
  -1   2  -4 13.2777 20.3367   3
   1   2   4 17.3671 17.4365   4
   1  -2  -4 27.5191 25.5603   3
   1   2   4 18.0121 18.4312   3
  -1  -2   4 37.6997 20.4136   1
   1  -2  -4 60.1755 23.9738   1
   1  -2  -4 37.1980 23.6601   4
  -1  -2   4 11.6264 20.5582   6
   1   2   4 10.5179 26.2058   1
  -1   2  -4 32.5159 19.7703   1
   1   2   4 58.1676 27.3753   1
   1  -2  -5 10.3201 20.2533   1
   1  -2  -5 26.4051 20.4373   3
  -1   2  -5 26.0060 21.3457   1
  -1  -2   5 9.47910 22.0040   1
  -1  -2   5-11.4193 17.3723   6
   1   2   5 10.0874 15.3583   5
   1  -2  -5 11.6685 11.2135   5
   1   2   5 22.9022 24.6010   6
  -1   2  -5 13.7495 24.1197   4
   1  -2  -5 14.6967 18.2503   4
   1   2   5 28.0545 23.2024   1
  -1   2  -5 8.34320 16.3918   1
  -1  -2   5-5.69741 15.8339   3
  -1   2  -5 12.2389 18.6121   3
  -1  -2   5 10.7853 15.7192   2
   1  -2  -6 291.313 58.8400   1
  -1  -2   6 178.113 43.2539   1
   1   2   6 267.724 56.3816   6
   1  -2  -6 217.012 47.5435   3
  -1  -2   6 236.428 53.0277   1
  -1   2  -6 182.379 44.6348   1
   1  -2  -6 216.076 46.3868   1
  -1  -2   6 225.598 50.8785   6
   1   2   6 251.844 52.6858   5
  -1   2  -6 280.802 47.7681   2
   1  -2  -6 182.828 28.3058   5
  -1   2  -6 271.392 66.9314   4
   1  -2  -6 277.880 48.3599   4
   1   2   6 107.168 41.9138   1
  -1   2  -6 177.747 49.7066   1
  -1  -2   6 197.135 40.2565   3
  -1   2  -6 255.430 58.3904   3
  -1  -2   6 148.093 31.9696   2
  -1   2  -7 412.736 59.2551   6
  -1  -2   7 424.753 72.3727   6
  -1  -2   7 452.462 73.7060   1
   1  -2  -7 503.934 74.6225   1
  -1   2  -7 555.479 83.3972   1
   1  -2  -7 348.773 47.5098   5
   1   2   7 467.742 78.8035   5
   1   2   7 455.040 78.4284   6
  -1  -2   7 363.381 52.5077   2
  -1   2  -7 392.414 85.9179   4
   1  -2  -7 440.963 68.7016   4
  -1   2  -7 478.733 65.1557   2
  -1  -2   7 380.320 64.9450   3
   1  -2  -7 338.756 63.0988   3
   1   2   7 343.481 65.1765   1
  -1   2  -7 422.219 72.7229   1
   1  -2  -7 572.602 96.3280   1
  -1  -2   7 586.220 85.5036   1
  -1   2  -7 438.760 78.8515   3
   1  -2  -8 18.1994 27.8133   1
   1  -2  -8 8.50660 18.5588   3
  -1  -2   8 20.1198 19.9883   1
  -1   2  -8 78.9731 36.6095   1
   1  -2  -8 10.4516 18.6160   1
   1   2   8 11.0266 23.8951   6
  -1  -2   8 45.6062 25.4864   6
  -1   2  -8 33.3011 15.7380   6
   1   2   8 94.3464 35.7181   5
   1  -2  -8 58.5083 14.3058   5
  -1   2  -8 21.9166 18.8895   2
  -1   2  -8 47.8656 34.3946   4
   1  -2  -8 49.0461 20.3721   4
   1   2   8 18.8452 24.9864   1
  -1   2  -8 31.6801 24.7013   1
  -1   2  -8 23.1590 22.9270   3
  -1  -2   8 2.89222 13.3500   2
  -1  -2   9 250.540 58.2566   1
   1   2   9 229.477 49.3241   6
   1  -2  -9 233.198 46.4464   3
   1  -2  -9 174.051 49.9500   1
  -1   2  -9 293.004 65.8738   1
  -1  -2   9 185.937 44.3842   6
   1   2   9 218.282 48.1167   5
  -1   2  -9 128.248 33.7583   2
   1  -2  -9 186.161 31.3526   5
  -1   2  -9 186.150 60.1767   4
   1  -2  -9 188.676 35.6522   4
   1   2   9 128.206 41.7574   1
  -1   2  -9 140.505 43.6304   3
  -1  -2   9 158.534 26.2792   2
  -1   2  -9 255.707 56.8129   1
   1  -2 -10 43.8090 25.5332   3
  -1  -2  10 24.2748 23.8579   1
   1  -2 -10 12.4001 24.3704   1
  -1   2 -10 4.12144 13.6607   2
   1  -2 -10 22.8834 34.7735   1
  -1  -2  10 14.0427 17.5135   1
   1  -2 -10 4.19062 11.1998   5
  -1   2 -10-18.0034 31.6018   4
   1  -2 -10 37.0170 15.4969   4
   1   2  10 21.0969 18.5903   6
  -1  -2  10 15.6361 18.2315   6
  -1   2 -10 25.6268 25.1771   1
  -1   2 -10 23.9858 25.8099   3
   1  -2 -11 18.6000 21.6857   3
  -1  -2  11 13.6821 20.8962   1
   1  -2 -11 66.8255 31.0641   1
  -1  -2  11 69.2408 32.1801   1
   1  -2 -11 23.3584 40.9869   1
   1  -2 -11 23.1105 14.2310   5
  -1  -2  11 25.2931 18.2488   5
  -1   2 -11 13.9322 13.1673   2
   1   2  11 43.1252 26.8169   5
  -1   2 -11 56.3301 40.3544   4
   1  -2 -11 21.6718 16.6153   4
  -1   2 -11 25.1947 24.7892   3
  -1  -2  11 7.51633 19.8969   6
   1   2  11 20.8089 22.4518   6
  -1   2 -11-13.9900 27.5047   1
   1   2  11 53.9108 26.8190   1
   1  -2 -12 146.592 30.1677   5
  -1  -2  12 175.605 40.2069   5
  -1   2 -12 42.3036 20.6072   2
   1   2  12 118.766 39.9885   5
  -1   2 -12 77.1529 39.9407   4
  -1   2 -12 283.948 65.4212   1
  -1   2 -12 142.343 49.8033   3
   1   2  12 194.375 45.2411   6
  -1  -2  12 132.235 36.9991   6
   1   2  12 116.299 45.5410   1
   1  -2 -12 187.318 75.0690   1
  -1  -2  12 205.964 60.4545   1
   1  -2 -12 126.963 44.7234   1
  -1  -2  12 72.8235 38.3422   1
   1   2  12 124.202 42.7882   1
  -1  -2  13 247.856 47.9519   5
   1  -2 -13 269.118 39.1390   5
  -1   2 -13 59.1370 23.8657   2
  -1   2 -13 175.127 61.4343   4
   1  -2 -13 176.293 38.4042   4
  -1   2 -13 108.671 50.5328   3
   1   2  13 119.026 40.4491   6
  -1  -2  13 306.175 50.3085   6
  -1  -2  13 80.1313 43.1865   1
   1  -2 -13 45.4618 47.6513   1
   1   2  13 153.367 58.3726   1
  -1  -2  13 218.397 64.7419   1
   1   2  13 157.679 51.2271   5
   1   2  13 163.258 52.8428   1
  -1   2 -14-15.5116 19.3860   1
   1   2  14 14.4852 8.92333   4
   1  -2 -14 21.0106 20.5074   4
  -1   2 -14 13.9329 27.4083   3
   1   2  14 22.4379 22.1228   6
  -1  -2  14 32.8410 25.0432   1
   1  -2 -14 14.7064 13.1375   1
  -1  -2  14 69.2717 27.0879   5
   1  -2 -14-21.9795 43.1218   1
   1   2  14 34.2701 30.1255   1
   1   2  14 46.4550 30.6239   5
   1   2  14 11.8557 20.9274   1
   1   2  15 12.5528 26.9296   5
  -1  -2  15 47.2077 30.8168   1
   1  -2 -15-21.0228 36.8241   1
   1   2  15 16.8222 25.5185   1
  -1  -2  15-15.3684 23.3131   1
   1  -2 -15-14.5697 22.1016   1
  -1   2 -15-18.6856 32.7302   4
   1  -2 -15 7.91602 16.9823   4
   1   2  15-2.80590 6.95102   4
  -1   2 -15 14.4665 17.9181   3
   1   2  15-11.5656 14.3251   6
  -1  -2  15-7.30606 15.6738   6
  -1  -2  15 8.04302 18.6372   5
  -1   2 -15 15.3877 30.1348   1
   1   2  15-11.8624 14.6927   1
   1   2  16 15.3162 23.6963   1
   1  -2 -16 99.9419 58.2475   1
  -1  -2  16 48.0524 34.6764   1
   1  -2 -16 90.0890 43.8622   3
   1  -2 -16 56.7742 28.1839   1
  -1  -2  16 75.8993 35.4816   1
  -1   2 -16 71.8909 40.0927   1
  -1   2 -16 17.8236 27.4359   4
   1   2  16 42.0354 17.4375   4
   1  -2 -16 50.3862 26.9242   4
  -1   2 -16 14.8842 29.5186   3
  -1  -2  16 44.4685 24.7298   6
   1   2  16 47.2538 29.6324   6
   1   2  16 52.0261 34.4898   5
  -1   2 -16 74.7745 32.4190   1
   1   2  16 11.6962 18.3438   1
  -1   2 -17 16.7608 20.9339   4
   1  -2 -17 75.2908 32.0369   4
   1   2  17 8.25655 13.3119   4
  -1   2 -17 30.2887 29.7805   3
  -1  -2  17 14.9904 16.3038   6
   1  -2 -17 27.2903 26.8579   1
  -1   2 -17 53.7118 28.9327   1
  -1  -2  17 28.3511 30.5299   1
  -1  -2  17 23.3614 16.9217   5
   1   2  17 40.1090 31.0969   5
   1  -2 -17 60.6198 39.9098   3
  -1  -2  17 16.0360 28.2181   1
   1  -2 -17 37.6966 33.1250   1
  -1   2 -17-14.2998 28.1338   1
  -1  -2  18-15.8027 27.6823   1
   1  -2 -18-17.8422 22.1014   1
   1   2  18 27.0425 26.4816   1
   1  -2 -18 15.4331 19.1179   3
  -1   2 -18 12.8709 15.9450   1
  -1  -2  18-13.7363 20.8399   1
   1  -2 -18 12.9856 16.0871   1
  -1   2 -18 31.1775 27.3075   4
   1  -2 -18 9.44035 14.3242   4
  -1   2 -18-15.2186 26.6592   3
  -1  -2  18-7.56655 14.8217   6
  -1  -2  18 8.00144 9.91578   5
   1   2  18-13.5697 26.5764   5
  -1   2 -18-13.7697 24.1214   1
   1   2  18 21.8996 16.6134   1
  -1  -2  19-15.3447 23.2891   1
   1  -2 -19 17.4665 26.5063   1
   1  -2 -19 15.7512 23.9054   3
  -1  -2  19 12.7087 19.2929   1
  -1   2 -19 12.5062 24.5031   1
   1  -2 -19 8.95691 17.5568   4
  -1   2 -19 14.8203 22.4939   3
  -1  -2  19 16.7913 16.4587   6
   1   2  19 22.5530 19.7662   6
  -1  -2  19-8.02847 9.97178   5
   1   2  19 27.0795 29.0562   5
  -1   2 -19-14.3917 21.8442   4
  -1   2 -19-12.8964 22.6018   1
   1   2  19 10.4475 18.3152   1
  -1  -2  20-7.70873 11.6945   5
  -1   2 -20 14.4969 33.5921   3
   1   2  20-10.8856 19.0679   6
  -1   2 -20 12.0570 18.2904   1
   1  -2 -20 11.5426 10.1100   1
  -1   2 -20-13.2290 20.0682   4
  -1  -2  20 29.4122 28.8003   1
   1   2  20-11.9661 18.1525   1
   1   2  20-9.91129 15.0355   1
   1  -2 -20 7.81460 11.8551   4
   1  -2 -21 13.9112 13.6231   4
   1  -2 -21-10.8267 18.9654   1
   1   2  21 9.36827 20.0986   1
  -1  -2  21 8.69612 15.2336   6
   1   2  21-10.3650 15.7245   6
  -1   2 -21-13.9953 21.2311   3
   1   2  21-11.5220 17.4794   1
  -1  -2  21-7.41093 14.5147   5
   1   2  21-12.7678 22.3653   5
  -1  -2  22 57.0738 25.3357   6
   1   2  22 48.8040 26.2242   6
   1  -2 -22 62.4374 22.5486   4
  -1   2 -22 13.3675 24.0469   3
   1  -2 -22 39.2525 26.2025   3
   1   2  22 133.215 41.4421   5
  -1  -2  22 53.4305 20.9900   5
  -1  -2  23 5.93538 12.7567   5
   1   2  23 9.09348 17.8253   6
  -1  -2  23 6.97521 14.9839   6
   1  -2 -23 14.3752 19.9215   2
  -1   2 -23 12.6271 19.1703   3
   1  -2 -23-11.7915 14.6253   3
   1  -2 -23 30.5005 17.7361   4
  -1   2 -23-10.1661 17.8241   4
  -1  -2  24 22.3909 13.8800   5
   1   2  24-10.5218 15.9728   5
   1   2  24-8.66689 16.9841   6
  -1  -2  24 6.04041 14.0101   6
   1  -2 -24-6.92075 17.1548   2
  -1   2 -24 12.0329 18.2636   3
   1  -2 -24 10.9077 19.1161   3
  -1   2 -24 9.38187 14.2450   4
   1  -2 -24-5.92504 12.7257   4
  -1  -2  25-5.74954 11.2607   6
   1   2  25 15.9368 13.9584   6
  -1   2 -25-8.68993 17.0188   4
   1  -2 -25 6.48880 15.0364   2
   1  -2 -25-10.2521 15.5526   3
   1   2  25-9.72125 17.0286   5
  -1  -2  26-4.59842 9.00577   5
   1  -2 -26 6.15990 13.2150   2
   1   2  26 14.6033 15.6643   6
  -1  -2  26-5.13800 10.0624   6
  -1   2 -26-10.3466 15.6955   3
   1  -2 -26 9.23959 14.0162   3
  -1   2 -26-8.11761 15.8975   4
  -1  -2  27 4.30808 9.27522   5
   1   2  27 7.94598 15.5809   5
   1  -2 -27 11.7572 12.6356   2
   1   2  27 13.3694 11.7352   6
  -1   2 -27 7.59825 13.3323   4
   1  -2 -27 8.40892 14.7501   3
  -1   2 -27 9.54015 16.7291   3
  -1  -2  28 4.43925 8.81434   6
   1   2  28 12.2195 9.38144   6
  -1  -2  28 20.1987 11.2823   5
   1   2  28 51.4780 22.3586   5
  -1   2 -28 8.76688 17.2302   3
   1  -2 -28 7.62998 13.4436   3
   1  -2 -29 7.06631 12.3775   3
   1   2  29-6.83298 5.98439   5
  -1  -2  29 8.24557 9.55323   6
  -1   2 -29 6.79060 14.5678   4
  -1  -2  29-7.71025 9.54979   5
  -1   2 -29-8.03872 14.0808   3
   1   2  30 12.4532 9.47340   5
  -1   2 -30 12.8792 14.9395   4
  -1  -2  30 11.1474 9.79008   5
  -1  -2  30 7.79259 9.05768   6
   1   2  30 5.29525 10.3956   6
   1  -2 -30-6.56917 11.5297   3
  -1   2 -30 7.50143 9.31960   3
  -1  -2  31-3.46770 6.07585   5
  -1   2 -31 6.12992 9.29993   4
  -1  -2  31 3.67517 7.19884   6
   1   2  31 4.84622 8.49001   6
  -1  -2  32 10.0534 9.33362   5
   1   3 -31 1482.10 174.289   3
   1   3 -30 16.1386 14.1992   3
   1   3 -30 12.6916 14.7667   4
   1   3 -29 3656.96 345.400   4
  -1  -3 -29 3490.64 341.034   2
  -1   3  29 3649.30 340.524   6
   1   3 -29 3854.69 356.851   3
  -1  -3 -29 2596.76 336.581   3
   1  -3  29 2917.09 328.606   5
   1  -3  28 3.93938 9.79342   5
  -1   3  28 6.24729 10.9740   6
   1   3 -28 6.77589 15.7227   4
  -1  -3 -28 11.7659 12.6476   2
  -1  -3 -28 19.6182 14.0532   3
   1   3 -28 19.3065 18.9227   3
   1   3 -27 13038.0 1281.59   4
   1  -3  27 12304.6 1267.85   5
   1   3 -27 14654.4 1300.60   3
  -1  -3 -27 12076.0 1278.70   3
  -1  -3 -27 12881.5 1276.19   2
   1  -3  27 11482.2 1269.02   6
  -1   3  27 14967.6 1284.49   6
  -1   3  26 38.6717 20.3801   6
   1  -3  26 14.4108 11.2375   6
  -1  -3 -26 18.2112 15.1165   2
   1   3 -26 14.5956 19.2366   4
  -1  -3 -26-7.46086 13.1596   3
   1   3 -26 22.6540 24.3487   3
   1   3 -25 5784.39 573.663   4
  -1  -3 -25 5006.55 562.966   2
   1  -3  25 5560.57 558.957   5
  -1   3  25 6803.47 580.403   6
   1  -3  25 5154.07 559.033   6
  -1  -3 -25 4768.88 568.470   3
   1   3 -25 6484.88 598.063   3
  -1   3  24 9.27752 11.5972   6
   1  -3  24 10.3160 12.0542   6
  -1  -3 -24 8.57387 15.0996   3
   1  -3  24 30.1010 14.6565   5
  -1  -3 -24 6.29741 11.1413   2
   1   3 -24 12.6020 19.1807   3
   1   3 -24 8.22082 7.36824   4
  -1   3  23 481.994 72.3768   6
  -1  -3 -23 437.602 72.0734   3
  -1  -3 -23 269.544 53.5027   2
   1   3 -23 224.035 68.3266   3
   1  -3  23 343.356 53.6918   5
   1   3 -23 347.981 61.6593   4
   1   3 -22 27.1677 23.8156   3
   1   3 -22 9.05948 13.7805   4
  -1   3  22 22.5197 24.1771   6
   1  -3  22 5.73939 11.2859   5
  -1  -3 -21 166.798 43.9832   2
   1   3 -21 271.262 56.2434   4
   1  -3  21 250.462 46.7903   6
  -1   3  21 281.384 61.1830   6
   1  -3  21 284.846 48.6282   5
   1  -3  20 6.73121 13.1823   5
  -1  -3 -20 7.56726 17.5347   2
   1   3 -20-13.6774 16.9407   3
  -1   3  20 14.0736 32.6110   5
   1   3 -20-10.1655 23.5552   4
   1  -3  20-6.84427 10.3825   6
   1   3 -19 14023.0 1702.18   3
   1  -3  19 17430.6 1684.95   5
   1   3 -19 17367.4 1700.07   4
   1  -3  19 12812.3 1679.26   6
   1  -3  18 62.4453 23.9138   5
   1   3 -18 11.6982 25.3152   4
  -1  -3 -18 13.2394 20.3568   3
   1  -3  18 7.96662 14.3451   6
  -1   3  18 14.2356 33.1534   6
  -1   3  18 18.2457 27.8768   1
  -1  -3 -18 34.0536 20.0052   2
  -1   3  18 69.2312 31.4261   5
  -1   3  17 21169.3 2212.01   1
  -1  -3 -17 20284.1 2196.09   3
   1  -3  17 16194.1 2162.96   6
  -1   3  17 37329.0 2186.49   5
  -1  -3 -17 9719.42 2205.51   1
  -1  -3 -17 25295.4 2185.52   2
  -1  -3 -17 26616.1 2186.95   1
   1  -3  17 11795.4 2173.48   1
  -1   3  17 25776.5 2174.62   1
  -1   3  16 40.0069 35.1315   2
  -1  -3 -16 9.58479 16.9822   1
  -1   3  16 15.1198 16.4182   1
   1   3 -16 51.3815 33.8470   4
  -1  -3 -16-26.5927 40.4206   1
   1  -3  16 31.3810 17.5691   6
  -1   3  16 14.2111 25.0232   6
   1  -3  16 13.4521 26.4678   1
  -1  -3 -16 20.1284 25.0613   2
   1   3 -16 11.4952 20.2968   3
   1   3 -16 18.7875 20.3136   1
   1  -3  16 81.6076 32.3891   1
   1  -3  15 35703.7 5355.27   5
  -1  -3 -15 37930.2 5424.62   1
   1  -3  15 73270.8 5393.01   1
  -1  -3 -15 54432.4 5376.19   2
   1   3 -15 62961.1 5394.64   4
  -1   3  15 58898.2 5345.82   5
   1   3 -15 59185.1 5374.48   3
  -1   3  15 56822.1 5388.01   2
  -1   3  15 75496.2 5401.84   6
   1  -3  15 54270.0 5351.24   6
  -1  -3 -15 51922.6 5369.94   1
   1   3 -15 58759.9 5387.44   1
  -1   3  15 52580.7 5361.43   1
   1  -3  15 42546.8 5367.01   1
  -1  -3 -14 97.2613 44.1557   3
  -1   3  14 154.481 42.1204   1
   1  -3  14 72.2830 36.9128   5
  -1   3  14 117.094 24.3198   5
   1   3 -14 147.355 51.3224   4
  -1  -3 -14 96.8655 68.0729   1
   1  -3  14 58.4213 34.3933   1
  -1  -3 -14 132.764 46.3356   2
   1   3 -14 122.346 42.5453   1
   1  -3  14 105.556 43.2635   1
  -1   3  14 196.826 50.1294   6
   1  -3  14 139.482 31.5480   6
   1   3 -14 49.8706 34.6990   3
   1  -3  13 116.863 40.9905   5
  -1   3  13 217.762 61.8143   2
  -1   3  13 130.015 27.5519   5
   1   3 -13 270.444 65.4030   4
   1   3 -13 219.187 44.9712   3
  -1  -3 -13 254.753 69.6103   2
  -1   3  13 308.897 59.7822   6
   1  -3  13 156.019 33.8468   6
   1   3 -13 153.841 44.8744   1
  -1  -3 -13 191.703 51.0626   1
  -1   3  13 122.798 51.8696   1
  -1  -3 -13 249.159 67.6257   3
   1  -3  13 346.027 70.1356   1
   1   3 -13 136.271 40.5408   1
  -1  -3 -12 46.8093 41.6001   3
   1   3 -12 134.512 42.2456   1
  -1  -3 -12 12.2231 22.5451   1
  -1   3  12 70.0547 29.9158   1
  -1   3  12 94.6422 20.4314   5
   1  -3  12 41.7795 34.9488   5
  -1   3  12 130.635 39.5529   6
   1  -3  12 53.9496 20.9129   6
   1   3 -12-15.9218 20.9471   4
  -1  -3 -12 20.5960 26.4696   1
   1  -3  12 78.2544 31.6860   1
  -1  -3 -12 164.417 51.1899   2
  -1   3  12 113.298 46.9437   1
   1  -3  12 141.181 53.6762   1
   1   3 -12 52.5993 29.9792   1
  -1   3  12 31.3957 34.4091   2
   1   3 -12 51.3922 27.9545   3
   1  -3  11 371.380 50.5281   2
  -1   3  11 438.888 89.1534   2
  -1   3  11 570.987 88.6668   1
   1   3 -11 411.007 74.7271   1
  -1  -3 -11 388.733 82.8994   1
  -1   3  11 387.415 72.3647   6
  -1  -3 -11 540.053 96.6739   3
   1  -3  11 445.442 77.8821   5
   1  -3  11 493.281 60.1276   6
  -1  -3 -11 18.5511 92.3509   1
  -1   3  11 712.559 98.6800   1
   1   3 -11 254.503 66.6905   1
   1  -3  11 360.089 89.3319   1
   1  -3  11 400.332 70.1339   1
  -1  -3 -11 485.388 93.5763   2
   1   3 -11 333.388 64.0296   3
  -1   3  11 395.334 53.7242   5
  -1  -3 -10 13.4462 35.3306   3
  -1   3  10-11.4508 24.5676   1
   1   3 -10 9.58507 11.8767   1
  -1  -3 -10 10.9721 21.4901   1
  -1   3  10 47.7236 39.4079   2
   1   3 -10-7.78391 15.2475   3
   1  -3  10-10.0906 17.6782   5
   1   3 -10 17.4222 30.5190   4
   1  -3  10 2.97634 11.3674   2
  -1   3  10 10.3320 20.2366   6
   1   3 -10 8.96470 11.1087   1
  -1   3  10 11.2221 17.0267   1
   1  -3  10-7.80904 16.7561   1
  -1  -3 -10 18.6391 36.5039   2
  -1  -3 -10-16.6924 29.2408   1
   1  -3   9 37703.0 3072.13   5
   1   3  -9 31086.4 3054.84   1
  -1  -3  -9 28602.6 3092.98   1
   1  -3   9 28429.7 3040.80   6
  -1   3   9 29972.5 3062.15   6
   1   3  -9 26087.5 3085.50   4
  -1   3   9 32310.1 3064.84   1
  -1  -3  -9 41145.3 3091.96   3
   1   3  -9 25003.5 3048.71   3
  -1  -3  -9 35117.7 3067.48   1
   1   3  -9 27910.8 3056.32   1
  -1   3   9 31506.0 3083.86   1
   1  -3   9 32531.3 3052.14   1
   1  -3   9 28006.1 3035.47   2
  -1  -3  -9 40002.3 3140.89   2
  -1   3   9 29935.8 3088.07   2
  -1   3   8-9.78245 17.1618   6
   1  -3   8 10.2651 12.7502   6
  -1  -3  -8 8.56356 16.7979   1
  -1   3   8 49.7511 32.6934   1
  -1   3   8-15.9102 27.8850   2
   1  -3   8-23.3830 35.4837   1
   1   3  -8 13.3240 14.3239   1
   1  -3   8 9.53089 22.1055   5
   1   3  -8 18.0798 31.6835   4
   1  -3   8 14.4011 12.2496   2
   1   3  -8 7.60524 14.9246   3
   1  -3   8 12.8603 12.6290   1
  -1  -3  -8 19.8077 21.2682   3
  -1  -3  -8-13.2462 20.1167   1
   1  -3   7 22188.4 1895.63   5
  -1  -3  -7 21146.2 1909.06   1
  -1   3   7 14552.1 1902.85   2
   1  -3   7 16980.2 1868.27   6
  -1   3   7 19074.7 1885.74   6
   1   3  -7 15608.9 1911.72   4
  -1   3   7 21862.5 1891.78   1
  -1  -3  -7 19004.5 1885.02   3
   1   3  -7 17924.7 1881.44   3
  -1  -3  -7 21127.6 1881.88   1
  -1   3   7 20694.2 1904.73   1
   1   3  -7 20802.0 1885.46   1
  -1  -3  -7 17637.9 1946.48   2
   1  -3   7 18446.7 1865.46   2
   1   3  -7 14639.0 1873.95   5
  -1   3   6 27.9112 21.6956   6
  -1  -3  -6 81.8503 33.9501   3
   1  -3   6 12.3032 19.5775   6
   1   3  -6 30.2649 23.0840   1
  -1  -3  -6 12.4866 15.6564   1
   1  -3   6 70.4322 30.9387   5
   1   3  -6 17.3817 30.5434   4
  -1  -3  -6-2.39246 12.1008   4
  -1  -3  -6 17.3553 10.1446   4
   1  -3   6 53.1094 19.3322   1
  -1  -3  -6 24.5997 48.2369   2
   1   3  -6 38.7490 27.2585   3
   1  -3   6 25.6419 44.9810   1
   1   3  -6 5.64876 15.8331   1
   1  -3   5 317220. 25894.5   5
  -1  -3  -5 248336. 25949.5   2
  -1   3   5 277291. 25893.0   6
   1   3  -5 244866. 25921.6   4
  -1  -3  -5 255582. 25874.1   4
  -1   3   5 286001. 25881.7   1
   1   3  -5 255457. 25885.0   3
  -1  -3  -5 254069. 25881.2   3
  -1   3   5 243447. 25871.0   5
   1   3  -5 287556. 25895.7   5
  -1   3   5 254481. 25923.9   2
   1  -3   5 263347. 25878.7   6
  -1  -3  -5 250173. 25873.7   1
  -1   3   5 206997. 25892.0   1
   1   3  -5 280994. 25885.9   1
   1  -3   5 255467. 25870.0   1
  -1  -3  -5 278945. 25889.8   1
   1  -3   5 298189. 25963.5   1
   1   3  -5 277505. 25873.7   1
  -1   3   4 404.136 67.2537   6
   1   3  -4 345.985 50.6561   1
  -1   3   4 335.103 71.7164   1
   1  -3   4 548.022 106.107   1
  -1   3   4 352.667 51.6132   5
   1   3  -4 378.852 69.7938   5
   1  -3   4 280.311 53.5063   6
  -1   3   4 535.143 100.723   2
   1   3  -4 289.035 85.7208   4
  -1  -3  -4 325.828 72.5987   4
   1   3  -4 266.211 56.0064   3
  -1  -3  -4 324.308 110.674   2
  -1  -3  -4 333.312 51.1950   1
  -1  -3  -4 480.615 62.1349   3
   1   3  -4 315.905 56.9169   1
  -1   3   4 375.916 53.4960   1
   1  -3   4 290.914 46.6912   1
  -1  -3  -4 279.539 56.1190   1
  -1   3   3 186.180 34.9319   5
  -1   3   3 147.954 40.0721   1
  -1   3   3 105.104 31.0330   1
   1   3  -3 148.008 31.4668   1
   1  -3   3 83.3972 29.2865   1
   1  -3   3 441.370 66.6597   1
  -1   3   3 274.242 70.0168   2
   1   3  -3 158.644 44.3876   5
   1   3  -3 143.390 54.7021   4
  -1  -3  -3 287.856 80.7348   4
   1   3  -3 124.747 35.5833   3
  -1  -3  -3 192.956 39.3253   3
  -1  -3  -3 190.227 33.0431   1
  -1  -3  -3 253.364 84.5578   2
  -1  -3  -3 144.959 37.0292   1
   1   3  -3 178.892 43.3991   1
   1   3  -2 59.4641 26.2110   5
   1  -3   2 43.2557 22.0759   5
   1   3  -2 75.8278 35.1292   4
  -1  -3  -2 39.6707 19.8806   1
   1  -3   2 51.6993 22.3677   1
   1   3  -2 46.0047 19.7341   1
   1   3  -2 12.1405 16.2273   3
  -1  -3  -2 27.0955 18.6235   3
   1   3  -2 46.2333 19.2264   1
   1  -3   2 9.94356 8.87262   1
  -1   3   2 37.2258 19.7723   1
  -1   3   2 48.6050 42.6738   2
  -1  -3  -2 21.2463 14.2425   1
  -1  -3  -2 55.7208 48.8925   2
  -1   3   1 11088.6 929.833   2
   1  -3   1 10553.1 856.798   1
   1   3  -1 8748.26 865.571   1
   1   3  -1 10091.0 895.214   5
  -1  -3  -1 11882.2 935.704   2
   1   3  -1 8492.78 896.165   4
   1   3  -1 5748.69 857.967   1
  -1   3   1 5515.09 857.745   1
  -1   3   1 8164.98 885.743   3
  -1  -3  -1 12366.4 898.273   3
  -1  -3  -1 8041.86 865.673   3
  -1  -3  -1 12513.2 888.856   1
  -1   3   1 9486.29 858.362   1
  -1  -3  -1 9296.99 864.470   1
  -1   3   1 8703.47 879.461   6
  -1   3   0 1.77031 6.00547   1
  -1  -3   0-6.41608 13.7646   1
   1   3   0 21.5681 18.8898   5
  -1   3   0-15.5690 27.2711   2
   1   3   0-4.32884 6.56715   1
   1  -3   0 2.18612 7.89464   1
   1   3   0-9.98287 21.4163   4
  -1  -3   0 5.01861 12.4322   3
  -1   3   0 10.9152 19.1195   3
  -1  -3   0-3.90028 9.03802   1
  -1   3   0 1.88502 6.17773   1
   1   3   0 11.2549 19.7145   6
  -1   3   0-8.18559 17.5607   6
   1   3   0 5.03377 9.85835   1
   1  -3   0-2.21687 7.00088   1
   1   3   1 9611.01 907.629   5
  -1  -3   1 10509.9 914.572   2
   1   3   1 9482.90 901.015   4
   1  -3  -1 9793.98 900.740   4
  -1   3  -1 9580.13 911.617   3
   1   3   1 7964.03 905.459   6
  -1   3  -1 8322.45 892.206   6
  -1   3  -1 8019.32 866.249   1
  -1  -3   1 10943.7 890.387   1
   1  -3  -1 5301.88 868.134   1
  -1   3  -1 10225.1 868.485   1
   1  -3  -1 11767.3 881.188   1
   1   3   1 9746.62 888.931   1
  -1   3  -1 10201.6 932.193   2
   1   3   1 8397.08 884.693   1
  -1   3  -2 22.0883 12.5486   1
  -1  -3   2 68.4410 26.8408   1
  -1   3  -2 18.3522 10.2299   1
   1   3   2 64.2164 28.2586   5
   1  -3  -2 41.5117 18.2795   5
   1   3   2 24.0917 27.3820   4
   1   3   2 19.3979 18.9877   1
   1  -3  -2 20.1990 16.7812   1
  -1   3  -2 25.8960 25.5098   3
   1  -3  -2 25.2481 21.0335   4
  -1  -3   2 48.6137 28.3793   2
  -1   3  -2 59.6645 29.0458   6
   1   3   2 23.2302 25.0732   6
   1   3   2 10.6338 20.4883   1
   1  -3  -2 44.8266 27.9004   1
  -1  -3   2 28.9215 17.1151   1
  -1  -3   3 107.922 39.4605   6
   1   3   3 181.215 49.5588   6
   1   3   3 203.416 48.5740   5
  -1   3  -3 166.907 33.0325   1
   1  -3  -3 65.2459 28.7977   1
  -1  -3   3 180.283 36.4017   1
  -1   3  -3 153.567 52.5215   2
   1   3   3 161.564 36.4609   4
  -1   3  -3 224.921 58.7431   4
  -1   3  -3 223.801 36.0215   1
   1   3   3 78.6190 31.2140   1
   1  -3  -3 118.191 33.7323   4
  -1  -3   3 176.670 43.5890   2
   1   3   3 100.228 29.2815   1
   1  -3  -3 349.136 66.2658   1
  -1  -3   3 153.417 32.7984   1
  -1   3  -3 178.934 49.7239   3
  -1  -3   3 121.752 29.8031   3
   1  -3  -4 180.327 49.4675   3
  -1  -3   4 341.865 63.9495   6
   1  -3  -4 287.213 41.9018   5
   1   3   4 294.685 60.8925   5
  -1   3  -4 250.712 68.3366   2
   1  -3  -4 336.188 52.5257   1
  -1  -3   4 352.971 52.1391   1
  -1   3  -4 383.294 84.7498   4
   1   3   4 265.131 53.3582   4
  -1  -3   4 285.591 55.6790   2
   1  -3  -4 294.287 50.3529   4
  -1  -3   4 280.512 45.6756   1
   1  -3  -4 547.301 102.458   1
  -1   3  -4 353.444 71.6544   3
  -1  -3   4 284.433 47.9478   3
  -1   3  -4 218.843 40.2481   1
   1   3   4 322.962 50.0607   1
   1   3   4 289.200 56.5767   1
   1   3   5 249827. 25693.2   5
   1  -3  -5 273822. 25674.1   5
  -1   3  -5 215898. 25698.6   2
  -1  -3   5 255724. 25684.0   2
   1  -3  -5 309326. 25775.7   1
  -1   3  -5 244168. 25675.4   1
   1   3   5 261846. 25695.3   1
  -1   3  -5 264698. 25717.1   4
   1  -3  -5 252466. 25681.1   4
  -1  -3   5 265070. 25676.8   1
  -1   3  -5 280282. 25715.3   3
  -1  -3   5 259767. 25681.7   3
  -1   3  -5 268546. 25702.0   1
  -1  -3   5 273158. 25681.6   1
   1  -3  -5 280504. 25683.6   1
   1   3   5 267535. 25681.5   1
  -1  -3   5 277158. 25702.2   6
   1  -3  -5 236058. 25686.0   3
   1   3   6 34.2276 30.0264   6
   1  -3  -6 60.5246 26.5600   3
   1  -3  -6 6.64819 16.5586   1
  -1   3  -6 12.5503 33.0201   1
  -1  -3   6 40.2351 29.2689   6
   1  -3  -6 41.0219 16.9393   5
  -1   3  -6 10.8589 21.3356   2
  -1  -3   6-20.0100 42.9618   2
  -1  -3   6 10.7080 13.3743   1
  -1   3  -6-13.6534 23.9775   4
  -1  -3   6 19.0196 20.8469   2
   1  -3  -6 11.6098 18.4115   4
   1   3   6 6.59807 17.4214   1
  -1   3  -6-12.0347 23.6314   3
   1   3   6-10.6735 24.7923   1
  -1   3  -6 5.28977 17.4199   1
  -1  -3   7 24641.9 1871.18   2
  -1   3  -7 21655.0 1853.66   2
   1  -3  -7 31481.2 2006.91   1
   1   3   7 17464.9 1856.87   1
  -1   3  -7 20734.6 1837.91   1
   1  -3  -7 16644.7 1819.52   5
   1   3   7 14226.2 1834.67   5
  -1   3  -7 18872.3 1870.70   4
   1  -3  -7 18689.0 1832.69   4
   1   3   7 14586.5 1845.73   6
  -1  -3   7 16931.1 1844.82   6
  -1   3  -7 18073.9 1857.02   3
  -1  -3   7 18823.6 1832.65   1
   1  -3  -7 16397.0 1835.04   3
  -1   3  -7 25557.4 1884.36   1
   1  -3  -7 22094.2 1842.29   1
   1   3   7 20007.1 1839.88   1
  -1  -3   7 17717.2 1837.58   1
   1   3   8 8.09262 15.8985   5
   1  -3  -8 8.02752 7.87442   5
   1  -3  -8 26.7616 52.4243   1
  -1  -3   8 6.82840 16.9621   1
   1   3   8 12.6157 27.0938   1
   1   3   8 31.8857 24.6606   6
   1  -3  -8 17.2160 15.1307   4
  -1   3  -8 24.5133 22.6655   2
  -1  -3   8 6.40134 20.2534   2
   1   3   8 14.5818 16.9413   1
  -1  -3   8 35.1093 24.3421   1
  -1   3  -8 13.5861 23.8312   1
   1  -3  -8 14.4656 16.8071   3
  -1  -3   8 8.59811 16.8855   6
  -1   3  -8-11.3483 19.9180   3
  -1  -3   9 23787.7 2847.18   2
  -1   3  -9 36407.7 2919.56   4
  -1  -3   9 28563.3 2851.32   2
  -1   3  -9 39600.0 2874.97   2
   1   3   9 22406.7 2901.70   1
   1  -3  -9 53594.0 3031.66   1
  -1   3  -9 36143.1 2876.41   1
   1   3   9 29489.4 2878.55   6
  -1   3  -9 28615.9 2880.92   3
   1   3   9 26517.3 2867.56   5
   1  -3  -9 27262.7 2846.06   5
   1  -3  -9 26207.3 2864.03   3
  -1   3  -9 43062.7 2919.51   1
  -1  -3   9 27855.8 2877.36   1
   1  -3  -9 35034.5 2878.06   1
   1   3   9 27563.0 2867.28   1
  -1  -3  10 8.73011 18.7460   1
   1   3  10 15.3438 19.0218   1
   1  -3 -10-25.7817 39.1179   1
   1  -3 -10 7.20043 16.7042   3
   1   3  10 29.5245 24.3924   6
   1   3  10-8.16115 18.9281   5
  -1  -3  10-2.22517 8.96710   2
  -1   3 -10 11.3654 15.7593   2
   1  -3 -10 12.3006 8.92030   5
  -1   3 -10 16.6822 29.2321   4
   1  -3 -10 18.7380 12.9991   4
   1   3  10 15.2779 23.1898   1
  -1   3 -10 8.59131 15.0704   1
  -1   3 -10 10.4544 12.9738   3
  -1   3 -10 13.3407 26.1386   1
   1  -3 -10 9.43749 14.3390   1
  -1  -3  10 12.3404 18.7372   1
  -1  -3  10-2.14721 7.08258   2
   1  -3 -11 362.365 65.0696   3
  -1   3 -11 414.236 59.1370   2
  -1   3 -11 606.789 92.7106   1
  -1  -3  11 314.363 77.7184   1
   1  -3 -11 432.516 75.1048   1
   1   3  11 386.722 67.8279   5
   1  -3 -11 441.112 51.2794   5
  -1   3 -11 454.305 96.8667   4
   1  -3 -11 333.505 54.3464   4
  -1   3 -11 397.968 74.2394   1
  -1  -3  11 589.182 82.9393   1
   1   3  11 442.261 73.6494   1
  -1   3 -11 411.490 74.7183   3
   1  -3 -11 693.819 136.418   1
   1   3  11 306.906 66.6076   6
  -1  -3  11 498.906 68.5753   6
   1   3  12 39.0310 25.3490   6
   1  -3 -12 128.444 32.6409   3
   1  -3 -12 78.1067 36.0528   1
  -1   3 -12 176.860 46.2528   1
  -1  -3  12 15.2382 15.3759   1
  -1  -3  12 68.1554 24.3468   6
   1   3  12 140.013 37.3487   5
  -1   3 -12 47.6970 18.9271   2
   1  -3 -12 88.0943 19.5920   5
  -1  -3  12 65.3554 26.9037   5
  -1   3 -12 90.5268 39.5847   4
   1  -3 -12 60.1188 19.1401   4
   1   3  12 16.9417 24.6719   1
  -1   3 -12 107.391 38.3887   3
  -1   3 -12 112.956 35.6588   1
   1  -3 -12 23.5170 51.0254   1
  -1  -3  13 342.088 53.1368   5
  -1   3 -13 419.674 73.0769   1
   1  -3 -13 200.820 54.7794   1
   1  -3 -13 238.779 46.1804   3
   1   3  13 178.762 47.4085   6
  -1   3 -13 147.947 61.9857   4
   1  -3 -13 177.062 34.0618   4
   1   3  13 348.032 59.7191   5
   1  -3 -13 181.845 35.9254   5
  -1  -3  13 131.963 36.9718   6
  -1   3 -13 218.505 51.2759   3
  -1   3 -13 99.7032 42.9409   1
  -1  -3  14 149.555 33.1238   6
   1   3  14 108.074 34.7913   6
   1   3  14 192.015 48.2360   5
  -1   3 -14 109.557 43.3450   1
   1  -3 -14 146.481 47.2348   1
  -1  -3  14 103.739 46.8555   1
   1  -3 -14 127.806 36.6503   3
  -1  -3  14 156.604 39.8084   5
  -1   3 -14 74.2621 44.9948   4
   1  -3 -14 134.425 27.6621   4
  -1   3 -14 90.3551 35.3576   3
  -1  -3  14 237.839 54.6456   1
   1  -3 -14 212.421 75.5752   1
   1   3  14 118.234 40.4124   1
  -1   3 -14 58.4922 33.4455   1
  -1  -3  15 74299.9 5750.19   5
   1  -3 -15 51053.4 5728.21   4
  -1  -3  15 70051.5 5778.54   1
   1  -3 -15 67132.5 5754.22   3
  -1   3 -15 46622.7 5753.31   1
   1  -3 -15 63423.5 5807.80   1
   1   3  15 49480.5 5745.50   6
  -1  -3  15 60600.1 5736.50   6
  -1   3 -15 54992.3 5783.02   4
   1   3  15 75415.9 5779.01   5
  -1  -3  15 51465.5 5760.61   1
  -1   3 -15 67178.7 5765.62   1
   1   3  15 48285.4 5743.91   1
  -1   3 -16 34.7381 28.7692   1
   1  -3 -16-12.1699 15.2350   1
  -1  -3  16 55.0717 34.1771   1
   1   3  16 30.8665 20.2705   6
  -1  -3  16 15.8941 20.9972   5
  -1   3 -16 12.1723 15.2379   1
   1   3  16 28.1267 24.7329   1
   1  -3 -16 21.9049 23.6001   3
  -1  -3  16 14.7579 22.4961   1
   1   3  16 28.6436 28.1346   1
   1  -3 -16 19.8475 42.6361   1
  -1  -3  16 24.6167 18.0126   6
  -1   3 -16 17.7102 22.0469   4
   1  -3 -17 26528.5 2472.27   4
  -1  -3  17 33685.1 2489.08   5
  -1  -3  17 22354.3 2496.48   1
  -1   3 -17 26847.0 2497.20   1
   1  -3 -17 16210.3 2476.33   1
   1   3  17 17045.4 2472.77   1
   1   3  17 24800.5 2503.61   1
   1  -3 -17 23858.0 2534.78   1
  -1  -3  17 28145.4 2472.59   6
   1   3  17 23361.0 2481.32   6
  -1  -3  18 29.4850 23.4329   5
   1   3  18 49.7737 27.7022   6
  -1   3 -18 15.8259 19.7868   4
   1  -3 -18 26.7578 18.7226   4
  -1   3 -18 12.4714 19.1103   3
   1   3  18 18.5278 32.5658   5
   1   3  18 38.8972 30.1650   1
  -1  -3  18 6.27024 12.5729   6
   1  -3 -18 72.4787 30.0452   3
   1   3  19 13555.3 1457.16   6
   1  -3 -19 18043.9 1485.15   3
  -1   3 -19 16251.4 1477.69   3
  -1   3 -19 18911.6 1496.39   4
   1  -3 -20 6.85084 14.6978   4
   1   3  20-22.2393 38.9552   5
   1  -3 -20-12.8237 22.4627   3
  -1   3 -20 12.9980 19.7178   3
  -1   3 -20-13.5529 16.7871   4
   1   3  20-9.90569 17.3517   6
  -1  -3  20 6.39935 11.2103   6
  -1  -3  20 7.65463 14.9914   5
  -1  -3  21 198.229 41.4770   5
   1  -3 -21 158.167 51.0248   3
  -1   3 -21 360.432 65.1785   4
  -1   3 -21 261.095 58.9538   3
  -1  -3  21 109.596 34.6251   6
   1   3  21 254.456 75.3259   5
   1   3  22 23.9118 29.6527   5
  -1   3 -22 25.8824 27.8009   3
  -1   3 -22 11.3741 19.9765   4
   1   3  22 18.7246 16.4640   6
  -1  -3  22 21.4103 14.0524   6
  -1  -3  22 14.5166 16.8819   5
   1  -3 -22-12.3646 10.9269   3
   1   3  23 294.545 53.1305   6
  -1  -3  23 138.333 39.4036   5
   1  -3 -23 358.529 54.2556   2
  -1   3 -23 189.907 54.9618   3
  -1   3 -23 301.823 58.9058   4
  -1   3 -24 9.57805 16.8113   4
   1   3  24 8.40971 14.7696   6
  -1  -3  24 7.12759 13.9996   6
   1  -3 -24 6.99111 17.3513   2
  -1  -3  24 18.5032 13.2750   5
  -1   3 -24 12.2199 18.5680   3
   1   3  24-20.5637 36.0358   5
  -1   3 -25 4331.83 562.071   3
   1  -3 -25 5627.01 550.439   2
  -1  -3  25 5244.65 545.424   5
  -1  -3  25 5078.66 548.963   6
   1   3  25 5250.16 553.000   6
   1   3  26 21.8021 15.8580   6
  -1  -3  26 40.5733 15.6578   5
   1   3  26 45.4958 42.1010   5
  -1   3 -26 10.9796 13.9049   3
  -1  -3  26 35.1326 18.7162   6
  -1   3 -26 8.12846 12.6669   4
   1  -3 -27 11460.6 1183.55   2
  -1   3 -27 11155.6 1189.27   4
  -1  -3  27 11230.1 1180.46   6
   1   3  27 11412.0 1186.60   6
   1  -3 -27 11380.3 1192.97   3
  -1   3 -27 12129.9 1203.31   3
   1  -3 -28 7.72574 9.62945   3
   1  -3 -28 16.5326 16.0438   2
  -1   3 -28 9.48205 11.7936   3
  -1  -3  28 12.6606 11.1405   5
  -1  -3  28 9.00624 10.4900   6
  -1   3 -28 7.05175 10.7513   4
   1   3  28 12.2400 12.0335   6
  -1   3 -29 2318.25 302.583   4
  -1  -3  29 2818.95 297.282   6
   1   3  29 3298.57 307.135   6
   1  -3 -29 2697.40 306.723   3
  -1   3 -29 3153.89 317.486   3
  -1  -3  29 2902.48 296.007   5
  -1  -3  30 7.00012 7.53810   5
  -1   3 -30 12.3466 13.2602   4
  -1   3 -30 7.97061 12.1093   3
  -1  -3  30 3.85195 7.57288   6
  -1   3 -31 913.981 112.353   4
   1   4 -30 33.5370 22.2036   3
  -1  -4 -30 25.7232 16.4816   2
   1   4 -29-9.05226 11.2218   3
  -1  -4 -29 10.3328 12.8067   2
  -1  -4 -28 42.6908 18.8677   2
   1   4 -28 52.5492 21.6759   4
  -1  -4 -28-6.14925 9.67039   3
   1   4 -28 18.9718 20.5091   3
   1   4 -27-10.0198 12.4163   3
  -1   4  27-6.86461 12.0304   6
  -1  -4 -27 13.3737 13.1010   3
  -1  -4 -27 5.36910 10.5218   2
   1  -4  27 4.29720 9.22679   5
   1   4 -27 6.95715 12.1924   4
   1   4 -26 10.4376 15.8491   3
  -1   4  26 7.59665 13.3253   6
  -1  -4 -26 5.37401 9.43981   2
   1  -4  26 4.67083 10.0453   5
  -1  -4 -26 14.3230 14.0427   3
   1   4 -26 7.37964 12.9457   4
   1   4 -25-10.7151 13.2758   3
   1   4 -25-7.50791 13.1553   4
  -1  -4 -25-11.1667 12.9419   2
  -1  -4 -25-7.81179 15.3020   3
   1  -4  25 5.04314 9.88200   5
   1  -4  24 73.0344 21.4599   5
   1  -4  24 42.0197 20.2905   6
  -1  -4 -24 34.9481 16.8816   2
   1   4 -24 47.9049 22.6654   4
  -1  -4 -24 25.4521 22.8397   3
   1   4 -23 10.7828 18.9098   3
   1  -4  23 12.0356 12.9426   5
  -1   4  23 9.74399 12.1037   6
   1  -4  23 24.5496 17.0227   6
  -1  -4 -23-6.06689 11.9167   2
   1   4 -23 8.49685 14.9116   4
  -1  -4 -23 9.26882 16.2614   3
   1   4 -22 52.9827 32.0164   3
   1  -4  22 159.903 33.9294   5
  -1   4  22 175.299 40.3962   6
  -1  -4 -22 114.988 30.7625   2
   1   4 -22 126.914 36.0334   4
  -1  -4 -22 87.3029 35.3044   3
   1   4 -21-10.4882 15.9100   3
   1  -4  21 7.06670 12.3782   5
  -1  -4 -21 6.64528 14.2561   2
   1   4 -21-9.31296 16.3128   4
  -1  -4 -21 10.6035 9.28674   3
  -1   4  21-10.7237 16.2673   6
   1  -4  21-7.75634 11.7660   6
  -1  -4 -20 21.2340 17.5539   2
  -1  -4 -20 11.2318 19.6922   3
   1   4 -20-9.95257 15.1213   4
  -1   4  20 10.9451 19.1903   6
   1  -4  20 7.93798 13.9301   6
   1   4 -19 9.63350 16.8771   3
  -1   4  19 10.9684 21.4824   6
   1  -4  19-7.14889 14.0036   6
  -1  -4 -19 7.42349 15.9285   2
   1   4 -19-10.6317 18.6254   4
  -1  -4 -19 12.1829 21.3421   3
   1  -4  18 6.13238 14.2169   6
  -1   4  18-10.8065 18.9342   6
   1  -4  18 9.11730 13.8377   5
  -1  -4 -18 16.0052 18.5489   2
   1   4 -18-11.3426 22.2176   4
   1   4 -18 9.16874 11.3651   3
   1   4 -17 26.4001 21.8794   3
  -1  -4 -17 8.67182 21.5630   2
  -1   4  17 31.4563 18.4617   6
   1  -4  17 18.8079 16.5782   5
  -1  -4 -17 25.9677 25.4960   3
  -1   4  17 16.6628 15.1587   5
   1   4 -17 11.6975 14.6088   4
   1   4 -16 161.450 46.0746   4
  -1   4  16 63.6213 43.1055   1
  -1  -4 -16 84.2162 35.4038   2
  -1   4  16 114.873 25.5715   5
   1   4 -16 54.5545 33.4086   1
   1   4 -16 151.182 37.5539   3
   1  -4  16 47.8992 27.2986   5
   1  -4  16 117.565 28.5063   6
  -1   4  16 141.047 38.8982   6
   1  -4  15-9.75496 19.1105   5
   1   4 -15 16.0748 18.6310   3
  -1   4  15 14.7954 28.9793   1
   1  -4  15 10.1324 21.7429   1
  -1  -4 -15-10.2753 20.1292   2
  -1   4  15 12.7082 12.8617   5
   1   4 -15-10.0748 15.2913   1
  -1  -4 -15 13.0149 25.4931   3
  -1  -4 -15 23.5832 41.3119   1
  -1   4  15 9.61764 16.8540   6
   1  -4  15 4.95727 12.2904   6
  -1   4  14 106.368 25.7817   5
  -1  -4 -14 150.634 46.2637   3
   1   4 -14 91.1293 37.6399   1
  -1   4  14 96.4162 45.8066   2
  -1   4  14 201.455 44.3983   6
  -1   4  14 100.991 40.5387   1
  -1  -4 -14 249.575 56.2840   2
  -1  -4 -14 193.188 66.6900   1
   1  -4  14 151.559 30.7625   6
   1   4 -14 132.387 36.3714   3
   1  -4  13 76.8434 22.2622   6
  -1  -4 -13 75.5000 28.1044   1
   1   4 -13 113.371 35.4237   1
  -1   4  13 118.608 26.0759   5
   1  -4  13 162.021 41.9558   5
  -1   4  13 58.0579 41.2802   2
   1   4 -13 129.307 49.6305   4
   1  -4  13 61.4618 24.9064   1
  -1   4  13 77.7811 37.1102   1
   1  -4  13 108.704 31.8277   1
  -1  -4 -13 176.120 48.9339   2
   1  -4  13 68.6571 17.5083   2
   1   4 -13 93.9913 28.1779   3
  -1  -4 -13 49.1140 35.2779   3
  -1  -4 -13 115.803 61.6657   1
  -1   4  13 109.601 33.3452   6
   1  -4  12 72.7254 21.9366   6
  -1   4  12 23.9909 18.4666   1
  -1  -4 -12 82.4166 29.5583   1
  -1   4  12 45.4955 40.3132   2
   1   4 -12 43.6501 27.1846   1
   1  -4  12 17.1531 17.8775   1
  -1   4  12 57.4283 35.3803   1
   1  -4  12 62.8678 29.0139   5
   1   4 -12 14.8268 26.6831   4
  -1   4  12 95.9471 31.1644   6
   1  -4  12 89.5288 26.9946   1
  -1  -4 -12 140.291 47.9792   2
  -1  -4 -12 85.4456 42.7732   1
  -1  -4 -12 68.7538 33.8438   3
   1   4 -12 47.8712 21.8391   3
  -1  -4 -11 10.6317 24.7274   3
  -1   4  11 6.09177 12.1186   1
  -1  -4 -11 9.54099 12.0077   1
  -1   4  11 21.7382 28.6372   1
   1  -4  11 8.17536 12.5832   1
   1  -4  11 22.5009 13.2443   6
  -1   4  11 49.1653 17.6353   5
  -1   4  11 32.6154 32.0075   2
   1  -4  11 34.0084 23.6432   5
   1   4 -11 15.1289 26.5856   4
   1  -4  11 16.0414 10.4264   2
  -1  -4 -11 15.6005 33.5353   2
   1   4 -11 24.1222 18.7532   3
  -1   4  11 17.8613 17.6188   6
  -1  -4 -11 15.1393 29.7248   1
  -1   4  10 66.5843 18.7390   5
  -1   4  10 51.1875 33.9161   2
   1   4 -10 26.7516 18.4043   1
  -1   4  10 85.1976 31.5606   1
   1  -4  10 15.1104 14.4530   1
   1  -4  10 41.8938 21.5534   5
   1   4 -10 45.7161 33.2037   4
  -1  -4 -10 62.1752 28.6434   3
   1   4 -10 83.0798 27.0613   1
  -1   4  10 36.5354 19.3661   1
   1  -4  10 70.8999 21.0815   1
   1   4 -10 56.5274 24.1656   3
  -1   4  10 86.4082 25.7630   6
   1  -4  10 67.5602 20.2206   6
   1  -4   9 126.333 26.1355   6
   1   4  -9 141.691 31.5347   1
  -1  -4  -9 114.356 36.7022   1
  -1   4   9 47.5929 23.7710   1
   1   4  -9 122.038 35.6265   1
   1  -4   9 6.70808 17.6253   1
  -1   4   9 73.8310 21.2317   5
  -1   4   9 89.3033 42.6191   2
   1  -4   9 118.751 37.7896   5
   1   4  -9 105.949 41.0493   4
  -1  -4  -9 176.107 47.3374   1
  -1  -4  -9 228.003 73.2452   2
   1  -4   9 95.3757 25.0373   1
   1   4  -9 157.813 39.1957   3
  -1   4   9 113.131 34.7456   6
  -1  -4  -9 111.003 34.1235   3
  -1  -4  -8 64.4094 26.9647   3
   1   4  -8 60.3790 23.4790   1
  -1   4   8 28.1855 19.0051   1
  -1  -4  -8 30.5865 20.4602   1
  -1   4   8 84.4603 21.4253   5
   1  -4   8 36.6505 16.5010   6
  -1   4   8 74.5950 22.6670   1
   1   4  -8 65.1491 25.1076   1
   1  -4   8 5.65530 14.7041   1
   1   4  -8 88.9047 43.2720   4
  -1  -4  -8 31.9859 9.80617   4
  -1  -4  -8 61.6894 57.1257   2
   1  -4   8 40.7623 14.5303   1
   1   4  -8 23.7453 17.5580   3
  -1   4   8 52.6269 23.4746   6
  -1  -4  -8 53.7241 28.6255   1
  -1   4   7 358.929 49.3403   5
   1  -4   7 207.022 45.1071   6
   1   4  -7 349.008 55.4880   5
  -1  -4  -7 295.461 57.3286   1
  -1   4   7 184.167 44.3988   1
   1  -4   7 458.724 63.1948   5
   1   4  -7 234.644 50.8453   1
  -1  -4  -7 355.260 56.4284   3
   1   4  -7 328.836 72.2302   4
  -1  -4  -7 274.869 38.2599   4
  -1  -4  -7 264.045 40.0527   4
   1   4  -7 214.821 49.9757   3
  -1  -4  -7 152.249 71.9814   2
  -1   4   7 133.439 64.5899   2
  -1   4   7 371.825 49.9758   1
   1   4  -7 248.537 45.9773   1
  -1  -4  -7 312.845 56.3296   1
  -1   4   6 159.505 62.8631   2
   1  -4   6 9.75006 20.7471   1
   1   4  -6 280.137 40.5310   1
   1  -4   6 69.0977 27.0588   1
  -1   4   6 186.949 32.1269   1
   1   4  -6 234.583 45.0332   5
   1  -4   6 168.360 36.5590   6
  -1   4   6 201.679 36.6835   5
  -1   4   6 244.967 37.3301   1
  -1  -4  -6 385.551 53.9961   1
   1  -4   6 230.131 45.4765   5
   1   4  -6 163.277 54.6885   4
  -1  -4  -6 223.441 37.2883   4
  -1  -4  -6 208.280 29.1471   4
  -1  -4  -6 289.990 84.6342   2
   1   4  -6 140.601 32.8298   1
  -1  -4  -6 183.233 37.7587   3
  -1   4   5 26.8405 15.6770   6
  -1  -4  -5-6.61500 11.5944   1
  -1  -4  -5 5.78598 10.1434   3
  -1   4   5 3.43542 7.97136   1
  -1  -4  -5-6.51499 13.9827   1
   1   4  -5 8.47699 16.6063   5
  -1   4   5-5.01599 9.83198   5
   1  -4   5 7.08263 15.2000   5
   1  -4   5 7.91924 7.36824   1
   1   4  -5 3.97644 9.22350   1
   1  -4   5 2.14117 7.27477   1
  -1   4   5-19.6970 24.4000   2
  -1  -4  -5 22.0431 33.4409   2
  -1   4   4 20.4941 40.1351   2
   1   4  -4-3.14013 8.69680   1
  -1   4   4 2.90008 5.67947   1
   1  -4   4-6.98209 13.6735   5
   1   4  -4-12.2764 18.6227   4
  -1  -4  -4 6.79950 15.7557   1
   1   4  -4 4.18283 10.3616   1
   1   4  -4 9.11517 25.2450   5
   1  -4   4-6.87780 13.4693   6
  -1   4   4-4.98337 11.5474   5
  -1  -4  -4 4.99227 11.5680   1
  -1   4   4-2.48354 8.13854   1
  -1  -4  -4 20.9359 41.0003   2
  -1   4   4-9.24315 16.1905   6
  -1  -4  -4 5.56550 11.9396   3
   1   4  -3 669.198 94.8592   5
  -1   4   3 466.629 73.9950   5
   1   4  -3 765.579 106.880   4
  -1   4   3 785.182 135.264   2
   1  -4   3 563.361 82.5361   5
  -1   4   3 629.101 90.6267   6
  -1   4   3 623.468 68.6444   1
   1   4  -3 607.117 83.7672   3
   1   4  -3 635.605 69.5325   1
  -1  -4  -3 491.313 75.5053   3
  -1  -4  -3 714.874 74.8051   1
   1   4  -3 429.992 68.1151   1
  -1  -4  -3 727.679 131.245   2
  -1  -4  -2 10.7539 12.5203   3
   1   4  -2 2.72089 10.7281   1
  -1   4   2 43.6498 63.4076   2
   1   4  -2 13.4756 8.43592   1
   1   4  -2 21.6557 26.8507   4
  -1   4   2 17.3916 17.0742   6
  -1  -4  -2 10.8260 8.63501   1
   1   4  -2 36.7591 25.4814   5
  -1  -4  -1 292.965 65.8538   2
   1   4  -1 209.704 43.3583   5
  -1   4   1 246.955 44.8564   6
   1   4  -1 186.818 46.9582   4
   1   4  -1 192.538 27.9872   1
  -1   4   1 222.351 71.7777   2
  -1   4   0 347.815 59.2242   3
  -1  -4   0 376.540 46.4478   1
  -1  -4   0 475.153 80.0004   2
   1   4   0 346.009 59.5710   5
   1   4   0 357.061 60.7542   4
   1   4   0 305.396 36.2010   1
  -1   4   0 294.221 54.0378   6
   1   4   1 171.722 44.6328   6
  -1   4  -1 116.459 37.9201   6
  -1   4  -1 141.681 41.9861   3
   1  -4  -1 136.054 38.6059   4
   1   4   1 103.836 32.0553   1
   1   4   1 158.120 42.9346   5
  -1  -4   1 307.886 61.0617   2
  -1  -4   1 273.683 33.8371   1
  -1   4  -1 187.423 65.2837   2
   1   4   1 151.192 25.6112   1
   1   4   1 173.382 43.4086   4
  -1  -4   2 8.67625 7.22280   1
  -1   4  -2 21.5220 18.8716   3
   1  -4  -2 15.8592 18.3973   4
  -1  -4   2 27.4426 26.5871   2
   1   4   2 3.35964 7.26569   1
   1   4   2 10.3600 24.0236   6
   1   4   2 4.40003 16.3752   1
   1   4   2 7.99345 22.1574   4
  -1   4  -2 20.2492 46.9299   2
   1   4   3 650.473 89.1953   6
  -1   4  -3 385.141 98.5132   2
   1  -4  -3 417.233 66.0103   1
   1   4   3 206.838 69.1477   1
   1  -4  -3 496.520 71.0171   4
  -1   4  -3 607.551 89.9881   3
  -1  -4   3 474.302 73.4549   2
  -1  -4   3 509.048 78.9307   6
   1   4   3 569.076 62.8538   1
   1  -4  -3 213.933 58.7449   1
  -1   4  -4-11.7810 20.6363   4
   1   4   4-6.62859 14.2209   4
  -1  -4   4 4.05950 9.40750   1
   1   4   4-11.1032 16.8436   6
   1  -4  -4-6.27443 10.9912   4
   1  -4  -4 7.13215 10.8199   3
  -1   4  -4-19.0184 28.8502   2
   1   4   4 4.09085 6.20702   1
  -1  -4   4 13.4670 8.34106   1
   1   4   4-9.35501 18.3211   5
  -1  -4   4-7.02643 12.3084   2
  -1   4  -5 17.1698 21.2723   2
   1   4   5 4.23012 7.42699   1
  -1  -4   5 7.84613 8.43145   1
   1   4   5-9.18420 16.0953   1
   1   4   5 10.9218 19.1376   6
  -1   4  -5 12.0761 21.1588   4
   1  -4  -5 18.8839 20.2621   1
   1  -4  -5 5.82472 8.85042   4
   1  -4  -5-7.02497 12.3156   3
  -1  -4   5 5.85263 16.2172   1
  -1   4  -5 8.57735 5.64451   1
   1  -4  -5 4.55133 11.2859   1
   1   4   5-9.07363 13.7736   5
   1   4   6 279.679 51.0167   5
  -1  -4   6 259.620 36.6820   1
   1   4   6 165.482 52.2762   1
   1   4   6 234.359 36.4109   1
   1   4   6 287.857 55.6927   6
  -1   4  -6 361.933 75.0480   2
  -1   4  -6 212.575 59.3063   4
  -1  -4   6 211.875 39.2603   2
   1  -4  -6 180.587 36.4305   4
   1  -4  -6 184.911 39.1956   3
  -1   4  -6 168.214 28.7945   1
   1  -4  -6 118.616 30.9999   1
  -1  -4   6 391.554 57.9712   1
  -1  -4   6 305.561 55.3432   6
   1  -4  -6 189.684 65.7572   1
  -1   4  -6 152.673 28.2438   1
   1  -4  -7 276.355 48.1397   3
  -1  -4   7 454.323 77.5454   1
  -1   4  -7 278.161 42.3099   1
   1  -4  -7 302.655 46.7675   1
  -1   4  -7 230.227 39.9660   1
   1   4   7 323.323 63.4881   6
  -1  -4   7 294.056 57.1821   6
   1   4   7 288.672 55.7111   5
  -1   4  -7 408.445 76.3965   2
   1   4   7 254.609 63.9696   1
  -1   4  -7 455.050 82.6096   4
  -1  -4   7 286.912 50.9482   2
   1  -4  -7 245.333 45.7292   4
   1  -4  -7 94.4688 88.8571   1
  -1  -4   7 380.492 46.1643   1
  -1   4  -7 424.777 72.5877   3
   1   4   7 324.968 47.3704   1
  -1  -4   8 48.9529 25.1121   6
   1  -4  -8 68.3019 21.5686   1
  -1   4  -8 35.5152 17.7223   1
  -1  -4   8 43.1639 31.1551   1
   1  -4  -8 68.1423 24.0246   3
   1   4   8 54.7654 24.1104   5
   1   4   8 50.6714 28.3847   6
  -1   4  -8 33.9773 26.5828   2
  -1   4  -8 26.9485 29.2143   4
   1  -4  -8 59.2932 23.0326   4
  -1  -4   8 17.5363 10.3133   1
   1   4   8 13.9025 34.6977   1
  -1   4  -8 37.1356 12.9044   1
   1  -4  -8 17.6888 38.1828   1
  -1   4  -8 21.4543 19.2606   3
  -1  -4   8 26.8986 18.1301   2
  -1  -4   9 103.109 31.4016   6
   1  -4  -9 94.9497 30.3695   1
  -1   4  -9 91.8150 28.0391   1
  -1  -4   9 97.0890 48.6130   1
   1  -4  -9 146.624 31.3718   3
   1   4   9 90.2195 29.1145   5
  -1   4  -9 158.090 42.1044   3
  -1   4  -9 75.3526 38.0384   2
  -1   4  -9 56.5425 35.0259   4
   1  -4  -9 160.801 32.1780   4
   1   4   9 176.129 32.0616   1
   1   4   9 207.248 54.8770   1
  -1  -4   9 125.397 26.1416   1
   1  -4  -9 56.7817 39.0880   1
  -1   4  -9 147.594 28.6154   1
  -1  -4   9 94.1530 25.7442   2
   1   4  10 100.455 27.1476   5
  -1   4 -10 52.2419 29.3855   3
  -1  -4  10 36.8970 14.8973   2
  -1   4 -10 35.9916 22.4293   2
  -1   4 -10 44.5050 32.2333   4
   1  -4 -10 48.6669 18.7921   4
   1   4  10 70.4301 22.9818   1
   1  -4 -10 36.5534 16.8034   3
   1  -4 -10 20.9889 19.0799   1
  -1   4 -10 60.6069 21.0604   1
  -1  -4  10 47.9386 34.6598   1
  -1   4 -10 44.9309 15.9856   1
   1   4  10 91.2865 44.4885   1
  -1  -4  10 70.5517 20.3893   1
  -1  -4  10 34.6503 17.9119   6
   1   4  11 30.1636 19.9260   5
   1  -4 -11 24.3116 15.2041   3
  -1   4 -11-7.45280 11.5020   1
   1   4  11 27.2974 21.1903   6
  -1  -4  11 6.66198 15.5815   6
   1  -4 -11 34.0617 15.9616   4
   1   4  11 17.7299 14.7923   1
   1  -4 -11 19.2745 37.8060   1
  -1   4 -11 39.0329 16.3349   1
  -1   4 -11 30.8504 25.5617   3
  -1  -4  11 5.49424 12.9060   1
   1  -4 -12 63.2500 23.7391   3
  -1  -4  12 76.5456 42.8905   1
   1  -4 -12 69.1333 28.0454   1
  -1  -4  12 83.7202 25.4227   6
   1   4  12 118.731 30.4776   5
   1   4  12 81.2728 27.0172   6
  -1  -4  12 53.4459 11.6666   2
  -1   4 -12 64.0306 40.1783   4
  -1  -4  12 33.6376 11.6751   2
   1   4  12 93.2433 27.4451   1
  -1   4 -12 111.580 27.3728   1
   1  -4 -12 115.618 63.4770   1
  -1   4 -12 80.9646 31.3794   3
   1   4  12 57.2346 31.3710   1
  -1  -4  12 59.2161 23.5142   1
   1   4  13 120.137 33.6868   6
  -1  -4  13 115.467 29.7507   6
   1   4  13 81.7032 26.6559   5
   1   4  13 134.744 46.9795   1
   1  -4 -13 137.691 31.4553   3
  -1  -4  13 137.047 33.7756   5
   1  -4 -13 84.2094 21.9131   4
   1   4  13 101.066 28.1320   1
  -1   4 -13 177.183 41.0284   1
  -1  -4  13 114.036 46.3060   1
   1  -4 -13 85.3866 35.9419   1
  -1   4 -13 98.8069 46.8854   4
  -1   4 -13 90.1677 35.6786   3
   1  -4 -13 114.633 56.5506   1
  -1   4 -14 68.4690 32.4414   3
   1  -4 -14 125.105 23.0645   4
   1  -4 -14 188.485 60.9456   1
  -1  -4  14 127.291 31.1548   6
  -1  -4  14 233.138 59.0748   1
   1  -4 -14 110.511 29.7477   3
   1   4  14 227.630 42.9504   5
   1   4  14 224.667 55.8491   1
   1   4  15 24.7492 21.7400   5
   1   4  15-12.5014 15.5740   1
   1  -4 -15 27.4161 18.0859   3
  -1   4 -15 9.51636 14.5323   1
  -1  -4  15 12.7062 24.9395   1
  -1  -4  15 14.4877 12.7981   5
  -1   4 -15 16.7199 20.7764   4
   1  -4 -15 16.0386 10.6437   4
   1  -4 -15-18.5462 23.0318   1
  -1   4 -15 19.7393 22.9307   3
   1   4  15 17.3431 15.2810   6
  -1  -4  15 15.9106 15.4957   6
  -1  -4  16 153.735 34.2186   5
   1   4  16 102.514 31.0135   6
  -1   4 -16 147.985 51.0952   4
   1  -4 -16 115.135 24.0606   4
   1   4  16 110.071 40.1704   1
   1   4  16 111.187 34.2896   5
  -1   4 -16 107.171 37.8514   1
  -1  -4  16 103.130 26.3291   6
  -1   4 -16 97.7362 31.6449   3
   1  -4 -16 88.6400 30.2876   3
   1  -4 -17 12.3924 12.7523   4
  -1   4 -17 9.98063 17.6406   3
   1  -4 -17 46.8753 23.8195   3
   1   4  17 34.5738 20.1667   6
   1   4  17 19.4624 21.0090   5
  -1  -4  17 14.6182 14.5069   5
  -1   4 -17 31.8016 31.2288   4
  -1  -4  18 10.1425 11.7765   6
  -1   4 -18 10.2331 15.5424   3
   1  -4 -18-9.00755 17.6571   3
   1   4  18 26.2278 21.6707   6
   1   4  18 11.1428 21.8354   5
  -1  -4  18 7.16657 16.6242   5
  -1   4 -18-15.1611 0.77410   4
  -1   4 -19 31.5764 22.7183   3
   1  -4 -19 37.5156 26.0955   3
   1   4  19 8.80399 15.6227   6
   1   4  19 38.3582 25.1645   5
  -1  -4  19 33.7354 22.2511   5
  -1   4 -19-14.2532 21.7655   4
  -1   4 -20-10.7721 18.8790   3
   1  -4 -20-9.74017 20.9048   3
   1   4  20 8.57994 13.0303   6
  -1  -4  20 13.6635 14.6694   5
  -1  -4  20 10.2870 12.7567   6
  -1  -4  21 5.21722 14.4518   6
  -1   4 -21 10.9866 16.6682   3
   1  -4 -21-9.67491 11.9861   3
   1   4  21-8.51974 14.9257   6
   1   4  21 15.3501 19.0142   5
  -1  -4  21 13.8942 16.0998   5
  -1   4 -21-12.2414 15.1643   4
  -1   4 -22 155.901 42.4225   3
   1  -4 -22 87.9121 31.0770   3
   1   4  22 50.2497 25.0109   6
  -1   4 -22 101.204 33.9769   4
  -1  -4  22 104.671 25.5889   6
  -1  -4  23-5.27410 10.3480   6
  -1   4 -23 11.1930 16.9910   3
   1  -4 -23 9.93430 15.0831   3
   1   4  23 8.14530 10.1084   6
   1   4  23 17.3857 34.0536   5
  -1  -4  23 13.0539 14.0164   5
  -1   4 -23 10.3032 18.0583   4
  -1   4 -24 94.4128 28.8871   4
  -1   4 -24 22.2832 24.1929   3
   1   4  24 31.3407 17.2199   6
   1   4  24 51.5461 33.8561   5
   1  -4 -24 47.3286 21.6757   2
  -1  -4  24 24.7617 14.8240   5
  -1  -4  24 29.2425 16.6241   6
  -1  -4  25 6.21479 10.8860   6
   1  -4 -25-6.32847 12.3935   2
  -1   4 -25-8.71984 7.63694   4
  -1  -4  25 5.79408 10.1490   5
  -1   4 -25-10.9561 19.1909   3
  -1  -4  26 5.84678 10.2415   6
   1  -4 -26-8.27117 10.2447   3
   1  -4 -26 5.84022 11.4375   2
  -1   4 -26-8.00495 15.6768   4
   1   4  26 6.99759 12.2573   6
  -1  -4  26-5.11139 7.75398   5
   1  -4 -27-7.44665 9.22914   3
  -1  -4  27 5.62599 13.0406   6
   1   4  27 6.51452 8.07546   6
  -1   4 -27-10.1878 12.6227   3
  -1  -4  27-8.89065 10.3058   5
   1   4  28 36.0984 15.3609   6
  -1  -4  28 47.8889 16.6644   6
   1  -4 -28 25.5872 15.9652   2
  -1   4 -28 27.2244 16.2037   4
  -1   4 -28 9.63727 15.0851   3
  -1  -4  28 45.1247 14.4035   5
  -1  -4  29-4.11914 6.24903   6
   1  -4 -29 4.85496 8.50443   2
  -1  -5 -27 6546.07 663.092   2
  -1  -5 -26-4.88335 12.1095   2
  -1  -5 -26-6.63584 10.0814   3
   1  -5  25 4327.55 365.510   5
   1   5 -25 3316.93 368.508   4
  -1   5  25 3359.83 368.455   6
  -1  -5 -25 3093.58 359.105   2
  -1  -5 -25 3019.10 366.656   3
  -1   5  24 8.01445 9.93781   6
  -1  -5 -24-5.34190 10.4721   2
   1  -5  24 5.59205 10.9615   5
  -1  -5 -24 7.94616 12.0632   3
   1   5 -24 7.48770 13.1241   4
   1   5 -24 19.1020 20.4951   3
  -1   5  23 133.398 35.4340   6
  -1  -5 -23 185.768 35.5446   2
   1   5 -23 243.764 47.6259   4
  -1  -5 -23 91.7148 35.4351   3
   1   5 -23 56.1860 30.2513   3
  -1   5  22-8.53720 10.5765   6
  -1  -5 -22 11.9151 14.7596   2
   1  -5  22-6.54463 12.8188   5
   1   5 -22 8.66340 13.1439   4
  -1  -5 -22 9.12304 11.3019   3
   1   5 -22 9.35589 18.3237   3
  -1   5  21 186.698 43.1604   6
  -1  -5 -21 168.047 37.6411   2
   1  -5  21 270.532 46.8238   5
   1   5 -21 212.386 50.0555   4
  -1  -5 -21 96.5928 36.7300   3
   1   5 -21 127.144 39.3596   3
  -1  -5 -20 26.5861 17.7503   2
   1   5 -20 52.8061 24.5813   3
   1  -5  20 30.3955 20.2170   5
  -1   5  20 26.5147 22.1234   6
   1   5 -20 39.3118 19.5075   4
   1  -5  19 5818.59 728.488   5
   1   5 -19 7971.04 747.438   4
   1  -5  19 7377.18 724.867   6
  -1   5  19 7651.75 737.739   6
  -1  -5 -19 7380.92 731.650   2
   1   5 -19 7007.00 737.832   3
  -1   5  18 8.48267 18.3168   6
   1  -5  18 10.3288 15.8064   6
  -1  -5 -18 45.3453 23.9560   2
   1  -5  18 25.4109 16.7186   5
   1   5 -18 25.0666 23.2348   3
  -1  -5 -18 11.0880 19.5337   3
   1   5 -17 11063.6 1123.99   4
  -1  -5 -17 11869.3 1115.02   2
   1  -5  17 12404.8 1099.10   6
  -1   5  17 12534.8 1114.07   6
   1  -5  17 8083.62 1103.12   5
  -1  -5 -17 9344.58 1119.14   3
   1   5 -17 11238.2 1111.80   3
  -1  -5 -16 17.9735 19.4435   2
  -1   5  16 23.9421 15.8314   6
   1  -5  16 34.5317 20.1624   5
   1  -5  16 22.3441 14.3352   6
  -1  -5 -16 22.1063 16.9557   3
   1   5 -16 35.2490 25.3323   4
   1  -5  15 24146.2 2437.58   6
  -1   5  15 22926.8 2449.91   6
  -1  -5 -15 26563.5 2465.50   2
   1   5 -15 23735.1 2467.93   4
   1  -5  15 26891.8 2457.72   5
   1   5 -14 12.6475 22.1573   4
  -1  -5 -14-10.7820 21.1191   2
   1   5 -14 7.70118 16.5262   3
   1   5 -14 6.52666 14.0074   1
   1  -5  14 4.15321 8.91902   6
   1  -5  14-8.30074 16.2610   5
  -1   5  14 15.4615 19.1546   6
   1   5 -13 71.5937 22.0486   1
   1  -5  13 46.6145 24.0326   5
   1   5 -13 12.9275 16.6843   4
   1   5 -13 68.0371 26.8954   3
  -1   5  13 38.1376 18.3239   5
   1  -5  13 42.6741 16.7531   1
  -1  -5 -13 47.7384 28.0494   2
   1   5 -12 7.62732 20.0404   3
   1   5 -12-13.0880 19.8540   4
  -1  -5 -12-10.0374 17.5819   1
   1  -5  12-4.05042 7.93265   1
   1  -5  12 8.08275 11.1931   2
   1   5 -12-5.50606 10.7832   1
   1  -5  12 4.24178 11.7481   6
  -1   5  12-5.01999 9.83135   5
  -1   5  12-7.71159 19.1031   1
   1  -5  11 158.612 38.7025   5
   1   5 -11 167.251 38.1951   3
  -1   5  11 245.562 65.2923   2
  -1  -5 -11 178.763 45.8291   1
  -1  -5 -11 323.201 71.1531   2
   1  -5  11 177.044 28.0856   1
  -1  -5 -11 195.451 44.1554   3
   1   5 -11 136.656 30.1719   1
   1   5 -11 157.242 45.8884   4
  -1   5  11 104.864 34.1568   1
  -1   5  11 181.280 37.0672   5
   1  -5  11 137.028 29.8558   6
   1  -5  10 87.6967 26.4001   5
   1  -5  10 45.9266 15.8126   1
  -1   5  10 67.3471 23.1425   1
  -1  -5 -10 8.11814 26.4325   1
   1   5 -10 56.9217 18.7662   1
  -1  -5 -10 81.2599 49.7260   2
   1   5 -10 88.4803 27.3941   3
  -1  -5 -10 79.4666 28.3216   3
   1  -5  10 89.5147 22.0706   6
  -1   5  10 43.4996 22.7542   5
  -1   5  10 47.5425 23.9012   6
  -1  -5  -9 10983.4 522.891   1
   1  -5   9 11262.6 525.661   5
  -1  -5  -9 7280.03 466.741   4
   1  -5   9 8178.07 476.103   1
   1   5  -9 9456.16 516.237   3
  -1  -5  -9 9415.29 507.282   3
   1   5  -9 8975.89 491.378   1
   1  -5   9 7717.81 486.897   6
  -1   5   9 9292.38 517.330   6
  -1   5   8-5.18251 13.6173   5
   1  -5   8-5.27962 11.3270   6
  -1   5   8-17.4956 34.2631   2
  -1  -5  -8-6.06006 15.9229   3
   1  -5   8 6.55728 12.8422   5
   1   5  -8 12.8708 25.2060   4
  -1   5   8 8.40671 23.2832   6
  -1  -5  -8 5.82924 6.75486   4
   1   5  -8-7.49170 16.0724   3
   1  -5   8 2.44838 4.01362   1
  -1   5   8 3.50581 9.71036   1
   1  -5   8 3.22685 6.32063   1
  -1   5   8-2.61602 5.61353   1
  -1  -5  -8 19.0449 33.3597   2
  -1  -5  -8-6.61547 10.0361   1
   1   5  -8 5.04020 9.87138   1
   1  -5   7 5510.48 508.297   5
   1   5  -7 6231.43 543.319   4
   1   5  -7 2150.54 488.638   1
  -1   5   7 5357.36 492.169   1
  -1  -5  -7 5157.84 491.773   4
   1   5  -7 6073.60 513.219   3
  -1  -5  -7 4532.77 500.408   3
  -1  -5  -7 4369.79 513.029   1
   1   5  -7 5813.36 495.838   1
  -1  -5  -7 5387.36 576.314   2
  -1   5   7 4988.19 502.492   5
  -1   5   7 4998.45 515.215   6
   1  -5   7 4803.91 500.966   6
  -1   5   7 7206.42 585.907   2
  -1  -5  -6 39.3495 18.4679   3
   1   5  -6 56.4459 23.6764   5
   1  -5   6 67.2566 22.6593   6
  -1   5   6 35.8819 19.1988   5
  -1   5   6 138.566 52.2596   2
   1  -5   6 69.7949 25.9703   5
   1   5  -6 106.581 37.7412   4
   1   5  -6 76.8564 13.7163   1
  -1  -5  -6 105.080 31.0971   1
   1   5  -6 7.08573 15.7292   1
   1   5  -6 33.3744 23.2075   3
  -1  -5  -6 55.4204 16.8417   4
  -1  -5  -6 81.0314 50.4401   2
  -1   5   6 26.5169 12.4663   1
  -1   5   6 64.2628 13.1797   1
  -1   5   6 44.0694 24.9368   6
  -1   5   5 71095.4 4792.14   5
   1   5  -5 81756.2 4812.11   5
  -1   5   5 85767.6 4942.71   2
   1   5  -5 24957.7 4766.89   1
   1   5  -5 61403.8 4767.39   1
   1  -5   5 89538.7 4810.34   5
  -1  -5  -5 89435.0 4914.49   2
   1   5  -5 80712.8 4837.67   4
  -1   5   5 64902.7 4814.30   6
  -1   5   5 44161.4 4767.77   1
   1   5  -5 81880.7 4806.69   3
   1  -5   5 68607.5 4800.78   6
  -1  -5  -5 67759.5 4791.13   3
  -1  -5  -5 22455.9 4780.40   1
  -1   5   5 35719.0 4765.91   1
   1   5  -4 31.5705 26.2689   4
  -1  -5  -4 56.0053 23.3482   1
  -1  -5  -4 18.7369 43.5374   2
  -1   5   4 22.7527 48.9185   2
  -1  -5  -4 10.3882 15.4312   3
  -1  -5  -4 16.4547 21.8581   1
   1  -5   4 14.1715 16.7353   6
   1   5  -4 31.0481 20.6498   5
   1  -5   4 55.3729 23.0896   5
  -1   5   4 63.1684 28.6795   6
  -1   5   3 45.2621 25.8876   6
  -1  -5  -3 68.2421 42.7511   2
  -1   5   3 23.7834 51.4283   2
  -1  -5  -3 66.5663 21.0673   3
  -1  -5  -3 80.6135 20.9131   1
  -1  -5  -3 18.0134 22.0018   1
   1   5  -3 99.5774 32.0991   4
   1  -5   3 59.7029 21.8873   5
   1   5  -3 74.4438 27.8625   5
  -1   5   2-8.59033 15.0476   6
  -1  -5  -2 15.1666 32.5369   2
   1  -5   2 5.73165 10.0406   5
  -1  -5  -2 5.16657 13.5755   3
  -1  -5  -2-2.65443 9.30008   1
  -1  -5  -2 1.55839 5.10859   1
   1   5  -2-8.72643 18.7212   5
   1   5  -2 9.47799 23.4790   4
  -1   5   2 24.5667 37.2667   2
  -1  -5  -1 1776.48 195.657   3
  -1   5   1 1397.91 263.104   2
  -1   5   1 1925.41 210.495   6
   1   5  -1 1363.68 203.367   4
   1   5   0-8.46423 14.8380   5
   1  -5   0 7.91027 12.0141   4
  -1  -5   0 22.8601 22.3921   2
  -1  -5   0 10.6359 13.9852   3
  -1   5   0 8.06135 14.1328   6
  -1   5   0-24.8531 30.7883   2
  -1  -5   1 1862.31 207.952   2
   1   5   1 1986.66 201.687   5
   1  -5  -1 1770.66 196.320   4
  -1   5  -1 1746.38 200.233   3
  -1  -5   1 1278.88 180.305   3
   1   5   1 1794.02 198.974   4
   1   5   1 1773.04 200.397   6
  -1   5  -1 1497.93 240.695   2
  -1   5  -2-9.12131 19.5680   3
  -1  -5   2-8.60700 16.8559   2
  -1   5  -2 22.8898 28.3510   2
   1   5   2 9.18152 17.9810   6
   1   5   2 16.0472 19.8759   4
   1   5   2-7.96390 13.9499   5
   1   5   2 1.08357 3.42236   1
   1   5   3 115.842 32.7569   5
   1   5   3 47.3512 23.9379   6
   1   5   3 29.7415 10.2151   1
   1   5   3 89.7230 21.4739   1
   1  -5  -3 60.1521 23.1654   4
  -1   5  -3 28.3545 26.6061   3
  -1  -5   3 49.7485 21.0841   6
  -1   5  -3 42.2249 49.1525   2
  -1  -5   3 15.3464 17.1362   2
   1  -5  -3 54.0950 18.0969   3
   1   5   3 59.6212 25.7240   4
   1   5   4 77.6548 30.7962   6
   1  -5  -4 6.18634 15.6109   3
   1   5   4 24.5753 16.9354   1
   1   5   4 41.3709 11.4677   1
   1  -5  -4 41.3268 22.1381   4
  -1   5  -4 9.84282 21.3244   3
   1   5   4 16.8515 18.3190   5
  -1  -5   4 20.3659 19.0356   2
  -1  -5   4 23.1239 21.5541   6
   1   5   5 59401.7 5241.01   1
   1  -5  -5 50844.2 5219.09   1
   1   5   5 68646.5 5268.41   6
  -1  -5   5 72534.6 5247.43   2
   1  -5  -5 73350.0 5242.49   4
   1   5   5 76989.6 5260.10   5
  -1   5  -5 94385.3 5331.86   2
  -1   5  -5 93488.2 5285.04   3
  -1  -5   5 80737.4 5223.68   1
   1  -5  -5 13858.8 5217.57   1
  -1  -5   5 49122.0 5216.50   1
   1  -5  -5 63578.1 5239.34   3
  -1  -5   5 73655.8 5255.33   6
   1  -5  -6 73.2278 22.6575   3
  -1  -5   6 115.829 30.6814   6
   1   5   6 63.6385 24.6791   5
  -1  -5   6 11.7903 16.2343   1
   1   5   6 40.5787 22.3661   6
  -1   5  -6 33.2453 29.5699   4
  -1  -5   6 74.9586 24.7619   2
  -1   5  -6 53.4315 34.1369   3
   1  -5  -6 68.7446 22.3268   4
  -1   5  -6 28.0447 39.1767   2
   1   5   6 48.6619 15.3783   1
  -1  -5   6 65.9006 12.2054   1
   1   5   6 35.4034 24.5653   1
   1  -5  -6-3.59089 12.0536   1
   1  -5  -6 3.78472 17.6712   1
  -1  -5   7 5301.52 437.302   6
  -1   5  -7 5926.40 466.621   2
   1  -5  -7 4877.00 429.497   1
   1   5   7 4919.86 435.809   1
   1   5   7 5189.54 439.779   5
  -1  -5   7 5034.31 425.880   2
  -1   5  -7 6242.58 467.450   4
   1  -5  -7 4202.48 421.390   4
   1   5   7 4972.93 415.172   1
  -1  -5   7 5499.12 412.505   1
  -1   5  -7 5907.96 457.558   3
   1  -5  -7 4474.91 423.422   3
  -1  -5   7 3979.48 423.438   1
   1   5   7 5082.04 448.264   6
  -1  -5   8 14.8478 15.9275   6
   1   5   8 15.5789 15.2557   5
  -1  -5   8-3.17699 8.34931   1
  -1   5  -8-11.7584 17.8378   4
  -1   5  -8-1.56778 5.49530   1
  -1   5  -8 10.3099 23.8905   3
   1  -5  -8 5.33313 9.34338   3
   1  -5  -8 3.78383 8.11945   1
  -1  -5   8 7.62575 17.6711   1
  -1   5  -8 2.72941 3.78398   1
   1  -5  -8-5.42241 12.5660   4
   1   5   8-9.68986 12.0031   6
  -1   5  -9 10358.9 864.170   4
  -1  -5   9 7573.17 825.962   6
   1  -5  -9 7686.38 820.158   3
  -1   5  -9 9420.96 846.678   3
   1  -5  -9 9212.08 854.182   1
   1   5   9 10294.7 844.416   1
  -1  -5   9 8967.24 823.497   2
  -1  -5   9 12493.4 857.738   1
  -1   5  -9 8474.12 810.176   1
  -1   5  -9 6738.82 807.516   1
  -1  -5  10 62.1821 21.7047   6
   1   5  10 18.2367 20.2205   1
  -1  -5  10 107.903 44.1047   1
  -1   5 -10 64.4142 17.2261   1
   1  -5 -10 31.1732 18.3520   3
   1   5  10 68.3223 25.3982   5
  -1   5 -10 12.7016 22.8299   4
   1  -5 -10 92.4638 25.7212   4
   1  -5 -10 19.9756 31.9523   1
  -1   5 -10 48.5495 26.0209   3
   1   5  10 35.5589 23.9118   6
  -1  -5  10 57.8774 20.8978   2
  -1  -5  11 204.216 38.0645   6
   1   5  11 251.472 49.8132   1
   1   5  11 173.103 39.3603   5
   1  -5 -11 159.087 34.3564   3
  -1   5 -11 235.709 35.5562   1
  -1  -5  11 309.618 59.4852   1
  -1   5 -11 250.673 59.6363   4
   1  -5 -11 191.417 36.4892   4
   1  -5 -11 68.2008 50.3235   1
  -1   5 -11 160.092 42.9960   3
   1   5  11 165.278 41.7750   6
  -1  -5  11 205.617 34.3426   2
   1   5  12-7.32642 11.1198   5
  -1  -5  12 10.6716 16.1924   1
  -1   5 -12 4.77870 10.2582   1
  -1  -5  12 5.60328 10.9794   6
  -1   5 -12 13.5343 20.5341   4
   1  -5 -12 3.82007 9.47002   4
   1   5  12 9.44259 14.3286   1
  -1   5 -12 9.09824 17.8215   3
   1   5  12 8.38127 12.7192   6
  -1  -5  12-7.03609 13.7841   5
   1  -5 -12 5.27531 13.0729   3
   1  -5 -12 12.5637 22.0099   1
  -1  -5  13 35.2627 20.0362   5
  -1  -5  13 128.585 40.0652   1
  -1   5 -13 56.4407 20.2704   1
   1   5  13 58.5897 22.6635   5
  -1   5 -13 41.7821 30.2100   4
   1  -5 -13 48.7252 14.3139   4
   1  -5 -13 20.5791 16.8484   3
  -1   5 -13 71.9167 26.4913   3
   1   5  13 66.0172 24.3826   6
   1   5  13 39.9964 26.6486   1
  -1  -5  14-6.98832 15.0077   5
  -1  -5  14 15.0394 13.9012   6
  -1   5 -14-14.2227 17.6294   4
  -1   5 -14 9.00228 13.6733   3
   1   5  14-7.13285 12.5129   5
   1  -5 -14 21.3392 21.4220   3
  -1   5 -14-6.39214 7.94691   1
   1   5  15 24698.8 2453.89   6
   1   5  15 25133.8 2451.84   5
  -1   5 -15 23985.8 2457.55   3
  -1   5 -16 27.4034 21.4046   3
  -1  -5  16 25.7271 17.1968   5
   1   5  16 31.8062 19.9534   6
  -1  -5  16 39.5888 16.6523   6
  -1   5 -16 28.5579 25.2134   4
  -1   5 -17 9626.75 1136.25   4
  -1   5 -17 10956.5 1124.11   3
   1   5  17 11077.0 1117.52   5
  -1  -5  17 10095.7 1101.49   6
   1   5  17 10338.8 1114.64   6
  -1  -5  18 39.4256 19.2197   5
  -1  -5  18 20.8308 12.8395   6
   1   5  18 8.36339 16.5333   5
  -1   5 -18 13.5519 20.6810   4
   1   5  18 15.2408 15.0932   6
   1  -5 -19 7563.26 753.069   3
  -1   5 -19 7189.66 774.816   4
   1   5  19 8327.18 762.156   5
  -1  -5  19 6743.39 737.960   6
   1   5  19 6280.09 748.769   6
  -1  -5  19 8955.15 753.957   5
  -1   5 -20 67.5494 31.9826   3
  -1  -5  20 16.6392 13.4971   6
   1   5  20 84.2687 26.4223   6
  -1  -5  20 59.6742 20.7994   5
   1  -5 -20 37.0069 18.9486   3
  -1   5 -20 121.958 41.6440   4
  -1   5 -21 125.383 44.4189   4
   1  -5 -21 163.750 39.2184   2
  -1   5 -21 215.872 49.1994   3
  -1  -5  21 161.908 31.5076   6
   1   5  21 145.350 36.8266   6
  -1  -5  21 192.076 37.5753   5
   1  -5 -21 159.874 39.5992   3
   1   5  21 231.178 48.7619   5
   1   5  22 7.58378 13.2853   6
  -1  -5  22 6.05679 12.9950   5
   1  -5 -22-7.80633 11.8434   3
   1  -5 -22 7.23666 14.1734   2
  -1   5 -22-10.5657 18.5081   4
  -1   5 -22-9.99023 17.5002   3
  -1  -5  22 4.19806 9.00817   6
  -1   5 -23 223.138 48.9979   3
   1  -5 -23 98.1386 31.9675   3
   1  -5 -23 102.031 30.6048   2
  -1  -5  23 140.043 28.7544   6
   1   5  23 96.9447 29.5613   6
  -1  -5  23 194.768 35.6892   5
  -1   5 -24 10.2393 15.5341   3
   1  -5 -24 7.66913 9.50162   3
   1   5  24-6.91659 12.1174   6
   1  -5 -24-6.31318 13.5455   2
  -1   5 -24 9.03556 11.1936   4
  -1  -5  24 5.59693 8.49334   5
   1  -5 -25 3493.47 316.800   2
  -1   5 -25 3343.28 335.588   3
  -1   5 -25 4120.59 333.796   4
   1   5  25 2305.61 310.497   6
  -1  -5  25 2480.21 306.421   6
  -1  -5  26 10.1773 10.9471   6
  -1   5 -26 10.1671 19.9276   3
   1  -5 -26 5.36059 14.1082   2
  -1  -5  27 3286.19 467.720   6
  -1   5 -27 4821.03 494.502   3
  -1  -5  28-4.64157 8.14306   6
  -1  -6 -23-5.21101 11.1794   2
  -1  -6 -23 7.47178 14.6328   3
  -1  -6 -22 39.7540 22.0154   3
  -1   6  22 27.7647 16.4321   6
  -1  -6 -22 110.933 26.6276   2
   1  -6  22 80.7549 24.1050   5
  -1  -6 -21-8.65583 10.7210   3
   1  -6  21-6.45451 7.99446   5
   1   6 -21 8.11199 14.2091   4
  -1   6  21 6.92876 13.5691   6
   1  -6  20 14.0429 13.9338   5
  -1   6  20 34.2914 17.1377   6
  -1  -6 -20 43.7254 19.0845   2
   1   6 -20-8.61259 13.2575   4
   1  -6  19 14.3549 10.9264   5
  -1  -6 -19-9.31758 14.1640   3
  -1  -6 -19 6.73710 13.2255   2
   1   6 -19 18.2149 17.8593   4
   1  -6  18 7.23578 12.7194   5
  -1  -6 -18-9.81256 8.66030   3
  -1  -6 -18 21.8995 15.6968   2
   1   6 -18 19.2365 16.8815   4
   1   6 -17 7.56217 14.8991   3
   1  -6  17 21.8971 14.3870   5
  -1   6  17 6.84072 12.0929   6
   1   6 -17 10.0564 17.6904   4
  -1  -6 -17 38.9037 21.6109   2
  -1  -6 -17 9.49836 11.8771   3
  -1  -6 -16 144.736 37.6488   2
   1   6 -16 124.935 30.8710   3
  -1  -6 -16 106.187 37.0087   3
  -1   6  16 40.3689 19.8880   6
   1  -6  16 105.392 23.2127   6
   1   6 -16 62.5850 30.2917   4
  -1  -6 -15 9.36389 20.0887   2
   1   6 -15 14.2186 12.4535   3
   1   6 -15-10.7356 13.2976   4
   1  -6  15-7.03396 10.6710   5
  -1   6  15 6.65076 13.0253   6
   1  -6  15-3.75216 11.3844   6
  -1  -6 -15 18.5334 16.2323   3
  -1   6  14 69.3045 23.8931   6
  -1  -6 -14 97.5947 34.3331   3
   1   6 -14 208.022 45.9864   4
   1  -6  14 92.5631 29.3792   5
   1   6 -14 93.9785 29.8940   3
  -1  -6 -14 93.0880 37.4816   2
   1  -6  14 91.4264 22.1959   6
   1   6 -13 71.9998 27.3029   3
  -1  -6 -13 45.7982 27.0847   2
   1  -6  13 41.8757 15.8755   6
   1  -6  13 85.3564 25.6514   5
  -1  -6 -13 51.2536 26.4833   3
  -1   6  13 41.5743 19.0039   6
  -1   6  12 42.6737 20.9058   6
  -1  -6 -12 24.1806 21.4181   3
   1   6 -12 14.3763 18.0916   3
   1   6 -12 34.3484 14.9172   1
   1   6 -12 11.0728 19.6577   4
   1  -6  12 62.0992 19.8691   5
  -1  -6 -12 62.6750 36.5513   2
   1  -6  12 11.8313 11.3819   6
  -1   6  11 14.4116 14.1606   6
  -1  -6 -11 6.89721 13.5584   3
   1   6 -11-6.80231 11.9730   3
   1   6 -11 16.5154 9.09645   1
   1   6 -11 32.8278 21.4619   4
   1  -6  11 24.5718 16.1829   5
  -1   6  11 9.55041 7.46978   1
   1  -6  11 4.17453 10.4076   6
  -1  -6 -11-13.8434 21.0326   2
  -1   6  10 29.8820 16.2543   6
  -1   6  10 20.7927 9.76950   1
   1   6 -10 32.8701 17.4845   3
   1   6 -10 21.6201 8.22936   1
   1   6 -10 53.8545 26.8188   4
   1  -6  10 25.0808 17.5762   5
  -1  -6 -10 91.1137 39.9913   2
   1  -6  10 35.7199 21.8431   2
  -1   6  10 32.4696 16.6408   5
   1  -6  10 25.8720 12.2464   6
  -1   6   9 38.1655 21.0165   6
  -1  -6  -9 76.9254 22.2724   3
  -1   6   9 43.4561 13.3201   1
   1   6  -9 63.6837 23.1777   3
  -1  -6  -9 53.1762 22.2416   1
   1   6  -9 73.6926 31.2184   4
   1  -6   9 98.9997 26.1826   5
  -1  -6  -9 82.2479 43.6745   2
  -1   6   9 95.6750 24.9916   5
   1  -6   9 47.4954 16.7844   6
  -1   6   8 134.933 34.1381   6
  -1  -6  -8 133.338 28.5057   3
   1   6  -8 93.7609 27.5976   3
  -1  -6  -8 218.673 40.0835   1
   1   6  -8 173.991 44.1622   4
   1  -6   8 218.530 34.9064   5
  -1  -6  -8 174.870 62.0906   2
  -1   6   8 34.7457 12.7776   1
   1   6  -7 101.173 29.3784   3
  -1  -6  -7 49.7195 23.9124   1
  -1   6   7 124.756 32.0785   6
   1   6  -7 118.963 36.5126   4
   1  -6   7 79.3665 27.2636   5
   1  -6   7 86.2368 25.6794   6
   1  -6   6 156.837 32.7897   6
  -1  -6  -6 109.116 55.8856   2
  -1  -6  -6 89.7803 22.5129   3
   1  -6   6 137.693 28.9204   5
  -1  -6  -6 72.9729 19.1017   4
  -1  -6  -5 17.6597 30.9349   2
  -1   6   5 8.66723 18.5966   6
  -1  -6  -5-3.99317 7.82690   4
   1  -6   5-6.53131 11.4450   6
  -1  -6  -5 10.0245 10.7577   3
   1   6  -5 9.17057 16.0667   4
   1   6  -4 6.42419 12.6236   5
   1  -6   4 14.5403 18.0392   6
  -1   6   4 25.2135 23.2998   6
   1  -6   4 11.5903 12.4754   5
  -1  -6  -4 4.95956 9.76784   3
  -1  -6  -3 227.401 64.2821   2
  -1   6   3 205.849 41.3519   6
   1   6  -3 172.612 41.0150   4
   1  -6   3 163.464 41.7262   6
   1   6  -3 130.155 33.1432   5
   1  -6   3 165.700 36.4783   5
  -1  -6  -3 157.034 30.6156   3
  -1  -6  -2 54.8320 38.3160   2
   1   6  -2 50.6491 23.9448   4
   1   6  -2 41.5148 18.9013   5
   1  -6   2 62.4902 21.1564   5
  -1  -6  -2 53.9813 21.2515   3
   1   6  -1 16.5703 20.8755   4
  -1  -6  -1 157.007 44.3763   2
   1  -6   1 85.1230 24.6490   4
  -1   6   1 69.8362 25.8383   6
   1  -6   1 106.482 26.3363   5
  -1  -6  -1 80.3560 23.8798   3
   1  -6   0 294.603 47.8884   4
   1   6   0 200.472 43.8604   4
   1   6   0 153.858 38.9176   5
   1  -6  -1 55.2255 19.9020   3
  -1  -6   1 110.895 35.9138   2
   1  -6  -1 101.344 26.6540   4
   1   6   1 30.9548 20.3145   4
   1   6   1 61.0029 24.9999   5
  -1  -6   2 58.0710 27.4919   2
   1  -6  -2 17.2762 13.9577   3
  -1  -6   2 21.5134 16.1501   3
   1   6   2 51.1115 23.4176   5
  -1  -6   2 62.5351 25.0212   6
   1  -6  -2 63.6648 23.3514   4
   1  -6  -3 140.895 33.8499   4
   1   6   3 200.226 42.0449   6
   1   6   3 268.188 45.3782   5
  -1  -6   3 155.285 32.5221   3
   1  -6  -3 213.336 37.2834   3
  -1  -6   3 142.339 38.5828   6
  -1  -6   3 154.455 41.1780   2
   1  -6  -4 5.43487 8.28487   4
  -1   6  -4 8.25455 14.4820   3
  -1  -6   4 6.72273 13.1910   2
   1   6   4 6.96575 10.5983   5
  -1  -6   4 14.3134 15.3750   6
   1   6   4 8.47790 14.8726   6
   1  -6  -5 5.16057 10.1150   4
  -1   6  -5-8.39735 12.7452   3
  -1  -6   5-6.16292 14.2867   2
   1   6   5-8.67344 10.7509   6
  -1  -6   5-6.99218 10.6150   6
   1  -6  -5-5.05070 8.85683   3
  -1   6  -6 94.1649 29.4802   3
   1  -6  -6 70.5368 21.3144   4
  -1  -6   6 104.148 26.2970   6
   1   6   6 70.0912 31.1129   6
   1   6   6 60.2045 24.6868   5
   1  -6  -6 59.3630 17.5357   3
  -1  -6   6 108.732 25.5723   2
   1   6   6 11.8948 7.88095   1
  -1   6  -7 181.431 38.7821   3
   1  -6  -7 97.0459 25.1598   4
  -1  -6   7 74.2591 25.8259   6
   1   6   7 148.378 35.2331   6
   1   6   7 118.702 31.1486   5
   1  -6  -7 57.7167 17.4179   3
   1   6   7 56.4996 14.2514   1
  -1  -6   7 100.913 25.0440   2
  -1   6  -8 149.704 37.8383   4
   1   6   8 39.0644 15.1542   1
   1  -6  -8 115.797 24.4859   3
   1   6   8 172.980 40.0715   6
   1  -6  -8 165.041 31.4859   4
   1  -6  -8 2.56526 9.45008   1
   1   6   8 136.363 31.0681   5
  -1  -6   8 154.702 31.8829   2
  -1  -6   8 98.1622 27.9138   6
   1  -6  -9 80.5439 23.6842   4
  -1  -6   9 85.1931 21.9602   6
   1  -6  -9 7.50872 11.5544   1
   1   6   9 70.9912 26.1718   5
   1  -6  -9 50.1090 16.8067   3
   1   6   9 11.4412 11.3224   1
   1   6   9 121.426 31.7604   6
  -1  -6   9 52.2682 20.1243   2
   1   6  10 69.8389 23.0330   5
   1  -6 -10 40.5754 13.9224   3
  -1   6 -10 21.0092 18.5825   4
   1  -6 -10 65.2371 21.5729   4
  -1   6 -10 8.75192 15.5485   3
  -1  -6  10 7.01124 5.69093   1
   1   6  10 50.8356 22.4122   6
   1   6  10 4.53520 10.8251   1
   1  -6 -10 11.8358 14.8879   1
   1  -6 -11-4.44014 8.71288   3
  -1   6 -11-8.50124 10.5439   3
   1   6  11-6.95902 8.63691   5
   1   6  11 24.0647 17.2174   6
  -1  -6  11 10.2491 11.8873   6
  -1   6 -11 32.3979 23.1742   4
  -1  -6  11 8.64504 7.10380   1
   1  -6 -12 22.7074 13.9016   3
  -1   6 -12 76.6248 28.2424   3
  -1  -6  12 79.0628 25.5318   5
   1   6  12 46.9594 19.8775   6
   1   6  12 35.0570 16.8281   5
  -1  -6  12 39.3347 14.9402   6
  -1   6 -12 55.4979 29.4913   4
   1  -6 -13 74.7528 19.9219   3
  -1   6 -13 32.3651 23.3046   3
  -1  -6  13 91.6380 25.7942   5
   1   6  13 66.9378 26.0267   6
   1   6  13 70.5628 27.6872   5
  -1  -6  13 37.8730 17.2857   6
  -1   6 -13 90.9621 35.0845   4
   1  -6 -14 85.8656 23.0422   3
  -1   6 -14 97.1330 31.8211   3
  -1  -6  14 163.331 33.2698   5
   1   6  14 65.7006 25.2856   6
   1   6  14 71.4221 25.6078   5
  -1   6 -14 162.217 43.1121   4
  -1  -6  14 113.414 24.5805   6
   1  -6 -15-4.60674 9.88898   3
   1   6  15 7.06883 13.8478   6
  -1   6 -15 11.7595 10.3051   4
  -1  -6  15 6.24315 10.9412   5
  -1   6 -15 16.1410 17.3171   3
  -1  -6  15 4.07257 7.98329   6
   1   6  16 105.168 29.4997   5
  -1   6 -16 48.6295 25.5435   3
   1   6  16 119.012 26.9165   6
  -1   6 -16 35.3499 26.2076   4
  -1  -6  16 102.137 25.6312   5
   1  -6 -16 47.5382 18.0327   3
  -1  -6  16 54.4190 17.0649   6
   1   6  17 15.4012 17.8837   5
  -1   6 -17 8.00696 18.5921   3
   1   6  17 20.8984 13.6946   6
  -1   6 -17 11.6827 17.7623   4
  -1  -6  17 29.5645 16.4197   5
  -1  -6  17 3.70630 8.04054   6
   1  -6 -17 5.01119 11.6732   3
   1   6  18 6.94845 13.6610   6
  -1  -6  18 12.2664 13.2126   5
   1  -6 -18 11.3753 12.2610   3
  -1   6 -18 32.3627 20.0782   3
  -1  -6  18 10.7335 9.47754   6
  -1  -6  19 10.5119 9.27879   6
  -1   6 -19 11.0590 16.8158   4
  -1   6 -19 8.02665 14.1072   3
   1  -6 -19 17.5179 14.5111   3
   1  -6 -19 8.37155 17.9966   2
   1  -6 -20 23.2048 16.6672   2
  -1   6 -20 8.16141 12.4788   3
  -1   6 -20 10.5701 20.7592   4
  -1  -6  20 16.6679 13.8516   5
   1  -6 -20 17.9282 13.9356   3
   1   6  20 13.6429 14.7172   6
   1  -6 -21 7.23615 12.6751   2
  -1   6 -21-8.31397 16.2819   3
   1   6  21 6.80840 11.9258   6
  -1   6 -21-9.99146 8.75072   4
  -1  -6  21 5.56910 10.9064   5
   1  -6 -21-6.12970 9.29853   3
  -1  -6  21-3.44394 9.04882   6
  -1  -6  22 107.930 22.6159   6
   1   6  22 87.9975 28.0845   6
  -1   6 -22 84.2358 34.5843   4
  -1  -6  22 123.247 27.7657   5
   1  -6 -22 147.091 32.8793   2
   1  -6 -22 114.987 28.6935   3
  -1   6 -23 17.4467 17.0879   3
   1  -6 -23 18.5295 16.2328   2
  -1  -6  23-3.50686 8.69551   6
  -1   6 -24 79.7569 28.3399   3
  -1  -6  24 38.9449 13.8967   6
  -1   6 -25-8.95849 15.6978   3
  -1  -6  25-3.57615 8.29785   6
  -1  -7 -21 129.934 37.0530   3
  -1   7  19 2886.32 245.739   6
  -1  -7 -19 1256.62 235.079   3
   1   7 -18 8.26254 12.5766   4
  -1   7  18 5.95305 10.4789   6
  -1  -7 -18 8.82181 18.9537   3
  -1  -7 -18 27.1838 19.7676   2
   1  -7  18 6.12041 7.65114   5
  -1  -7 -17 3303.29 383.110   3
   1  -7  17 2989.02 373.280   5
  -1  -7 -16 24.3677 20.1547   2
   1   7 -16 8.82346 15.4993   4
  -1  -7 -16 8.82115 18.9598   3
  -1   7  16-6.00968 9.19059   6
   1  -7  16 24.7954 15.3997   5
   1  -7  15 10632.6 1079.07   5
  -1   7  15 10517.3 1078.38   6
  -1  -7 -15 11371.2 1091.17   3
   1   7 -15 8458.29 1084.67   4
   1  -7  14 30.0473 16.0393   5
   1   7 -14 9.09766 11.6157   4
  -1   7  14 30.9302 17.3631   6
  -1  -7 -14 49.2536 27.4275   2
  -1  -7 -14 24.7857 19.3509   3
   1  -7  13 5.68496 9.95965   5
   1   7 -13 9.15774 16.0420   4
  -1   7  13-6.27243 7.77116   6
  -1  -7 -13-10.6428 20.8435   2
  -1  -7 -13 8.03651 17.2417   3
   1  -7  12 5.69280 11.2041   5
  -1  -7 -12 35.2189 34.1187   2
   1   7 -12 18.2226 15.9983   4
  -1   7  12 6.39670 12.5765   6
  -1  -7 -12 15.3185 20.1550   3
   1  -7  11 114.313 28.7193   5
  -1  -7 -11 219.156 58.9920   2
  -1   7  11 114.636 30.5451   6
   1  -7  11 141.971 27.4613   6
  -1  -7 -11 119.187 33.2765   3
   1   7 -11 153.130 39.1774   4
  -1   7  10 27.7069 19.2248   6
   1   7 -10 8.85290 13.4876   4
   1  -7  10 8.73428 7.75127   6
  -1  -7 -10 6.24286 9.55244   3
   1  -7   9 4220.42 365.352   5
  -1  -7  -9 3312.82 359.594   3
   1  -7   9 2820.98 352.948   6
  -1  -7  -9 4332.97 410.684   2
   1   7  -9 3330.17 371.207   4
  -1  -7  -8-15.8291 19.6335   2
   1  -7   8-5.45633 10.7365   6
  -1  -7  -8 5.46541 11.7713   3
   1  -7   8 28.3546 16.5056   5
  -1  -7  -7 2081.31 237.376   3
   1  -7   7 2263.21 242.579   6
  -1   7   7 2146.73 247.359   6
  -1  -7  -7 1915.56 272.272   2
   1   7  -7 2058.91 248.118   4
   1  -7   7 2286.58 241.561   5
   1   7  -6-8.13558 17.4534   4
  -1  -7  -6 9.95008 12.3243   3
   1  -7   6 6.61367 12.9523   6
   1  -7   6-13.8740 24.3022   2
  -1  -7  -6-16.1749 28.3325   2
   1  -7   6-5.40873 11.6036   5
  -1   7   6 7.61325 13.3358   6
   1  -7   5 32152.2 2858.56   6
  -1  -7  -5 26461.3 2845.03   3
  -1   7   5 29736.9 2858.22   6
  -1  -7  -5 37723.6 2909.66   2
   1   7  -5 25296.4 2854.79   4
   1  -7   5 28804.8 2848.99   5
  -1   7   4 29.9792 18.7599   6
   1   7  -4 31.3731 20.7826   4
  -1  -7  -4 14.4682 11.4945   3
   1  -7   4 34.0060 18.0984   5
   1  -7   4 7.80293 19.5156   6
  -1   7   3 126.040 32.4916   6
  -1  -7  -3 52.9465 19.9797   3
   1  -7   3 68.9001 21.5658   4
  -1  -7  -3 41.7292 16.0667   4
   1   7  -3 61.2032 24.1351   4
   1  -7   3 74.6327 25.0047   5
   1   7  -2 5.42621 8.23210   5
  -1  -7  -2-12.4500 28.8491   2
   1  -7   2-6.29506 7.79782   4
  -1  -7  -2 4.79705 11.8837   3
   1  -7   2-6.06008 11.8685   5
   1   7  -2-7.47687 11.3426   4
   1  -7   1 1041.67 117.112   5
   1  -7   1 850.303 111.029   3
  -1  -7  -1 965.745 111.185   3
  -1  -7  -1 1245.73 143.023   2
   1   7  -1 911.441 113.443   5
   1  -7   1 870.341 114.587   4
   1  -7   0-5.63754 9.88305   3
  -1  -7   0 4.90708 9.61833   3
   1   7   0-5.65592 11.0837   5
   1  -7   0-6.10596 10.7029   4
   1  -7   0-6.28317 12.3114   5
  -1  -7   0-9.89570 19.3837   2
   1  -7  -1 950.672 115.196   3
  -1  -7   1 942.259 113.524   3
  -1  -7   1 1268.90 136.586   2
   1  -7  -1 759.611 112.047   4
  -1  -7   1 1009.52 125.153   6
   1   7   1 1033.47 117.771   5
  -1  -7   2 8.02884 15.7255   2
  -1  -7   2 5.16957 10.1271   3
   1  -7  -2 5.30185 8.04655   3
  -1  -7   2 7.50147 11.3821   6
   1   7   2-6.26877 12.2792   5
   1  -7  -2 5.47110 9.58659   4
   1  -7  -2-6.62704 12.9806   5
  -1  -7   3 42.5187 19.3626   6
   1   7   3 56.5385 21.2609   5
  -1  -7   3 64.0405 19.9903   3
   1  -7  -3 53.9563 18.4925   3
  -1  -7   4 26.6414 20.3138   2
  -1  -7   4 11.2396 12.2345   3
   1  -7  -4 18.6671 12.4372   3
   1   7   4 26.1755 16.3435   5
   1  -7  -4 24.1935 13.5619   4
  -1  -7   5 29279.0 2600.61   3
   1  -7  -5 22388.8 2590.19   3
   1   7   5 27171.8 2608.21   6
   1  -7  -5 23933.8 2592.18   4
  -1  -7   5 27961.0 2601.27   2
   1   7   5 31494.1 2606.30   5
   1  -7  -6 4.32507 7.57740   3
  -1   7  -6-7.21148 12.6327   3
   1  -7  -6 4.56088 6.92028   4
   1   7   6-7.50279 13.1429   6
  -1  -7   6-6.44842 11.2962   6
   1   7   6-6.29489 12.3287   5
  -1  -7   6-5.99236 15.7452   2
  -1   7  -7 2151.95 212.579   3
   1  -7  -7 1567.15 195.393   3
   1   7   7 1675.25 204.571   5
  -1  -7   7 2273.59 210.120   6
  -1  -7   7 1972.31 206.503   2
   1  -7  -8 4.10595 7.19747   3
  -1   7  -8-7.06483 12.3780   3
  -1  -7   8 5.75967 11.2830   6
   1  -7  -9 2839.32 328.886   3
  -1   7  -9 3521.32 345.013   3
   1   7   9 3459.01 340.660   5
   1   7   9 3661.81 346.917   6
  -1  -7   9 3117.97 335.216   6
   1   7  10-6.17028 12.0981   5
   1   7  10 7.15062 8.87625   6
  -1  -7  10 14.9442 10.7028   6
  -1   7 -10 7.17256 10.8964   3
  -1  -7  10 5.99616 12.8770   5
   1  -7 -10 3.94780 9.79713   3
   1   7  11 85.8327 26.9278   5
   1   7  11 139.952 31.6799   6
  -1  -7  11 102.442 24.6926   6
  -1   7 -11 136.061 35.7587   3
  -1  -7  11 182.302 34.5974   5
   1  -7 -11 144.188 26.3458   3
   1   7  12 13.6376 14.6580   6
   1   7  12 6.18186 10.8684   5
  -1   7 -12 21.6003 14.1313   3
  -1  -7  12 4.45358 11.0716   6
   1   7  13 6.80385 8.47006   6
  -1  -7  13 11.7783 13.6727   5
   1   7  13 6.24643 12.2625   5
  -1   7 -13-7.36110 11.1988   3
  -1  -7  13 12.8292 9.21357   6
  -1  -7  14 17.7154 15.5784   5
  -1  -7  14 15.7248 10.9774   6
   1   7  14 6.65864 10.1975   6
   1  -7 -15 16929.9 1293.52   2
  -1   7 -15 10020.6 1269.66   4
  -1  -7  15 15568.6 1266.07   5
   1   7  15 11308.2 1260.66   6
  -1   7 -15 11024.9 1262.95   3
  -1  -7  16 6.96037 10.1313   6
  -1  -7  16 17.0910 13.2181   5
  -1   7 -16-9.31732 11.5598   4
  -1   7 -16 21.7065 15.5368   3
   1   7  16-6.26638 7.79047   6
   1   7  17 4349.38 483.852   6
  -1  -7  17 3904.17 471.542   6
  -1   7 -17 5019.76 490.347   3
  -1   7 -17 3920.91 493.018   4
   1  -7 -18 8.09083 15.8455   2
  -1  -7  18-5.66085 9.91664   5
  -1  -7  18 3.25717 7.54872   6
   1   7  18 12.3308 10.8003   6
  -1   7 -18-7.17183 12.5631   3
  -1   7 -18-9.13158 13.8528   4
  -1  -7  19 2630.84 278.553   6
  -1   7 -19 3009.26 299.732   3
  -1  -7  20 9.29101 8.60113   6
  -1   7 -20-7.04333 8.74715   3
  -1   7 -21 244.126 46.0204   3
  -1   7 -22 14.6419 12.9040   3
  -1   8  14 106.725 27.1892   6
   1  -8  13 27.2068 16.7159   5
  -1   8  13 28.0625 14.1486   6
   1   8 -13 23.2976 18.1852   4
  -1   8  12-5.75791 11.2850   6
   1  -8  12 15.7086 12.9787   5
  -1  -8 -12 10.6601 18.6778   2
   1   8 -12-7.71090 11.7056   4
  -1   8  11-5.92690 11.6076   6
   1  -8  11 5.34889 9.36983   5
  -1  -8 -11-11.6187 17.6253   2
   1   8 -11 7.62295 13.3529   4
  -1   8  10 12.1741 12.1676   6
   1  -8  10 32.8295 15.3489   5
  -1  -8 -10 37.6023 26.9996   2
   1   8 -10 22.5268 18.7601   4
  -1   8   9 31.1693 17.4164   6
   1  -8   9 32.1497 15.7321   5
  -1  -8  -9-13.3265 16.6642   2
   1   8  -9 7.35864 17.2045   4
  -1   8   8 109.006 26.6766   6
  -1  -8  -8 41.6727 31.6303   2
   1   8  -8 43.3522 24.3509   4
  -1   8   7 71.3542 21.8964   6
   1  -8   7 52.9016 21.8660   5
   1   8  -7 35.4854 20.3456   4
  -1  -8  -7 42.4364 33.1958   2
   1  -8   6 87.4944 23.7773   4
  -1   8   6 66.0497 22.2656   6
   1  -8   5-5.51958 8.37449   4
   1  -8   5 8.21611 17.6267   6
   1  -8   5 6.32631 13.5727   5
  -1  -8  -5 13.5928 26.6202   2
   1  -8   4-5.57538 8.46659   4
  -1  -8  -4 39.2647 30.3303   2
   1  -8   4-13.6840 31.7107   2
   1  -8   4 17.9467 17.5775   6
   1  -8   4 6.21919 13.3477   5
   1  -8   3 66.5596 21.2029   3
   1  -8   3 44.8805 19.0323   4
   1  -8   3 139.902 53.1843   2
  -1  -8  -3 72.9751 36.0073   2
   1  -8   3 133.068 36.9463   6
   1  -8   3 84.7012 27.6543   5
   1  -8   2 51.4803 21.8052   3
   1  -8   2 72.3992 21.8415   4
  -1  -8  -2 66.9246 33.1446   2
   1  -8   2 70.0950 46.5696   2
   1  -8   2 40.3727 24.4092   6
   1  -8   2 109.660 28.3808   5
   1  -8   1 5.51174 12.0588   3
   1  -8   1 32.6910 16.0024   4
  -1  -8  -1 40.6169 26.7843   2
   1  -8   1 76.9692 47.7251   2
   1  -8   1 43.0499 26.7653   6
  -1  -8  -1 8.15661 12.5974   6
   1  -8   1 37.1932 20.7372   5
   1  -8   0 127.848 28.5335   3
   1  -8   0 119.748 30.5516   4
  -1  -8   0 188.993 40.0731   6
   1  -8   0 149.875 41.3041   5
   1  -8  -1 58.6819 28.5055   5
   1  -8  -1 30.4849 13.4978   4
  -1  -8   1 15.8108 15.6098   6
   1   8   1 9.41779 9.43519   5
  -1  -8   1 8.43894 19.6561   2
   1  -8  -1 22.3049 33.8941   2
   1  -8  -2 28.8277 14.7791   4
   1  -8  -2 69.0985 49.6508   2
  -1  -8   2 38.6170 20.8673   2
  -1  -8   2 97.6240 28.3242   6
   1   8   2 47.4495 16.8135   5
   1  -8  -3 62.6896 17.1878   3
   1  -8  -3 92.2722 53.7695   2
  -1  -8   3 59.0149 23.1269   2
  -1  -8   3 86.9936 26.8191   6
   1   8   3 39.4582 18.2353   5
   1  -8  -4 12.8808 10.6770   3
   1  -8  -4 44.8901 39.3264   2
  -1  -8   4-6.87228 14.7727   2
   1   8   4 9.95554 9.79312   5
  -1  -8   4 7.08917 15.2371   6
   1  -8  -5 21.3105 49.3803   2
   1   8   5-5.29244 9.27038   5
  -1  -8   5-6.77998 11.8760   6
   1  -8  -5 4.07787 6.18595   3
   1  -8  -6 79.3974 52.2992   2
  -1  -8   6 58.3727 22.3447   6
   1   8   6 16.0586 14.5975   5
   1  -8  -6 43.4566 15.1911   3
   1  -8  -7 72.9732 50.6231   2
   1  -8  -7 23.0701 12.0793   3
  -1  -8   7 53.7254 19.8115   6
   1   8   7 27.0856 15.3270   5
   1   8   8 68.9756 23.4846   5
  -1  -8   8 132.550 29.3194   6
   1   8   8 87.2211 24.5252   6
   1  -8  -8 99.7494 53.3983   2
   1  -8  -8 75.6474 19.2276   3
  -1  -8   8 137.267 27.9199   5
   1   8   9 18.2799 13.2391   6
   1  -8  -9 30.1699 26.5063   2
   1  -8  -9 22.1139 11.3769   3
  -1  -8   9 21.4419 13.4435   5
  -1  -8  10 26.9823 14.3493   5
   1   8  10 23.7563 13.9375   6
  -1   8 -10 36.2463 16.8758   3
  -1  -8  10 14.5841 12.2427   6
   1  -8 -10 18.6121 11.5068   3
   1  -8 -10 27.3378 26.8595   2
  -1  -8  11 5.47523 8.31150   5
   1   8  11-5.85427 8.88609   6
  -1   8 -11-5.96326 5.23198   3
  -1  -8  11 4.49952 8.81724   6
   1  -8 -11 7.11046 8.24399   3
   1  -8 -11 12.3924 24.2709   2
  -1   8 -12 5.89671 8.95691   3
   1   8  12-5.69966 12.2361   6
  -1  -8  12 5.33522 11.4549   5
  -1  -8  12 12.8291 10.6034   6
   1  -8 -12 3.59856 8.35127   3
   1  -8 -13 3.61265 7.86094   3
  -1  -8  13 28.6134 11.9461   6
  -1   8 -13 11.8611 10.4710   3
   1  -8 -14 69.7401 17.9702   3
  -1   8 -14 82.6731 24.8183   3
  -1  -8  14 78.6710 18.8589   6
  -1  -8  15-3.47927 7.47187   6
  -1  -8  16 49.5734 14.4239   6
   1  -9   7 916.973 119.128   5
   1  -9   6 9.73820 9.57528   4
   1  -9   6 7.05241 13.8387   5
   1  -9   5 8962.49 900.566   4
   1  -9   4 4.93026 12.9630   4
  -1  -9  -3 51.3414 28.8827   2
  -1  -9  -2-9.61372 20.6458   2
  -1  -9  -1 649.245 100.049   2
   1  -9   0-12.7540 24.9963   2
  -1  -9   0-8.63681 16.9424   2
  -1  -9   1 806.527 108.388   6
   1  -9  -1 809.558 128.398   2
  -1  -9   2-7.85817 11.9336   6
   1  -9  -2-14.0464 21.3151   2
   1  -9  -2-4.18864 8.22206   3
   1  -9  -3 86.1333 43.6970   2
   1  -9  -3 32.3158 14.1520   3
  -1  -9   4-7.64020 14.9630   6
   1  -9  -4 3.91140 8.39223   3
  -1  -9   5 15801.2 985.118   6
   1  -9  -5 7853.10 950.157   3
   1  -9  -6 3.73012 8.01058   3
   1  -9  -7 619.368 74.7456   3
  -2   0   0 774743. 74749.7   6
   2   0   0 795491. 74767.9   4
  -2   0   0 772167. 74761.1   4
  -2   0   0 813081. 74793.2   1
  -2   0   0 738663. 74766.8   2
   2   0   0 730856. 74753.1   6
  -2   0   0 754763. 74759.7   3
   2   0   0 785732. 74754.8   3
   2   0   0 760528. 74786.2   1
  -2   0   0 817815. 74789.1   1
  -2   0   0 672093. 74751.8   5
   2   0   0 797433. 74775.4   5
   2   0   1 1295.46 167.043   4
   2   0  -1 1205.76 175.179   4
  -2   0  -1 1332.54 163.250   4
   2   0   1 851.880 161.355   1
   2   0   1 1373.04 183.612   1
  -2   0  -1 1548.74 195.003   1
  -2   0   1 1312.55 179.552   1
   2   0   1 1359.82 159.001   3
   2   0  -1 1279.41 154.593   3
   2   0  -1 1381.84 157.918   6
  -2   0  -1 1041.40 146.851   6
   2   0   1 1625.57 173.483   5
  -2   0  -1 1112.09 150.116   5
   2   0  -1 1522.89 166.689   5
  -2   0   1 1433.27 158.016   5
  -2   0   1 1640.00 179.797   2
  -2   0  -1 1337.01 191.920   1
   2   0  -1 1036.69 176.962   1
  -2   0   1 1436.04 179.721   1
  -2   0  -2 396.398 66.9696   5
  -2   0   2 631.589 77.8872   5
   2   0   2 525.745 83.8239   5
  -2   0  -2 558.488 88.3179   2
  -2   0   2 539.535 87.2067   2
   2   0  -2 408.848 78.7701   4
   2   0   2 456.142 78.7853   4
  -2   0  -2 476.970 74.6943   4
  -2   0  -2 386.701 73.1167   3
   2   0   2 354.228 69.3169   3
   2   0  -2 418.867 68.2052   3
  -2   0   2 486.767 72.2760   6
   2   0   2 352.450 78.3000   1
   2   0  -2 405.331 83.1584   1
   2   0   2 460.065 85.5375   1
  -2   0   2 624.408 92.7211   1
  -2   0  -2 510.239 91.8575   1
   2   0  -2 497.648 89.3492   1
  -2   0  -2 475.493 66.3779   6
  -2   0   3 11.8115 23.1587   1
   2   0   3 13.1890 16.3746   1
   2   0  -3 11.8589 23.2515   1
  -2   0   3 34.7543 23.6043   6
   2   0   3 9.85332 19.3294   5
   2   0   3 34.7848 22.7352   1
   2   0  -3-14.7008 25.7750   1
  -2   0  -3 35.6866 31.2751   2
  -2   0   3 19.0236 26.3676   2
   2   0   3-8.94259 13.6123   4
  -2   0  -3 7.59974 13.3596   4
   2   0   3 24.8047 21.7535   3
  -2   0  -3-9.59759 20.6205   3
  -2   0  -3-12.2127 26.2240   1
  -2   0  -3 4.69433 13.0500   6
  -2   0  -4 2621.06 281.433   6
  -2   0   4 2653.88 294.789   6
   2   0   4 3100.02 292.998   6
  -2   0   4 2190.75 282.287   5
   2   0   4 2825.49 302.437   5
   2   0  -4 2642.53 289.837   5
   2   0   4 2435.22 310.177   1
  -2   0   4 2620.87 299.072   2
  -2   0  -4 3319.16 318.654   2
   2   0  -4 2751.86 304.985   4
   2   0   4 3196.53 304.907   4
  -2   0  -4 2445.01 289.648   4
   2   0   4 2512.15 294.926   3
  -2   0  -4 2590.87 301.160   3
  -2   0   4 2578.89 309.046   1
   2   0  -4 2673.97 325.169   1
   2   0  -4 2826.85 291.940   3
  -2   0   4 2669.78 309.283   1
   2   0   4 3061.50 322.011   1
   2   0  -4 2887.86 310.004   1
   2   0  -5 23.7765 25.6395   1
   2   0   5 51.0095 21.7880   6
  -2   0   5 7.95758 18.6265   6
  -2   0  -5 34.8948 16.5468   6
  -2   0   5 38.1205 27.3869   1
   2   0  -5 16.6437 20.7823   1
  -2   0   5 32.1144 15.7691   5
   2   0   5 27.8468 21.6695   5
  -2   0  -5 21.6935 23.4181   3
  -2   0  -5 47.8877 29.7733   2
  -2   0   5 24.2188 21.3741   2
   2   0  -5 29.4435 24.4546   4
   2   0   5 8.14230 16.1619   4
   2   0  -5 26.5747 19.4772   3
  -2   0  -5 36.1577 28.0520   1
   2   0   5 26.6594 23.4968   1
  -2   0  -5 13.9950 30.1388   1
   2   0   5 14.0066 21.4101   1
  -2   0   6 19057.0 1959.84   2
   2   0   6 19847.7 1967.79   5
  -2   0   6 16312.0 1945.91   5
  -2   0   6 23425.9 1970.70   6
  -2   0  -6 21815.5 1951.04   6
   2   0   6 19405.4 1954.40   6
  -2   0  -6 22620.7 1983.50   2
  -2   0  -6 20434.4 1984.93   1
   2   0   6 18196.1 1960.38   4
   2   0  -6 18245.7 1968.17   4
   2   0   6 17567.0 1958.64   4
  -2   0  -6 19626.8 1975.18   3
  -2   0   6 20367.3 1986.49   1
   2   0   6 22460.0 1991.69   1
  -2   0  -6 18363.1 1981.01   1
   2   0  -6 19196.6 1957.46   3
  -2   0   6 19682.7 1979.12   1
   2   0  -6 24961.9 1992.82   1
   2   0  -7 747.662 111.232   1
  -2   0   7 508.983 91.2280   1
   2   0   7 492.770 70.3297   6
  -2   0   7 631.667 86.7286   6
  -2   0  -7 492.494 66.4370   6
   2   0  -7 465.818 66.9966   5
  -2   0   7 543.840 69.9269   5
  -2   0   7 412.484 71.8270   2
   2   0   7 513.796 82.5665   5
  -2   0  -7 522.876 87.5252   3
  -2   0  -7 389.915 83.6588   2
   2   0  -7 383.900 76.5660   4
   2   0  -7 463.676 72.8150   3
  -2   0  -7 517.630 91.5909   1
  -2   0  -7 553.842 86.8283   1
   2   0   7 631.932 97.5467   1
   2   0  -7 412.506 81.2486   1
  -2   0   7 628.292 93.3503   1
  -2   0   8 5360.98 539.208   2
   2   0  -8 4910.44 554.471   4
   2   0   8 4834.59 540.888   4
  -2   0  -8 5919.41 567.409   3
  -2   0  -8 5780.32 560.214   1
  -2   0   8 5844.73 572.201   1
   2   0  -8 6434.52 583.634   1
   2   0   8 5452.53 566.664   1
   2   0  -8 4485.57 529.048   5
   2   0   8 5410.50 555.497   5
  -2   0   8 4241.93 530.833   5
  -2   0  -8 5817.17 564.747   2
   2   0   8 6176.36 577.633   1
  -2   0  -8 4849.52 562.493   1
   2   0  -8 5250.70 555.623   1
  -2   0   8 6048.72 568.250   1
  -2   0   8 6486.82 561.022   6
   2   0   8 5149.52 538.148   6
  -2   0  -8 4983.24 530.001   6
  -2   0   9 952.441 116.894   2
  -2   0  -9 998.629 141.066   1
   2   0  -9 1084.73 134.948   1
   2   0  -9 572.675 123.303   4
   2   0   9 919.208 119.948   4
  -2   0   9 997.440 132.393   6
   2   0   9 927.524 117.872   6
  -2   0  -9 1135.91 149.253   3
  -2   0   9 894.549 133.905   1
  -2   0   9 865.215 112.048   5
  -2   0  -9 977.328 135.090   1
  -2   0   9 991.443 140.891   1
   2   0  -9 1023.09 144.819   1
   2   0   9 998.069 138.878   1
   2   0  10 271050. 26687.0   5
  -2   0  10 261879. 26667.1   2
  -2   0 -10 268047. 26687.3   2
  -2   0  10 267717. 26682.8   6
   2   0  10 274798. 26672.4   6
   2   0 -10 291825. 26688.5   4
  -2   0  10 296036. 26700.2   1
  -2   0 -10 289269. 26700.9   3
   2   0  10 281566. 26695.8   1
   2   0 -10 278550. 26686.1   1
  -2   0 -10 265759. 26698.2   1
  -2   0 -10 249001. 26685.8   1
  -2   0  10 296008. 26701.2   1
   2   0  10 269452. 26695.1   1
  -2   0  10 254488. 26658.0   5
  -2   0  11 11.9074 25.5768   6
   2   0  11 16.6325 20.6405   6
  -2   0  11 13.5073 17.7909   2
  -2   0 -11-14.4958 25.4233   3
  -2   0  11 4.66821 13.6202   5
   2   0  11-11.8028 20.7136   5
  -2   0 -11 46.6960 35.4408   2
   2   0 -11 33.1585 30.6382   4
   2   0 -11 21.8991 19.2221   1
  -2   0  11 26.4318 34.7475   1
  -2   0 -11 10.9594 27.1783   1
   2   0  11 26.1167 25.6051   1
  -2   0 -11 14.9165 29.2401   1
   2   0  11 13.4789 26.4278   1
  -2   0 -12 28703.6 3185.84   2
   2   0 -12 37503.3 3199.22   1
   2   0  12 36272.9 3209.01   1
  -2   0 -12 26058.3 3201.16   1
   2   0  12 28767.9 3187.95   5
  -2   0  12 35307.3 3177.23   2
   2   0 -12 40038.0 3222.37   3
  -2   0 -12 30298.7 3201.71   3
  -2   0  12 36514.2 3168.20   5
   2   0  12 31924.9 3182.74   6
  -2   0  12 21186.3 3178.52   6
  -2   0 -12 30743.6 3192.92   1
  -2   0  12 34179.1 3203.06   1
   2   0 -12 33176.9 3208.71   1
   2   0 -13 80.8460 44.2380   3
  -2   0  13 147.328 35.7208   2
   2   0 -13 78.4637 38.3981   1
  -2   0  13 189.923 49.0994   1
  -2   0  13 117.818 28.9220   5
   2   0  13 82.6126 36.4328   5
  -2   0 -13 122.197 39.6488   2
   2   0 -13 160.976 45.0995   4
   2   0  13 158.339 42.4829   6
   2   0  13 124.932 45.5366   1
  -2   0 -13 75.1932 45.3915   3
   2   0  13 104.311 48.6457   1
  -2   0 -13 169.168 56.7918   1
  -2   0  14 22374.7 2376.37   5
  -2   0 -14 16783.1 2385.55   2
   2   0 -14 28919.1 2409.04   1
   2   0  14 27478.3 2418.15   1
   2   0 -14 28995.3 2418.53   4
   2   0  14 19711.8 2392.51   5
   2   0 -14 19897.3 2412.15   3
  -2   0 -14 22618.4 2411.66   3
   2   0  14 29104.4 2406.24   6
  -2   0  14 16812.1 2389.13   6
  -2   0  14 31060.8 2394.45   2
  -2   0 -14 31099.2 2425.06   1
  -2   0  14 28312.9 2422.02   1
   2   0  14 24872.4 2425.73   1
  -2   0  15 11.5548 23.5100   6
   2   0  15 89.0310 35.7164   6
  -2   0  15 70.2165 29.6827   2
   2   0  15 111.352 35.7360   5
  -2   0  15 102.624 41.1008   1
   2   0 -15 33.6209 39.4712   1
  -2   0 -15 70.9075 37.8026   1
  -2   0 -15 52.0520 24.9513   2
   2   0 -15 83.9502 35.2415   4
  -2   0 -15 44.7762 35.1677   3
  -2   0 -15 38.2030 47.7454   1
   2   0  15 60.5162 33.0767   1
  -2   0  15 19.4613 34.6802   1
   2   0 -15 58.9993 28.0761   1
   2   0  16 4366.06 429.173   5
  -2   0  16 4946.63 423.597   2
  -2   0  16 2652.96 401.405   5
  -2   0 -16 4694.54 452.723   4
   2   0 -16 4554.11 442.731   4
   2   0 -16 3550.86 429.567   1
   2   0  16 4181.05 443.634   1
  -2   0 -16 4147.67 479.293   1
  -2   0 -16 3067.16 428.409   3
  -2   0  16 6021.94 496.307   1
  -2   0  16 3720.36 424.882   6
  -2   0 -16 4604.21 456.254   1
  -2   0  16 4074.82 450.549   1
   2   0 -16 4173.01 455.546   1
   2   0  16 4093.53 447.071   1
  -2   0  17 94.6280 32.2424   6
   2   0 -17 73.0515 43.2299   1
  -2   0 -17 129.613 49.9412   1
  -2   0  17 85.8138 43.4225   1
  -2   0  17 158.549 36.8765   2
  -2   0  17 85.2485 56.6883   1
   2   0  17 146.660 45.3630   1
   2   0 -17 55.0364 30.8100   1
   2   0 -17 44.5654 33.0695   3
  -2   0  17 101.562 27.1115   5
   2   0  17 70.2860 29.1773   5
  -2   0 -17 162.541 49.2209   4
   2   0 -17 82.4958 39.0901   4
  -2   0 -17 103.322 55.0079   1
   2   0  17 31.8180 29.2324   1
  -2   0 -17 42.4621 29.0917   3
  -2   0 -17 65.9940 31.0528   2
  -2   0  18 60.7835 27.7241   2
  -2   0  18 44.0331 17.8564   5
   2   0  18 65.9555 26.4145   5
   2   0 -18-13.9937 21.6189   3
   2   0 -18 18.6921 32.9963   1
  -2   0  18 18.6137 36.6817   1
  -2   0 -18 17.2414 26.4728   1
   2   0  18 29.2604 28.9423   1
   2   0 -18 42.0360 30.3373   1
  -2   0  18 21.8259 27.3414   1
  -2   0 -18 14.7128 29.1026   4
   2   0 -18 28.0669 27.7859   4
  -2   0 -18 41.7492 41.0847   1
  -2   0 -18 81.5820 41.4546   3
  -2   0  18 49.0267 22.9977   6
   2   0  18 10.4840 20.9357   6
  -2   0 -18 62.5915 28.5310   2
   2   0 -19 76.7108 34.0395   3
   2   0 -19 37.6902 29.1114   1
  -2   0  19 18.7880 37.2029   1
   2   0  19 14.5253 31.6428   1
  -2   0  19 21.9331 19.9813   1
  -2   0  19 36.0379 18.8558   5
   2   0  19 114.363 33.1477   5
  -2   0 -19 86.5168 38.2834   4
   2   0 -19 13.6260 24.4932   4
   2   0  19 47.5765 39.6682   1
   2   0  19 81.2661 32.5458   6
  -2   0 -19 61.9576 36.5912   1
  -2   0 -19 33.8116 24.0483   2
  -2   0 -20 25954.7 2644.64   4
  -2   0 -20 31672.4 2625.63   2
   2   0 -20 20986.8 2634.74   1
   2   0  20 19172.8 2628.19   1
   2   0 -20 29544.8 2643.70   4
  -2   0  20 28909.8 2617.27   6
   2   0  20 30504.3 2632.98   6
   2   0 -20 29360.1 2643.96   3
  -2   0 -20 31137.4 2646.77   3
  -2   0  20 27879.1 2630.34   2
  -2   0  20 31926.1 2610.45   5
  -2   0  20 17989.3 2643.51   1
  -2   0 -20 23057.0 2651.87   1
   2   0 -20 16512.5 2636.01   1
   2   0  20 16926.4 2628.59   1
  -2   0  21 18.6085 20.2803   2
   2   0 -21 36.5772 32.2350   1
  -2   0  21 33.9232 29.9262   1
  -2   0 -21 34.6514 34.1195   1
  -2   0  21 50.5717 17.9141   5
   2   0  21 38.5528 19.4345   5
  -2   0  21 20.9096 31.9211   1
   2   0 -21 14.2280 21.8795   1
  -2   0 -21 19.0845 33.6209   1
   2   0 -21 56.0256 31.2400   3
   2   0  21-14.9697 18.8853   1
  -2   0 -21 69.3378 33.7593   3
   2   0  21 29.6828 24.7711   6
  -2   0  21 19.6491 15.5953   6
  -2   0  22 22093.3 2184.33   5
  -2   0 -22 25141.1 2226.33   4
   2   0 -22 14421.2 2203.75   1
   2   0  22 16191.5 2201.96   1
  -2   0 -22 17384.3 2225.60   1
   2   0  22 25259.4 2199.74   5
  -2   0 -22 24389.3 2198.58   2
   2   0 -22 24123.5 2213.70   3
  -2   0 -22 25154.4 2218.71   3
  -2   0  22 20624.2 2248.36   1
  -2   0  22 21890.2 2190.59   6
   2   0  22 27491.9 2213.60   6
  -2   0  22 20517.9 2228.76   1
  -2   0 -22 23709.8 2237.77   1
   2   0 -22 22729.3 2241.00   1
   2   0  22 19556.0 2218.83   1
  -2   0  23 61.9609 23.6528   6
   2   0 -23 67.5529 39.7463   1
  -2   0 -23 122.227 37.4325   3
   2   0  23 86.6193 25.0457   5
  -2   0 -23 95.3290 41.0135   4
   2   0 -23 35.6286 27.9041   4
   2   0 -23 39.0132 25.1417   3
   2   0 -23 76.7709 34.3303   1
  -2   0  23 93.4473 43.8617   1
   2   0  23 43.0353 24.1060   1
  -2   0 -23 66.8793 36.5370   1
  -2   0 -23 73.6805 27.7683   2
   2   0 -24 9186.71 854.377   4
   2   0  24 10481.5 856.122   6
  -2   0  24 8018.11 835.503   6
  -2   0 -24 8959.70 858.023   3
   2   0 -24 8386.77 852.335   3
  -2   0 -24 8930.63 843.248   2
  -2   0  24 8449.12 832.255   5
   2   0  24 9054.30 842.235   5
   2   0 -25 7.47201 16.0475   4
   2   0 -25 8.55481 10.6228   3
  -2   0 -25 9.00214 15.7865   3
  -2   0  25 4.93400 8.67556   6
   2   0  25 7.57102 14.8462   6
  -2   0  25 12.3245 11.4029   5
   2   0  25 5.70423 10.0203   5
   2   0 -26 115.627 32.3413   4
  -2   0 -26 117.570 34.1532   3
   2   0 -26 63.9186 24.9634   3
  -2   0  26 79.1752 24.1595   6
   2   0  26 115.898 29.1417   6
   2   0  26 96.0024 24.2154   5
  -2   0 -27 7.83754 13.7344   3
   2   0 -27 7.64939 14.9859   3
  -2   0  27 4.40724 7.73048   6
   2   0  27-6.74392 15.6321   6
  -2   0  27 3.87594 8.99041   5
   2   0  27 5.00947 6.21792   5
   2   0 -28 577.632 81.2469   4
   2   0  28 552.363 78.1955   6
  -2   0 -28 555.233 82.3878   3
   2   0 -28 568.143 82.6503   3
   2   0  29 5.84247 11.4608   6
   2   0 -29 6.30141 12.3582   4
   2   0 -29 14.1072 15.1465   3
  -2   0 -29 6.91679 8.59253   3
   2   0  29 4.43416 7.79510   5
   2   0  30 2425.07 280.472   5
   2   0 -30 2694.26 290.614   4
   2   0  30 3047.24 290.472   6
  -2   0  30 2805.21 281.518   6
   2   0 -31 37.7818 17.5136   3
   2   0  31 4.06874 8.12826   5
   2   0  31 26.1349 12.2178   6
   2   0  32 6802.58 684.004   5
   2   1 -32 5.64989 9.91203   4
   2   1 -31-5.92193 8.98658   4
   2   1 -31-6.22177 15.4143   3
   2  -1  31 7.06210 8.18571   5
   2   1 -30-6.33630 11.0988   4
   2   1 -30-6.56436 12.8555   3
  -2  -1 -30 6.08893 11.9244   3
   2  -1  30 3.71320 7.27188   5
  -2   1  30-4.04800 7.09062   6
   2   1 -29 7.00101 12.2806   3
  -2  -1 -29 6.47813 11.3661   3
   2  -1  29 3.91243 5.97092   5
  -2   1  29 8.34376 8.97378   6
   2  -1  29 11.6297 13.4900   6
   2   1 -28-6.62242 14.2071   4
  -2  -1 -28 20.7348 17.1213   3
   2   1 -28-7.37662 9.13673   3
   2  -1  28-4.07545 6.18250   5
  -2   1  28 4.44262 6.73946   6
   2  -1  28-5.71995 10.0193   6
   2   1 -27 7.10833 12.5314   4
   2  -1  27 21.5741 12.0338   5
   2   1 -27 7.78407 16.7591   3
  -2  -1 -27 29.4031 18.2641   3
  -2   1  27 4.73241 11.0570   6
   2  -1  27 12.0837 11.9167   6
   2   1 -26 8.20017 12.4571   3
  -2  -1 -26-7.81559 11.8746   3
   2   1 -26-7.21411 12.6540   4
   2  -1  26-4.49000 7.89305   5
  -2  -1 -26 6.14005 12.0430   2
   2  -1  26 6.37492 13.6923   6
  -2   1  26-19.5585 9.59895   6
   2   1 -25 17.3116 20.1499   3
  -2  -1 -25 33.6756 22.2043   3
   2   1 -25 15.5441 16.7848   4
  -2  -1 -25 32.0120 19.5201   2
   2  -1  25 44.3801 17.6650   6
  -2   1  25 10.4370 10.4007   6
   2  -1  25 14.3371 11.9950   5
  -2   1  24-5.42066 8.22335   6
  -2   1  24 4.19783 9.00601   5
  -2  -1 -24 6.73551 16.6852   2
  -2  -1 -24 8.96753 15.7080   3
   2   1 -23 214.430 44.0585   4
  -2   1  23 150.861 30.7005   6
  -2   1  23 109.333 43.7882   1
  -2  -1 -23 147.341 50.5865   1
  -2   1  23 151.832 28.6318   5
   2  -1  23 131.350 30.3015   5
  -2  -1 -23 114.644 37.5448   3
   2   1 -23 203.260 48.7364   3
  -2  -1 -22 7.46857 16.0223   2
  -2  -1 -22 10.1795 17.8306   3
   2   1 -22-9.85314 14.9467   3
   2   1 -22-11.6393 24.9698   1
  -2   1  22-21.4644 26.5854   1
   2  -1  22-7.09485 15.2205   6
  -2   1  22 6.21798 9.43241   6
  -2   1  22-10.9289 25.3242   2
  -2   1  22-13.0101 16.1141   1
  -2  -1 -22 14.2912 25.0327   1
   2   1 -22 26.8041 22.1328   4
  -2   1  22-4.33656 10.0486   5
   2  -1  22-5.63159 11.0288   5
   2   1 -21-9.61925 18.8385   4
  -2  -1 -21-10.8460 16.4534   3
   2   1 -21-10.4517 20.4687   3
  -2  -1 -21-22.2315 27.5359   1
  -2   1  21-6.55325 15.1856   6
   2  -1  21 7.44952 14.5895   6
  -2   1  21-11.4152 26.4513   2
   2   1 -21 19.6230 24.3050   1
  -2  -1 -21-15.9171 13.9409   1
  -2   1  21-14.4022 25.2276   1
   2  -1  21 6.04209 11.8334   5
  -2   1  21 4.30231 6.52762   5
  -2  -1 -21 7.81547 15.3061   2
  -2   1  21-22.3880 33.9617   1
   2  -1  21-11.2745 17.1033   1
  -2   1  20 7.04413 12.3552   6
   2  -1  20 7.80965 15.3076   6
  -2  -1 -20-8.32320 14.5932   2
   2   1 -20 20.8899 24.2113   4
  -2  -1 -20-23.0276 28.5288   1
   2  -1  20-16.4504 20.3853   1
  -2   1  20-12.0517 21.1197   2
  -2  -1 -20 16.6500 20.6323   1
   2   1 -20-19.7134 24.4250   1
  -2   1  20 15.0613 26.3895   1
   2  -1  20 12.6907 14.7172   5
  -2   1  20 13.3468 10.3288   5
   2   1 -20-12.6935 11.1355   1
  -2   1  20 23.0108 28.5080   1
   2  -1  20-12.7587 15.8157   1
   2   1 -20-11.1154 21.7775   3
  -2  -1 -20 11.5452 26.7598   3
  -2   1  19 37.9135 20.0811   6
   2  -1  19 40.8152 25.8994   6
  -2  -1 -19 35.5289 23.4725   2
   2   1 -19 11.5126 20.3220   4
  -2  -1 -19-23.4263 41.1111   1
   2  -1  19 16.5826 20.6923   1
  -2   1  19 11.9387 21.0627   2
   2   1 -19 23.2132 25.0261   3
  -2   1  19 23.2170 35.3086   1
   2  -1  19-13.3800 23.5712   1
   2   1 -19 26.0241 19.8981   1
   2   1 -19 19.5232 17.2826   1
  -2   1  19 16.5971 14.7518   1
  -2  -1 -19 34.1304 36.6960   1
   2  -1  18 7.37581 14.5749   5
  -2   1  18 27.9745 16.4489   5
   2   1 -18 38.1313 37.3883   1
  -2  -1 -18 48.0224 31.4088   1
  -2   1  18 33.4065 29.3223   1
  -2   1  18-11.4075 24.5495   2
   2   1 -18 12.3932 26.6581   3
  -2  -1 -18 13.0297 22.9057   3
   2   1 -18 38.0068 27.2480   4
  -2  -1 -18 23.3712 35.5062   1
   2   1 -18 36.5823 26.2321   1
   2  -1  18 16.3043 16.0830   6
   2  -1  18 16.5249 14.6027   1
   2  -1  17 117.915 35.5678   6
   2  -1  17 127.396 32.3474   5
  -2   1  17 139.980 27.8153   5
   2   1 -17 171.610 58.8982   1
  -2  -1 -17 135.584 53.9232   1
  -2   1  17 115.862 49.3349   1
  -2   1  17 128.850 41.4034   2
  -2  -1 -17 134.235 42.8935   2
   2   1 -17 27.4903 26.4967   4
  -2  -1 -17 91.9044 50.5168   1
   2  -1  17 113.311 50.3413   1
  -2  -1 -17 55.1139 35.8799   3
  -2   1  17 111.434 59.5929   1
   2  -1  17 13.7265 31.4571   1
   2   1 -17 91.6607 36.4793   1
   2   1 -17 130.403 42.6387   3
  -2  -1 -16-10.9984 19.2815   2
  -2  -1 -16 14.5258 25.4563   3
  -2  -1 -16-22.0156 27.2798   1
  -2   1  16 9.71768 24.0855   6
   2  -1  16-8.62439 18.5190   6
   2   1 -16 13.9938 24.5248   3
   2   1 -16 18.1910 22.5452   1
  -2  -1 -16 14.5321 28.4705   1
  -2   1  16 15.2651 26.7506   1
   2  -1  16 8.29337 16.2611   5
  -2   1  16 9.33013 14.1758   5
  -2   1  16 21.2571 32.2558   1
   2  -1  16 27.3502 20.7598   1
   2   1 -16 11.1254 13.8028   1
  -2   1  15 10.5081 20.5899   6
   2  -1  15 8.72546 17.1011   6
   2  -1  15-8.94303 17.5269   5
  -2   1  15 14.4515 11.9521   5
   2   1 -15 34.4545 33.7442   1
  -2   1  15-9.70530 22.4991   2
  -2  -1 -15 11.6716 22.8673   2
   2   1 -15 15.6341 19.3760   4
  -2  -1 -15-20.7547 31.4911   1
   2  -1  15 14.9513 26.1978   1
   2   1 -15 14.7915 22.4482   3
   2  -1  15 26.7276 28.6773   1
  -2   1  15 20.0074 30.3578   1
  -2  -1 -15-15.2276 29.8290   3
  -2   1  14 102.333 38.8296   6
   2  -1  14 17.3769 19.1746   6
  -2   1  14 26.1213 23.3156   1
   2   1 -14 16.2713 25.0895   1
  -2  -1 -14 71.9035 36.6353   1
  -2   1  14 84.5112 31.0985   2
  -2   1  14 130.685 49.2584   1
   2   1 -14 29.8393 19.9917   1
   2  -1  14 12.8133 22.8906   1
   2  -1  14 38.4864 22.7444   5
  -2   1  14 33.5485 21.4641   5
  -2  -1 -14 36.9346 24.5268   2
   2   1 -14 33.5729 25.8587   4
   2   1 -14 63.8231 37.2451   3
   2  -1  14 14.1926 21.9945   1
  -2  -1 -14 79.2471 41.8856   3
  -2  -1 -14 38.7076 38.1681   1
  -2   1  13 1351.83 137.739   5
   2  -1  13 1136.87 159.267   1
   2   1 -13 1326.13 157.659   1
  -2  -1 -13 837.666 153.069   2
   2   1 -13 1108.52 170.251   4
  -2   1  13 1313.06 153.390   2
   2   1 -13 1628.65 192.196   3
  -2  -1 -13 1045.67 167.428   3
  -2   1  13 1611.58 175.529   6
   2  -1  13 880.310 143.277   6
  -2   1  13 950.037 130.014   5
  -2  -1 -13 1243.73 160.387   1
  -2   1  13 1156.73 164.382   1
   2   1 -13 1223.94 179.161   1
   2  -1  13 1216.76 164.662   1
  -2   1  12 110.607 42.9629   6
  -2   1  12 120.901 43.3616   1
   2   1 -12 45.3872 31.0509   1
  -2  -1 -12 84.3014 34.5483   1
  -2   1  12 85.3269 22.5520   5
  -2   1  12 108.314 36.5534   2
   2   1 -12 37.1484 37.5430   3
   2  -1  12 43.9180 30.3070   5
  -2   1  12 110.232 27.1702   5
  -2  -1 -12 93.5647 41.6029   2
   2   1 -12 47.4607 40.2756   4
   2  -1  12 142.875 46.4411   1
   2   1 -12 123.950 40.5121   1
  -2  -1 -12 99.8237 44.6897   3
  -2  -1 -12 116.986 51.5477   1
   2  -1  12 106.461 39.7559   1
  -2   1  11 29.8213 29.2258   6
  -2  -1 -11 10.2775 22.0815   1
  -2   1  11 11.8666 23.2709   1
   2   1 -11-14.7695 25.8990   1
  -2   1  11 6.64633 9.28336   5
  -2   1  11 17.8122 17.4836   2
   2   1 -11 38.5225 41.3388   3
   2  -1  11 11.5834 22.7170   5
  -2  -1 -11-13.7173 26.8909   2
   2   1 -11 33.1025 32.4362   4
   2  -1  11 12.8659 25.2253   1
  -2   1  11 14.5788 25.5654   1
   2   1 -11 9.79077 17.1926   1
  -2  -1 -11 16.6776 32.6836   3
   2  -1  11 24.5420 21.5284   1
  -2  -1 -11 15.6131 23.7153   1
   2   1 -10 20.8340 25.8212   3
  -2   1  10 23.5245 25.2504   1
   2   1 -10 14.3577 21.7997   1
  -2   1  10 3.00139 6.50513   5
   2  -1  10 11.6453 17.6897   5
  -2   1  10 18.0838 14.8440   5
  -2   1  10 17.7107 19.0199   2
  -2  -1 -10 13.9235 32.2766   2
   2   1 -10 15.6826 27.4856   4
  -2  -1 -10 10.0674 19.7374   1
   2  -1  10 24.9950 21.9105   1
   2   1 -10-9.69878 17.0138   1
  -2   1  10 13.8178 24.2213   1
   2  -1  10 13.1858 16.3579   6
  -2   1  10-16.0138 34.3667   6
  -2  -1 -10-14.9075 22.6329   1
   2   1  -9 37.0797 18.9143   5
   2   1  -9 86.9894 54.2004   3
  -2   1   9 106.277 36.3183   1
   2   1  -9 59.9921 39.8543   1
   2  -1   9 59.5654 28.2406   5
  -2   1   9 60.1580 23.0480   5
   2   1  -9 49.5686 26.2559   2
  -2  -1  -9 13.9841 37.2224   2
   2   1  -9 44.7757 37.4494   4
  -2  -1  -9 91.5607 33.8665   1
   2   1  -9 77.9234 28.9141   1
  -2   1   9 12.4209 19.7617   1
  -2   1   9 54.4601 42.4846   6
  -2  -1  -9 71.5000 33.6672   1
   2  -1   9 104.702 34.3138   1
  -2   1   8 786.144 123.138   6
   2   1  -8 618.744 120.487   3
   2   1  -8 441.724 65.8924   5
  -2   1   8 332.379 47.4594   5
   2   1  -8 377.643 82.1857   1
  -2   1   8 649.590 89.8032   1
  -2   1   8 315.823 51.4205   5
  -2   1   8 422.170 69.6642   2
   2  -1   8 320.913 74.0473   5
   2   1  -8 437.169 69.3037   2
  -2  -1  -8 250.507 71.0195   2
   2   1  -8 513.960 92.2270   4
   2  -1   8 394.832 77.1194   1
  -2  -1  -8 506.615 76.6755   1
   2   1  -8 396.475 73.4486   1
  -2   1   8 442.383 80.3209   1
   2  -1   8 513.536 61.0105   6
   2  -1   8 450.651 80.5066   1
  -2  -1  -8 473.459 84.2668   1
  -2   1   7 99.8258 49.7086   6
   2  -1   7 69.7153 17.1888   6
   2   1  -7 79.8648 39.8817   1
   2   1  -7 29.2569 18.7943   5
  -2   1   7 21.8365 9.67067   5
   2  -1   7 96.1308 36.7969   5
  -2   1   7 63.1058 13.6958   5
  -2   1   7 34.3481 25.4381   2
   2   1  -7 66.7075 27.9901   2
  -2  -1  -7 26.9471 24.1232   2
   2   1  -7 14.0196 27.9061   4
  -2  -1  -7 40.3915 35.7262   3
   2  -1   7 37.1545 29.1292   1
   2   1  -7 117.414 41.0535   1
  -2   1   7 34.5240 28.9415   1
   2  -1   7 84.9245 38.6346   1
  -2  -1  -7 38.2101 25.4383   1
  -2   1   6 314.891 85.2563   6
   2   1  -6 224.399 65.0003   1
  -2   1   6 321.380 63.0772   1
   2  -1   6 168.787 25.7899   6
   2   1  -6 118.319 64.5092   3
  -2   1   6 111.850 22.3035   5
  -2   1   6 128.525 41.1292   2
   2  -1   6 340.274 60.3236   5
  -2  -1  -6 277.769 60.3220   2
   2   1  -6 154.457 40.6966   2
  -2   1   6 202.082 47.0887   1
   2  -1   6 148.115 42.1845   4
   2  -1   6 222.844 51.3328   1
  -2  -1  -6 130.640 46.0054   1
   2  -1   6 208.443 52.0138   1
  -2  -1  -6 297.845 58.6607   3
  -2  -1  -5 133.251 38.9678   3
  -2   1   5 89.4800 60.0255   6
  -2   1   5 163.646 42.7240   1
   2   1  -5 219.377 57.8816   1
   2   1  -5 192.830 60.3396   3
   2   1  -5 76.5874 28.5487   5
  -2   1   5 145.480 39.4058   2
  -2   1   5 107.093 18.3122   5
   2  -1   5 165.701 44.2535   5
  -2  -1  -5 157.362 47.5283   2
   2   1  -5 147.636 44.7897   4
  -2  -1  -5 81.3575 24.8713   4
   2  -1   5 205.255 43.8843   4
   2  -1   5 190.237 46.0703   1
   2   1  -5 51.5109 28.2800   1
  -2   1   5 80.4505 36.9362   1
  -2  -1  -5 140.433 39.7572   1
  -2  -1  -5 127.417 42.8911   1
   2  -1   5 190.176 49.2357   1
  -2  -1  -4 418.175 71.5084   3
  -2   1   4 537.193 121.157   6
  -2   1   4 478.998 53.1257   5
  -2   1   4 383.433 73.6704   1
   2   1  -4 423.162 73.9815   5
  -2   1   4 430.613 73.6489   2
  -2  -1  -4 461.818 79.5339   1
   2  -1   4 445.407 73.7723   5
  -2  -1  -4 439.806 62.3617   4
   2   1  -4 491.494 86.2599   4
   2  -1   4 420.268 76.8688   4
   2   1  -4 595.382 76.7997   3
   2  -1   4 355.889 74.1036   1
   2   1  -4 433.750 88.1097   1
   2  -1   4 309.624 70.8823   1
  -2  -1  -4 521.465 88.7193   1
   2  -1   3 2007.61 223.207   5
  -2   1   3 2171.19 202.461   5
  -2   1   3 1826.46 220.736   2
   2   1  -3 1764.77 221.200   5
  -2  -1  -3 1857.58 234.227   2
  -2  -1  -3 2169.08 214.883   4
   2   1  -3 1856.37 233.365   4
   2  -1   3 1746.32 229.726   4
   2   1  -3 1867.96 199.190   3
   2   1  -3 1601.64 198.542   3
  -2  -1  -3 2001.63 217.039   3
  -2  -1  -3 1779.74 236.185   1
   2   1  -3 1741.12 236.436   1
  -2   1   3 2381.32 273.214   6
   2   1  -3 2267.74 234.591   1
   2  -1   3 2157.09 237.866   1
  -2   1   2 894.668 166.470   6
  -2   1   2 1195.86 149.633   2
  -2   1   2 1425.84 136.534   5
   2  -1   2 1084.98 141.313   5
  -2  -1  -2 1288.41 151.733   6
  -2  -1  -2 1289.28 161.177   2
  -2  -1  -2 1270.55 143.593   4
   2  -1   2 1265.30 156.306   4
   2   1  -2 1094.85 152.971   4
   2   1  -2 1156.43 126.089   3
  -2  -1  -2 1104.25 138.185   3
  -2   1   2 1006.76 149.210   3
  -2  -1  -2 960.888 161.103   1
   2   1  -2 857.229 159.272   1
   2  -1   2 1266.87 162.079   1
   2   1  -2 1482.44 171.693   1
   2   1  -2 1188.31 124.016   3
   2   1  -2 1135.48 151.369   5
   2  -1   1 17.4994 11.9841   6
  -2   1   1 34.5071 19.6256   5
   2   1  -1 28.6337 28.1197   1
   2  -1   1 27.7819 24.4261   1
  -2  -1  -1 13.5451 23.8228   1
   2   1  -1 19.2864 19.0064   5
  -2  -1  -1 11.3848 31.6037   2
  -2  -1  -1 19.7938 17.4679   4
   2   1  -1 18.3509 22.8302   4
  -2   1   1 57.3133 30.1937   3
   2  -1   1 44.7376 26.0049   1
  -2  -1  -1 82.0483 43.1686   1
   2   1  -1 16.1888 24.6511   1
  -2  -1  -1 32.1476 18.5564   3
   2   1  -1 7.23344 9.21250   3
  -2   1   1-11.9103 20.9724   1
   2  -1   0 6.10392 10.3699   6
  -2  -1   0 10.2416 23.7393   6
  -2  -1   0 10.7419 24.8982   2
  -2   1   0 9.42997 16.5288   2
   2   1   0-8.30822 17.8338   4
  -2   1   0 12.5486 24.5823   3
   2  -1   0 11.1152 19.4791   4
  -2  -1   0-14.3622 21.7951   1
  -2   1   0-12.1417 21.2763   1
   2  -1   0 13.0636 22.8906   1
   2   1   0 14.2269 27.8681   1
   2   1   0 10.6352 22.8237   5
  -2  -1   0-14.3564 25.1543   1
   2  -1   0 13.9825 24.4996   1
   2   1   0 14.9090 22.6242   1
  -2   1   0 28.8234 17.8604   5
   2  -1   0 10.7404 14.1228   5
   2   1   0 3.72275 12.2144   3
  -2  -1   0 3.64791 9.60374   3
  -2   1   0-7.89085 25.8653   6
  -2  -1   1 51.0807 29.8136   6
   2   1   1 71.3276 37.6490   5
  -2  -1   1 27.0150 26.6079   1
   2  -1  -1 12.9206 19.8088   1
   2   1   1 110.013 38.1937   1
   2  -1  -1 51.5459 19.8861   5
  -2  -1   1 30.1175 21.7272   2
  -2   1  -1 19.1546 22.3770   2
   2   1   1 22.7625 17.8142   4
   2  -1  -1 33.6288 32.6871   4
  -2  -1   1 2.83638 10.9229   3
   2  -1  -1 31.6110 14.5543   6
  -2   1  -1 21.8547 15.8894   6
  -2   1  -1 25.6940 22.6852   3
   2   1   1 18.1103 16.9636   3
   2   1   1 13.1194 23.1587   1
   2  -1  -1 15.1628 18.9983   1
  -2  -1   1 26.4708 28.5384   1
  -2   1  -2 1634.18 168.638   5
   2   1   2 1212.97 168.250   1
  -2   1  -2 1177.91 168.890   3
   2   1   2 1299.33 161.114   3
   2  -1  -2 1140.61 165.476   1
  -2  -1   2 1019.59 160.978   1
   2   1   2 1102.95 147.809   4
   2  -1  -2 1528.86 172.196   4
  -2  -1   2 1093.70 155.668   2
  -2   1  -2 1402.18 162.994   2
  -2  -1   2 1093.88 157.491   6
   2  -1  -2 1303.56 145.889   6
   2   1   2 1227.66 159.468   6
   2  -1  -2 1278.78 164.754   1
  -2  -1   2 1391.48 171.095   1
   2   1   2 1249.45 167.379   1
   2  -1  -2 1492.81 147.269   5
   2   1   2 1181.86 170.273   5
   2   1   3 1480.30 219.021   1
  -2   1  -3 2099.30 222.217   2
  -2  -1   3 1848.22 217.341   2
   2  -1  -3 1798.99 233.663   4
   2  -1  -3 2004.39 198.991   5
   2   1   3 1856.46 236.662   5
  -2   1  -3 1519.42 223.567   3
   2   1   3 2246.26 243.129   3
   2   1   3 2075.16 230.051   1
  -2  -1   3 1605.64 217.904   1
   2  -1  -3 1809.58 219.330   1
  -2  -1   3 1884.26 219.430   6
   2  -1  -3 2155.52 212.987   6
   2   1   3 1643.69 217.166   6
  -2   1  -3 1668.26 228.919   1
  -2  -1   3 1922.40 229.375   1
  -2  -1   4 518.111 76.6290   6
   2  -1  -4 354.323 49.7679   5
   2   1   4 513.693 103.711   3
   2  -1  -4 396.865 66.6106   6
  -2  -1   4 459.183 81.9241   1
   2  -1  -4 434.603 73.5022   1
  -2  -1   4 457.020 75.5356   1
   2   1   4 296.165 70.6431   1
   2   1   4 472.044 65.3935   4
   2  -1  -4 443.916 88.2154   4
  -2   1  -4 268.526 71.4571   1
   2   1   4 316.055 80.6202   1
  -2   1  -4 635.142 90.0497   3
  -2   1  -4 511.438 77.3678   2
   2   1   4 536.425 87.8966   5
   2   1   4 466.319 78.3589   6
  -2  -1   5 174.240 48.4925   1
   2  -1  -5 88.0321 39.7515   1
   2  -1  -5 91.2932 32.4505   3
  -2  -1   5 100.522 22.5136   3
   2   1   5 132.942 52.2501   3
  -2   1  -5 151.731 40.1459   2
  -2  -1   5 80.7104 31.5198   2
   2   1   5 94.4463 24.9408   4
   2  -1  -5 111.207 38.9489   4
  -2   1  -5 176.088 45.8531   3
   2   1   5 103.158 43.8920   1
  -2   1  -5 139.921 44.2237   1
   2  -1  -5 82.7095 15.7297   5
  -2  -1   5 94.0444 32.3089   6
   2  -1  -6 178.020 49.6372   1
  -2  -1   6 146.454 43.9868   1
  -2   1  -6 166.823 25.8809   6
  -2  -1   6 209.017 31.6447   3
   2  -1  -6 185.318 43.1076   3
  -2  -1   6 90.2482 44.0155   1
   2  -1  -6 261.718 64.5889   1
  -2   1  -6 218.554 48.9845   2
  -2  -1   6 126.214 37.1373   2
   2  -1  -6 150.516 43.6096   4
   2   1   6 147.458 31.3704   4
   2   1   6 206.952 54.8459   1
  -2   1  -6 93.0189 36.2892   1
   2   1   6 106.468 50.8593   1
  -2   1  -6 238.154 53.7603   3
  -2  -1   6 197.550 45.5358   6
  -2  -1   7 77.7084 27.7936   6
  -2   1  -7 65.6867 19.1913   6
  -2  -1   7 59.6899 18.7754   3
   2  -1  -7 73.4801 24.3213   3
   2   1   7 18.2445 25.8340   6
   2   1   7 42.8534 27.0814   5
  -2   1  -7 11.8051 23.7397   3
   2   1   7 50.1732 20.3784   4
   2  -1  -7 91.9436 31.6503   4
   2   1   7 31.5783 16.6990   4
  -2   1  -7 40.5588 29.9430   1
   2   1   7 36.7630 30.8315   1
  -2  -1   7 54.0294 31.7604   1
   2  -1  -7 42.5277 33.2880   1
   2  -1  -7 63.6969 29.8927   1
  -2  -1   7 69.1241 35.3663   1
  -2   1  -7 134.339 40.7838   1
   2   1   7 30.0277 29.8934   1
  -2  -1   7 40.4564 24.2295   2
   2  -1  -8 414.105 80.3843   1
  -2  -1   8 456.345 84.8429   1
  -2   1  -8 356.604 57.0054   6
   2   1   8 509.755 75.1053   6
   2   1   8 408.302 59.1873   4
   2   1   8 511.259 78.4993   5
  -2   1  -8 373.481 73.1104   3
  -2  -1   8 416.515 59.2010   3
   2   1   8 403.467 56.9178   4
   2  -1  -8 406.229 69.8567   4
   2   1   8 489.558 95.3874   1
   2  -1  -8 422.083 68.5805   3
   2   1   8 448.502 79.3221   1
  -2   1  -8 448.409 73.5055   1
   2  -1  -8 278.159 67.5887   1
  -2  -1   8 405.718 73.9634   1
  -2  -1   8 371.213 59.4578   2
  -2   1  -8 526.564 78.1051   2
   2  -1  -9 90.5463 31.3137   3
  -2  -1   9 13.5272 18.0486   1
   2   1   9 61.6383 26.4434   6
   2   1   9 62.8359 29.7709   5
   2  -1  -9 43.6489 27.8520   1
  -2  -1   9 77.0356 23.8966   2
  -2   1  -9 37.8331 27.0413   2
   2   1   9 81.9113 20.7353   4
   2   1   9 70.3585 46.5985   1
  -2   1  -9 48.9323 31.0376   1
  -2   1  -9 24.5547 22.5281   3
   2   1   9 88.3171 43.3190   1
  -2   1  -9 110.558 35.8442   1
  -2   1 -10-5.77652 14.3249   6
  -2  -1  10 8.08743 17.3627   6
  -2  -1  10 12.2923 21.5417   1
   2   1  10-8.93280 13.5669   6
   2  -1 -10 16.8129 20.8349   3
  -2  -1  10-4.67569 10.0528   2
   2   1  10 11.4639 17.4029   5
  -2   1 -10 38.3870 29.6573   3
   2   1  10 9.67779 12.7313   4
   2  -1 -10 16.4021 20.3263   4
   2  -1 -10 12.7384 19.3350   1
  -2   1 -10-10.4877 13.0069   1
   2   1  10 28.3100 32.8064   1
  -2   1 -10 12.6194 15.6443   1
   2   1  10 12.1836 32.0185   1
  -2   1 -10-9.47929 20.3467   2
   2   1  11 72.1489 41.9392   1
  -2   1 -11-13.1015 22.9935   1
  -2  -1  11 16.2308 20.1541   6
  -2  -1  11 12.8154 15.9374   1
   2  -1 -11 36.4295 28.1743   1
   2  -1 -11 18.0565 20.9690   3
   2  -1 -11-12.7809 15.8948   1
  -2  -1  11 52.7455 30.5887   1
   2   1  11 9.10058 19.5758   6
   2   1  11 11.6793 14.5365   5
   2   1  11 9.38891 13.0802   4
   2  -1 -11 8.04704 17.3225   4
   2   1  11 4.43000 11.0669   4
   2   1  11 12.4709 24.4645   1
  -2   1 -11 26.1081 22.9106   3
  -2   1 -11 9.56083 18.7783   2
  -2   1 -12 166.983 49.8581   1
  -2  -1  12 157.317 48.0191   1
   2  -1 -12 119.657 40.5828   1
   2   1  12 126.639 33.3709   6
  -2  -1  12 122.260 36.5019   6
   2  -1 -12 120.608 48.0978   1
  -2  -1  12 133.178 46.3693   1
  -2   1 -12 112.548 41.9663   1
  -2  -1  12 102.879 27.3280   2
  -2   1 -12 162.325 45.5456   3
   2   1  12 156.025 43.3272   5
  -2  -1  12 54.4127 23.6224   5
   2   1  12 97.1739 25.4589   4
  -2   1 -12 113.866 42.6466   4
   2  -1 -12 98.4341 31.4137   4
   2   1  12 64.2894 23.0211   4
   2   1  12 112.456 48.8345   1
   2  -1 -12 128.740 38.2554   3
  -2   1 -12 115.078 38.9904   2
  -2  -1  13 1113.22 134.183   2
   2   1  13 1159.97 174.888   1
   2  -1 -13 1362.36 164.570   1
  -2   1 -13 1380.11 178.066   1
   2   1  13 1397.56 164.837   5
  -2  -1  13 1200.93 140.095   5
  -2   1 -13 1124.42 167.043   4
  -2  -1  13 1086.20 146.740   6
   2   1  13 1152.19 150.991   6
   2   1  13 1141.77 135.009   4
   2  -1 -13 1174.62 148.061   4
   2   1  13 1101.08 133.044   4
   2  -1 -13 1496.96 165.312   3
  -2   1 -13 1274.43 167.369   3
  -2  -1  13 1206.48 170.266   1
  -2   1 -13 1249.30 154.523   2
  -2   1 -13 1145.52 160.165   1
  -2  -1  13 1006.34 159.755   1
   2  -1 -13 1060.48 162.315   1
   2   1  13 1120.26 159.902   1
   2  -1 -14 106.241 42.1262   3
  -2  -1  14 63.8747 31.5275   1
   2   1  14 30.3990 30.0339   1
   2  -1 -14 51.5146 32.1524   1
  -2   1 -14 28.0763 35.0042   3
  -2  -1  14 46.9401 21.7955   2
  -2  -1  14 35.9032 21.3412   5
   2   1  14 62.4339 29.2094   5
   2  -1 -14 43.2138 31.1599   1
  -2  -1  14 14.0533 21.6902   1
  -2   1 -14 13.6347 24.2156   1
  -2   1 -14 15.3263 19.3998   4
   2  -1 -14 36.5058 22.9590   4
   2   1  14 25.1068 18.0402   4
  -2  -1  14 42.0953 26.8849   6
   2   1  14 67.8833 28.4517   6
  -2   1 -14 31.7488 34.2893   1
  -2   1 -14 19.1089 22.4979   2
  -2  -1  15 16.8885 16.5643   6
   2   1  15 10.2035 20.0048   6
   2   1  15 15.3331 23.2789   1
  -2   1 -15 42.7936 27.9514   3
   2  -1 -15 14.2596 27.9419   3
  -2  -1  15 5.37369 12.4880   2
   2   1  15 12.7316 27.3296   5
  -2  -1  15 12.4930 13.4342   5
   2  -1 -15-15.1786 18.8240   1
  -2  -1  15-14.8498 22.5465   1
  -2   1 -15 14.5703 18.0715   1
  -2   1 -15 15.7544 13.8306   4
   2  -1 -15 9.77237 14.8546   4
   2   1  15 15.7635 13.0509   4
  -2   1 -15-16.8766 20.9247   1
  -2   1 -15-9.40295 24.7239   2
   2   1  15-13.9274 21.1485   1
   2  -1 -16-15.0999 26.4534   3
   2   1  16 15.9291 24.1680   1
   2  -1 -16 15.4425 27.0533   1
   2   1  16 20.4970 17.9574   6
  -2  -1  16 8.50453 16.6615   6
  -2  -1  16 5.36542 12.4413   2
  -2   1 -16 15.9660 24.2240   1
   2   1  16-12.8304 19.4685   5
  -2  -1  16 12.1551 16.8384   5
  -2   1 -16 31.9866 37.0622   4
   2  -1 -16-10.4355 20.4418   4
   2   1  16-14.3899 21.8337   1
  -2   1 -16 17.6066 40.8002   1
  -2   1 -16-14.3594 12.5846   3
  -2   1 -16-9.14065 17.9068   2
  -2  -1  17 148.081 29.4213   2
   2  -1 -17 98.2128 41.3953   1
  -2  -1  17 105.910 47.1211   1
  -2  -1  17 65.9561 33.0285   6
   2   1  17 105.309 40.0074   6
   2   1  17 32.5408 38.6110   1
  -2  -1  17 44.5734 21.0387   5
  -2   1 -17 43.8735 26.8153   2
   2  -1 -17 111.041 38.5755   4
   2   1  17 132.205 47.1282   1
  -2   1 -17 90.8167 48.4447   1
  -2   1 -17 98.6426 37.9510   3
   2  -1 -17 125.709 48.3960   3
  -2  -1  18 6.26867 11.0305   2
   2  -1 -18 16.6457 25.2725   1
  -2   1 -18 18.6363 23.1065   1
  -2  -1  18 19.3325 23.9679   1
  -2  -1  18 10.0217 21.5251   6
   2   1  18 31.9604 22.8789   6
   2   1  18 16.3513 20.2796   1
   2  -1 -18 17.2533 30.2396   1
  -2  -1  18-6.70259 10.2216   5
   2   1  18 12.4827 18.9647   5
  -2   1 -18 31.5030 30.8652   4
  -2   1 -18 8.30949 17.8572   2
   2   1  18 14.7748 18.3300   1
  -2   1 -18-18.3536 22.7567   1
  -2   1 -18 27.7686 21.0879   3
   2  -1 -18 16.3071 20.2250   3
  -2  -1  19 13.4038 15.6014   2
   2   1  19 48.1679 31.6748   5
   2  -1 -19-17.0641 25.9285   1
   2   1  19 16.3734 20.3349   1
   2  -1 -19 15.3744 23.3701   3
   2  -1 -19 12.0766 18.3805   4
   2   1  19-14.6348 18.1881   1
   2   1  19 10.6040 13.2189   6
  -2   1 -19 36.2758 31.8059   1
  -2   1 -19 30.4224 23.1231   4
  -2   1 -19 18.4932 22.9542   1
  -2  -1  19 19.7155 17.3318   1
   2  -1 -19-16.6535 14.6618   1
  -2   1 -19 7.77327 22.6288   2
   2   1  20-11.4615 20.0765   5
  -2  -1  20 6.77920 10.2843   5
   2   1  20 16.1246 14.1225   1
   2  -1 -20 33.5248 29.3616   1
   2  -1 -20-12.2867 18.6387   4
   2   1  20-14.2856 12.5120   1
  -2  -1  20-9.12691 15.9873   6
  -2   1 -20-17.5495 26.6220   1
  -2   1 -20 14.4803 21.9662   4
   2  -1 -20 16.3856 20.2953   1
  -2  -1  20-19.8125 34.7042   1
  -2   1 -20 17.9944 22.2879   1
  -2   1 -20-7.18502 17.7989   2
   2   1  21 10.7900 16.3683   5
  -2  -1  21-6.24368 15.4670   5
   2   1  21-15.5283 19.2334   1
   2  -1 -21-16.0565 19.8877   1
  -2   1 -21-16.6688 14.5991   1
  -2   1 -21-13.5902 26.6149   4
   2  -1 -21-11.8331 0.10898   4
   2   1  21 13.7619 20.8763   1
  -2  -1  21 15.6126 15.2880   6
  -2   1 -21-16.4509 28.8160   1
  -2   1 -21 6.59617 20.0124   2
  -2  -1  22-5.66062 11.0876   5
   2   1  22 20.1708 21.6371   5
  -2   1 -22 11.8248 14.6475   3
  -2   1 -22 12.7047 11.1288   4
   2  -1 -22 10.4343 15.8297   4
   2   1  22-13.1270 19.9141   1
   2  -1 -22 12.5594 15.5573   3
  -2  -1  22-7.46408 9.24722   6
   2   1  22-9.55478 16.7377   6
   2  -1 -22 15.2105 23.0744   1
   2   1  22 13.9031 27.2283   1
  -2   1 -22 5.97664 14.8066   2
   2  -1 -23 84.7204 34.2305   4
   2   1  23 161.343 50.8250   1
  -2  -1  23 189.968 34.1939   5
   2   1  23 168.551 42.0365   5
   2  -1 -23 143.991 49.4634   1
  -2   1 -23 191.954 49.6935   3
  -2   1 -23 82.7031 38.7944   4
   2  -1 -23 174.882 45.7917   3
  -2  -1  23 115.878 30.8432   6
   2   1  23 162.133 42.1424   6
  -2  -1  24-4.98599 10.7007   5
   2   1  24 8.66578 15.1822   5
   2  -1 -24 21.9877 25.4765   3
  -2  -1  24 6.10550 13.1016   6
   2   1  24-8.42100 12.7779   6
  -2   1 -24 10.5619 16.0248   3
  -2   1 -25 29.5018 19.4205   3
  -2  -1  25 22.8935 12.9256   5
   2   1  25 40.7669 22.7196   5
   2  -1 -25 22.4053 20.8352   4
  -2   1 -25 10.2005 20.1327   4
   2   1  25 46.9749 19.5550   6
   2  -1 -25-9.93849 19.6236   3
  -2   1 -26-9.12915 13.8545   3
  -2  -1  26 8.68709 11.4197   5
  -2   1 -26 9.49401 11.7663   4
   2  -1 -26 6.82957 11.9698   4
   2   1  26 7.24877 12.7037   6
  -2  -1  26 4.94169 9.68632   6
   2  -1 -26-9.07622 11.2491   3
  -2   1 -27 8.45943 13.0346   3
  -2  -1  27 33.5419 13.9285   5
   2   1  27 14.0012 13.8991   5
   2  -1 -27 6.58372 13.0945   4
  -2   1 -27 8.89380 17.5668   4
   2   1  27 55.5924 20.3142   6
  -2  -1  27 18.6696 11.0542   6
   2  -1 -27 24.8329 20.6322   3
  -2   1 -28 7.81768 9.68337   3
   2   1  28 19.5385 13.9723   5
  -2  -1  28-11.8579 10.3857   5
   2  -1 -28 6.31521 9.58038   4
  -2  -1  28-4.32108 5.35296   6
   2   1  28 6.41419 9.73051   6
   2  -1 -28 7.71053 15.1004   3
   2  -1 -29 7.20878 12.6276   3
  -2   1 -29 7.34619 11.1444   3
  -2  -1  29-4.07310 7.97751   6
  -2  -1  29 7.69226 9.52823   5
   2   1  29-5.57399 9.76422   5
  -2   1 -30-6.77378 13.2656   3
   2  -1 -30 6.65382 11.6550   3
  -2  -1  30-3.83134 6.71107   6
   2   1  30 5.45739 12.6458   6
   2   1  30 5.22394 9.15038   5
   2  -1 -31-6.28597 9.55240   3
   2   1  31-5.28012 8.02980   6
   2   1  32-4.45569 6.76605   5
   2   1  32 14.6252 12.0803   6
   2   2 -31 6.66720 10.1350   3
   2  -2  30 2660.27 291.550   5
   2   2 -30 3198.35 306.854   4
   2   2 -30 3002.22 308.866   3
  -2  -2 -29-6.27853 9.52641   3
   2  -2  29-3.65546 8.47283   5
   2   2 -29-6.41477 12.5642   4
  -2   2  29 4.70440 9.21526   6
   2   2 -28 381.455 73.3571   3
   2  -2  28 481.710 63.2354   5
  -2  -2 -28 425.768 70.8055   3
  -2   2  28 564.718 69.0918   6
   2   2 -27 6.92000 12.1218   4
   2  -2  27 3.96322 6.01317   5
  -2  -2 -27-7.05804 13.8228   3
   2   2 -27 8.68874 15.2199   3
  -2  -2 -27 6.07004 9.20870   2
  -2   2  27-5.28086 8.01168   6
   2   2 -26 191.697 45.0438   4
   2  -2  26 216.543 40.7229   6
  -2   2  26 195.063 38.4654   6
  -2  -2 -26 298.986 46.2688   2
   2   2 -26 201.853 48.1356   3
   2   2 -25 22.5513 18.1944   4
   2  -2  25 58.9869 20.0649   6
  -2   2  25 47.9632 19.6484   6
   2  -2  25 65.5874 17.5005   5
  -2  -2 -25 65.0505 22.6827   2
   2   2 -25 29.3890 21.6634   3
   2   2 -24 8632.97 837.938   4
   2  -2  24 7653.35 820.982   5
   2  -2  24 7948.74 825.173   6
  -2   2  24 8771.63 831.453   6
   2   2 -24 8957.49 852.368   3
  -2  -2 -24 7943.96 830.466   2
   2  -2  23 87.9601 25.1309   6
   2   2 -23 113.546 33.3403   4
  -2  -2 -23 125.080 30.3976   2
   2   2 -23 55.6390 31.6516   3
   2  -2  23 48.0347 18.3080   5
   2  -2  22 22556.7 2344.10   6
   2   2 -22 29006.9 2383.99   3
   2   2 -22 24426.7 2358.88   4
   2  -2  22 21071.8 2340.65   5
  -2   2  22 29156.3 2382.10   2
   2   2 -21 8.92824 13.5499   4
  -2  -2 -21-8.62883 16.9035   2
   2  -2  21-5.31078 8.06667   5
  -2   2  21 12.4682 21.8434   2
  -2  -2 -21-13.2057 20.0366   1
  -2   2  21-8.31607 16.2912   6
   2  -2  21-5.60340 12.0280   6
   2   2 -21-12.5365 19.0217   3
   2  -2  20 28955.6 2842.28   5
   2   2 -20 33609.7 2867.42   4
  -2   2  20 22392.8 2841.93   5
   2   2 -20 36837.0 2891.12   3
  -2  -2 -20 30639.2 2865.14   3
  -2   2  20 27938.4 2872.49   2
   2  -2  20 29964.4 2844.56   6
  -2   2  20 36864.5 2866.00   6
  -2   2  20 22909.1 2861.21   1
  -2  -2 -20 22404.8 2867.86   1
  -2  -2 -19 20.8267 27.4312   2
   2   2 -19 11.1861 17.0827   1
  -2   2  19 24.3581 37.0025   1
  -2  -2 -19 52.9762 46.4389   1
   2   2 -19 27.5810 24.2359   3
  -2  -2 -19 11.1872 24.0805   3
  -2   2  19-7.02295 12.4582   5
   2  -2  19 12.2150 13.2496   5
   2   2 -19 19.1928 29.1811   1
  -2   2  19 11.9911 25.7996   1
  -2  -2 -19 14.4352 25.3616   1
  -2   2  19 78.2918 36.1926   2
  -2   2  19 50.0617 29.1498   6
   2   2 -18 73.4497 42.8067   1
  -2  -2 -18 54.8308 32.1075   1
  -2   2  18 13.3149 20.7353   1
  -2  -2 -18 23.4802 27.6052   3
   2   2 -18 72.3505 38.3074   3
   2  -2  18 38.1541 18.2254   5
  -2   2  18 67.0989 26.0413   5
   2   2 -18 42.1508 28.0815   4
  -2   2  18 87.8431 36.2869   6
   2  -2  18 45.9164 19.3843   6
   2  -2  18 16.3625 29.0421   1
  -2   2  18 47.2268 54.9171   1
  -2  -2 -18 25.8241 39.4536   1
  -2  -2 -18 78.9069 38.5226   2
   2   2 -17 17.4108 30.5147   1
   2   2 -17-14.8430 22.5398   3
  -2  -2 -17 12.5901 19.1265   3
  -2   2  17 6.26209 14.5471   5
   2  -2  17 27.3756 16.9850   5
   2   2 -17-1.28766 5.73265   2
  -2  -2 -17 12.2389 26.2763   2
   2   2 -17 22.6015 26.2063   4
  -2   2  17 24.0110 23.5339   6
   2  -2  17 11.5922 16.8678   6
  -2   2  17 12.4726 26.7773   2
  -2  -2 -17 24.6806 37.4535   1
  -2   2  17-22.4514 34.0733   1
   2  -2  17-13.8354 21.0131   1
   2   2 -17 10.4664 15.9106   1
   2  -2  17 31.0829 30.4534   1
  -2   2  16 521.476 68.2604   5
  -2   2  16 734.350 107.013   6
   2  -2  16 492.393 74.5294   6
   2   2 -16 422.708 63.6604   2
  -2  -2 -16 840.900 111.633   2
  -2   2  16 699.961 100.941   2
   2   2 -16 720.696 103.171   4
  -2  -2 -16 604.356 121.222   1
  -2  -2 -16 777.241 110.368   1
   2  -2  16 598.388 104.561   1
   2   2 -16 623.211 108.423   1
  -2   2  16 351.891 90.2697   1
  -2   2  16 860.524 140.169   1
   2   2 -16 516.566 87.6411   1
   2  -2  16 366.355 88.3828   1
  -2  -2 -16 580.956 101.149   3
  -2   2  15 286.587 65.3361   6
   2  -2  15 297.293 48.4992   6
  -2   2  15 239.450 60.1772   1
   2   2 -15 338.764 74.8868   1
  -2  -2 -15 362.655 68.4579   1
  -2   2  15 240.140 36.4774   5
   2  -2  15 233.490 48.6841   5
  -2   2  15 177.342 52.6363   2
   2   2 -15 201.723 38.3086   2
  -2  -2 -15 323.495 74.5194   2
   2   2 -15 456.139 80.5967   4
  -2  -2 -15 270.809 71.1376   3
  -2  -2 -15 193.818 70.4715   1
   2  -2  15 332.172 69.3658   1
   2   2 -15 281.169 55.0651   1
   2  -2  15 207.605 60.2999   1
   2  -2  14 32654.3 3003.24   5
   2   2 -14 26503.9 2999.34   1
  -2  -2 -14 32828.1 3059.00   1
   2   2 -14 29031.0 2984.84   2
   2   2 -14 26243.6 3018.67   4
  -2   2  14 31039.7 3010.17   2
  -2  -2 -14 30898.5 3030.81   3
   2   2 -14 20122.6 3009.26   3
  -2   2  14 38169.7 3038.92   6
   2  -2  14 30433.6 2989.96   6
  -2   2  14 39158.5 2982.75   5
  -2   2  14 26776.8 2974.87   5
  -2  -2 -14 35266.5 3019.04   1
  -2   2  14 29599.8 3016.65   1
   2   2 -14 28681.0 3023.33   1
  -2  -2 -13 114.754 51.2548   3
  -2   2  13 189.748 48.4897   1
   2   2 -13 110.877 42.1204   1
  -2  -2 -13 119.664 42.7951   1
   2  -2  13 126.206 49.7463   1
   2   2 -13 130.395 34.5938   1
  -2   2  13 112.045 19.0714   5
   2  -2  13 199.541 45.9296   5
  -2  -2 -13 229.468 65.3814   2
   2   2 -13 86.6645 29.5551   2
  -2  -2 -13 18.1310 46.5896   1
   2   2 -13 111.882 45.9659   4
  -2   2  13 106.354 47.7301   6
   2  -2  13 127.731 32.4396   6
  -2   2  13 131.649 41.5527   2
   2  -2  13 95.7866 35.3979   1
   2   2 -13 96.6409 55.4740   3
  -2   2  12 39197.8 3520.54   2
   2  -2  12 41925.2 3522.71   5
  -2   2  12 36555.9 3539.99   6
   2  -2  12 37525.3 3499.93   6
   2   2 -12 27937.1 3534.86   4
  -2  -2 -12 36683.6 3518.42   1
  -2   2  12 35195.4 3521.22   1
   2   2 -12 35518.5 3535.69   1
   2  -2  12 38927.8 3526.44   1
  -2  -2 -12 42567.4 3562.83   3
   2   2 -12 34280.4 3528.27   3
   2   2 -12 38721.5 3518.94   1
   2  -2  12 41690.0 3537.46   1
  -2  -2 -12 27438.2 3533.57   1
   2   2 -12 23634.0 3493.28   2
  -2  -2 -12 36506.3 3552.48   2
  -2   2  12 44197.0 3548.43   1
  -2  -2 -11 146.598 55.9989   3
  -2   2  11 174.197 45.8101   1
  -2  -2 -11 130.027 38.8972   1
   2   2 -11 80.3084 42.5934   1
   2   2 -11 260.284 49.1072   1
  -2   2  11 170.498 54.2346   1
   2  -2  11 189.410 45.6753   5
  -2  -2 -11 256.060 71.9578   2
   2   2 -11 89.8300 35.4240   2
   2   2 -11 135.536 56.3759   4
  -2   2  11 263.067 64.4969   6
   2  -2  11 109.211 31.0879   6
   2  -2  11 172.249 49.2614   1
   2   2 -11 224.401 53.0402   3
  -2  -2 -11 171.154 58.8174   1
   2  -2  11 321.913 63.7599   1
   2   2 -10 214128. 24889.1   2
  -2  -2 -10 232956. 24936.5   2
   2  -2  10 300820. 24917.1   1
  -2  -2 -10 248059. 24925.8   1
   2   2 -10 163259. 24921.5   4
  -2   2  10 243216. 24903.4   2
   2   2 -10 255353. 24907.2   3
  -2  -2 -10 296241. 24956.4   3
   2  -2  10 310696. 24921.0   5
   2  -2  10 277847. 24886.0   6
  -2   2  10 243980. 24923.5   6
   2  -2  10 264064. 24909.8   1
   2   2  -9 298.065 55.9702   5
  -2  -2  -9 504.858 103.013   3
  -2   2   9 341.190 66.0428   2
  -2   2   9 426.478 70.3815   1
   2  -2   9 363.087 74.8949   5
  -2  -2  -9 474.954 100.432   2
   2   2  -9 339.808 64.3390   2
   2   2  -9 393.736 64.1683   1
  -2   2   9 321.368 74.6332   6
   2  -2   9 343.927 53.1038   6
   2  -2   9 348.822 66.1517   1
  -2  -2  -9 327.244 63.9500   1
   2  -2   9 377.459 71.1273   1
  -2  -2  -9 333.893 73.0204   1
   2   2  -9 389.090 67.2021   3
   2  -2   8 2018.95 212.916   5
  -2  -2  -8 1231.14 189.070   1
   2   2  -8 1297.90 179.589   1
   2  -2   8 1511.45 186.960   1
  -2   2   8 1836.12 203.269   6
   2  -2   8 1538.25 167.902   6
  -2  -2  -8 2065.30 236.913   2
   2   2  -8 1403.45 181.768   2
   2   2  -8 838.817 212.971   4
  -2  -2  -8 1449.38 223.236   3
   2   2  -8 1536.03 177.456   3
   2   2  -8 1487.94 180.386   5
  -2   2   8 1672.48 190.298   2
  -2  -2  -8 1578.16 184.342   1
  -2   2   8 1622.39 187.891   1
   2  -2   8 1586.45 188.756   1
   2  -2   7 72.8780 17.4589   6
  -2   2   7 92.0510 37.5749   6
   2  -2   7 77.3881 22.5674   6
   2   2  -7 84.3367 28.3005   5
  -2   2   7 131.457 37.1029   1
  -2   2   7 195.321 45.4635   2
   2  -2   7 97.5705 41.6048   5
   2   2  -7 72.5537 24.7405   3
  -2  -2  -7 54.6111 36.9130   2
   2   2  -7 45.6088 45.6743   4
   2   2  -7 107.858 33.0891   1
   2  -2   7 133.916 40.4435   1
  -2  -2  -7 126.150 34.3031   1
  -2  -2  -7 82.7137 52.1111   3
   2   2  -6 861.152 129.405   5
   2  -2   6 1165.14 156.563   5
  -2   2   6 1025.55 139.361   2
   2  -2   6 1120.44 111.012   6
  -2   2   6 1130.60 141.337   6
   2  -2   6 708.669 111.047   6
   2  -2   6 1210.09 142.216   1
  -2  -2  -6 1062.92 147.231   1
  -2  -2  -6 948.553 111.899   4
   2   2  -6 779.290 169.534   4
  -2  -2  -6 1324.06 183.335   3
   2   2  -6 1059.76 117.849   3
   2   2  -6 1314.11 147.535   1
   2  -2   6 1394.10 149.501   1
  -2   2   6 1300.87 142.695   1
  -2  -2  -6 1206.68 137.913   1
   2  -2   5 167.706 43.2814   1
   2   2  -5 189.168 44.8738   1
   2   2  -5 169.183 43.6203   5
  -2   2   5 193.806 44.8257   2
   2   2  -5 107.032 23.9228   3
  -2  -2  -5 101.113 51.0379   2
   2   2  -5 180.457 72.8448   4
  -2  -2  -5 125.212 44.8611   1
   2  -2   5 169.225 42.0473   1
  -2   2   5 176.396 41.9526   1
  -2  -2  -5 162.007 60.7314   3
  -2  -2  -5 169.961 41.9486   1
  -2  -2  -5 119.828 26.4465   4
   2   2  -4 31271.1 2935.08   5
   2  -2   4 35192.1 2935.56   1
  -2  -2  -4 37256.6 2979.80   2
  -2  -2  -4 24712.0 2907.79   4
   2   2  -4 33721.0 3014.80   4
  -2   2   4 31642.2 2925.73   6
  -2  -2  -4 29458.6 2954.50   3
   2  -2   4 29990.8 2929.68   1
  -2   2   4 21680.2 2930.86   1
   2   2  -4 29122.4 2927.57   1
  -2   2   4 29557.0 2933.49   2
  -2  -2  -4 31000.6 2944.44   1
  -2   2   4 30814.9 2929.82   1
  -2  -2  -4 31970.0 2930.89   1
   2  -2   3-2.03251 8.34992   6
  -2   2   3 6.77895 13.2761   6
   2  -2   3 1.89628 6.84828   6
  -2   2   3 8.33025 16.3140   1
   2   2  -3-10.5982 13.1271   5
  -2  -2  -3-11.6086 20.3341   3
   2  -2   3-13.2636 23.2330   5
  -2  -2  -3 14.0718 32.6070   2
   2   2  -3 25.5509 44.7556   4
  -2  -2  -3-4.40828 10.2152   4
   2  -2   3 10.9871 19.2455   4
  -2   2   3-9.04830 15.8495   1
   2  -2   3 8.86498 15.5284   1
   2   2  -3 8.09785 10.0303   1
  -2  -2  -3-8.54070 12.9562   1
  -2  -2  -3 12.4201 26.6450   1
   2  -2   2 8862.49 771.251   5
  -2   2   2 7197.80 751.977   2
   2   2  -2 10708.1 849.458   4
  -2  -2  -2 6388.72 730.221   4
   2  -2   2 6054.76 756.794   4
  -2   2   2 6254.84 751.828   3
  -2  -2  -2 7725.36 746.783   3
  -2   2   2 6636.47 743.510   1
  -2  -2  -2 6961.18 763.354   1
  -2  -2  -2 7262.63 746.191   1
   2   2  -2 6859.69 754.398   5
  -2  -2  -2 8563.55 774.429   2
  -2   2   2 6687.14 737.298   6
   2  -2   2 8830.99 729.187   6
   2   2  -2 7080.62 752.389   1
  -2   2   2 7146.88 751.277   1
   2  -2   2 7057.22 751.384   1
   2  -2   1 1168.28 145.750   5
  -2   2   1 1294.07 144.796   2
  -2  -2  -1 778.764 120.301   4
   2  -2   1 742.786 134.911   4
  -2  -2  -1 1153.55 122.782   3
  -2   2   1 1081.41 146.549   3
  -2  -2  -1 1125.61 154.805   1
  -2   2   1 963.999 130.317   1
   2   2  -1 1072.45 141.218   5
   2  -2   1 1286.96 125.414   6
  -2  -2  -1 897.424 141.437   2
   2   2  -1 1009.70 139.491   1
  -2   2   1 899.212 136.999   1
   2  -2   1 935.687 135.152   1
  -2  -2  -1 1099.51 138.865   1
  -2  -2   0 687330. 63764.3   2
   2   2   0 639992. 63764.8   5
   2  -2   0 653642. 63760.5   4
  -2   2   0 584196. 63760.5   1
   2  -2   0 658514. 63755.2   1
  -2  -2   0 686256. 63763.3   1
   2   2   0 701831. 63765.4   1
  -2   2   0 709675. 63777.4   3
  -2  -2   0 690925. 63767.8   1
  -2   2   0 571507. 63749.3   1
  -2   2   0 625319. 63738.0   5
   2  -2   0 665907. 63749.3   5
  -2   2   0 639746. 63756.0   2
  -2   2   0 629917. 63736.7   6
   2  -2   0 671262. 63744.7   6
  -2  -2   1 1049.94 140.963   6
  -2   2  -1 915.224 128.148   2
  -2  -2   1 1029.42 140.566   2
   2  -2  -1 909.017 129.101   4
   2   2   1 1679.55 227.246   4
   2  -2  -1 630.572 116.424   1
  -2   2  -1 1059.61 129.942   1
  -2  -2   1 1153.31 139.220   1
   2   2   1 1003.31 138.871   1
  -2   2  -1 1203.87 151.066   3
   2   2   1 851.733 104.395   3
   2   2   1 887.453 130.652   5
  -2   2  -1 1226.12 122.553   5
   2  -2  -1 1072.58 118.620   5
  -2  -2   1 1088.10 141.324   1
  -2   2  -1 757.228 124.509   1
  -2   2  -1 874.157 108.109   6
   2  -2  -1 1154.34 129.870   6
  -2  -2   2 7098.99 758.493   6
  -2   2  -2 6717.31 750.014   2
   2  -2  -2 7266.53 730.495   5
   2  -2  -2 6657.02 750.685   4
   2   2   2 11000.3 832.013   4
   2   2   2 7929.99 765.225   6
  -2   2  -2 7089.00 729.591   6
   2  -2  -2 8470.59 759.782   6
  -2   2  -2 7312.19 770.118   3
   2  -2  -2 9027.13 769.408   1
  -2   2  -2 9266.40 770.215   1
  -2  -2   2 7476.16 759.677   1
  -2   2  -2 7440.88 746.416   1
  -2  -2   2 7726.83 757.676   1
   2  -2  -2 5948.68 738.738   1
   2   2   2 7853.32 757.570   1
   2   2   2 6593.74 726.842   3
   2   2   3 7.86992 12.9004   3
  -2  -2   3 11.2586 19.7244   1
   2  -2  -3 2.63553 8.64497   5
  -2  -2   3-9.40572 14.2731   1
   2  -2  -3 8.56351 15.0049   1
   2   2   3 9.91267 17.3674   1
   2   2   3 11.5962 20.3157   5
   2  -2  -3 6.83637 8.23765   5
  -2  -2   3 8.58072 15.0350   2
   2  -2  -3 9.43129 18.4739   4
  -2   2  -3 13.3771 26.2000   3
  -2   2  -3-9.40891 18.4301   2
   2   2   3 12.0248 27.8662   6
  -2   2  -3-7.78836 11.8207   1
   2  -2  -3-10.4310 18.2751   1
  -2   2  -3-10.5419 18.4693   1
   2  -2  -4 27641.2 2993.67   5
   2   2   4 31863.5 3042.13   5
   2   2   4 31934.5 3040.63   6
  -2  -2   4 28323.5 3018.39   2
   2   2   4 35428.0 3056.18   4
   2  -2  -4 29327.5 3027.37   4
  -2  -2   4 25411.1 3017.89   1
   2  -2  -4 37645.3 3036.63   1
   2   2   4 27289.0 3024.60   1
  -2   2  -4 33037.9 3045.24   3
   2   2   4 32633.7 3010.56   3
  -2   2  -4 34586.6 3030.81   2
  -2   2  -4 35560.1 3033.77   1
  -2  -2   4 31640.9 3037.64   1
   2  -2  -4 37468.5 3044.70   1
  -2   2  -4 34393.2 3023.94   1
  -2  -2   5 136.868 47.9002   6
  -2  -2   5 226.803 45.7154   1
   2  -2  -5 106.251 36.0697   1
   2   2   5 212.827 49.6591   1
   2   2   5 332.925 61.4492   5
   2   2   5 107.266 40.5756   6
  -2  -2   5 163.701 38.0151   2
  -2   2  -5 197.777 46.2235   2
   2   2   5 160.570 52.5404   4
   2  -2  -5 237.533 48.8625   4
  -2   2  -5 193.444 42.2374   1
   2  -2  -5 171.318 47.3280   1
  -2  -2   5 250.807 59.2605   1
  -2   2  -5 231.052 56.9712   3
   2   2   5 223.230 42.1657   3
  -2  -2   5 166.886 27.0897   3
   2  -2  -5 188.862 47.4769   3
  -2   2  -5 132.834 43.1049   1
   2   2   6 1132.22 163.926   5
  -2   2  -6 1232.91 158.568   1
   2  -2  -6 1414.05 161.532   1
   2   2   6 1162.53 162.986   6
  -2  -2   6 1341.08 162.482   6
  -2  -2   6 1058.11 145.792   2
   2  -2  -6 1353.02 159.067   4
   2   2   6 1083.42 154.706   4
  -2  -2   6 1149.64 153.519   1
  -2  -2   6 1453.81 143.169   3
  -2   2  -6 1073.97 164.246   3
   2  -2  -6 1313.74 158.953   3
  -2  -2   6 1416.31 173.054   1
   2  -2  -6 1409.28 168.475   1
   2   2   6 1061.95 155.141   1
  -2   2  -6 1423.05 157.224   1
  -2   2  -6 1299.00 157.786   2
   2   2   7 45.1582 32.6596   5
  -2  -2   7 75.7312 27.8638   1
  -2   2  -7 83.3615 30.6899   2
  -2  -2   7 39.7110 24.1399   2
   2  -2  -7 120.056 32.3719   4
   2   2   7 117.052 31.4880   4
   2  -2  -7 92.4751 29.1199   3
  -2  -2   7 110.086 33.4411   3
  -2   2  -7 128.283 33.5334   1
   2   2   7 97.3707 33.2739   1
   2  -2  -7 110.032 37.2713   1
  -2  -2   7 82.8977 33.6190   6
   2   2   7 204.921 46.2731   6
  -2   2  -7 88.8273 31.5729   1
  -2   2  -8 1607.24 180.774   2
   2   2   8 1559.96 190.692   5
   2   2   8 1618.78 201.249   1
   2  -2  -8 1522.29 187.335   1
  -2   2  -8 1512.42 181.487   1
  -2  -2   8 1501.75 168.720   2
   2  -2  -8 1790.69 183.420   4
  -2  -2   8 1352.84 177.643   1
  -2  -2   8 1281.99 177.382   3
   2  -2  -8 1466.86 176.606   3
   2   2   8 1112.07 177.667   6
  -2  -2   8 1721.97 185.819   6
  -2  -2   8 1383.76 189.132   1
   2  -2  -8 1403.66 183.463   1
  -2   2  -9 261.284 44.4973   6
  -2  -2   9 276.378 64.0630   3
   2  -2  -9 276.564 55.5950   3
  -2  -2   9 396.533 66.4140   6
   2   2   9 453.059 76.6326   5
  -2  -2   9 480.995 81.9741   1
   2  -2  -9 442.193 73.3001   1
  -2   2  -9 341.520 62.8287   2
   2  -2  -9 285.676 58.6833   4
   2   2   9 286.311 60.4709   1
  -2   2  -9 421.541 68.4803   1
   2   2   9 460.402 70.8299   6
  -2  -2   9 302.212 63.2016   1
   2  -2  -9 473.393 77.8575   1
   2   2  10 266924. 25172.1   5
  -2   2 -10 271116. 25158.7   2
  -2  -2  10 245037. 25142.0   2
  -2   2 -10 260312. 25181.5   4
   2  -2 -10 260610. 25173.6   1
   2   2  10 274246. 25186.0   1
  -2   2 -10 258148. 25165.7   1
   2  -2 -10 244229. 25152.3   4
  -2  -2  10 270850. 25159.5   6
   2  -2 -10 246441. 25163.9   1
  -2  -2  10 274376. 25180.5   1
   2   2  10 261614. 25167.8   1
  -2  -2  10 266994. 25166.3   1
   2  -2 -10 248958. 25154.5   3
  -2   2 -10 242010. 25139.2   6
   2   2  11 159.018 41.7640   6
  -2  -2  11 201.810 45.4972   6
  -2   2 -11 125.397 29.4968   6
  -2  -2  11 154.421 43.5150   1
   2  -2 -11 190.971 51.6889   1
   2   2  11 149.793 48.0052   5
  -2   2 -11 242.745 53.1975   3
  -2   2 -11 155.735 57.8157   4
   2  -2 -11 171.361 36.0641   4
   2  -2 -11 144.591 41.6370   3
  -2   2 -11 220.146 53.6738   1
   2   2  11 203.474 56.4284   1
  -2  -2  11 276.103 60.7812   1
   2  -2 -11 128.520 41.9930   1
   2   2  11 182.380 49.7472   1
  -2  -2  11 124.087 27.4014   2
   2   2  12 40813.2 3417.10   1
   2  -2 -12 34345.8 3397.53   1
  -2   2 -12 34679.8 3369.68   2
   2  -2 -12 30447.1 3362.46   4
  -2  -2  12 31323.9 3350.08   2
  -2   2 -12 30198.0 3385.47   3
   2  -2 -12 35434.3 3374.11   3
   2   2  12 40825.8 3396.79   5
  -2  -2  12 36383.6 3374.33   6
   2   2  12 34950.2 3377.37   6
  -2  -2  12 36460.6 3395.08   1
   2  -2 -12 34396.2 3384.25   1
   2   2  12 36640.3 3387.07   1
   2   2  13 92.1775 33.1616   6
  -2  -2  13 66.2756 29.5094   6
   2  -2 -13 135.964 33.9478   3
   2   2  13 267.324 56.3909   5
  -2  -2  13 57.2241 30.4279   1
   2  -2 -13 84.8821 38.7779   1
   2   2  13 137.382 52.9438   1
  -2  -2  13 109.450 21.7349   2
  -2   2 -13 108.125 46.2084   4
   2  -2 -13 114.753 30.0244   4
  -2   2 -13 56.3650 28.4161   2
   2   2  13 155.171 44.7960   1
  -2   2 -13 131.104 44.4344   3
  -2   2 -13 94.5153 37.5082   1
  -2  -2  13 153.588 47.5204   1
   2  -2 -13 93.4086 35.6705   1
  -2   2 -14 32254.2 2907.98   4
  -2   2 -14 17613.3 2851.75   2
   2   2  14 33456.2 2911.40   1
  -2   2 -14 32234.0 2895.84   1
  -2  -2  14 31321.6 2867.97   6
   2   2  14 29214.6 2873.92   6
   2  -2 -14 32295.7 2875.08   3
  -2   2 -14 29829.2 2886.92   3
  -2  -2  14 30814.8 2863.06   5
  -2  -2  14 34829.4 2893.76   1
   2  -2 -14 29089.6 2886.34   1
   2   2  14 31997.5 2885.17   1
   2  -2 -15 87.1891 55.0335   1
  -2  -2  15 348.392 70.0767   1
   2   2  15 363.498 82.2735   1
   2   2  15 283.315 55.5932   6
  -2  -2  15 225.731 48.1985   6
   2  -2 -15 425.082 65.7561   3
  -2  -2  15 256.335 67.3275   1
   2  -2 -15 215.612 60.4777   1
   2   2  15 449.893 78.1904   5
  -2  -2  15 211.407 36.5122   2
  -2  -2  15 356.797 52.1558   5
  -2   2 -15 281.178 72.8885   4
   2  -2 -15 178.580 43.6378   4
  -2   2 -15 247.460 62.1837   3
   2   2  15 257.988 59.5337   1
  -2   2 -15 298.105 64.9399   1
  -2   2 -15 128.761 41.6462   2
  -2  -2  16 574.082 85.4139   6
   2   2  16 505.239 88.0437   6
  -2  -2  16 567.336 68.7359   2
   2   2  16 891.634 120.465   5
  -2  -2  16 647.631 83.1186   5
  -2  -2  16 845.280 117.617   1
   2  -2 -16 270.538 102.800   1
  -2   2 -16 669.731 115.319   4
   2  -2 -16 513.805 81.2337   4
  -2   2 -16 596.154 98.4926   3
   2  -2 -16 673.977 98.2143   3
  -2   2 -16 660.938 110.075   1
  -2  -2  16 451.313 101.891   1
   2  -2 -16 572.187 100.310   1
  -2   2 -16 389.338 95.1794   1
   2   2  16 608.816 103.370   1
   2   2  17 49.7658 24.6735   6
  -2  -2  17-7.34484 15.7847   6
   2  -2 -17 35.9962 27.8190   3
   2   2  17 15.1203 22.9558   5
  -2  -2  17 13.2599 9.62229   2
  -2  -2  17-6.01425 12.9364   5
   2  -2 -17 55.0857 29.5586   1
  -2   2 -17 17.6155 26.7383   1
  -2  -2  17-17.6600 26.8057   1
  -2   2 -17-16.6551 25.2823   4
   2  -2 -17 7.69634 15.1015   4
   2   2  17 12.5236 24.5437   1
  -2   2 -17 15.0083 22.7862   1
  -2  -2  17 15.3893 23.3636   1
   2   2  17-17.7589 26.9557   1
   2  -2 -17-19.7100 17.2877   1
  -2   2 -17 25.8481 27.7417   3
  -2   2 -17 9.53546 14.4952   2
   2   2  18 70.8791 27.4169   6
  -2  -2  18 32.2371 42.8656   1
   2   2  18 36.2779 32.4560   1
   2  -2 -18 117.311 51.7966   1
   2   2  18 62.9287 39.5305   5
  -2  -2  18 70.0148 25.1859   5
  -2   2 -18 104.822 46.3776   1
  -2  -2  18 19.3774 30.1320   1
  -2   2 -18 32.5068 29.2306   4
   2  -2 -18 124.279 32.3160   4
   2   2  18 88.9448 35.8094   1
  -2   2 -18 30.7329 30.8140   1
  -2   2 -18 65.3294 33.0375   3
  -2   2 -18 33.2218 19.3544   2
   2  -2 -19 26.4981 28.4478   3
   2   2  19 16.0909 28.2101   5
   2  -2 -19 14.0202 12.3362   1
  -2   2 -19 16.2585 31.8623   1
   2   2  19 9.56861 11.9107   6
  -2  -2  19 12.2140 15.1745   5
  -2   2 -19-15.5828 27.3209   4
   2  -2 -19 8.84654 15.5411   4
  -2  -2  19 14.9166 18.5135   6
   2   2  19-12.4906 15.5161   1
  -2   2 -19 38.3466 22.4210   3
   2   2  19 36.0556 35.3251   1
   2  -2 -19 19.0391 28.9056   1
  -2   2 -19 3.41034 11.6285   2
   2  -2 -20 33072.8 2465.28   3
  -2   2 -20 26500.2 2447.01   3
  -2  -2  20 28938.9 2421.93   5
   2   2  20 19118.5 2452.82   1
   2  -2 -20 25280.6 2434.56   4
   2  -2 -20 13715.9 2423.05   1
   2   2  20 20407.7 2435.87   1
  -2   2 -20 30221.9 2465.37   4
  -2  -2  20 24001.2 2420.76   6
   2   2  20 25328.9 2430.25   6
   2   2  21-9.37449 11.6186   6
  -2   2 -21 12.4254 18.8533   3
   2   2  21 15.7499 19.5121   5
  -2  -2  21-6.56047 15.2076   5
   2  -2 -21-14.1251 17.5002   3
  -2   2 -21-13.7269 17.0070   4
   2   2  22 14482.3 1533.89   6
  -2  -2  22 12484.5 1528.02   6
   2   2  22 29415.6 1613.89   5
   2  -2 -22 12632.1 1532.81   4
  -2   2 -22 13650.1 1545.79   3
   2  -2 -22 14486.0 1550.34   3
  -2   2 -22 25193.0 1584.57   4
   2  -2 -23 36.8229 18.9859   4
   2   2  23 130.762 32.9345   6
  -2   2 -23 126.891 42.0789   3
  -2  -2  23 23.9433 20.6476   6
  -2   2 -23 81.4681 34.3265   4
  -2  -2  23 25.9085 16.1464   5
   2  -2 -24 5872.14 708.675   3
  -2   2 -24 6664.18 710.933   3
  -2  -2  24 5526.06 686.988   5
   2  -2 -24 6756.93 699.709   4
  -2  -2  24 6457.69 696.653   6
  -2   2 -25 58.9342 30.0597   4
   2   2  25 46.5511 21.8463   6
  -2  -2  25 22.5899 17.5815   5
   2  -2 -25 64.0198 29.8129   3
   2   2  25 93.6484 37.1747   5
   2  -2 -25 64.6423 26.2343   4
  -2  -2  25 19.4075 14.4272   6
  -2   2 -25 30.8706 22.4247   3
  -2   2 -26 221.178 51.0007   3
  -2  -2  26 247.296 41.1911   5
   2   2  26 169.188 54.2723   5
   2   2  26 296.826 48.9218   6
  -2  -2  26 227.765 41.5644   6
   2  -2 -26 216.508 49.7546   3
  -2   2 -27-9.13319 13.8613   3
  -2  -2  27-4.60219 6.99452   5
   2   2  27-9.52458 11.8048   5
   2   2  27 7.15368 12.5379   6
  -2  -2  27-5.23646 7.95506   6
  -2   2 -27-8.37962 16.4161   4
   2   2  28 343.456 60.1558   6
  -2  -2  28 421.491 58.4949   6
  -2   2 -28 326.536 64.7648   4
   2   2  28 536.689 74.7129   5
  -2   2 -28 455.371 70.8965   3
  -2  -2  29 4.17473 10.3446   6
  -2   2 -29-7.75767 13.5909   3
  -2  -2  29 3.95096 6.92521   5
  -2   2 -29 7.26108 15.5792   4
   2   2  29 7.58025 11.5016   5
   2  -2 -29-7.45797 16.0015   3
   2   2  29 6.08295 9.23100   6
  -2  -2  30 2189.46 262.086   5
  -2  -2  30 2565.39 265.187   6
   2   2  30 2499.13 270.962   6
   2  -2 -30 2622.15 278.903   3
   2   2  31 18.8293 14.5437   5
  -2  -2  31-7.05413 8.73721   5
   2   2  32 8429.38 851.160   5
   2   3 -30-7.76366 11.8018   3
   2   3 -29 84.0630 26.3366   4
  -2  -3 -29 94.5197 26.4742   3
   2   3 -29 110.117 35.2271   3
  -2  -3 -29 101.139 26.3396   2
   2   3 -28-6.35615 9.64198   4
   2   3 -28 9.03508 17.6941   3
  -2  -3 -28-6.26281 13.4356   3
   2  -3  28 3.78761 5.74564   5
  -2  -3 -28-5.59905 12.9740   2
   2   3 -27-6.59555 8.17216   4
   2   3 -27-9.77890 17.1304   3
  -2  -3 -27 6.63652 11.6268   3
   2  -3  27 3.90448 6.84277   5
  -2  -3 -27 5.78559 13.4081   2
   2   3 -26 13.9705 10.5976   4
   2  -3  26-4.16867 8.16554   5
  -2  -3 -26-7.04272 8.72461   3
   2   3 -26 10.5216 22.5724   3
  -2   3  26-6.70069 10.1660   6
  -2   3  25 7.44162 9.22509   6
   2   3 -25-7.40374 12.9743   4
  -2  -3 -25-7.18807 12.5967   3
   2   3 -25-11.2348 22.0054   3
   2  -3  25-4.29721 7.53690   5
  -2  -3 -25-6.46805 14.9926   2
  -2   3  24-8.26269 14.4766   6
   2   3 -24-7.47411 9.26271   4
   2   3 -24 11.8697 14.7050   3
  -2  -3 -24 15.2870 16.4006   3
   2  -3  24 4.58239 8.97959   5
  -2  -3 -24 7.07092 18.5811   2
  -2   3  23 27.5152 22.7273   6
   2   3 -23-7.93956 12.0577   4
  -2  -3 -23-7.44245 11.3046   2
   2  -3  23 4.73605 10.1766   5
  -2  -3 -23 15.9572 13.9874   3
   2  -3  22-5.05578 12.5243   5
   2   3 -22-12.7550 15.7983   3
  -2  -3 -22 8.52183 14.9273   3
   2  -3  22 9.46264 10.9637   6
  -2   3  22-10.1580 15.4095   6
  -2  -3 -21 81.6778 27.1740   2
  -2   3  21 85.4406 40.2726   2
   2  -3  21 43.1680 17.6739   5
   2   3 -21 43.0939 23.1265   4
   2   3 -21 25.8043 28.0739   3
  -2  -3 -21 45.6010 24.4180   3
   2  -3  21 56.2799 17.5741   6
  -2   3  21 10.5467 16.6730   6
   2  -3  20 4.72140 8.29039   6
  -2   3  20-11.5271 17.4957   6
  -2  -3 -20 26.2886 23.0312   2
   2   3 -20-9.20425 11.4150   4
  -2  -3 -20 19.2323 20.6376   3
   2   3 -20 12.8010 19.4271   3
   2  -3  19 553.787 71.2281   6
   2  -3  19 523.134 74.6891   5
   2   3 -19 460.360 88.9444   3
  -2   3  19 684.762 100.289   6
  -2  -3 -19 537.432 87.4023   3
  -2   3  19 383.807 89.6934   2
  -2  -3 -19 586.510 89.5649   2
   2   3 -19 529.620 84.7097   4
  -2  -3 -18-9.99420 17.5082   2
   2   3 -18 11.8368 20.7354   3
   2  -3  18 4.80928 10.3209   6
  -2   3  18 13.2221 20.0592   6
   2  -3  18-6.39239 13.7163   5
  -2  -3 -18 21.8666 19.1530   3
   2   3 -18 9.94266 19.4734   4
  -2  -3 -17 98.2052 37.7051   2
   2   3 -17 40.8718 29.1993   4
   2   3 -17 99.4017 36.9011   3
  -2   3  17 96.4004 36.8919   6
   2  -3  17 84.4413 24.1174   6
  -2  -3 -17 47.2133 28.2807   3
   2  -3  17 75.0291 23.4809   5
  -2   3  17 52.1702 33.0998   2
   2   3 -16-10.9735 13.5973   4
  -2   3  16-12.3308 15.2778   2
  -2  -3 -16 10.9056 16.5480   1
  -2   3  16 18.7335 16.4118   1
  -2  -3 -16-12.7746 19.3825   3
   2  -3  16-5.20420 11.1715   6
  -2   3  16-14.0184 30.0761   6
   2  -3  16-13.0377 19.7814   1
  -2  -3 -16 23.2578 35.2832   1
   2   3 -16 10.1243 17.7383   3
   2  -3  16-7.27659 14.2558   5
  -2   3  15 49.1271 28.8233   2
  -2  -3 -15 102.044 32.5454   1
  -2   3  15 20.4900 18.5176   1
  -2  -3 -15 27.5416 32.2347   3
  -2   3  15 27.8373 24.8045   6
   2  -3  15 64.1833 24.7656   5
   2   3 -15 35.3977 23.5545   4
  -2  -3 -15 65.7025 32.8702   2
   2  -3  15 11.8200 25.7654   1
  -2  -3 -15 21.2065 41.7807   1
   2   3 -15 74.4681 30.8440   3
   2  -3  15 46.0733 35.8786   1
   2   3 -15 16.3463 13.2130   1
  -2   3  14 22.9495 22.5697   2
  -2   3  14 10.2373 9.20842   1
  -2  -3 -14 9.38816 16.5780   1
  -2  -3 -14 14.9589 22.7887   3
  -2   3  14 13.4757 20.5495   6
   2  -3  14 34.2130 21.2916   5
   2   3 -14 24.0748 27.9717   4
  -2  -3 -14 27.8806 29.9795   2
   2  -3  14 56.1852 31.1923   1
  -2  -3 -14 38.4785 37.7361   1
   2   3 -14-8.29549 14.6814   3
   2  -3  14-15.5689 23.7104   1
   2   3 -14 30.2100 23.0095   1
   2  -3  13 283.866 53.0608   5
  -2  -3 -13 229.898 47.5625   1
  -2  -3 -13 295.810 67.9661   3
   2  -3  13 120.258 33.5097   6
  -2   3  13 165.880 49.6611   6
   2  -3  13 245.776 58.4806   1
  -2  -3 -13 152.430 56.5215   2
   2  -3  13 185.209 47.0202   1
  -2  -3 -13 174.526 63.8850   1
  -2   3  13 163.981 52.2163   2
   2   3 -13 105.039 35.9588   3
   2  -3  12 20.1559 23.5079   5
   2   3 -12 35.1239 23.0868   1
  -2   3  12 27.6278 21.5094   1
  -2  -3 -12 67.8286 42.0923   3
   2  -3  12 10.0335 12.7169   6
  -2   3  12 12.5869 24.7971   6
   2   3 -12 69.6737 38.6873   4
  -2  -3 -12 49.5894 38.3975   2
   2   3 -12 26.9740 15.8572   3
  -2  -3 -12 15.4285 23.5593   1
  -2   3  12 32.6546 31.7327   2
   2  -3  12 28.7887 28.3184   1
   2   3 -12 27.0247 17.9554   1
  -2  -3 -11 424.816 94.0870   3
  -2   3  11 380.878 66.4740   6
  -2   3  11 248.546 60.1630   2
  -2   3  11 285.684 57.3202   1
   2   3 -11 272.981 60.1510   1
  -2  -3 -11 286.912 51.0729   1
   2  -3  11 300.270 58.1954   5
   2   3 -11 299.366 67.2396   4
  -2  -3 -11 247.532 71.1092   2
   2  -3  11 213.250 48.5680   1
   2   3 -11 189.006 43.0389   3
   2  -3  11 276.379 42.1197   6
  -2   3  11 399.279 64.1642   1
   2  -3  11 183.377 55.7595   1
   2   3 -11 280.857 50.3033   1
   2  -3  10-4.16289 9.64621   6
   2  -3  10 3.42577 10.3935   6
   2   3 -10 20.1889 18.6381   5
  -2   3  10-7.62024 11.5596   1
  -2  -3 -10 6.83664 13.3887   1
   2   3 -10-11.0633 16.7825   1
  -2   3  10-10.1205 17.7272   2
  -2   3  10-9.35262 11.5840   1
   2  -3  10-11.4758 20.1013   1
   2   3 -10-6.68430 15.4887   1
   2  -3  10-12.1420 15.0389   5
   2   3 -10-15.9313 19.7323   4
  -2  -3 -10-12.4667 21.8370   1
   2   3 -10 5.53654 11.8775   3
   2  -3  10 8.09166 12.2747   1
  -2  -3 -10 19.5123 29.5991   3
  -2  -3 -10-18.5597 36.3468   2
  -2  -3  -9 802.563 137.650   3
   2   3  -9 652.809 88.6612   5
   2  -3   9 875.528 116.979   5
   2   3  -9 771.790 90.8222   1
  -2   3   9 517.475 93.3280   2
  -2  -3  -9 761.270 131.258   2
   2   3  -9 764.552 125.895   4
   2   3  -9 571.654 81.1316   3
   2  -3   9 572.707 74.1650   6
   2  -3   9 563.356 77.0533   6
  -2  -3  -9 516.461 101.542   1
  -2   3   9 698.998 94.1412   1
  -2  -3  -9 670.617 88.3484   1
  -2   3   9 586.809 86.3082   1
   2   3  -9 768.697 105.716   1
   2  -3   9 602.733 88.8138   1
   2   3  -8 73.3735 26.9428   5
  -2   3   8 64.1440 23.8350   1
   2   3  -8 98.0926 32.6414   1
   2  -3   8 88.0503 20.6087   6
  -2   3   8 72.0272 32.2132   2
   2  -3   8 87.2064 37.8348   1
  -2  -3  -8 59.4556 30.5094   1
   2   3  -8 35.9960 47.9516   4
   2   3  -8 103.727 25.3630   3
  -2   3   8 92.9859 32.5266   6
   2  -3   8 80.3121 18.5340   6
   2  -3   8 66.1632 26.1718   1
  -2  -3  -8 63.3483 23.5724   1
   2   3  -8 83.3463 25.1131   1
  -2   3   8 131.631 32.3967   1
   2   3  -7 1166.58 144.048   5
   2  -3   7 1150.91 170.806   5
   2  -3   7 1713.93 152.468   1
  -2  -3  -7 1318.67 160.611   1
  -2  -3  -7 1498.20 197.841   2
   2   3  -7 1283.81 188.019   4
  -2  -3  -7 938.725 114.741   4
  -2   3   7 1148.19 139.998   1
   2  -3   7 1222.01 139.533   1
   2   3  -7 1246.67 137.097   1
   2   3  -7 1079.32 128.500   3
   2  -3   7 1098.55 123.647   6
  -2   3   7 1162.08 143.129   6
  -2   3   7 1130.45 150.847   2
  -2  -3  -7 1245.89 137.090   1
  -2   3   7 1198.92 136.281   1
   2   3  -7 1187.62 152.440   1
   2  -3   6 16.2028 11.2398   6
  -2   3   6 41.4450 20.6670   6
   2  -3   6 20.2839 12.3954   6
  -2   3   6 35.5370 17.3637   1
   2   3  -6 32.0820 17.0213   1
   2  -3   6 13.9552 15.1519   1
  -2   3   6 7.90939 15.6664   1
   2   3  -6 62.6840 23.6451   5
   2  -3   6 15.8718 24.1909   5
  -2  -3  -6 92.2358 60.6313   3
  -2  -3  -6 35.1458 40.7872   2
   2   3  -6-19.5428 34.3119   4
  -2  -3  -6 5.85155 9.79671   4
   2   3  -6 39.8008 28.9979   1
  -2  -3  -6 11.2502 24.2488   1
   2  -3   6 28.9089 22.9424   1
  -2  -3  -6 24.6255 15.4300   1
   2   3  -6 25.1470 13.1832   3
  -2   3   6 51.6699 27.2531   2
   2  -3   5 496.898 62.9694   6
   2  -3   5 419.855 61.3119   6
  -2   3   5 575.175 78.1779   6
  -2  -3  -5 618.214 126.698   3
   2   3  -5 526.525 80.5572   5
  -2   3   5 391.510 78.7595   2
  -2   3   5 513.767 70.2301   1
  -2  -3  -5 520.923 74.2247   1
   2  -3   5 363.344 94.5707   5
  -2  -3  -5 441.044 59.4293   4
   2   3  -5 524.287 123.473   4
   2   3  -5 472.859 60.1518   3
   2  -3   5 696.101 81.0855   1
  -2  -3  -5 559.545 106.202   2
  -2  -3  -5 499.859 85.1943   1
   2  -3   5 543.304 74.3573   1
   2   3  -5 682.609 82.1909   1
   2  -3   4 68.2942 18.7667   6
   2  -3   4 46.3130 17.0958   6
   2   3  -4 48.7838 27.7369   5
  -2   3   4 104.341 37.0848   2
   2  -3   4 33.8456 36.8395   5
  -2  -3  -4 62.3818 43.6434   2
   2   3  -4 20.0440 31.0429   4
  -2  -3  -4 60.1004 16.6455   4
   2  -3   4 60.2578 23.5567   1
  -2  -3  -4 87.9960 32.5576   1
  -2  -3  -4 86.9147 25.1081   1
  -2   3   4 49.6470 22.4090   1
   2   3  -4 67.4195 23.7093   1
   2  -3   4 61.1771 25.3310   1
  -2   3   4 76.9132 24.1590   6
   2   3  -3 1701.09 192.446   5
  -2   3   3 1575.55 191.170   2
   2  -3   3 1172.97 202.656   5
   2  -3   3 2181.87 183.765   1
  -2  -3  -3 1262.86 163.033   4
   2  -3   3 1641.56 166.516   6
  -2   3   3 1477.28 178.792   6
  -2   3   3 1408.56 169.929   1
  -2  -3  -3 1602.47 196.962   1
   2   3  -3 2051.58 203.966   1
  -2  -3  -3 1392.51 172.640   1
  -2  -3  -3 1765.26 209.475   2
  -2   3   3 1297.86 176.179   1
   2   3  -3 1468.58 172.055   1
   2  -3   3 1633.03 191.222   4
  -2   3   2 152.950 32.6287   1
  -2   3   2 212.729 48.6738   2
   2  -3   2 156.800 29.4927   6
   2  -3   2 207.719 61.1059   5
  -2  -3  -2 186.524 53.6040   2
   2   3  -2 72.4134 42.3646   4
  -2  -3  -2 354.254 54.2999   3
   2  -3   2 145.147 45.8291   4
  -2  -3  -2 156.969 48.8506   1
   2  -3   2 169.365 35.4182   1
   2   3  -2 186.831 46.2669   1
  -2   3   2 199.496 38.5267   6
   2  -3   2 180.031 36.7512   1
   2   3  -2 192.518 36.2446   1
  -2   3   2 110.891 33.1215   1
  -2  -3  -1 23.8754 25.1352   3
  -2   3   1 5.28224 11.3410   1
   2  -3   1 7.99424 10.5119   6
   2  -3   1 17.0174 29.8116   5
  -2   3   1 10.7306 26.5853   2
   2  -3   1-5.56691 8.45684   1
  -2   3   1-6.47080 9.82631   1
   2   3  -1-6.58905 8.17364   1
  -2  -3  -1 12.1790 23.8554   2
   2   3  -1-16.0451 24.3438   4
  -2  -3  -1-5.33304 13.2186   3
   2  -3   1 10.3040 15.6372   4
  -2   3   1 11.2400 17.0565   3
   2   3  -1 8.75235 18.7818   1
   2  -3   1 5.09201 9.98233   1
  -2  -3  -1 10.6118 13.1514   1
   2   3  -1 11.0499 16.7682   5
  -2   3   1 12.5189 13.4360   6
  -2   3   0 5.39747 11.5804   1
   2   3   0 7.23428 10.9753   1
   2  -3   0 5.00476 9.80263   1
  -2   3   0-5.59337 9.79891   1
   2   3   0-11.2314 19.6739   5
  -2   3   0 32.5090 23.2477   2
   2  -3   0 16.2690 20.1512   5
  -2   3   0 5.82092 14.4204   6
   2   3   0-13.8391 24.2414   4
  -2   3   0-12.0452 21.0993   3
   2  -3   0-9.74944 14.7904   4
  -2  -3   0 8.49016 17.8312   3
  -2  -3   0 3.07378 8.93010   3
   2  -3   0-6.02898 11.8082   1
   2   3   0 8.26255 16.1820   1
  -2  -3   0-10.2089 15.4873   1
   2   3   1 7.72564 17.9058   1
   2  -3  -1 5.45570 12.6476   1
  -2  -3   1 6.83530 11.9790   1
  -2  -3   1 2.30437 9.47385   3
  -2   3  -1 5.42221 11.6385   1
  -2  -3   1-10.1125 19.8078   1
  -2   3  -1-5.81827 11.4007   6
   2  -3  -1 9.80609 12.1517   5
   2   3   1-10.9936 13.6218   5
   2  -3  -1 14.9564 26.2008   5
  -2   3  -1 21.2115 27.8685   2
   2   3   1 11.4203 22.3685   4
  -2  -3   1-10.2570 17.9705   2
   2  -3  -1 9.20020 16.1198   4
  -2   3  -1 39.5067 28.2537   3
  -2   3  -1 9.88432 14.3608   1
  -2  -3   1 2.33463 6.47717   3
   2   3   1-7.55251 13.2347   1
   2  -3  -1-7.92925 12.0343   1
   2   3   2 102.268 37.9861   1
   2   3   2 112.954 43.2717   6
  -2   3  -2 108.321 28.8446   6
  -2  -3   2 182.271 48.2182   6
  -2  -3   2 109.302 19.9405   3
   2   3   2 189.278 45.5487   5
   2  -3  -2 129.578 25.7064   5
  -2  -3   2 232.539 47.4060   1
   2   3   2 99.7918 37.5257   4
  -2  -3   2 176.321 43.8889   2
  -2   3  -2 188.208 50.6493   3
  -2   3  -2 202.010 33.8554   1
  -2  -3   2 177.705 24.5539   3
  -2   3  -2 183.939 36.7315   1
   2  -3  -2 142.455 46.2923   1
   2   3   2 205.607 43.8756   1
  -2  -3   3 981.931 167.196   6
  -2   3  -3 1736.21 185.418   2
   2   3   3 1572.07 178.734   5
   2  -3  -3 1180.47 147.904   5
   2   3   3 1739.44 183.772   1
  -2  -3   3 1464.53 170.762   2
   2  -3  -3 1362.14 167.204   4
   2   3   3 1300.21 166.195   4
   2   3   3 1128.27 162.697   1
  -2  -3   3 1520.16 147.566   3
  -2   3  -3 1447.05 188.626   3
  -2  -3   3 1248.08 143.811   3
  -2   3  -3 1637.36 166.653   1
   2  -3  -3 2282.44 191.243   1
  -2  -3   3 2033.91 188.726   1
  -2   3  -3 1734.21 162.327   1
   2   3   3 1049.97 171.440   6
   2   3   4 105.111 40.1625   6
  -2  -3   4 136.003 34.9142   1
   2  -3  -4 27.4936 18.2641   1
   2   3   4 52.6251 27.9403   1
  -2  -3   4 72.8935 30.9615   6
   2  -3  -4 62.5210 14.2120   5
   2   3   4 91.3864 30.2261   5
  -2   3  -4 113.432 36.7249   2
   2  -3  -4 22.1500 20.4940   5
   2   3   4 38.1177 20.7444   4
  -2  -3   4 89.4581 30.9327   2
   2  -3  -4 7.68943 26.9067   4
  -2   3  -4 80.5231 24.8674   1
  -2  -3   4 72.7042 17.2360   3
  -2   3  -4 38.5714 28.3629   3
   2  -3  -4 69.2254 27.0718   1
  -2   3  -4 140.303 31.7123   1
   2  -3  -5 528.650 79.7420   3
  -2   3  -5 856.237 99.5450   2
  -2  -3   5 578.638 89.7456   1
   2  -3  -5 543.418 76.0395   1
   2  -3  -5 280.966 68.4535   1
  -2  -3   5 464.628 83.1567   6
   2   3   5 607.062 87.5174   5
   2  -3  -5 360.622 55.8662   5
   2  -3  -5 577.352 67.4793   5
  -2  -3   5 564.317 78.7118   2
   2  -3  -5 506.759 74.2492   4
   2   3   5 486.164 65.4593   4
   2   3   5 597.734 78.9802   1
  -2  -3   5 558.130 75.5181   1
   2   3   5 541.866 88.7281   1
  -2  -3   5 439.047 64.9723   3
  -2   3  -5 547.224 94.5672   3
   2   3   5 634.586 92.0085   6
  -2   3  -5 430.253 66.1056   1
  -2   3  -5 544.109 75.1531   1
  -2  -3   6 41.8989 22.2819   3
   2  -3  -6 44.8885 21.0472   3
  -2  -3   6 62.8920 35.6985   1
  -2  -3   6 34.1344 19.1759   1
   2   3   6 30.4750 20.2715   1
   2  -3  -6 33.2358 20.8296   1
  -2  -3   6 40.6437 23.7608   6
   2   3   6 39.0220 22.8303   5
   2  -3  -6 26.4659 8.10723   5
   2  -3  -6 37.4536 9.78931   5
  -2   3  -6 49.9589 26.4467   2
   2   3   6 2.97016 11.7810   4
   2  -3  -6 56.4663 19.8081   4
   2   3   6 23.0508 20.4398   6
  -2   3  -6 35.8687 25.8481   3
   2   3   6 10.9000 25.4588   1
  -2  -3   6 40.0280 22.8540   2
   2   3   7 1098.53 152.613   5
   2   3   7 1382.44 153.954   1
  -2  -3   7 1304.14 156.380   6
   2   3   7 1323.23 162.074   6
   2  -3  -7 1697.57 167.929   1
   2   3   7 1225.95 158.931   1
   2  -3  -7 1216.94 147.426   4
  -2  -3   7 1106.31 144.336   1
  -2   3  -7 1132.79 162.310   3
   2  -3  -7 994.874 148.142   3
  -2   3  -7 1399.03 161.046   2
  -2   3  -7 1038.97 141.571   1
  -2  -3   7 1526.42 168.127   1
   2  -3  -7 1317.82 154.238   1
  -2   3  -7 1309.82 149.341   1
  -2  -3   8 94.8539 28.7996   6
   2   3   8 169.885 41.6051   6
   2   3   8 108.923 32.1854   5
  -2   3  -8 177.854 41.2434   2
   2  -3  -8 75.7691 24.8270   3
  -2  -3   8 91.7967 40.8764   3
  -2  -3   8 45.4277 21.8815   2
   2  -3  -8 61.9158 24.4170   4
   2   3   8 133.995 30.6280   1
  -2   3  -8 80.8391 27.3740   1
   2   3   8-11.2600 25.9125   1
   2  -3  -8 109.171 33.4027   1
  -2  -3   8 42.6586 29.5484   1
  -2   3  -8 106.779 30.1307   1
  -2   3  -8 92.2630 38.9393   3
   2  -3  -8 51.7702 32.7831   1
  -2  -3   8 185.761 36.0797   1
  -2  -3   9 533.661 77.3131   2
   2   3   9 726.347 96.0445   5
   2   3   9 633.254 95.3375   6
  -2  -3   9 750.557 94.1389   6
  -2   3  -9 675.510 91.2566   1
  -2  -3   9 778.694 103.792   1
   2  -3  -9 684.242 93.1635   1
   2   3   9 531.947 88.6302   1
  -2  -3   9 681.565 89.8207   1
  -2   3  -9 581.862 83.1423   1
   2  -3  -9 885.670 111.851   1
   2  -3  -9 550.323 85.0093   3
  -2   3  -9 572.830 97.0594   3
   2  -3  -9 530.316 83.3829   4
   2  -3 -10 12.8838 22.5675   1
  -2  -3  10-7.65994 9.48767   1
  -2   3 -10 9.10725 19.5378   1
  -2  -3  10-10.2218 17.9049   1
   2  -3 -10 8.33936 14.6075   1
  -2  -3  10 7.93744 20.8552   6
   2   3  10 10.0232 12.4148   6
  -2   3 -10 8.11819 15.8986   2
  -2   3 -10 13.2354 16.3933   4
   2  -3 -10-6.50565 13.9566   4
   2   3  10 7.62023 16.3477   1
  -2   3 -10-11.0633 16.7825   3
  -2  -3  10-4.00939 12.1642   2
  -2   3 -10-6.46316 12.6574   1
  -2   3 -11 304.918 69.8090   4
  -2  -3  11 284.676 51.5233   1
   2  -3 -11 179.817 57.7156   1
  -2   3 -11 171.008 47.6063   1
  -2   3 -11 267.876 57.4586   3
  -2  -3  11 302.991 54.0913   6
   2   3  11 234.102 54.4713   5
  -2  -3  11 371.392 67.4369   1
   2  -3 -11 265.916 52.5390   1
  -2   3 -11 452.888 68.1780   1
   2   3  11 242.300 53.2643   6
  -2  -3  11 313.427 41.8601   2
  -2   3 -11 241.369 50.1207   2
   2   3  12 9.16506 11.4482   6
  -2  -3  12 20.9046 16.2146   6
   2   3  12-9.88132 17.3718   5
   2  -3 -12 34.5799 30.3217   1
  -2  -3  12 7.84390 13.8193   1
  -2   3 -12 12.8439 19.5399   2
  -2   3 -12 14.5739 28.5797   4
   2  -3 -12 16.5218 11.9074   4
   2   3  12 8.02789 17.2859   1
  -2   3 -12 15.5720 16.7690   1
  -2   3 -12 10.4620 18.3854   3
  -2  -3  12 56.0559 27.8115   1
   2  -3 -12 17.4667 15.3692   1
  -2   3 -12 35.4736 25.4104   1
   2   3  13 109.760 35.1097   6
  -2  -3  13 228.486 39.8303   6
  -2  -3  13 194.539 53.6488   1
   2  -3 -13 225.221 45.7594   1
   2   3  13 220.723 48.8729   5
  -2  -3  13 267.675 46.9282   1
   2  -3 -13 99.3206 64.8439   1
   2  -3 -13 156.362 36.5190   3
  -2   3 -13 168.426 35.2664   2
  -2   3 -13 213.799 57.5429   4
   2  -3 -13 119.415 31.5247   4
   2   3  13 182.544 40.7568   1
  -2   3 -13 232.940 48.3791   1
  -2   3 -13 126.609 41.4932   3
  -2  -3  13 136.212 22.7852   2
   2  -3 -14 13.3922 15.5558   3
  -2  -3  14 40.8901 33.7822   1
  -2   3 -14-14.8308 18.4029   1
   2   3  14-11.4319 17.3773   5
  -2  -3  14 17.0525 18.3251   1
   2  -3 -14-20.8928 18.3319   1
   2   3  14 16.0328 28.1054   1
  -2  -3  14 10.0738 12.5268   2
  -2  -3  14 9.10737 6.73675   2
  -2   3 -14 31.8051 34.1337   4
   2  -3 -14 5.01029 10.8060   4
   2   3  14-9.07120 17.7996   1
  -2   3 -14 17.8606 15.6821   1
  -2  -3  14 19.3916 13.9115   6
  -2   3 -14 32.2150 23.0637   3
   2   3  15 124.909 39.7204   5
  -2   3 -15 36.9799 18.0585   2
  -2  -3  15 48.3221 21.6722   5
  -2   3 -15 43.7385 25.7663   3
   2  -3 -15 34.1973 16.1215   4
   2   3  15 45.2712 24.2456   1
  -2  -3  15 50.3373 19.6554   6
  -2  -3  15 107.298 48.6294   1
   2  -3 -15 41.7827 20.9853   1
  -2   3 -15 30.1710 29.9117   1
   2  -3 -15 48.6270 24.0238   3
   2   3  15 16.9432 39.5386   1
   2  -3 -15 21.2671 45.8636   1
  -2   3 -15 47.9286 26.9578   1
  -2   3 -16 16.6203 32.5496   4
   2  -3 -16 4.99334 11.5728   4
   2   3  16-9.42725 18.4636   1
   2  -3 -16 7.33384 15.7350   3
   2  -3 -16 11.0708 13.7141   1
  -2   3 -16 45.3983 32.4651   1
  -2  -3  16-16.3916 20.3037   1
   2   3  16-8.91012 15.6089   6
   2   3  16-17.6386 26.7579   1
   2  -3 -16 21.4138 32.4846   1
   2   3  16-13.8185 17.1170   5
   2  -3 -17 71.3110 25.9116   3
   2   3  17 18.2431 39.7124   1
  -2   3 -17 23.5546 15.1200   2
  -2   3 -17 67.6753 28.7412   3
   2   3  17 96.6804 31.5188   6
   2  -3 -17 68.4144 23.5633   4
   2  -3 -18 5.65541 13.1255   4
  -2  -3  18 6.11684 15.1705   6
  -2   3 -18 11.4952 22.5240   3
  -2  -3  18 5.55697 11.9443   5
   2  -3 -18 9.23000 18.0909   3
  -2   3 -18 16.2428 28.4609   4
   2   3  18 17.7660 34.8003   5
   2   3  18 8.87581 15.5647   6
   2  -3 -19 377.542 71.7014   4
  -2  -3  19 611.307 79.0836   6
   2   3  19 607.588 86.4770   6
  -2   3 -19 514.433 99.5227   4
   2  -3 -19 524.177 86.5388   3
  -2   3 -19 446.696 86.8109   3
  -2  -3  19 607.872 77.9348   5
   2  -3 -20-6.91068 14.8258   4
  -2  -3  20-6.18351 12.1101   6
   2   3  20-8.92975 13.5464   6
  -2   3 -20 14.7011 22.3011   4
  -2  -3  20 5.57420 9.76443   5
   2  -3 -20 10.1053 15.3295   3
  -2   3 -20-11.5575 17.5325   3
   2   3  20-21.7551 33.0016   5
   2  -3 -21 59.0009 23.0898   4
  -2  -3  21 49.5522 19.6373   6
   2   3  21 17.7003 18.2449   6
  -2   3 -21 81.7416 38.1594   4
  -2  -3  21 57.3040 20.8684   5
   2  -3 -21 94.1993 34.7692   3
  -2   3 -21 92.5877 36.9882   3
   2   3  21 46.2003 49.8832   5
   2  -3 -22-7.61007 11.5646   4
   2  -3 -22 21.5073 23.0800   3
   2   3  22 8.45830 10.4989   6
  -2  -3  22 6.19159 12.1449   6
  -2   3 -22 12.5453 15.5536   4
   2   3  22-23.4482 29.0507   5
  -2   3 -22 11.4846 14.2413   3
  -2  -3  22 5.59437 10.9774   5
  -2   3 -23-11.2770 17.1079   3
   2   3  23 8.21204 12.4591   6
  -2  -3  23 5.75721 8.73603   5
   2   3  23 22.6018 27.9950   5
  -2  -3  23-6.80844 10.3303   6
   2  -3 -23 10.3623 12.8364   3
   2  -3 -24-10.4479 15.8500   3
   2   3  24-7.89100 11.9716   6
  -2   3 -24 10.4646 18.3309   4
  -2  -3  24 6.61456 8.19463   6
   2   3  24-20.7478 40.6323   5
  -2   3 -24-10.9479 16.6084   3
   2   3  25-7.51090 9.30564   6
  -2   3 -25-9.54897 11.8294   4
  -2  -3  25-5.59835 6.93773   5
  -2  -3  25 6.92391 10.5057   6
   2  -3 -26-9.42395 11.6744   3
   2   3  26 7.07720 8.76849   6
  -2   3 -26 8.71843 10.8008   4
  -2  -3  26-5.06677 8.87781   5
  -2  -3  26 12.8333 12.5682   6
  -2  -3  27 5.42270 9.49884   6
   2   3  27 6.79405 13.3055   6
   2  -3 -27 8.49221 12.8825   3
  -2   3 -27 7.97244 9.87484   4
   2   3  27-13.4483 23.5564   5
   2  -3 -27-5.96784 11.6875   2
  -2  -3  27-4.81632 11.1606   5
  -2   3 -27-9.41011 18.4287   3
   2   3  28 6.30940 11.0520   6
   2  -3 -28 5.65730 9.90976   2
   2   3  28-11.4125 19.9906   5
   2  -3 -28 7.82993 13.7153   3
  -2   3 -28-7.33057 15.7264   4
  -2   3 -28-8.77491 15.3705   3
  -2  -3  28-4.27311 9.16739   5
  -2   3 -29 89.3404 31.5432   3
  -2  -3  29 123.936 24.8607   5
   2   3  29 136.005 37.9186   5
  -2   3 -29 108.355 31.8477   4
   2   3  29 134.021 29.8345   6
  -2  -3  29 112.926 24.4508   6
  -2  -3  30-3.50695 8.13355   5
  -2  -4 -29-4.81786 10.3466   2
  -2  -4 -28 345.105 52.1275   2
  -2   4  27 6.54051 11.4606   6
   2   4 -27-6.19822 10.8612   4
  -2  -4 -27 5.90398 10.3460   3
   2  -4  27 3.97557 7.79162   5
  -2  -4 -27 5.32614 11.4302   2
  -2   4  26 225.810 44.1756   6
   2   4 -26 216.228 42.4689   4
  -2  -4 -26 184.732 38.1799   2
   2  -4  26 255.679 37.4916   5
  -2  -4 -26 188.540 41.2089   3
   2  -4  25 8.82545 9.54536   5
  -2  -4 -25 42.0682 18.2740   2
  -2  -4 -25-6.56197 11.5591   3
  -2   4  25 16.1597 20.0525   6
   2  -4  24 5126.86 508.489   5
   2   4 -24 5258.27 519.452   4
  -2  -4 -24 5025.63 513.642   2
  -2   4  24 6698.59 534.939   6
  -2  -4 -24 4509.02 514.472   3
   2   4 -23 30.2187 23.6884   3
  -2  -4 -23 32.1603 19.9288   2
   2   4 -23 30.1749 17.9418   4
  -2  -4 -23 66.1662 25.2630   3
  -2   4  23 38.9051 22.8974   6
   2  -4  22 13577.8 1207.17   5
  -2   4  22 13390.5 1228.10   6
   2   4 -22 9563.61 1216.53   3
  -2  -4 -22 10686.7 1211.29   3
   2   4 -22 12271.7 1215.94   4
   2   4 -21 8.33914 16.5398   4
  -2   4  21 53.9422 26.8528   6
   2  -4  21 27.5048 15.4588   5
  -2  -4 -21 42.3469 21.5723   2
  -2  -4 -21 16.5733 16.4384   3
   2   4 -21 9.41106 14.5144   3
  -2   4  20 17562.0 1482.02   2
  -2  -4 -20 12237.7 1456.85   3
   2   4 -20 13278.0 1460.19   3
   2  -4  20 16061.4 1451.70   5
  -2   4  20 12583.7 1464.21   6
  -2  -4 -20 14755.3 1457.13   2
   2   4 -20 15485.8 1465.36   4
  -2  -4 -19 32.6869 21.5591   2
  -2   4  19 22.9209 24.6632   6
   2   4 -19 34.3339 19.9849   3
  -2   4  19 11.6500 22.8983   2
   2  -4  19 19.0571 14.8483   5
  -2  -4 -19-9.57287 16.8812   3
   2   4 -19 27.0356 19.4312   4
  -2   4  18 45.7604 26.9037   6
   2  -4  18 23.0597 18.0831   6
   2   4 -18-8.03751 14.8088   3
  -2   4  18 11.8208 18.5103   2
  -2  -4 -18-10.2477 13.4979   3
   2   4 -18-9.61364 21.1292   4
  -2   4  17 24.5666 26.5721   2
  -2   4  17 46.1557 28.7875   6
   2  -4  17 51.3725 20.5640   6
   2  -4  17 42.2368 21.6289   5
  -2  -4 -17 18.7286 21.9664   2
   2   4 -17 15.1842 21.3028   3
   2   4 -17 30.7631 22.2626   4
  -2   4  16 395.642 89.3477   2
  -2  -4 -16 584.940 94.5904   2
   2   4 -16 454.746 79.9432   3
   2  -4  16 284.590 72.2371   6
   2  -4  16 682.182 87.8023   5
  -2   4  16 986.428 110.228   6
   2   4 -16 679.414 97.8680   4
   2   4 -15 89.0659 32.4871   4
  -2  -4 -15 11.2852 17.3969   2
   2   4 -15 52.9615 26.4210   1
   2  -4  15 5.71653 16.1323   6
  -2   4  15 24.2210 26.1645   2
   2  -4  15 24.0964 18.8678   5
  -2  -4 -14 12341.1 1135.59   2
   2   4 -14 11808.1 1127.17   4
  -2   4  14 12256.1 1124.15   1
   2   4 -14 9853.98 1113.24   1
   2  -4  14 10757.0 1096.01   6
  -2   4  14 8658.78 1116.87   2
   2  -4  14 11836.5 1115.98   5
   2  -4  13 18.6987 20.5953   5
   2   4 -13 12.5280 24.9765   4
  -2  -4 -13 70.0744 39.0959   1
   2   4 -13 63.9454 20.7274   3
  -2  -4 -13 40.8658 38.0156   2
   2  -4  13 51.6640 17.4997   6
  -2   4  13 83.1394 29.5434   6
   2   4 -13 57.3700 26.8916   1
  -2  -4 -13 13.6046 21.1611   3
  -2   4  13 67.1651 30.6580   1
  -2  -4 -12 12648.2 1162.26   1
  -2   4  12 10189.9 1144.20   2
   2   4 -12 12685.9 1159.91   4
  -2   4  12 11740.8 1134.28   1
   2   4 -12 10155.7 1123.56   3
  -2  -4 -12 13078.1 1171.75   2
   2  -4  12 12304.4 1116.40   6
  -2   4  12 10506.4 1134.33   6
   2   4 -12 9914.16 1133.57   1
   2  -4  12 10192.9 1123.45   1
  -2   4  11 33.2312 25.6945   2
   2  -4  11 21.3960 20.9837   5
   2   4 -11-9.11848 19.5972   1
  -2  -4 -11 6.61890 15.3823   1
  -2   4  11-7.87181 15.4608   1
   2   4 -11 13.8133 29.6569   4
  -2  -4 -11 12.7179 19.3282   1
   2   4 -11 23.8398 16.5483   3
  -2  -4 -11 31.7641 31.1252   2
   2  -4  11 12.4855 13.4441   1
   2  -4  11 10.7335 12.1930   6
  -2   4  11 16.7661 19.4606   6
  -2   4  11 15.3625 15.0887   1
   2  -4  11 16.6787 29.2385   1
   2   4 -11 5.41888 10.6773   1
   2   4 -10 59978.2 5546.56   5
   2  -4  10 49209.8 5559.95   5
   2  -4  10 10318.8 5529.92   1
  -2  -4 -10 91947.8 5592.57   1
   2   4 -10 69817.5 5544.51   1
   2   4 -10 68637.6 5582.52   4
   2  -4  10 72872.9 5548.68   1
  -2  -4 -10 48015.6 5572.38   3
   2   4 -10 73620.7 5545.02   3
  -2   4  10 67126.1 5574.31   2
  -2   4  10 78557.7 5563.57   6
  -2  -4 -10 74145.2 5548.05   1
  -2   4  10 32669.3 5535.25   1
   2   4  -9 142.737 40.6291   5
  -2  -4  -9 203.286 59.5419   3
  -2   4   9 267.010 48.8408   6
  -2   4   9 217.602 57.8919   2
   2  -4   9 125.547 45.2168   5
   2   4  -9 276.512 42.4613   3
   2  -4   9-16.3084 40.8644   1
  -2   4   9 228.753 42.4263   1
   2   4  -9 239.948 40.4413   1
   2  -4   9 239.947 41.9457   1
   2  -4   9 222.040 35.0314   6
  -2  -4  -9 283.943 62.5221   1
   2   4  -9 247.547 49.0107   1
  -2  -4  -9 257.754 41.8429   1
  -2   4   9 134.049 39.9307   1
   2   4  -9 194.100 52.9613   4
  -2  -4  -9 173.272 67.7577   2
   2  -4   8 533.801 70.4965   6
  -2   4   8 560.330 83.9837   6
   2  -4   8 282.594 84.5842   5
  -2  -4  -8 633.706 76.4731   1
  -2  -4  -8 759.334 103.495   1
  -2  -4  -8 522.625 112.977   2
   2   4  -8 620.510 88.5441   1
   2   4  -8 490.732 97.7386   4
  -2  -4  -8 713.366 107.327   3
   2   4  -8 639.496 76.2151   3
   2   4  -8 590.336 82.8273   5
   2  -4   8 620.919 78.6391   1
   2  -4   8 444.600 93.4973   1
   2   4  -7 146.951 33.2602   5
   2  -4   7 32.1379 17.5074   6
  -2   4   7 60.0061 21.7843   1
  -2   4   7 53.6941 30.2856   2
  -2   4   7 61.6666 25.8983   6
   2  -4   7 96.8792 40.0932   5
   2  -4   7 57.2770 21.6652   1
   2  -4   7 70.0753 31.2138   1
  -2   4   7 112.278 27.3663   1
  -2  -4  -7 19.5767 10.3025   4
   2   4  -7 89.1164 31.7382   1
  -2  -4  -7 34.0614 51.9844   2
  -2  -4  -7 59.7864 39.5983   3
   2   4  -7 79.0215 20.4208   3
   2   4  -6 840.178 96.9889   5
   2   4  -6 652.256 77.9537   1
   2  -4   6 882.864 113.171   5
   2  -4   6 462.154 73.6088   6
  -2   4   6 823.003 93.2767   6
   2   4  -6 668.438 107.335   4
  -2  -4  -6 434.386 66.4338   4
  -2   4   6 745.061 103.933   2
   2   4  -6 635.244 75.4615   3
  -2  -4  -6 771.512 106.414   3
   2  -4   6 175.563 72.8045   1
  -2  -4  -6 692.579 78.0686   1
  -2   4   6 600.902 79.5739   1
  -2  -4  -6 829.527 107.747   1
  -2  -4  -6 782.165 122.201   2
   2  -4   6 540.697 79.7581   1
  -2   4   6 542.742 78.5230   1
  -2  -4  -5 18.3397 21.2676   3
   2  -4   5 4.29447 8.45908   6
  -2   4   5 21.8835 21.4473   2
  -2   4   5 15.2137 14.9247   6
   2  -4   5 24.3385 21.3353   5
   2   4  -5 13.8519 21.0322   4
  -2  -4  -5 2.57798 6.83411   4
  -2  -4  -5 8.66532 8.53345   1
  -2  -4  -5-10.9633 16.6555   1
   2  -4   5 21.8617 20.2028   1
   2   4  -5 13.6736 14.4214   1
  -2   4   5 5.45746 10.7263   1
   2  -4   5 4.74095 8.35389   1
  -2  -4  -5 15.1773 29.7366   2
   2   4  -4 3875.93 400.628   5
   2  -4   4 4741.72 431.478   5
   2  -4   4 2903.65 381.355   6
  -2  -4  -4 3894.60 427.874   2
   2   4  -4 3877.51 418.123   4
  -2   4   4 4085.05 399.480   6
  -2  -4  -4 4423.44 402.690   3
   2  -4   4 2587.99 382.994   1
   2   4  -4 4579.86 389.953   1
  -2   4   4 3470.63 387.626   1
  -2   4   4 4654.93 420.112   2
  -2  -4  -4 3763.32 382.638   1
   2   4  -4 4130.37 398.904   1
  -2   4   4 3462.71 379.650   1
  -2  -4  -4 5558.13 436.390   1
  -2  -4  -3-5.62124 12.0592   3
  -2   4   3-4.47837 10.3772   1
   2   4  -3-4.94320 9.68064   1
   2  -4   3 3.25082 7.53274   1
  -2   4   3-3.17729 7.36238   1
   2   4  -3 8.88540 11.0053   5
  -2   4   3-11.4456 17.3624   2
   2  -4   3 11.7612 20.6013   5
   2   4  -3-11.9815 20.9871   4
  -2  -4  -3-12.6212 22.1077   2
   2  -4   3 9.27857 14.0751   4
  -2  -4  -3 4.31417 9.99672   1
  -2  -4  -3 11.7728 20.6216   1
   2   4  -3 6.59139 11.5456   1
  -2   4   3-7.68773 16.4924   6
   2   4  -2 658.800 102.911   5
   2  -4   2 1343.46 136.342   5
  -2   4   2 979.459 126.310   2
  -2   4   2 909.366 105.972   6
  -2  -4  -2 874.561 120.800   2
   2   4  -2 562.837 106.429   4
   2  -4   2 869.283 110.441   4
  -2  -4  -2 789.121 92.7458   3
  -2   4   2 782.205 85.4215   1
  -2  -4  -2 1033.82 120.940   1
  -2  -4  -2 867.068 92.2613   1
   2   4  -2 637.910 93.5825   1
   2  -4   2 687.995 85.6950   1
  -2   4   2 375.911 89.6858   1
   2   4  -2 818.916 91.6132   1
  -2  -4  -1 200.270 37.0566   3
  -2   4   1 349.167 50.8073   6
   2   4  -1 270.981 54.4194   5
  -2  -4  -1 264.074 41.0481   3
  -2   4   1 445.421 75.0762   2
   2   4  -1 271.182 60.5116   4
  -2  -4  -1 267.906 59.1168   2
  -2   4   1 161.911 48.7392   3
   2   4  -1 172.888 36.4662   1
  -2   4   1 269.193 33.3055   1
  -2  -4  -1 4.44535 35.9298   1
   2   4  -1 164.244 31.9316   1
   2   4   0 138949. 14281.4   5
   2  -4   0 211020. 14307.2   5
   2   4   0 144528. 14265.1   1
  -2  -4   0 142933. 14281.9   2
   2   4   0 140924. 14279.0   4
   2  -4   0 152903. 14283.1   4
  -2   4   0 152496. 14286.7   3
  -2  -4   0 138252. 14256.2   3
  -2   4   0 151474. 14252.6   1
  -2  -4   0 144774. 14259.4   1
   2   4   0 137360. 14260.0   1
   2  -4   0 167326. 14258.4   1
  -2  -4   0 121238. 14252.9   3
  -2  -4   1 190.659 37.1219   3
   2   4   1 302.539 59.9407   5
  -2   4  -1 346.971 71.1662   2
   2  -4  -1 493.334 79.1498   5
   2   4   1 231.739 52.5713   4
  -2  -4   1 399.585 66.4519   2
   2  -4  -1 208.263 49.9711   4
  -2   4  -1 320.645 64.6230   3
  -2   4  -1 292.736 37.8621   1
  -2  -4   1 272.475 41.4424   1
  -2   4  -1 326.497 40.9903   1
   2  -4  -1 230.919 39.1279   1
   2   4   1 288.147 43.7502   1
  -2  -4   1 194.051 37.3821   3
  -2   4  -2 615.548 97.9080   6
  -2  -4   2 703.188 106.408   6
  -2   4  -2 712.777 115.100   2
   2   4   2 767.413 109.871   5
   2  -4  -2 1184.67 128.673   5
  -2  -4   2 761.995 84.8038   3
  -2  -4   2 761.711 106.191   2
   2   4   2 735.801 98.7056   4
   2  -4  -2 807.988 104.137   4
  -2   4  -2 553.862 107.294   3
  -2  -4   2 615.432 85.2034   3
  -2  -4   2 1211.49 119.148   1
  -2   4  -2 823.875 86.2224   1
   2  -4  -2 932.905 93.6433   1
   2  -4  -2 399.708 86.4762   1
   2   4   2 760.318 94.1759   1
  -2  -4   2 723.250 91.3165   1
   2   4   3 20.7169 24.0040   6
  -2   4  -3 12.5601 8.70069   1
  -2  -4   3 9.49927 16.6413   6
   2   4   3-10.1442 21.7639   5
  -2   4  -3 12.2485 21.4565   2
   2  -4  -3 10.0523 15.2512   5
   2   4   3-6.19264 14.3520   4
  -2  -4   3-8.16412 18.9196   2
  -2   4  -3-12.1897 23.8735   3
   2  -4  -3 7.41857 15.9173   4
  -2  -4   3-3.46544 9.10922   3
  -2  -4   3-4.83730 8.47741   1
   2   4   3-5.68282 12.1943   1
   2  -4  -3 10.8771 13.4749   1
   2   4   3 7.21433 15.4792   1
   2  -4  -3-9.14565 21.1938   1
   2   4   4 3558.30 427.165   5
  -2   4  -4 3318.61 430.394   2
   2   4   4 2924.39 417.600   1
   2  -4  -4 5178.01 421.234   1
   2  -4  -4 4810.34 434.996   5
  -2  -4   4 3680.34 418.700   2
   2   4   4 4165.74 414.128   4
   2  -4  -4 3536.12 414.279   4
  -2  -4   4 4069.68 411.640   1
  -2   4  -4 4726.55 445.372   3
  -2  -4   4 4089.01 404.381   3
  -2   4  -4 4079.66 401.960   1
   2  -4  -4 4685.76 438.341   1
  -2   4  -4 4021.90 403.715   1
   2   4   4 4101.88 431.605   6
  -2  -4   4 3053.18 417.956   6
   2   4   5 21.4676 24.9143   6
   2  -4  -5 15.8177 15.5561   3
  -2  -4   5 9.12466 22.6498   6
  -2   4  -5 44.5532 14.9714   1
   2   4   5 9.49411 16.6932   5
   2  -4  -5 9.68598 8.60609   5
   2  -4  -5 8.27195 19.2223   5
  -2   4  -5 58.6349 29.0858   2
   2   4   5-4.73535 11.0680   4
  -2  -4   5-7.24052 15.6005   2
   2  -4  -5 19.7035 12.9437   4
  -2  -4   5 10.4383 10.6553   3
  -2   4  -5 11.8815 23.3134   3
  -2  -4   5 5.43512 9.63004   1
   2   4   5 28.1056 15.6354   1
   2  -4  -5 31.3940 20.6723   1
   2   4   5 7.44775 16.0432   1
   2  -4  -5 7.93005 17.0739   1
  -2   4  -5-4.06983 8.85053   1
  -2  -4   6 748.371 101.260   6
   2   4   6 775.590 100.132   1
   2  -4  -6 1157.70 120.985   1
   2  -4  -6 644.810 86.6937   5
   2  -4  -6 842.099 101.702   5
  -2  -4   6 614.508 93.2385   2
  -2   4  -6 515.862 99.7046   2
   2  -4  -6 370.115 83.9438   4
   2   4   6 785.819 108.449   6
  -2   4  -6 837.745 115.251   3
  -2  -4   6 647.838 83.4307   3
  -2  -4   6 905.606 94.8987   1
   2   4   6 705.619 91.2926   1
   2  -4  -6 709.328 97.7471   3
  -2   4  -6 768.065 89.7979   1
  -2  -4   6 750.682 99.8679   1
  -2   4  -6 795.976 90.3682   1
   2  -4  -6 580.797 90.1590   1
   2   4   7 78.0892 29.5414   5
   2  -4  -7 101.507 17.9437   5
   2  -4  -7 154.531 49.8104   1
   2   4   7 59.2516 22.2513   1
  -2  -4   7 55.2684 20.3889   1
   2  -4  -7 227.557 36.7852   5
   2  -4  -7 29.2354 19.8004   3
  -2  -4   7 60.4188 20.9188   3
   2  -4  -7 47.0195 21.0938   1
  -2  -4   7 143.927 37.2115   1
  -2   4  -7 83.0009 27.4254   1
  -2  -4   7 99.5954 29.0175   2
  -2   4  -7 55.9173 28.8398   3
   2   4   7 120.007 34.0558   6
   2   4   7 69.8690 33.4274   1
  -2   4  -7 67.8860 22.1009   1
  -2  -4   7 97.5016 34.7746   6
   2  -4  -8 1112.60 79.7418   5
   2   4   8 834.486 99.9119   6
  -2  -4   8 585.065 83.6619   6
  -2  -4   8 710.704 81.8712   2
   2  -4  -8 614.080 79.4141   4
  -2   4  -8 756.959 97.3309   2
   2  -4  -8 369.799 71.1399   1
   2   4   8 794.760 98.3506   1
  -2   4  -8 775.844 90.8842   1
  -2   4  -8 449.701 70.3252   1
  -2   4  -8 561.869 88.8661   3
   2  -4  -8 451.518 76.6782   3
   2  -4  -8 435.524 59.1694   5
   2   4   8 516.502 81.1214   5
  -2  -4   8 497.249 72.8546   1
   2   4   8 614.221 76.7152   1
   2   4   9 186.311 44.3208   5
  -2   4  -9 210.472 54.9149   2
  -2  -4   9 264.474 43.9389   2
   2  -4  -9 252.057 45.5355   4
  -2  -4   9 165.841 40.1532   6
  -2  -4   9 251.651 47.7665   1
   2  -4  -9 101.779 33.6277   1
  -2   4  -9 249.177 53.6131   1
  -2   4  -9 269.954 56.6373   3
   2   4   9 184.623 38.8955   1
  -2  -4   9 306.247 44.3859   1
   2  -4  -9 125.860 54.3940   1
   2   4   9 268.197 54.5581   6
   2  -4  -9 314.127 47.1182   3
  -2   4  -9 155.556 35.1654   1
   2   4  10 63076.0 6766.52   6
  -2  -4  10 71961.3 6759.78   6
   2  -4 -10 80266.6 6759.59   4
   2   4  10 72453.8 6764.46   5
   2  -4 -10 59652.9 6799.57   1
  -2   4 -10 62145.3 6748.54   1
   2   4  10 73435.2 6787.46   1
  -2   4 -10 71626.0 6774.27   3
  -2   4 -10 90787.5 6773.18   2
   2  -4 -10 64222.2 6754.52   3
  -2   4 -10 51714.0 6763.23   1
  -2  -4  10 81755.3 6771.03   1
   2   4  10 60386.4 6752.88   1
   2  -4 -11-5.95567 12.7859   3
  -2  -4  11 28.6185 26.4247   1
  -2   4 -11 10.8662 19.0397   1
   2  -4 -11 6.71000 13.1497   1
  -2  -4  11 6.90124 14.8132   6
   2   4  11 23.7438 18.3460   5
   2   4  11-12.0964 21.1940   1
   2  -4 -11-20.2258 30.6854   1
  -2  -4  11 5.73881 10.0640   1
   2   4  11 18.6653 18.2832   6
  -2  -4  11 7.14017 9.89952   2
   2  -4 -11-5.97612 12.8297   4
   2   4  11 11.4405 10.0315   1
  -2   4 -11-6.87611 14.7593   2
  -2   4 -11 20.6219 22.1254   3
  -2   4 -11-4.61480 7.01731   1
  -2  -4  12 10470.8 1105.50   2
  -2   4 -12 12886.3 1121.26   2
   2  -4 -12 11779.5 1183.26   1
   2   4  12 12828.2 1154.42   1
  -2   4 -12 11461.6 1150.76   4
   2  -4 -12 11206.8 1116.32   4
   2   4  12 9680.88 1124.92   6
  -2   4 -12 11206.7 1135.58   3
  -2   4 -12 12365.7 1142.13   1
  -2  -4  12 11581.1 1140.37   1
   2  -4 -12 10650.5 1115.73   3
   2   4  12 10838.9 1126.72   5
  -2   4 -13 50.4001 22.6841   2
  -2   4 -13 42.7474 28.3929   4
   2  -4 -13 53.0178 20.0413   4
  -2   4 -13 61.0229 25.7332   3
  -2  -4  13 68.4568 24.3291   6
   2   4  13 57.3703 24.3764   5
   2  -4 -13 39.9957 19.4431   3
  -2   4 -13 74.5394 29.9535   1
  -2  -4  13 38.2459 27.8470   1
   2   4  13 43.1056 33.7043   1
   2  -4 -13 40.9952 31.5323   1
   2   4  14 8825.14 1088.81   1
  -2   4 -14 11253.1 1104.32   4
  -2   4 -14 11117.0 1058.07   2
   2   4  14 9046.86 1069.51   6
  -2  -4  14 10602.9 1062.60   6
  -2   4 -14 10964.0 1081.44   3
   2   4  14 11198.7 1076.69   5
   2  -4 -14 11275.5 1063.89   3
  -2  -4  14 9446.41 1091.72   1
  -2  -4  15 22.8423 15.3569   5
  -2   4 -15 46.0237 35.6987   4
   2  -4 -15 41.7265 16.6676   4
  -2  -4  15 39.3871 16.6686   6
  -2   4 -15 30.4260 22.0023   3
   2   4  15 42.6275 20.0243   6
   2   4  15 26.8728 17.8449   5
   2  -4 -15 34.1265 16.0889   3
  -2   4 -15 30.5763 25.4588   1
  -2   4 -15 17.5867 13.1162   2
  -2  -4  16 587.049 78.6401   5
   2  -4 -16 512.358 72.5043   4
  -2   4 -16 546.802 106.255   4
   2   4  16 654.453 88.9676   6
  -2  -4  16 635.851 79.5132   6
   2  -4 -16 633.826 80.5445   3
   2   4  17 44.2369 26.0126   5
  -2  -4  17 57.4454 20.9364   6
  -2  -4  17 53.0218 18.5313   5
   2  -4 -17 54.3928 21.6384   3
   2  -4 -17 36.0040 17.0297   4
   2   4  17 8.10891 14.8895   6
  -2   4 -17 31.3324 27.8024   4
   2   4  18 11.6550 20.4233   5
  -2  -4  18 5.11402 8.97615   6
   2  -4 -18 6.42445 11.2678   3
  -2  -4  18 5.21533 11.2031   5
  -2   4 -18 15.4079 23.3800   4
   2  -4 -18 4.18141 8.20878   4
  -2   4 -19 44.6180 36.9979   4
  -2   4 -19 20.7186 16.0765   3
   2   4  19 52.4674 32.6692   5
  -2  -4  19 35.3078 16.8735   6
   2  -4 -19 33.5417 19.7790   3
  -2  -4  20 16211.0 1551.45   5
   2   4  20 13789.6 1557.58   6
  -2  -4  20 15288.9 1549.47   6
  -2   4 -20 13493.4 1580.03   4
  -2   4 -20 15259.7 1570.50   3
   2  -4 -20 16317.0 1562.01   3
  -2   4 -21 20.6866 15.7504   3
   2   4  21 32.2566 24.5045   5
   2   4  21-8.03124 10.0420   6
  -2  -4  21 19.9804 12.4499   6
  -2   4 -21 13.1684 25.8253   4
  -2  -4  21 14.6004 10.5309   5
  -2  -4  22 11591.7 1170.95   5
  -2  -4  22 11581.3 1171.40   6
   2   4  22 9975.30 1177.74   6
  -2   4 -22 13976.7 1209.04   4
  -2   4 -22 10976.1 1191.24   3
  -2   4 -23 41.6155 24.5493   3
   2   4  23 87.8420 43.7661   5
   2   4  23 51.7096 20.9776   6
  -2   4 -23 22.2701 22.2939   4
  -2  -4  23 84.2754 21.7693   6
  -2  -4  23 19.1552 13.4091   5
  -2   4 -24 4603.08 428.809   4
   2   4  24 3195.80 404.369   6
  -2  -4  24 3696.78 400.003   5
   2   4  24 5542.22 471.377   5
   2  -4 -24 3889.94 413.831   3
  -2   4 -24 4505.87 428.163   3
   2   4  25-15.7653 23.9229   5
  -2  -4  25 16.1850 12.5160   6
   2   4  25-6.88039 10.4549   6
   2  -4 -25 8.29141 7.28706   3
  -2   4 -25 10.1150 15.3559   3
  -2  -4  25 4.86692 6.05860   5
  -2   4 -25 9.19436 16.1165   4
  -2   4 -26 206.033 46.6081   3
  -2   4 -26 250.660 46.1175   4
   2   4  26 111.269 30.1634   6
  -2  -4  26 135.931 32.6284   6
   2   4  26 223.957 57.0814   5
  -2   4 -27 28.2237 18.4242   3
   2   4  27 6.16812 10.8043   6
  -2  -4  27-5.42790 6.72299   6
   2  -4 -27 5.51618 12.7820   2
  -2  -4  27-4.43089 5.48813   5
  -2   4 -27-7.60058 9.41401   4
  -2  -4  28 170.106 37.1251   6
  -2  -4  28 198.124 34.1649   5
   2  -4 -29 4.72025 9.25564   2
  -2  -5 -26-5.62200 8.54454   3
  -2  -5 -26-5.08646 10.9246   2
  -2  -5 -25 24.0523 13.2411   3
  -2  -5 -25 36.1931 16.5981   2
   2  -5  24 4.55141 8.91473   5
  -2   5  24 7.76105 9.61397   6
   2   5 -24-6.77960 11.8763   4
  -2  -5 -24-6.32851 9.60130   3
  -2  -5 -24 5.43077 11.6516   2
   2  -5  23 187.183 32.4489   5
  -2  -5 -23 115.276 32.6945   3
  -2  -5 -23 131.845 31.2829   2
   2   5 -23 200.929 39.8105   4
  -2  -5 -22 11.8466 14.6748   2
  -2  -5 -22-7.14614 8.85413   3
   2   5 -22-7.36525 12.9032   4
   2  -5  22-5.05537 9.90303   5
  -2  -5 -21 37.9384 21.0414   2
  -2  -5 -21 7.67257 13.9290   3
   2   5 -21 46.9895 21.9967   4
   2  -5  21 42.4190 16.4981   5
  -2   5  20 8.66537 13.1504   6
  -2  -5 -20-6.79001 11.8996   2
  -2  -5 -20-8.18719 10.1477   3
   2  -5  20-5.72825 12.2947   5
   2  -5  19 172.973 34.1475   5
   2   5 -19 103.004 33.3945   4
  -2  -5 -19 205.205 42.1485   2
  -2  -5 -19 131.800 36.5530   3
  -2   5  19 93.9737 33.2665   6
   2  -5  18 6.43191 12.5992   5
  -2   5  18-8.86979 19.0303   6
   2   5 -18 9.12486 15.9858   4
  -2   5  18 10.0019 12.3914   2
  -2  -5 -18 9.01995 13.6857   3
  -2  -5 -18-7.69213 13.4766   2
  -2  -5 -17-8.40131 16.4729   2
   2   5 -17 7.05857 15.1644   3
   2   5 -17 19.3629 18.9772   4
  -2   5  17 20.4359 21.9354   2
  -2   5  17 8.56376 13.0161   6
  -2  -5 -17 9.66587 16.9504   3
   2  -5  17 6.66575 11.7040   5
  -2  -5 -16 9.21322 18.0486   2
   2   5 -16-6.76396 15.6798   3
   2   5 -16-10.2448 8.98383   4
  -2   5  16 21.0535 22.5875   2
  -2  -5 -16 10.0324 17.5789   3
  -2   5  16 8.21780 14.4016   6
  -2  -5 -15 10.1242 19.8691   2
   2  -5  15 7.57594 13.3331   5
  -2  -5 -15 10.6674 16.2334   3
  -2   5  15 15.7397 18.2816   6
   2   5 -15 6.40446 12.6088   3
  -2   5  15 10.7477 18.8703   2
   2   5 -15 32.4010 23.2059   4
   2   5 -14 11.3198 19.8301   4
  -2   5  14 7.78951 9.65225   6
   2  -5  14-7.80128 13.6679   5
  -2  -5 -14 11.1288 19.4955   2
   2  -5  14 13.1010 11.4776   6
  -2   5  14-11.2967 17.1390   2
   2   5 -14-6.21359 14.4009   3
  -2  -5 -13 1043.48 136.432   2
  -2   5  13 878.518 127.551   2
   2   5 -13 832.668 109.178   3
   2  -5  13 973.498 105.127   6
  -2   5  13 928.634 115.493   6
   2  -5  13 677.468 112.052   5
   2   5 -13 1004.27 132.181   4
   2  -5  12 8.68187 10.7590   5
   2   5 -12 11.9036 14.7478   4
   2   5 -12-6.99702 13.7073   1
  -2  -5 -12 13.1834 23.0950   2
   2   5 -12 5.82191 12.4946   3
   2  -5  12 7.45037 10.3231   6
  -2   5  12 11.5285 17.4917   2
   2  -5  12 9.59875 11.1266   1
  -2   5  12-6.09102 9.24645   1
  -2  -5 -12-11.2969 13.9966   3
  -2   5  12-7.23392 12.6760   6
  -2   5  11 40.3952 20.1824   1
   2  -5  11 76.1353 21.5999   1
   2   5 -11 66.1854 22.2049   3
   2   5 -11 69.7304 23.9137   1
   2  -5  11 87.2075 21.5627   6
  -2  -5 -11 99.1310 45.2716   2
  -2   5  11 59.2298 33.5572   2
  -2  -5 -11 64.1210 28.9507   3
   2   5 -10-12.2795 21.5106   4
   2  -5  10 4.26102 9.14476   1
  -2   5  10 5.40967 10.5973   1
   2   5 -10 5.13855 11.0267   3
  -2  -5 -10-14.9454 26.1800   2
   2  -5  10-3.64134 9.57086   6
  -2   5  10 7.09640 12.4329   6
   2   5 -10 7.30269 14.3037   1
  -2  -5 -10 10.1211 17.7302   1
  -2  -5 -10 21.2176 20.7776   3
  -2   5   9 59.6410 32.4182   2
  -2   5   9 122.314 30.0429   6
   2   5  -9 36.7413 27.5502   4
  -2   5   9 56.2945 20.2542   1
   2  -5   9 72.0567 21.4955   1
   2   5  -9 138.989 27.4930   3
  -2  -5  -9 209.000 47.6656   1
   2   5  -9 158.689 41.5623   1
   2  -5   9 62.6844 19.5341   6
   2  -5   9 55.4905 25.6746   5
  -2  -5  -9 46.2613 28.2541   2
  -2  -5  -9 69.2387 32.3156   3
  -2   5   8 12.3493 24.1854   2
  -2   5   8 7.51542 13.1657   6
  -2   5   8 4.65006 9.10882   1
   2   5  -8 9.10885 12.6154   3
  -2  -5  -8-9.14240 16.0153   3
   2   5  -8-6.55700 9.94870   5
   2  -5   8 3.77507 8.10116   6
  -2  -5  -8-15.4996 27.1503   2
   2   5  -8-12.3017 21.5489   4
   2   5  -8 7.60967 14.9040   1
  -2  -5  -8 10.0472 21.5551   1
   2  -5   8 9.07769 15.9020   5
   2  -5   7 143.993 25.9951   1
  -2  -5  -7 241.063 52.5886   1
   2   5  -7 138.843 34.1249   1
  -2  -5  -7 185.442 43.9417   3
   2  -5   7 144.730 27.8767   6
  -2   5   7 224.867 41.1731   6
   2   5  -7 238.992 57.0412   4
   2  -5   7 212.765 48.5076   5
   2  -5   6-8.88591 11.0076   5
  -2   5   6 7.82813 9.69768   6
   2  -5   6 1.53144 4.65015   1
  -2   5   6 3.95227 9.79229   1
   2  -5   6 1.97348 6.46989   1
  -2  -5  -6-11.9067 25.5441   1
  -2  -5  -6 7.54320 14.7736   3
  -2   5   6-12.5011 21.8981   2
  -2  -5  -6 14.4354 25.2860   2
   2   5  -6 11.4588 22.4414   4
   2   5  -5 434.284 73.7928   4
  -2   5   5 311.990 70.3906   2
   2   5  -5 366.716 61.2641   5
  -2   5   5 384.828 46.6609   1
   2   5  -5 395.422 51.4207   1
  -2   5   5 457.783 64.4857   6
  -2  -5  -5 418.670 59.7324   3
  -2   5   4-13.5161 20.5032   2
   2   5  -4 3.78666 8.12349   1
  -2  -5  -4-9.81826 14.8938   1
   2  -5   4 9.15109 17.9212   5
   2   5  -4-10.1855 12.6156   4
   2   5  -4 2.75181 5.38907   1
  -2   5   4-2.23289 4.79020   1
   2  -5   4-8.13057 17.4424   4
   2  -5   4 10.9208 10.6935   6
   2   5  -4-8.22738 10.1903   5
  -2  -5  -4 2.96420 5.80502   1
  -2   5   4 2.56172 6.73076   1
  -2  -5  -4-12.3903 24.2648   2
  -2  -5  -4-5.20927 10.2017   3
   2  -5   3 1722.85 153.696   5
  -2  -5  -3 1382.90 157.579   2
   2   5  -3 1447.02 149.357   4
  -2   5   3 1513.31 145.550   6
   2   5  -3 1410.88 144.489   5
   2  -5   3 1258.19 139.629   4
   2   5  -3 1289.48 118.758   1
  -2   5   3 1333.14 163.029   2
   2   5  -3 1049.65 118.374   1
  -2  -5  -3 1358.81 117.606   1
  -2   5   3 553.014 108.982   1
  -2   5   3 951.029 110.171   1
  -2  -5  -3 1129.57 125.171   3
   2  -5   2 35.6386 24.7335   5
   2   5  -2 8.27250 10.3845   5
   2   5  -2 11.6401 9.75885   1
  -2  -5  -2 20.3370 19.9853   2
   2  -5   2 42.4386 22.3648   4
  -2  -5  -2 15.6243 7.75048   1
   2   5  -2 15.3419 10.1960   1
  -2   5   2 7.87291 15.5104   6
   2  -5   1 26.8764 26.0243   5
  -2   5   1 14.3361 21.7487   2
  -2  -5  -1-7.30772 15.6793   1
   2   5  -1 8.65133 16.9445   4
  -2  -5  -1-9.53300 18.6709   2
   2  -5   1-8.48987 12.8812   4
  -2   5   1-7.39543 14.4853   6
   2   5  -1 8.21904 12.4705   5
   2   5  -1 4.00883 9.93386   1
   2   5   0 17.4085 18.6732   5
  -2   5   0 14.6585 22.2362   2
  -2  -5   0 6.60892 10.0255   1
  -2  -5   0 3.34629 8.79220   3
   2  -5   0-9.27496 19.8975   5
   2   5   0-8.30056 19.2339   4
  -2  -5   0-8.69265 21.5332   2
   2  -5   0 8.31052 14.5569   4
   2   5   0-2.88680 5.05668   1
  -2   5   0-7.09688 12.4311   6
   2   5   0-4.07735 7.14205   1
  -2   5  -1-6.89231 13.4986   6
  -2  -5   1 3.22855 8.48427   3
   2   5   1 9.02173 15.8034   5
  -2   5  -1 14.8454 29.0732   2
  -2  -5   1 23.0738 15.9769   1
   2  -5  -1 9.24400 14.0236   5
   2   5   1 7.63517 16.3804   4
  -2  -5   1-8.01156 15.6904   2
  -2   5  -1 9.48579 11.7500   3
   2  -5  -1-7.89092 11.9712   4
  -2  -5   1-2.76972 8.04683   1
   2   5   1 2.93390 7.71024   1
   2   5   1-4.14999 10.2814   1
  -2  -5   2 25.3450 16.5991   6
   2   5   2 8.86592 15.5874   5
  -2   5  -2 44.5229 26.0302   2
  -2  -5   2-5.08580 13.4295   1
   2  -5  -2 27.4530 25.3796   5
   2   5   2 20.7056 16.0488   4
   2   5   2 4.21542 11.1564   1
   2  -5  -2 14.7513 17.1431   4
  -2   5  -2 29.2717 24.2074   3
  -2  -5   2 15.5091 10.9487   1
  -2  -5   2 9.61121 8.04839   3
   2   5   2 12.7885 8.03221   1
  -2  -5   3 1209.52 125.769   6
  -2   5  -3 1081.91 148.166   2
   2   5   3 567.089 115.325   1
   2  -5  -3 1982.73 128.906   1
   2  -5  -3 1967.08 152.710   5
  -2  -5   3 1233.14 126.743   2
   2   5   3 1169.18 120.753   4
   2  -5  -3 1348.61 126.375   4
   2  -5  -3 108.068 92.6505   1
   2   5   3 1530.00 113.280   1
  -2   5  -3 1436.93 141.834   3
  -2  -5   3 1257.71 108.897   3
  -2  -5   3 1481.55 120.344   1
   2   5   3 1357.91 135.977   6
   2   5   4-8.70788 13.2165   5
  -2   5  -4 14.1566 27.7274   2
  -2  -5   4 7.24919 9.53320   3
   2  -5  -4-6.81893 13.3610   3
   2   5   4 3.90401 7.65772   1
   2  -5  -4-6.59175 11.5543   1
   2  -5  -4-8.20617 17.6099   5
   2   5   4 11.3662 13.1759   4
  -2  -5   4-7.27362 14.2510   2
  -2   5  -4 10.2747 20.1263   3
   2   5   4 9.36485 18.3450   6
  -2  -5   4 38.5067 17.8506   6
   2  -5  -4-3.47618 9.14367   1
   2   5   4 5.27521 10.3399   1
   2   5   5 373.155 64.8351   6
   2  -5  -5 317.516 54.9840   3
   2  -5  -5 265.683 65.5920   1
  -2  -5   5 402.613 59.9740   6
   2   5   5 383.458 64.8189   5
  -2   5  -5 430.688 79.9612   2
   2  -5  -5 383.333 60.4055   5
   2   5   5 281.308 49.4913   4
   2  -5  -5 219.569 47.7008   4
  -2  -5   5 502.328 57.0840   1
  -2  -5   5 362.294 58.0680   2
  -2  -5   5 362.952 46.9521   3
  -2  -5   6 6.54196 15.1675   2
   2   5   6 8.53348 12.9550   5
  -2   5  -6 12.5725 22.0282   2
   2   5   6 13.2621 16.4342   1
   2  -5  -6 5.75677 8.74773   4
   2  -5  -6 6.77942 14.5528   3
  -2  -5   6 4.78518 11.8647   1
  -2   5  -6 5.20457 5.50219   1
  -2   5  -6 1.41385 4.49391   1
  -2  -5   6 7.62980 13.3743   6
   2  -5  -6 14.5586 18.0393   5
  -2  -5   7 215.179 40.0949   2
   2  -5  -7 165.088 56.5422   1
   2   5   7 171.288 42.9972   1
   2  -5  -7 138.159 33.2449   4
   2   5   7 203.724 44.4446   5
  -2   5  -7 242.555 56.4134   2
   2  -5  -7 228.593 41.1276   5
  -2  -5   7 200.367 38.7983   1
  -2   5  -7 152.233 26.4620   1
  -2   5  -7 191.682 26.2740   1
   2  -5  -8-5.55485 13.7681   5
   2   5   8 8.53014 16.7116   1
   2  -5  -8 25.2938 35.0294   1
   2   5   8-9.54184 14.4819   6
   2  -5  -8-5.76962 10.1168   4
   2  -5  -8 5.88302 8.93620   3
   2   5   8 24.0464 18.5790   5
  -2   5  -8 10.1744 19.9307   3
  -2  -5   8 6.71603 14.4152   1
  -2   5  -8 3.37712 7.25961   1
  -2   5  -8 10.9166 25.2998   2
  -2  -5   9 107.908 28.0786   2
   2  -5  -9 90.5080 26.1171   4
   2  -5  -9 45.3501 18.4970   3
   2  -5  -9 185.172 50.1103   1
   2   5   9 86.7475 34.1257   1
   2   5   9 134.145 34.9631   6
   2   5   9 55.0044 25.7678   5
  -2  -5   9 192.303 39.2865   1
  -2   5  -9 195.323 43.8706   2
  -2  -5   9 146.877 32.4490   6
  -2   5 -10 9.21778 22.8366   2
  -2   5 -10 4.63752 8.13052   1
  -2  -5  10-10.3269 20.2269   1
   2   5  10-9.37081 18.3548   6
  -2  -5  10-4.83640 14.6772   2
   2  -5 -10 6.04971 12.9830   4
  -2   5 -10 9.54758 14.4873   3
   2  -5 -10 5.36236 11.5090   3
   2  -5 -10 13.5921 26.6207   1
   2   5  10-10.6162 16.1079   1
   2   5  10 7.96274 12.0840   5
  -2  -5  10 6.35344 11.1342   6
  -2   5 -11 56.7447 24.7662   2
  -2   5 -11 81.9058 22.8303   1
  -2  -5  11 100.486 38.8732   1
   2   5  11 62.1795 25.7708   6
  -2  -5  11 59.4545 19.2930   2
   2   5  11 91.6290 28.6214   5
   2   5  11 69.3605 34.4450   1
  -2  -5  11 114.185 27.4133   6
   2  -5 -11 67.4198 20.2392   3
   2  -5 -11 27.6320 42.6132   1
  -2   5 -11 74.3339 31.4013   3
   2  -5 -12-5.05970 8.86294   3
  -2   5 -12-9.21957 16.1493   3
  -2  -5  12 5.81112 12.4667   6
  -2   5 -12 5.74689 12.3289   1
  -2   5 -12 7.45957 17.2853   2
   2   5  12-8.67324 10.7427   6
   2  -5 -12 5.74976 11.2604   4
  -2   5 -13 977.857 121.158   3
   2  -5 -13 933.626 106.204   4
  -2   5 -13 872.965 109.400   1
  -2   5 -13 872.796 110.980   2
   2  -5 -13 759.029 102.138   3
  -2  -5  13 891.020 107.886   6
   2   5  13 982.052 117.781   6
   2  -5 -14 4.41934 10.2412   4
  -2  -5  14 5.22889 9.15989   6
  -2   5 -14-8.92800 17.4848   3
   2   5  14 8.09740 14.1841   6
   2  -5 -14-4.99153 9.77609   3
   2   5  14 8.04474 14.0919   5
   2   5  15 15.6430 19.3905   5
   2  -5 -15 9.59932 11.9145   3
  -2  -5  15 4.90022 9.62737   6
  -2   5 -15 9.00037 17.6429   3
   2   5  15 7.83191 9.73107   6
  -2  -5  15 5.60001 12.0384   5
   2  -5 -15 7.86054 9.13971   4
  -2  -5  16-5.41638 10.6073   5
   2   5  16 8.31497 14.5647   5
  -2   5 -16-9.01649 11.1677   3
   2   5  16-7.74079 15.1594   6
  -2  -5  16 4.68501 10.0507   6
   2  -5 -16 4.84096 8.47956   3
  -2   5 -16-13.7648 17.0489   4
  -2  -5  17 5.27399 10.3409   5
   2   5  17 17.7818 19.0803   5
  -2   5 -17 9.24200 14.0288   3
   2   5  17-7.67332 9.51761   6
  -2  -5  17 8.91961 9.58104   6
   2  -5 -17 4.98016 9.76623   3
  -2   5 -17-13.8593 17.1734   4
  -2  -5  18-4.92662 8.62962   5
   2   5  18-9.53669 16.7047   5
   2   5  18-7.49260 13.1242   6
  -2  -5  18 12.8699 10.6270   6
  -2   5 -18-9.32648 18.2647   3
   2  -5 -18-5.12610 8.97904   3
  -2   5 -18 13.7331 20.8325   4
  -2  -5  19 106.879 25.2027   5
  -2   5 -19 103.815 34.8547   3
   2   5  19 141.587 33.1873   6
  -2  -5  19 125.222 25.6179   6
  -2   5 -19 133.746 43.6512   4
   2  -5 -19 86.2050 25.6145   3
  -2  -5  20 4.77077 9.34727   5
   2   5  20-10.0852 17.6678   5
  -2   5 -20-9.64591 16.8984   3
   2   5  20-7.41585 11.2531   6
   2  -5 -20-6.11118 11.9713   3
  -2   5 -20-12.8203 22.4581   4
  -2   5 -21 78.2727 31.0153   3
   2   5  21 29.4323 14.6638   6
  -2  -5  21 24.1432 12.0000   6
   2  -5 -21 18.7882 15.7500   3
   2   5  21 21.2938 18.8463   5
  -2   5 -22-11.2513 19.7100   4
  -2   5 -22 9.91280 17.3657   3
  -2  -5  22 4.00303 9.92008   6
   2   5  22-11.0526 19.3619   5
   2  -5 -22-6.39094 11.1980   3
  -2  -5  22 8.54676 9.90610   5
  -2  -5  23 124.274 26.8553   5
   2   5  23 145.882 45.8658   5
   2   5  23 119.108 31.0254   6
  -2   5 -23 140.139 40.3999   3
  -2   5 -23 134.702 41.6722   4
   2  -5 -23 117.522 29.8531   3
  -2  -5  23 155.339 27.7153   6
   2   5  24-6.83336 10.3660   6
   2  -5 -24 6.66565 8.25610   3
  -2  -5  24-4.32774 7.58071   5
  -2   5 -24 10.0521 15.2486   3
  -2  -5  24 3.95785 8.49086   6
   2   5  25-6.60675 10.1632   6
  -2  -5  25 20.5451 11.5046   5
  -2  -5  25 23.5813 12.9894   6
   2  -5 -26-5.40559 11.5969   2
  -2  -5  26 4.29523 8.41219   6
  -2  -6 -23-6.07899 13.0549   3
  -2   6  22 4896.46 529.348   6
  -2  -6 -22 4643.97 527.893   3
  -2  -6 -22 5712.51 527.765   2
   2   6 -21 7.63249 16.3789   4
  -2   6  21-6.95194 8.62008   6
  -2  -6 -21 13.9918 17.3348   3
  -2  -6 -20 6186.92 758.483   3
  -2   6  20 6981.70 758.334   6
  -2  -6 -20 7724.06 758.979   2
   2  -6  20 8158.35 754.553   5
   2   6 -20 7979.84 770.081   4
  -2   6  19 13.5516 13.3376   6
   2   6 -19-8.63130 15.1785   4
  -2  -6 -19 7.73526 11.8109   3
   2  -6  19 21.3815 14.8653   5
  -2  -6 -19 20.1902 19.5953   2
  -2   6  18 6.79703 10.3185   6
   2   6 -18-8.76249 13.2983   4
  -2  -6 -18-8.29861 12.5950   3
   2  -6  18-5.51080 11.8291   5
  -2  -6 -18-7.07286 12.3955   2
  -2   6  17 6.63281 11.6271   6
   2   6 -17 9.24252 18.1061   4
  -2  -6 -17 8.62832 13.0967   3
   2  -6  17 6.04059 11.8385   5
  -2  -6 -17-7.73001 15.1451   2
  -2   6  16 84.1659 26.9396   6
   2   6 -16 116.378 40.3719   4
   2  -6  16 124.104 30.2041   5
  -2  -6 -16 135.589 37.9062   2
  -2  -6 -16 73.5012 29.8636   3
   2  -6  15 38.1690 19.7163   5
  -2   6  15 44.3103 17.9885   6
  -2   6  14 5315.25 512.297   6
  -2   6  14 5247.92 524.978   2
   2  -6  14 4063.78 507.450   5
   2   6 -14 4241.04 522.010   4
   2  -6  13 7.05761 10.7979   5
  -2   6  13 12.9372 13.9481   6
  -2  -6 -13 19.7434 19.3835   3
   2   6 -13 10.7118 16.3099   4
  -2  -6 -13 44.6286 29.3483   2
  -2   6  13 9.87929 15.0522   2
  -2   6  12 5046.75 431.798   2
   2  -6  12 2602.59 398.256   5
  -2   6  12 4404.66 408.795   6
  -2  -6 -12 3323.37 413.147   3
   2   6 -12 3794.12 421.917   4
  -2  -6 -12 6171.65 454.849   2
  -2  -6 -11 9.49833 23.5477   3
  -2   6  11 10.9368 16.6171   2
  -2  -6 -11 12.8904 19.5766   2
   2   6 -11 10.9220 19.1543   4
   2  -6  11 7.37114 15.8411   5
  -2   6  10 26286.6 2613.92   2
   2  -6  10 22456.1 2592.09   5
   2   6 -10 27057.0 2615.27   4
  -2  -6 -10 28137.8 2626.23   2
  -2  -6 -10 29710.6 2606.78   3
  -2   6   9 37.4343 29.2766   2
  -2   6   9 23.5881 12.1574   1
   2   6  -9 24.3709 12.5041   1
  -2  -6  -9 83.5970 38.8602   2
  -2  -6  -9 78.7462 29.0379   3
   2   6  -9 96.1508 31.3707   4
  -2   6   9 70.8689 21.9861   6
   2  -6   9 45.7491 16.9903   6
  -2   6   8 26.3807 23.3435   2
  -2  -6  -8 48.7586 23.8391   3
  -2   6   8 8.69101 8.93877   1
   2   6  -8 45.3300 11.9350   1
  -2  -6  -8 27.9052 24.6657   2
  -2   6   8 66.0618 24.2834   6
   2  -6   8 68.9818 26.2111   5
   2  -6   8 8.00301 11.0290   6
   2   6  -8 34.1609 16.1166   5
   2   6  -8 52.0648 30.4299   4
   2   6  -7 12.1492 6.20665   1
  -2   6   7 13.9602 17.3135   2
   2  -6   7 22.4567 15.2603   6
   2   6  -7-6.04365 10.6231   5
  -2  -6  -7 15.0541 18.6667   3
   2  -6   7 7.87777 16.9233   5
   2   6  -7 10.5000 15.9525   4
   2   6  -6 395.054 53.2408   1
   2   6  -6 536.366 73.7476   5
  -2   6   6 639.617 79.7861   6
  -2  -6  -6 624.513 98.4268   2
   2  -6   6 428.577 68.7204   4
  -2  -6  -6 539.023 76.7673   3
   2  -6   6 441.051 65.3162   6
  -2   6   6 354.852 85.7618   2
  -2  -6  -6 649.346 80.3310   1
   2  -6   5 27.4057 17.3553   6
   2   6  -5 13.4161 17.6712   5
  -2  -6  -5 18.0263 13.9818   1
   2  -6   5 7.88066 16.9545   5
   2   6  -5 28.8788 18.8951   4
  -2   6   5 15.8047 15.5284   6
   2  -6   5 7.04203 12.4010   4
  -2  -6  -5 17.1136 14.1887   3
  -2  -6  -5 12.1289 26.0514   2
   2   6  -5 7.06412 6.31736   1
   2  -6   4 4645.79 431.108   5
   2   6  -4 3904.83 428.568   4
   2  -6   4 3599.95 415.883   6
  -2  -6  -4 3830.08 435.686   2
   2   6  -4 4133.95 423.497   5
   2  -6   4 3717.12 420.413   4
  -2  -6  -4 3318.38 411.292   3
  -2   6   4 4132.71 426.457   6
  -2   6   4 2553.34 436.280   2
  -2   6   3 16.8494 25.5598   2
  -2   6   3-7.68445 16.4854   6
   2  -6   3-7.99475 18.5253   5
   2   6  -3-8.54461 14.9670   4
  -2  -6  -3 9.13267 11.9978   3
   2  -6   3-7.36012 12.8922   4
   2  -6   3 7.06574 13.8374   6
   2   6  -3 7.60407 14.8917   5
   2   6  -3-1.31684 4.15854   1
  -2  -6  -3 3.51756 6.88885   1
  -2  -6  -3 10.1334 15.3719   2
   2   6  -2 903.346 114.034   4
  -2  -6  -2 799.095 115.119   2
  -2   6   2 718.353 133.354   2
  -2   6   2 696.983 105.966   6
   2  -6   2 988.714 118.129   5
   2  -6   2 786.501 108.359   4
  -2  -6  -2 726.462 96.2821   3
   2   6  -2 775.419 87.2531   1
   2   6  -2 939.130 111.754   5
  -2  -6  -2 1065.57 96.0860   1
   2  -6   1 169.889 37.6572   5
  -2   6   1 127.955 33.1287   6
   2   6  -1 99.5061 34.1804   4
  -2  -6  -1 120.953 36.7330   2
   2  -6   1 103.177 28.9764   4
  -2   6   1 18.0320 36.5618   2
  -2  -6  -1 74.2389 17.4286   1
   2   6  -1 108.908 17.3385   1
  -2  -6  -1 60.2289 21.7509   3
   2   6   0 56135.4 4540.89   5
   2   6   0 61314.2 4514.93   1
  -2  -6   0 37321.1 4509.55   1
   2   6   0 48398.1 4536.18   4
  -2  -6   0 43736.3 4518.18   3
  -2   6   0 33106.6 4557.34   2
  -2  -6   1 22.4822 22.0454   2
   2  -6  -1 97.6874 30.8467   4
  -2  -6   1 69.4116 25.4626   6
   2   6   1 87.0621 27.9639   5
  -2   6  -1 72.9789 39.8394   2
   2  -6  -1 120.746 42.9172   5
  -2  -6   1 68.0195 21.1765   3
   2   6   2 578.894 94.7756   4
  -2  -6   2 883.125 105.859   2
   2   6   2 819.691 92.3058   1
  -2  -6   2 701.071 88.3130   3
   2   6   2 796.865 102.754   5
   2  -6  -2 696.575 99.0564   4
   2   6   3-7.47077 16.0276   5
   2  -6  -3-9.61808 20.6341   5
   2   6   3-6.12682 13.1446   4
  -2  -6   3-6.85303 18.0064   2
  -2   6  -3-8.49550 18.2258   3
   2  -6  -3 6.18790 12.1190   4
  -2  -6   3-3.57029 8.84532   3
   2  -6  -3 6.01008 9.11806   3
  -2  -6   3 5.49217 17.9983   1
  -2   6  -3-17.1561 21.2497   2
   2   6   3 4.43115 10.9776   1
   2  -6  -4 4113.58 391.339   5
   2   6   4 2577.69 357.109   1
  -2  -6   4 3378.79 366.808   2
   2  -6  -4 3254.93 363.435   4
   2  -6  -4 2992.85 361.308   3
  -2   6  -4 4008.88 378.356   3
  -2   6  -4 3314.08 401.797   2
  -2  -6   4 3529.26 367.570   6
   2   6   4 3509.30 371.100   5
   2   6   5 7.60455 9.46415   5
  -2   6  -5 14.9925 18.5924   2
  -2  -6   5 40.3008 49.9245   1
   2  -6  -5 9.41385 20.2166   5
   2   6   5 8.33616 17.9074   6
  -2  -6   5 18.6111 14.4048   2
  -2   6  -5 8.60745 16.8819   3
   2  -6  -5 10.8410 11.6653   4
   2  -6  -5 5.92209 10.4144   3
  -2  -6   5 13.5408 13.2912   6
   2   6   5-6.00192 11.7903   1
  -2  -6   6 448.540 65.0624   6
   2   6   6 425.110 66.4679   5
  -2   6  -6 436.831 86.7053   2
   2  -6  -6 391.785 60.1843   4
   2   6   6 468.635 71.1376   6
  -2   6  -6 532.182 75.4989   3
  -2  -6   6 380.347 61.5547   2
   2  -6  -6 382.477 58.7161   3
   2   6   6 287.605 61.5545   1
  -2  -6   7 5.80948 16.1750   2
  -2  -6   7 6.44789 11.4155   6
  -2   6  -7 8.78189 18.9126   3
   2   6   7 20.2870 18.8020   1
   2   6   7 8.44051 14.8774   6
   2  -6  -7 25.8597 14.4197   3
   2   6   7 29.5528 17.1999   5
  -2   6  -8 46.0311 28.7179   2
   2  -6  -8 39.9896 14.9304   3
  -2  -6   8 69.7134 23.5739   2
   2  -6  -8 27.7677 15.7689   4
  -2   6  -8 17.9441 16.0957   3
   2  -6  -8 17.1225 14.5597   1
   2   6   8 33.4099 18.2527   6
  -2  -6   8 36.4270 17.9746   6
  -2  -6   9 50.2595 21.2918   2
   2  -6  -9 58.6170 20.4475   4
  -2   6  -9 71.7926 27.6414   3
   2  -6  -9 12.1766 14.9985   1
   2  -6  -9 42.5721 16.2188   3
   2   6   9 58.9460 22.8581   5
  -2   6  -9 60.2259 30.8248   2
   2   6   9 49.6049 22.2402   6
  -2  -6   9 51.2048 19.8797   6
  -2   6 -10 32923.6 2942.16   3
   2  -6 -10 24291.5 2918.50   3
   2   6  10 29912.8 2935.37   5
   2  -6 -10 35761.4 2934.03   4
  -2   6 -10 31718.3 2943.13   2
   2   6  10 30662.7 2938.06   6
  -2  -6  10 29109.8 2924.99   6
   2   6  11 15.0746 14.8313   5
   2  -6 -11 18.9726 18.4267   4
  -2   6 -11 8.38713 14.7618   3
  -2  -6  11 5.13822 10.1655   6
   2  -6 -11 22.1278 14.0493   3
   2  -6 -12 4053.21 464.928   3
  -2   6 -12 5506.25 489.435   3
  -2  -6  12 4415.20 469.070   6
   2   6  12 5391.28 484.864   5
  -2   6 -13 7.95869 12.2434   3
   2  -6 -13 29.6125 14.0116   3
  -2  -6  13 9.65638 12.1323   6
   2   6  13 46.2176 20.3411   5
   2   6  13 7.72449 13.6827   6
  -2   6 -14 5752.22 581.863   3
   2   6  14 5665.81 581.500   5
  -2  -6  14 4579.17 563.187   6
   2   6  14 5597.62 578.537   6
   2   6  15 21.5975 15.6797   6
  -2  -6  15 25.9756 13.9363   6
  -2   6 -15 31.7984 18.6185   3
   2   6  15 38.4765 21.4838   5
  -2  -6  16 186.170 33.8615   5
  -2   6 -16 103.996 32.9737   3
   2   6  16 127.617 36.4148   5
   2   6  16 113.454 31.2259   6
  -2  -6  17 11.6538 10.2268   6
   2   6  17-8.28466 17.7847   5
   2   6  17-7.00379 10.6439   6
  -2  -6  17 10.1841 11.8167   5
  -2  -6  18-4.90857 7.45032   5
  -2  -6  18 3.69511 8.56594   6
   2  -6 -18-4.30067 9.22963   3
   2   6  18-8.38631 10.3902   5
   2   6  18-6.74104 8.35315   6
   2   6  19-6.68779 8.29260   6
  -2   6 -19-8.10682 10.0486   3
  -2  -6  19 9.17450 8.04463   5
  -2  -6  19 7.09527 9.32937   6
   2  -6 -19 4.48829 9.63662   3
   2   6  19-8.70095 13.2047   5
  -2   6 -20 8065.20 794.549   3
   2  -6 -20 7570.61 780.313   3
   2   6  20 8550.70 799.654   5
  -2  -6  20 9252.79 782.338   5
  -2  -6  20 6853.03 771.976   6
   2   6  20 7319.85 785.602   6
  -2  -6  21 8.88520 9.54215   5
  -2  -6  21 3.36591 7.23601   6
   2   6  21 13.1594 12.8940   6
  -2   6 -21 8.20961 10.1791   3
   2  -6 -21-5.15080 7.82751   3
  -2   6 -22 6525.20 606.326   3
  -2  -6  22 5558.90 579.043   6
  -2   6 -23 16.9887 15.2410   3
  -2  -6  23 36.0524 12.9406   6
  -2   7  18-5.81898 10.2046   6
   2  -7  18-4.60478 12.1088   5
  -2  -7 -17 8.08088 10.0258   3
  -2   7  17 5.87817 12.6238   6
   2  -7  17 4.75436 5.91744   5
   2   7 -17 8.45541 12.8397   4
   2   7 -16 8.80146 10.9013   4
  -2  -7 -16-8.16411 20.2239   2
  -2  -7 -16-8.66036 13.1373   3
  -2   7  16-5.83848 10.2268   6
   2  -7  16 5.22903 12.1166   5
   2   7 -15-9.08089 11.2514   4
  -2   7  15-5.82486 11.4112   6
  -2  -7 -15 8.66308 16.9682   2
   2  -7  14-5.88867 10.3234   5
   2   7 -14-9.28353 11.5062   4
  -2   7  14-5.94819 10.4276   6
  -2  -7 -14 9.49411 16.6355   2
   2  -7  13 103.558 29.2486   5
   2   7 -13 131.600 40.6520   4
  -2   7  13 186.063 34.1875   6
   2  -7  12-6.30965 9.58002   5
   2   7 -12 9.39494 18.4033   4
  -2  -7 -12-11.1985 13.8763   2
  -2   7  12-6.20622 13.3203   6
   2  -7  11 58.5668 23.5552   5
  -2   7  11 50.6702 21.5856   6
  -2  -7 -11 95.5306 39.5780   2
   2  -7  10-6.76925 5.97151   5
  -2   7  10-6.68377 13.1088   6
   2   7 -10-9.21016 19.7714   4
  -2  -7  -9 63.9669 34.9574   2
   2  -7   9 113.992 26.4490   4
   2  -7   9 70.6094 27.2445   5
  -2   7   9 102.960 26.5802   6
   2   7  -9 108.222 34.8582   4
  -2  -7  -8-12.7591 19.3684   2
   2  -7   8-5.97130 9.08673   4
   2  -7   8-7.09828 10.7918   5
   2   7  -8-8.77268 10.8895   4
  -2   7   8-7.24884 11.0197   6
  -2   7   7 239.103 44.5749   6
  -2  -7  -7 248.443 57.7515   2
   2  -7   7 215.942 42.6875   5
   2  -7   7 138.028 33.9070   4
  -2   7   7 179.371 56.0916   2
   2   7  -7 261.350 49.4761   4
  -2   7   6-7.35110 12.8768   6
  -2  -7  -6-11.8151 23.1386   2
   2  -7   6 7.83980 16.8190   5
   2  -7   6 6.07621 10.6438   4
   2   7  -6-8.14748 17.4790   4
  -2   7   6 13.7118 20.8004   2
   2   7  -5 204.436 45.3190   4
  -2   7   5 213.280 44.6576   6
   2  -7   5 241.107 43.2853   4
   2   7  -5 270.368 42.8914   5
  -2  -7  -5 286.989 61.3285   2
  -2   7   5 233.544 64.6455   2
  -2   7   4-15.3978 19.0773   2
   2  -7   4-7.03013 13.7758   6
   2   7  -4-5.49518 10.7720   5
   2   7  -4-7.61304 14.9167   4
  -2  -7  -4-10.5327 20.6324   2
   2  -7   4 8.27890 16.2201   5
   2  -7   3 536.286 84.9547   5
   2  -7   3 638.220 84.8877   6
   2  -7   3 496.748 72.7780   4
   2   7  -3 515.803 71.9869   5
  -2   7   3 433.594 95.8132   2
  -2  -7  -2 8.79926 18.8776   2
   2   7  -2 7.13173 15.3004   4
  -2   7   2-16.4856 25.0082   2
   2  -7   2-6.36372 9.65466   4
   2   7  -2 6.20318 7.68469   5
   2  -7   2 9.15917 16.0441   6
   2  -7   2-9.35498 18.3212   5
   2  -7   1 6.20995 10.8777   4
  -2  -7  -1-8.05090 14.1023   2
  -2  -7  -1 7.54570 13.2174   6
   2   7  -1-6.25746 10.9609   5
   2   7  -1-6.93497 14.8777   4
  -2  -7   0-7.61205 16.3304   2
  -2   7   0-16.4300 35.2473   2
   2   7   0-6.66759 11.6795   4
   2  -7   0 5.97784 13.8521   4
  -2  -7   0-7.45025 11.3021   6
   2   7   0 6.55077 11.4749   5
   2  -7   0-10.0986 21.6646   5
  -2  -7   1 14.1482 18.5992   2
  -2   7  -1-15.9151 19.7239   2
   2  -7  -1 5.65846 9.93477   3
   2   7   1-6.36324 17.6365   4
   2  -7  -1-10.6715 18.7047   5
   2  -7  -1 11.7672 11.5423   4
  -2  -7   1 7.06385 12.3919   6
   2   7   1 13.1484 12.8927   5
  -2  -7   2 6.83897 11.9794   2
   2  -7  -2-5.59040 9.79241   4
  -2   7  -2-15.1295 22.9507   2
   2  -7  -2 5.77602 11.3117   3
   2   7   2-6.33055 13.5810   5
  -2  -7   2 6.64751 10.0841   6
   2  -7  -3 452.983 64.8447   3
  -2  -7   3 473.034 67.3451   6
  -2  -7   3 443.065 67.8268   2
  -2   7  -3 438.716 88.6887   2
   2   7   3 462.089 67.2117   5
   2  -7  -4-5.19257 10.1720   4
  -2  -7   4 6.26318 10.9735   6
  -2  -7   4-6.02024 13.9521   2
   2  -7  -4-5.08348 8.90771   3
   2   7   5 226.976 41.0991   5
  -2   7  -5 161.132 37.6679   3
   2  -7  -5 221.632 37.0989   4
  -2  -7   5 174.221 37.8097   6
  -2  -7   5 217.993 39.8541   2
   2  -7  -5 199.147 35.7342   3
   2  -7  -6 4.86682 9.53259   4
  -2  -7   6-5.98405 9.07913   6
   2   7   6-6.04695 9.17453   5
   2  -7  -6 9.16004 10.6141   3
   2  -7  -7 154.638 29.1714   3
   2   7   7 194.359 37.6099   6
   2  -7  -7 153.577 29.5937   4
  -2  -7   7 121.327 29.7958   6
   2   7   7 145.181 33.4708   5
   2  -7  -8 4.17551 8.18381   3
   2   7   8-7.11655 12.4698   6
   2  -7  -8 5.10025 9.99359   4
  -2  -7   8 5.38260 9.43400   6
   2   7   8 6.41839 11.2474   5
  -2   7  -9 164.911 35.9940   3
   2   7   9 140.009 32.4677   6
   2  -7  -9 124.721 24.4738   3
  -2  -7   9 100.140 25.9076   6
   2   7   9 122.614 30.3095   5
  -2   7 -10-7.11559 13.9358   3
   2   7  10-6.94011 8.59720   6
   2  -7 -10-3.90411 8.37679   3
  -2  -7  10 9.48713 9.29087   6
   2   7  10-6.77651 13.2718   5
   2   7  11 115.222 28.3795   6
   2  -7 -11 83.7558 20.2967   3
  -2   7 -11 106.610 30.2382   3
   2   7  11 157.620 34.8914   5
  -2   7 -12 7.07725 12.3980   3
   2   7  12 6.95723 10.5553   5
   2   7  12 6.65574 11.6597   6
  -2  -7  12 4.33371 5.37065   6
   2  -7 -12-3.68923 6.46463   3
  -2   7 -13 223.517 46.3309   3
   2   7  13 147.564 41.0819   5
   2  -7 -13 237.371 36.0645   3
   2   7  13 279.442 45.5414   6
  -2  -7  13 218.398 36.7395   6
  -2  -7  13 297.311 47.0914   5
  -2   7 -14 7.21054 14.1216   3
   2   7  14-7.17823 10.8899   5
   2  -7 -14 3.71439 5.63623   3
   2   7  14-6.35563 11.1335   6
  -2  -7  14-4.05782 9.40370   6
  -2  -7  14-5.99149 10.4957   5
  -2   7 -15 13.9720 13.7640   3
   2   7  15 18.7628 14.5703   6
   2   7  15 7.35191 14.4764   5
   2  -7 -15 17.7889 9.96803   3
  -2  -7  15 29.1490 15.3913   5
  -2  -7  15 3.76135 8.20865   6
  -2  -7  16-3.52167 9.25690   6
   2  -7 -16-3.56094 8.82518   3
   2   7  16-7.53641 14.7616   5
  -2  -7  16-5.46943 13.5514   5
  -2   7 -16 14.0435 15.0661   3
  -2  -7  17 3.36180 6.66582   6
  -2   7 -17 6.85592 10.4523   3
   2  -7 -17 3.61163 6.41168   3
  -2  -7  17 37.1467 16.1337   5
   2   7  17 12.1296 10.6744   6
  -2   7 -18 6.93063 12.1407   3
  -2  -7  18-3.19063 7.39471   6
  -2   7 -19 175.522 38.0421   3
  -2  -7  19 137.525 23.7665   6
   2   8 -13-7.94807 6.97756   4
   2  -8  13 11.2048 10.9821   5
   2   8 -12 1479.77 171.474   4
   2  -8  12 995.853 157.844   5
  -2   8  11-5.83988 8.86193   6
   2   8 -11 7.82372 11.8705   4
   2  -8  11 5.38499 9.43541   4
   2   8 -10 10255.9 807.048   4
   2  -8  10 9932.89 793.382   4
  -2   8  10 9857.06 796.855   6
  -2  -8 -10 7715.72 813.945   2
  -2  -8  -9 24.0599 25.9984   2
   2  -8   9 35.7889 18.0074   5
  -2   8   9 30.8822 14.6529   6
   2  -8   8 5.22937 9.18313   4
   2  -8   8 7.71271 11.7180   5
  -2   8   8 6.30729 13.5467   6
  -2  -8  -8 11.9986 21.0272   2
   2   8  -8 7.40829 11.2570   4
   2  -8   7-5.23124 10.2449   4
   2  -8   7 8.35674 12.6769   5
  -2   8   7 6.45179 12.6352   6
  -2  -8  -7-11.6976 20.4898   2
   2   8  -7 7.22035 14.1403   4
   2  -8   6 201.447 37.3050   4
   2  -8   6 201.426 49.2715   5
  -2   8   6 265.510 43.9753   6
  -2  -8  -6 335.144 67.1333   2
   2   8  -6 198.625 42.8632   4
   2  -8   5-5.32133 10.4425   4
  -2   8   5-6.52560 11.4498   6
   2   8  -5-6.90587 10.4971   4
  -2  -8  -5-10.4980 18.4006   2
   2  -8   5-9.59359 11.9012   5
   2   8  -4 918.449 141.688   4
  -2  -8  -4 1424.14 164.259   2
   2  -8   4 1294.12 143.705   4
   2  -8   4 1551.69 170.914   5
   2   8  -3-6.52911 12.7865   4
  -2  -8  -3 9.25333 18.1215   2
   2  -8   3-5.34926 6.62573   4
   2   8  -3 4.45821 8.73099   5
   2   8  -2 231.934 43.3992   5
  -2  -8  -2 434.191 60.0823   6
  -2  -8  -2 298.761 58.0419   2
   2  -8   2 360.811 51.6237   3
  -2  -8  -1 35.2627 18.6321   6
   2  -8   1 11.6273 13.6112   3
   2  -8   1 15.7523 10.4655   4
   2   8   0 14693.1 1576.34   5
   2  -8   0 14111.6 1576.02   4
  -2  -8   0 18173.3 1592.86   2
  -2  -8   0 16765.0 1587.06   6
   2  -8   0 17482.3 1583.08   3
   2  -8  -1 24.7358 13.7975   4
  -2  -8   1-6.64750 13.1194   6
   2   8   1 25.0413 13.9656   5
   2  -8  -1 10.7900 12.6064   3
  -2  -8   1 28.3699 19.7101   2
   2  -8  -2 205.466 39.6280   4
  -2  -8   2 306.698 48.9208   6
   2   8   2 237.360 42.2609   5
   2  -8  -2 296.559 43.6766   3
  -2  -8   2 309.344 51.4601   2
   2  -8  -3-4.72326 9.25040   4
  -2  -8   3 6.16777 13.2320   2
   2  -8  -3 4.69852 9.20195   3
  -2  -8   3 6.23980 9.46595   6
   2   8   3-5.33260 9.34119   5
   2   8   4 1383.77 141.778   5
  -2  -8   4 1278.94 142.161   6
   2  -8  -4 1048.18 132.697   3
   2   8   5-5.66221 9.91843   5
   2  -8  -5 4.22414 9.06240   3
  -2  -8   6 253.817 43.0478   6
   2   8   6 263.571 44.6588   5
   2  -8  -6 233.907 37.1466   3
  -2  -8   7 5.21731 10.2177   6
   2  -8  -7-3.78978 6.63865   3
   2   8   8 11.3398 9.94591   5
  -2  -8   8 4.81844 10.3508   6
   2  -8  -8 3.64478 6.40666   3
  -2   8  -9-5.93748 9.12064   3
  -2  -8   9 9.08132 9.00753   6
   2  -8  -9 17.6036 9.85604   3
   2  -8 -10 8259.43 894.363   3
   2   8  10 9619.63 906.706   5
  -2   8 -10 8661.14 905.930   3
  -2  -8  10 8842.20 899.067   6
   2   8  10 10391.6 908.422   6
  -2  -8  11-4.11532 8.07368   6
   2  -8 -11 9.95780 9.65359   3
   2   8  11 5.83407 11.4354   5
   2  -8 -12 1362.93 159.869   3
  -2  -8  12 1725.76 165.640   6
  -2  -8  13 3.82401 6.81057   6
  -2   8 -13 34.0108 14.9444   3
  -2   8 -14 1673.91 188.128   3
   2  -9   3 179.935 32.8650   4
  -2  -9  -2 16.5559 17.8330   2
  -2  -9  -1-7.76868 15.2331   2
   2  -9   0 14.1160 32.7387   2
   2  -9  -1-14.6515 31.4647   2
  -3   0   0 8.70446 15.2652   3
  -3   0   0 13.7139 24.0331   1
   3   0   0 13.6921 23.9950   1
  -3   0   0 5.73129 11.2487   6
   3   0   0 15.3925 26.9721   1
  -3   0   0 14.6564 18.1686   1
  -3   0   0 11.1529 16.9348   2
   3   0   0-10.3922 18.2185   5
   3   0   0 10.1838 21.8599   4
  -3   0  -1 6.30853 11.0502   6
  -3   0  -1 22.3111 25.8494   2
  -3   0   1 10.2523 20.0779   2
   3   0   1 9.82427 17.2084   4
   3   0  -1-10.5483 18.4766   4
  -3   0   1-7.98570 22.1169   3
   3   0   1-12.8518 15.9180   1
  -3   0   1 13.4072 16.6060   1
  -3   0  -1-15.2959 18.9453   1
   3   0  -1-15.2181 26.6564   1
   3   0  -1-15.6247 19.3525   1
  -3   0   1-13.7127 20.8016   1
  -3   0  -1 15.1565 18.7726   1
   3   0   1-15.1242 22.9427   1
  -3   0   1 6.11496 14.1695   6
  -3   0  -1 5.64863 12.1180   6
  -3   0  -1-9.13316 15.9979   3
   3   0  -1-8.80572 13.3578   5
  -3   0   2-13.5015 16.7247   1
  -3   0  -2 6.62576 11.6086   6
  -3   0  -2-11.2217 27.7992   2
  -3   0   2-9.81451 17.1932   2
   3   0  -2 10.4243 15.8152   4
   3   0   2 9.71215 14.7350   4
  -3   0   2-7.55483 11.4631   3
   3   0  -2-17.3157 21.4485   1
   3   0   2 12.4771 21.8566   1
  -3   0  -2-18.4055 16.1218   1
  -3   0   2-6.03441 11.8204   6
  -3   0  -2 5.73040 15.0584   6
   3   0  -2-7.43971 13.0341   5
   3   0   2 11.0767 21.6938   5
  -3   0  -2 9.72861 17.0427   3
  -3   0  -2-15.1240 26.4927   1
   3   0   2-14.8149 22.4749   1
  -3   0   2-13.0387 16.1515   1
   3   0  -2-15.3627 26.9109   1
  -3   0  -3-5.76233 20.6832   6
  -3   0  -3-5.41808 33.0211   6
   3   0   3 13.9169 34.0896   1
  -3   0   3-12.7476 29.4964   1
   3   0  -3 128.667 49.7369   1
   3   0   3 546.020 71.9005   5
   3   0  -3 115.427 46.8831   5
  -3   0   3 38.3121 31.5887   1
   3   0  -3 385.590 76.7303   4
   3   0   3 234.830 66.7351   4
  -3   0  -3 13.9403 50.0715   1
  -3   0  -3 119.361 45.7742   3
  -3   0  -3 34.2291 38.9889   2
  -3   0   3 104.452 48.3255   2
   3   0   3 23.6708 41.6394   1
   3   0  -3 33.2021 55.5129   1
   3   0  -4 6.56713 16.2681   3
   3   0  -4-6.76472 13.2482   5
  -3   0  -4 4.49362 8.80065   6
   3   0   4-9.77920 12.1127   5
  -3   0  -4-9.64014 14.6239   3
  -3   0   4-9.34327 18.2978   2
  -3   0  -4 11.6075 22.7321   2
   3   0   4-8.96785 15.7085   4
  -3   0  -4-13.3057 11.6537   1
  -3   0  -4 5.47870 12.6955   6
  -3   0   4 12.2542 18.5892   1
   3   0   4 13.8797 17.1914   1
   3   0  -4-12.7897 22.4029   1
   3   0  -4-15.4002 23.3615   1
  -3   0  -4 16.0618 24.3651   1
   3   0  -5 32.9918 22.4056   3
  -3   0   5 20.4655 20.7227   6
   3   0  -5 6.65143 21.8212   5
  -3   0  -5 4.27520 9.96036   6
   3   0   5 47.8734 26.5378   5
  -3   0  -5 11.9324 31.3686   2
  -3   0   5 8.94956 22.1937   2
   3   0  -5-9.82743 19.2736   4
  -3   0   5-12.3123 15.2849   1
   3   0  -5 12.1643 31.9777   1
   3   0   5-14.3846 12.6406   1
  -3   0  -5 12.6926 36.8831   1
  -3   0  -5 9.98533 17.5211   3
  -3   0  -5-15.4256 19.1339   1
   3   0   5-11.9078 18.0932   1
  -3   0   6 12.4046 21.7308   1
   3   0  -6-11.7545 23.0221   1
   3   0   6 13.6499 23.9118   1
   3   0  -6-6.45179 13.8449   3
  -3   0   6-11.3626 17.2397   1
  -3   0   6-7.19862 14.1015   6
   3   0  -6-6.19459 16.2793   5
   3   0   6-6.03411 11.8217   6
   3   0   6-10.0963 15.3192   5
  -3   0   6-8.17726 18.9511   2
  -3   0  -6-12.1366 23.7702   2
   3   0  -6-9.67528 14.6807   4
   3   0   6 8.16395 14.3040   4
  -3   0  -6 12.1175 15.0122   1
  -3   0  -6-10.0938 12.5064   3
  -3   0  -6 14.5734 22.1097   1
   3   0   6 12.6040 19.1225   1
   3   0   7-13.6824 20.7627   1
  -3   0   7 12.1566 18.4491   1
  -3   0  -7-4.22085 9.07145   6
  -3   0   7-7.64536 16.4106   6
  -3   0   7-11.2036 19.6322   1
   3   0  -7 16.7736 32.8535   1
   3   0  -7 26.8106 16.9412   5
   3   0   7-6.40945 14.8619   6
   3   0  -7 12.7445 17.6568   3
   3   0   7 29.9899 19.5848   5
  -3   0   7 7.81939 18.1272   2
  -3   0  -7 12.4410 32.6924   2
   3   0  -7-9.58819 16.8038   4
   3   0   7 23.5220 20.6081   4
  -3   0  -7-11.1842 16.9746   1
  -3   0  -7 10.2835 12.7487   3
   3   0   7-12.6525 15.6807   1
  -3   0  -7-13.8151 12.1117   1
   3   0  -8-6.56946 15.2242   3
  -3   0   8-11.1317 13.7894   1
   3   0  -8 15.8003 23.9693   1
   3   0  -8-4.70828 9.22323   5
  -3   0  -8-4.16735 9.65902   6
  -3   0   8-7.94492 17.0456   6
   3   0   8 9.89741 15.0155   5
  -3   0  -8 12.5693 19.0683   2
  -3   0   8 7.34652 19.3037   2
   3   0  -8-9.48577 16.6170   4
   3   0   8-7.72893 11.7265   4
  -3   0  -8-10.4899 18.3757   1
  -3   0  -8-10.5370 18.4581   3
  -3   0  -8 13.0060 11.3930   1
   3   0   8 12.5227 24.5251   1
   3   0  -9-6.93740 18.2338   3
  -3   0   9-11.6388 17.6620   1
  -3   0   9-7.05243 13.8195   2
   3   0  -9-15.1091 18.7199   1
  -3   0   9-10.5846 13.1186   1
   3   0   9-10.0865 12.5021   5
  -3   0  -9-12.0061 18.2189   1
   3   0   9-12.3064 26.4051   1
   3   0  -9-9.38375 18.3831   4
   3   0   9 7.48227 13.1148   4
  -3   0  -9 10.0450 21.5548   1
   3   0   9-12.3423 18.7288   1
  -3   0  -9-10.7782 16.3569   3
  -3   0   9 8.30044 14.5471   6
   3   0 -10-4.07227 9.43621   5
  -3   0  10-6.67147 18.4770   2
   3   0 -10-14.4909 17.9482   1
   3   0  10-6.07272 11.8927   6
   3   0  10 10.1594 19.8958   5
  -3   0 -10 12.3561 28.6314   2
   3   0 -10-9.41011 21.8049   4
   3   0  10-7.26370 11.0187   4
  -3   0  10 8.60650 18.4635   6
   3   0 -10 9.49952 16.6396   1
  -3   0  10 11.0589 21.6574   1
   3   0 -10 7.76633 16.6611   3
  -3   0 -10 11.7076 17.7599   1
   3   0  10-11.9362 20.9078   1
   3   0 -11-9.01802 15.7985   3
   3   0 -11 18.3189 16.0462   1
   3   0  11-5.88010 10.3032   6
  -3   0  11-6.35717 13.6406   2
   3   0  11 10.4243 25.8242   5
   3   0 -11-13.9532 17.2843   1
  -3   0  11-10.6368 20.8326   1
  -3   0 -11 12.3190 24.1267   2
   3   0 -11 9.70671 19.0113   4
   3   0  11 7.26742 14.2349   4
  -3   0  11 8.88066 19.0535   6
  -3   0 -11 9.25064 14.0353   1
   3   0  11 11.7581 17.8385   1
   3   0  11-11.6381 17.6565   1
   3   0 -12 11.2923 27.9733   3
   3   0 -12 9.06690 19.4518   1
  -3   0  12 11.0259 13.6574   1
   3   0  12-5.94675 11.6470   6
  -3   0  12-6.37205 14.7660   2
   3   0  12-10.6592 18.6716   5
  -3   0  12-10.9069 19.1054   1
  -3   0 -12 11.9692 18.1574   2
   3   0 -12-9.93840 21.3213   4
   3   0  12 7.39167 14.4765   4
  -3   0  12-8.96638 15.7065   6
  -3   0 -12-9.13251 15.9975   1
   3   0  12 11.7622 17.8434   1
  -3   0 -12-10.7671 16.3340   1
   3   0  12 11.3244 17.1793   1
   3   0 -13 189.784 66.0653   3
   3   0 -13 234.073 49.2895   1
  -3   0  13 11.4036 39.5377   1
   3   0  13 56.5208 26.5009   6
  -3   0  13 31.1485 27.4168   2
  -3   0  13 75.3374 23.4678   5
   3   0 -13 13.6268 25.2337   1
  -3   0  13 10.6726 29.2119   1
  -3   0 -13 82.5515 39.5032   2
   3   0  13 51.7228 30.7645   4
  -3   0  13 110.633 48.9357   6
  -3   0 -13 11.0817 26.9516   1
  -3   0 -13 9.31113 38.2560   1
   3   0  13 24.0407 32.6263   1
  -3   0  14 6.05564 14.0326   2
  -3   0  14-10.6356 13.1738   1
  -3   0 -14 9.48170 14.3839   1
   3   0 -14-13.8997 21.0856   1
   3   0  14-6.70081 14.3758   6
   3   0  14 10.9313 13.5400   5
  -3   0  14-4.13427 8.87021   5
  -3   0 -14 11.5353 17.4990   2
   3   0  14 11.6932 14.4836   1
  -3   0 -14-12.1255 21.2398   1
  -3   0  14 10.8216 18.9558   6
  -3   0  14-11.4068 17.3040   1
   3   0 -14 9.07294 15.8929   1
   3   0  14 12.3198 21.5800   1
   3   0 -14-13.8852 21.0635   3
  -3   0 -14 12.7514 27.3558   3
  -3   0  15-10.6366 16.1357   6
  -3   0  15 12.0021 14.8662   1
   3   0 -15-9.53984 23.6321   1
   3   0  15-14.7546 17.0951   6
   3   0 -15-14.8387 22.5099   3
  -3   0  15 6.34353 12.4237   2
  -3   0  15 4.44471 12.3105   5
   3   0  15-10.8597 13.4513   5
  -3   0  15-10.7382 16.2898   1
  -3   0 -15 9.69535 24.0173   1
   3   0 -15-13.5866 16.8287   1
  -3   0 -15 11.2002 19.6189   2
   3   0 -15 10.9941 16.6780   4
   3   0  15 7.80772 11.8446   4
   3   0  15-12.8764 22.5550   1
  -3   0 -15-13.0580 22.8731   3
   3   0  15-12.0938 14.9798   1
  -3   0 -15 12.8096 19.4319   1
  -3   0  16 6.35304 14.7211   2
  -3   0  16 21.8908 23.4810   1
  -3   0 -16 10.2925 23.8496   1
   3   0 -16-14.1406 24.7690   1
   3   0  16 7.84178 11.8956   6
  -3   0  16-4.82173 10.3440   5
   3   0  16-10.6499 13.1908   5
   3   0  16-13.0251 25.5079   1
  -3   0 -16 14.0262 21.2771   1
   3   0 -16 11.4663 22.4552   4
   3   0  16-8.07543 14.1451   4
  -3   0  16-10.0673 15.2715   6
  -3   0  16 12.6112 15.6201   1
   3   0 -16-9.17045 13.9111   1
   3   0 -16-15.6707 19.4094   3
  -3   0 -16 13.0457 22.8511   3
  -3   0  17-9.75938 19.1141   6
   3   0  17 12.2613 15.1886   1
  -3   0  17 13.3926 20.3174   1
   3   0  17 8.53631 12.9515   6
   3   0 -17-14.9481 32.0690   3
  -3   0  17 5.21944 9.14584   5
   3   0  17 10.3141 18.0681   5
   3   0 -17-14.7827 25.8948   1
  -3   0 -17-13.0804 19.8439   3
  -3   0 -17 10.3269 15.6674   2
   3   0 -17 12.0340 21.0804   4
   3   0  17 8.23998 16.1388   4
  -3   0  17 6.43728 13.8121   2
   3   0  17-14.8767 22.5686   1
  -3   0 -17-14.9440 18.5110   1
   3   0  18-12.3544 21.6412   1
   3   0 -18-9.43447 20.2407   1
   3   0  18-8.59861 16.8405   6
  -3   0  18-6.70727 13.1369   2
   3   0  18 9.87595 17.3001   5
  -3   0  18-5.49885 8.34396   5
  -3   0 -18 12.9609 19.6621   3
  -3   0 -18 9.81184 22.7367   2
   3   0 -18 12.6611 19.2073   4
   3   0  18-15.6513 13.7091   1
  -3   0  18-11.8831 20.8157   1
  -3   0 -18-11.8164 23.1419   1
  -3   0  18-8.38552 12.7220   6
   3   0  18 8.36048 19.3738   4
   3   0 -19-13.6893 11.9892   3
  -3   0  19 30.0161 29.3914   1
   3   0 -19-9.79802 14.8631   1
[truncated: 409,725 more chars]
