# Supplementary material for: The varying temperature- and pressure-induced phase transition pathways in hybrid improper ferroelectric Sr3Sn2O7
Source: Acta Crystallogr B Struct Sci Cryst Eng Mater. 2025 Apr 14;81(Pt 3):318–24. doi: 10.1107/S2052520625002306 (PMC12147935; doi:10.1107/S2052520625002306)
Supplement: Supplementary file 1 [file b-81-00318-sup1.zip › SSO_HP_VT_CIFs/SSO_VT_CIFS/SrSnO_I19VT_22_450_Pnab_if.cif]

data_srsno_i19vt_22_450_pnab_if

# start Validation Reply Form
_vrf_PLAT971_srsno_i19vt_22_450_pnab_if
;
PROBLEM: Check Calcd Resid. Dens.  0.64Ang From Sn1             5.44 eA-3  
RESPONSE: The sample is highly absorbing and contains a significant 
proportion of heavy elements. While efforts have been made to account
for this as best as possible, the diffractometer upon which the data 
were collected lacks a camera with which to obtain a true representation
of the crystal for a more explicit correction. The impact of this upon
the data is further compounded by the crystal existing as a highly 
anisotropic plate. Errors carried through from this in the intensities will 
increase the residual levels in the model. This is in addition to the typical
fourier rippling that is expected at heavy elements, and the impact of the
spherical contraction of the valence shell owed to the ionisation of these 
metals in this highly charge system. Since these residuals exist close to 
these heavy metal centres and the model (and symmetry) has been thoroughly 
evaluated (see the manuscript), these are believed to have no physical 
significance.
;
_vrf_PLAT974_srsno_i19vt_22_450_pnab_if
;
PROBLEM: Check Calcd Negative Resid. Density on       Sr1      -2.40 eA-3  
RESPONSE: The sample is highly absorbing and contains a significant 
proportion of heavy elements. While efforts have been made to account
for this as best as possible, the diffractometer upon which the data 
were collected lacks a camera with which to obtain a true representation
of the crystal for a more explicit correction. The impact of this upon
the data is further compounded by the crystal existing as a highly 
anisotropic plate. Errors carried through from this in the intensities will 
increase the residual levels in the model. This is in addition to the typical
fourier rippling that is expected at heavy elements, and the impact of the
spherical contraction of the valence shell owed to the ionisation of these 
metals in this highly charge system. Since these residuals exist close to 
these heavy metal centres and the model (and symmetry) has been thoroughly 
evaluated (see the manuscript), these are believed to have no physical 
significance.
;
_vrf_PLAT097_srsno_i19vt_22_450_pnab_if
;
PROBLEM: Large Reported Max.  (Positive) Residual Density       5.61 eA-3  
RESPONSE: The sample is highly absorbing and contains a significant 
proportion of heavy elements. While efforts have been made to account
for this as best as possible, the diffractometer upon which the data 
were collected lacks a camera with which to obtain a true representation
of the crystal for a more explicit correction. The impact of this upon
the data is further compounded by the crystal existing as a highly 
anisotropic plate. Errors carried through from this in the intensities will 
increase the residual levels in the model. This is in addition to the typical
fourier rippling that is expected at heavy elements, and the impact of the
spherical contraction of the valence shell owed to the ionisation of these 
metals in this highly charge system. Since the residual exists close to 
a heavy metal centre and the model (and symmetry) has been thoroughly 
evaluated (see the manuscript), it is believed to have no physical 
significance.
;
_vrf_PLAT112_srsno_i19vt_22_450_pnab_if
;
PROBLEM: ADDSYM Detects New (Pseudo) Symm. Elem         4        100 %Fit  
RESPONSE: The deviations from the high symmetry aristotype are low, 
manifesting as low intensity superstructure reflections and small deviations
from the tetragonal aristotype. The model (and symmetry) has been thoroughly
evaluated (please see the manuscript).
;
_vrf_PLAT113_srsno_i19vt_22_450_pnab_if
;
PROBLEM: ADDSYM Suggests Possible Pseudo/New  Space Group     I4/mmm Check 
RESPONSE: The deviations from the high symmetry aristotype are low, 
manifesting as low intensity superstructure reflections and small deviations
from the tetragonal aristotype. The model (and symmetry) has been thoroughly
evaluated (please see the manuscript).
;
_vrf_PLAT972_srsno_i19vt_22_450_pnab_if
;
PROBLEM: Check Calcd Resid. Dens.  0.35Ang From Sr2            -3.45 eA-3  
RESPONSE: The sample is highly absorbing and contains a significant 
proportion of heavy elements. While efforts have been made to account
for this as best as possible, the diffractometer upon which the data 
were collected lacks a camera with which to obtain a true representation
of the crystal for a more explicit correction. The impact of this upon
the data is further compounded by the crystal existing as a highly 
anisotropic plate. Errors carried through from this in the intensities will 
increase the residual levels in the model. This is in addition to the typical
fourier rippling that is expected at heavy elements, and the impact of the
spherical contraction of the valence shell owed to the ionisation of these 
metals in this highly charge system. Since these residuals exist close to 
these heavy metal centres and the model (and symmetry) has been thoroughly 
evaluated (see the manuscript), these are believed to have no physical 
significance.
;
# end Validation Reply Form

_audit_creation_date               2025-01-14
_audit_creation_method
;
Olex2 1.5-ac7-013
(compiled 2025.01.02 svn.rf662f148 for Rigaku Oxford Diffraction, GUI svn.r7109)
;
_shelx_SHELXL_version_number       '2019/3'
_audit_contact_author_address      
;
Dept. of Chemistry, University of Warwick, Gibbet Hill Road, Coventry, CV4 7AL
;
_audit_contact_author_email        ?
_audit_contact_author_name         'Evie Ladbrook'
_audit_contact_author_phone        ?
_publ_contact_author_id_orcid      ?
_publ_section_references
;
Dolomanov, O.V., Bourhis, L.J., Gildea, R.J, Howard, J.A.K. & Puschmann, H.
 (2009), J. Appl. Cryst. 42, 339-341.

Sheldrick, G.M. (2008). Acta Cryst. A64, 112-122.

Sheldrick, G.M. (2015). Acta Cryst. C71, 3-8.
;
_chemical_name_common              ?
_chemical_name_systematic          ?
_chemical_formula_moiety           'O7 Sn2 Sr3'
_chemical_formula_sum              'O7 Sn2 Sr3'
_chemical_formula_weight           612.24
_chemical_melting_point            ?
_chemical_oxdiff_formula           'Sr3 Sn2 O7'
loop_
  _atom_type_symbol
  _atom_type_description
  _atom_type_scat_dispersion_real
  _atom_type_scat_dispersion_imag
  _atom_type_scat_source
 'O' 'O' 0.0101 0.0057 'International Tables Vol C Tables 4.2.6.8 and 6.1.1.4'
 'Sr' 'Sr' -1.1610 3.0594
 'International Tables Vol C Tables 4.2.6.8 and 6.1.1.4'
 'Sn' 'Sn' -0.6810 1.3529
 'International Tables Vol C Tables 4.2.6.8 and 6.1.1.4'

_shelx_space_group_comment
;
The symmetry employed for this shelxl refinement is uniquely defined
by the following loop, which should always be used as a source of
symmetry information in preference to the above space-group names.
They are only intended as comments.
;
_space_group_crystal_system        'orthorhombic'
_space_group_IT_number             60
_space_group_name_H-M_alt          'P n a b'
_space_group_name_Hall             '-P 2bc 2n'
loop_
  _space_group_symop_operation_xyz
 'x, y, z'
 'x+1/2, -y+1/2, -z+1/2'
 '-x+1/2, y, -z'
 '-x, -y+1/2, z+1/2'
 '-x, -y, -z'
 '-x-1/2, y-1/2, z-1/2'
 'x-1/2, -y, z'
 'x, y-1/2, -z-1/2'

_cell_length_a                     5.70017(15)
_cell_length_b                     5.71908(19)
_cell_length_c                     20.6901(7)
_cell_angle_alpha                  90
_cell_angle_beta                   90
_cell_angle_gamma                  90
_cell_volume                       674.49(4)
_cell_formula_units_Z              4
_cell_measurement_reflns_used      924
_cell_measurement_temperature      450
_cell_measurement_theta_max        33.5430
_cell_measurement_theta_min        1.9070
_shelx_estimated_absorpt_T_max     0.675
_shelx_estimated_absorpt_T_min     0.330
_exptl_absorpt_coefficient_mu      28.455
_exptl_absorpt_correction_T_max    0.01080
_exptl_absorpt_correction_T_min    0.00082
_exptl_absorpt_correction_type     sphere
_exptl_absorpt_process_details
;
CrysAlisPro 1.171.43.91a (Rigaku Oxford Diffraction, 2023)
Spherical absorption correction
using equivalent radius and absorption coefficient.
Empirical absorption correction using spherical harmonics,
implemented in SCALE3 ABSPACK scaling algorithm.
;
_exptl_absorpt_special_details     ?
_exptl_crystal_colour              'clear colourless'
_exptl_crystal_colour_lustre       clear
_exptl_crystal_colour_primary      colourless
_exptl_crystal_density_diffrn      6.029
_exptl_crystal_density_meas        ?
_exptl_crystal_density_method      ?
_exptl_crystal_description         plate
_exptl_crystal_F_000               1080
_exptl_crystal_size_max            0.05
_exptl_crystal_size_mid            0.05
_exptl_crystal_size_min            0.015
_exptl_crystal_size_rad            0.400
_exptl_transmission_factor_max     ?
_exptl_transmission_factor_min     ?
_diffrn_reflns_av_R_equivalents    0.0798
_diffrn_reflns_av_unetI/netI       0.0307
_diffrn_reflns_Laue_measured_fraction_full  0.997
_diffrn_reflns_Laue_measured_fraction_max  0.967
_diffrn_reflns_limit_h_max         8
_diffrn_reflns_limit_h_min         -9
_diffrn_reflns_limit_k_max         9
_diffrn_reflns_limit_k_min         -8
_diffrn_reflns_limit_l_max         33
_diffrn_reflns_limit_l_min         -32
_diffrn_reflns_number              20931
_diffrn_reflns_point_group_measured_fraction_full  0.997
_diffrn_reflns_point_group_measured_fraction_max  0.967
_diffrn_reflns_theta_full          24.415
_diffrn_reflns_theta_max           34.176
_diffrn_reflns_theta_min           1.908
_diffrn_ambient_temperature        450
_diffrn_detector                   'Hybrid Pixel Array Detector'
_diffrn_detector_area_resol_mean   5.8140
_diffrn_measured_fraction_theta_full  0.997
_diffrn_measured_fraction_theta_max  0.967
_diffrn_measurement_details
;
List of Runs (angles in degrees, time in seconds):

  # Type    Start    End  Width  t~exp~   \w     \q     \k     \f   Frames
--------------------------------------------------------------------------
  1  \f      0.00 360.00   0.20    0.20   0.00   0.00   0.00    --  1800
  2  \w   -150.00  20.00   0.20    0.20    --   25.00   0.00 288.00  850
  3  \w   -150.00  20.00   0.20    0.20    --   25.00   0.00 216.00  850
  4  \w   -150.00  20.00   0.20    0.20    --   25.00   0.00 144.00  850
  5  \w   -150.00  20.00   0.20    0.20    --   25.00   0.00  72.00  850
  6  \w   -150.00  20.00   0.20    0.20    --   25.00   0.00   0.00  850
;
_diffrn_measurement_device         'abstract diffractometer'
_diffrn_measurement_device_type   
 'dectris-CrysAlisPro-abstract goniometer imported dectris images'
_diffrn_measurement_method         '\w and \f scans'
_diffrn_orient_matrix_type        
 'CrysAlisPro convention (1999,Acta A55,543-557)'
_diffrn_orient_matrix_UB_11        -0.0009272290
_diffrn_orient_matrix_UB_12        -0.0076796181
_diffrn_orient_matrix_UB_13        0.0332382957
_diffrn_orient_matrix_UB_21        -0.1204129492
_diffrn_orient_matrix_UB_22        -0.0103841235
_diffrn_orient_matrix_UB_23        -0.0004376261
_diffrn_orient_matrix_UB_31        0.0104761560
_diffrn_orient_matrix_UB_32        -0.1197087030
_diffrn_orient_matrix_UB_33        -0.0020856890
_diffrn_radiation_monochromator    synchrotron
_diffrn_radiation_probe            x-ray
_diffrn_radiation_type             synchrotron
_diffrn_radiation_wavelength       0.6889
_diffrn_source                     synchrotron
_reflns_Friedel_coverage           0.000
_reflns_Friedel_fraction_full      .
_reflns_Friedel_fraction_max       .
_reflns_number_gt                  1112
_reflns_number_total               1483
_reflns_special_details
;
 Reflections were merged by SHELXL according to the crystal
 class for the calculation of statistics and refinement.
 
 _reflns_Friedel_fraction is defined as the number of unique
 Friedel pairs measured divided by the number that would be
 possible theoretically, ignoring centric projections and
 systematic absences.
;
_reflns_threshold_expression       'I > 2\s(I)'
_computing_cell_refinement         'CrysAlisPro 1.171.43.91a (Rigaku OD, 2023)'
_computing_data_collection        
 'CrysAlisPro 1.171.43.91a (Rigaku OD, 2023) (IMPORT)'
_computing_data_reduction          'CrysAlisPro 1.171.43.91a (Rigaku OD, 2023)'
_computing_molecular_graphics      'Olex2 1.5-ac7-013 (Dolomanov et al., 2009)'
_computing_publication_material    'Olex2 1.5-ac7-013 (Dolomanov et al., 2009)'
_computing_structure_refinement    'SHELXL 2019/3 (Sheldrick, 2015)'
_computing_structure_solution      'SHELXS  (Sheldrick, 2008)'
_refine_diff_density_max           5.614
_refine_diff_density_min           -3.519
_refine_diff_density_rms           0.990
_refine_ls_extinction_coef         .
_refine_ls_extinction_method       none
_refine_ls_goodness_of_fit_ref     1.010
_refine_ls_hydrogen_treatment      undef
_refine_ls_matrix_type             full
_refine_ls_number_parameters       56
_refine_ls_number_reflns           1483
_refine_ls_number_restraints       0
_refine_ls_R_factor_all            0.0853
_refine_ls_R_factor_gt             0.0802
_refine_ls_restrained_S_all        1.010
_refine_ls_shift/su_max            0.001
_refine_ls_shift/su_mean           0.000
_refine_ls_structure_factor_coef   Fsqd
_refine_ls_weighting_details      
 'w=1/[\s^2^(Fo^2^)+(0.1820P)^2^] where P=(Fo^2^+2Fc^2^)/3'
_refine_ls_weighting_scheme        calc
_refine_ls_wR_factor_gt            0.2222
_refine_ls_wR_factor_ref           0.2369
_refine_special_details
;
All atoms were refined as anisotropic without the need for any restraints.
;
_olex2_refinement_description
;
;
_atom_sites_solution_hydrogens     .
_atom_sites_solution_primary       isomorph
_atom_sites_solution_secondary     difmap
loop_
  _atom_site_label
  _atom_site_type_symbol
  _atom_site_fract_x
  _atom_site_fract_y
  _atom_site_fract_z
  _atom_site_U_iso_or_equiv
  _atom_site_adp_type
  _atom_site_occupancy
  _atom_site_site_symmetry_order
  _atom_site_calc_flag
  _atom_site_refinement_flags_posn
  _atom_site_refinement_flags_adp
  _atom_site_refinement_flags_occupancy
  _atom_site_disorder_assembly
  _atom_site_disorder_group
 Sn1 Sn 0.75182(3) 0.25025(3) 0.09826(4) 0.0235(3) Uani 1 1 d . . . . .
 Sr1 Sr 0.250000 0.25192(7) 0.000000 0.0296(4) Uani 1 2 d S T P . .
 Sr2 Sr 0.25846(8) 0.24372(6) 0.18713(6) 0.0303(3) Uani 1 1 d . . . . .
 O1 O 0.750000 0.2921(11) 0.000000 0.0401(11) Uani 1 2 d S T P . .
 O2 O 0.7479(5) 0.2171(7) 0.1957(4) 0.0392(8) Uani 1 1 d . . . . .
 O3 O 0.4780(5) 0.0248(5) 0.08928(16) 0.0363(6) Uani 1 1 d . . . . .
 O4 O 0.0263(5) 0.4748(5) 0.10369(15) 0.0380(6) Uani 1 1 d . . . . .

loop_
  _atom_site_aniso_label
  _atom_site_aniso_U_11
  _atom_site_aniso_U_22
  _atom_site_aniso_U_33
  _atom_site_aniso_U_23
  _atom_site_aniso_U_13
  _atom_site_aniso_U_12
 Sn1 0.0228(4) 0.0233(4) 0.0245(4) -0.00002(5) -0.00006(5) -0.00003(4)
 Sr1 0.0298(5) 0.0298(5) 0.0293(8) 0.000 -0.00045(12) 0.000
 Sr2 0.0315(4) 0.0314(4) 0.0279(5) 0.00061(9) -0.00013(10) 0.00119(8)
 O1 0.052(3) 0.042(2) 0.027(2) 0.000 0.0025(12) 0.000
 O2 0.049(2) 0.0407(15) 0.0281(15) 0.001(2) 0.0016(9) -0.0016(9)
 O3 0.0307(11) 0.0333(11) 0.0448(13) 0.0023(9) -0.0001(9) -0.0090(9)
 O4 0.0307(10) 0.0340(11) 0.0493(15) 0.0034(9) 0.0012(9) -0.0088(9)

_geom_special_details
;
 All esds (except the esd in the dihedral angle between two l.s. planes)
 are estimated using the full covariance matrix.  The cell esds are taken
 into account individually in the estimation of esds in distances, angles
 and torsion angles; correlations between esds in cell parameters are only
 used when they are defined by crystal symmetry.  An approximate (isotropic)
 treatment of cell esds is used for estimating esds involving l.s. planes.
;
loop_
  _geom_bond_atom_site_label_1
  _geom_bond_atom_site_label_2
  _geom_bond_distance
  _geom_bond_site_symmetry_2
  _geom_bond_publ_flag
 Sn1 Sr1 3.4924(5) 1_655 ?
 Sn1 Sr1 3.4984(6) 5_665 ?
 Sn1 Sr2 3.4290(8) 7_665 ?
 Sn1 Sr2 3.4239(8) 1_655 ?
 Sn1 Sr2 3.3710(8) 7_655 ?
 Sn1 Sr2 3.3603(8) . ?
 Sn1 O1 2.0470(10) . ?
 Sn1 O2 2.025(8) . ?
 Sn1 O3 2.033(2) . ?
 Sn1 O3 2.042(2) 7_655 ?
 Sn1 O4 2.027(2) 1_655 ?
 Sn1 O4 2.034(2) 7_665 ?
 Sr1 O1 2.8593(5) 1_455 ?
 Sr1 O1 2.8593(5) . ?
 Sr1 O1 3.111(6) 5_655 ?
 Sr1 O1 2.608(6) 5_665 ?
 Sr1 O3 2.605(4) . ?
 Sr1 O3 2.885(3) 5_655 ?
 Sr1 O3 2.605(4) 3 ?
 Sr1 O3 2.885(3) 7 ?
 Sr1 O4 3.086(4) 7_665 ?
 Sr1 O4 2.802(3) 3 ?
 Sr1 O4 3.086(4) 5_565 ?
 Sr1 O4 2.802(3) . ?
 Sr2 O2 2.435(9) 2_455 ?
 Sr2 O2 3.089(4) 7_565 ?
 Sr2 O2 2.919(3) 1_455 ?
 Sr2 O2 2.642(5) 7 ?
 Sr2 O2 2.800(3) . ?
 Sr2 O3 3.002(4) 7 ?
 Sr2 O3 2.689(3) . ?
 Sr2 O4 2.811(3) 7_665 ?
 Sr2 O4 2.545(4) . ?

loop_
  _geom_angle_atom_site_label_1
  _geom_angle_atom_site_label_2
  _geom_angle_atom_site_label_3
  _geom_angle
  _geom_angle_site_symmetry_1
  _geom_angle_site_symmetry_3
  _geom_angle_publ_flag
 Sr1 Sn1 Sr1 70.240(14) 1_655 5_665 ?
 Sr2 Sn1 Sr1 108.101(13) 7_655 1_655 ?
 Sr2 Sn1 Sr1 67.96(2) 7_665 5_665 ?
 Sr2 Sn1 Sr1 108.939(12) . 5_665 ?
 Sr2 Sn1 Sr1 177.49(2) 7_655 5_665 ?
 Sr2 Sn1 Sr1 68.09(2) 1_655 1_655 ?
 Sr2 Sn1 Sr1 108.874(11) 1_655 5_665 ?
 Sr2 Sn1 Sr1 107.511(14) 7_665 1_655 ?
 Sr2 Sn1 Sr1 177.53(2) . 1_655 ?
 Sr2 Sn1 Sr2 114.50(4) 7_655 7_665 ?
 Sr2 Sn1 Sr2 72.637(19) . 7_655 ?
 Sr2 Sn1 Sr2 73.255(19) 1_655 7_665 ?
 Sr2 Sn1 Sr2 114.32(4) . 1_655 ?
 Sr2 Sn1 Sr2 71.85(2) 7_655 1_655 ?
 Sr2 Sn1 Sr2 74.05(2) . 7_665 ?
 O1 Sn1 Sr1 47.75(17) . 5_665 ?
 O1 Sn1 Sr1 54.950(19) . 1_655 ?
 O1 Sn1 Sr2 122.61(2) . 1_655 ?
 O1 Sn1 Sr2 115.72(17) . 7_665 ?
 O1 Sn1 Sr2 122.72(2) . . ?
 O1 Sn1 Sr2 129.78(17) . 7_655 ?
 O2 Sn1 Sr1 126.06(8) . 1_655 ?
 O2 Sn1 Sr1 130.90(13) . 5_665 ?
 O2 Sn1 Sr2 58.23(9) . 1_655 ?
 O2 Sn1 Sr2 62.95(13) . 7_665 ?
 O2 Sn1 Sr2 51.58(13) . 7_655 ?
 O2 Sn1 Sr2 56.29(9) . . ?
 O2 Sn1 O1 178.37(13) . . ?
 O2 Sn1 O3 91.33(13) . . ?
 O2 Sn1 O3 91.45(13) . 7_655 ?
 O2 Sn1 O4 90.73(13) . 1_655 ?
 O2 Sn1 O4 90.60(13) . 7_665 ?
 O3 Sn1 Sr1 124.95(9) . 1_655 ?
 O3 Sn1 Sr1 125.16(9) 7_655 5_665 ?
 O3 Sn1 Sr1 117.43(10) . 5_665 ?
 O3 Sn1 Sr1 55.66(8) 7_655 1_655 ?
 O3 Sn1 Sr2 126.35(9) . 7_665 ?
 O3 Sn1 Sr2 53.16(8) . . ?
 O3 Sn1 Sr2 133.78(10) 7_655 7_665 ?
 O3 Sn1 Sr2 52.92(8) 7_655 7_655 ?
 O3 Sn1 Sr2 133.61(10) . 1_655 ?
 O3 Sn1 Sr2 60.53(10) 7_655 1_655 ?
 O3 Sn1 Sr2 61.77(10) . 7_655 ?
 O3 Sn1 Sr2 124.71(9) 7_655 . ?
 O3 Sn1 O1 90.17(15) 7_655 . ?
 O3 Sn1 O1 88.83(13) . . ?
 O3 Sn1 O3 89.30(2) . 7_655 ?
 O3 Sn1 O4 90.58(9) . 7_665 ?
 O4 Sn1 Sr1 61.24(10) 1_655 5_665 ?
 O4 Sn1 Sr1 53.34(9) 1_655 1_655 ?
 O4 Sn1 Sr1 53.21(9) 7_665 5_665 ?
 O4 Sn1 Sr1 122.95(9) 7_665 1_655 ?
 O4 Sn1 Sr2 128.67(9) 7_665 7_655 ?
 O4 Sn1 Sr2 55.05(9) 1_655 7_665 ?
 O4 Sn1 Sr2 47.64(10) 1_655 1_655 ?
 O4 Sn1 Sr2 120.79(10) 7_665 1_655 ?
 O4 Sn1 Sr2 119.47(11) 1_655 7_655 ?
 O4 Sn1 Sr2 56.60(9) 7_665 . ?
 O4 Sn1 Sr2 47.54(10) 7_665 7_665 ?
 O4 Sn1 Sr2 128.51(9) 1_655 . ?
 O4 Sn1 O1 87.78(14) 7_665 . ?
 O4 Sn1 O1 89.13(13) 1_655 . ?
 O4 Sn1 O3 177.92(13) 1_655 . ?
 O4 Sn1 O3 90.33(9) 1_655 7_655 ?
 O4 Sn1 O3 177.94(12) 7_665 7_655 ?
 O4 Sn1 O4 89.712(17) 1_655 7_665 ?
 O1 Sr1 O1 85.39(12) 5_665 1_455 ?
 O1 Sr1 O1 94.61(12) . 5_655 ?
 O1 Sr1 O1 180.0 5_665 5_655 ?
 O1 Sr1 O1 94.61(12) 1_455 5_655 ?
 O1 Sr1 O1 85.39(12) 5_665 . ?
 O1 Sr1 O1 170.8(2) 1_455 . ?
 O1 Sr1 O3 123.28(5) 5_665 7 ?
 O1 Sr1 O3 60.55(9) 1_455 7 ?
 O1 Sr1 O3 125.44(10) 1_455 5_655 ?
 O1 Sr1 O3 60.55(9) . 5_655 ?
 O1 Sr1 O3 125.44(10) . 7 ?
 O1 Sr1 O3 123.28(5) 5_665 5_655 ?
 O1 Sr1 O4 56.68(8) . 7_665 ?
 O1 Sr1 O4 117.90(9) . 5_565 ?
 O1 Sr1 O4 56.68(8) 1_455 5_565 ?
 O1 Sr1 O4 59.58(5) 5_665 7_665 ?
 O1 Sr1 O4 59.58(5) 5_665 5_565 ?
 O1 Sr1 O4 62.94(6) 5_665 . ?
 O1 Sr1 O4 62.94(6) 5_665 3 ?
 O1 Sr1 O4 117.90(9) 1_455 7_665 ?
 O3 Sr1 O1 119.90(5) 3 5_665 ?
 O3 Sr1 O1 60.10(5) . 5_655 ?
 O3 Sr1 O1 60.10(5) 3 5_655 ?
 O3 Sr1 O1 56.72(5) 5_655 5_655 ?
 O3 Sr1 O1 119.90(5) . 5_665 ?
 O3 Sr1 O1 122.50(9) . 1_455 ?
 O3 Sr1 O1 56.72(5) 7 5_655 ?
 O3 Sr1 O1 62.80(9) 3 1_455 ?
 O3 Sr1 O1 122.50(9) 3 . ?
 O3 Sr1 O1 62.80(9) . . ?
 O3 Sr1 O3 113.45(11) 5_655 7 ?
 O3 Sr1 O3 62.65(6) . 7 ?
 O3 Sr1 O3 84.97(10) . 5_655 ?
 O3 Sr1 O3 62.65(6) 3 5_655 ?
 O3 Sr1 O3 84.97(10) 3 7 ?
 O3 Sr1 O3 120.20(11) . 3 ?
 O3 Sr1 O4 96.14(10) 5_655 5_565 ?
 O3 Sr1 O4 60.33(6) 3 5_565 ?
 O3 Sr1 O4 96.14(10) 7 7_665 ?
 O3 Sr1 O4 84.89(11) . . ?
 O3 Sr1 O4 178.87(9) . 5_565 ?
 O3 Sr1 O4 116.66(8) 7 5_565 ?
 O3 Sr1 O4 122.86(8) 3 . ?
 O3 Sr1 O4 122.86(8) . 3 ?
 O3 Sr1 O4 116.66(8) 5_655 7_665 ?
 O3 Sr1 O4 84.89(11) 3 3 ?
 O3 Sr1 O4 178.87(9) 3 7_665 ?
 O3 Sr1 O4 60.33(6) . 7_665 ?
 O4 Sr1 O1 60.65(8) 3 . ?
 O4 Sr1 O1 114.64(9) . . ?
 O4 Sr1 O1 120.42(5) 7_665 5_655 ?
 O4 Sr1 O1 117.06(6) 3 5_655 ?
 O4 Sr1 O1 60.65(8) . 1_455 ?
 O4 Sr1 O1 114.64(9) 3 1_455 ?
 O4 Sr1 O1 120.42(5) 5_565 5_655 ?
 O4 Sr1 O1 117.06(6) . 5_655 ?
 O4 Sr1 O3 169.86(13) . 5_655 ?
 O4 Sr1 O3 169.86(13) 3 7 ?
 O4 Sr1 O3 60.97(6) . 7 ?
 O4 Sr1 O3 60.97(6) 3 5_655 ?
 O4 Sr1 O4 125.89(11) 3 . ?
 O4 Sr1 O4 57.98(5) . 7_665 ?
 O4 Sr1 O4 57.98(5) 3 5_565 ?
 O4 Sr1 O4 119.15(9) 7_665 5_565 ?
 O4 Sr1 O4 93.99(9) 3 7_665 ?
 O4 Sr1 O4 93.99(9) . 5_565 ?
 Sn1 Sr2 Sn1 73.753(19) . 7 ?
 Sn1 Sr2 Sn1 72.947(18) 7 1_455 ?
 Sn1 Sr2 Sn1 114.33(4) . 1_455 ?
 O2 Sr2 Sn1 150.23(18) 1_455 . ?
 O2 Sr2 Sn1 151.06(18) . 1_455 ?
 O2 Sr2 Sn1 36.91(18) 7 7 ?
 O2 Sr2 Sn1 128.30(10) 2_455 7 ?
 O2 Sr2 Sn1 88.75(14) 1_455 7 ?
 O2 Sr2 Sn1 91.59(12) 7 1_455 ?
 O2 Sr2 Sn1 90.01(14) . 7 ?
 O2 Sr2 Sn1 36.99(17) . . ?
 O2 Sr2 Sn1 92.09(10) 7_565 . ?
 O2 Sr2 Sn1 90.20(10) 7_565 1_455 ?
 O2 Sr2 Sn1 150.18(17) 7_565 7 ?
 O2 Sr2 Sn1 36.14(17) 1_455 1_455 ?
 O2 Sr2 Sn1 124.36(7) 2_455 . ?
 O2 Sr2 Sn1 120.85(7) 2_455 1_455 ?
 O2 Sr2 Sn1 93.83(11) 7 . ?
 O2 Sr2 O2 170.6(2) . 1_455 ?
 O2 Sr2 O2 94.02(11) . 7_565 ?
 O2 Sr2 O2 91.67(11) 1_455 7_565 ?
 O2 Sr2 O2 88.1(2) 2_455 . ?
 O2 Sr2 O2 87.95(10) 7 . ?
 O2 Sr2 O2 85.40(19) 2_455 1_455 ?
 O2 Sr2 O2 91.4(2) 2_455 7 ?
 O2 Sr2 O2 85.48(10) 7 1_455 ?
 O2 Sr2 O2 172.5(3) 7 7_565 ?
 O2 Sr2 O2 81.41(17) 2_455 7_565 ?
 O2 Sr2 O3 134.85(10) 2_455 7 ?
 O2 Sr2 O3 61.50(16) 7 7 ?
 O2 Sr2 O3 123.06(17) . 7 ?
 O2 Sr2 O3 66.22(17) 7 . ?
 O2 Sr2 O3 143.49(12) 2_455 . ?
 O2 Sr2 O3 58.90(17) 1_455 7 ?
 O2 Sr2 O4 128.66(15) 7 7_665 ?
 O2 Sr2 O4 127.92(11) 2_455 . ?
 O2 Sr2 O4 61.89(13) . 7_665 ?
 O2 Sr2 O4 124.89(12) 2_455 7_665 ?
 O3 Sr2 Sn1 89.61(7) . 1_455 ?
 O3 Sr2 Sn1 36.32(4) 7 1_455 ?
 O3 Sr2 Sn1 37.23(5) . . ?
 O3 Sr2 Sn1 94.72(6) 7 . ?
 O3 Sr2 Sn1 36.63(4) 7 7 ?
 O3 Sr2 Sn1 37.29(5) . 7 ?
 O3 Sr2 O2 119.03(18) . 1_455 ?
 O3 Sr2 O2 121.12(16) . 7_565 ?
 O3 Sr2 O2 122.61(14) 7 7_565 ?
 O3 Sr2 O2 63.81(18) . . ?
 O3 Sr2 O3 60.13(6) . 7 ?
 O3 Sr2 O4 63.35(6) . 7_665 ?
 O4 Sr2 Sn1 36.05(5) . 1_455 ?
 O4 Sr2 Sn1 98.68(7) 7_665 7 ?
 O4 Sr2 Sn1 93.33(7) . . ?
 O4 Sr2 Sn1 37.16(4) 7_665 . ?
 O4 Sr2 Sn1 97.01(7) 7_665 1_455 ?
 O4 Sr2 Sn1 93.40(7) . 7 ?
 O4 Sr2 O2 63.26(13) . 1_455 ?
 O4 Sr2 O2 60.69(15) . 7_565 ?
 O4 Sr2 O2 126.10(14) . . ?
 O4 Sr2 O2 58.28(14) 7_665 7_565 ?
 O4 Sr2 O2 123.48(16) . 7 ?
 O4 Sr2 O2 127.48(13) 7_665 1_455 ?
 O4 Sr2 O3 99.67(11) 7_665 7 ?
 O4 Sr2 O3 88.45(12) . . ?
 O4 Sr2 O3 62.05(7) . 7 ?
 O4 Sr2 O4 64.43(6) . 7_665 ?
 Sn1 O1 Sn1 166.6(3) . 3_655 ?
 Sn1 O1 Sr1 89.75(3) 3_655 1_655 ?
 Sn1 O1 Sr1 83.28(17) 3_655 5_655 ?
 Sn1 O1 Sr1 96.72(17) 3_655 5_665 ?
 Sn1 O1 Sr1 89.75(3) . . ?
 Sn1 O1 Sr1 83.28(17) . 5_655 ?
 Sn1 O1 Sr1 96.72(17) . 5_665 ?
 Sn1 O1 Sr1 89.17(3) . 1_655 ?
 Sn1 O1 Sr1 89.17(3) 3_655 . ?
 Sr1 O1 Sr1 180.0 5_665 5_655 ?
 Sr1 O1 Sr1 94.61(12) 5_665 . ?
 Sr1 O1 Sr1 170.8(2) 1_655 . ?
 Sr1 O1 Sr1 94.61(12) 5_665 1_655 ?
 Sr1 O1 Sr1 85.39(12) . 5_655 ?
 Sr1 O1 Sr1 85.39(12) 1_655 5_655 ?
 Sn1 O2 Sr2 169.2(2) . 2 ?
 Sn1 O2 Sr2 91.5(3) . 7_655 ?
 Sn1 O2 Sr2 86.7(2) . . ?
 Sn1 O2 Sr2 81.33(14) . 7_665 ?
 Sn1 O2 Sr2 85.63(17) . 1_655 ?
 Sr2 O2 Sr2 87.79(9) . 7_665 ?
 Sr2 O2 Sr2 172.5(3) 7_655 7_665 ?
 Sr2 O2 Sr2 91.45(11) 7_655 1_655 ?
 Sr2 O2 Sr2 99.09(19) 2 7_655 ?
 Sr2 O2 Sr2 85.70(9) 1_655 7_665 ?
 Sr2 O2 Sr2 94.17(12) 7_655 . ?
 Sr2 O2 Sr2 91.78(19) 2 1_655 ?
 Sr2 O2 Sr2 94.74(19) 2 . ?
 Sr2 O2 Sr2 88.0(2) 2 7_665 ?
 Sr2 O2 Sr2 170.6(2) . 1_655 ?
 Sn1 O3 Sn1 164.7(2) . 7 ?
 Sn1 O3 Sr1 88.56(9) 7 5_655 ?
 Sn1 O3 Sr1 97.57(12) . . ?
 Sn1 O3 Sr1 89.65(9) . 5_655 ?
 Sn1 O3 Sr1 97.68(12) 7 . ?
 Sn1 O3 Sr2 89.61(10) . . ?
 Sn1 O3 Sr2 83.15(11) 7 7_655 ?
 Sn1 O3 Sr2 89.79(9) 7 . ?
 Sn1 O3 Sr2 81.60(11) . 7_655 ?
 Sr1 O3 Sr1 95.03(10) . 5_655 ?
 Sr1 O3 Sr2 177.13(12) . 7_655 ?
 Sr1 O3 Sr2 82.24(9) 5_655 7_655 ?
 Sr1 O3 Sr2 93.99(11) . . ?
 Sr2 O3 Sr1 170.97(15) . 5_655 ?
 Sr2 O3 Sr2 88.75(10) . 7_655 ?
 Sn1 O4 Sn1 167.0(2) 1_455 7_565 ?
 Sn1 O4 Sr1 91.18(10) 1_455 . ?
 Sn1 O4 Sr1 83.59(11) 1_455 5_565 ?
 Sn1 O4 Sr1 83.84(11) 7_565 5_565 ?
 Sn1 O4 Sr1 91.25(10) 7_565 . ?
 Sn1 O4 Sr2 86.24(10) 7_565 7_565 ?
 Sn1 O4 Sr2 96.31(11) 1_455 . ?
 Sn1 O4 Sr2 96.33(12) 7_565 . ?
 Sn1 O4 Sr2 88.72(10) 1_455 7_565 ?
 Sr1 O4 Sr1 86.01(9) . 5_565 ?
 Sr1 O4 Sr2 167.89(15) . 7_565 ?
 Sr2 O4 Sr1 92.67(11) . . ?
 Sr2 O4 Sr1 178.67(13) . 5_565 ?
 Sr2 O4 Sr1 81.94(9) 7_565 5_565 ?
 Sr2 O4 Sr2 99.39(11) . 7_565 ?

_shelx_res_file
;
TITL SrSnO_I19VT_22_450_Pnab_if in Pnab
    srsno_i19vt_22_450_pnab_if.res
    created by SHELXL-2019/3 at 11:08:18 on 14-Jan-2025
REM Pnab (#60 with fixed user cell
CELL 0.6889 5.70017 5.719078 20.690118 90 90 90
ZERR 4 0.000153 0.000192 0.000738 0 0 0
LATT 1
SYMM 0.5+X,0.5-Y,0.5-Z
SYMM 0.5-X,+Y,-Z
SYMM -X,0.5-Y,0.5+Z
SFAC O Sr Sn
DISP O 0.0101 0.0057 30.1044
DISP Sn -0.681 1.3529 5641.0613
DISP Sr -1.161 3.0594 12162.7002
UNIT 28 12 8

L.S. 8
PLAN  5
SIZE 0.05 0.05 0.015
TEMP 146.85
CONF
LIST 4
MORE -1
fmap 2
acta
OMIT 0 0 -10
OMIT 0 0 -4
OMIT 0 2 0
OMIT 1 1 -5
OMIT 2 0 0
REM <olex2.extras>
REM <HklSrc "%.\\SrSnO_I19VT_22_450_Pnab_if.hkl">
REM </olex2.extras>

WGHT    0.182000
FVAR       1.22146
SN1   3    0.751824    0.250252    0.098257    11.00000    0.02283    0.02328 =
         0.02448   -0.00002   -0.00006   -0.00003
SR1   2    0.250000    0.251919    0.000000    10.50000    0.02985    0.02980 =
         0.02927    0.00000   -0.00045    0.00000
SR2   2    0.258458    0.243718    0.187131    11.00000    0.03155    0.03135 =
         0.02793    0.00061   -0.00013    0.00119
O1    1    0.750000    0.292117    0.000000    10.50000    0.05175    0.04208 =
         0.02653    0.00000    0.00253    0.00000
O2    1    0.747923    0.217092    0.195693    11.00000    0.04901    0.04066 =
         0.02808    0.00098    0.00156   -0.00156
O3    1    0.477999    0.024824    0.089277    11.00000    0.03068    0.03332 =
         0.04483    0.00228   -0.00010   -0.00904
O4    1    0.026305    0.474807    0.103685    11.00000    0.03070    0.03399 =
         0.04925    0.00339    0.00124   -0.00877
HKLF 4


REM  SrSnO_I19VT_22_450_Pnab_if in Pnab
REM wR2 = 0.2369, GooF = S = 1.010, Restrained GooF = 1.010 for all data
REM R1 = 0.0802 for 1112 Fo > 4sig(Fo) and 0.0853 for all 1483 data
REM 56 parameters refined using 0 restraints

END

WGHT      0.1820      0.0000

REM Highest difference peak  5.614,  deepest hole -3.519,  1-sigma level  0.990
Q1    1   0.8393  0.3273  0.1002  11.00000  0.05    5.61
Q2    1   0.8290  0.1700  0.0995  11.00000  0.05    5.61
Q3    1   0.6617  0.1718  0.0970  11.00000  0.05    5.37
Q4    1   0.6623  0.3289  0.0977  11.00000  0.05    5.34
Q5    1   0.3369  0.1678  0.1853  11.00000  0.05    3.76
;
_shelx_res_checksum                98914
_shelx_hkl_file
;
   0   0  -2 35291.5 2640.73   1
   0   0   2 25270.0 2618.59   3
   0   0   2 32423.8 2635.83   1
   0   0   2 29615.6 2593.43   6
   0   0   2 25465.6 2575.58   5
   0   0  -2 24822.2 2569.20   5
   0   0   3-22.3662 37.5968   4
   0   0  -3-23.6140 34.3764   4
   0   0  -3-11.3678 16.5502   5
   0   0   3-13.1454 19.1376   5
   0   0  -3-27.4539 39.9661   1
   0   0   3-26.2480 31.1992   1
   0   0   3 12.4781 27.7480   2
   0   0  -3 11.4703 19.2823   2
   0   0   3 27.6898 46.5453   3
   0   0  -3 27.1912 32.3202   1
   0   0   3-25.3293 21.2898   1
   0   0  -3 15.3132 28.7797   6
   0   0   3 17.0876 28.7241   6
   0   0   4 148873. 14693.2   5
   0   0  -4 143658. 14682.0   5
   0   0   4 167498. 14733.0   4
   0   0  -4 207883. 14773.0   4
   0   0  -4 155255. 14683.4   2
   0   0   4 141712. 14742.9   3
   0   0  -4 154734. 14761.9   1
   0   0   4 172744. 14759.2   1
   0   0   4 155139. 14705.1   6
   0   0  -4 155091. 14701.3   6
   0   0   4 168486. 14760.2   1
   0   0  -4 179437. 14768.8   1
   0   0  -5 27.9385 40.6746   4
   0   0   5-25.2099 36.7029   4
   0   0   5-17.1604 28.8506   5
   0   0  -5 13.9626 20.3332   5
   0   0  -5-33.4204 62.8106   1
   0   0   5 33.4597 62.8844   1
   0   0  -5 14.0347 26.3816   2
   0   0   5 31.2426 37.1389   3
   0   0   5 32.1579 54.0580   1
   0   0  -5 33.2991 48.4775   1
   0   0   5-20.5134 38.5555   6
   0   0  -5 17.3841 25.3125   6
   0   0  -6 3755.89 406.902   5
   0   0   6 3334.33 413.047   5
   0   0  -6 4315.54 466.164   4
   0   0   6 3215.59 433.193   4
   0   0  -6 4172.02 415.512   2
   0   0  -6 3969.40 488.413   3
   0   0   6 3422.88 455.622   3
   0   0   6 4101.81 470.481   1
   0   0  -6 3976.26 486.826   1
   0   0  -6 3517.21 417.312   6
   0   0   6 4022.16 434.546   6
   0   0   6 4805.71 492.156   1
   0   0  -6 4074.19 484.028   1
   0   0   7 44.4981 49.4833   4
   0   0  -7 14.3115 31.8378   5
   0   0   7-19.0450 32.0273   5
   0   0  -7 32.7107 38.8912   1
   0   0   7 65.9068 55.4003   1
   0   0  -7 14.6376 30.1493   2
   0   0   7 27.7140 46.5948   3
   0   0  -7-36.0072 80.0733   3
   0   0  -7 32.7039 61.4688   1
   0   0   7-19.7207 37.0739   6
   0   0  -7 16.6623 39.6208   6
   0   0  -8 9306.38 870.834   5
   0   0   8 8334.74 877.657   5
   0   0   8 8448.68 888.745   4
   0   0  -8 8458.88 902.659   4
   0   0  -8 8829.21 865.759   2
   0   0  -8 9925.93 956.338   3
   0   0  -8 8929.32 936.539   1
   0   0   8 8541.66 920.227   1
   0   0   8 8292.13 881.651   6
   0   0   8 9567.37 939.371   1
   0   0   9 17.7431 29.8249   4
   0   0  -9 28.9330 34.3897   1
   0   0   9-18.0912 26.3359   5
   0   0   9-18.5064 31.1080   6
   0   0  -9-31.0808 52.2445   3
   0   0   9 26.8333 45.1048   1
   0   0  -9 13.3910 25.1662   2
   0   0  10 811454. 84081.1   6
   0   0 -10 997928. 84112.5   4
   0   0 -10 999999. 84076.6   2
   0   0 -10 906477. 84134.9   3
   0   0  10 884643. 84118.6   1
   0   0 -10 906500. 84135.5   1
   0   0  10 963033. 84138.0   1
   0   0 -10 933198. 84134.7   1
   0   0  10 827879. 84083.4   5
   0   0 -11 38.5937 42.9485   4
   0   0  11 25.4164 42.7622   1
   0   0 -11 25.0101 21.0994   1
   0   0  11 16.2763 19.4321   5
   0   0  11 46.8412 32.1961   6
   0   0 -11 11.3743 31.7585   2
   0   0 -11-25.8538 43.4968   3
   0   0 -11-11.5950 21.8673   2
   0   0 -11 25.3625 36.9661   1
   0   0  11 22.3032 32.5188   1
   0   0 -12 111262. 9578.63   2
   0   0  12 95806.2 9586.52   6
   0   0 -12 95950.7 9623.51   3
   0   0  12 105237. 9618.58   1
   0   0 -12 102419. 9634.98   1
   0   0  12 98079.5 9593.72   5
   0   0 -12 112365. 9614.14   4
   0   0 -12 103143. 9576.98   2
   0   0 -13 16.8348 28.2994   4
   0   0 -13-21.3632 43.9814   1
   0   0 -13 9.42578 23.7675   2
   0   0  13-13.0415 21.9233   6
   0   0  13-21.4670 31.2511   1
   0   0 -13 9.64436 19.8567   2
   0   0 -13 21.1287 35.5168   3
   0   0 -13 21.9353 52.1451   1
   0   0  13 19.1036 27.8108   1
   0   0  14 64907.2 6440.92   6
   0   0 -14 63036.0 6466.60   3
   0   0 -14 64244.0 6476.01   1
   0   0  14 84727.5 6489.13   1
   0   0 -14 70440.3 6459.28   4
   0   0  14 69390.4 6448.91   5
   0   0 -14 71192.0 6430.06   2
   0   0 -15 17.6003 36.2359   3
   0   0  15-18.4706 31.0502   1
   0   0  15 16.3155 23.7541   1
   0   0 -15-14.4131 32.0522   4
   0   0  15 12.5456 18.2671   5
   0   0 -16 1565.96 209.510   1
   0   0  16 2019.40 221.463   1
   0   0  16 1779.61 212.716   1
   0   0 -16 1821.09 221.786   1
   0   0 -16 1605.29 208.742   3
   0   0 -16 1563.75 178.631   2
   0   0 -16 1542.92 198.786   4
   0   0  16 1580.48 192.487   5
   0   0 -17-16.0109 26.9143   1
   0   0  17 15.9029 23.1515   1
   0   0 -17 6.74702 16.0409   2
   0   0 -17 14.8522 24.9667   3
   0   0 -17-12.6870 28.2126   4
   0   0  17-11.1117 13.2096   5
   0   0 -17 17.0160 20.2266   1
   0   0  17-14.2701 20.7749   1
   0   0  17-9.61591 18.0732   6
   0   0 -18 212.546 60.8669   1
   0   0  18 299.223 68.2144   1
   0   0 -18 227.202 41.0669   2
   0   0  18 188.378 43.8906   6
   0   0 -18 218.218 60.0166   3
   0   0 -18 207.175 51.4939   4
   0   0  18 136.900 40.2933   5
   0   0 -18 223.357 59.2036   1
   0   0  19-9.81840 14.3235   5
   0   0 -19-11.4215 16.6528   4
   0   0 -19-5.83320 15.5315   2
   0   0  19-8.42666 14.1954   6
   0   0 -19-15.5820 26.2090   1
   0   0  19-12.6250 18.4023   1
   0   0 -19-25.1252 23.6279   3
   0   0  19 14.7243 24.7681   1
   0   0 -19-14.2091 16.9147   1
   0   0 -20 56866.8 4829.09   4
   0   0  20 48365.0 4814.35   5
   0   0 -20 49943.2 4825.92   3
   0   0 -20 48764.7 4832.20   1
   0   0  20 64858.3 4848.41   1
   0   0  20 49456.5 4809.97   6
   0   0 -20 49451.8 4800.30   2
   0   0  20 52794.3 4829.58   1
   0   0 -20 56265.6 4846.91   1
   0   0 -21-10.6340 17.8776   4
   0   0 -21 5.23161 13.9077   2
   0   0  21-8.85235 16.6392   5
   0   0 -21 11.1237 18.7005   3
   0   0  21-11.6229 16.9224   1
   0   0 -21 14.5234 21.1442   1
   0   0  21-12.5662 14.9391   1
   0   0  21-7.53972 14.1728   6
   0   0  22 33028.5 3354.00   6
   0   0 -22 32092.6 3367.17   3
   0   0 -22 36381.0 3348.73   2
   0   0 -22 38706.2 3387.81   1
   0   0  22 34406.5 3370.09   1
   0   0  22 35163.6 3359.57   5
   0   0 -22 35147.3 3377.03   1
   0   0  22 44296.4 3385.56   1
   0   0 -22 40718.1 3374.46   4
   0   0 -23-9.78958 18.3988   4
   0   0 -23 5.01657 11.9267   2
   0   0 -23 13.1632 15.6467   1
   0   0  23 6.81028 12.8001   6
   0   0  23-11.4669 19.2760   1
   0   0 -23 10.0471 18.8828   3
   0   0  23-10.8379 18.2187   1
   0   0 -23-11.7562 17.1148   1
   0   0 -24 11541.3 1113.92   3
   0   0 -24 11353.9 1121.38   1
   0   0  24 14065.6 1127.98   1
   0   0  24 11193.5 1104.49   5
   0   0 -24 12326.1 1131.53   1
   0   0  24 11042.1 1101.32   6
   0   0 -25 8.93966 18.4112   4
   0   0  25-7.14228 10.4096   5
   0   0 -25-8.79396 12.8117   3
   0   0  25-6.15669 8.97685   6
   0   0  25-10.2776 17.2834   1
   0   0 -26 123.803 35.8803   3
   0   0  26 201.241 36.7599   5
   0   0  26 163.766 32.0342   6
   0   0 -27-8.22272 13.8288   4
   0   0  27 5.56691 11.4690   6
   0   0 -27 7.76356 13.0574   3
   0   0  27 6.64534 9.68373   5
   0   0  28 581.177 74.5520   5
   0   0 -28 600.625 81.4491   4
   0   0 -28 505.430 75.6780   3
   0   0 -29-6.92028 11.6448   3
   0   0  29-5.12319 10.5608   6
   0   0  30 3462.94 339.434   5
   0   0 -30 3563.23 343.737   3
   0   0  30 3307.78 335.459   6
   0   0  31-4.74533 7.99025   6
   0   0  31-5.59153 9.41058   5
   0   0  32 9923.03 854.069   6
   0   0  32 8104.17 852.593   5
   0  -1   0-8.59640 12.5141   6
   0   1   0-7.74428 14.5542   6
   0  -1   0-8.27066 15.5434   4
   0   1   0 8.52324 14.3271   4
   0  -1   0 7.74785 18.4182   3
   0   1   0 7.90136 14.8494   3
   0   1   0 7.42401 10.8075   5
   0  -1   0-7.74625 13.0210   5
   0   1   0 16.8390 24.5130   2
   0  -1   0-23.1335 38.8858   2
   0  -1  -1-19.0866 22.7003   2
   0  -1   1 26.0933 37.9930   2
   0   1  -1-20.7053 30.1518   2
   0   1   1 36.0188 26.7097   2
   0  -1  -1 11.1491 9.40426   4
   0  -1   1 5.86496 11.0510   4
   0   1   1 11.1993 21.0623   4
   0   1  -1 18.6797 16.5681   4
   0   1   1 15.1926 15.6589   6
   0  -1   1 8.74347 16.4512   6
   0   1  -1 16.0137 15.0687   6
   0   1  -1-8.09806 18.0250   3
   0   1   1-7.54815 11.0169   3
   0  -1  -1 8.09857 15.2408   3
   0   1  -1 12.7257 11.9845   5
   0  -1   1 7.28170 10.6301   5
   0   1   1 7.68101 12.9358   5
   0  -1  -1 8.53117 14.3624   5
   0  -1   2 6.85345 11.5210   5
   0   1  -2 5.95741 11.1968   5
   0   1   2 7.37858 12.4036   2
   0  -1   2 27.9150 33.1799   2
   0  -1  -2 14.2123 23.8903   2
   0   1  -2 23.5000 27.9324   2
   0   1  -2 8.26208 15.5278   6
   0  -1   2 7.80003 16.0586   3
   0   1  -2-7.43063 12.4911   3
   0   1   2-7.66212 12.8802   6
   0   1   2-7.79424 16.0466   5
   0   1  -2 4.38576 9.03004   4
   0   1   2-13.3894 22.5071   4
   0   1  -2 10.3023 17.3179   1
   0   1  -2 4.15854 9.24818   4
   0   1   2-6.17917 12.7218   1
   0  -1   2 16.5894 24.1500   1
   0   1   2-7.50648 10.9282   3
   0  -1  -2 16.6132 17.1014   3
   0   1   2-13.4836 16.0271   1
   0  -1  -2 6.20213 10.4262   1
   0   1  -2-17.7547 29.8447   1
   0  -1   2-8.63667 14.5183   1
   0   1  -3 698.236 83.0615   6
   0   1   3 492.604 74.9401   6
   0  -1  -3 687.785 81.6280   6
   0  -1   3 389.929 68.1741   3
   0   1   3 523.579 74.9163   5
   0  -1   3 530.068 73.2793   5
   0   1  -3 485.495 71.4709   5
   0  -1   3 698.219 108.119   1
   0   1   3 845.896 102.222   1
   0   1   3 381.343 95.1382   1
   0  -1   3 375.378 109.224   2
   0   1   3 729.806 108.408   4
   0   1  -3 463.395 61.9243   4
   0  -1  -3 699.836 115.864   4
   0  -1   3 504.956 63.0195   4
   0  -1  -3 729.510 89.4345   3
   0   1   3 563.204 81.6886   3
   0  -1  -3 504.580 98.2899   1
   0   1  -3 555.069 76.5843   3
   0   1  -3 519.288 104.930   1
   0   1   4 7.25319 13.6314   6
   0  -1  -4 7.61134 14.3045   6
   0  -1   4-7.38250 15.1986   3
   0   1  -4 27.9216 23.4672   1
   0  -1   4-21.0671 35.4124   1
   0   1   4-23.4579 27.8821   1
   0  -1   4 8.00736 15.0487   5
   0   1  -4 25.5132 37.1403   2
   0   1  -4-6.78428 9.87632   5
   0   1   4-9.19064 18.9210   5
   0  -1  -4-21.9519 31.9561   4
   0   1  -4-3.51324 8.35196   4
   0  -1   4 3.63961 8.09358   4
   0   1   4 9.15616 18.8500   3
   0  -1  -4-10.4021 12.3641   3
   0  -1   4-10.3909 15.1265   6
   0   1  -4 8.39785 14.1164   6
   0   1  -4 25.5243 47.9687   1
   0  -1  -4-23.1372 33.6815   1
   0  -1   5 621.876 89.2755   6
   0  -1   5 454.826 73.1265   3
   0   1  -5 851.723 136.051   2
   0  -1   5 557.027 123.103   2
   0  -1   5 551.596 76.9406   5
   0  -1   5 667.303 126.671   1
   0   1  -5 841.575 152.880   1
   0  -1   5 513.006 64.9612   4
   0  -1  -5 565.746 122.254   4
   0   1   5 821.577 126.027   4
   0   1  -5 667.507 87.4185   3
   0   1   5 554.246 84.3712   3
   0   1   5 369.195 102.225   1
   0  -1  -5 545.669 113.935   1
   0   1  -5 636.217 81.7104   6
   0  -1  -5 466.710 71.8716   6
   0   1   5 488.528 73.3002   6
   0  -1   6 53.4587 44.9304   2
   0   1  -6 23.9387 49.2831   2
   0  -1   6 8.28297 9.84666   5
   0   1  -6-6.95778 11.6968   5
   0   1   6-10.9599 18.4236   5
   0  -1  -6 26.8194 31.8780   4
   0   1   6-21.9603 31.9687   4
   0   1  -6 4.74124 10.5443   4
   0  -1   6 27.3777 32.5415   1
   0   1   6 53.0222 49.8236   1
   0   1  -6-30.0061 43.6811   1
   0   1   6-10.5347 17.7090   3
   0  -1  -6-12.7496 21.4318   3
   0  -1   6-12.3526 17.9829   6
   0   1   6 7.06978 11.8851   6
   0  -1  -6-7.39725 12.4355   6
   0   1  -6-11.4459 19.2405   3
   0  -1   6-9.16566 23.1109   3
   0   1  -6-32.2966 38.3880   1
   0   1   6-26.1120 38.0123   1
   0  -1  -6-26.1525 31.0853   1
   0   1  -7 4350.16 477.223   1
   0  -1  -7 4418.32 447.825   1
   0   1   7 3791.92 439.076   1
   0  -1   7 3335.63 357.203   4
   0   1  -7 3197.12 363.674   4
   0  -1  -7 3312.08 432.626   4
   0   1   7 3273.99 364.873   6
   0  -1  -7 3906.17 372.144   6
   0  -1   7 3530.16 387.328   6
   0  -1  -7 3678.13 392.702   3
   0   1   7 3068.49 374.778   3
   0   1  -7 3853.91 393.041   3
   0   1   7 5327.78 409.065   5
   0   1  -7 3350.18 364.510   5
   0   1  -7 5679.60 510.093   1
   0   1   7 4086.37 445.675   1
   0  -1   7 4678.73 456.793   1
   0   1  -7 4960.54 438.897   2
   0  -1   7 4608.61 449.226   2
   0  -1  -8-27.7373 32.9701   4
   0  -1   8-6.24120 17.4004   4
   0   1  -8 10.5662 23.4978   4
   0  -1   8-10.7459 15.6465   5
   0   1  -8-7.94282 14.9308   5
   0   1   8-12.9516 21.7731   5
   0   1   8 8.50011 18.9042   6
   0  -1   8 14.5585 21.1958   6
   0  -1  -8-25.0425 29.7671   1
   0  -1   8 28.0461 47.1446   1
   0   1  -8 31.9110 46.4549   1
   0  -1   8-25.7041 30.5535   1
   0   1   8-26.4769 31.4721   1
   0   1  -8 27.9248 40.6523   1
   0  -1  -8-16.3700 27.5187   3
   0   1  -8-15.9593 26.8284   3
   0   1  -9 1186.88 192.621   4
   0  -1   9 1533.34 178.974   4
   0  -1  -9 1848.48 250.719   4
   0  -1  -9 1972.23 247.001   1
   0  -1   9 2075.15 262.626   1
   0   1   9 2350.15 266.800   1
   0   1  -9 2165.00 273.963   1
   0   1  -9 1810.53 219.787   3
   0  -1  -9 1451.05 213.704   3
   0   1  -9 1547.00 184.746   5
   0   1   9 2022.46 211.203   5
   0   1   9 1447.69 185.907   6
   0  -1   9 1512.24 203.213   6
   0   1   9 2560.32 266.204   1
   0  -1  -9 1874.28 258.373   1
   0   1  10 13.9043 23.3722   5
   0  -1  10-14.6447 17.4067   5
   0  -1 -10-26.4755 38.5411   1
   0   1  10 46.4505 39.0400   1
   0  -1  10-22.8306 27.1363   1
   0   1 -10-25.0131 36.4123   1
   0  -1 -10-25.3005 36.8306   4
   0   1 -10-14.8349 27.8798   4
   0  -1  10 7.60755 16.9166   4
   0   1 -10-28.6109 41.6497   1
   0  -1 -10 19.6242 36.8805   3
   0   1  10-25.3405 30.1196   1
   0  -1 -10-22.1702 37.2665   1
   0  -1  10-25.1887 36.6679   1
   0   1  10 20.3151 19.0894   6
   0  -1  10-15.8156 18.7984   6
   0   1 -10 19.3627 43.0561   3
   0  -1  11 495.472 86.7537   5
   0   1  11 243.462 64.6670   5
   0  -1 -11 351.412 98.7460   1
   0   1  11 394.781 89.3596   1
   0  -1  11 571.644 100.160   1
   0   1 -11 245.389 72.6662   3
   0   1  11 711.114 116.405   1
   0  -1  11 569.307 107.617   1
   0  -1 -11 623.746 105.980   1
   0  -1 -11 494.171 103.095   4
   0  -1  11 285.682 54.6335   4
   0   1 -11 383.336 79.1221   4
   0   1 -11 319.243 96.6881   1
   0  -1 -11 393.077 86.6080   3
   0  -1  11 351.809 74.4726   6
   0  -1 -11 163.719 35.0175   2
   0  -1 -11 379.313 45.0608   2
   0  -1 -12 2.50193 6.31123   2
   0   1 -12 21.1773 25.1719   1
   0  -1  12-19.3861 23.0431   1
   0  -1 -12-23.6139 39.6937   1
   0   1 -12 20.3104 29.5671   3
   0   1 -12-13.2749 24.9487   4
   0   1 -12-24.6284 29.2738   1
   0  -1 -12-21.2420 25.2489   3
   0  -1 -12 19.4559 28.3232   1
   0  -1  12-22.2424 37.3883   1
   0  -1  12-15.8261 26.6032   6
   0   1  12 12.1660 22.8647   6
   0  -1  12 16.9720 20.1737   5
   0   1  12-14.1080 20.5383   5
   0  -1  13 105.182 49.3930   5
   0   1  13 41.7773 33.8774   5
   0   1  13 185.411 54.4591   1
   0  -1 -13 68.8371 58.3010   1
   0   1 -13 98.2494 41.0885   1
   0  -1  13 125.124 50.3434   1
   0  -1 -13 39.3188 13.8759   2
   0  -1 -13 59.7294 34.2319   4
   0   1 -13 135.538 42.0441   4
   0  -1 -13 58.6823 20.2904   2
   0  -1  13 124.214 58.1550   1
   0   1  13 204.994 64.8654   1
   0   1  13 52.3280 29.9668   6
   0  -1  13 123.009 45.3417   6
   0  -1 -13 21.2924 40.6575   3
   0   1 -13 92.7107 55.5657   1
   0  -1 -13 126.620 48.6111   1
   0  -1 -14-20.9021 30.4278   3
   0  -1 -14-18.7799 35.2938   4
   0  -1 -14 4.41698 8.30107   2
   0   1  14 18.8901 27.4988   1
   0   1  14 12.5051 21.0203   6
   0  -1  14-14.7200 21.4283   6
   0  -1 -14-5.32200 8.06381   2
   0  -1 -14 42.9531 36.1006   1
   0   1  14-17.2751 29.0382   1
   0  -1  14 16.4892 27.7172   1
   0   1 -14 18.4233 26.8194   1
   0   1  14-13.0132 18.9437   5
   0  -1  14 17.6434 25.6840   5
   0   1 -14 11.9021 22.3681   2
   0  -1 -14-16.8074 28.2521   1
   0   1 -14-21.4545 25.5007   1
   0  -1 -15 100.880 45.4956   3
   0  -1 -15 103.373 50.7261   4
   0   1 -15 124.685 38.8474   4
   0  -1 -15 49.9873 20.8873   2
   0  -1  15 128.467 51.7118   1
   0   1  15 222.014 66.4018   1
   0  -1  15 55.7311 35.9323   6
   0   1  15 121.507 38.9495   6
   0  -1 -15 26.2826 13.9154   2
   0   1 -15 68.4858 46.1273   1
   0  -1 -15 100.609 48.4258   1
   0   1  15 178.743 53.4297   1
   0  -1  15 30.5717 29.7030   1
   0  -1  15 17.3663 26.3840   5
   0   1  15 101.089 39.0289   5
   0   1 -15 120.687 36.5030   2
   0   1 -15 99.5305 47.9192   1
   0  -1 -15 111.277 42.9194   1
   0  -1 -16-19.2141 22.8379   3
   0  -1 -16 15.8406 29.7699   4
   0   1 -16-10.6658 28.3474   4
   0  -1 -16 4.56330 12.7202   2
   0   1  16 17.0614 35.1245   1
   0   1  16-10.7194 12.7411   6
   0  -1  16 13.0791 19.0396   6
   0   1 -16 16.5451 34.0615   1
   0   1  16-15.3204 18.2098   1
   0  -1 -16-19.5987 36.8326   1
   0   1  16 11.4900 21.5935   5
   0  -1  16-16.7796 34.5443   5
   0   1 -16 10.1688 19.1105   2
   0  -1 -16-14.7908 24.8624   1
   0  -1 -17 380.491 85.8849   3
   0  -1  17 383.546 77.0362   5
   0  -1  17 250.338 60.8574   1
   0  -1 -17 350.435 84.4448   1
   0   1  17 334.118 71.1132   1
   0  -1 -17 204.948 36.9130   2
   0   1 -17 377.332 64.1536   4
   0  -1 -17 444.345 79.7236   4
   0  -1 -17 337.634 47.5133   2
   0   1  17 473.062 85.9187   1
   0  -1  17 405.914 80.4352   1
   0   1  17 397.589 62.6231   6
   0  -1  17 268.567 60.1681   6
   0   1 -17 382.838 62.4585   2
   0   1 -17 246.082 72.4438   1
   0  -1 -17 303.284 69.1104   1
   0   1 -18-13.5317 16.0857   3
   0  -1 -18-16.9577 31.8702   3
   0  -1  18-15.0596 25.3154   5
   0   1  18 10.2592 19.2822   5
   0   1 -18-14.4648 27.1854   1
   0  -1 -18-17.4108 29.2674   1
   0  -1  18-12.6180 18.3700   1
   0   1 -18 9.88513 18.5792   4
   0  -1 -18-14.1797 26.6496   4
   0  -1 -18 8.59359 13.0232   2
   0  -1 -18 2.42545 7.06607   2
   0   1  18-14.5989 24.5410   1
   0  -1  18 16.2926 36.2301   1
   0  -1  18-11.3518 19.0832   6
   0   1  18-9.08220 10.7980   6
   0   1 -18 8.59162 16.1485   2
   0   1 -18 16.4653 23.9702   1
   0  -1 -18-13.0789 21.9862   1
   0   1 -19 476.887 80.8036   3
   0  -1 -19 521.346 94.4866   3
   0  -1 -19 500.402 83.1422   4
   0   1 -19 569.588 75.7389   4
   0  -1 -19 234.100 44.8787   2
   0  -1  19 401.002 82.0479   1
   0  -1  19 431.843 73.2314   6
   0   1  19 313.503 61.1112   6
   0  -1 -19 463.672 56.5915   2
   0   1  19 456.608 69.6192   5
   0  -1  19 619.846 90.8395   5
   0   1 -19 443.679 66.0359   2
   0   1 -19 394.619 81.9408   1
   0  -1  19 543.213 80.3010   1
   0   1 -19 348.550 78.3128   1
   0  -1 -19 660.626 88.0937   1
   0  -1 -20-16.3240 19.4042   1
   0   1  20-12.8608 18.7234   1
   0  -1  20-11.0861 9.32067   1
   0   1 -20-13.2630 19.3089   1
   0  -1 -20-14.6700 24.6605   3
   0  -1 -20 12.5434 25.8243   4
   0   1 -20 9.19070 18.9225   4
   0  -1 -20-13.8905 12.0362   2
   0  -1  20-14.6388 21.3115   1
   0   1  20 12.2048 20.5169   1
   0   1  20 7.55883 15.5634   6
   0   1  20 9.14498 15.3740   5
   0  -1  20-12.8749 18.7439   5
   0   1 -20-7.45086 14.0048   2
   0   1 -20-14.9434 21.7548   1
   0  -1 -20-11.4637 13.6280   1
   0  -1 -21 44.0454 26.3563   1
   0   1 -21 28.2777 31.5903   1
   0  -1 -21 11.3849 12.5798   2
   0   1  21 34.0956 23.5991   1
   0  -1  21 54.0042 30.1790   1
   0   1 -21 35.5224 20.9120   2
   0  -1  21 64.0497 25.6905   6
   0   1  21 36.1442 20.3840   6
   0  -1  21 35.8774 24.8119   5
   0   1  21 25.3473 17.6644   5
   0  -1 -21 13.6000 20.0356   3
   0   1 -21 21.4860 20.4229   3
   0   1  21 36.9701 25.5562   1
   0   1 -21 37.5402 27.9952   1
   0  -1 -21 15.5680 26.3490   1
   0  -1 -22 11.0186 22.6841   4
   0   1 -22 9.00277 13.1056   4
   0  -1 -22 10.3511 15.0684   1
   0   1 -22 13.7640 23.1363   1
   0  -1 -22-12.6016 18.3445   3
   0  -1 -22 15.3677 12.9160   1
   0  -1  22-8.48689 12.3546   6
   0   1 -22 10.0755 11.9757   3
   0  -1  22-12.8781 24.2022   1
   0   1  22-10.8735 18.2775   1
   0  -1  22-11.0929 16.1482   5
   0   1 -22 6.59395 12.3922   2
   0  -1  22-10.0972 18.9759   1
   0   1 -23 46.8607 25.1560   3
   0   1 -23 23.4244 19.9989   1
   0  -1  23 31.5562 19.0805   6
   0   1  23 57.7138 21.8432   6
   0  -1 -23 31.1439 21.6593   4
   0   1 -23 25.9290 19.5380   4
   0  -1  23 24.6360 25.6017   1
   0   1  23 30.5191 22.8930   1
   0   1 -23 31.3915 17.0527   2
   0  -1  23 57.4282 30.3040   1
   0  -1  23 10.3096 17.6828   5
   0   1  23 38.2638 22.5563   5
   0  -1 -24 9.83176 11.6867   4
   0   1 -24 8.31299 12.1022   4
   0  -1  24-9.19085 13.3800   1
   0  -1  24-9.10322 15.3024   5
   0   1  24 7.24881 10.5531   5
   0   1 -24-11.4825 13.6487   1
   0   1 -24-8.82262 14.8308   3
   0   1 -24-5.89395 11.0775   2
   0  -1  24 7.45142 14.0043   6
   0   1  24 6.10408 13.5740   6
   0   1 -25 16.0428 15.0865   4
   0  -1 -25 9.30933 15.6595   4
   0  -1  25 8.47480 15.9380   5
   0   1  25 6.95853 14.3378   5
   0   1 -25-10.9377 15.9333   1
   0  -1  25 6.94237 8.27288   6
   0   1 -25 8.22843 16.9503   3
   0  -1 -25 10.0017 14.5717   3
   0   1 -25-5.70460 13.5738   2
   0   1  26-6.57138 7.82055   5
   0   1  26-5.64986 10.6252   6
   0  -1  26-6.48185 7.71427   6
   0   1 -26 7.95831 9.46733   3
   0  -1 -26-9.30899 13.5570   3
   0   1 -26-5.45011 12.1255   2
   0   1  27 16.2562 12.0958   6
   0  -1  27 12.3502 10.4337   6
   0  -1 -27 8.67597 10.3664   3
   0   1 -27-7.45608 10.9055   3
   0  -1  27 14.4250 13.5959   5
   0   1  27 18.9572 14.0913   5
   0   1 -28 14.6092 15.0412   3
   0  -1 -28-8.10860 16.6961   3
   0   1  28-5.26089 8.84849   6
   0  -1  28-5.79542 9.74651   6
   0  -1 -28-8.05609 16.5880   4
   0  -1  28-6.78010 9.87474   5
   0   1  28-5.95963 8.68101   5
   0  -1 -29 45.3891 22.0804   3
   0   1 -29 61.8534 24.0147   3
   0  -1  29 87.1382 22.4458   6
   0   1  29 80.8707 20.5389   6
   0  -1 -29 53.6193 25.7793   4
   0   1  29 80.3760 21.4935   5
   0  -1  29 52.0033 21.4652   5
   0  -1 -30 7.08617 11.9114   3
   0   1 -30-6.48500 9.44042   3
   0  -1  30-5.21681 8.76912   6
   0   1  30-4.88447 9.17959   6
   0  -1 -30 7.32865 13.7730   4
   0   1  30 5.53635 6.58052   5
   0  -1  30 6.14238 8.94165   5
   0   1  31 4.69236 9.66168   6
   0   1 -31-6.11752 7.27321   3
   0  -1 -31 6.64412 9.67349   3
   0   1  32-5.23277 7.61977   5
   0   1  32 4.55202 8.55680   6
   0  -1  32 4.63592 6.75121   6
   0   1  33 10.0996 10.4379   5
   0  -2   0 893273. 74355.6   5
   0   2   0 830659. 74351.4   5
   0   2   0 835861. 74392.3   2
   0  -2   0 833103. 74354.6   3
   0   2   0 857739. 74354.9   3
   0  -2   0 807417. 74358.4   6
   0   2   0 824892. 74351.1   6
   0  -2   0 780186. 74365.0   4
   0  -2   1 67.0818 31.3790   4
   0   2  -1 21.3768 32.5677   4
   0  -2  -1 65.1062 45.2509   4
   0   2   1 79.5609 47.4051   4
   0  -2  -1 77.9995 32.6196   6
   0  -2   1 24.4646 31.0295   6
   0   2  -1 40.0260 29.3314   6
   0   2   1-10.0838 25.6518   6
   0   2  -1 10.1171 22.7527   3
   0  -2  -1 22.0246 24.7229   3
   0  -2  -1 11.1778 26.7888   5
   0  -2   1 41.2088 31.4039   5
   0   2   1 20.2834 21.1542   5
   0   2  -1 139.236 89.4423   2
   0  -2  -1 60.5413 72.0396   2
   0  -2   1 72.4654 80.6410   2
   0   2   2 619.342 84.5112   5
   0  -2  -2 581.664 84.0960   5
   0   2  -2 487.492 79.1363   1
   0   2  -2 467.352 75.6103   3
   0  -2   2 537.511 80.6023   5
   0  -2   2 630.062 156.379   2
   0   2  -2 578.272 82.1644   4
   0   2   2 648.835 103.932   4
   0  -2  -2 552.393 96.8503   4
   0  -2   2 471.539 82.7609   1
   0   2  -2 590.173 81.7377   3
   0  -2  -2 633.617 90.0328   3
   0   2  -2 416.465 74.9011   6
   0   2   2 384.251 72.9073   6
   0  -2   2 452.033 82.3196   6
   0  -2   2 384.665 58.5071   1
   0  -2  -3 11.0120 16.0327   5
   0   2   3 10.4204 15.1717   6
   0   2  -3 7.38313 15.2021   5
   0   2   3 18.5928 20.6738   2
   0  -2  -3 19.8064 28.8340   2
   0  -2   3 36.6936 61.6799   2
   0   2  -3 9.44576 13.7531   3
   0  -2  -3-16.9559 28.5029   4
   0   2  -3-7.51325 8.93430   4
   0   2  -3-7.02487 13.2049   1
   0  -2  -3 4.46460 7.50954   1
   0  -2  -3-22.5418 23.2051   3
   0  -2   3 24.7064 25.4330   6
   0   2   3 3.93144 9.91639   1
   0  -2  -3-9.16520 17.2266   1
   0  -2   3-13.8059 16.4119   1
   0   2  -4 3186.13 334.458   5
   0  -2   4 3700.66 344.501   5
   0   2   4 3737.79 337.426   2
   0   2  -4 3568.37 353.190   1
   0   2   4 3496.24 330.320   1
   0  -2  -4 2760.98 348.357   1
   0  -2  -4 3741.86 386.711   4
   0   2  -4 2875.52 330.353   4
   0   2  -4 3394.14 327.579   4
   0  -2   4 3193.47 351.447   6
   0   2   4 2925.22 337.954   3
   0  -2  -4 3185.40 348.575   3
   0   2   4 2687.31 356.373   1
   0   2  -4 3349.92 374.606   1
   0   2  -4 3444.78 342.699   3
   0   2   4 3567.67 346.017   6
   0   2  -5 7.53240 10.9709   5
   0  -2   5 33.3302 28.0151   2
   0   2   5-4.94928 11.0113   2
   0  -2  -5 21.2101 30.8782   4
   0   2  -5 4.86765 10.8299   4
   0   2  -5 14.8943 27.9936   1
   0   2  -5 4.40810 9.08200   4
   0   2   5 8.98621 15.1094   3
   0  -2  -5 11.7354 26.0979   3
   0  -2   5 11.3214 21.2796   1
   0  -2  -5 9.51487 19.5916   1
   0   2   5-17.1749 14.4393   1
   0   2  -5-20.6664 38.8407   1
   0   2  -5-9.26585 19.0790   3
   0   2   5 8.10247 16.6844   1
   0  -2   5 19.6937 23.4106   1
   0  -2   5-12.1701 20.4602   6
   0   2   5 9.47028 19.4998   6
   0   2  -6 21706.0 2070.31   5
   0  -2   6 20649.3 2087.27   6
   0   2  -6 21660.0 2058.85   4
   0   2  -6 24554.0 2130.72   1
   0   2   6 24002.6 2087.99   1
   0  -2   6 21002.4 2131.22   1
   0  -2  -6 22938.1 2110.97   1
   0  -2  -6 19879.9 2085.98   3
   0   2  -6 27977.9 2151.38   1
   0   2   6 26367.3 2130.68   1
   0  -2   6 27998.2 2112.06   1
   0  -2  -6 24915.7 2098.79   1
   0   2  -6 17887.3 2074.51   3
   0  -2   6 26994.8 2199.05   2
   0   2   6 21289.5 2055.49   2
   0  -2  -7 11.7530 27.9792   3
   0   2  -7 58.2303 28.2954   3
   0   2   7 8.36773 11.8164   2
   0  -2  -7 29.8272 37.6328   1
   0   2   7 20.2092 53.7324   1
   0  -2   7 63.7016 48.2825   1
   0   2  -7 44.7584 42.0847   1
   0  -2   7 16.7757 18.7116   5
   0  -2   7 115.775 87.7222   2
   0   2  -7 26.4656 20.1056   5
   0   2   7 21.2154 19.9914   5
   0   2  -7 10.8352 14.3163   4
   0  -2   7 21.2682 12.0103   4
   0   2  -7-21.7907 36.6591   1
   0  -2  -7-17.3261 29.1623   1
   0  -2  -7 24.6235 50.7147   4
   0   2   7 1.98932 9.12713   2
   0  -2  -8 6893.84 597.700   1
   0   2  -8 4143.96 586.551   1
   0   2   8 5261.37 567.176   1
   0   2   8 6018.73 544.475   6
   0  -2  -8 6174.55 614.786   4
   0   2  -8 4809.12 524.861   4
   0  -2   8 5380.83 525.838   4
   0  -2  -8 4986.90 554.276   3
   0   2  -8 5900.31 555.526   3
   0   2  -8 5596.66 539.181   5
   0  -2   8 5427.25 544.700   5
   0  -2   8 8396.58 653.819   2
   0  -2   8 6114.02 585.433   1
   0   2  -8 7443.86 622.469   1
   0  -2  -8 5998.25 584.981   1
   0   2   8 7907.85 622.276   1
   0  -2   9 34.8197 24.4183   5
   0  -2  -9 59.9890 32.0043   3
   0  -2  -9 38.6117 36.3849   1
   0  -2   9 17.6203 39.2766   1
   0   2   9-19.6152 46.7090   1
   0   2  -9 41.9271 52.9279   1
   0   2   9 16.9727 28.6604   1
   0  -2  -9 17.2398 45.9009   1
   0  -2  -9 50.5925 47.6186   4
   0   2  -9 32.6506 18.9932   4
   0  -2   9 18.6881 13.9626   4
   0  -2   9 25.6984 24.3019   6
   0   2   9 7.37726 20.7448   6
   0   2  -9 86.9582 38.8554   3
   0   2  -9-24.7016 41.6114   1
   0  -2  10 281650. 26346.9   4
   0  -2 -10 220073. 26414.8   4
   0   2  10 451960. 26415.7   5
   0  -2  10 300395. 26387.2   6
   0   2  10 299903. 26362.1   6
   0   2 -10 303251. 26383.9   3
   0  -2 -10 308494. 26385.8   3
   0  -2  10 279160. 26367.6   5
   0   2 -10 362244. 26438.7   1
   0  -2  10 266096. 26400.9   1
   0  -2 -10 299992. 26417.5   1
   0   2  10 155985. 26374.2   1
   0   2 -11-13.2402 24.8827   3
   0  -2  11-9.35718 13.6215   5
   0   2  11 18.5565 27.0132   1
   0   2 -11 18.9532 31.8591   1
   0  -2  11-13.8837 20.2110   6
   0   2  11 7.28261 14.9928   6
   0   2  11 13.1671 19.1677   5
   0  -2 -11 24.2205 28.7883   4
   0   2 -11 6.62526 13.6395   4
   0   2  11-17.9943 21.3879   1
   0  -2 -11-13.4725 25.3194   3
   0  -2 -11-16.0185 19.0395   1
   0   2 -11-24.0845 40.4843   1
   0  -2  11 3.98088 10.5804   4
   0   2  12 40332.5 3430.22   1
   0  -2 -12 40245.5 3422.31   1
   0   2 -12 36614.6 3455.59   1
   0  -2  12 44797.4 3453.27   1
   0  -2  12 32529.2 3370.76   4
   0  -2 -12 33205.4 3441.12   4
   0  -2  12 34050.6 3392.42   5
   0   2 -12 40264.7 3417.48   3
   0  -2 -12 31902.0 3408.16   3
   0   2  12 35349.1 3426.16   1
   0  -2  12 36924.4 3423.11   1
   0   2 -12 43485.3 3440.89   1
   0   2  12 45248.3 3418.37   5
   0  -2  12 30595.9 3405.77   6
   0   2  12 37464.8 3386.08   6
   0   2  13 12.3188 27.4115   5
   0  -2 -13 21.7143 25.8294   4
   0   2 -13 8.91382 19.8471   4
   0  -2  13 4.90945 10.9637   4
   0   2  13 16.9285 37.6569   1
   0  -2  13-15.0442 25.3084   1
   0  -2  13 14.6186 34.7659   6
   0   2  13 7.88315 17.5586   6
   0  -2  13 21.2378 19.9820   5
   0   2 -13 30.0744 33.4529   3
   0  -2  13 18.8580 38.8362   1
   0   2  13 16.6407 27.9902   1
   0   2 -13-21.9690 18.4919   1
   0   2 -14 31746.4 2922.93   1
   0  -2 -14 34037.9 2896.73   1
   0  -2  14 35310.2 2919.76   1
   0   2  14 37453.4 2913.41   1
   0   2 -14 30951.1 2869.02   4
   0  -2 -14 34246.2 2927.06   4
   0  -2  14 25653.3 2855.03   4
   0  -2  14 33766.1 2887.10   5
   0   2 -14 23096.2 2886.37   3
   0   2  14 29372.0 2885.25   5
   0  -2  14 30820.4 2894.99   6
   0   2  14 29596.9 2870.39   6
   0  -2  14 34431.3 2901.78   1
   0   2 -14 34215.8 2908.68   1
   0   2  14 33376.5 2907.70   1
   0   2  15-12.8386 18.7050   5
   0  -2  15 12.5741 14.9650   5
   0  -2 -15 19.2044 36.0996   4
   0   2 -15 7.74905 15.9713   4
   0  -2  15 6.02532 14.3437   4
   0  -2  15 15.0336 25.2819   6
   0   2  15 9.16890 13.3692   6
   0   2 -15 16.0581 23.3887   3
   0  -2  15-17.4232 29.2971   1
   0   2 -15-20.0740 33.7516   1
   0  -2 -15 12.8470 18.7172   1
   0   2 -15 15.2772 25.6913   1
   0   2  15 30.9863 34.4599   1
   0  -2 -15 20.3849 24.2414   1
   0  -2  15 13.4464 19.5892   1
   0   2 -16 5101.49 432.736   4
   0   2  16 2466.12 428.705   5
   0   2 -16 2517.02 437.126   3
   0  -2 -16 4221.55 470.575   3
   0   2  16 3494.30 429.686   6
   0  -2  16 4289.43 455.563   6
   0   2 -16 5426.46 454.483   2
   0   2  16 6042.66 470.603   1
   0  -2 -16 5002.07 453.616   1
   0  -2  16 5769.18 483.108   1
   0   2 -16 5169.20 464.448   1
   0  -2 -16 5592.87 495.996   1
   0  -2  16 4957.29 453.394   1
   0  -2 -17-16.3959 19.4939   4
   0  -2 -17 19.0345 22.6294   3
   0   2  17 12.3883 18.0402   5
   0  -2  17 14.3395 17.0506   5
   0   2  17 10.1461 17.0616   6
   0  -2  17-14.5105 21.1287   6
   0   2 -17-13.3628 19.4585   1
   0   2  17-14.1937 23.8634   1
   0  -2  17-11.6537 13.8598   1
   0   2 -17 17.9072 30.1046   1
   0  -2 -17 11.4545 21.5321   1
   0   2  17 13.1645 27.1060   1
   0   2 -17 32.4311 30.1377   2
   0   2 -18 57.4080 26.9519   4
   0  -2 -18 105.987 42.6215   4
   0  -2 -18 57.5331 43.0563   3
   0  -2  18 29.8990 31.3445   5
   0   2  18 46.2372 26.3813   5
   0   2  18 21.6791 23.0924   6
   0  -2  18 69.6105 35.6020   6
   0  -2 -18 18.0972 27.0059   1
   0   2 -18 77.9503 35.0363   1
   0   2  18 55.9653 33.7863   1
   0   2 -18 50.8635 38.1660   1
   0  -2 -18 171.604 41.7330   1
   0  -2  18 48.8483 34.0437   1
   0   2  18 12.5799 26.5707   1
   0  -2  18 66.7842 32.9464   1
   0   2 -18 81.0234 34.5628   2
   0  -2 -19-14.0200 20.4126   4
   0   2 -19 7.06073 15.7049   4
   0   2 -19 16.5184 31.0457   1
   0  -2 -19-10.2863 19.3348   1
   0  -2  19-13.1735 15.6622   6
   0   2  19-10.3308 19.4185   6
   0  -2  19 10.3879 19.5258   1
   0   2 -19-9.40924 20.9262   2
   0  -2 -19-17.9344 26.1101   1
   0   2  19-13.4715 19.6142   1
   0  -2 -19-18.9309 22.5042   3
   0   2  19-11.7086 19.6847   1
   0  -2  19-15.6540 22.7909   1
   0   2  19 11.2144 21.0788   5
   0  -2  19 15.1843 12.7672   5
   0  -2  20 40404.0 3219.48   6
   0   2  20 28568.8 3194.59   6
   0  -2 -20 31012.8 3234.61   3
   0   2 -20 27719.3 3205.02   3
   0  -2  20 36150.5 3224.07   5
   0  -2 -20 36417.3 3218.26   4
   0   2 -20 37638.1 3212.65   1
   0   2  20 31539.7 3210.33   1
   0  -2 -20 35672.6 3235.97   1
   0  -2  20 32455.7 3200.17   1
   0   2 -20 35706.0 3191.75   4
   0   2  20 43015.3 3216.65   1
   0   2 -21-11.2295 13.3563   1
   0  -2  21 14.4804 27.2180   5
   0   2  21 9.81996 14.3036   5
   0   2 -21 7.07167 14.5667   4
   0  -2  21-14.1142 23.7300   1
   0   2 -21-12.1413 22.8228   3
   0   2 -21 8.17613 11.9123   2
   0  -2  21 9.09845 15.3017   1
   0  -2  21 11.4333 19.2248   6
   0  -2 -21 17.4537 20.7512   3
   0   2 -22 26429.1 2536.66   4
   0   2  22 24619.5 2537.25   6
   0  -2  22 26592.0 2549.93   6
   0   2 -22 23685.2 2548.69   3
   0  -2 -22 32025.1 2586.54   3
   0  -2 -22 27372.5 2553.54   4
   0   2 -22 26177.3 2538.52   2
   0  -2  22 28458.9 2544.36   1
   0  -2  22 33898.4 2575.23   5
   0   2  22 29038.5 2548.09   5
   0  -2 -23-10.5294 19.7932   4
   0  -2 -23-15.2302 22.1754   3
   0  -2  23 9.69323 14.1176   6
   0   2  23 21.3435 16.9183   6
   0   2 -23-7.26849 14.9702   2
   0   2 -23-10.3370 12.2944   3
   0   2  23 16.7659 22.2844   5
   0  -2 -24 11385.4 1002.58   3
   0   2 -24 8331.09 971.242   3
   0   2 -24 9773.30 965.833   2
   0   2  24 11154.1 974.253   5
   0   2  24 9616.41 965.526   6
   0  -2  24 13140.0 998.567   5
   0   2  25-6.25746 11.7621   6
   0  -2  25-8.31920 15.6362   6
   0   2 -25 17.6347 12.8376   3
   0  -2 -25 9.29357 15.6235   4
   0   2  25 7.40337 13.9153   5
   0  -2  25 10.8965 15.8639   5
   0  -2 -25 12.8689 21.6329   3
   0   2 -25-6.59054 11.0805   2
   0   2 -26 82.3519 27.9504   2
   0  -2 -26 131.320 34.8145   4
   0   2  26 97.3610 27.2797   5
   0  -2  26 99.5113 35.3333   5
   0  -2 -26 117.674 38.7123   3
   0   2  26 63.8997 24.1279   6
   0  -2 -27 10.7754 18.1197   3
   0  -2  27 9.09534 17.1006   5
   0  -2 -27 32.9604 19.5947   4
   0   2  27 6.65650 11.2003   5
   0   2 -27-6.01222 11.3101   2
   0  -2  27 7.00706 13.1782   6
   0   2  27-5.56657 9.37044   6
   0  -2 -28 688.322 95.0759   3
   0  -2 -28 702.825 90.4109   4
   0  -2  28 651.105 83.1947   6
   0   2  28 652.639 80.1577   6
   0  -2 -29-8.97815 15.0926   3
   0   2 -29-6.66446 12.5259   3
   0   2  29 5.12893 9.64044   6
   0  -2  29 5.99960 11.2765   6
   0   2  29 6.00498 10.0953   5
   0  -2  30 2854.46 290.275   6
   0   2  30 2814.26 290.487   5
   0   2 -30 2828.43 294.399   3
   0  -2 -30 3430.14 306.317   3
   0  -2 -30 2889.66 297.406   4
   0   2  31-5.38694 6.40355   5
   0  -2  31-5.12814 9.63792   6
   0   2  31 4.75535 7.99394   6
   0  -2 -31 6.78913 11.4124   4
   0   2  32 8442.16 757.811   6
   0  -2 -32 7863.16 764.150   4
   0   2  32 7629.48 757.196   5
   0  -3   0-34.4923 57.9800   2
   0  -3   0 10.4769 15.2547   5
   0  -3   0 11.7286 13.9440   6
   0  -3   0-11.0775 13.1704   3
   0  -3   1-9.93210 20.4568   5
   0  -3   1 12.4524 18.1379   6
   0  -3  -1 11.2340 18.8938   6
   0  -3  -1-30.9022 36.7355   2
   0  -3   1 36.8318 61.9147   2
   0  -3  -1 10.9076 18.3454   5
   0  -3   1 10.1163 20.8357   4
   0  -3  -1 12.5964 21.1827   4
   0  -3   2-2.52780 7.95030   1
   0   3  -2-8.98435 13.0794   3
   0   3  -2-2.67428 6.74416   1
   0  -3   2 24.9141 23.4114   6
   0  -3  -2-13.4571 15.9956   4
   0  -3   2-37.7736 54.9882   2
   0  -3  -2 10.5574 21.7350   5
   0  -3  -3 5209.78 563.510   4
   0   3  -3 6514.24 562.266   4
   0  -3   3 5406.88 547.257   5
   0  -3  -3 5055.89 550.454   5
   0  -3   3 6216.18 662.862   2
   0  -3   3 4936.61 523.931   1
   0   3  -3 6001.00 531.775   1
   0   3  -3 5305.71 544.023   3
   0  -3   3 5510.16 557.709   6
   0   3  -3 5551.60 529.419   1
   0  -3   3 6329.49 534.112   1
   0  -3   4 25.0279 23.5181   6
   0   3   4-10.9514 15.9426   6
   0   3  -4-7.72813 17.1850   1
   0  -3  -4 3.39458 8.55959   1
   0  -3   4 9.24955 15.5481   5
   0  -3   4 36.1436 42.9602   2
   0  -3  -4-15.5197 22.5926   4
   0   3  -4 5.62013 14.1709   1
   0  -3  -4 3.74125 6.28948   1
   0   3  -4 6.59065 14.6557   4
   0  -3   4-4.39945 9.05768   1
   0  -3  -4-11.6066 16.8963   3
   0  -3   4 7.50335 14.1016   1
   0   3   4-3.01986 7.17942   1
   0  -3   5 1402.77 204.685   2
   0   3   5 755.722 106.803   6
   0  -3   5 945.333 108.943   5
   0  -3  -5 1162.50 145.439   4
   0   3  -5 906.468 110.465   4
   0   3  -5 727.627 94.0170   4
   0   3   5 696.744 86.8252   1
   0  -3  -5 833.230 113.470   3
   0  -3   5 928.852 118.627   6
   0   3  -5 774.092 100.010   1
   0  -3   5 851.575 113.658   1
   0  -3  -5 862.504 99.2565   1
   0   3   5 651.865 92.6035   1
   0  -3   5 719.875 91.1689   1
   0   3  -5 1169.98 121.868   1
   0  -3  -5 875.262 92.4815   1
   0  -3   6-8.74336 14.6988   5
   0  -3   6-11.9497 20.0880   6
   0   3   6 5.32679 10.9688   2
   0   3  -6 7.07016 17.8282   4
   0  -3  -6 18.1155 26.3723   4
   0  -3   6 12.4043 18.0588   1
   0   3   6-4.25884 8.00719   1
   0   3  -6-12.4116 14.7543   1
   0   3   6-8.50892 14.3048   1
   0  -3  -6-5.55390 13.2048   1
   0  -3  -6 7.84506 16.1524   1
   0   3  -6 8.83830 16.6118   1
   0   3   6-9.62174 16.1751   6
   0  -3  -6-11.5873 16.8695   3
   0   3  -7 268.311 50.8172   3
   0   3  -7 182.132 53.5070   1
   0  -3  -7 335.785 52.6644   1
   0   3   7 412.230 64.0966   1
   0  -3   7 364.483 64.0571   6
   0   3   7 240.583 51.5812   6
   0  -3   7 255.056 50.0466   5
   0   3  -7 383.376 55.3081   4
   0   3   7 285.385 42.5265   2
   0  -3  -7 288.933 79.2912   4
   0   3  -7 239.415 40.6890   4
   0  -3   7 412.013 57.6211   1
   0  -3  -7 256.879 56.1158   1
   0   3   7 331.817 46.5762   1
   0  -3  -7 450.447 68.1669   3
   0  -3   7 170.084 57.7714   1
   0   3  -8 8.85668 16.6450   3
   0  -3  -8 8.42754 14.1665   1
   0   3   8-12.6667 23.8052   1
   0  -3   8-11.7270 13.9391   6
   0   3   8-7.72267 12.9817   6
   0  -3   8-7.94726 11.5696   5
   0   3   8-9.95674 16.7369   5
   0   3   8 3.13167 8.32400   2
   0  -3  -8 20.2969 29.5470   4
   0   3  -8 5.21487 8.76649   4
   0   3  -8-3.56398 8.47297   4
   0   3   8-4.46086 11.8565   2
   0  -3   8 8.95903 13.0424   1
   0  -3  -8 10.5173 15.3108   1
   0   3  -8 13.0498 15.5113   1
   0  -3  -8 11.0029 13.0785   3
   0  -3   8 15.4327 25.9414   1
   0   3   8 12.4213 12.7864   1
   0  -3   9 127.448 39.4529   6
   0   3   9 66.0138 24.6858   6
   0   3   9 71.7834 24.9343   1
   0  -3   9 48.7151 31.1552   1
   0   3  -9 35.9477 24.6950   3
   0  -3   9 70.3612 24.5070   5
   0   3   9 97.4427 35.6547   1
   0   3  -9 91.9581 36.9696   1
   0   3   9 109.971 32.0584   5
   0   3  -9 38.8081 16.2054   4
   0   3  -9 74.1576 16.7966   4
   0  -3   9 132.016 36.7501   1
   0   3   9 51.9092 16.6264   2
   0  -3  -9 44.8416 25.7050   1
   0   3  -9 60.2662 31.6454   1
   0  -3  -9 64.5817 27.8546   3
   0   3   9 50.5192 14.3859   2
   0  -3  10-11.3809 13.5285   6
   0   3 -10 9.33790 15.6973   3
   0  -3  10-16.6779 31.3439   1
   0   3  10-7.02855 11.8158   6
   0  -3  10 7.66606 12.8873   5
   0   3  10-14.6671 12.3285   1
   0   3 -10 15.8358 23.0532   1
   0  -3 -10-11.7992 9.91843   1
   0   3  10-10.1850 17.1211   5
   0   3 -10-3.61349 8.03714   4
   0  -3 -10-21.4584 25.5060   4
   0   3 -10-2.77156 7.36837   4
   0  -3  10-11.0508 18.5765   1
   0  -3 -10 11.6970 17.0286   1
   0   3 -10 16.5232 27.7749   1
   0  -3 -10 10.7690 18.1029   3
   0   3  10-1.31315 4.81402   2
   0   3  10-1.61577 5.26251   2
   0   3  11 33.7352 16.5586   6
   0  -3  11 58.2726 28.0090   6
   0   3 -11 19.6533 22.2352   3
   0   3  11 105.160 30.8922   5
   0   3 -11 49.9626 13.8235   4
   0   3  11 9.04865 17.4963   1
   0  -3  11 67.3074 37.6428   1
   0  -3  11 46.3823 29.5252   1
   0  -3  11 15.4361 13.6106   5
   0  -3 -11 97.1018 34.1774   3
   0  -3 -11 21.5284 31.6085   4
   0   3  11 60.0630 33.6426   1
   0   3 -11 61.8109 41.2757   1
   0  -3 -11 26.8617 19.9800   1
   0  -3 -11 11.7015 14.5044   1
   0   3 -11 17.6367 26.0019   1
   0   3 -12-10.5230 15.3188   3
   0   3  12-6.54204 9.52373   6
   0   3 -12 14.8725 21.6504   1
   0  -3 -12-14.8476 21.6141   1
   0   3  12 15.0675 21.9343   1
   0  -3 -12 21.2263 35.6800   4
   0   3 -12 3.38442 9.43438   4
   0  -3  12-16.7780 19.9424   1
   0   3  12 9.75727 18.3373   1
   0  -3 -12 10.8778 22.3944   3
   0   3 -12 18.2588 21.7025   1
   0  -3 -12 11.4838 13.6498   1
   0  -3  12-11.6581 19.5966   1
   0   3  13 3851.89 283.009   5
   0  -3 -13 2501.96 257.111   1
   0   3  13 1147.21 232.833   1
   0   3 -13 1383.99 259.243   1
   0  -3  13 3119.51 270.188   6
   0   3  13 2121.43 236.510   6
   0  -3 -13 2272.26 255.577   3
   0   3 -13 3019.34 269.143   3
   0  -3  13 2370.13 245.548   5
   0  -3  13 1965.05 250.368   1
   0  -3 -13 1821.12 259.094   1
   0   3 -13 3145.71 281.705   1
   0   3  13 2059.48 262.220   1
   0  -3 -13 2203.24 282.948   4
   0  -3  14-8.58403 14.4350   5
   0   3 -14-13.4126 19.5294   1
   0   3  14 15.0392 21.8968   1
   0  -3 -14 16.7957 24.4533   1
   0   3 -14-12.5827 14.9614   3
   0  -3 -14-11.7486 13.9704   3
   0   3  14 11.4794 19.3005   5
   0  -3 -14-19.6915 23.4089   4
   0   3 -14 5.27936 8.88378   4
   0   3  14-10.5008 17.6560   1
   0   3  14-6.67153 14.8409   6
   0  -3  14-12.4839 20.9887   6
   0  -3  14-11.3748 21.3810   1
   0   3 -14-18.3225 26.6758   1
   0  -3 -14 10.6641 15.5295   1
   0  -3  15-9.07252 15.2503   5
   0   3  15-14.6882 21.3821   1
   0   3 -15-13.1207 15.5952   3
   0  -3 -15 12.6162 18.3658   3
   0   3  15 11.6166 19.5268   5
   0  -3 -15 18.6146 22.1252   4
   0   3 -15 4.66907 12.4094   4
   0  -3  15-10.9102 20.5039   1
   0   3  15 6.94226 16.5031   6
   0  -3  15 12.9474 15.3892   6
   0   3  15-10.5455 8.86317   1
   0  -3 -15-10.1501 8.53092   1
   0   3 -15-17.9695 21.3586   1
   0   3 -16-13.8288 23.2510   3
   0  -3 -16-13.1574 11.0703   3
   0   3  16 11.4887 13.6652   5
   0   3 -16-12.3286 20.7299   1
   0   3  16-14.3056 17.0114   1
   0  -3 -16 17.5779 20.8994   1
   0  -3  16-9.63248 11.4608   5
   0   3 -16-4.23031 12.8296   4
   0  -3 -16-17.4912 20.7963   4
   0   3 -16 34.9829 32.8764   1
   0  -3  16-3.10838 8.27752   4
   0  -3  16-10.3591 17.4206   1
   0   3  16-10.4021 12.3746   1
   0  -3  16-13.3387 15.8627   6
   0   3  16-7.25927 16.1504   6
   0  -3  17 51.8626 25.1649   5
   0   3  17 13.9168 31.3522   1
   0   3 -17 69.4140 31.1563   1
   0  -3 -17 113.974 41.3601   4
   0   3 -17 34.2052 32.5325   1
   0  -3 -17 65.0127 25.1912   1
   0  -3  17 54.4030 34.6595   6
   0  -3 -17 42.5390 34.0807   3
   0   3 -17 72.8189 39.0326   3
   0   3  17 46.9063 28.3262   5
   0   3 -17 33.8425 25.5837   2
   0  -3  17 48.8477 23.7622   1
   0   3  17 50.5650 23.0432   1
   0  -3  17 64.7267 38.7942   1
   0  -3  18-11.1398 16.2177   5
   0   3 -18-11.3053 19.0044   1
   0   3  18 11.9424 22.4446   5
   0   3 -18 16.5281 24.0612   1
   0   3 -18 4.18613 9.95316   4
   0   3 -18 15.0628 21.9282   3
   0  -3  18-9.17022 10.9014   1
   0   3 -18-10.6083 19.9376   2
   0   3  18 13.8852 23.3409   1
   0  -3  18 15.3205 25.7534   1
   0  -3  18-13.6772 11.4968   6
   0   3  18 8.08179 15.1896   6
   0  -3 -18 15.2064 12.7819   3
   0   3 -19 14.7929 28.1154   3
   0   3 -19 9.92080 17.1955   2
   0  -3  19 70.5232 33.0313   5
   0  -3  19 44.9454 31.1270   1
   0   3  19 76.3115 27.9171   6
   0  -3  19 94.7167 37.9501   6
   0   3  19 23.3505 22.3389   5
   0  -3 -19 16.1435 33.4983   3
   0   3  20-11.4546 19.2659   5
   0   3  20-9.38354 15.7871   6
   0  -3  20 13.1633 15.6599   6
   0  -3 -20-16.2736 30.5908   3
   0  -3 -20-12.9027 24.2577   4
   0  -3  21 50.4110 23.7884   6
   0   3 -21 43.4329 20.7684   2
   0   3  21 10.6583 15.6732   5
   0  -3 -21-16.7109 19.9860   3
   0  -3  21 12.7724 21.5838   5
   0   3 -21 13.1918 19.3313   3
   0  -3 -21 23.9546 22.6183   4
   0   3  22-9.54105 13.8923   6
   0  -3  22 11.8731 17.2865   6
   0   3 -22-8.15357 13.7088   2
   0   3  22-10.2897 17.2988   5
   0  -3  22-12.9147 15.3533   5
   0   3 -22 12.4279 14.7747   3
   0  -3 -22-11.0940 18.6506   4
   0  -3 -22 16.7718 24.4170   3
   0  -3  23 342.366 61.5118   6
   0   3  23 311.928 56.3736   6
   0   3 -23 374.660 56.6101   2
   0  -3 -23 213.745 67.7301   3
   0  -3  23 280.894 62.2681   5
   0   3 -23 170.337 53.5094   3
   0  -3 -23 329.463 59.4864   4
   0  -3  24-10.1704 14.8054   6
   0   3  24 8.11399 11.8118   6
   0   3 -24 7.31659 13.7504   2
   0   3  24-8.53669 14.3496   5
   0  -3 -24 15.7594 32.4440   3
   0  -3  24-12.3528 17.9823   5
   0   3 -24-10.5205 15.3150   3
   0  -3 -24 9.57769 16.0995   4
   0  -3 -25 88.8485 37.5073   3
   0  -3 -25 62.2464 22.7035   4
   0   3  25 32.6384 19.7227   5
   0  -3  25 27.8973 20.9839   6
   0   3  25 21.4123 18.3470   6
   0   3 -25 38.3031 21.5905   3
   0   3 -25 41.2474 21.1359   2
   0   3  26-7.49717 10.9198   5
   0  -3  26-8.46866 15.9196   6
   0   3  26-6.47150 7.70052   6
   0   3 -26 8.77531 12.7796   3
   0  -3 -27 31.2815 17.6606   4
   0   3 -27 25.6627 17.3274   2
   0   3  27 21.3941 15.0011   5
   0   3 -27 48.2956 21.6138   3
   0  -3 -27 64.9080 29.0305   3
   0  -3 -28 11.7442 13.9593   3
   0  -3 -28 7.44665 10.8405   4
   0   3  28-6.51141 12.2373   5
   0   3  28 5.63535 6.69853   6
   0  -3  28 6.97601 11.7264   6
   0   3 -28-7.45647 10.8548   3
   0   3 -28-6.06930 13.4962   2
   0   3 -29 27.3434 14.1312   3
   0  -3 -29 14.0460 11.8744   4
   0  -3 -29 31.6878 23.5225   3
   0   3  29 24.2293 14.4563   5
   0   3  29-5.19974 9.85562   6
   0  -3  29 6.39500 13.2276   6
   0  -3 -30-6.68169 12.5577   4
   0   3  30 4.91876 11.6935   6
   0  -3 -30-9.46426 15.9092   3
   0   3  31 4.67613 10.4071   6
   0  -4   0 298379. 25452.3   4
   0  -4   0 256440. 25442.8   5
   0  -4   1 11.0208 22.6965   6
   0  -4   1 9.27341 31.1816   5
   0  -4   1 9.66362 31.4618   4
   0  -4  -1-10.7117 15.6048   4
   0  -4  -1 10.4208 27.7028   3
   0  -4  -2 3351.99 351.991   3
   0   4  -2 3206.34 344.085   3
   0  -4   2 3605.74 361.095   6
   0  -4   2 3215.98 345.439   5
   0  -4  -2 3390.15 347.224   5
   0  -4  -2 3681.78 359.650   4
   0   4  -3-1.55549 3.92200   1
   0  -4   3-11.8952 14.1385   6
   0   4  -3 1.86041 4.69084   1
   0  -4   3 3.16391 4.60579   1
   0  -4  -3-10.2670 21.1368   3
   0  -4  -3 9.38407 11.1539   5
   0   4  -3-8.35614 14.0461   3
   0  -4   3-8.52135 10.1284   5
   0  -4   4 14274.2 1401.11   5
   0   4  -4 15056.4 1384.36   1
   0  -4   4 15202.4 1417.19   6
   0  -4  -4 15885.9 1427.15   4
   0  -4   4 14523.4 1379.44   1
   0   4  -4 16375.6 1399.44   4
   0  -4  -4 16094.1 1413.01   3
   0  -4   4 14213.0 1380.75   1
   0   4  -4 13867.8 1397.34   3
   0   4   4 14915.9 1409.68   6
   0   4   5 10.2700 14.9507   6
   0   4  -5 7.70094 18.3070   3
   0  -4   5-8.32298 9.89332   5
   0   4  -5-4.23421 9.41613   1
   0  -4  -5-13.6890 19.9278   4
   0  -4  -5 1.65091 4.60332   1
   0  -4  -5 3.34492 4.87061   1
   0   4  -5-4.80200 11.4159   1
   0   4  -5-6.16416 12.6907   4
   0  -4  -5-11.1288 13.2281   3
   0  -4   5 3.56124 10.7924   1
   0   4   5 3.07604 5.78203   1
   0  -4   5-11.9489 22.4562   6
   0   4   5 1.76579 4.69447   1
   0  -4   5 4.23139 9.40987   1
   0  -4   6 867.867 109.648   5
   0  -4  -6 749.583 88.7806   1
   0   4  -6 785.363 101.345   1
   0   4   6 973.096 116.122   6
   0  -4  -6 942.183 135.759   4
   0   4  -6 784.552 97.6619   4
   0   4   6 884.874 90.5705   1
   0  -4  -6 1235.71 128.380   3
   0   4  -6 738.509 102.921   3
   0   4  -6 1106.93 106.008   1
   0  -4   6 887.829 94.8105   1
   0  -4  -6 892.453 91.7840   1
   0  -4   6 610.673 111.345   6
   0   4  -7-7.62578 11.1011   3
   0   4  -7-7.44448 12.5137   1
   0   4   7-2.89462 5.95931   1
   0  -4   7 7.51060 10.9335   1
   0  -4  -7 15.1573 28.4856   4
   0  -4  -7-3.77674 8.97812   1
   0   4  -7-6.40289 15.2210   1
   0   4  -7 4.76566 11.3290   4
   0  -4   7 4.54601 10.1089   1
   0   4   7 7.71781 12.1353   1
   0   4   7 7.54074 20.0417   2
   0  -4  -7-10.7016 15.5787   3
   0  -4   7 7.90605 13.2896   5
   0   4   7 8.91633 14.9878   6
   0  -4   7-11.3617 13.5045   6
   0   4   8 628.721 74.6625   2
   0  -4   8 507.968 75.6816   5
   0   4  -8 598.451 87.5429   4
   0  -4  -8 815.331 114.835   4
   0   4  -8 603.956 66.9244   4
   0   4   8 402.386 59.4408   1
   0   4   8 584.443 70.1742   1
   0  -4   8 550.968 67.7058   1
   0  -4  -8 442.401 63.9534   1
   0  -4  -8 607.159 88.3123   3
   0   4  -8 664.518 81.6606   3
   0   4   8 590.485 80.4903   6
   0  -4   8 591.941 86.3619   6
   0  -4  -8 533.374 67.8726   1
   0   4  -8 533.503 80.1599   1
   0  -4   8 826.003 91.4675   1
   0   4  -9 7.87176 24.7581   3
   0  -4  -9 5.22784 11.6325   1
   0   4  -9 10.0290 20.6510   1
   0   4   9 7.29804 13.7219   6
   0   4   9 13.4352 12.9431   2
   0  -4   9-10.5730 17.7774   6
   0   4   9 8.94382 21.2653   5
   0   4  -9 7.87957 18.7359   4
   0  -4  -9 16.7545 28.1662   4
   0   4  -9 3.54238 12.9843   4
   0  -4   9 10.4249 15.1816   1
   0   4   9 3.57252 8.50290   1
   0   4   9-4.70870 13.7156   2
   0   4   9 20.6441 20.0391   1
   0  -4  -9-10.3480 17.3993   3
   0   4  -9 8.81392 25.6647   1
   0  -4  -9-5.73829 10.7923   1
   0   4  10 167467. 10720.9   5
   0  -4 -10 115615. 10694.9   1
   0  -4  10 96537.2 10706.6   1
   0   4 -10 131084. 10715.9   1
   0   4  10 124197. 10696.2   6
   0  -4  10 139950. 10717.6   6
   0  -4 -10 153016. 10758.7   4
   0   4 -10 101593. 10693.2   4
   0  -4  10 120988. 10699.0   5
   0   4 -10 132594. 10705.9   3
   0  -4 -10 114739. 10711.2   3
   0   4  10 114742. 10679.6   2
   0   4  10 94498.8 10680.4   1
   0  -4 -10 118911. 10693.2   1
   0   4  10 100222. 10700.5   1
   0  -4  10 140042. 10697.7   1
   0   4 -10 83512.9 10700.4   1
   0   4 -11-8.20849 16.8992   3
   0   4  11 6.55479 13.4947   6
   0  -4  11 10.3760 17.4415   6
   0  -4  11-7.56078 15.5657   5
   0  -4 -11 7.25622 10.5635   1
   0   4  11-4.42318 9.83611   1
   0  -4  11 12.6563 15.0436   1
   0   4  11-9.20408 18.9488   5
   0   4 -11-5.75784 12.8038   4
   0  -4 -11 17.9147 26.0791   4
   0   4 -11 2.37904 7.99858   4
   0  -4 -11 10.0051 16.8181   3
   0  -4 -11 7.29722 13.7143   1
   0   4 -11 11.3560 28.6332   1
   0   4  11 10.0079 23.7909   1
   0  -4  11-6.78853 11.4114   1
   0   4  11 5.46245 10.0063   2
   0   4  11-2.01781 7.77215   2
   0  -4 -12 19189.6 1676.09   4
   0   4 -12 18693.0 1647.22   1
   0  -4 -12 13557.0 1616.64   1
   0  -4  12 17323.8 1634.06   6
   0   4  12 19780.6 1618.70   6
   0   4 -12 16469.2 1598.84   4
   0   4 -12 14999.0 1607.46   4
   0  -4 -12 18022.9 1627.45   1
   0   4  12 13399.8 1629.96   1
   0  -4  12 21294.8 1626.47   1
   0   4 -12 16220.7 1635.53   1
   0  -4 -12 18099.7 1633.73   3
   0   4 -12 22818.6 1637.66   3
   0   4  12 29273.8 1653.67   5
   0   4  12 13541.7 1605.97   1
   0  -4  12 18782.7 1622.95   5
   0  -4  13-7.47977 12.5782   5
   0  -4 -13 9.49694 17.8516   1
   0   4 -13 11.6380 23.9621   1
   0   4 -13 54.9035 25.5099   3
   0   4  13-9.51665 19.5954   5
   0   4 -13 13.6202 25.5996   1
   0  -4 -13 7.90050 21.0009   1
   0   4 -13-2.15995 7.92133   4
   0  -4  13-7.58132 12.7488   1
   0  -4 -13 9.53283 13.8820   3
   0  -4  13 10.5402 21.7023   6
   0   4  13-5.24343 9.86088   1
   0  -4  13-13.8945 16.5189   1
   0  -4 -14 14154.8 1390.99   4
   0  -4  14 19149.9 1393.80   1
   0   4 -14 10475.5 1364.61   1
   0   4 -14 10513.3 1325.00   4
   0  -4  14 17237.2 1354.54   5
   0   4 -14 21603.4 1377.20   3
   0  -4 -14 14994.4 1360.99   3
   0  -4  14 19182.1 1375.79   6
   0   4  14 15958.0 1345.67   6
   0  -4 -14 16616.3 1367.79   1
   0   4  14 8693.68 1352.42   1
   0   4  15 5.76522 14.5446   6
   0   4  15 10.4566 23.2570   5
   0  -4 -15 17.0416 24.8128   4
   0   4 -15 14.9463 25.1285   1
   0   4  15 26.1197 36.4077   1
   0  -4 -15-9.70684 16.3238   3
   0  -4  15-7.68968 9.15300   5
   0  -4  15-10.9529 15.9520   6
   0  -4 -15 11.8943 26.4534   1
   0  -4  15-14.7553 21.4853   1
   0   4 -15 32.2725 29.9905   3
   0  -4  16 267.048 68.9262   1
   0   4  16 211.794 58.5777   1
   0   4 -16 187.044 54.1172   2
   0  -4 -16 219.924 58.5439   1
   0  -4  16 265.386 50.8075   5
   0  -4 -16 293.928 54.3861   3
   0   4  16 354.683 48.8555   6
   0  -4 -16 308.607 73.2615   4
   0  -4  17 16.7033 15.7007   5
   0  -4 -17-10.4520 12.4297   3
   0  -4 -17-15.3155 18.2083   4
   0   4  17 18.4600 15.5202   6
   0   4  17-10.4976 17.6503   5
   0   4  18 21.4824 20.2912   5
   0  -4  18 26.4443 18.2636   5
   0   4 -18 30.7715 22.9013   2
   0  -4 -18 14.3346 20.9687   4
   0   4  18 19.3529 15.4730   6
   0  -4  18 24.0350 20.3053   6
   0   4  19-10.5583 8.88451   5
   0   4 -19-9.60372 16.1490   2
   0  -4  19 9.08345 15.2748   5
   0  -4  19 12.2495 29.1227   6
   0   4  19-6.86228 12.9038   6
   0  -4 -19-13.2586 15.7651   4
   0  -4 -20 20645.0 2008.20   3
   0  -4  20 22268.6 1999.66   5
   0   4 -20 24719.9 2002.12   2
   0  -4 -20 23034.9 2013.85   4
   0  -4  20 23078.9 2010.24   6
   0   4  20 23370.6 1992.04   6
   0  -4 -21-11.3412 16.5197   4
   0  -4  21 11.8547 19.9351   6
   0   4  21-7.60693 14.3074   6
   0   4 -21-8.43785 20.0665   2
   0  -4  21 9.94059 16.7192   5
   0   4  21-10.5254 15.3328   5
   0  -4 -21-12.8115 15.2385   3
   0   4 -21-13.0079 15.4717   3
   0   4  22 13152.2 1413.91   5
   0  -4 -22 15826.1 1435.18   3
   0  -4  22 15005.7 1423.51   6
   0   4  22 13177.0 1408.28   6
   0   4 -22 18280.2 1417.49   2
   0   4 -23 11.4436 16.6775   3
   0  -4 -23 13.8246 20.1403   3
   0   4  23 18.8764 21.0022   5
   0  -4  23 11.1036 16.1831   6
   0  -4 -23-9.68137 16.2928   4
   0   4  24 6996.46 591.120   5
   0  -4 -24 6399.21 589.069   4
   0  -4  24 6209.78 592.386   6
   0   4  24 4489.77 577.974   6
   0   4 -24 6960.29 583.120   2
   0   4 -24 5186.22 587.162   3
   0  -4 -24 5174.02 598.194   3
   0  -4 -25-8.42123 14.1657   4
   0  -4 -25 13.9259 16.5609   3
   0   4  25 8.14938 20.5548   5
   0   4 -25-6.75228 13.9114   2
   0   4  25 7.61461 16.9408   6
   0   4 -25 29.1790 20.0309   3
   0  -4  25 9.76364 16.4208   6
   0  -4 -26 321.117 56.4917   4
   0  -4 -26 148.869 56.7820   3
   0   4  26 349.550 55.9878   5
   0   4 -26 386.720 56.6552   2
   0   4  26 329.072 57.0390   6
   0   4 -26 268.294 56.8165   3
   0  -4  26 491.189 68.7439   6
   0  -4 -27 7.29767 13.7246   4
   0  -4 -27-12.8718 18.7450   3
   0   4  27 7.05346 8.39985   5
   0   4 -27-6.16993 10.3843   2
   0   4  27 6.41169 9.34816   6
   0   4 -27 16.1419 15.1770   3
   0  -4  27 8.44310 14.2018   6
   0  -4 -28 233.593 47.4575   4
   0   4  28 312.195 50.0454   6
   0   4 -28 355.173 53.4487   2
   0  -4 -28 396.402 71.6428   3
   0   4  28 346.794 53.2250   5
   0   4 -28 234.401 48.6609   3
   0  -4  28 397.399 58.0381   6
   0   4 -29-5.57573 8.13307   2
   0   4 -30 2248.36 229.173   2
   0  -5   0-9.47882 13.7986   6
   0  -5   0 8.12519 13.6579   5
   0  -5   1 9.72991 11.6175   6
   0  -5   1 16.2363 18.0857   5
   0  -5  -1 8.09366 16.6990   5
   0   5  -1 15.8059 14.8933   3
   0  -5  -1 9.57711 13.9853   4
   0  -5   2-10.2297 14.8922   6
   0  -5  -2-9.77597 18.3728   4
   0  -5  -2 8.15761 13.7130   5
   0  -5   2-8.26116 15.5261   5
   0   5  -2 8.11340 15.2484   3
   0  -5   3 1768.64 180.635   6
   0  -5   3 1306.71 164.370   5
   0   5  -3 1266.90 160.686   3
   0  -5  -3 1846.12 178.984   3
   0  -5  -3 1514.71 175.437   4
   0   5  -4 7.01664 11.7948   4
   0  -5  -4 9.56126 11.3648   3
   0   5   4-9.73321 16.3611   6
   0  -5   4-7.79395 13.1014   5
   0   5  -4-7.21423 12.1269   3
   0  -5  -4 10.4281 15.1808   4
   0   5   5 500.699 66.2007   6
   0  -5   5 624.303 75.2000   6
   0   5  -5 100.986 23.1844   1
   0   5   5 752.181 82.8843   2
   0  -5  -5 543.055 73.0277   4
   0   5  -5 485.939 52.7151   4
   0  -5  -5 516.033 66.2342   3
   0   5  -5 511.634 55.6241   3
   0  -5   5 19.3255 20.6914   1
   0  -5   5 485.326 29.8972   1
   0   5  -5 9.03115 22.6781   1
   0   5   6-9.28031 11.0334   6
   0   5  -6-6.80227 14.0062   3
   0  -5   6-7.28512 12.2484   5
   0   5  -6-2.29313 5.10533   1
   0  -5  -6-11.5398 13.7185   4
   0   5  -6 5.76539 9.69447   4
   0  -5  -6-9.59037 13.9632   3
   0  -5   6-2.54181 3.70873   1
   0  -5   6-2.51967 6.35806   1
   0   5   6 9.18265 17.2591   2
   0   5  -6-3.54861 6.67378   1
   0  -5   6 10.9961 22.6391   6
   0   5   7 762.859 97.1704   6
   0  -5   7 650.200 76.3775   1
   0   5  -7 703.506 75.8965   1
   0   5  -7 573.670 83.9484   3
   0   5   7 1012.25 99.4608   2
   0  -5   7 664.684 101.254   6
   0  -5   7 683.431 89.3325   5
   0  -5   8 4.42072 6.43545   1
   0   5   8 1.81027 4.56453   1
   0  -5  -8-13.0159 18.9476   4
   0  -5  -8 1.61288 4.28683   1
   0  -5  -8 1.73678 4.37923   1
   0   5  -8 4.57157 8.59158   4
   0   5   8-6.38444 13.1437   2
   0  -5   8-3.26485 6.13585   1
   0   5   8-3.43304 5.20175   1
   0   5  -8 6.86270 15.2603   3
   0  -5   8-7.20660 8.56580   5
   0  -5   8 10.5781 17.7811   6
   0  -5   9 431.082 62.6245   5
   0   5   9 454.451 59.3593   2
   0   5  -9 436.924 53.3181   4
   0  -5  -9 544.010 85.3548   4
   0   5  -9 427.643 60.8045   3
   0   5   9 152.410 42.1917   1
   0  -5  -9 436.027 49.7420   1
   0   5   9 444.605 47.7257   1
   0   5   9 664.732 72.8489   6
   0  -5   9 498.965 73.7185   6
   0   5  -9 420.538 58.7725   1
   0  -5  -9 401.154 46.3925   1
   0   5   9 379.539 61.5688   5
   0   5  10-6.79666 12.7733   6
   0  -5  10-6.84046 9.95793   1
   0  -5  10 7.19805 13.5276   5
   0  -5  10 9.74946 14.1926   6
   0  -5 -10 3.33859 7.93659   1
   0  -5 -10 14.1567 20.6083   4
   0   5 -10 3.30153 8.32457   4
   0   5  10 4.71491 10.4844   2
   0   5 -10-6.59391 12.3922   1
   0   5 -10-7.12805 14.6746   3
   0  -5 -10-9.59473 11.4043   3
   0   5 -11 243.949 44.3287   3
   0  -5  11 222.993 48.3624   1
   0   5  11 305.082 46.3121   6
   0  -5  11 209.557 43.2974   5
   0  -5  11 374.683 59.5479   6
   0   5  11 407.002 55.8666   5
   0  -5 -11 261.525 61.8654   4
   0   5 -11 207.141 31.7267   4
   0   5  11 57.5371 28.9676   1
   0  -5 -11 269.633 49.3944   3
   0   5 -11 249.002 45.8276   1
   0   5  11 279.231 39.8496   2
   0  -5  12-7.14825 13.4442   5
   0  -5 -12-4.50572 7.59199   1
   0   5  12-8.13533 20.5191   5
   0  -5 -12-14.8783 25.0148   4
   0   5 -12-8.14396 16.7743   1
   0   5  12-5.80535 12.9198   1
   0  -5 -12-9.01114 13.1283   3
   0   5  12-6.03049 14.3452   6
   0  -5  12 9.30926 15.6570   6
   0  -5  12-9.13706 15.3677   1
   0   5 -12-7.37933 12.4152   3
   0   5  13 664.727 80.9138   5
   0  -5 -13 436.656 85.3872   4
   0  -5  13 316.207 69.7083   1
   0   5 -13 514.545 70.2061   3
   0  -5 -13 366.560 67.0797   3
   0  -5  13 325.507 68.2381   6
   0   5  13 546.909 64.8367   6
   0  -5 -13 457.507 62.3609   1
   0   5  13 269.414 58.9852   1
   0   5  14-9.92788 14.4539   5
   0  -5 -14-12.2313 14.5397   1
   0  -5 -14-15.0319 21.8834   4
   0   5 -14-12.3547 23.2196   2
   0  -5 -14 8.88612 14.9385   3
   0  -5  14 9.36283 7.87210   6
   0   5  14 5.37452 9.03677   6
   0   5 -14-8.13663 18.0944   3
   0  -5  14-7.39551 13.9003   5
   0  -5 -15 44.4352 25.3612   4
   0   5 -15 91.1451 33.5200   2
   0  -5 -15 17.8663 15.7728   3
   0   5  15 108.907 32.5871   5
   0  -5  15 27.8584 19.7175   6
   0   5  15 46.5175 19.0519   6
   0   5 -15 34.1484 19.5878   3
   0  -5  15 59.8919 23.1945   5
   0   5 -16-10.5454 17.7262   2
   0  -5 -16 9.05594 13.1833   3
   0   5  16-9.20478 10.9411   5
   0  -5  16-9.48026 11.2686   6
   0   5  16 10.1825 12.1032   6
   0   5 -16 9.45990 13.7713   3
   0  -5  16-7.65817 12.8732   5
   0  -5 -17 41.2952 28.5348   4
   0   5 -17 29.6097 25.1094   2
   0  -5 -17 72.6115 27.7071   3
   0   5  17 37.2344 23.7075   5
   0  -5  17 19.4433 18.5736   6
   0   5  17 41.3927 16.6110   6
   0   5 -17 19.9502 20.8061   3
   0  -5  17 23.5042 23.9761   5
   0  -5 -18 13.0342 21.9097   4
   0   5 -18-9.20891 17.3067   2
   0  -5 -18-9.35123 19.2515   3
   0   5  18-9.19897 17.2880   5
   0   5  18 5.35387 12.7273   6
   0  -5  18-8.03958 15.1092   5
   0  -5  18 9.87017 14.3684   6
   0   5 -18 10.5269 17.6950   3
   0  -5 -19 586.766 91.3123   4
   0   5 -19 407.933 78.0382   3
   0  -5  19 567.302 84.0610   6
   0  -5 -19 572.176 82.9329   3
   0   5 -20-11.2070 13.3318   3
   0  -5 -20-9.82113 11.6862   3
   0  -5 -20-11.3847 16.5821   4
   0   5 -20-8.07531 13.5851   2
   0   5  20 5.94555 12.2524   6
   0  -5  20-10.3510 17.4079   6
   0   5  20-9.20431 10.9539   5
   0   5  21 37.2888 21.7469   5
   0   5  21 81.5994 25.0533   6
   0  -5 -21 94.9815 33.8328   4
   0   5 -21 53.1827 23.9433   2
   0  -5 -21 112.843 37.1655   3
   0   5 -21 80.4893 34.1167   3
   0   5  22-9.13968 13.3051   5
   0   5  22 6.64605 12.4904   6
   0  -5 -22 9.82952 16.5229   4
   0   5 -22-7.17859 12.0670   2
   0  -5 -22 10.7155 15.5991   3
   0   5 -22-11.2223 13.3391   3
   0  -5 -23 36.2804 18.7602   4
   0   5 -23 20.3073 14.0527   2
   0   5  23 22.2671 15.3873   6
   0  -5  23 10.3970 12.4897   6
   0   5  23 8.83720 10.6587   5
   0   5 -24 9.84075 16.5435   3
   0  -5 -24 11.0912 20.8456   3
   0  -5 -24-8.36755 12.1835   4
   0   5  24 7.98974 13.4326   6
   0   5 -24-6.51653 12.2494   2
   0  -5  24 10.1003 8.49275   6
   0   5  24 8.15073 9.69126   5
   0  -5 -25 11.2930 13.4482   3
   0  -5  25-9.64190 14.0602   6
   0   5  25 7.83126 9.34470   6
   0   5 -25 9.18421 7.76298   3
   0   5  25 23.3879 16.0708   5
   0   5 -25 6.14564 13.6907   2
   0  -5 -26-7.13516 10.3913   4
   0   5 -26-8.30618 12.0954   3
   0   5 -26 5.97522 10.0485   2
   0  -5 -26-11.3187 13.4569   3
   0   5 -27 5.62517 9.45836   2
   0  -5 -27-11.1420 18.7304   3
   0  -5 -28-10.7521 18.1008   3
   0   6   0 57747.4 5341.47   3
   0  -6   0 57244.6 5340.59   5
   0   6  -1-7.23248 12.1897   3
   0   6   1-17.7195 36.4901   2
   0   6  -1-22.8545 42.9605   2
   0  -6   2 468.775 71.1773   5
   0   6   2 622.209 103.394   2
   0   6  -2 768.257 135.815   2
   0  -6   2 600.681 81.5590   6
   0   6  -2 499.083 70.9994   3
   0  -6  -3 8.76147 10.4140   4
   0   6  -3 13.3291 17.7130   3
   0   6   3-12.9904 21.8360   2
   0  -6   3-9.30856 11.0642   6
   0   6  -3-7.14333 12.0075   4
   0  -6   3-7.02237 10.2228   5
   0  -6  -4 2553.60 279.588   4
   0   6  -4 2560.24 270.335   3
   0   6   4 3070.32 285.062   6
   0  -6   4 2259.21 270.019   5
   0   6  -4 2670.77 272.676   4
   0  -6  -5 8.82708 16.5901   3
   0   6  -5-6.16663 10.3673   4
   0  -6   5-6.97914 13.1175   5
   0   6   5 8.45315 14.2103   6
   0   6   5-9.40415 19.3613   2
   0  -6  -5 9.03127 10.7361   4
   0   6  -5-6.19973 12.7648   3
   0  -6   5-9.83727 14.3216   6
   0  -6   6 119.759 37.3241   6
   0   6   6 76.0008 26.6682   6
   0  -6   6 100.400 26.6510   5
   0  -6  -6 73.9796 31.9821   4
   0   6  -6 67.9466 23.8420   3
   0  -6  -6 69.2613 27.2886   3
   0   6  -6 73.4715 22.5302   4
   0  -6  -7-8.54202 10.1544   3
   0   6  -7-5.18998 9.75521   4
   0   6   7 7.02666 15.6258   2
   0   6   7 6.92297 13.0117   5
   0   6   7 8.33343 12.1324   6
   0  -6   7-7.04361 13.2384   5
   0  -6  -7-9.59565 13.9697   4
   0  -6   7 10.1316 12.0435   6
   0   6  -7 6.15021 8.95465   3
   0  -6  -8 118.772 31.6706   3
   0   6  -8 123.117 26.2635   4
   0   6   8 131.851 32.1661   2
   0   6  -8 270.325 67.5652   2
   0   6   8 124.634 31.1194   5
   0   6   8 125.504 32.9776   6
   0  -6   8 118.661 30.7942   5
   0  -6  -8 138.910 37.5392   4
   0  -6   8 176.399 39.7538   6
   0   6  -8 4.16335 11.4342   1
   0   6   9-7.08385 8.42270   6
   0   6   9 6.97473 10.1557   5
   0  -6  -9-10.2744 17.2719   4
   0   6  -9 3.28698 8.73883   1
   0  -6  -9-8.42632 15.8374   3
   0   6  -9-17.3599 25.2722   2
   0   6   9 5.70176 14.3781   2
   0  -6   9-4.66585 6.20429   1
   0   6  -9-6.25631 12.8818   3
   0  -6  10 31529.5 2507.77   1
   0  -6 -10 28643.0 2529.19   3
   0   6 -10 32436.5 2523.98   3
   0   6 -10 10801.7 2501.39   1
   0  -6 -10 33996.8 2547.24   4
   0   6 -10 53304.4 2614.47   2
   0   6  10 41203.1 2537.39   5
   0   6  10 36953.1 2528.60   6
   0  -6  10 32716.0 2526.17   5
   0  -6 -11 8.54707 7.18509   3
   0   6 -11-14.0296 20.4238   2
   0   6  11-7.11336 15.8184   5
   0  -6  11 4.04335 8.32545   1
   0  -6  11-8.83811 16.6105   6
   0  -6  11 6.79922 11.4300   5
   0  -6 -12 5714.63 592.515   4
   0  -6  12 5902.85 582.021   6
   0   6  12 6049.18 571.624   6
   0  -6  12 5718.76 574.410   5
   0  -6 -12 4951.88 577.784   3
   0   6 -13-11.5752 23.8327   2
   0   6  13 7.33736 12.3389   5
   0   6  13-5.41126 11.1461   6
   0  -6  13-8.57142 12.4829   6
   0  -6 -13-11.8302 14.0661   4
   0  -6  13-7.15469 10.4216   5
   0  -6 -14 5763.18 611.871   4
   0  -6  14 5843.98 594.763   5
   0  -6 -14 4773.51 594.088   3
   0  -6  14 6154.89 601.382   6
   0   6  14 5889.24 587.344   6
   0  -6 -15-11.9422 20.0744   4
   0   6 -15-9.69198 16.2920   2
   0   6  15 17.2082 17.7138   5
   0  -6  15-8.36365 12.1758   6
   0   6  15 4.82637 9.93685   6
   0  -6 -16 70.6494 32.9393   4
   0   6 -16 172.236 37.2634   3
   0   6 -16 89.4251 29.9407   2
   0   6  16 135.826 34.4650   5
   0  -6  16 98.6962 29.4982   6
   0   6  16 97.3699 22.7077   6
   0  -6  17 8.35051 15.7020   6
   0  -6 -17-11.4586 9.64450   4
   0   6 -17 8.62369 17.7612   3
   0   6 -17 8.27644 17.0467   2
   0   6  17 8.07519 16.6326   5
   0  -6 -17 8.26900 13.9093   3
   0   6  17 4.55086 8.56830   6
   0  -6  18-8.52669 10.1672   6
   0  -6 -18 11.0143 13.1166   4
   0   6 -18 17.7859 16.7325   3
   0   6 -18 7.71838 11.2651   2
   0   6  18 23.9535 16.4578   5
   0  -6 -18 8.42972 14.1929   3
   0   6  18 4.61193 7.79462   6
   0  -6  19-8.72888 14.6814   6
   0  -6 -19 10.4586 12.4414   4
   0   6 -19-7.22384 12.1533   2
   0   6 -19-9.29276 13.5372   3
   0   6  19-8.13913 13.6907   5
   0   6  19-4.75392 10.5833   6
   0  -6 -19-8.46237 12.3293   3
   0   6  20 7884.87 792.768   5
   0   6  20 8545.36 781.806   6
   0  -6  20 8560.77 797.097   6
   0   6 -20 8218.48 788.741   2
   0   6 -20 7527.36 796.788   3
   0  -6 -20 8506.55 797.001   3
   0  -6 -21 9.16617 20.3852   4
   0  -6 -21 9.00843 16.9332   3
   0   6 -21-9.67199 11.5010   3
   0   6  21-5.24388 13.2261   6
   0   6  21-8.08307 11.7715   5
   0  -6  21-8.91729 12.9854   6
   0  -6  22 6957.06 575.037   6
   0   6 -22 7485.21 566.346   2
   0   6 -22 4200.19 562.847   3
   0  -6 -22 6890.77 576.824   3
   0  -6 -22 7192.95 574.819   4
   0   6  22 3579.60 553.374   5
   0  -6 -23-9.60295 13.9966   3
   0   6 -23 11.6602 12.0226   2
   0   7   0-14.1230 20.6006   2
   0   7  -1-7.27284 13.6694   4
   0   7  -1 6.30020 11.8417   3
   0   7  -1-15.6924 22.8446   2
   0   7   1-12.5525 21.1007   2
   0   7   2 8.27491 12.0683   6
   0   7  -2 17.0292 35.0658   2
   0   7   2 11.0773 22.8168   2
   0   7  -2 6.05457 12.4862   3
   0   7  -2 7.05387 10.2947   4
   0  -7   3 731.230 91.3871   5
   0   7   3 741.848 105.076   2
   0   7  -3 880.856 136.771   2
   0   7  -3 782.889 93.8274   4
   0   7   3 766.469 97.9780   6
   0   7  -3 712.444 90.1667   3
   0  -7   4-6.36273 10.6993   5
   0   7   4-7.71418 12.9703   6
   0   7  -4-6.29252 9.16486   4
   0  -7   4-8.29195 15.5861   6
   0   7  -4 18.3792 30.8955   2
   0   7  -4 5.62436 10.5741   3
   0  -7   5 336.314 54.5613   6
   0   7   5 199.761 48.5392   2
   0   7  -5 309.097 75.0589   2
   0   7  -5 285.389 45.1097   3
   0   7   5 319.400 52.6538   6
   0   7   6 7.32538 10.6849   6
   0   7  -6 11.1210 9.37090   3
   0  -7   6 8.52383 10.1537   6
   0   7  -6-17.4609 20.7649   2
   0   7   6 7.02487 16.7130   2
   0   7   6 6.07406 10.2321   5
   0   7   7 85.1998 29.0028   2
   0  -7   7 132.004 29.1805   5
   0   7   7 70.2207 25.8897   6
   0  -7  -7 110.707 29.3917   4
   0  -7   7 128.551 32.3548   6
   0   7   7 134.228 29.1419   5
   0   7  -7 106.456 25.8333   3
   0  -7  -8-8.05360 13.5388   4
   0   7  -8 15.0814 25.3514   2
   0  -7   8-6.64516 13.6817   5
   0   7   8-6.69612 16.8845   6
   0  -7  -8 7.65468 12.8683   3
   0  -7   8-8.48022 17.4593   6
   0   7   8 6.08538 10.2307   5
   0   7  -8-5.67349 10.6640   3
   0  -7  -9 131.788 31.8078   4
   0   7  -9 96.1455 41.2347   2
   0  -7   9 61.3257 25.0187   5
   0  -7  -9 52.4952 23.1986   3
   0  -7   9 92.0754 29.8842   6
   0   7   9 167.531 32.0287   5
   0   7  -9 91.3921 23.7091   3
   0  -7 -10-8.45386 15.8881   4
   0   7 -10 24.8711 23.3709   2
   0   7  10 5.83993 9.81724   6
   0  -7  10-6.88221 10.0193   5
   0  -7 -10-7.38923 15.2127   3
   0  -7  10-8.32999 9.90172   6
   0   7  10-6.18952 9.01105   5
   0   7 -10 5.68450 11.7033   3
   0  -7 -11 112.561 31.0631   4
   0   7 -11 33.7326 24.5052   2
   0   7  11 54.6941 22.0741   6
   0  -7 -11 116.660 27.8954   3
   0  -7  11 48.8727 23.0937   6
   0   7  11 127.839 30.5036   5
   0   7 -11 92.4253 23.6567   3
   0  -7 -12 8.88909 10.5672   4
   0  -7 -12-7.26646 13.6574   3
   0   7 -12 20.3322 22.6067   2
   0   7  12-5.19414 8.73294   6
   0  -7  12 7.79682 11.3515   6
   0   7  12 6.37762 9.28592   5
   0   7 -12-5.97242 12.2969   3
   0   7 -13 535.241 81.7255   2
   0   7  13 683.414 82.7729   5
   0   7 -13 610.210 74.9731   3
   0  -7 -13 457.372 72.8440   3
   0  -7 -13 508.958 78.7782   4
   0   7  13 447.591 65.9772   6
   0  -7  13 612.676 79.2196   6
   0  -7  14 7.56483 12.7160   6
   0  -7 -14 7.25463 12.1945   3
   0   7 -14-6.47044 9.41921   3
   0   7  14-7.47180 12.5596   5
   0   7  14 9.32750 11.0866   6
   0   7 -14-8.41651 15.8175   2
   0  -7 -14-9.23735 10.9795   4
   0  -7 -15 22.1942 15.3231   3
   0   7 -15 15.4244 15.9660   2
   0   7  15 13.8831 14.3893   5
   0   7  15 17.7347 13.0175   6
   0  -7  15 22.0626 16.4395   6
   0   7 -15 21.3641 17.0122   3
   0   7  16 4.22976 9.41619   6
   0   7 -16 7.38543 13.8869   3
   0  -7 -16 9.28261 11.0423   4
   0  -7 -16-7.59944 14.2889   3
   0   7 -16 7.10211 13.3547   2
   0   7  17 13.8742 15.4386   5
   0   7 -17-7.73088 18.3885   3
   0  -7 -17 9.14721 17.2022   4
   0   7 -17 6.59077 11.0964   2
   0   7  18 6.83697 11.4947   5
   0   7 -18-8.11308 15.2489   3
   0   7 -18 6.13220 11.5267   2
   0  -7  18 7.35086 10.7032   6
   0  -7 -18-8.90151 10.5827   4
   0  -7  19 142.137 33.0926   6
   0   7 -19 156.620 37.8662   3
   0   7 -20-8.58687 14.4557   3
   0   8   0 18743.3 1908.85   3
   0   8   0 21989.1 1924.89   6
   0   8   0 21870.7 1919.53   4
   0   8   1 6.77939 12.7422   4
   0   8   1 8.94169 21.2570   2
   0   8  -1-10.3914 17.4684   2
   0   8   1 7.42337 15.2838   6
   0   8   1 5.22033 10.7489   3
   0   8  -1-5.08181 8.54441   3
   0   8   2 393.137 59.5643   4
   0   8  -2 400.978 72.5385   2
   0   8   2 531.068 69.6285   2
   0   8   2 372.120 55.4083   3
   0   8  -2 358.685 53.5962   3
   0   8   2 456.372 62.5547   6
   0   8   3-7.48109 15.4014   2
   0   8  -3-11.7367 19.7286   2
   0   8   3 5.55062 10.4315   5
   0   8  -3-4.90616 10.1004   3
   0   8   3 5.58759 8.13402   3
   0   8   4 1894.92 199.028   2
   0   8  -4 1947.77 216.874   2
   0   8  -4 1744.68 188.268   3
   0   8   4 2040.34 197.630   6
   0   8   4 1766.89 192.519   5
   0   8   5 5.47429 9.20189   5
   0   8   5-6.48687 10.9040   6
   0   8  -5-4.91976 11.6952   3
   0   8  -5 12.1765 17.7257   2
   0   8  -6 393.163 57.2439   3
   0  -8   6 411.307 62.9695   6
   0   8   6 420.025 60.4331   6
   0   8   6 526.362 62.5329   5
   0   8   7-5.50073 10.3391   5
   0   8  -7 11.4536 16.6741   2
   0   8  -7 4.99585 10.2864   3
   0   8   7 5.89919 9.91753   6
   0   8   8 5.46125 10.2776   5
   0   8  -8 10.8082 12.8579   2
   0   8  -8 5.09593 9.59205   3
   0   8   8 5.56867 11.4769   6
   0   8  -9 10.0347 16.8677   2
   0  -8   9-6.96023 10.1323   6
   0   8   9 11.2321 13.3506   5
   0   8   9-5.25807 9.88178   6
   0   8  -9-5.07389 8.52895   3
   0   8 -10 12956.2 1312.50   3
   0   8  10 17398.8 1321.49   5
   0  -8  10 13804.2 1319.66   6
   0   8  10 12789.7 1311.09   6
   0   8 -10 13993.8 1330.61   2
   0  -8  11-6.69819 9.75609   6
   0   8  11-4.78810 8.05493   6
   0   8 -11 8.43374 14.1802   2
   0   8 -11-5.32123 12.6537   3
   0   8  12 3306.89 284.073   5
   0   8 -12 2438.48 280.274   2
   0   8 -12 2675.68 274.562   3
   0  -8  12 2579.70 277.510   6
   0  -8  13 6.44598 10.8355   6
   0  -8 -13-7.23197 8.59620   4
   0   8  13 6.45695 9.39984   5
   0   8 -13-5.74625 9.65930   3
   0   8 -14 3012.46 303.205   3
   0   8 -15 6.53857 13.4746   3
   0   8 -16 232.596 44.8943   3
   0   9   0 13.3937 9.80005   6
   0   9   0 6.95608 14.3555   2
   0   9  -1 7.10361 11.9576   6
   0   9   1 6.43056 9.38274   6
   0   9  -1 7.35560 12.3806   2
   0   9  -2 7.47340 10.8939   6
   0   9   2 6.38377 10.7455   6
   0   9  -2-7.73748 15.9392   2
   0   9   2 10.6680 11.8744   5
   0   9  -3 260.026 46.0067   6
   0   9   3 177.682 39.0811   6
   0   9  -3 203.319 45.6243   2
   0   9   3 255.476 41.7229   5
   0   9   4 5.90371 12.1543   6
   0   9   4-5.20606 11.5768   5
   0   9   5 102.013 24.9353   5
   0   9   6 5.18321 9.75392   5
   0   9   6 5.88108 7.00825   4
   1   0   0-8.07877 13.5815   2
  -1   0   0-7.51998 14.1342   2
  -1   0   0 8.88028 10.5572   4
   1   0   0-8.20662 11.9485   4
  -1   0   0-11.2274 21.1011   1
   1   0   0-11.1084 18.6737   1
   1   0   0 6.96219 10.1373   3
  -1   0   0-6.25134 13.9025   3
   1   0   0-5.52717 8.04890   6
  -1   0   0-5.49906 9.24600   6
  -1   0   0 8.66575 12.6168   5
   1   0   0-7.36564 13.8442   5
   1   0   0 12.3139 27.3827   1
  -1   0   0 12.1247 14.4129   1
   1   0   1-10.5595 15.3720   1
  -1   0  -1 10.9088 18.3370   1
   1   0  -1 11.5231 21.6559   1
   1   0   1 10.6199 11.8078   6
  -1   0  -1 5.57954 10.4862   6
   1   0   1 6.65259 9.68470   5
  -1   0  -1-6.63515 9.65932   5
   1   0   1-12.2402 20.5751   1
   1   0  -1-7.49324 12.5959   5
  -1   0   1 9.05065 10.7579   5
   1   0   1-8.20683 15.4236   2
  -1   0   1-7.70099 12.9451   2
  -1   0  -1 7.21826 13.5658   2
   1   0   1 8.31428 17.1169   4
   1   0   1-6.61917 7.86795   3
  -1   0   1-8.47939 15.9358   4
  -1   0  -1 6.49599 9.45676   3
   1   0  -1 8.04016 16.5526   4
  -1   0   1 14.0641 11.8206   3
   1   0  -1-7.76720 13.0564   3
   1   0  -1 9.49514 10.5573   6
   1   0  -1-11.4770 16.7075   1
  -1   0  -1-11.1310 16.2039   1
  -1   0   1-11.8608 14.0979   1
  -1   0   2-5.42893 10.2028   6
   1   0  -2 4.36318 9.70223   6
   1   0   2 6.00146 10.0880   6
  -1   0  -2 6.24974 10.5054   3
  -1   0  -2-10.3206 17.3483   1
   1   0   2-11.4007 19.1638   1
  -1   0  -2-12.0600 14.3345   6
  -1   0  -2-5.99287 8.72399   5
   1   0   2 5.70627 10.7240   5
  -1   0  -2-12.1721 14.4677   1
   1   0   2 11.3787 13.5247   1
  -1   0   2-9.54312 16.0413   5
   1   0  -2-8.70790 19.3634   5
  -1   0   2 8.05960 11.7326   2
   1   0   2 7.47499 19.8669   2
   1   0  -2 9.20279 15.4692   2
  -1   0  -2-7.71033 11.2241   2
   1   0   2 8.23508 16.9536   4
  -1   0  -2 9.03434 15.1861   4
   1   0  -2-7.32006 15.0699   4
  -1   0   2-8.13338 13.6716   4
   1   0  -2 22.8538 23.5247   1
  -1   0   2 8.34252 12.1444   3
   1   0  -2-9.17652 15.4251   3
  -1   0   2 12.3287 14.6538   1
   1   0  -2-13.5240 19.6872   1
  -1   0   3 27.8226 15.6650   6
   1   0   3 22.2367 19.8214   6
   1   0  -3 25.0465 15.9044   6
  -1   0  -3 28.3421 16.9855   6
   1   0  -3 20.3363 22.7163   3
  -1   0   3 27.9961 20.8665   3
   1   0   3 6.32256 12.0824   3
  -1   0  -3 12.2121 17.9119   3
   1   0   3 6.15710 10.5788   5
  -1   0  -3 35.8593 16.8030   5
  -1   0   3 68.9049 27.3877   5
   1   0   3 24.7880 27.6470   1
  -1   0  -3 26.3397 22.2456   1
   1   0  -3 9.63964 23.0197   2
   1   0   3 21.9470 17.5281   2
  -1   0  -3-7.23369 17.3348   2
  -1   0   3 40.9963 20.7892   2
  -1   0  -3 55.9122 26.0681   4
  -1   0   3 7.39923 12.6289   4
   1   0   3 12.1584 20.5545   1
  -1   0  -3 11.6707 17.1300   1
  -1   0   3 13.6131 19.9377   1
   1   0  -3 42.1042 31.2852   1
   1   0  -3 73.9434 34.4227   1
  -1   0   3 13.4451 22.7061   1
  -1   0   4-10.8050 20.3065   3
   1   0  -4-5.28179 12.5561   6
  -1   0  -4 17.0563 20.2732   6
  -1   0   4-6.02617 13.4004   6
  -1   0  -4-6.95858 15.4738   3
   1   0   4-6.13840 12.6375   3
  -1   0  -4 6.04345 14.3667   5
   1   0   4-13.3360 22.4171   1
  -1   0  -4 13.7707 20.0466   1
   1   0   4-6.43287 9.36492   5
   1   0  -4 10.4542 12.4261   5
  -1   0   4-13.2380 22.2524   5
  -1   0   4 7.86476 13.2204   4
   1   0   4-8.81245 10.4748   4
   1   0  -4 12.4066 18.0608   1
  -1   0   4 14.0128 20.3989   1
  -1   0  -4-12.3426 17.9677   1
   1   0   4-13.1207 19.1004   1
  -1   0   4-13.9768 16.6130   1
   1   0  -4 14.4882 24.3538   1
  -1   0   4 8.10573 15.2336   2
   1   0   4-7.07796 17.8465   2
  -1   0  -4 7.11568 15.8231   2
   1   0  -4 10.0062 23.7867   2
  -1   0   5 35.4007 26.3784   3
   1   0  -5-13.5842 28.0961   3
   1   0  -5 12.0336 12.6781   6
  -1   0   5 7.08340 17.0540   6
  -1   0  -5 60.7081 33.0458   6
   1   0   5-14.2343 29.4286   1
  -1   0  -5 14.7760 24.9840   1
  -1   0  -5 91.8753 29.9048   3
   1   0   5-6.65777 12.8006   3
   1   0   5 25.7223 16.4376   5
   1   0  -5 22.5489 23.3676   5
   1   0   5 41.2723 28.4511   1
  -1   0  -5 77.7091 34.5281   1
   1   0  -5 17.3918 22.0917   4
  -1   0   5 17.3827 16.5559   4
  -1   0  -5 91.0541 35.1630   4
   1   0   5 9.41531 17.8996   4
  -1   0   5 84.0664 37.3362   1
   1   0  -5 72.9743 36.9550   1
   1   0  -5 14.7458 27.8437   1
  -1   0   5 41.6637 26.2395   1
   1   0   5 6.96414 18.7053   2
  -1   0  -5 13.9461 21.3028   2
  -1   0   5 39.9149 22.4160   2
   1   0  -5 20.6353 21.4122   2
   1   0  -6-7.30081 16.2347   6
  -1   0   6-8.26142 15.5262   6
   1   0   6-7.61806 15.6836   3
  -1   0   6-13.3893 19.4914   3
  -1   0  -6 10.6331 17.8737   3
   1   0   6 14.3396 20.8747   1
   1   0   6-7.07724 13.3008   5
   1   0   6-7.53792 12.6710   2
   1   0   6 5.83973 15.5210   5
   1   0  -6 12.3692 18.0064   5
  -1   0   6-16.7726 24.4165   5
  -1   0  -6-15.4242 22.4536   1
   1   0  -6 9.55728 19.6758   4
  -1   0   6-9.32419 15.6735   4
  -1   0  -6-10.9205 15.8974   4
   1   0   6 20.1328 20.7240   4
   1   0  -6-12.8198 21.5493   1
   1   0  -6 15.5797 26.1885   1
  -1   0   6 14.2413 20.7316   1
   1   0  -6-15.8568 23.0833   3
  -1   0  -6 6.90164 10.0473   2
  -1   0  -7 520.310 82.4720   3
   1   0   7 409.448 62.9126   3
  -1   0  -7 145.522 62.7258   1
   1   0   7 311.588 68.4311   1
   1   0  -7 430.291 86.2354   1
   1   0   7 419.315 79.0371   1
  -1   0  -7 442.964 79.2196   1
  -1   0   7 273.485 69.1872   5
   1   0   7 300.524 52.1978   5
   1   0  -7 414.614 68.9015   2
  -1   0  -7 276.160 65.2493   4
  -1   0   7 360.237 57.8877   2
  -1   0   7 297.490 65.8708   1
  -1   0   7 268.600 67.6021   1
   1   0  -7 180.855 61.6331   3
  -1   0   7 86.0377 41.9924   6
   1   0   7 430.341 84.4729   6
   1   0  -7 127.217 52.7082   6
   1   0   8-17.7522 33.3624   6
  -1   0  -8 16.9260 31.8098   3
  -1   0  -8 14.9116 25.0655   1
   1   0   8 15.5449 16.0015   5
   1   0   8 8.91636 18.3565   2
   1   0   8 15.4528 29.0411   1
  -1   0   8-19.1856 22.8042   5
   1   0   8-8.81432 20.9536   5
  -1   0   8 9.96885 16.7572   4
   1   0  -8-12.4829 20.9831   4
  -1   0  -8-13.0912 24.6030   4
  -1   0   8 7.83735 14.7294   2
  -1   0   8-15.2604 25.6519   1
  -1   0   8-15.4671 18.3844   1
   1   0  -8-17.9104 30.1062   1
   1   0  -8-19.9505 29.0427   3
  -1   0  -8 6.98912 14.3889   2
   1   0  -8-11.1384 22.9310   2
  -1   0   9 11.6172 27.0445   6
   1   0   9 35.7222 43.2071   6
  -1   0  -9 196.402 60.0523   3
   1   0   9 107.937 55.0987   1
  -1   0  -9 173.481 53.6205   1
   1   0   9 41.6061 21.3393   5
   1   0   9 136.172 40.4457   2
  -1   0  -9 111.447 44.8748   1
   1   0   9 15.9943 33.8865   1
   1   0  -9 77.5938 42.0150   1
  -1   0   9 160.055 56.3407   5
   1   0  -9 107.498 44.4660   4
  -1   0   9 73.2602 34.9948   4
  -1   0  -9 128.101 43.8686   4
  -1   0   9 130.352 37.7325   2
  -1   0   9 111.217 50.6009   1
   1   0  -9 96.2213 56.5977   1
   1   0  -9 21.2897 32.0090   3
  -1   0  -9 28.2318 23.5946   2
  -1   0 -10-21.6701 31.5457   3
   1   0  10 18.7749 31.5592   1
  -1   0  10 17.0461 20.2609   1
  -1   0 -10 16.7435 24.3740   1
   1   0  10 19.0991 32.1043   6
  -1   0  10 12.1227 10.1887   6
   1   0  10 9.13824 17.1738   2
  -1   0 -10-7.05183 14.5177   2
  -1   0 -10 19.6693 28.6331   1
   1   0 -10-17.2537 25.1167   1
   1   0  10-16.7866 24.4367   1
   1   0  10-10.2140 19.1955   5
  -1   0  10-19.9038 28.9745   5
   1   0 -10-28.6036 39.8664   4
  -1   0  10 10.8404 20.3727   4
  -1   0 -10 15.4281 18.3378   4
  -1   0  10-16.7279 24.3513   1
   1   0 -10 19.9063 28.9781   1
   1   0 -10-21.9874 26.1342   3
   1   0 -10-11.5389 23.7553   2
  -1   0  11 58.1844 39.9437   5
   1   0  11 22.3177 22.9997   5
   1   0 -11 18.8983 31.7861   1
  -1   0 -11 20.5298 29.9064   1
   1   0  11 71.8010 42.6856   1
   1   0  11 18.0611 33.9610   6
  -1   0  11-12.3570 25.4637   6
  -1   0 -11 17.6866 14.9064   1
   1   0  11 19.6018 23.3251   1
   1   0 -11-14.7427 27.7287   4
   1   0 -11-11.3764 16.5981   2
  -1   0  11 33.7254 31.7101   1
   1   0 -11 44.1302 41.4826   3
  -1   0 -11-22.1408 26.3399   3
   1   0  11-9.59201 18.0608   2
  -1   0 -11-6.90291 13.0204   2
  -1   0 -12 18.6195 38.3399   1
  -1   0  12-18.9875 22.5814   1
  -1   0  12-12.3117 20.7092   6
   1   0  12-17.3031 29.0954   6
   1   0  12 9.68882 19.9611   2
   1   0 -12-20.3762 29.6720   1
  -1   0 -12-21.1084 30.7377   1
   1   0  12-19.1447 32.1900   1
  -1   0  12-18.6003 27.0877   5
   1   0  12-11.6273 16.9435   5
   1   0 -12 15.0931 21.9847   4
  -1   0 -12-17.4173 20.7163   4
  -1   0  12-17.1392 28.8199   1
   1   0 -12-21.0410 17.7008   1
   1   0 -12 21.6219 18.1885   3
   1   0 -12-11.0703 13.1804   2
  -1   0 -13 20.3712 41.9404   3
  -1   0 -13 19.6118 28.5525   1
  -1   0  13 19.8123 23.5526   1
   1   0  13-20.3192 29.5822   1
  -1   0  13 12.0554 14.3352   6
   1   0  13 15.0228 17.8610   6
   1   0  13-10.3170 19.3937   2
   1   0  13-11.3390 13.4840   5
  -1   0  13 17.2671 25.1397   5
   1   0 -13-20.4872 24.3546   1
   1   0 -13-15.1853 18.0541   4
  -1   0 -13 17.9270 21.3121   4
  -1   0  13 17.1328 24.9442   1
   1   0 -13-21.0329 30.6210   1
   1   0 -13 10.6506 21.9306   2
   1   0 -13 20.7982 30.2794   3
  -1   0 -14 21.0522 25.0387   1
   1   0  14-14.2158 23.9127   6
  -1   0  14-11.6555 13.8829   6
   1   0  14-20.2093 24.0376   1
  -1   0 -14 19.4964 16.4108   1
  -1   0  14-19.4547 16.3758   1
  -1   0  14-16.2491 19.3347   5
   1   0  14-10.6942 12.7430   5
   1   0 -14-15.0513 25.3162   4
  -1   0 -14 17.7071 21.0659   4
   1   0 -14-19.7325 28.7392   3
   1   0 -14-20.6932 24.6123   1
  -1   0 -14-19.2900 28.0955   3
   1   0 -14-10.1620 19.1190   2
   1   0  15 10.0978 20.8012   2
   1   0 -15 20.7578 17.4614   1
   1   0  15-20.1159 33.8213   1
   1   0  15 12.3096 20.7043   6
  -1   0  15 11.2345 18.8985   6
  -1   0 -15 76.7665 39.5167   1
  -1   0  15 18.8122 22.3720   1
   1   0  15 19.8233 23.5732   1
  -1   0  15 15.2160 22.1624   5
   1   0  15-10.6221 17.8699   5
   1   0 -15-14.7310 21.4567   4
  -1   0 -15 16.1929 23.5838   4
  -1   0  15-16.4630 27.6827   1
   1   0 -15 18.5397 31.1724   3
   1   0 -15 9.63611 18.1242   2
  -1   0 -15-17.6899 21.0388   3
   1   0  16 19.2639 19.8378   2
   1   0  16 10.0317 18.8616   5
  -1   0  16-14.2112 20.6956   5
  -1   0 -16-17.8110 25.9344   1
  -1   0 -16-16.2342 23.6396   3
   1   0 -16-17.3042 20.5757   3
   1   0 -16 8.89565 14.9640   2
  -1   0 -16-15.3778 22.3933   4
  -1   0  16-15.9113 23.1696   1
  -1   0  16-10.7015 17.9977   6
   1   0  16-11.5997 16.8958   6
   1   0  16-18.4375 26.8462   1
   1   0 -16 20.0539 16.8644   1
  -1   0 -16-20.2699 17.0458   1
   1   0 -16-19.3089 22.9577   1
   1   0  17 18.9137 19.5767   5
  -1   0  17 49.4686 31.0572   1
  -1   0 -17 17.1574 28.9132   1
   1   0  17 55.4507 38.1076   1
  -1   0 -17 15.0383 25.3614   3
   1   0 -17-18.4146 26.8851   1
   1   0 -17-13.7323 23.1739   4
  -1   0 -17 28.0372 28.9330   4
  -1   0  17 30.5584 34.0377   1
   1   0  17 31.0706 24.7056   6
  -1   0  17 10.1514 19.1879   6
   1   0 -17-18.3285 30.8771   1
  -1   0 -17 19.8915 33.4991   1
   1   0  17 71.1613 36.6825   1
   1   0 -17 33.5961 20.0712   2
   1   0  18-8.85862 14.8958   5
  -1   0  18-12.3592 23.2304   5
   1   0  18-17.6384 29.6514   1
  -1   0  18 15.2122 12.7912   1
  -1   0 -18-15.8685 23.1034   1
  -1   0 -18-13.8563 20.1747   3
   1   0 -18-17.4668 20.7646   1
   1   0 -18-13.1324 27.0385   4
  -1   0 -18-12.8797 18.7533   4
  -1   0  18 14.6116 24.5641   1
  -1   0  18 9.60297 13.9847   6
   1   0  18-9.75314 21.6911   6
   1   0 -18-7.93449 14.9166   2
   1   0  18 32.4041 33.3576   1
   1   0 -18-16.8381 14.1572   1
  -1   0 -18 19.1398 22.7529   1
   1   0 -19 37.3481 19.9193   2
  -1   0  19 23.0612 21.7310   5
   1   0  19 16.7390 24.4219   1
  -1   0 -19 15.1090 25.4493   1
  -1   0  19 57.4964 32.0046   1
   1   0 -19 16.0085 23.3609   1
  -1   0 -19 18.3255 30.8468   1
   1   0  19 29.4949 30.4044   1
  -1   0 -19 12.8113 21.5964   3
  -1   0  19 9.07074 15.3341   6
   1   0  19 17.6039 16.6218   6
   1   0 -19-12.5031 25.7917   4
   1   0 -19-16.5016 27.7857   1
  -1   0 -20-11.2394 21.1270   4
   1   0 -20 12.0124 20.1966   4
   1   0 -20-7.08698 15.7649   2
  -1   0  20-13.6294 19.8454   1
  -1   0 -20-11.9784 20.1395   3
   1   0  20 14.0352 28.8976   1
   1   0  20-8.16161 13.7258   5
  -1   0  20-10.7649 20.2355   5
  -1   0  20 8.65405 12.6053   6
   1   0  20-8.29589 12.0842   6
  -1   0  20-13.3525 19.4424   1
   1   0  20 15.8220 23.0365   1
   1   0 -20-15.5600 22.6552   1
  -1   0 -21 11.0066 18.5021   4
   1   0 -21 11.3833 19.1353   4
   1   0 -21-6.71750 12.6256   2
  -1   0 -21 5.43366 15.8208   2
  -1   0  21 12.9829 18.9003   1
  -1   0  21 12.5784 18.3116   1
  -1   0 -21 13.2060 15.6976   1
   1   0 -21 14.0797 23.6676   1
  -1   0 -21-16.6564 24.2478   1
   1   0  21 12.7635 23.9875   1
  -1   0  21-10.2286 21.0584   5
   1   0  21 7.87812 13.2437   5
   1   0  21 7.58483 12.7507   6
  -1   0  21-8.16490 15.3455   6
   1   0 -21-11.8645 17.2723   3
   1   0 -21-14.6517 17.4158   1
  -1   0 -22-10.3212 17.3499   4
   1   0 -22 10.7765 20.2534   4
   1   0 -22 6.41194 16.1678   2
  -1   0  22 12.3816 18.0250   1
  -1   0 -22 5.00365 13.9486   2
  -1   0  22 11.7795 19.8012   1
   1   0  22-14.2627 23.9752   1
   1   0 -22-13.5016 19.6553   1
   1   0  22-12.1189 20.3717   1
  -1   0 -22-15.8552 13.3267   1
   1   0  22-7.49808 10.9164   5
  -1   0  22 7.70755 12.9569   6
  -1   0 -22-12.5240 10.5272   1
   1   0 -22-14.1058 20.5349   1
   1   0 -22-11.0022 18.4946   3
   1   0 -23 10.2832 17.2853   4
  -1   0 -23 9.84307 14.3288   4
   1   0 -23-6.11721 13.6026   2
  -1   0  23 11.8351 9.94695   1
  -1   0 -23-4.69257 9.66063   2
  -1   0  23 8.99324 10.6893   5
   1   0  23-7.11252 15.8158   5
   1   0  23 11.4322 16.6421   1
  -1   0 -23 15.2322 12.8021   1
   1   0 -23 12.8507 15.2743   1
   1   0 -23-13.3032 22.3618   1
  -1   0 -23-11.8374 17.2320   1
   1   0 -23-10.2272 17.1912   3
  -1   0  23-11.1120 16.1760   1
   1   0  23 13.4333 19.5553   1
  -1   0  24 10.5814 15.4073   1
   1   0  24-12.6395 18.4027   1
   1   0  24-6.38046 9.29432   6
  -1   0  24-6.99243 11.7586   6
  -1   0  24-8.45955 14.2239   5
   1   0  24-6.85709 14.1208   5
  -1   0 -24 18.7256 19.2782   3
   1   0 -24-9.51480 13.8551   3
   1   0 -24-5.81902 11.9844   2
   1   0 -24 12.5406 18.2588   1
  -1   0 -24-11.3735 16.5602   1
  -1   0 -24-9.49085 13.8202   4
   1   0 -24 9.73378 18.2961   4
   1   0 -25-8.86603 16.6665   3
  -1   0 -25-8.75035 12.7437   3
   1   0 -25-9.21578 13.4210   4
  -1   0 -25 8.95611 15.0593   4
  -1   0  25 7.96878 11.6065   5
  -1   0  25-9.98984 11.8799   1
   1   0  25-6.09901 10.2590   6
  -1   0  25-6.61671 9.63955   6
  -1   0 -26-8.72340 16.3949   4
   1   0 -26-8.46134 14.2237   4
  -1   0  26 6.26889 11.7824   6
   1   0  26-5.78629 11.9133   6
   1   0 -26 8.22243 11.9706   3
  -1   0 -26-8.19942 9.74702   3
  -1   0 -27-8.67981 14.5902   4
   1   0 -27-7.69567 11.2028   3
  -1   0 -27-24.0921 13.4991   3
   1   0  27 5.55807 9.34277   6
  -1   0  27-6.05390 7.19571   6
   1   0  27 12.1134 11.3826   5
  -1   0  27 13.9750 13.1319   5
  -1   0 -28 8.26037 15.5252   4
   1   0 -28 7.22148 12.1403   3
  -1   0 -28 7.56910 8.99866   3
  -1   0  28 5.75432 8.37893   6
   1   0  28-5.29219 7.70639   6
  -1   0  28 6.63149 9.65556   5
   1   0  28-5.97279 10.0417   5
  -1   0 -29 8.05068 16.5747   4
  -1   0  29-5.56969 12.3860   6
   1   0  29-10.1364 12.0490   6
  -1   0  29-5.98660 10.0642   5
   1   0  29 5.80194 9.75382   5
  -1   0 -29 7.15180 12.0226   3
   1   0 -29 6.79157 11.4171   3
  -1   0  30 5.30048 9.96341   6
   1   0  30-4.83060 9.08053   6
  -1   0  30-5.69979 10.7137   5
   1   0  30-5.64902 9.49773   5
  -1   0 -30 6.76098 9.84419   3
   1   0 -30-6.39097 10.7446   3
   1   0  31-9.20798 9.48604   6
  -1   0 -31-6.39653 9.31952   3
   1   0 -31 6.01946 11.3191   3
  -1   0  32 5.04680 8.49576   5
  -1   0  32 4.91111 5.85539   6
  -1   0  33 9.63090 9.05210   5
  -1   0  33-4.67200 7.85591   6
  -1   1  33 810.433 92.2887   6
  -1   1  32-4.76153 6.94664   6
  -1   1  32-5.15157 8.67156   5
  -1   1  31 1616.70 156.785   6
   1  -1  31 1458.33 153.855   6
  -1   1  31 1552.41 157.530   5
   1   1 -31 1271.30 156.365   3
  -1  -1 -31 1538.83 165.994   4
  -1  -1 -30 7.51994 14.1334   4
  -1  -1 -30-6.92950 14.2667   3
  -1   1  30 11.1140 10.4447   5
   1  -1  30-4.93060 8.28956   6
  -1   1  30 5.03770 11.9767   6
  -1  -1 -29 4387.36 394.442   4
   1  -1  29 3717.69 379.551   6
  -1   1  29 3931.26 380.078   6
  -1   1  29 3650.44 380.910   5
  -1  -1 -29 4113.15 390.061   3
  -1   1  28 26.6424 12.8386   6
   1  -1  28 16.3632 14.6470   6
  -1  -1 -28 31.0993 16.1424   3
   1  -1  27 16689.6 1502.74   5
  -1   1  27 15102.0 1499.16   5
  -1  -1 -27 18974.2 1517.29   4
   1   1 -27 15163.5 1504.65   3
  -1  -1 -27 17419.5 1512.94   3
  -1   1  27 15048.3 1497.06   6
   1  -1  27 15486.6 1499.15   6
  -1   1  26-5.65719 9.50944   6
   1  -1  26-6.75106 11.3481   5
  -1   1  26 6.42325 10.7971   5
  -1  -1 -26-8.84532 12.8764   3
   1   1 -26 7.66006 12.8761   3
  -1  -1 -26-8.96732 15.0735   4
   1   1 -26 5.64070 11.6126   2
   1   1 -25 5771.50 629.008   3
  -1  -1 -25 7266.06 641.800   3
   1  -1  25 6710.45 628.213   5
  -1   1  25 5887.75 622.476   5
  -1   1  25 6436.78 622.229   6
   1  -1  25 6428.18 624.209   6
   1   1 -25 6353.52 621.538   2
  -1  -1 -25 8005.81 642.077   4
  -1   1  24-7.02849 10.2399   5
   1  -1  24 7.78904 14.6441   5
  -1   1  24-6.05455 10.1857   6
   1  -1  24-6.95798 13.0829   6
   1  -1  24-9.21780 13.4250   1
   1   1 -24 11.5356 21.6832   1
  -1  -1 -24 9.56877 17.9877   4
  -1  -1 -24-10.0876 11.9972   3
   1   1 -24-8.70834 10.3590   3
   1   1 -24-6.20614 14.7590   2
  -1  -1 -23 522.884 81.0455   4
   1   1 -23 597.182 82.8223   4
  -1  -1 -23 498.564 83.0639   1
   1   1 -23 475.596 79.1142   3
  -1  -1 -23 529.433 85.8912   3
  -1   1  23 675.501 85.8000   1
   1  -1  23 408.450 81.5713   1
  -1   1  23 557.016 75.3240   5
   1  -1  23 467.167 73.3907   6
   1  -1  23 557.756 97.1944   1
   1   1 -22-7.10241 14.6280   2
  -1   1  22 10.0130 16.8365   1
   1  -1  22 14.7378 17.5224   1
   1  -1  22 7.95933 11.5945   6
  -1   1  22-6.52471 12.2695   6
  -1   1  22 7.89756 11.5046   5
   1  -1  22 8.75355 14.7203   5
   1   1 -22 9.58833 16.1229   3
  -1  -1 -22 11.5862 19.4802   3
  -1  -1 -22 10.4916 17.6407   4
   1   1 -22 9.14979 15.3860   4
  -1  -1 -22 18.2826 26.6179   1
   1   1 -22 12.4673 23.4341   1
   1  -1  22-10.2911 12.2394   1
   1   1 -22 16.4682 19.5786   1
  -1  -1 -22-10.8263 12.8752   1
   1   1 -21 301.001 66.5975   1
  -1  -1 -21 381.455 87.2221   1
   1   1 -21 304.123 53.9344   2
  -1  -1 -21 436.178 70.8642   1
  -1   1  21 381.564 64.0384   1
   1  -1  21 262.460 68.0507   1
  -1   1  21 248.895 63.5069   1
  -1   1  21 354.776 58.2792   5
   1  -1  21 294.536 57.6237   5
  -1  -1 -21 286.311 64.0401   3
   1   1 -21 278.513 59.6444   3
  -1  -1 -21 360.703 67.4958   4
   1   1 -21 317.535 59.5218   4
  -1   1  21 322.022 52.0303   6
   1  -1  21 368.495 58.8954   6
   1   1 -21 313.881 79.3513   1
   1   1 -20 41.6247 35.1963   1
  -1  -1 -20 99.3159 44.3372   1
   1  -1  20 81.5150 36.8231   1
  -1  -1 -20 13.4169 22.8806   3
   1   1 -20 43.0066 30.2177   3
   1  -1  20 48.4343 23.3486   5
   1   1 -20 50.4051 27.0696   4
  -1  -1 -20 46.7938 24.3909   4
   1   1 -20 15.9090 19.2991   2
  -1  -1 -20 19.5931 11.7374   2
  -1   1  20 71.7526 32.1432   1
   1  -1  20 48.4906 38.6171   1
  -1  -1 -20 36.5643 27.3755   1
  -1   1  20 124.629 39.4509   1
  -1   1  20 34.8655 15.9788   6
   1   1 -20 55.3937 34.9150   1
  -1  -1 -19 23199.3 2447.27   2
   1   1 -19 28927.4 2473.48   2
  -1  -1 -19 28124.8 2489.63   4
  -1   1  19 25510.3 2474.02   5
  -1  -1 -19 28730.0 2504.11   3
   1   1 -19 23037.4 2479.21   3
   1  -1  19 28313.1 2479.58   6
   1  -1  19 30085.3 2483.03   5
  -1  -1 -19 26790.9 2492.73   1
  -1   1  19 28884.3 2491.00   1
   1   1 -19 26333.6 2515.20   1
  -1  -1 -19 27797.7 2522.96   1
   1  -1  19 28501.6 2494.05   1
   1   1 -19 30127.9 2507.56   1
  -1   1  18 29.8501 20.1538   6
   1  -1  18 85.7746 33.9065   6
   1   1 -18 12.5959 18.6818   3
  -1  -1 -18 31.3179 35.0035   3
   1  -1  18 21.0625 18.0601   5
  -1   1  18 60.2746 28.2302   5
  -1  -1 -18 39.9603 27.6545   4
   1   1 -18 32.3597 25.8901   4
  -1  -1 -18 29.4064 16.1900   2
   1  -1  18 27.2070 28.2332   1
   1   1 -18 49.5145 34.1664   1
   1  -1  18 88.0473 42.0136   1
  -1  -1 -18 13.9506 28.9421   1
  -1   1  18 38.9716 31.0875   1
  -1   1  18 75.2342 35.9476   1
  -1  -1 -18 20.0648 11.6050   2
   1   1 -18 80.4834 37.9826   1
   1  -1  17 53368.0 3947.69   5
  -1   1  17 42890.9 3936.37   5
   1   1 -17 42303.3 3938.74   4
   1   1 -17 38831.5 3973.65   1
  -1   1  17 49236.6 3958.08   1
   1  -1  17 49963.3 3949.33   6
  -1   1  17 40054.6 3923.81   6
  -1  -1 -17 49665.8 3957.09   4
   1  -1  17 44308.1 3970.98   1
  -1  -1 -17 49622.5 3976.67   3
   1   1 -17 41646.7 3947.95   3
   1  -1  17 43286.8 3943.50   2
   1  -1  17 48019.1 3962.77   1
   1   1 -17 46093.6 3972.87   1
  -1  -1 -17 37263.2 3968.32   1
  -1   1  17 39273.6 3951.30   1
   1   1 -17 46535.8 3935.57   2
  -1  -1 -17 43426.7 3906.47   2
  -1  -1 -17 29150.5 3906.54   2
   1  -1  16 12.5324 23.5848   6
  -1   1  16 8.07993 18.0092   6
   1   1 -16 19.0309 22.6536   1
  -1  -1 -16-17.5980 25.6475   3
  -1   1  16 11.4573 19.2983   5
   1  -1  16 46.0070 21.6507   5
   1   1 -16 44.8218 28.2802   4
  -1  -1 -16-14.8542 24.9992   4
  -1  -1 -16 5.05668 12.0837   2
   1   1 -16 31.6571 28.0729   2
   1   1 -16 14.7419 21.4955   3
  -1   1  16 15.3013 22.3086   1
  -1  -1 -16 16.4399 13.8720   1
  -1   1  16 16.0084 35.6185   1
  -1  -1 -16 17.4985 12.5399   2
   1   1 -16-21.9373 18.4787   1
  -1   1  15 97180.4 7349.08   5
   1   1 -15 108340. 7349.99   2
  -1  -1 -15 58092.6 7302.81   2
  -1  -1 -15 57953.9 7348.95   1
  -1   1  15 97208.2 7365.31   1
   1  -1  15 69277.3 7355.71   1
   1   1 -15 66221.8 7325.47   4
  -1  -1 -15 115214. 7381.51   4
   1  -1  15 67711.3 7335.16   2
  -1  -1 -15 120022. 7408.11   3
   1   1 -15 95616.1 7365.17   3
   1  -1  15 120975. 7360.70   5
   1  -1  15 102372. 7359.81   6
  -1   1  15 90647.8 7327.68   6
   1   1 -15 70706.4 7361.95   1
  -1   1  15 60830.7 7338.82   1
  -1  -1 -15 55585.0 7349.40   1
   1  -1  15 74586.2 7362.19   1
   1  -1  14 27.9627 26.4852   2
  -1  -1 -14 17.1473 20.6507   1
   1  -1  14 38.9985 36.7962   1
  -1   1  14 52.7158 29.7237   1
   1  -1  14 29.6233 30.6736   6
  -1   1  14 35.6903 20.1175   6
   1  -1  14 75.5092 44.9980   1
   1   1 -14 20.4375 38.5525   1
  -1  -1 -14 21.7105 31.7790   1
   1  -1  14 36.7280 27.4259   5
  -1   1  14 53.6328 30.0001   5
   1   1 -14 21.8878 22.7744   4
  -1  -1 -14 21.7506 16.1769   2
   1   1 -14 51.0743 32.3658   2
  -1   1  14 16.5739 19.9783   1
   1   1 -14 22.9113 33.5180   1
  -1  -1 -14 59.6628 50.2546   3
   1   1 -14 34.8662 29.4918   3
   1  -1  13 787.306 114.390   6
   1   1 -13 505.657 103.407   1
   1  -1  13 327.159 91.7714   1
   1  -1  13 489.359 88.3453   2
  -1   1  13 345.306 83.9217   1
  -1  -1 -13 395.323 92.0212   1
   1   1 -13 668.799 109.291   3
   1  -1  13 632.521 90.7079   5
  -1   1  13 427.421 82.9158   5
   1   1 -13 376.100 76.4458   4
  -1  -1 -13 468.592 101.102   4
   1   1 -13 533.729 95.4509   2
  -1   1  13 348.498 83.7059   1
   1   1 -13 457.389 106.674   1
  -1   1  13 604.141 82.9773   6
  -1  -1 -13 478.799 66.1254   2
  -1   1  12 30.2777 28.6386   5
   1  -1  12 37.0138 25.6101   5
   1  -1  12 41.6698 37.0612   2
  -1  -1 -12 26.3110 20.5298   2
  -1  -1 -12 21.9330 37.0128   4
  -1   1  12 16.3807 19.7431   1
   1   1 -12 61.6021 43.0536   2
  -1  -1 -12 48.8133 36.3291   1
   1  -1  12 38.8317 40.1053   1
   1   1 -12 18.3555 26.9203   1
   1  -1  12 57.3201 45.5380   1
  -1  -1 -12-20.4862 30.0013   1
   1  -1  12 122.118 50.8968   6
  -1   1  12 19.6335 16.8226   6
   1   1 -12 20.9583 30.6845   3
   1  -1  11 967.333 126.187   5
  -1   1  11 950.894 141.179   5
   1   1 -11 926.389 116.967   4
  -1   1  11 945.573 139.711   1
   1  -1  11 774.575 135.285   1
  -1  -1 -11 853.585 145.988   1
  -1  -1 -11 1123.72 145.548   1
   1  -1  11 665.076 130.381   1
   1  -1  11 855.783 128.499   2
   1   1 -11 1037.22 162.700   3
  -1  -1 -11 569.988 138.953   4
   1   1 -11 1127.75 150.250   1
  -1   1  11 588.331 124.618   1
   1   1 -11 1164.93 165.628   1
  -1   1  11 1019.12 123.693   6
  -1   1  11 851.830 101.616   2
  -1   1  10 178.913 47.7976   6
   1   1 -10 377.556 89.0875   3
   1  -1  10 248.546 62.9683   2
   1  -1  10 234.963 61.5626   1
  -1  -1 -10 261.184 63.6143   1
  -1   1  10 180.694 52.9766   1
  -1   1  10 229.574 67.1876   5
   1   1 -10 156.432 37.8915   4
  -1  -1 -10 107.209 53.5332   4
  -1  -1 -10 247.526 82.5865   3
  -1  -1 -10 181.445 57.8953   1
   1  -1  10 217.673 60.7894   1
   1   1 -10 165.565 65.2822   1
  -1   1  10 186.787 58.3888   1
   1   1 -10 216.348 63.2638   2
  -1  -1 -10 156.910 34.7418   2
   1  -1   9 81811.8 7458.29   5
   1   1  -9 82598.6 7441.75   4
  -1  -1  -9 45066.7 7490.33   4
  -1  -1  -9 81208.0 7438.18   2
  -1   1   9 82302.3 7437.86   2
   1   1  -9 60910.5 7475.34   2
   1  -1   9 84408.5 7504.77   6
  -1   1   9 83334.1 7466.36   6
   1   1  -9 98436.3 7553.37   3
  -1  -1  -9 74521.4 7515.45   3
   1   1  -9 84727.1 7482.69   1
  -1  -1  -9 80628.3 7486.05   1
  -1   1   9 77569.8 7476.78   1
  -1   1   9 86055.6 7482.99   1
   1   1  -9 80927.7 7499.12   1
   1  -1   9 96299.7 7499.56   1
  -1  -1  -8 23.2666 43.7489   3
  -1   1   8 11.7730 19.8408   6
   1  -1   8-20.7610 30.2559   6
  -1  -1  -8 30.9594 29.1264   1
   1   1  -8 13.5435 27.9184   1
   1  -1   8 14.5032 21.1607   1
   1  -1   8 26.9120 29.9554   2
   1   1  -8 38.6668 32.5293   2
  -1   1   8 13.8277 20.1797   1
   1  -1   8 39.8795 20.1607   5
  -1   1   8 20.2912 41.7979   5
   1   1  -8 25.6286 17.6448   4
   1  -1   8 26.1729 20.7882   4
  -1  -1  -8 59.3512 55.7886   4
   1   1  -8 29.6869 55.8098   3
   1   1  -8-17.6948 25.7982   1
  -1   1   8-13.9728 20.3904   1
   1  -1   8 16.0024 30.1076   1
  -1  -1  -8 13.6696 23.0217   1
  -1   1   8-5.03750 13.4641   2
  -1  -1  -8 14.3297 15.6133   2
   1  -1   7 57635.5 4602.17   5
  -1   1   7 59945.8 4681.02   5
   1   1  -7 51613.5 4656.24   2
  -1   1   7 50017.3 4597.56   2
  -1  -1  -7 53287.2 4597.07   2
   1   1  -7 46735.3 4641.29   1
  -1  -1  -7 45815.4 4691.03   4
   1  -1   7 58239.3 4645.11   1
   1   1  -7 62826.5 4735.14   3
  -1  -1  -7 47825.6 4656.57   3
   1  -1   7 46420.9 4651.26   6
  -1   1   7 31923.3 4604.76   6
   1  -1   7 45450.0 4627.42   2
   1  -1   7 46803.9 4631.93   1
   1   1  -7 45897.9 4627.35   1
  -1   1   7 54167.8 4633.71   1
  -1   1   6 292.767 60.8395   6
   1  -1   6 396.880 88.0729   6
   1  -1   6 380.287 50.4017   5
  -1  -1  -6 409.464 70.7268   5
   1  -1   6 395.569 75.5309   1
   1  -1   6 443.874 83.5905   2
  -1  -1  -6 475.435 60.7075   2
  -1  -1  -6 487.839 80.9296   1
  -1   1   6 470.255 105.507   5
  -1   1   6 371.698 56.4069   2
   1  -1   6 397.753 63.4779   4
  -1  -1  -6 508.679 121.371   4
   1   1  -6 362.770 113.901   3
   1   1  -6 457.903 77.2165   1
  -1   1   6 469.935 82.4920   1
   1   1  -6 501.038 100.528   2
  -1  -1  -6 375.887 91.9806   3
  -1   1   6 296.425 68.0235   1
   1   1  -6 574.638 97.6009   1
   1  -1   5 692134. 68258.8   2
   1   1  -5 732290. 68269.8   1
  -1   1   5 750370. 68253.9   1
   1   1  -5 797401. 68252.4   5
  -1  -1  -5 737926. 68253.1   5
  -1   1   5 725299. 68310.5   5
  -1   1   5 717016. 68232.7   2
   1   1  -5 713116. 68286.5   2
  -1   1   5 725863. 68259.1   4
   1  -1   5 734521. 68242.5   4
  -1  -1  -5 687241. 68329.6   4
  -1  -1  -5 708478. 68263.1   1
   1   1  -5 911573. 68371.2   3
  -1  -1  -5 784690. 68262.7   3
   1  -1   5 682125. 68244.2   3
   1   1  -5 799938. 68257.4   1
   1  -1   5 698581. 68256.8   1
  -1   1   5 675536. 68257.3   1
  -1   1   5 754542. 68233.9   6
   1  -1   5 774761. 68279.0   6
   1   1  -5 795125. 68247.8   6
  -1   1   4 631.732 71.3351   6
   1   1  -4 617.666 88.4059   6
   1  -1   4 632.547 104.241   6
   1  -1   4 657.163 95.9563   1
   1   1  -4 876.863 166.232   3
  -1  -1  -4 473.357 89.9683   5
  -1  -1  -4 696.130 85.3839   2
   1  -1   4 691.796 99.7066   2
  -1   1   4 596.799 122.964   5
   1   1  -4 606.256 93.7728   5
  -1   1   4 496.846 90.8937   4
   1   1  -4 827.111 122.410   2
   1  -1   4 509.752 83.4974   4
  -1   1   4 575.230 90.9710   1
   1   1  -4 450.834 91.8352   1
  -1  -1  -4 803.728 99.3776   1
  -1   1   4 595.706 94.7305   3
  -1  -1  -4 535.137 86.0699   3
  -1   1   4 599.320 95.2344   1
   1   1  -4 983.750 109.142   1
   1   1  -3 252.665 54.6278   6
   1  -1   3 451.301 74.0977   6
   1  -1   3 281.464 63.1260   1
  -1  -1  -3 249.142 60.5722   1
  -1  -1  -3 243.475 56.0533   6
  -1  -1  -3 303.691 64.9763   5
   1   1  -3 353.423 66.0692   5
   1  -1   3 356.176 68.4122   2
  -1   1   3 166.265 66.0376   5
   1   1  -3 345.203 45.2323   4
  -1   1   3 325.412 65.9094   4
  -1  -1  -3 351.222 99.5592   4
  -1   1   3 333.800 62.0372   1
   1   1  -3 315.711 64.7448   1
  -1  -1  -3 328.284 47.8583   3
  -1   1   3 468.215 70.8857   3
  -1   1   3 311.904 54.5251   2
  -1  -1  -3 354.956 58.3067   2
   1   1  -2 25.0146 28.9204   1
   1   1  -2 77.5690 32.5429   6
   1  -1   2 63.3986 23.4707   6
  -1  -1  -2 109.825 36.6180   6
  -1  -1  -2 64.3044 27.8964   1
  -1   1   2 40.0254 25.0740   1
   1   1  -2 179.530 42.9137   5
  -1  -1  -2 120.104 41.1486   5
   1  -1   2 116.577 41.5810   2
   1  -1   2 47.3933 27.5861   1
  -1   1   2 56.0686 42.3090   5
  -1   1   2 112.270 36.1854   4
   1   1  -2 66.9906 20.8416   4
   1  -1   2 69.5512 31.1358   4
   1   1  -2 119.545 38.4860   1
  -1   1   2 97.2303 36.0491   3
   1   1  -2 130.401 43.1814   2
  -1   1   2 137.156 29.8897   2
  -1  -1  -2 135.848 37.2404   2
  -1   1   1 16393.8 2729.53   5
   1  -1   1 34453.6 2711.58   5
   1  -1   1 28992.0 2717.01   6
   1   1  -1 31442.7 2737.71   6
  -1  -1  -1 32590.8 2734.09   2
  -1   1   1 28126.5 2722.52   2
   1   1  -1 23487.5 2711.78   4
  -1  -1  -1 31254.4 2766.01   4
   1  -1   1 29994.3 2735.58   4
  -1   1   1 26634.1 2736.56   3
  -1   1   1 34191.0 2735.32   1
  -1  -1  -1 27401.7 2735.43   1
   1   1  -1 34330.4 2746.18   1
   1   1  -1 29865.4 2738.75   1
   1  -1   1 29624.6 2729.75   1
   1   1  -1 30992.5 2737.53   5
   1   1   0-9.95430 11.8488   5
   1  -1   0-8.84169 16.6287   2
   1  -1   0-4.57663 10.8982   6
  -1   1   0 4.08975 7.71236   6
   1  -1   0 7.99760 17.7953   5
  -1   1   0-12.2500 23.0307   5
   1   1   0 20.0529 20.6514   2
  -1  -1   0 9.48202 23.9164   2
  -1   1   0 7.63382 18.1582   2
   1   1   0 44.8986 22.2360   4
  -1  -1   0 83.8163 38.9810   4
   1   1   0-11.7651 24.2293   1
   1  -1   0-8.65669 14.5652   1
   1   1   0 10.3173 12.2797   6
  -1   1   0 17.3732 14.6155   1
   1   1   0-10.5852 19.9034   1
  -1  -1   0 10.3547 17.4172   1
  -1   1   0 10.8836 18.3057   4
   1  -1   0 9.82099 18.4679   4
   1  -1  -1 44570.7 2935.02   5
  -1   1  -1 33895.1 2908.01   5
   1   1   1 33874.8 2911.37   2
  -1  -1   1 31899.3 2917.30   2
  -1   1  -1 30163.3 2917.18   4
  -1  -1   1 33953.2 2911.23   4
   1   1   1 27925.6 2905.81   4
   1   1   1 30357.4 2913.47   1
  -1   1  -1 28021.9 2904.08   1
  -1  -1   1 27088.0 2915.01   1
  -1  -1   1 29364.7 2886.70   3
   1   1   1 31054.3 2917.92   1
   1  -1  -1 31841.5 2909.82   1
  -1  -1   1 31323.5 2921.43   6
  -1   1  -1 33490.8 2901.44   6
  -1   1  -1 28779.0 2903.86   2
   1  -1  -1 30564.0 2906.28   2
  -1   1  -2 99.6485 32.8192   6
  -1  -1   2 140.072 35.1429   3
   1   1   2 92.5776 34.8247   1
   1   1   2 79.8225 30.3036   6
   1   1   2 119.027 38.6994   5
  -1   1  -2 116.294 34.9598   2
   1  -1  -2 42.2914 30.5598   5
   1  -1  -2 79.9975 30.8308   2
   1   1   2 105.346 34.7115   2
   1   1   2 69.2108 43.3295   4
  -1  -1   2 126.344 32.7125   4
  -1   1  -2 84.5850 35.7230   4
   1  -1  -2 109.560 32.7515   1
   1  -1  -2 106.607 36.6881   3
  -1  -1   2 117.514 40.6496   1
   1   1   2 144.168 40.8004   1
  -1   1  -2 75.9491 29.2509   1
  -1  -1   3 279.102 59.7609   6
  -1   1  -3 265.709 61.7883   6
   1   1   3 327.121 70.9503   3
  -1  -1   3 427.997 75.9313   3
   1   1   3 380.899 67.2642   6
  -1  -1   3 369.443 69.7078   5
   1   1   3 328.931 60.7308   5
  -1   1  -3 228.206 53.7254   1
   1  -1  -3 179.195 55.2313   5
   1   1   3 277.226 49.9280   2
   1  -1  -3 253.763 50.9619   2
  -1  -1   3 312.995 42.7270   4
   1   1   3 645.226 91.6296   4
  -1  -1   3 284.875 62.6058   2
  -1  -1   3 194.161 56.5109   1
   1   1   3 260.218 58.0968   1
   1  -1  -3 262.060 64.5016   3
   1  -1  -3 471.560 69.3401   1
  -1   1  -4 509.488 95.8175   6
   1   1   4 394.578 79.0722   6
   1  -1  -4 719.536 96.3931   1
  -1   1  -4 474.968 85.7548   1
   1   1   4 587.459 92.1529   1
   1  -1  -4 496.516 63.7063   6
  -1  -1   4 382.573 82.3823   6
   1   1   4 286.659 74.4262   5
  -1  -1   4 717.956 99.6580   5
   1  -1  -4 490.606 98.0432   5
   1  -1  -4 618.918 78.4119   2
  -1   1  -4 523.581 85.2641   2
   1  -1  -4 639.998 97.0622   4
   1   1   4 416.338 100.563   4
   1  -1  -4 705.027 103.517   3
  -1  -1   4 788.535 105.136   1
  -1  -1   4 599.929 94.2135   2
   1   1   4 535.901 106.432   3
  -1   1  -4 534.917 87.4424   3
  -1  -1   4 805.719 127.177   3
  -1   1  -4 758.370 94.7309   1
   1   1   4 650.405 91.0116   1
  -1  -1   5 772562. 68492.3   5
   1   1   5 735256. 68481.9   5
  -1   1  -5 696601. 68485.6   1
   1  -1  -5 743606. 68492.1   1
   1   1   5 709727. 68482.0   6
  -1   1  -5 665600. 68501.7   6
  -1  -1   5 729450. 68485.3   6
   1  -1  -5 781628. 68518.0   5
   1  -1  -5 756378. 68496.4   4
   1   1   5 769747. 68463.1   2
  -1  -1   5 732823. 68490.0   2
   1  -1  -5 752009. 68468.9   2
  -1   1  -5 743277. 68480.9   4
   1   1   5 782818. 68491.3   1
   1   1   5 698994. 68520.4   3
  -1  -1   5 620663. 68528.9   3
  -1   1  -5 712157. 68485.9   2
  -1   1  -5 768432. 68481.3   3
   1   1   5 747552. 68492.6   1
  -1  -1   5 823327. 68498.1   1
  -1   1  -5 724962. 68491.4   1
   1  -1  -6 360.129 56.0426   6
   1   1   6 557.318 77.1573   6
  -1   1  -6 493.667 83.1116   1
   1   1   6 468.082 80.9533   1
  -1  -1   6 467.644 76.1805   6
  -1   1  -6 475.973 53.9670   5
  -1  -1   6 498.082 80.9618   5
   1   1   6 394.767 55.5903   2
  -1  -1   6 365.823 49.7247   4
  -1  -1   6 432.316 53.9523   4
   1  -1  -6 490.576 87.8310   4
  -1   1  -6 295.360 63.7129   4
  -1  -1   6 456.525 112.415   3
  -1   1  -6 490.813 76.2076   3
   1   1   6 441.405 103.565   3
   1   1   6 548.558 85.2007   1
  -1   1  -6 543.014 90.5160   1
  -1  -1   6 425.502 79.5217   1
   1  -1  -6 541.829 84.5665   1
   1   1   7 51588.0 4507.39   6
  -1  -1   7 46126.8 4510.40   6
   1  -1  -7 50703.7 4494.78   6
   1   1   7 50345.4 4485.72   2
   1  -1  -7 52693.2 4528.70   1
  -1   1  -7 56068.2 4534.88   1
  -1  -1   7 48069.4 4532.97   1
  -1  -1   7 52833.8 4523.94   5
  -1   1  -7 42080.3 4485.50   5
   1  -1  -7 48611.4 4495.35   2
   1  -1  -7 48093.3 4531.65   4
  -1  -1   7 48628.6 4492.49   4
  -1  -1   7 40696.3 4479.79   4
   1   1   7 62902.6 4574.10   3
  -1   1  -7 50489.0 4529.32   1
   1   1   7 53682.8 4531.07   1
  -1  -1   7 53339.9 4526.27   1
   1   1   7 54589.8 4527.39   1
  -1   1  -7 56210.0 4516.20   3
  -1  -1   8 44.6936 23.0941   6
   1  -1  -8 43.5445 22.0879   6
   1   1   8 8.74680 14.8452   6
   1   1   8 28.3606 23.9242   1
   1   1   8 3.67974 11.3380   2
  -1   1  -8 30.3505 25.5909   1
   1   1   8 27.4579 30.5974   1
  -1  -1   8 13.1501 19.2526   5
  -1   1  -8 5.65905 9.73119   5
   1  -1  -8 33.7094 31.7420   4
  -1  -1   8-8.04649 16.6919   4
  -1   1  -8 8.39660 18.7836   4
   1   1   8 37.5211 41.7675   3
  -1   1  -8 52.6043 33.1488   3
   1  -1  -8 29.2907 30.2202   3
   1  -1  -8 29.6133 24.9734   1
  -1  -1   8 61.9036 31.9264   1
   1  -1  -8 38.4638 19.5344   2
  -1  -1   9 87106.6 7134.80   5
   1   1   9 81593.2 7088.28   2
   1   1   9 76332.6 7108.45   5
  -1   1  -9 54412.9 7089.07   5
   1  -1  -9 90763.8 7153.45   4
  -1  -1   9 77401.9 7106.53   4
  -1   1  -9 74924.6 7103.17   4
   1  -1  -9 72886.5 7095.27   2
   1   1   9 98633.5 7145.78   1
   1  -1  -9 78489.3 7132.68   3
  -1   1  -9 88220.3 7121.54   3
  -1   1  -9 89287.3 7146.68   1
  -1  -1   9 78884.3 7139.56   1
   1  -1  -9 58320.0 7131.39   1
   1   1   9 77635.8 7107.18   6
  -1  -1   9 74051.2 7117.78   6
   1  -1  -9 80102.1 7104.66   6
   1  -1  -9 77540.7 7142.98   1
   1   1   9 79964.5 7132.71   1
  -1  -1   9 79003.9 7131.65   1
  -1   1  -9 82851.2 7143.30   1
  -1   1 -10 214.927 57.6114   3
   1   1  10 203.325 36.5491   2
   1  -1 -10 159.247 57.1369   3
  -1  -1  10 221.592 56.3320   5
   1   1  10 330.903 53.3422   5
   1  -1 -10 164.012 40.6455   2
  -1  -1  10 230.760 50.0950   4
  -1   1 -10 233.960 48.0402   4
   1   1  10 252.388 65.3094   1
  -1   1 -10 267.392 66.6248   1
   1  -1 -10 196.062 68.2806   1
   1   1  10 110.333 44.1709   6
  -1  -1  10 137.109 48.6391   1
  -1  -1  10 326.951 72.1758   1
  -1   1 -10 231.483 63.1029   1
   1   1  10 303.167 71.2348   1
   1  -1 -11 907.650 145.007   1
  -1   1 -11 658.786 128.068   1
   1  -1 -11 629.149 133.647   1
  -1  -1  11 1079.47 142.444   5
   1   1  11 1126.14 123.908   5
  -1   1 -11 983.665 110.244   5
   1  -1 -11 1253.75 153.974   4
  -1  -1  11 702.636 119.959   6
   1   1  11 876.577 116.931   6
  -1   1 -11 961.246 117.863   4
  -1   1 -11 666.501 133.993   1
  -1  -1  11 919.278 144.183   1
  -1   1 -11 1056.03 134.923   3
  -1  -1  11 845.765 135.838   1
   1   1  11 889.367 138.314   1
   1  -1 -11 678.025 105.746   2
   1  -1 -11 919.000 140.565   3
   1   1  12 20.5541 15.2326   2
   1   1  12 18.5017 22.1771   1
  -1   1 -12 18.7358 22.4529   1
   1  -1 -12-20.1076 24.0711   1
  -1   1 -12 14.5766 38.8474   3
   1   1  12 60.1011 29.3041   6
  -1  -1  12 13.0426 22.1103   6
  -1  -1  12 17.4116 25.5081   5
   1   1  12 44.7112 26.7259   5
   1  -1 -12 17.9621 21.5412   4
  -1  -1  12 28.9061 17.4163   4
  -1   1 -12 20.1887 29.5286   4
   1  -1 -12 87.3615 41.6338   1
  -1  -1  12 32.8436 27.7523   1
   1   1  12 17.8467 30.1357   1
  -1  -1  12 58.3753 40.1617   1
   1  -1 -12 34.9987 29.5545   3
   1   1  13 240.560 56.5045   2
  -1   1 -13 422.261 85.9702   3
   1   1  13 583.283 83.5294   6
   1   1  13 437.653 97.5536   1
  -1   1 -13 320.892 83.5154   1
   1  -1 -13 533.501 97.5096   4
  -1   1 -13 471.964 78.7376   4
  -1  -1  13 483.528 67.9731   4
   1  -1 -13 472.802 95.1525   1
  -1  -1  13 431.471 86.7492   1
   1   1  13 461.435 94.3865   1
  -1  -1  13 450.324 94.8723   1
  -1   1 -13 346.218 86.8852   1
   1  -1 -13 598.380 101.404   3
   1  -1 -14 18.5604 38.3245   3
  -1  -1  14 40.7193 28.0989   6
   1   1  14 43.3898 28.9812   6
   1  -1 -14-20.8379 24.9435   1
   1   1  14 20.0668 24.0336   1
  -1   1 -14 18.7548 27.4614   1
   1   1  14 27.7600 18.3123   2
   1  -1 -14 19.1003 17.9917   2
  -1  -1  14 65.9894 36.8033   1
   1   1  14 64.0270 29.8923   5
  -1  -1  14 19.0774 32.2035   5
   1  -1 -14 17.3973 20.8884   4
  -1   1 -14 12.6356 23.9298   4
  -1  -1  14 18.7878 16.9049   4
  -1   1 -14 16.7323 34.5734   3
  -1   1 -14 20.2183 29.5803   1
  -1  -1  14 20.3313 34.3030   1
   1   1  14 18.7653 16.0460   1
   1  -1 -14 34.5672 29.2024   1
   1  -1 -14 64.7506 23.7493   2
  -1  -1  15 119811. 7024.03   5
   1   1  15 91483.6 6959.79   5
   1  -1 -15 73824.9 6972.57   4
   1  -1 -15 70158.3 6970.33   1
  -1   1 -15 86047.3 6993.04   1
  -1  -1  15 76513.8 6959.23   6
   1   1  15 80060.8 6955.75   6
  -1   1 -15 79480.6 6963.43   4
   1   1  15 57322.6 6961.54   1
   1  -1 -15 79001.9 6995.32   3
  -1   1 -15 83308.2 6979.70   3
   1  -1 -15 61471.7 6924.75   2
   1  -1 -15 93749.3 7005.82   1
  -1   1 -15 64027.6 6968.65   1
   1   1  15 60583.4 6973.79   1
   1  -1 -15 73787.6 6936.63   2
  -1  -1  16 13.0796 19.0490   6
   1   1  16 12.6997 21.3550   6
  -1   1 -16-17.9017 15.0567   1
   1  -1 -16 18.6756 27.1927   1
   1   1  16 18.7316 27.2742   1
   1  -1 -16-5.30551 9.98733   2
   1  -1 -16 18.5895 22.1028   3
  -1  -1  16-19.2676 28.0542   5
   1   1  16-11.3743 16.5679   5
   1  -1 -16-16.1480 27.1497   4
   1  -1 -16 7.97989 17.7538   2
  -1   1 -16 17.4218 29.2904   3
   1   1  16 36.9201 31.0354   1
  -1  -1  16 18.4497 34.6779   1
  -1  -1  16 15.6446 18.6040   1
   1  -1 -16 16.2283 27.2846   1
  -1  -1  17 54870.1 3336.66   5
   1   1  17 23918.6 3255.11   5
   1  -1 -17 40886.5 3294.57   4
   1  -1 -17 38358.1 3291.09   1
  -1  -1  17 45679.3 3316.90   1
  -1   1 -17 46237.7 3313.33   1
  -1  -1  17 35319.1 3273.79   6
   1   1  17 26392.3 3260.66   6
  -1   1 -17 33159.9 3277.06   4
   1   1  17 41312.6 3305.59   1
   1  -1 -17 34689.5 3295.64   3
   1  -1 -17 28127.9 3237.40   2
   1  -1 -17 44836.2 3321.72   1
   1   1  17 38913.5 3306.17   1
  -1  -1  17 36626.1 3286.99   1
   1  -1 -17 42018.1 3259.39   2
  -1  -1  18 12.1393 20.6814   6
   1  -1 -18 33.0701 36.9223   1
  -1   1 -18 33.1005 34.2381   1
   1  -1 -18 16.3787 13.7474   2
   1  -1 -18 35.0088 25.7032   3
   1   1  18 42.8454 28.6669   5
  -1  -1  18 17.8661 30.2198   5
   1  -1 -18 43.6629 32.5385   4
  -1   1 -18 26.0919 29.2045   4
  -1   1 -18 47.3264 32.6512   3
  -1  -1  18 42.8848 29.6211   1
   1  -1 -18 88.4391 37.3172   1
  -1  -1  18 82.7919 39.5062   1
   1   1  19 25194.3 2510.37   5
   1  -1 -19 29780.8 2499.64   2
  -1  -1  19 34210.9 2554.54   5
  -1  -1  19 24685.5 2512.02   6
   1  -1 -19 27574.5 2538.02   3
  -1   1 -19 20644.8 2516.73   3
   1  -1 -19 25120.2 2521.83   1
  -1   1 -19 26487.8 2532.28   1
  -1  -1  19 28814.3 2538.44   1
  -1   1 -19 27979.9 2519.93   4
   1   1  19 26400.1 2531.60   1
  -1   1 -19 28387.9 2537.74   1
  -1  -1  19 23294.0 2516.19   1
   1   1  19 31047.5 2544.29   1
  -1  -1  20 46.6224 37.2220   5
   1   1  20 57.6724 25.9479   5
   1   1  20 68.8418 31.2592   6
  -1  -1  20 77.1062 28.1430   6
  -1   1 -20 60.9223 34.1712   1
   1  -1 -20 44.2531 33.1147   1
   1   1  20 14.8136 28.2083   1
   1  -1 -20 39.2115 24.9808   4
  -1   1 -20 44.2821 28.2807   4
   1   1  20 46.1073 34.4766   1
  -1  -1  20 29.6458 30.8526   1
  -1   1 -20 14.5818 21.7083   1
  -1  -1  20 12.8135 19.1988   1
   1  -1 -20 52.5965 27.4491   1
   1  -1 -20 46.5991 23.9144   2
  -1  -1  21 370.835 62.3815   6
   1   1  21 163.878 45.9312   6
  -1   1 -21 197.487 52.9517   4
   1  -1 -21 368.259 67.6403   4
   1  -1 -21 235.223 46.8425   2
   1  -1 -21 409.735 74.7246   3
  -1   1 -21 243.767 60.4172   3
   1  -1 -21 199.608 60.1273   1
   1   1  21 271.977 63.3177   1
  -1   1 -21 404.745 73.9363   1
  -1  -1  21 282.129 64.1632   1
   1   1  21 417.669 78.5159   1
   1   1  21 366.860 57.8353   5
  -1  -1  21 399.890 73.1706   5
  -1   1 -21 265.120 62.5038   1
   1  -1 -21 197.996 57.7884   1
  -1  -1  21 374.974 68.3428   1
  -1   1 -22-11.7533 17.1096   3
  -1   1 -22-9.67534 11.5001   4
   1  -1 -22 11.5293 16.7835   4
   1  -1 -22 11.8983 14.1422   1
  -1   1 -22-13.3071 22.3683   1
   1   1  22 7.80060 9.27177   6
  -1  -1  22 9.59426 11.4037   6
  -1  -1  22-11.4183 13.5718   1
  -1   1 -22-7.39113 18.6359   2
  -1  -1  22-12.7218 21.3845   5
   1  -1 -22 13.5866 25.5338   3
   1   1  22 13.4441 22.5986   1
  -1  -1  22-13.3388 22.4216   1
   1  -1 -22-13.6738 11.4924   1
  -1   1 -23 533.359 89.6953   1
  -1   1 -23 618.306 89.1579   3
  -1  -1  23 377.690 79.0444   1
   1  -1 -23 466.325 83.8605   4
  -1   1 -23 664.102 88.4504   4
   1  -1 -23 577.375 92.4979   3
   1   1  23 446.209 71.8606   6
  -1  -1  23 499.777 79.1185   6
  -1   1 -23 614.912 77.8747   2
   1   1  24-7.47016 10.8792   5
  -1  -1  24-10.5910 15.4209   5
  -1   1 -24-9.03221 15.1859   4
   1  -1 -24 11.5788 16.8585   3
  -1   1 -24-12.4391 14.7885   1
  -1   1 -24-10.0290 11.9248   3
  -1  -1  24 8.28577 12.0661   6
   1   1  24-6.77793 11.3977   6
  -1  -1  24-10.4738 19.6865   1
  -1   1 -24 6.51560 13.4175   2
  -1  -1  25 7870.42 702.538   6
   1   1  25 6491.48 693.356   6
   1  -1 -25 7425.28 714.232   3
  -1   1 -25 6241.51 702.828   3
  -1   1 -25 7390.14 706.182   4
   1   1  25 7008.45 697.910   5
  -1   1 -25 7588.86 695.418   2
   1  -1 -25 7534.59 710.246   4
  -1  -1  25 8516.95 713.123   5
   1  -1 -26 9.14039 15.3687   4
  -1   1 -26-8.46151 18.8191   4
  -1   1 -26 8.67285 12.6306   3
   1  -1 -26-9.83154 14.3167   3
  -1  -1  26-8.99852 15.1303   5
   1   1  26-6.78822 9.88853   5
   1   1  26-5.94387 9.99788   6
  -1  -1  27 19140.4 1628.31   5
   1  -1 -27 18186.0 1627.21   4
  -1  -1  27 17200.8 1619.48   6
   1   1  27 16796.6 1614.68   6
   1   1  27 15576.7 1615.41   5
   1  -1 -27 19705.6 1634.11   3
  -1   1 -27 15897.2 1623.11   3
  -1  -1  28 15.2106 12.9768   5
   1   1  28 24.8139 14.9143   5
   1  -1 -28 23.8393 17.8102   4
  -1  -1  28 38.0506 16.1447   6
   1   1  28 26.7968 12.9337   6
   1  -1 -28 16.7524 15.8987   3
  -1   1 -28 15.1140 14.3760   3
   1   1  29 4205.90 399.732   6
  -1  -1  29 4203.62 402.418   6
   1   1  29 3817.68 400.842   5
   1  -1 -29 4508.01 412.459   3
   1  -1 -29 3759.42 405.971   4
  -1  -1  30 11.1830 10.5097   6
   1   1  30-5.54158 8.06878   5
  -1  -1  30 6.68046 9.72638   5
   1  -1 -30-7.17311 13.4817   3
   1   1  31 1400.72 156.144   5
  -1  -1  31 1559.09 162.059   5
  -1  -1  31 1523.10 157.314   6
   1   1  31 1527.43 156.369   6
   1  -1 -31 1499.56 162.458   3
  -1   1 -31 1373.68 161.557   3
  -1  -1  32 4.90501 8.25887   6
  -1  -1  32 5.69872 6.79039   5
   1   1  32 5.15888 9.70708   5
  -1  -2 -32 6.43750 10.8373   4
  -1  -2 -31 6.77360 9.86406   4
  -1  -2 -31-7.20623 10.4936   3
  -1   2  31 5.06325 10.4271   5
  -1  -2 -30 31.0856 17.3137   3
   1   2 -30 6.00449 11.3346   3
  -1   2  30 14.8117 11.7850   6
  -1  -2 -30 14.2028 10.3924   4
  -1   2  30 5.27702 7.75537   5
  -1  -2 -29 8.40555 9.99273   3
   1   2 -29-6.36980 10.7090   3
   1  -2  29-5.64687 8.22263   6
  -1   2  29-5.03050 9.45602   6
  -1  -2 -29-7.46484 14.0303   4
  -1   2  29 5.50035 6.54062   5
   1   2 -28 20.3245 16.1675   3
  -1  -2 -28 18.2066 17.1670   3
  -1  -2 -28 7.83148 14.7863   4
  -1   2  28 15.4408 13.7529   6
   1  -2  28 18.3075 12.6433   6
  -1   2  28 11.7123 8.64245   5
   1  -2  27 6.49292 7.71873   6
  -1   2  27-5.29546 7.71002   6
   1   2 -27-6.91992 11.6327   3
  -1  -2 -27 19.7283 16.5815   3
  -1  -2 -27-8.24716 12.0064   4
   1   2 -27 6.11446 12.5887   2
  -1   2  27 6.10834 10.2687   5
  -1   2  26 5.38769 9.06577   6
   1  -2  26 7.04537 5.93581   6
  -1  -2 -26-10.6956 20.1049   3
   1   2 -26 7.37931 10.7502   3
  -1  -2 -26 8.68573 14.6060   4
   1   2 -26-6.35024 14.1268   2
  -1   2  26 6.47858 9.44010   5
   1   2 -25-7.62618 14.3326   3
   1   2 -25 6.51975 12.2533   2
   1  -2  25 7.67040 9.11771   6
  -1   2  25-6.76933 8.04678   5
  -1  -2 -24 12.5834 18.3308   3
   1   2 -24 16.3363 16.8299   3
  -1  -2 -24 19.0630 19.6346   4
   1  -2  24-8.37040 15.7458   6
  -1   2  24 5.65856 8.26590   6
   1  -2  24 9.86039 16.5888   5
  -1   2  24 7.17048 6.06555   5
   1  -2  23 8.98740 13.1873   6
  -1   2  23 17.4814 13.0627   6
   1  -2  23 31.4699 21.6590   5
  -1  -2 -23 27.2467 28.0953   3
   1   2 -23 8.76579 10.5495   3
  -1  -2 -23 10.1355 19.1198   4
   1   2 -23 35.3123 22.2711   2
  -1   2  22 72.3284 23.6394   6
   1  -2  22 78.6707 28.2310   6
  -1  -2 -22 29.4530 31.0601   3
  -1   2  22 111.899 28.5086   5
   1  -2  22 99.6132 32.9239   5
   1   2 -22 46.5901 21.7922   3
  -1  -2 -22 82.4777 30.7661   4
   1   2 -22 36.8457 22.4920   2
   1   2 -21-7.89868 19.9180   2
   1  -2  21 16.3207 23.7604   1
  -1  -2 -21-15.7861 26.5371   3
   1  -2  21-8.60923 12.5363   1
   1   2 -21-11.1458 16.2281   1
  -1  -2 -21-11.0199 16.0449   4
  -1   2  21-8.36198 15.7179   5
   1  -2  21 11.5188 16.7710   5
   1   2 -21 10.0164 16.8396   3
  -1   2  21-6.38919 12.0112   6
   1  -2  21 10.7496 15.6514   6
   1   2 -20-20.4596 34.3963   1
  -1  -2 -20 9.82173 16.5205   1
  -1  -2 -20-16.8022 28.2497   3
   1   2 -20 23.7246 22.3013   1
   1  -2  20 9.15399 15.3989   1
  -1  -2 -20-21.0157 35.3310   1
   1   2 -20 4.87516 8.21679   4
  -1   2  20 18.1984 17.1110   5
   1   2 -20 10.6746 15.5509   3
  -1   2  20 6.56386 11.0497   6
   1  -2  20-11.7426 24.1822   6
  -1   2  19 7.02695 13.2293   6
   1  -2  19 25.5791 26.3416   6
   1  -2  19-17.0287 24.8016   1
  -1   2  19 19.7851 20.3810   1
   1   2 -19-9.22921 17.3626   2
  -1   2  19 15.5748 22.6863   1
  -1  -2 -19 12.3810 20.8264   4
   1   2 -19 4.87440 9.19428   4
   1  -2  19 11.8029 19.8554   5
  -1  -2 -19 17.6859 25.7579   3
  -1  -2 -19-21.3100 35.8291   1
   1  -2  19 9.81026 16.5091   1
   1   2 -19 12.9204 24.2946   1
   1   2 -18-12.4331 20.9007   3
   1  -2  18 10.4268 15.1807   1
  -1  -2 -18-21.3840 31.1303   1
  -1  -2 -18-13.3822 22.4959   4
   1   2 -18-4.73909 8.90987   4
   1   2 -18 22.2504 26.4480   1
  -1   2  18-10.6118 15.4499   1
   1  -2  18 17.4592 29.3487   1
  -1  -2 -18 22.6271 21.2634   1
   1   2 -18 10.0415 20.6740   2
  -1   2  18 15.8884 29.8607   1
   1  -2  18 11.5046 13.6766   5
  -1   2  18-10.3517 15.0714   5
  -1  -2 -18-18.3415 26.7014   3
   1  -2  18-13.6406 25.6366   6
  -1   2  18-7.57846 14.2447   6
   1  -2  17 13.7463 23.1591   2
   1   2 -17-13.3723 15.9707   3
   1  -2  17 34.6620 27.5104   1
  -1  -2 -17-21.2011 35.6717   1
   1   2 -17 15.0261 25.3059   1
   1   2 -17 4.43450 10.6565   4
  -1  -2 -17 14.1755 29.2249   4
   1   2 -17 22.9150 27.2814   1
  -1  -2 -17 23.7663 20.0355   1
  -1   2  17 34.3264 25.4912   1
   1   2 -17 10.7683 22.2237   2
  -1   2  17 16.1281 27.1550   1
   1  -2  17 32.7033 24.2905   5
  -1   2  17 21.6587 20.4117   5
  -1  -2 -17 18.6784 27.2354   3
  -1   2  17 7.71555 18.4076   6
   1  -2  17 58.5934 32.6103   6
  -1  -2 -16 92.5836 39.1969   4
   1   2 -16 15.7306 14.0525   4
  -1   2  16 17.0298 15.0844   6
   1  -2  16 46.6451 32.3619   6
   1  -2  16 72.1375 40.3841   1
  -1   2  16 73.4528 31.2324   1
  -1  -2 -16 25.6257 28.8867   1
  -1  -2 -16 37.2390 27.5201   3
   1   2 -16 82.6250 36.0844   2
  -1   2  16 48.7265 30.8937   1
   1   2 -16 43.5932 30.2919   3
  -1   2  16 59.0272 30.1447   5
   1  -2  16 120.462 37.0831   5
   1  -2  16 71.8935 36.5658   2
  -1  -2 -16 20.7200 25.0839   1
   1  -2  16 73.3927 32.8573   1
   1   2 -16 47.3100 30.0173   1
   1  -2  15 15.1507 18.0094   2
  -1  -2 -15-16.8572 24.5405   4
   1   2 -15-23.3228 39.2045   1
  -1  -2 -15-13.8430 16.4552   1
   1  -2  15-18.1003 30.4261   1
  -1   2  15 32.3832 23.5716   1
   1   2 -15 12.5824 29.9116   2
   1   2 -15-15.5211 18.4496   3
  -1   2  15-12.3231 17.9404   5
   1  -2  15 9.14088 15.3667   5
  -1  -2 -15 18.1187 30.4570   3
   1  -2  15-13.5242 19.6888   1
  -1  -2 -15-19.9443 23.7067   1
   1   2 -15 17.2208 14.4751   1
   1  -2  14 24.1069 18.1594   5
   1  -2  14 47.5153 29.9413   2
   1   2 -14 33.6310 28.4504   3
  -1   2  14 54.7081 34.6368   5
   1   2 -14 45.8027 38.6314   1
   1  -2  14 17.9747 21.6086   1
  -1   2  14 70.2982 35.5974   1
  -1  -2 -14 14.1002 23.9215   1
  -1   2  14 31.8677 23.4202   1
   1   2 -14 27.7296 26.2570   2
  -1  -2 -14 18.9061 27.7119   1
   1  -2  14 28.3534 20.8898   1
   1   2 -14 17.9325 21.5590   1
  -1  -2 -14 68.8478 35.5820   3
  -1  -2 -14 18.2270 26.7304   4
   1  -2  13 296.765 46.3191   5
   1   2 -13 229.801 68.2320   3
   1   2 -13 109.125 57.2593   1
   1  -2  13 201.650 63.0888   1
   1   2 -13 111.113 58.1430   1
  -1  -2 -13 70.5792 38.8306   1
  -1   2  13 212.825 59.2104   1
   1  -2  13 105.708 47.0569   1
  -1   2  13 247.046 58.6578   1
   1   2 -13 321.145 70.9349   2
   1  -2  13 65.8291 46.4137   2
  -1  -2 -13 120.250 55.4829   4
  -1  -2 -13 79.8230 43.1435   3
  -1   2  13 112.409 36.7444   6
   1  -2  13 100.884 42.8797   6
   1  -2  12 164.149 34.9983   5
   1  -2  12 63.7773 35.5046   1
   1  -2  12 131.657 47.8285   2
  -1  -2 -12 198.765 68.2793   4
   1   2 -12 20.9344 59.9032   1
  -1   2  12 214.310 58.7081   1
   1  -2  12 119.110 49.3241   1
  -1   2  12 137.712 23.2690   2
  -1   2  12 102.969 41.3712   1
   1   2 -12 303.440 69.2834   2
  -1  -2 -12 202.728 51.9725   3
  -1   2  12 127.576 33.7324   6
   1  -2  12 165.675 51.9968   6
  -1   2  11 34.1154 18.2754   6
   1  -2  11 31.9769 32.9936   6
   1   2 -11 15.8493 37.7450   1
   1  -2  11-17.2112 32.4249   2
   1   2 -11 19.3743 32.6456   3
  -1   2  11-15.8992 23.2556   5
  -1  -2 -11 46.6001 33.9942   4
  -1   2  11 41.8339 12.6087   2
  -1   2  11 16.8138 24.5810   1
  -1  -2 -11 12.5583 21.2311   1
   1   2 -11 18.1569 30.6046   2
  -1   2  11 13.7601 23.2406   1
  -1  -2 -11 12.9488 21.8838   3
   1   2 -11 19.3582 23.1205   1
  -1   2  10 24.6519 18.0945   6
   1  -2  10 30.7525 31.7412   6
   1  -2  10-16.7779 24.5354   1
   1   2 -10 14.4469 24.3962   1
   1  -2  10 42.8040 18.0280   5
   1  -2  10 51.2387 35.2392   2
   1   2 -10 19.3309 28.2372   3
  -1   2  10 16.2110 27.3493   5
  -1  -2 -10 25.6723 37.4447   4
  -1   2  10 25.2236 11.7844   2
  -1   2  10 16.7769 24.5340   1
  -1  -2 -10 35.2347 24.2918   1
   1   2 -10 19.8239 33.4043   2
  -1   2  10 12.9832 28.9646   1
  -1  -2 -10 11.4574 16.8415   3
   1   2 -10 17.6402 29.7437   1
   1  -2   9 164.273 29.5988   5
   1  -2   9 169.751 52.4561   2
   1   2  -9 90.6145 48.9605   3
  -1   2   9 215.126 63.1220   5
  -1  -2  -9 422.621 101.992   4
  -1   2   9 190.674 31.3952   2
   1   2  -9 235.535 76.2550   2
  -1  -2  -9 239.593 52.3328   1
  -1   2   9 200.629 56.2960   1
  -1  -2  -9 232.446 50.4549   3
   1   2  -9 180.941 51.6620   1
   1  -2   9 243.433 63.4821   1
  -1   2   9 182.359 35.2683   6
   1  -2   9 157.832 49.9050   6
  -1   2   8 48.4097 38.4582   5
   1  -2   8 51.0958 35.1715   2
  -1   2   8 13.7881 23.3394   1
  -1  -2  -8 10.1007 25.6160   1
  -1  -2  -8 35.8679 22.7760   3
   1   2  -8 14.6166 17.5897   1
   1   2  -8 11.7277 32.8065   1
   1  -2   8 43.5125 34.5887   1
  -1   2   8 14.6248 15.0266   6
   1  -2   8 39.7600 27.4231   6
   1  -2   8 42.9913 13.4100   5
  -1   2   8 54.9639 32.1230   1
   1   2  -8 22.7666 38.3677   2
   1  -2   7 483.962 81.1704   6
  -1  -2  -7 576.821 78.8505   1
   1   2  -7 645.785 83.6542   1
  -1  -2  -7 419.196 79.0550   1
   1  -2   7 594.396 86.9976   1
   1  -2   7 383.754 51.7256   5
  -1  -2  -7 465.281 75.3756   5
   1  -2   7 437.157 91.5938   2
  -1   2   7 428.258 58.0797   2
  -1   2   7 426.078 79.6513   1
  -1   2   7 561.047 93.4234   5
  -1  -2  -7 829.497 155.711   4
   1   2  -7 441.262 80.5799   1
   1  -2   7 454.569 65.5369   4
  -1  -2  -7 354.284 63.1155   3
  -1   2   7 454.284 76.3882   1
   1   2  -7 308.119 91.8673   2
  -1   2   7 383.547 56.2045   6
  -1  -2  -6 229.483 47.7730   3
   1  -2   6 302.652 60.0762   6
  -1  -2  -6 213.452 51.3637   1
   1   2  -6 310.521 54.8391   1
   1  -2   6 236.756 53.2625   1
  -1  -2  -6 266.382 55.7189   5
   1  -2   6 232.990 34.6475   5
   1  -2   6 310.019 71.8066   2
  -1   2   6 384.363 75.6464   5
  -1   2   6 152.990 36.5542   2
  -1  -2  -6 139.825 104.422   4
   1  -2   6 272.109 46.0456   4
   1  -2   6 267.413 56.2280   1
  -1  -2  -6 327.920 54.1489   1
  -1  -2  -6 267.714 55.1938   2
  -1   2   6 247.305 50.2736   1
   1   2  -6 200.428 57.5968   1
  -1  -2  -5 8.27835 17.0700   1
   1  -2   5 9.85514 20.3118   1
  -1   2   5 6.60736 12.4550   6
   1  -2   5-11.0603 16.1297   6
   1   2  -5 9.93551 20.4771   3
  -1  -2  -5 10.4455 17.5847   1
   1  -2   5 9.47449 17.8319   1
  -1  -2  -5 12.4988 29.7276   5
  -1   2   5 16.3073 14.4793   6
   1  -2   5 9.90632 10.0530   5
   1  -2   5 34.1773 38.0116   2
  -1   2   5 14.6193 24.5929   5
  -1   2   5 5.57288 12.4298   2
  -1  -2  -5 35.8059 67.2982   4
   1  -2   5 15.5333 14.6281   4
  -1   2   5 27.9273 20.7228   1
   1   2  -5 23.6127 44.3867   2
   1   2  -5 18.0406 20.0813   1
  -1  -2  -5 23.6496 26.3120   2
  -1  -2  -5 21.6842 16.1017   3
   1   2  -5-12.0882 22.7384   1
  -1   2   5-8.28789 17.0897   1
  -1  -2  -4 15.7608 17.7299   1
   1  -2   4 26.6293 24.8898   1
  -1   2   4 19.1658 18.7948   6
   1  -2   4 20.9942 23.4974   6
  -1   2   4 53.9181 19.6868   6
   1  -2   4 41.9467 14.5848   5
   1  -2   4 16.0847 15.3532   1
  -1  -2  -4 40.1856 25.4742   1
  -1  -2  -4 19.5252 18.3417   3
  -1  -2  -4 50.2212 31.7716   5
  -1   2   4 29.7366 37.5858   5
   1  -2   4 84.4888 42.6912   2
  -1   2   4 5.98351 14.4776   2
  -1  -2  -4 141.239 72.7424   4
   1   2  -4 15.7199 9.97034   4
   1  -2   4 40.6200 20.6607   4
   1   2  -4 40.0669 30.9812   3
   1   2  -4 22.4312 42.2420   2
  -1  -2  -4 68.0033 41.3028   2
  -1   2   4 32.6662 22.9236   1
  -1   2   4 20.7681 15.6284   1
   1   2  -4 22.7095 27.1270   1
   1  -2   3 1181.58 132.269   5
  -1  -2  -3 1158.06 154.315   5
  -1   2   3 1311.85 138.001   1
   1   2  -3 1271.13 152.861   1
  -1   2   3 1865.34 184.778   5
   1   2  -3 1564.22 203.461   2
   1  -2   3 1223.75 149.540   6
  -1   2   3 1286.22 138.817   6
   1   2  -3 1100.01 131.920   4
  -1  -2  -3 961.997 200.437   4
   1   2  -3 1169.69 137.519   3
  -1  -2  -3 1075.02 135.411   3
   1  -2   3 1953.88 193.892   2
  -1   2   3 1192.77 137.866   2
  -1  -2  -3 1244.75 168.620   2
  -1  -2  -3 872.870 147.245   1
   1  -2   3 1090.07 139.988   1
  -1   2   3 1362.35 144.759   1
  -1  -2  -3 1445.95 146.608   1
   1   2  -2 171.121 35.3567   3
  -1   2   2 96.7143 30.3597   5
   1  -2   2 177.814 43.2588   6
  -1   2   2 171.988 36.1399   6
   1  -2   2 131.075 51.7887   2
  -1   2   2 187.567 38.7767   2
   1  -2   2 143.787 34.3976   1
  -1   2   2 264.637 56.0853   5
  -1  -2  -2 293.941 105.843   4
   1   2  -2 219.843 45.9740   4
  -1  -2  -2 95.5695 28.5364   3
  -1   2   2 143.274 33.5141   1
   1   2  -2 204.993 71.5774   2
   1   2  -2 204.619 45.4142   1
  -1   2   2 186.466 36.6638   1
   1   2  -2 83.5498 34.5102   1
  -1   2   1 470.219 65.8947   5
  -1  -2  -1 668.587 94.2130   5
  -1   2   1 549.812 69.9689   6
   1  -2   1 589.558 78.3555   6
   1  -2   1 686.056 102.414   2
  -1  -2  -1 682.088 127.631   4
   1   2  -1 466.167 89.6314   4
   1   2  -1 493.240 68.0148   3
   1  -2   1 465.824 85.1195   3
   1   2  -1 545.966 97.4955   2
   1   2  -1 365.790 69.4768   1
   1   2  -1 473.483 62.8022   3
  -1   2   1 531.234 67.1384   1
   1  -2   1 417.293 65.3293   1
   1   2  -1 357.649 69.3155   1
  -1   2   0 355.916 50.8072   6
   1   2   0 196.077 37.4993   3
  -1   2   0 180.582 38.5397   5
  -1  -2   0 279.586 78.8597   4
   1   2   0 485.650 103.212   4
   1   2   0 275.550 44.3686   3
   1  -2   0 270.391 61.0066   3
  -1   2   0 267.168 55.2506   4
   1   2   0 403.847 72.3326   2
  -1  -2   0 236.168 55.0307   5
   1  -2   0 232.457 45.0207   6
   1  -2   0 501.167 80.0415   2
  -1   2   0 244.486 39.4877   1
   1  -2   0 292.327 43.4925   1
   1   2   0 288.718 48.6693   1
   1   2   0 166.557 45.2127   1
  -1  -2   1 617.750 96.2937   5
  -1   2  -1 517.445 74.2399   6
  -1  -2   1 714.612 103.119   6
   1  -2  -1 613.967 97.3018   2
  -1  -2   1 667.348 103.187   4
  -1   2  -1 492.046 84.2182   4
   1   2   1 848.598 150.328   4
   1   2   1 611.967 81.7237   1
   1  -2  -1 583.087 70.5889   1
   1   2   1 716.013 98.1748   2
   1  -2  -1 556.036 70.2687   1
  -1   2  -1 544.976 72.5708   5
  -1   2  -1 474.387 69.3184   1
   1   2   1 588.313 77.8997   1
  -1   2  -1 597.212 88.4635   4
   1   2   1 545.397 72.6598   3
   1  -2  -1 437.806 89.6718   3
   1   2   2 119.117 47.0751   6
  -1   2  -2 186.392 36.8973   5
  -1  -2   2 149.719 46.8950   5
   1   2   2 124.079 33.5910   1
  -1   2  -2 183.226 38.2632   1
  -1   2  -2 166.197 35.8656   6
   1   2   2 208.456 41.8575   1
  -1  -2   2 130.687 36.9088   1
  -1   2  -2 214.409 37.9337   1
  -1  -2   2 106.988 38.8056   1
   1  -2  -2 181.547 33.8481   1
  -1   2  -2 200.795 45.2855   4
   1   2   2 90.2361 29.0121   3
   1  -2  -2 147.002 45.4753   3
   1  -2  -2 151.653 53.2077   2
  -1  -2   2 337.261 67.0003   6
   1   2   3 1012.73 157.075   6
   1  -2  -3 1357.15 162.613   2
  -1   2  -3 1359.52 147.111   1
  -1  -2   3 1221.21 156.107   1
   1  -2  -3 1378.78 150.777   1
  -1   2  -3 1352.09 137.847   5
  -1  -2   3 1348.65 168.687   5
   1   2   3 1390.77 152.828   2
   1  -2  -3 1313.06 172.055   4
  -1   2  -3 1479.88 159.411   4
  -1  -2   3 1161.96 145.391   4
   1   2   3 1331.98 150.963   1
   1  -2  -3 1400.16 172.152   3
   1   2   3 1325.12 142.069   3
  -1  -2   3 1399.54 147.589   3
   1   2   3 1188.98 151.758   1
  -1   2  -3 1217.71 147.085   1
  -1   2  -3 1321.32 147.370   6
  -1  -2   3 1292.66 169.934   6
  -1   2  -4 53.8017 15.3802   5
  -1  -2   4 25.7278 24.3684   5
  -1  -2   4 13.6443 23.1383   6
   1   2   4 42.0826 25.6877   1
  -1   2  -4 58.8937 23.6511   1
   1   2   4 22.0258 17.5845   3
   1  -2  -4 14.7542 27.8964   3
  -1  -2   4 27.6040 17.1745   4
  -1  -2   4 6.51845 18.4260   3
  -1   2  -4 22.8491 19.4460   3
  -1   2  -4 8.32693 17.4136   1
   1   2   4 36.0911 22.9548   1
  -1   2  -4 44.9466 25.2439   4
   1   2   4 12.1889 23.1104   6
  -1  -2   4 10.7159 24.0241   1
   1  -2  -4 62.0030 22.3196   1
  -1  -2   4 19.1615 25.6467   1
  -1   2  -5 38.9826 21.6974   1
  -1   2  -5-10.6759 20.0921   3
   1  -2  -5 15.0597 16.7780   1
   1   2   5 9.82761 18.5003   1
   1   2   5 11.4760 19.3199   6
  -1  -2   5 12.4562 20.9654   5
  -1   2  -5 9.81960 8.76497   5
  -1  -2   5 12.8833 18.7851   6
   1  -2  -5 14.8263 24.9449   4
  -1   2  -5 8.42837 17.3845   4
  -1  -2   5-10.0858 16.9873   1
  -1  -2   5 11.1623 18.7935   1
   1  -2  -5 8.87525 16.7138   1
   1   2   5 18.3367 17.8276   3
   1  -2  -5 14.5262 21.1732   3
   1   2   5 18.1243 17.6218   2
  -1   2  -6 291.073 57.6675   1
   1   2   6 187.353 43.7574   1
  -1  -2   6 297.703 60.0404   6
  -1   2  -6 90.7559 40.0270   3
   1   2   6 169.008 50.0210   1
   1  -2  -6 325.893 56.3790   1
  -1   2  -6 232.507 49.0094   1
   1   2   6 156.760 44.6750   6
  -1  -2   6 361.278 61.9152   5
   1  -2  -6 180.056 41.8523   2
  -1   2  -6 209.022 31.4364   5
   1  -2  -6 472.391 80.0489   4
  -1   2  -6 259.936 48.1379   4
  -1  -2   6 206.971 45.0670   1
   1  -2  -6 339.415 53.7590   1
   1   2   6 167.686 37.9218   3
   1  -2  -6 290.386 63.4569   3
   1   2   6 216.387 38.4191   2
  -1  -2   7 375.172 73.8634   6
   1  -2  -7 454.181 63.2297   6
  -1   2  -7 396.288 50.6891   5
   1   2   7 444.021 70.1323   6
   1  -2  -7 451.163 77.7103   1
   1   2   7 497.162 77.0633   1
  -1   2  -7 491.088 78.5530   1
  -1  -2   7 489.785 78.3750   5
   1  -2  -7 451.919 82.7069   3
   1   2   7 457.738 56.5451   2
   1  -2  -7 431.302 65.7895   2
   1  -2  -7 424.246 85.2640   4
  -1   2  -7 356.151 62.9020   4
  -1  -2   7 691.243 84.9694   1
   1   2   7 362.945 66.9136   1
  -1   2  -7 424.448 78.2951   1
   1   2   7 395.546 65.7600   3
  -1   2  -7 412.539 68.5166   3
   1  -2  -7 462.876 73.9221   1
  -1   2  -8 62.9255 41.9082   1
   1   2   8 9.79740 14.5460   1
  -1   2  -8 29.3751 24.8537   3
   1   2   8-11.9913 20.3583   1
  -1   2  -8 48.3885 30.6353   1
   1  -2  -8 14.8443 21.7975   1
  -1  -2   8 35.6836 28.4198   6
   1  -2  -8 12.3290 18.1739   6
   1   2   8 28.0329 20.9743   6
  -1  -2   8 46.0156 29.1464   5
  -1   2  -8 57.0314 15.4507   5
   1  -2  -8-6.02255 14.5994   2
   1  -2  -8 17.4298 32.8809   4
  -1   2  -8 86.2076 28.4640   4
  -1  -2   8 44.4613 33.8043   1
   1  -2  -8 10.6579 22.1269   1
   1  -2  -8 41.4441 32.9644   3
   1   2   8 15.4110 10.7490   2
  -1  -2   9 199.611 50.7319   6
  -1   2  -9 209.794 47.3000   3
  -1   2  -9 198.478 55.2687   1
   1  -2  -9 173.238 53.6443   1
   1   2   9 218.723 45.4313   6
  -1  -2   9 219.180 49.0083   5
  -1   2  -9 174.465 32.7549   5
   1   2   9 263.078 50.7517   1
   1  -2  -9 161.799 57.4604   4
  -1   2  -9 225.357 40.2310   4
  -1  -2   9 161.423 46.0228   1
   1   2   9 203.655 27.5175   2
   1  -2  -9 78.4338 30.8517   2
   1  -2  -9 252.588 52.4860   1
   1  -2  -9 214.655 53.6339   3
  -1   2 -10 9.90315 18.7198   3
   1   2  10 14.3728 21.0194   1
  -1   2 -10 56.5802 33.6857   1
   1  -2 -10 8.92720 10.1275   2
  -1   2 -10-18.6564 27.2331   1
   1   2  10 10.9303 24.3885   1
  -1   2 -10 16.3948 13.1461   5
   1  -2 -10 36.5895 26.7081   4
  -1   2 -10 19.7553 17.6171   4
  -1  -2  10 34.5991 25.7244   6
   1   2  10 41.6452 22.2281   6
   1  -2 -10 12.2696 20.7222   1
   1  -2 -10 26.4144 22.2914   3
  -1   2 -11 10.1960 21.1513   3
   1   2  11 32.1808 33.2275   1
  -1   2 -11 44.9948 28.3067   1
   1   2  11 45.9915 30.6695   1
  -1   2 -11 19.1991 32.3771   1
   1   2  11 47.6658 30.0920   5
  -1   2 -11 11.7144 13.2820   5
   1  -2 -11 14.9930 12.0713   2
  -1  -2  11 46.8144 27.9432   5
   1  -2 -11 55.8122 35.0600   4
  -1   2 -11 39.3668 16.7468   4
   1  -2 -11 13.5715 22.9608   3
  -1  -2  11 45.9164 25.6580   6
   1   2  11 16.0247 18.0059   6
   1  -2 -11 13.0385 26.9683   1
  -1  -2  11 25.7482 24.3344   1
  -1   2 -12 170.310 36.2266   5
   1   2  12 189.031 42.5999   5
   1  -2 -12 64.1477 21.6955   2
  -1  -2  12 98.8488 41.0357   5
   1  -2 -12 112.351 49.0224   4
   1  -2 -12 149.702 44.7851   1
   1  -2 -12 135.803 46.1324   3
  -1  -2  12 224.733 50.4567   6
   1   2  12 149.536 34.9886   6
  -1  -2  12 187.845 58.4325   1
  -1   2 -12 212.684 66.3269   1
   1   2  12 185.694 46.0726   1
  -1   2 -12 109.316 43.5521   1
   1   2  12 135.888 51.1837   1
  -1  -2  12 122.695 43.3678   1
   1   2  13 162.326 43.6458   5
  -1   2 -13 260.197 41.2251   5
   1  -2 -13 75.1947 22.6973   2
   1  -2 -13 93.1589 49.3697   4
  -1   2 -13 199.081 39.3914   4
   1  -2 -13 127.996 50.1637   3
   1   2  13 206.865 43.9278   6
  -1  -2  13 217.749 53.0543   6
   1   2  13 129.232 48.9619   1
   1   2  13 265.025 63.8403   1
  -1  -2  13 119.614 52.5080   1
  -1   2 -13 164.971 59.6084   1
  -1  -2  13 189.856 53.2276   5
  -1  -2  13 156.051 54.1437   1
   1  -2 -14 27.4796 23.3091   1
  -1   2 -14 46.4668 24.5568   4
  -1  -2  14 19.3390 8.40664   4
   1  -2 -14 14.7927 25.0640   3
  -1  -2  14 37.4797 25.9118   6
   1   2  14-19.0087 22.8119   1
  -1   2 -14 16.0851 23.6262   1
   1   2  14 49.0620 29.9010   5
  -1   2 -14 36.0223 30.4387   1
  -1  -2  14 59.6109 33.5486   1
  -1  -2  14 81.9344 34.5751   5
  -1  -2  14 72.4504 36.6705   1
  -1  -2  15 14.5465 21.1775   5
  -1  -2  15-19.6254 23.3283   1
   1   2  15 14.4770 21.0764   1
  -1   2 -15-16.9665 24.7002   1
  -1   2 -15 15.9583 18.9700   1
   1   2  15 17.9568 26.1417   1
   1  -2 -15 35.5967 25.9110   4
  -1  -2  15 5.51148 10.0994   4
  -1   2 -15 8.83678 12.8669   4
   1  -2 -15-15.5900 22.6965   3
  -1  -2  15-12.8384 18.6912   6
   1   2  15 8.40979 15.8072   6
   1   2  15-11.5330 21.6762   5
   1  -2 -15-13.6202 22.8962   1
  -1  -2  15 14.5295 24.4247   1
  -1   2 -16 49.3754 41.7960   1
  -1  -2  16 73.5779 46.6463   1
   1   2  16 14.7544 22.0481   1
  -1   2 -16 28.9046 21.6200   3
   1  -2 -16 49.6961 34.4649   1
  -1   2 -16 15.6303 29.7938   1
   1   2  16 53.3663 39.8684   1
   1  -2 -16 51.3282 35.5736   4
  -1   2 -16 127.595 35.3507   4
  -1  -2  16 30.6412 15.1491   4
   1  -2 -16 49.1130 27.9655   3
   1   2  16 79.3156 31.8169   6
  -1  -2  16 78.4641 38.3984   6
  -1  -2  16 31.3824 29.9066   5
   1  -2 -16 13.3161 30.0264   1
  -1  -2  16 57.2668 36.4399   1
   1  -2 -17-16.2926 19.4146   4
  -1   2 -17 33.9060 26.9025   4
  -1  -2  17 3.92963 10.0041   4
   1  -2 -17 34.0970 28.6906   3
   1   2  17 9.14769 15.4386   6
   1  -2 -17-15.5662 18.5535   1
   1   2  17 16.5875 27.9167   1
  -1   2 -17 15.1506 22.0984   1
   1   2  17 32.5863 22.4046   5
  -1  -2  17 33.4937 28.1842   5
  -1   2 -17 14.8577 17.7138   3
   1   2  17 14.7729 17.6133   1
  -1   2 -17 15.4970 29.1568   1
   1  -2 -17 12.8751 15.3656   1
  -1  -2  18 16.8371 24.5157   1
  -1   2 -18 14.9519 28.1044   1
   1   2  18 14.5447 27.3394   1
  -1   2 -18 15.5991 26.2261   3
   1  -2 -18 14.9828 25.1904   1
   1   2  18-16.1771 23.5553   1
  -1   2 -18 14.5669 17.3221   1
   1  -2 -18 15.3959 22.4183   4
  -1   2 -18 11.8913 14.1436   4
   1  -2 -18 17.5340 14.7459   3
   1   2  18-9.51863 16.0086   6
   1   2  18-11.1382 13.2490   5
  -1  -2  18 17.5654 25.5757   5
   1  -2 -18 12.6055 21.1954   1
  -1  -2  18 13.3268 15.8488   1
   1   2  19 14.0903 16.7938   1
  -1   2 -19 48.1765 27.0224   3
   1  -2 -19 14.5834 27.4353   1
  -1   2 -19 27.8234 26.1743   1
   1   2  19-14.9877 17.8577   1
  -1   2 -19 35.5241 24.4096   4
   1  -2 -19-17.8144 21.2106   3
   1   2  19-10.4669 12.5030   6
  -1  -2  19 12.6375 15.0723   6
  -1  -2  19 35.9733 40.0156   5
   1   2  19 11.3936 16.6325   5
   1  -2 -19 57.8653 34.4117   4
   1  -2 -19 11.9869 20.1874   1
  -1   2 -19 14.4711 17.2452   1
  -1  -2  19-12.6660 15.1061   1
   1   2  20 11.1835 13.3649   5
   1  -2 -20 17.7037 21.0882   3
  -1  -2  20 12.1800 25.1135   6
  -1   2 -20 13.2254 22.2743   1
   1  -2 -20 14.0778 23.7044   1
   1  -2 -20 13.5358 11.4607   4
   1   2  20 13.4713 19.6595   1
  -1  -2  20 30.8403 29.0129   1
  -1  -2  20 23.9058 20.1398   1
  -1   2 -20 10.7985 15.7808   4
  -1   2 -21 9.81587 18.4502   4
  -1   2 -21 12.5294 18.2423   1
  -1  -2  21 11.2280 18.8762   1
  -1  -2  21-11.5830 16.8648   6
   1   2  21-10.8054 12.8474   6
   1  -2 -21 17.2612 20.5191   3
  -1  -2  21-14.7677 24.8255   1
   1   2  21-11.0127 18.5144   5
  -1  -2  21-17.3675 25.2844   5
  -1  -2  22 65.3915 30.7990   6
   1   2  22 40.7609 21.5812   6
  -1   2 -22 71.2546 30.3686   4
   1  -2 -22 49.6437 37.1437   3
  -1   2 -22 41.3414 31.0587   3
   1   2  22 61.6378 24.9403   5
  -1  -2  22 49.2635 34.1835   5
   1   2  23 28.0125 22.2612   5
  -1  -2  23 20.3104 19.1596   6
   1   2  23 8.93244 13.1124   6
  -1   2 -23 16.3936 18.3050   2
   1  -2 -23 15.6003 29.3668   3
  -1   2 -23 12.8852 18.8331   3
  -1   2 -23 8.66780 14.6675   4
   1  -2 -23 33.2837 24.7283   4
   1  -2 -24-10.3606 17.4725   4
  -1   2 -24 8.19296 16.9258   4
   1   2  24 23.4966 18.6720   6
  -1  -2  24 28.5084 17.9146   6
  -1   2 -24 23.3775 21.7673   2
  -1   2 -24 11.6948 17.0827   3
  -1  -2  24 13.8429 20.2008   5
   1   2  24 8.99681 13.1726   5
   1  -2 -25-9.69121 16.2913   4
   1   2  25-7.45867 14.0186   6
  -1  -2  25 8.75355 12.7441   6
  -1   2 -25 7.31537 12.2980   2
  -1   2 -25 10.6322 17.8729   3
  -1  -2  25 12.4861 23.4664   5
   1   2  26-7.63405 11.1142   5
  -1   2 -26-6.87491 16.3437   2
   1   2  26-6.71936 11.2959   6
  -1  -2  26 8.04343 11.7101   6
   1  -2 -26 12.1572 17.6982   3
  -1   2 -26 9.75166 14.1966   3
   1  -2 -26 17.6091 18.1267   4
   1   2  27-7.29994 10.6299   5
  -1  -2  27-10.2174 8.59138   5
  -1   2 -27 12.9012 15.3365   2
  -1  -2  27 7.38904 13.8889   6
   1  -2 -27-8.27959 17.0473   4
  -1   2 -27-8.90032 12.9591   3
   1  -2 -27-11.0677 16.1136   3
   1   2  28 17.3679 12.9315   6
  -1  -2  28 13.5706 15.1378   6
   1   2  28 6.69635 9.82462   5
  -1  -2  28 27.5135 17.2791   5
   1  -2 -28 10.0403 14.6671   3
  -1   2 -28 8.14334 11.9175   3
  -1   2 -29-7.53028 12.6673   3
  -1  -2  29 8.25649 9.82585   5
   1   2  29-5.31186 9.99477   6
   1  -2 -29-7.18293 12.0839   4
   1   2  29-6.26230 11.7791   5
   1  -2 -29-9.09733 10.8241   3
  -1  -2  30 23.3654 16.0709   5
   1  -2 -30-6.79652 11.4759   4
   1   2  30 5.87944 9.94236   5
   1   2  30 25.1151 14.6645   6
  -1  -2  30 17.3868 10.9458   6
  -1   2 -30-6.97088 8.35635   3
   1  -2 -30 16.6775 17.2014   3
   1   2  31 5.58942 6.64381   5
   1  -2 -31-6.43922 10.8240   4
  -1  -2  31-5.33860 6.34569   6
   1   2  31 4.72328 7.93969   6
   1   2  32 10.4387 10.7883   5
  -1  -3 -31 1471.73 166.132   3
  -1  -3 -30-8.75654 14.7201   3
  -1  -3 -30 6.50723 10.9395   4
  -1  -3 -29 3073.88 311.843   4
   1   3 -29 3505.97 311.099   2
   1  -3  29 3533.70 312.255   6
   1   3 -29 2538.54 306.724   3
  -1   3  29 2981.09 306.795   5
  -1   3  28 11.8818 12.2772   5
   1  -3  28 6.82828 12.8771   6
  -1  -3 -28 7.21952 13.6100   4
   1   3 -28 29.5560 15.7470   2
   1   3 -28 12.8533 13.2737   3
  -1  -3 -28-10.7735 18.1411   3
  -1   3  27 13767.4 1221.60   5
   1  -3  27 15092.1 1229.55   6
  -1   3  27 11604.2 1214.52   6
  -1  -3 -27 12270.4 1224.61   4
   1   3 -27 10554.2 1217.87   3
  -1  -3 -27 16801.3 1255.58   3
   1   3 -27 13951.5 1221.13   2
  -1  -3 -26 40.2853 21.6136   4
   1   3 -26 44.0856 19.7471   3
  -1  -3 -26 26.1309 24.7287   3
   1  -3  26 16.7028 15.9664   6
  -1   3  26 26.9003 16.5648   6
  -1  -3 -25 6919.93 590.543   3
   1   3 -25 4775.11 549.009   3
  -1   3  25 5827.81 550.169   5
   1  -3  25 6529.88 562.302   6
  -1   3  25 5137.51 542.671   6
  -1  -3 -25 5825.40 557.560   4
   1   3 -25 5855.58 549.073   2
  -1   3  24-5.92881 12.2188   6
   1  -3  24-10.1104 14.7289   6
   1   3 -24 33.7247 17.3665   3
  -1   3  24 7.41099 12.4702   5
   1   3 -24 6.81405 14.0395   2
  -1  -3 -24-15.0855 17.9395   3
  -1  -3 -24 9.09272 18.7278   4
   1  -3  23 456.760 70.8857   6
   1   3 -23 363.553 61.3502   3
  -1   3  23 274.191 55.6867   5
   1   3 -23 390.841 57.7661   2
  -1  -3 -23 368.386 64.2917   4
  -1  -3 -23 334.807 76.9906   3
   1  -3  22 24.4010 22.9602   6
  -1   3  22 8.43468 14.2288   5
  -1  -3 -22 10.3812 19.5466   4
  -1  -3 -22 16.5029 31.0376   3
   1  -3  21 331.004 66.7362   6
  -1   3  21 255.980 50.2450   6
  -1   3  21 356.705 57.7830   5
   1  -3  21 251.618 53.7214   5
   1   3 -21 264.802 51.2376   2
   1   3 -20 17.4692 16.4157   2
   1  -3  20 8.72232 17.9571   5
  -1   3  20-7.92661 14.8972   6
  -1   3  20-9.53777 16.0327   5
  -1  -3 -20-11.7511 19.7531   4
  -1  -3 -20 16.4402 19.5411   3
  -1  -3 -19 16454.1 1653.73   3
  -1  -3 -19 18894.8 1647.40   4
  -1   3  19 18565.9 1635.29   5
   1  -3  19 19354.6 1626.07   5
  -1   3  19 13966.1 1620.73   6
   1  -3  18 17.5033 25.6277   1
   1  -3  18 58.5001 24.7367   5
  -1   3  18 32.2219 22.2819   5
   1   3 -18 29.7011 28.9551   2
  -1  -3 -18 27.4746 25.9629   4
   1  -3  18 15.4649 18.5858   6
  -1   3  18 18.2574 18.9931   6
   1  -3  17 17763.2 2155.21   1
   1   3 -17 20081.6 2143.87   3
  -1   3  17 16808.2 2119.47   6
   1  -3  17 31857.8 2129.65   5
   1   3 -17 17574.5 2166.00   1
   1   3 -17 29057.2 2152.48   2
   1   3 -17 31735.6 2160.17   1
   1  -3  17 29896.3 2137.04   1
  -1   3  17 11066.0 2125.48   1
   1  -3  16 14.5297 21.2291   2
   1  -3  16 8.79330 7.61028   1
   1   3 -16 12.1811 17.8251   1
  -1  -3 -16-15.4558 22.5725   4
   1   3 -16 42.9955 31.3475   1
   1  -3  16 15.5753 32.1165   6
  -1   3  16 22.4061 17.8471   6
   1   3 -16 23.4957 26.1863   2
  -1   3  16 15.8774 23.1843   1
  -1  -3 -16 50.6665 33.7141   3
  -1   3  16 46.7256 27.2684   1
  -1  -3 -16 9.52181 16.1082   1
  -1   3  15 38089.2 5602.70   5
   1   3 -15 56984.2 5650.00   1
  -1   3  15 75947.9 5617.37   1
   1   3 -15 64965.7 5624.99   2
  -1  -3 -15 69526.2 5647.26   4
   1  -3  15 63375.7 5589.36   5
  -1  -3 -15 62256.3 5614.96   3
   1  -3  15 56551.3 5625.03   2
  -1   3  15 59177.9 5595.39   6
   1  -3  15 75490.1 5641.07   6
   1  -3  15 63892.6 5608.91   1
   1   3 -15 66403.7 5629.41   1
  -1  -3 -15 55970.4 5628.13   1
  -1   3  15 47645.3 5614.28   1
   1   3 -14 62.6674 38.5195   3
   1  -3  14 160.323 43.2411   1
  -1   3  14 80.0342 38.4610   5
   1  -3  14 78.9232 24.0405   5
  -1  -3 -14 54.7767 38.8547   4
   1   3 -14 155.555 57.4590   1
  -1   3  14 156.538 47.3548   1
   1   3 -14 138.230 47.5000   2
  -1  -3 -14 84.4047 31.0103   1
  -1   3  14 188.549 46.7910   1
  -1   3  14 71.6684 28.0422   6
   1  -3  14 189.542 52.9117   6
  -1  -3 -14 96.7657 40.5980   3
  -1   3  13 136.151 47.9452   5
   1  -3  13 150.192 56.7415   2
   1  -3  13 210.300 35.5357   5
  -1  -3 -13 345.974 78.7829   4
  -1  -3 -13 184.938 46.2455   3
   1   3 -13 288.489 69.7316   2
   1  -3  13 443.134 74.0103   6
  -1   3  13 246.456 42.0388   6
   1   3 -13 194.847 57.6359   1
   1  -3  13 177.351 52.9986   1
  -1  -3 -13 168.755 53.3496   1
   1   3 -13 285.805 63.1023   3
  -1  -3 -13 201.797 48.2696   1
  -1   3  13 332.756 59.2219   1
   1   3 -12 73.4084 36.3347   3
  -1  -3 -12 81.6939 34.0651   1
   1  -3  12 151.967 50.1527   1
   1   3 -12 30.7716 30.6300   1
   1  -3  12 139.651 26.5990   5
  -1   3  12 133.347 44.5665   5
  -1   3  12 146.682 31.9984   6
   1  -3  12 118.796 41.2557   6
  -1  -3 -12 62.1429 40.2193   4
   1   3 -12 131.858 44.9567   1
  -1   3  12 12.3224 27.3068   1
   1   3 -12 150.123 58.6794   2
  -1   3  12 129.299 40.7883   1
   1  -3  12 14.1998 40.8516   1
  -1  -3 -12 89.1858 33.9942   1
   1  -3  12 52.0250 34.1215   2
  -1  -3 -12 91.6897 31.5102   3
  -1   3  11 316.971 48.2161   2
   1  -3  11 454.121 93.8755   2
   1  -3  11 629.210 91.3390   1
  -1  -3 -11 399.988 73.1019   1
   1   3 -11 397.751 80.9114   1
   1  -3  11 622.146 87.1914   6
   1   3 -11 623.249 92.6795   3
  -1   3  11 444.902 82.7724   5
  -1   3  11 360.116 56.8463   6
   1   3 -11 578.837 95.9781   1
  -1  -3 -11 391.930 70.2578   1
  -1   3  11 541.007 84.5007   1
   1  -3  11 611.392 88.3336   1
  -1   3  11 241.187 61.5999   1
   1   3 -11 711.742 111.397   2
  -1  -3 -11 438.992 69.2809   3
   1  -3  11 446.211 55.3803   5
   1   3 -10 12.4464 23.4014   3
   1  -3  10 13.3347 19.4244   1
  -1  -3 -10-9.50361 15.9902   1
   1   3 -10 13.9972 26.3148   1
   1  -3  10 18.2054 26.5114   2
  -1  -3 -10 8.44599 15.8883   3
  -1   3  10 13.0882 22.0114   5
  -1  -3 -10 23.3688 34.0259   4
  -1   3  10-3.07625 10.9916   2
   1  -3  10 11.7701 19.7970   6
   1  -3  10 23.5048 24.2049   1
  -1  -3 -10 9.92936 16.7052   1
   1   3 -10 39.8121 44.2699   2
  -1   3  10 10.0811 18.9587   1
   1   3 -10-13.4087 22.5499   1
  -1   3   9 45419.0 2953.76   5
  -1  -3  -9 34774.4 2916.74   1
  -1   3   9 44327.1 2949.61   1
   1   3  -9 31264.3 2927.57   1
  -1   3   9 30437.7 2897.44   6
   1  -3   9 26586.1 2915.46   6
  -1  -3  -9 28653.6 2973.11   4
   1  -3   9 33787.6 2922.68   1
   1   3  -9 33799.9 2928.27   3
  -1  -3  -9 26611.9 2904.25   3
  -1  -3  -9 28163.7 2907.83   1
   1  -3   9 37913.9 2950.31   1
   1   3  -9 40242.2 2940.13   1
  -1   3   9 21973.2 2903.02   1
   1   3  -9 40766.1 3001.86   2
  -1   3   9 28756.2 2891.25   2
   1  -3   9 33561.6 2957.12   2
   1  -3   8 22.0491 18.5799   6
  -1   3   8 16.9910 12.6652   6
   1   3  -8-10.9838 18.5116   1
   1  -3   8 14.4972 29.8757   1
   1  -3   8 19.0486 35.8238   2
  -1   3   8 13.6013 22.9021   1
  -1  -3  -8 39.8288 20.1295   1
  -1   3   8 25.4643 26.2460   5
  -1  -3  -8 24.6613 35.9251   4
  -1   3   8 8.36845 13.2264   2
  -1  -3  -8 16.4279 13.8720   3
  -1   3   8 7.83079 14.7776   1
   1   3  -8 9.77150 20.1613   3
   1   3  -8-11.1013 18.7085   1
  -1   3   7 17124.8 1853.00   1
   1   3  -7 19842.8 1849.29   1
   1  -3   7 17610.1 1877.27   2
   1  -3   7 20784.9 1850.76   6
  -1   3   7 18259.3 1829.22   6
  -1  -3  -7 16153.6 1895.56   4
   1  -3   7 18245.4 1838.61   1
  -1  -3  -7 18698.0 1837.96   3
   1   3  -7 19338.2 1841.21   3
   1   3  -7 23964.8 1851.82   1
   1  -3   7 21737.0 1870.28   1
  -1  -3  -7 19519.8 1838.31   1
  -1   3   7 18717.2 1823.73   2
   1   3  -7 15961.0 1889.81   2
  -1  -3  -7 20699.1 1849.29   5
   1  -3   6 32.4755 25.7834   6
   1   3  -6 23.7117 28.2292   3
  -1   3   6 6.71330 12.7181   6
  -1  -3  -6 40.4159 25.4700   1
   1   3  -6 8.02435 17.9153   1
  -1   3   6 33.2770 29.5246   5
  -1  -3  -6 47.0820 59.3777   4
   1   3  -6 16.7390 11.5983   4
   1   3  -6 9.82656 10.8478   4
  -1   3   6 19.0739 22.0907   1
   1   3  -6 98.2549 50.5950   2
  -1  -3  -6 24.3849 20.5573   3
   1  -3   6 15.2006 16.9763   1
  -1   3   6-12.9629 24.4144   1
  -1  -3  -6 6.50606 18.2064   1
  -1   3   5 373814. 25532.1   5
   1   3  -5 240256. 25561.5   2
  -1   3   5 296662. 25505.3   6
   1  -3   5 261911. 25496.1   5
  -1  -3  -5 303890. 25524.1   5
  -1   3   5 221192. 25511.5   1
  -1  -3  -5 313407. 25499.1   1
   1   3  -5 274412. 25498.5   4
  -1  -3  -5 274271. 25579.2   4
   1  -3   5 251829. 25502.7   1
   1   3  -5 267445. 25504.9   3
  -1  -3  -5 269584. 25507.0   3
   1   3  -5 293645. 25503.8   1
   1  -3   5 237421. 25519.8   1
  -1  -3  -5 278211. 25512.4   1
  -1   3   5 258336. 25495.7   1
   1  -3   5 277809. 25519.0   6
   1  -3   5 308709. 25569.3   2
   1   3  -4 376.418 57.6894   3
   1  -3   4 321.251 66.2769   1
  -1  -3  -4 345.076 49.6715   1
  -1   3   4 350.093 62.2887   1
   1  -3   4 313.876 53.6231   5
  -1   3   4 313.339 56.1700   6
  -1  -3  -4 394.270 71.0302   5
   1  -3   4 561.444 109.003   2
  -1  -3  -4 379.611 91.3417   4
   1   3  -4 426.773 75.8764   4
  -1  -3  -4 285.640 56.4894   3
   1   3  -4 422.344 114.313   2
   1   3  -4 362.813 52.8599   1
   1  -3   4 429.817 69.1889   6
   1   3  -4 528.778 69.7871   1
  -1  -3  -4 238.085 53.8204   1
  -1   3   4 201.400 52.2851   1
   1  -3   4 419.768 55.2963   1
   1  -3   3 130.200 33.0970   5
   1  -3   3 124.137 45.7390   1
  -1   3   3 206.614 37.3333   1
  -1   3   3 56.1832 26.9071   1
  -1  -3  -3 149.053 30.3843   1
   1  -3   3 167.296 31.9885   1
  -1  -3  -3 95.4821 39.5193   5
  -1  -3  -3 181.803 66.7550   4
   1   3  -3 253.895 72.3467   4
  -1  -3  -3 194.225 37.2398   3
   1   3  -3 183.652 37.6185   3
   1   3  -3 212.814 33.6021   1
   1   3  -3 174.882 70.5653   2
  -1  -3  -3 131.152 37.1155   1
   1   3  -3 149.676 35.2522   1
  -1  -3  -2 83.2924 34.7938   5
  -1   3   2 34.7060 19.5627   5
  -1  -3  -2 31.4205 32.5041   4
   1   3  -2 27.2531 14.3945   1
  -1   3   2 45.8071 14.4251   1
  -1  -3  -2 27.3379 15.5802   1
  -1  -3  -2 50.4388 22.8891   3
   1   3  -2 18.1071 17.1325   3
  -1  -3  -2 28.3263 15.7041   1
  -1   3   2 26.6099 12.8652   1
   1  -3   2 38.5865 23.8438   1
   1  -3   2 88.5262 55.8960   2
   1   3  -2 29.5237 17.8414   1
   1   3  -2 118.590 66.5258   2
   1  -3   1 14024.7 931.934   2
  -1  -3  -1 9435.67 815.845   1
  -1   3   1 9200.91 798.632   1
  -1  -3  -1 10626.4 849.447   5
   1   3  -1 13591.7 897.692   2
  -1  -3  -1 10248.1 860.303   4
  -1   3   1 9017.67 797.720   1
   1  -3   1 4596.27 801.581   1
  -1  -3  -1 7932.80 808.952   1
   1  -3   1 8767.57 846.991   3
   1   3  -1 9060.97 822.269   3
   1   3  -1 8721.56 815.922   3
   1   3  -1 6628.98 807.370   1
   1  -3   1 10062.6 806.783   1
   1   3  -1 9518.04 816.705   1
   1  -3   1 9690.02 832.798   6
   1   3   0-5.86847 13.0495   1
   1  -3   0 2.03134 6.15570   1
  -1  -3   0-12.7210 21.3831   5
   1  -3   0 21.8963 36.8061   2
  -1  -3   0-4.82373 10.7264   1
  -1   3   0 1.80483 4.55075   1
  -1  -3   0 12.0408 22.6287   4
   1   3   0 6.38309 10.7295   3
   1  -3   0-12.9846 15.4335   3
   1  -3   0 2.17381 5.16762   1
   1   3   0-5.03228 12.6884   1
   1  -3   0-9.40186 17.6693   6
  -1  -3   0-12.7074 18.4985   6
  -1   3   0 2.38007 6.63451   1
  -1  -3   0 5.81925 10.9364   1
  -1  -3   1 9713.44 912.302   5
   1   3   1 11799.1 925.254   2
  -1  -3   1 9179.93 901.833   4
  -1  -3   1 7940.75 879.254   1
  -1   3  -1 10814.6 909.112   4
   1  -3  -1 10398.5 916.327   3
   1   3   1 8220.04 877.823   1
  -1   3  -1 8982.91 871.593   1
   1  -3  -1 9825.19 868.868   1
   1  -3  -1 9462.64 866.443   1
  -1  -3   1 7999.20 908.888   6
   1  -3  -1 7876.90 891.666   6
  -1   3  -1 9958.08 873.549   1
  -1  -3   1 8756.47 884.465   1
   1  -3  -1 13465.5 982.365   2
  -1  -3   2 53.9486 32.2351   6
   1  -3  -2 16.8687 16.1991   6
  -1  -3   2 42.9050 27.1909   4
  -1  -3   2 44.8435 18.9481   1
  -1   3  -2 44.9661 13.7728   1
   1  -3  -2 54.5079 34.5209   3
  -1   3  -2 40.8824 27.3687   4
   1   3   2 42.6637 17.1001   1
   1  -3  -2 22.8611 9.88701   1
   1  -3  -2 46.4222 15.5363   1
  -1   3  -2 25.9453 19.9375   5
  -1  -3   2 76.5988 35.7430   5
   1   3   2 56.8283 34.6034   2
  -1  -3   2-5.54042 13.5876   1
   1   3   2 61.1114 20.6251   1
  -1   3  -2 16.2372 13.2928   1
   1  -3  -3 280.647 41.7790   1
  -1   3  -3 110.932 26.6454   1
   1   3   3 211.988 35.1255   1
   1   3   3 128.934 45.6008   6
  -1  -3   3 287.837 56.4590   5
  -1  -3   3 153.362 50.3464   6
   1  -3  -3 205.800 70.6217   2
   1  -3  -3 258.291 57.1292   4
  -1  -3   3 101.916 34.2617   4
   1  -3  -3 76.3989 23.6297   1
  -1  -3   3 161.013 35.3521   1
  -1   3  -3 132.801 36.6697   4
   1   3   3 200.818 47.6198   2
  -1   3  -3 185.960 38.6462   1
  -1  -3   3 103.948 31.2373   1
   1   3   3 152.131 31.0331   1
   1  -3  -3 274.242 58.2077   3
   1   3   3 117.468 30.9191   3
   1  -3  -4 346.632 70.6504   3
   1   3   4 376.827 53.4567   3
  -1   3  -4 359.441 69.1255   3
  -1   3  -4 246.204 47.9673   1
   1   3   4 390.287 54.0225   1
   1   3   4 310.329 64.5981   6
  -1   3  -4 379.109 52.8528   5
  -1  -3   4 444.774 74.4618   5
   1  -3  -4 462.883 98.6123   2
  -1  -3   4 403.857 60.3298   4
   1  -3  -4 423.888 86.5946   4
   1   3   4 427.247 64.0719   2
  -1   3  -4 390.730 62.6828   4
  -1   3  -4 305.504 63.2183   1
  -1  -3   4 276.026 55.0893   1
   1  -3  -4 266.554 46.0363   1
   1   3   4 382.250 53.6577   1
  -1  -3   4 445.666 64.9846   1
  -1   3  -5 278030. 25746.0   5
  -1  -3   5 290971. 25776.5   5
   1  -3  -5 291265. 25804.4   2
   1   3   5 275607. 25756.4   2
  -1   3  -5 172210. 25760.7   1
   1  -3  -5 280903. 25751.4   1
  -1  -3   5 287339. 25763.2   1
   1  -3  -5 274539. 25783.6   4
  -1   3  -5 288281. 25759.7   4
   1   3   5 265800. 25756.3   1
   1   3   5 284343. 25753.2   3
   1  -3  -5 297768. 25787.1   3
   1  -3  -5 281389. 25783.6   1
   1   3   5 297341. 25755.8   1
  -1   3  -5 286517. 25752.0   1
  -1  -3   5 300550. 25758.4   1
   1   3   5 287947. 25774.4   6
  -1   3  -5 286471. 25767.7   3
  -1  -3   6 12.6993 26.2433   6
  -1   3  -6 27.7495 25.8845   3
   1  -3  -6 59.7648 37.7415   1
  -1   3  -6 27.2070 16.3289   1
   1   3   6 10.5152 15.4760   6
  -1   3  -6 35.1368 15.8263   5
   1   3   6 43.8329 36.9104   2
   1  -3  -6 32.7105 38.9464   2
   1   3   6 25.2320 16.0674   1
   1  -3  -6 14.0850 26.5684   4
   1   3   6 32.3742 21.8865   2
  -1   3  -6 42.5233 26.0638   4
  -1  -3   6 14.6088 22.2518   1
   1  -3  -6 27.3704 34.5810   3
  -1  -3   6 30.0335 25.3447   1
   1  -3  -6 5.91090 15.0770   1
   1  -3  -7 29591.1 1843.54   2
   1   3   7 20779.8 1801.65   2
  -1   3  -7 19287.0 1819.39   1
  -1  -3   7 21002.5 1807.10   1
   1  -3  -7 18108.7 1784.11   1
  -1  -3   7 17015.1 1795.74   5
  -1   3  -7 18138.8 1771.42   5
   1  -3  -7 19791.1 1818.46   4
  -1   3  -7 20229.8 1784.75   4
   1   3   7 16538.8 1790.95   6
  -1  -3   7 13140.4 1790.71   6
   1  -3  -7 18543.6 1810.05   3
   1   3   7 18683.3 1779.39   1
  -1   3  -7 17437.8 1788.60   3
   1  -3  -7 25242.1 1851.75   1
   1   3   7 20689.9 1792.58   1
  -1   3  -7 20981.1 1789.39   1
  -1  -3   7 20364.2 1790.01   1
  -1  -3   8 10.4297 15.2890   5
  -1   3  -8 25.5941 10.3496   5
   1   3   8 12.4955 14.0089   1
  -1  -3   8 51.2450 30.5079   1
  -1   3  -8 31.6328 23.0946   1
  -1  -3   8 34.9517 24.0525   6
  -1   3  -8 19.0778 15.2239   4
   1  -3  -8 24.0897 24.8621   2
   1   3   8 7.03228 17.8222   2
  -1  -3   8 32.3237 16.7333   1
   1   3   8-10.0790 12.1143   1
   1  -3  -8 16.5635 36.8755   1
  -1   3  -8 8.64031 14.6348   3
   1   3   8 26.5775 19.7818   6
   1  -3  -8 13.0946 29.1735   3
   1   3   9 27622.4 2967.46   2
   1  -3  -9 37428.6 3029.88   4
   1   3   9 33663.0 2973.69   2
   1  -3  -9 51579.1 3017.68   2
  -1  -3   9 32804.2 3015.94   1
   1  -3  -9 32231.8 2986.39   1
  -1   3  -9 36109.0 3027.67   1
  -1  -3   9 31255.6 2998.80   6
   1  -3  -9 28646.8 3000.06   3
  -1  -3   9 29627.3 2994.09   5
  -1   3  -9 28933.7 2968.47   5
  -1   3  -9 28376.3 2985.79   3
   1  -3  -9 43401.9 3052.71   1
   1   3   9 32800.2 3002.94   1
  -1   3  -9 39262.5 2998.61   1
  -1  -3   9 31865.2 2989.12   1
   1   3  10 20.6149 15.2981   1
  -1   3 -10 31.5069 37.4563   1
  -1  -3  10 16.0617 23.3932   1
  -1   3 -10 8.67959 17.8841   3
  -1  -3  10-10.9688 15.9848   6
  -1  -3  10-9.97148 16.7777   5
   1   3  10 11.2751 10.0785   2
   1  -3 -10 15.3011 19.3043   2
  -1   3 -10 20.5222 17.2641   1
   1   3  10 13.7097 28.2341   1
   1  -3 -10-16.4047 19.5126   1
  -1   3 -10 24.2008 13.3362   5
   1  -3 -10-17.0025 20.2227   4
  -1   3 -10 5.54955 14.0122   4
  -1  -3  10-9.12777 17.1701   1
   1  -3 -10 8.31277 12.1238   1
   1  -3 -10 12.1086 28.7940   3
   1   3  10 4.68286 8.60981   2
  -1   3 -11 412.597 69.8626   3
   1  -3 -11 568.838 108.874   1
  -1   3 -11 540.584 82.9745   1
   1   3  11 264.586 73.2883   1
  -1   3 -11 385.285 54.6519   5
  -1  -3  11 468.330 72.1622   5
   1  -3 -11 406.636 62.4170   2
   1  -3 -11 540.590 96.4166   4
  -1   3 -11 495.440 62.5842   4
   1  -3 -11 468.417 73.4095   1
   1   3  11 454.721 65.6481   1
  -1  -3  11 413.634 71.0355   1
   1  -3 -11 368.863 74.0152   3
  -1   3 -11 391.834 85.6194   1
   1   3  11 604.725 73.5559   6
  -1  -3  11 449.786 77.0941   6
  -1  -3  12 186.086 41.1149   6
  -1   3 -12 88.1376 30.0899   3
   1  -3 -12 140.210 46.2557   1
   1   3  12 49.8075 42.8332   1
  -1   3 -12 96.8077 39.1207   1
   1   3  12 137.269 33.3867   6
  -1  -3  12 79.4394 32.5181   5
   1  -3 -12 40.6219 18.2548   2
   1   3  12 135.646 35.9915   5
  -1   3 -12 93.3944 23.7416   5
   1  -3 -12 124.173 45.6379   4
  -1   3 -12 86.8761 24.8453   4
  -1  -3  12 72.8656 33.9686   1
   1  -3 -12 60.2425 30.0441   3
   1  -3 -12 77.6590 32.8751   1
  -1   3 -12 15.0549 26.8832   1
   1   3  12 100.961 29.1410   1
  -1  -3  13 232.255 48.7848   5
   1  -3 -13 289.048 67.7808   1
  -1   3 -13 204.099 54.0459   1
  -1   3 -13 290.214 53.2088   3
  -1  -3  13 233.801 52.7605   6
   1   3  13 269.777 51.1928   5
  -1   3 -13 216.706 39.7741   5
   1  -3 -13 285.786 69.2031   4
  -1   3 -13 221.574 40.1719   4
   1   3  13 225.506 44.1073   6
   1   3  13 267.284 49.2866   1
   1  -3 -13 227.633 52.3239   3
   1  -3 -13 254.751 53.4259   1
   1   3  14 183.989 37.2965   6
  -1  -3  14 112.028 36.4673   6
  -1  -3  14 94.5717 37.7534   5
   1  -3 -14 104.660 39.9819   1
  -1   3 -14 105.510 37.4978   1
   1   3  14 32.6411 36.1426   1
  -1   3 -14 236.488 45.5371   3
   1   3  14 154.654 38.2559   5
   1  -3 -14 88.8390 44.2875   4
  -1   3 -14 132.660 30.2211   4
   1  -3 -14 148.685 43.7320   3
   1   3  14 137.889 36.4907   1
  -1   3 -14 158.690 53.1375   1
  -1  -3  14 157.415 42.2477   1
   1  -3 -14 74.2805 33.6432   1
   1   3  15 81710.5 5597.67   5
  -1   3 -15 58433.3 5569.42   4
   1   3  15 55288.8 5579.58   1
  -1   3 -15 73298.4 5594.62   3
   1   3  15 42479.9 5597.19   1
   1  -3 -15 74444.8 5620.07   1
  -1  -3  15 65910.5 5597.93   1
   1  -3 -15 51983.3 5605.98   4
   1   3  15 66512.1 5576.87   6
  -1  -3  15 57034.5 5593.06   6
   1  -3 -15 46042.4 5581.15   1
  -1   3 -15 56588.6 5600.73   1
  -1  -3  15 58316.9 5589.38   5
   1  -3 -16 42.3567 29.1456   1
   1   3  16 15.3201 28.8712   1
  -1   3 -16 13.3413 16.0015   1
  -1  -3  16 11.8032 19.9556   6
   1   3  16 43.9256 29.2647   5
  -1   3 -16 27.5038 23.2150   1
  -1  -3  16 23.6871 20.0231   1
  -1   3 -16 22.4037 29.8490   3
  -1  -3  16 16.6251 24.2962   1
   1   3  16 28.9196 18.2427   1
   1   3  16 14.1411 16.9440   6
   1  -3 -16 33.8595 37.7069   4
  -1   3 -17 31059.4 2645.58   4
  -1  -3  17 27031.7 2656.11   6
   1   3  17 32047.4 2643.73   6
  -1  -3  17 33146.6 2667.98   5
  -1  -3  17 28215.1 2677.44   1
  -1   3 -17 24724.5 2660.37   1
   1   3  17 24156.2 2668.32   1
   1  -3 -17 27250.2 2674.57   1
  -1   3 -17 18852.0 2645.82   1
  -1  -3  17 23246.7 2651.87   1
   1  -3 -18 30.8023 36.8304   4
  -1   3 -18 61.1761 26.7853   4
  -1  -3  18 12.8433 19.1214   5
   1   3  18 53.8387 26.9525   6
  -1  -3  18 15.6936 29.7649   1
  -1   3 -18 61.8464 31.4445   3
  -1  -3  18 23.7344 24.7580   6
   1   3  18 50.6127 28.5001   5
  -1  -3  19 15544.2 1520.87   6
  -1   3 -19 18126.0 1536.72   3
   1  -3 -19 19089.5 1544.24   3
   1  -3 -19 18335.7 1540.33   4
  -1  -3  19 18283.8 1536.47   5
  -1   3 -20-9.61777 16.1734   4
  -1  -3  20-14.1113 26.5240   5
  -1   3 -20 41.0707 30.4460   3
   1  -3 -20 30.9843 29.1186   3
   1  -3 -20-13.5696 19.7590   4
  -1  -3  20 11.8541 17.2626   6
   1   3  20 8.03428 13.5130   6
   1   3  20-10.4532 17.5772   5
   1   3  21 255.759 54.2335   5
  -1   3 -21 197.711 54.1261   3
   1  -3 -21 227.446 54.9179   4
   1  -3 -21 271.652 67.1034   3
   1   3  21 250.662 47.5468   6
  -1  -3  21 332.431 64.9911   5
  -1  -3  22 28.8652 29.7354   5
   1  -3 -22 16.2091 27.2713   3
   1  -3 -22 11.7374 19.7643   4
  -1  -3  22 11.1852 21.0532   6
   1   3  22 9.17396 15.4650   6
   1   3  22 10.4162 15.2080   5
  -1   3 -22 13.8168 16.4641   3
  -1  -3  23 297.755 58.2285   6
   1   3  23 194.021 53.1338   5
  -1   3 -23 381.979 59.4300   2
   1  -3 -23 419.425 81.9557   3
   1  -3 -23 359.403 66.6123   4
   1  -3 -24 9.79806 14.2968   4
  -1  -3  24 9.98350 11.9066   6
   1   3  24 9.19219 15.4824   6
  -1   3 -24 24.3215 20.4648   2
   1   3  24-9.47294 15.9534   5
   1  -3 -24 31.4429 34.9728   3
  -1  -3  24 27.1043 25.4879   5
   1  -3 -25 6004.85 624.346   3
  -1   3 -25 6422.83 598.561   2
   1   3  25 6038.20 603.278   5
  -1  -3  25 6739.96 621.743   5
   1   3  25 6114.62 601.799   6
  -1  -3  25 5743.01 600.105   6
  -1  -3  26 42.7971 20.4557   6
   1   3  26 24.6404 21.9306   5
  -1  -3  26 23.6773 26.4090   5
   1  -3 -26 42.2653 29.0800   3
   1   3  26 7.71385 14.6486   6
   1  -3 -26 8.48431 16.0829   4
  -1   3 -27 14374.9 1274.88   2
   1  -3 -27 12816.8 1275.79   4
   1   3  27 13678.3 1273.66   6
  -1  -3  27 12285.4 1274.06   6
  -1  -3  27 15160.0 1295.08   5
  -1   3 -27 12247.3 1280.08   3
   1  -3 -27 15692.0 1305.20   3
  -1   3 -28 25.3234 20.0974   3
  -1   3 -28 12.6496 15.9866   2
   1  -3 -28 11.8553 19.9593   3
   1   3  28 7.13558 10.4477   5
   1   3  28 6.03743 11.4015   6
   1  -3 -28 21.6648 14.9093   4
  -1  -3  28 7.16293 12.0924   6
   1  -3 -29 3107.18 333.486   4
   1   3  29 3446.39 332.132   6
  -1  -3  29 3174.16 334.141   6
   1   3  29 3547.17 335.733   5
  -1   3 -29 3250.59 338.231   3
   1  -3 -29 3692.30 353.800   3
   1   3  30 5.91004 9.93483   5
   1  -3 -30-6.36122 10.6932   4
   1  -3 -30-9.60853 11.4211   3
   1   3  30 5.13545 10.5728   6
   1  -3 -31 1293.81 141.981   4
  -1  -4 -30 29.5412 20.2978   3
   1   4 -30 5.33156 11.0232   2
  -1  -4 -29-10.8760 15.8646   3
   1   4 -29 16.3919 12.1919   2
   1   4 -28 51.5094 20.7077   2
  -1  -4 -28 45.6509 18.5147   4
  -1  -4 -28 11.4927 21.8820   3
   1   4 -28 25.5265 17.3204   3
  -1  -4 -27 12.3734 18.0138   3
   1  -4  27-8.23367 6.92426   6
   1   4 -27-6.92539 8.23498   3
   1   4 -27-5.82121 13.8402   2
  -1   4  27 6.27935 7.46746   5
  -1  -4 -27-6.93101 15.4141   4
  -1  -4 -26 13.0811 15.5496   3
   1  -4  26-9.15748 10.8867   6
   1   4 -26 5.99381 12.3414   2
  -1   4  26 6.61894 12.4411   5
   1   4 -26-7.43704 12.5030   3
  -1  -4 -26 7.37819 10.7428   4
  -1  -4 -25 13.5389 22.7590   3
  -1  -4 -25-7.85075 13.1983   4
   1   4 -25 12.6497 15.0369   2
  -1   4  25 7.23521 10.5347   5
   1   4 -25-8.06339 9.58652   3
  -1   4  24 60.0548 23.2979   6
  -1  -4 -24 67.2064 25.2543   4
   1   4 -24 73.6420 27.1306   2
   1   4 -24 43.8233 22.9768   3
  -1   4  24 86.7319 28.8102   5
  -1  -4 -23 13.5050 19.6596   3
  -1   4  23-8.24428 13.8581   5
   1  -4  23-11.9483 20.0843   6
  -1   4  23 6.87715 16.3483   6
   1   4 -23-7.10779 14.6329   2
  -1  -4 -23 9.00597 10.7045   4
   1   4 -23 9.46300 15.9066   3
  -1  -4 -22 26.1127 28.3999   3
  -1   4  22 125.692 34.1448   5
   1  -4  22 139.616 39.5399   6
   1   4 -22 83.3262 28.5249   2
  -1  -4 -22 145.310 35.7390   4
   1   4 -22 30.9527 24.7069   3
  -1  -4 -21-12.8290 24.1127   3
  -1   4  21 9.34855 11.1174   5
  -1   4  21 8.59828 16.1630   6
   1  -4  21-13.2250 19.2552   6
  -1  -4 -21-10.4162 19.5788   4
   1   4 -21-11.0487 18.5755   3
   1   4 -21-7.95613 13.3784   2
  -1   4  20-8.90560 16.7376   6
   1  -4  20 13.4991 19.6518   6
   1   4 -20 8.54292 12.4376   2
  -1  -4 -20-11.2551 13.3791   4
   1   4 -20 11.9941 20.1620   3
  -1  -4 -19 33.4875 24.8648   3
  -1   4  19 21.3591 22.0348   5
  -1   4  19 16.3991 15.4791   6
   1  -4  19-13.5040 11.4437   6
   1   4 -19 8.93329 18.4492   2
  -1  -4 -19 12.1777 20.5221   4
   1   4 -19 37.9012 26.0503   3
   1  -4  18-13.2629 19.3173   6
  -1   4  18 21.7966 17.2829   6
  -1   4  18 22.9450 21.5697   5
   1   4 -18-9.66969 16.2661   2
  -1  -4 -18 13.1797 22.1630   4
  -1  -4 -18-10.3236 12.2865   3
  -1  -4 -17 19.6479 18.6322   3
   1   4 -17 21.0048 25.0920   2
   1  -4  17 51.3215 28.6405   6
  -1   4  17 47.0347 26.2674   5
   1   4 -17 13.9691 12.0057   3
  -1  -4 -17 14.2149 20.8445   4
   1  -4  17 20.4882 14.4966   5
  -1  -4 -16 118.685 33.1327   3
   1   4 -16 123.568 40.8792   2
  -1   4  16 182.968 36.1747   6
   1  -4  16 159.804 41.9148   6
  -1   4  16 23.8361 23.6026   5
  -1  -4 -16 91.6818 38.1389   1
   1  -4  16 181.462 31.9729   5
  -1  -4 -16 122.653 42.6164   4
  -1   4  15 24.2509 22.7933   5
  -1  -4 -15-8.72631 14.6768   3
   1  -4  15-14.2743 12.0074   1
   1   4 -15 24.6106 23.1312   2
  -1   4  15 12.7163 21.3809   1
   1  -4  15 4.79380 11.4067   5
  -1  -4 -15 10.3593 17.4204   1
   1   4 -15-13.5761 11.4212   3
   1   4 -15 15.7086 22.8729   1
   1  -4  15 23.4293 19.6978   6
  -1   4  15-5.82253 13.8503   6
   1  -4  14 176.061 31.6689   5
   1   4 -14 204.976 50.5356   3
  -1  -4 -14 139.220 40.4320   1
   1  -4  14 133.944 50.8143   2
   1  -4  14 126.083 40.3392   6
   1  -4  14 118.025 42.5960   1
   1   4 -14 256.877 56.6117   2
   1   4 -14 186.593 52.0494   1
  -1   4  14 171.671 33.0007   6
  -1  -4 -14 148.470 36.6134   3
  -1   4  13 170.021 30.3626   6
  -1  -4 -13 85.7597 31.0741   1
   1   4 -13 110.508 41.0743   1
   1  -4  13 164.116 30.4376   5
  -1   4  13 143.308 44.1333   5
   1  -4  13 78.0826 41.0461   2
  -1  -4 -13 55.5984 36.7075   4
   1  -4  13 154.534 42.7930   1
   1   4 -13 267.970 59.8210   2
  -1   4  13 100.478 32.5801   1
  -1   4  13 102.517 21.0942   2
  -1  -4 -13 98.2428 28.2347   3
   1   4 -13 86.4402 39.1746   3
   1   4 -13 132.313 47.2934   1
   1  -4  13 76.5519 29.9112   6
  -1   4  12 41.5753 20.6521   6
   1  -4  12 70.7168 25.2276   1
   1   4 -12 84.2200 38.1760   1
   1  -4  12 32.7961 28.0294   2
   1  -4  12 95.5673 34.9369   1
  -1  -4 -12 49.0586 22.3185   1
  -1   4  12 6.35814 17.6475   1
  -1   4  12 81.0472 34.0909   5
  -1  -4 -12 19.3204 28.5815   4
   1  -4  12 52.4582 28.3446   6
   1   4 -12 81.8511 45.9147   2
  -1   4  12 110.811 29.9729   1
   1   4 -12 71.4853 32.0713   1
   1   4 -12 22.9282 30.8908   3
  -1  -4 -12 73.7976 23.4160   3
   1   4 -11 21.2383 28.3423   3
   1  -4  11 16.1409 18.1323   1
   1   4 -11 62.4363 27.8882   1
   1  -4  11 57.7453 25.7102   1
  -1   4  11 12.1431 9.21106   1
  -1   4  11 5.24576 10.1939   6
   1  -4  11 38.4585 17.3369   5
   1  -4  11 17.4070 29.3747   2
  -1   4  11 90.8003 31.7444   5
  -1  -4 -11 19.8340 37.3648   4
  -1   4  11 21.2576 11.9802   2
   1   4 -11 54.0196 37.1608   2
  -1  -4 -11 8.26157 12.3030   3
   1  -4  11 41.9301 21.7357   6
   1   4 -11 22.0149 26.2950   1
   1  -4  10 64.1847 19.7576   5
   1  -4  10 36.7426 38.1995   2
   1  -4  10 81.9463 27.7475   6
  -1   4  10 90.3963 33.3323   5
  -1  -4 -10 99.9942 47.8426   4
   1   4 -10 46.6532 27.6900   3
   1  -4  10 48.8968 24.3253   1
  -1  -4 -10 61.4921 21.3879   1
  -1   4  10 53.4444 19.3788   1
   1  -4  10 83.9706 28.7346   1
  -1  -4 -10 42.3301 20.8276   1
  -1   4  10 5.62273 10.8668   1
  -1   4  10 82.7591 24.2450   6
  -1  -4 -10 33.2991 16.5386   3
  -1   4   9 112.994 28.0407   6
   1   4  -9 134.221 48.1487   1
   1  -4   9 120.567 32.6755   1
  -1  -4  -9 128.359 32.5216   1
   1  -4   9 113.114 35.7122   6
   1  -4   9 124.154 27.0158   5
   1  -4   9 174.897 55.5815   2
  -1  -4  -9 178.060 58.9312   4
   1   4  -9 138.245 39.1787   1
   1   4  -9 235.281 68.4053   2
  -1   4   9 124.610 28.0980   1
  -1  -4  -9 136.902 38.0505   1
  -1   4   9 80.0516 22.9409   1
   1   4  -9 111.156 34.4649   3
  -1  -4  -9 207.560 41.3892   3
   1   4  -8 15.8078 24.3364   3
   1  -4   8 53.6930 24.5037   1
  -1  -4  -8 26.0876 19.4716   1
   1   4  -8 39.7645 29.7879   1
  -1   4   8 49.3851 20.5516   6
   1  -4   8 63.6889 21.3621   5
   1  -4   8 72.5188 31.6884   6
  -1  -4  -8 38.3899 36.3305   4
   1   4  -8 37.5320 10.6468   4
  -1  -4  -8 23.8832 18.2202   1
   1  -4   8 38.4954 19.1707   1
  -1   4   8 42.2168 14.8331   1
   1   4  -8 91.5129 54.5566   2
  -1   4   8 64.3587 20.8350   1
  -1  -4  -8 50.3354 24.8025   3
   1   4  -8 86.5610 26.5829   1
   1  -4   7 369.368 92.3465   2
  -1  -4  -7 347.472 56.0458   3
  -1   4   7 373.424 64.2832   5
   1   4  -7 311.759 92.6106   2
  -1  -4  -7 566.596 101.474   4
   1   4  -7 311.474 40.1259   4
   1   4  -7 340.228 45.4748   4
  -1  -4  -7 344.714 58.7257   5
   1  -4   7 374.738 50.4300   5
  -1   4   7 237.622 47.6724   6
   1  -4   7 279.245 52.1254   1
   1   4  -7 341.526 69.1145   1
   1   4  -7 290.358 52.3205   3
   1  -4   7 312.946 46.9822   1
  -1  -4  -7 211.588 50.3620   1
  -1  -4  -7 312.842 49.8236   1
   1  -4   6 323.252 84.3890   2
   1   4  -6 146.954 57.5250   2
  -1   4   6 213.694 45.9489   5
   1  -4   6 236.990 36.7547   1
  -1  -4  -6 226.126 37.4695   1
  -1   4   6 161.458 25.9853   1
  -1  -4  -6 308.180 72.8866   4
   1   4  -6 205.206 41.2901   4
   1   4  -6 197.205 31.4201   4
   1  -4   6 214.092 39.5866   1
   1   4  -6 297.933 56.0546   1
   1   4  -6 249.589 43.0309   3
   1  -4   6 278.691 40.9446   5
  -1  -4  -6 282.306 51.1752   5
  -1  -4  -6 167.675 36.4977   1
  -1   4   6 84.3058 36.7284   1
  -1   4   5-1.43220 3.82809   1
  -1   4   5-2.31267 7.28406   1
  -1  -4  -5 8.98909 9.26188   1
   1   4  -5-7.00131 15.5738   1
   1  -4   5 10.6527 17.9110   6
   1  -4   5 18.2061 16.1344   5
  -1  -4  -5 20.1554 20.7510   5
   1  -4   5 13.8276 11.6287   1
   1   4  -5 26.0294 16.3110   1
  -1   4   5 9.05633 17.0247   5
   1   4  -5 6.77625 12.7413   3
   1  -4   5 23.4468 44.0663   2
   1   4  -5 24.2539 49.9333   2
   1  -4   4 24.8699 51.2020   2
   1   4  -4 6.43001 17.0957   3
  -1   4   4 8.60579 16.1797   5
  -1  -4  -4-14.5032 24.3831   4
  -1  -4  -4 7.91912 10.5336   1
   1   4  -4 11.9268 16.6293   1
   1  -4   4 12.6616 18.4376   5
  -1  -4  -4-10.3685 15.1006   5
  -1   4   4 9.01356 15.1581   6
   1  -4   4 6.39315 10.0628   1
   1   4  -4 6.71027 11.2888   1
   1   4  -4 23.2427 39.0721   2
   1  -4   4-3.41778 6.43951   1
  -1  -4  -4 3.48780 9.28115   1
   1  -4   4 10.8877 15.8561   6
  -1   4   3 652.516 84.1461   5
   1  -4   3 1024.96 159.931   2
  -1  -4  -3 625.332 63.7912   1
  -1  -4  -3 558.928 66.3659   1
  -1  -4  -3 714.829 104.596   4
   1  -4   3 657.474 89.2700   6
   1  -4   3 300.614 56.7761   1
  -1  -4  -3 696.388 83.2376   3
   1  -4   3 689.947 79.5214   5
  -1  -4  -3 596.521 87.8389   5
   1   4  -3 600.344 75.5866   3
   1   4  -3 664.315 73.2575   1
   1   4  -3 905.783 139.293   2
   1   4  -3 632.907 74.9131   1
   1  -4   2 20.3540 22.6412   6
  -1  -4  -2 3.32488 8.41289   1
  -1  -4  -2 10.6848 20.0926   5
   1   4  -2 7.18616 9.57557   1
   1  -4   2 27.5932 46.3876   2
  -1  -4  -2 9.60481 8.35071   1
   1   4  -2 6.24742 12.8809   3
  -1  -4  -2-12.0271 20.2290   4
  -1  -4  -1 110.448 28.4280   1
  -1  -4  -1 189.731 25.9991   1
   1   4  -1 343.911 75.4111   2
  -1  -4  -1 222.743 46.5145   5
   1  -4   1 159.445 39.8637   6
   1  -4   1 258.193 85.0446   2
  -1  -4  -1 208.510 49.6806   4
  -1  -4   0 389.366 62.9359   4
   1  -4   0 414.982 61.6967   6
   1  -4   0 281.134 59.8073   3
  -1  -4   0 359.570 40.4649   1
  -1  -4   0 340.769 61.3602   5
  -1  -4   0 167.651 39.0861   1
   1   4   0 355.055 42.2362   1
   1   4   0 567.306 90.8982   2
  -1  -4   1 157.754 40.4268   4
  -1  -4   1 194.761 47.3616   6
   1  -4  -1 255.259 46.4420   6
   1  -4  -1 232.289 51.7524   3
  -1   4  -1 174.267 43.9222   4
  -1  -4   1 152.515 29.6704   1
  -1  -4   1 157.158 26.3035   1
  -1  -4   1 242.439 51.1101   5
   1  -4  -1 168.532 72.8834   2
   1   4   1 204.706 28.3124   1
   1   4   1 218.368 53.4814   2
  -1  -4   2 11.7771 19.8105   6
  -1   4  -2 9.62778 21.4219   4
   1  -4  -2 11.6557 21.9176   3
  -1  -4   2 17.0135 15.1850   1
   1   4   2 5.72982 9.66027   1
  -1  -4   2 3.47773 8.80041   1
  -1  -4   2-8.57035 19.0721   4
   1  -4  -2-27.5245 23.1454   2
   1   4   2 33.7030 26.7166   2
   1  -4  -3 706.100 127.561   2
   1   4   3 627.106 80.8996   2
  -1  -4   3 498.903 78.1456   6
  -1   4  -3 717.122 78.6434   4
   1  -4  -3 610.504 81.6102   3
  -1  -4   3 537.299 65.0050   1
  -1   4  -3 341.963 47.3546   1
   1   4   3 749.037 87.6439   6
  -1  -4   3 346.772 49.3171   1
  -1   4  -3 209.702 41.6965   1
   1  -4  -4-11.7354 17.0842   4
  -1  -4   4 6.28064 11.8043   4
   1   4   4 4.34671 12.6561   1
  -1  -4   4 12.5628 23.6101   6
  -1   4  -4 8.41711 17.3290   4
  -1   4  -4 9.39722 23.6945   3
   1  -4  -4 25.2400 36.7429   2
   1   4   4 4.00884 7.53535   1
  -1  -4   4-4.68072 9.63732   1
  -1  -4   4-10.8747 15.8312   5
   1   4   4-8.60454 22.8694   2
   1  -4  -5-22.3119 32.4840   2
  -1  -4   5-8.88850 16.7123   1
   1   4   5 4.36121 8.21205   1
  -1  -4   5 5.19777 8.75199   1
  -1  -4   5 24.7184 20.7812   6
   1  -4  -5-11.9893 17.4606   4
  -1   4  -5 5.80669 11.9652   1
  -1   4  -5 7.65141 6.45097   4
  -1   4  -5-8.95171 10.6522   3
   1   4   5-5.97120 10.0501   1
   1  -4  -5 11.3083 7.10241   1
  -1   4  -5 3.90225 8.04981   1
  -1  -4   5 21.2198 17.8418   5
   1   4   6 255.165 52.2998   6
   1  -4  -6 237.191 36.2021   1
   1   4   6 326.165 54.9480   1
  -1   4  -6 269.095 38.2900   1
  -1  -4   6 192.823 48.4379   6
  -1  -4   6 155.658 46.6160   5
   1  -4  -6 342.528 78.2750   2
  -1  -4   6 145.606 34.7633   1
   1   4   6 254.453 41.0869   1
  -1  -4   6 248.631 53.7901   1
   1  -4  -6 257.121 59.7538   4
   1   4   6 229.241 44.0976   2
  -1   4  -6 232.211 43.5732   4
   1  -4  -6 235.694 33.9040   1
  -1   4  -6 349.859 54.4833   3
  -1   4  -6 279.825 51.3897   1
   1   4   7 401.697 63.3162   6
   1  -4  -7 286.061 44.9520   1
   1  -4  -7 329.812 49.9818   1
   1   4   7 389.845 67.2280   1
  -1  -4   7 373.002 68.5619   6
  -1  -4   7 318.284 60.3189   5
   1   4   7 512.841 59.4512   2
   1  -4  -7 410.878 84.0437   2
  -1  -4   7 331.913 68.9677   1
   1  -4  -7 415.795 73.7791   4
  -1   4  -7 307.789 54.1987   3
  -1   4  -7 281.258 49.8740   4
   1   4   7 364.451 49.4185   1
   1  -4  -7 390.583 72.6109   3
  -1   4  -7 347.742 48.7561   1
  -1  -4   7 328.854 50.2450   1
   1   4   8 45.5454 24.6296   6
  -1   4  -8 75.0173 21.1285   1
   1  -4  -8 26.1802 24.4015   1
   1   4   8 76.4162 34.1510   1
  -1   4  -8 98.4698 31.5147   3
  -1  -4   8 107.524 31.0710   5
  -1  -4   8 89.7424 32.9724   6
   1  -4  -8 52.7899 37.0656   2
   1  -4  -8 65.6278 31.5287   4
  -1   4  -8 24.4459 20.4021   4
  -1  -4   8-13.9246 17.1587   1
   1   4   8 4.82080 17.3082   1
  -1   4  -8 9.94386 19.2284   1
   1  -4  -8 4.16774 13.4165   1
   1  -4  -8 95.2124 34.9453   3
   1   4   8 89.2611 27.3129   2
   1   4   9 191.197 39.2839   6
  -1   4  -9 147.347 30.4366   1
   1  -4  -9 96.3648 31.5138   1
   1   4   9 126.638 44.1105   1
  -1   4  -9 135.333 32.9537   3
  -1  -4   9 125.011 36.1023   5
   1  -4  -9 152.263 42.1306   3
   1  -4  -9 135.533 42.6234   2
   1  -4  -9 149.399 51.0228   4
  -1   4  -9 148.223 30.5145   4
  -1  -4   9 76.2461 26.6607   1
  -1  -4   9 103.222 40.7875   1
   1   4   9 86.4143 27.4941   1
   1  -4  -9 102.158 25.4064   1
  -1   4  -9 42.7968 29.2467   1
   1   4   9 151.797 29.0327   2
  -1  -4  10 65.6150 25.3574   5
   1  -4 -10 57.6169 26.0564   3
   1   4  10 55.5754 16.5667   2
   1  -4 -10 47.7301 27.1582   2
   1  -4 -10 28.0961 24.0822   4
  -1   4 -10 57.3059 19.6621   4
  -1  -4  10 62.8132 21.6395   1
  -1   4 -10 89.6609 24.7764   3
  -1   4 -10 55.8660 20.8737   1
   1  -4 -10 8.91993 13.8186   1
   1   4  10 126.821 46.1113   1
   1  -4 -10 51.3921 20.3503   1
  -1  -4  10 15.3273 31.9065   1
   1   4  10 39.5519 15.0658   1
   1   4  10 15.2153 19.7558   6
  -1  -4  11 18.7457 17.6986   5
  -1   4 -11 15.1080 18.0395   3
   1  -4 -11 19.7934 16.7244   1
  -1  -4  11 20.2917 24.1799   6
   1   4  11 14.3811 14.9029   6
  -1   4 -11 23.8155 13.9739   4
  -1  -4  11 19.7493 17.5808   1
  -1   4 -11 58.3486 32.5749   1
   1  -4 -11 27.8778 15.6368   1
   1  -4 -11 11.1341 20.9953   3
   1   4  11 8.90093 10.0448   1
  -1   4 -12 76.0967 27.6619   3
  -1   4 -12 94.1257 30.9820   1
   1   4  12 110.212 30.0054   6
  -1  -4  12 74.0680 28.5668   5
  -1  -4  12 60.4405 27.3073   6
   1   4  12 51.5690 11.0296   2
   1  -4 -12 60.9426 36.6149   4
   1   4  12 26.4239 10.1330   2
  -1  -4  12 106.581 27.8894   1
   1  -4 -12 54.4593 21.6470   1
  -1   4 -12 59.0425 34.7977   1
   1  -4 -12 77.0951 31.1676   3
  -1  -4  12 88.5854 39.6066   1
   1   4  12 22.9343 13.8701   1
  -1  -4  13 49.1922 24.2311   6
   1   4  13 123.293 31.6364   6
  -1  -4  13 129.852 34.6750   5
  -1  -4  13 147.996 49.2879   1
  -1   4 -13 174.671 34.7637   3
   1   4  13 97.8009 30.8723   5
  -1   4 -13 62.5362 21.2675   4
  -1  -4  13 160.574 32.9686   1
   1  -4 -13 151.524 41.7126   1
   1   4  13 133.285 46.0037   1
  -1   4 -13 140.472 36.7086   1
   1  -4 -13 170.471 54.7046   4
   1  -4 -13 63.9895 30.1988   3
  -1   4 -13 82.9040 38.6739   1
   1  -4 -14 82.8692 31.2862   3
  -1   4 -14 106.379 24.1371   4
  -1   4 -14 94.4807 42.6614   1
   1   4  14 161.133 32.6728   6
   1   4  14 210.932 53.3476   1
  -1   4 -14 155.138 34.1341   3
  -1  -4  14 94.8272 29.0479   5
  -1  -4  14 132.674 42.8211   1
  -1  -4  15 38.1756 25.4261   5
  -1  -4  15-14.4141 24.2924   1
  -1   4 -15 8.02525 20.3106   3
   1  -4 -15 24.5948 20.7453   1
   1   4  15 24.8420 29.5791   1
   1   4  15 16.4151 20.7686   5
   1  -4 -15 15.5034 26.1190   4
  -1   4 -15 20.8495 12.7572   4
  -1   4 -15 11.7305 14.0525   1
   1  -4 -15 31.5239 19.8256   3
  -1  -4  15 10.0444 16.9747   6
   1   4  15 23.8490 17.4471   6
   1   4  16 151.568 36.8479   5
  -1  -4  16 80.8189 30.8016   6
   1  -4 -16 121.698 46.0142   4
  -1   4 -16 105.241 27.8727   4
  -1  -4  16 142.745 46.5919   1
  -1  -4  16 138.406 39.1983   5
   1  -4 -16 87.1913 41.1102   1
   1  -4 -16 103.635 32.6517   3
  -1   4 -16 203.077 40.9022   3
   1   4  16 146.166 30.4698   6
  -1   4 -17 21.1671 15.6381   4
  -1   4 -17 61.8452 25.8620   3
   1  -4 -17 42.8126 27.1196   3
  -1  -4  17-10.3062 21.3860   6
  -1  -4  17 30.2172 17.1418   5
   1   4  17 29.6053 25.0261   5
   1  -4 -17 14.7340 17.7166   4
  -1   4 -18 29.2913 21.7207   3
   1   4  18 6.04818 10.1866   6
  -1  -4  18 10.5155 15.3210   6
  -1  -4  18 10.5173 17.6903   5
   1  -4 -18 14.1112 23.7286   4
   1   4  18-9.78683 20.1584   5
   1  -4 -18-11.1342 16.2210   3
  -1   4 -19-10.2607 17.4513   3
   1  -4 -19 34.1725 25.4686   3
  -1  -4  19 85.4398 31.2078   6
  -1  -4  19 32.9066 22.7377   5
   1   4  19 18.1050 18.8252   5
   1  -4 -19 13.3567 27.6258   4
   1  -4 -20 11.9148 24.5585   3
   1   4  20 13.1187 13.5573   6
  -1  -4  20 10.6502 15.5503   6
   1   4  20 9.11288 13.3203   5
  -1   4 -20 21.5817 15.7546   3
  -1   4 -21-10.9541 15.9488   3
   1   4  21 6.84302 15.2194   6
   1  -4 -21-12.4426 20.9172   3
  -1  -4  21 10.6383 15.4892   6
  -1  -4  21-11.5776 19.4633   5
   1   4  21-9.28728 13.5229   5
   1  -4 -21-11.6838 13.8905   4
   1  -4 -22 129.209 41.5793   3
   1   4  22 88.8671 27.7670   6
  -1  -4  22 62.9890 26.4693   6
   1  -4 -22 108.421 34.0189   4
  -1   4 -22 113.710 38.0503   3
  -1   4 -23 11.5910 13.7828   3
   1  -4 -23 13.2862 15.7970   3
  -1  -4  23-10.2188 14.8811   6
  -1  -4  23 23.6405 19.8730   5
   1  -4 -23-10.0343 8.44278   4
   1   4  23 9.20709 13.4089   5
   1   4  23 7.10980 15.8148   6
   1  -4 -24 27.8579 20.9668   4
   1  -4 -24 40.4794 25.6177   3
  -1  -4  24 88.3538 28.8126   6
  -1  -4  24 11.6645 17.3657   5
  -1   4 -24 30.8895 19.8081   2
   1   4  24 27.0596 18.9223   5
   1   4  24 39.0721 17.7533   6
   1   4  25-8.28029 6.96034   6
  -1   4 -25 7.31360 13.7452   2
   1  -4 -25-8.37306 12.1895   4
   1   4  25 8.70718 12.6759   5
   1  -4 -25 13.4617 19.5969   3
  -1   4 -26 9.68326 11.5382   3
   1   4  26-7.81755 11.4092   6
  -1   4 -26 13.7646 16.3807   2
   1  -4 -26-7.74980 11.3108   4
  -1  -4  26 8.68202 14.6165   6
   1   4  26 32.0750 19.0794   5
   1   4  27-7.49629 10.9129   6
  -1   4 -27 8.96598 15.0714   3
  -1  -4  27 8.02431 9.53804   6
   1  -4 -27 12.6334 15.0163   3
   1   4  27-7.19170 13.5159   5
  -1  -4  28 36.7636 16.6021   6
   1   4  28 32.5896 15.7602   6
  -1   4 -28 48.3662 19.8896   2
   1  -4 -28 20.0057 15.1062   4
   1  -4 -28 11.8919 14.4256   3
   1   4  28 27.3350 17.4700   5
   1   4  29 16.9712 14.3080   6
  -1   4 -29 5.74628 11.8833   2
   1   5 -27 8128.07 772.298   2
   1   5 -26-5.53839 13.1786   2
   1   5 -26-7.23867 14.9136   3
  -1   5  25 4589.70 399.665   5
   1  -5  25 4345.59 411.037   6
  -1  -5 -25 3791.83 396.589   4
   1   5 -25 3857.15 391.502   2
   1   5 -25 3476.79 396.493   3
  -1  -5 -24 11.2049 18.8381   3
   1   5 -24-8.60050 14.4613   3
  -1  -5 -24-7.63433 9.08127   4
  -1   5  24-7.31479 8.70177   5
   1   5 -24 6.20515 10.4366   2
   1  -5  24-10.9098 18.3421   6
  -1  -5 -23 129.484 41.2713   3
   1   5 -23 150.614 39.9995   3
  -1  -5 -23 148.958 37.2008   4
   1   5 -23 171.287 35.1370   2
   1  -5  23 193.036 44.1972   6
  -1  -5 -22-10.6426 20.0113   3
   1   5 -22 20.2035 18.9954   3
  -1  -5 -22-8.94004 10.6454   4
  -1   5  22 16.6249 18.4952   5
   1   5 -22 7.02106 14.4685   2
   1  -5  22 11.5810 13.7801   6
  -1  -5 -21 151.226 43.2299   3
   1   5 -21 120.690 41.4926   3
  -1   5  21 211.240 46.3531   5
   1   5 -21 206.416 40.8205   2
   1  -5  21 231.745 51.3543   6
  -1  -5 -21 261.101 50.4083   4
  -1  -5 -20 31.3437 17.8373   4
  -1   5  20 28.4383 19.7634   5
  -1  -5 -20 19.0478 16.3104   3
   1  -5  20 46.3588 33.8869   6
   1   5 -20 39.5541 20.1890   2
  -1   5  19 8623.89 721.289   6
   1  -5  19 8393.62 741.369   6
  -1  -5 -19 8814.10 743.529   4
  -1   5  19 5716.99 723.350   5
  -1  -5 -19 6362.20 725.133   3
   1   5 -18 26.9308 22.6391   2
  -1  -5 -18 8.82034 19.6189   3
   1   5 -18 12.7278 18.5340   3
  -1   5  18-10.4241 17.5282   5
   1  -5  18-10.8607 9.13982   6
  -1   5  18 5.97818 13.3015   6
   1   5 -17 8940.38 1120.99   3
  -1  -5 -17 9906.04 1113.52   3
  -1   5  17 8007.42 1110.76   5
  -1  -5 -17 12386.3 1136.34   4
   1   5 -17 14091.6 1128.02   2
  -1   5  17 14225.4 1108.50   6
   1  -5  17 15594.5 1134.96   6
  -1  -5 -16 41.5053 28.6042   4
  -1   5  16 41.4820 20.1442   6
   1   5 -16 10.7043 20.2890   2
   1  -5  16-10.0185 17.0454   6
  -1   5  16 32.1553 27.1536   5
   1   5 -16 61.6060 27.5246   3
  -1  -5 -15 27338.8 2659.36   4
   1   5 -15 34487.7 2660.93   2
  -1   5  15 28115.6 2645.79   5
  -1   5  15 26270.6 2622.13   6
   1  -5  15 28647.5 2642.74   6
  -1   5  14-14.4013 11.4141   6
   1   5 -14 25.4800 30.2863   2
  -1  -5 -14 7.93368 16.3349   3
  -1   5  14 10.5352 17.7106   5
  -1  -5 -14 6.54334 12.2995   1
   1  -5  14 9.45662 15.8977   6
  -1  -5 -14 15.2054 18.0747   4
   1  -5  13 74.4868 28.2229   1
  -1   5  13 44.9133 18.2776   1
   1   5 -13 42.2742 33.8302   2
  -1  -5 -13 15.7293 16.8677   3
  -1  -5 -13 15.6131 19.1509   4
  -1   5  13 112.253 33.5527   5
  -1  -5 -13 24.5002 16.1517   1
   1  -5  13 62.7960 19.2499   5
  -1  -5 -12 5.79207 13.7690   1
   1   5 -12-8.70700 16.3634   1
  -1   5  12-4.78744 9.85607   1
  -1   5  12-4.34558 10.9570   2
  -1  -5 -12 7.97078 13.3984   3
   1  -5  12 14.2614 16.9512   1
  -1   5  12-4.99602 8.39810   6
   1  -5  12 5.42184 12.0564   5
  -1  -5 -12-15.8042 23.0067   4
  -1  -5 -11 267.704 66.1929   4
  -1   5  11 173.860 33.7187   6
   1  -5  11 191.225 35.9325   5
  -1  -5 -11 154.961 33.1502   1
  -1  -5 -11 218.565 43.3612   3
  -1   5  11 299.563 54.3936   5
   1  -5  11 207.951 40.8781   1
   1  -5  11 142.654 53.2658   2
   1   5 -11 328.689 75.0843   2
  -1   5  11 192.509 32.4155   1
  -1   5  10 148.687 40.6319   5
  -1   5  10 60.6689 19.8134   1
   1  -5  10 59.1313 21.1009   1
   1   5 -10 63.4213 27.7079   1
  -1  -5 -10 52.7390 18.2607   1
  -1  -5 -10 105.561 31.4472   3
   1  -5  10 69.6196 22.5646   5
  -1   5  10 92.3820 22.7231   6
   1   5 -10 88.7856 28.9783   3
   1  -5  10 75.3178 27.3156   6
   1   5  -9 9765.30 384.485   1
   1   5  -9 7592.73 317.733   4
  -1   5   9 5089.73 325.752   1
  -1  -5  -9 9243.54 384.240   3
   1   5  -9 9823.27 380.878   3
  -1  -5  -9 8635.30 345.491   1
  -1   5   9 9504.58 363.423   6
   1  -5   9 9958.41 401.236   6
  -1   5   9 15378.5 466.347   5
   1   5  -8-7.03326 13.2187   3
   1  -5   8-5.86583 11.0249   5
  -1   5   8 6.65194 15.8136   6
   1  -5   8-19.3738 32.5662   2
  -1   5   8 8.81107 14.8115   5
  -1  -5  -8-14.3169 17.0177   4
  -1  -5  -8 4.02176 8.28098   1
   1   5  -8 7.02965 13.2119   1
   1   5  -8 5.82161 9.15491   4
  -1  -5  -8 7.92390 11.5360   3
   1  -5   8-3.00485 7.14467   1
   1   5  -8-22.2371 26.4314   2
   1  -5   8 9.85904 11.7194   6
   1  -5   8 7.86441 8.09664   1
  -1   5   8 1.12625 3.14298   1
  -1   5   8 1.89101 5.02812   1
   1  -5   7 5498.24 493.615   5
   1  -5   7 7632.08 580.763   2
  -1  -5  -7 2962.83 477.528   1
  -1   5   7 6945.67 513.776   5
  -1  -5  -7 6900.14 535.339   4
   1   5  -7 5196.11 565.156   2
   1   5  -7 5751.33 482.160   4
   1  -5   7 4816.71 478.844   1
   1   5  -7 5261.48 493.421   3
  -1  -5  -7 5868.95 500.882   3
  -1  -5  -7 5050.76 478.426   1
   1   5  -7 1840.12 481.611   1
   1  -5   7 6143.48 515.463   6
  -1   5   7 6123.90 499.828   6
   1   5  -6 98.0218 26.6689   3
   1  -5   6 74.1568 23.6675   5
  -1  -5  -6 51.5445 24.9209   5
  -1   5   6 71.2646 26.6823   6
   1  -5   6 66.9752 46.4758   2
  -1   5   6 57.8631 27.7777   5
  -1  -5  -6 165.916 46.0292   4
   1   5  -6 64.5450 21.8350   1
  -1  -5  -6 49.5062 15.7372   1
  -1  -5  -6 80.1944 14.7864   1
  -1  -5  -6 76.8753 31.0807   3
   1   5  -6 84.9509 21.3802   4
   1   5  -6 94.7864 53.1429   2
   1  -5   6 105.122 16.2516   1
   1  -5   6 21.8509 14.1573   1
   1  -5   6 62.7274 27.2481   6
   1  -5   5 79643.5 2219.15   5
  -1  -5  -5 92670.9 2264.85   5
   1  -5   5 82295.0 2472.14   2
  -1  -5  -5 49052.6 2148.96   1
  -1  -5  -5 79260.8 2152.61   1
  -1   5   5 97885.6 2268.21   5
   1   5  -5 102476. 2524.79   2
  -1  -5  -5 92522.4 2317.05   4
   1  -5   5 70255.0 2269.27   6
  -1  -5  -5 86752.5 2244.65   3
  -1   5   5 89399.9 2262.82   6
   1   5  -5 78323.4 2214.52   3
   1   5  -5 53024.2 2173.12   1
   1  -5   5 76152.3 2150.89   1
  -1  -5  -4 55.9569 31.3914   4
   1   5  -4 9.57646 10.9635   1
   1   5  -4 22.1032 45.6382   2
   1  -5   4 51.4804 57.3442   2
   1   5  -4 18.2431 18.0468   3
   1   5  -4 21.0121 15.9624   1
  -1   5   4 53.6278 27.3099   6
  -1  -5  -4 71.3119 26.1872   5
  -1   5   4 46.7803 22.0130   5
   1  -5   4 83.9061 33.1676   6
   1  -5   3 123.369 34.7490   6
   1   5  -3 20.3591 45.4142   2
   1  -5   3 81.6836 56.1694   2
   1   5  -3 35.9453 15.5274   3
   1   5  -3 4.75440 13.1377   1
   1   5  -3 16.4351 8.89518   1
  -1  -5  -3 95.9752 32.5146   4
  -1   5   3 37.8785 19.4367   5
  -1  -5  -3 54.6360 25.6364   5
   1  -5   2-9.60295 16.1431   6
   1   5  -2 18.2310 40.5400   2
  -1   5   2 7.40936 13.9261   5
   1   5  -2 12.1210 13.4780   3
  -1  -5  -2 9.46611 13.7816   5
  -1  -5  -2-10.0828 14.6792   4
   1  -5   2-28.4284 41.3844   2
   1   5  -2 2.10916 6.63583   1
   1   5  -2 1.18869 2.83295   1
   1   5  -1 1978.78 210.469   3
   1   5  -1 2452.03 259.463   2
   1  -5   1 2224.61 224.274   6
  -1  -5  -1 1872.68 222.282   4
  -1  -5   0-9.27273 13.5002   5
  -1   5   0-9.54703 13.8995   4
   1   5   0 27.8640 35.1287   2
   1   5   0 6.49317 13.3692   3
   1  -5   0 29.1534 24.5033   2
   1  -5   0 8.56735 12.4735   6
  -1   5  -1 1941.95 207.471   4
   1  -5  -1 1738.35 208.943   3
   1   5   1 1603.51 193.088   3
   1  -5  -1 1530.33 254.185   2
   1   5   1 2275.38 230.098   2
  -1  -5   1 2120.03 208.532   4
  -1  -5   1 1960.11 210.626   6
  -1  -5   1 1760.57 207.064   5
   1  -5  -2 10.5403 17.7209   3
   1   5   2-10.6583 21.9450   2
   1  -5  -2 26.7014 31.7391   2
  -1  -5   2 20.5834 19.3447   6
  -1  -5   2 7.73743 13.0107   4
  -1  -5   2-8.91021 14.9814   5
  -1  -5   2 3.48865 3.67325   1
  -1  -5   3 137.554 34.8810   5
  -1  -5   3 158.779 38.1222   6
  -1  -5   3 15.7024 9.69259   1
  -1  -5   3 113.442 21.9685   1
  -1   5  -3 51.4030 24.4731   4
   1  -5  -3 94.4932 29.7518   3
   1   5   3 42.2373 27.1566   6
   1  -5  -3 48.7376 46.1087   2
   1   5   3 86.2100 31.6361   2
  -1   5  -3 51.1018 24.3367   3
  -1  -5   3 28.5434 20.5984   4
  -1  -5   4 10.8647 18.3433   6
  -1   5  -4 32.7608 20.7219   3
  -1  -5   4 16.7842 13.4100   1
  -1  -5   4 5.12274 5.94849   1
  -1   5  -4 24.0220 23.3761   4
   1  -5  -4 52.7052 29.4333   3
  -1  -5   4 27.5130 23.1873   5
   1   5   4 25.2715 23.5441   2
   1   5   4 19.7111 21.9825   6
  -1  -5   5 70028.9 783.488   1
  -1  -5   5 90922.7 1000.06   6
   1   5   5 89551.1 878.121   2
  -1   5  -5 90170.9 865.678   4
  -1  -5   5 78405.5 884.078   5
   1  -5  -5 105126. 1309.26   2
   1  -5  -5 96080.3 1000.94   3
  -1   5  -5 83087.1 846.457   3
   1   5   5 89925.0 960.100   6
  -1   5  -6 111.044 28.9862   3
   1   5   6 78.5976 27.8794   6
  -1  -5   6 53.6667 23.1487   5
   1   5   6 25.4804 14.3387   1
  -1  -5   6 101.311 31.8097   6
   1  -5  -6 53.0309 31.3175   4
   1   5   6 103.164 29.3694   2
   1  -5  -6 97.1685 35.5293   3
  -1   5  -6 102.440 28.5995   4
   1  -5  -6 31.5794 30.1298   2
   1   5   6 79.1272 16.2726   1
  -1  -5   6 3.73350 10.7640   1
  -1  -5   6 57.2256 27.1179   1
  -1   5  -6 51.8775 16.2549   1
  -1   5  -6 19.2656 9.84324   1
   1   5   7 6243.92 414.794   6
   1  -5  -7 6592.87 439.160   2
  -1   5  -7 5350.84 376.280   1
  -1  -5   7 6074.50 410.504   1
  -1  -5   7 5644.70 407.041   5
   1   5   7 6147.82 395.303   2
   1  -5  -7 6067.27 420.064   4
  -1   5  -7 5136.20 389.481   4
  -1  -5   7 702.928 359.398   1
   1   5   7 3771.28 379.511   1
   1  -5  -7 5219.37 412.430   3
  -1   5  -7 5391.88 395.014   3
   1   5   7 2918.88 375.295   1
  -1   5  -7 3570.52 366.829   1
  -1  -5   7 5923.22 419.975   6
   1   5   8 9.04258 13.1637   6
  -1  -5   8 9.01286 13.1205   5
   1   5   8-3.35993 6.31488   1
   1  -5  -8-11.1350 13.2353   4
   1  -5  -8-1.50383 3.09683   1
   1  -5  -8 22.3370 22.9928   3
  -1   5  -8 6.75623 15.0237   3
  -1   5  -8 3.24065 6.67197   1
   1  -5  -8-1.35751 4.41945   1
   1   5   8 14.7553 15.1886   1
  -1   5  -8 5.88187 8.56272   4
  -1  -5   8-10.7750 15.6856   6
   1  -5  -9 10210.4 882.723   4
   1   5   9 9267.43 864.672   6
  -1   5  -9 8671.36 856.153   3
   1  -5  -9 9350.32 875.345   3
  -1   5  -9 9060.05 853.890   1
  -1  -5   9 11782.0 884.511   1
   1   5   9 10056.1 856.195   2
   1   5   9 8220.18 863.341   1
   1  -5  -9 8793.19 840.157   1
   1  -5  -9 8371.91 840.028   1
   1   5  10 75.2428 26.1495   6
  -1  -5  10 10.7409 35.5853   1
   1   5  10 90.4299 31.1153   1
   1  -5 -10 53.9244 15.8916   1
  -1   5 -10 92.2120 25.0236   3
  -1  -5  10 61.8863 28.5813   5
   1  -5 -10 47.1850 30.4725   4
  -1   5 -10 68.7326 23.1857   4
  -1   5 -10 38.5996 20.5908   1
   1  -5 -10 21.0041 24.2753   3
  -1  -5  10 109.019 31.8639   6
   1   5  10 133.023 26.7123   2
   1   5  11 230.461 39.3947   6
  -1  -5  11 143.489 44.7034   1
  -1  -5  11 185.901 40.7570   5
  -1   5 -11 211.424 40.8024   3
   1   5  11 227.118 48.6290   1
   1  -5 -11 151.280 29.2898   1
   1  -5 -11 304.100 58.4191   4
  -1   5 -11 169.194 33.4531   4
  -1   5 -11 132.071 35.0421   1
   1  -5 -11 70.8535 32.7617   3
  -1  -5  11 155.411 40.9484   6
   1   5  11 164.462 29.9101   2
  -1  -5  12 8.98777 13.0944   5
   1   5  12 9.73142 23.1395   1
   1  -5 -12 5.25927 12.5134   1
   1   5  12 6.57905 9.59182   6
   1  -5 -12 12.6161 15.0047   4
  -1   5 -12 4.21897 13.2780   4
  -1  -5  12-11.2522 23.1710   1
   1  -5 -12-9.74894 11.5996   3
  -1  -5  12 9.36523 7.88881   6
   1   5  12 7.35854 15.1583   5
  -1   5 -12 6.59561 12.4066   3
  -1   5 -12 8.12809 15.2845   1
   1   5  13 29.0261 18.7056   5
   1   5  13 118.089 34.3227   1
   1  -5 -13 31.5740 20.9203   1
  -1  -5  13 45.3441 23.1946   5
   1  -5 -13 25.8097 28.9585   4
  -1   5 -13 45.2206 15.9963   4
  -1   5 -13 45.6203 19.3692   3
   1  -5 -13 19.2110 23.1632   3
  -1  -5  13 64.8402 22.3607   6
  -1  -5  13 34.5474 32.3353   1
   1   5  14-7.22314 14.8766   5
   1   5  14 11.7373 11.0376   6
   1  -5 -14 13.1029 19.0792   4
   1  -5 -14-9.47722 13.8030   3
  -1  -5  14 8.94369 16.8137   5
  -1   5 -14 13.3436 12.5459   3
   1  -5 -14-7.37294 13.8629   1
  -1  -5  15 28420.2 2396.55   6
  -1  -5  15 26870.5 2394.26   5
   1  -5 -15 21766.8 2390.14   3
   1  -5 -16 9.46488 14.3680   3
  -1  -5  16 18.1566 15.7945   6
   1   5  16 26.4816 15.3153   6
   1  -5 -16 39.1744 27.1898   4
   1  -5 -17 9232.29 1164.16   4
   1  -5 -17 11016.1 1159.69   3
  -1  -5  17 12411.7 1163.32   5
   1   5  17 12273.8 1145.72   6
  -1  -5  17 11465.4 1160.34   6
   1   5  18 34.4792 19.2362   5
   1   5  18 15.4334 15.0656   6
  -1  -5  18 9.96377 18.7955   5
   1  -5 -18 12.3651 20.8482   4
  -1  -5  18 9.11328 7.82963   6
  -1   5 -19 8334.29 780.293   3
   1  -5 -19 6459.77 783.459   4
  -1  -5  19 7594.85 782.552   5
   1   5  19 7907.34 765.358   6
  -1  -5  19 8070.69 781.771   6
   1   5  19 9878.65 785.110   5
   1  -5 -20 40.4192 26.6769   3
   1   5  20 73.2987 22.5360   6
  -1  -5  20 112.613 30.5524   6
   1   5  20 109.655 30.4831   5
  -1   5 -20 112.030 33.3422   3
   1  -5 -20 33.4663 24.2888   4
   1  -5 -21 146.378 39.9343   4
  -1   5 -21 192.301 39.7194   2
   1  -5 -21 101.664 38.0807   3
   1   5  21 167.037 32.8913   6
  -1  -5  21 142.102 39.3688   6
   1   5  21 274.991 45.4952   5
  -1   5 -21 161.908 42.7211   3
  -1  -5  21 245.484 51.1429   5
  -1  -5  22 37.9414 23.9273   6
   1   5  22 15.9399 16.4238   5
  -1   5 -22-9.40972 19.3854   3
  -1   5 -22 7.40521 15.2624   2
   1  -5 -22 9.72848 18.2974   4
   1  -5 -22 10.5173 15.3275   3
   1   5  22-5.63650 10.6176   6
   1  -5 -23 108.505 38.6387   3
  -1   5 -23 121.632 34.8358   3
  -1   5 -23 193.123 39.1868   2
   1   5  23 181.323 34.3122   6
  -1  -5  23 112.724 34.0531   6
   1   5  23 85.4759 28.3212   5
  -1   5 -24 9.49111 13.8176   3
  -1  -5  24-8.96972 7.54077   6
   1  -5 -24-11.1257 20.9097   3
   1  -5 -24 8.23720 13.8473   4
   1   5  24-7.82569 11.3934   5
  -1   5 -25 4285.55 363.238   2
   1  -5 -25 3389.31 375.108   3
   1  -5 -25 4142.88 366.650   4
  -1  -5  25 2835.56 359.314   6
   1   5  25 3311.92 358.007   6
   1   5  26-7.09573 6.00557   6
   1  -5 -26 11.3109 21.2687   3
  -1   5 -26 18.3979 15.4790   2
   1   5  27 3804.02 528.695   6
   1  -5 -27 4681.75 546.465   3
   1   5  28 19.2734 14.3963   6
   1   6 -23 5.75632 10.8354   2
   1   6 -23 8.71886 16.3971   3
   1   6 -22 76.3303 29.7735   3
   1  -6  22 86.7665 32.1549   6
   1   6 -22 153.370 32.3307   2
  -1   6  22 108.887 30.4411   5
   1   6 -21-10.1232 14.7596   3
  -1   6  21-8.06164 11.7644   5
  -1  -6 -21-8.84089 14.8837   4
   1  -6  21-9.45863 15.9206   6
  -1   6  20 8.67672 14.6459   5
   1  -6  20 18.3972 17.3386   6
   1   6 -20 13.8541 15.4611   2
  -1  -6 -20 19.0843 16.0951   4
  -1   6  19 8.91380 10.6477   5
   1   6 -19-11.3373 13.5170   3
   1   6 -19 22.4412 16.6675   2
  -1  -6 -19 10.2518 12.2312   4
  -1   6  18 18.0825 13.1653   5
   1   6 -18-11.5378 13.7173   3
   1   6 -18-8.12233 15.2677   2
  -1  -6 -18 10.8109 12.8536   4
  -1  -6 -17 16.0731 16.6846   3
  -1   6  17 27.6369 17.4465   5
   1  -6  17 25.6178 19.1102   6
  -1  -6 -17 11.4381 13.7649   4
   1   6 -17 34.3907 20.5515   2
   1   6 -17 11.1631 21.0894   3
   1   6 -16 56.5522 27.3324   2
  -1  -6 -16 102.360 28.3068   3
   1   6 -16 55.0758 31.6159   3
   1  -6  16 99.7027 28.9307   6
  -1   6  16 81.5900 22.1850   6
  -1  -6 -16 83.7341 32.6731   4
   1   6 -15 10.3983 19.5425   2
  -1  -6 -15-7.70063 14.4729   3
  -1  -6 -15-12.3636 20.7829   4
  -1   6  15 9.10509 15.3058   5
   1  -6  15 16.2883 15.3064   6
  -1   6  15-4.43805 9.86997   6
   1   6 -15-10.3423 12.2939   3
   1  -6  14 90.5892 30.4168   6
  -1  -6 -14 109.183 33.1495   3
   1   6 -14 126.502 38.0591   3
  -1  -6 -14 50.4287 28.0069   4
  -1   6  14 106.354 31.5996   5
  -1   6  14 112.582 24.7413   6
   1   6 -13 89.6053 39.3627   2
  -1   6  13 64.4154 19.3314   6
   1   6 -13 74.2666 29.9495   3
  -1   6  13 106.929 32.4697   5
   1  -6  13 57.4580 22.8176   6
  -1  -6 -13 52.7648 25.4312   3
   1  -6  12 76.1455 25.9011   6
   1   6 -12 34.6973 23.3461   3
  -1  -6 -12 44.0407 20.7887   3
  -1  -6 -12 24.1370 11.9222   1
  -1  -6 -12 12.5756 23.9184   4
  -1   6  12 43.7961 23.5690   5
   1   6 -12 83.7850 39.0987   2
  -1   6  12 28.9736 13.9543   6
   1  -6  11 8.56538 10.2118   6
   1   6 -11 7.72331 14.5365   3
  -1  -6 -11-7.18750 12.1079   3
  -1  -6 -11 2.30075 7.01735   1
  -1  -6 -11 24.9369 23.4459   4
  -1   6  11 17.5232 16.4852   5
   1  -6  11 17.2791 10.5025   1
  -1   6  11 5.07925 8.57488   6
   1   6 -11 15.4999 29.1404   2
   1  -6  10 71.1544 26.0962   6
   1  -6  10 2.96637 6.44363   1
  -1  -6 -10 21.4516 17.3026   3
  -1  -6 -10 39.1452 8.92842   1
  -1  -6 -10 48.3639 27.0797   4
  -1   6  10 65.4807 26.2749   5
  -1   6  10 12.6955 12.3595   2
   1   6 -10 85.4815 40.7695   2
   1  -6  10 12.2373 15.7623   5
  -1   6  10 37.7386 16.6537   6
   1  -6   9 63.5061 26.9574   6
   1   6  -9 108.523 27.8650   3
   1  -6   9 2.32694 7.20920   1
  -1  -6  -9 57.1688 23.1093   3
   1   6  -9 4.82360 12.6691   1
  -1  -6  -9 81.4418 32.8758   4
  -1   6   9 111.849 32.7455   5
   1   6  -9 204.863 54.4895   2
  -1   6   9 100.773 25.4866   6
   1  -6   9 43.5341 23.4122   5
   1  -6   8 131.994 34.9325   6
   1   6  -8 103.058 27.5666   3
  -1  -6  -8 180.301 33.6079   3
   1   6  -8 16.5663 12.6703   1
  -1  -6  -8 100.286 35.4280   4
  -1   6   8 172.517 34.0090   5
   1   6  -8 119.428 47.6046   2
   1  -6   8 1.30637 7.08254   1
   1   6  -7 92.8177 26.6787   3
   1  -6   7 136.392 35.0631   6
  -1  -6  -7 110.241 28.5412   3
  -1   6   7 233.684 40.4059   5
  -1  -6  -7 117.108 37.0224   4
   1   6  -7 2.86988 11.6712   1
  -1   6   7 98.2377 25.4198   6
  -1   6   6 98.4254 26.9319   6
   1   6  -6 146.087 58.4909   2
   1   6  -6 91.0474 24.6884   3
  -1   6   6 201.479 36.5376   5
   1   6  -6-1.68299 7.41457   1
   1   6  -6 78.7181 20.0116   4
   1   6  -5-20.3171 29.5762   2
   1  -6   5-9.83236 11.6868   6
   1   6  -5 5.26816 9.90078   4
  -1  -6  -5 9.81722 14.2913   4
   1   6  -5 5.90177 13.1236   3
  -1   6   5-7.67087 14.4162   6
  -1   6   4 7.17480 8.60197   5
   1   6  -4 5.70950 12.7458   3
   1  -6   4 18.8364 19.4220   6
  -1   6   4 8.13688 15.3333   6
  -1  -6  -4 22.4823 14.1289   5
   1   6  -3 262.183 70.6045   2
   1  -6   3 271.221 50.3143   6
  -1   6   3 214.794 44.6741   6
  -1  -6  -3 247.810 42.9793   5
  -1  -6  -3 239.099 47.7606   4
  -1   6   3 191.849 42.1025   5
   1   6  -3 224.754 38.7455   3
   1   6  -2 63.8063 42.6309   2
  -1  -6  -2 53.5984 20.8359   5
  -1  -6  -2 25.1858 17.8524   4
   1   6  -2 27.6686 18.5595   3
  -1   6   2 76.8153 25.9708   5
   1  -6   1 82.1722 26.2521   6
  -1   6   1 95.2649 32.7987   4
   1   6  -1 67.6769 20.7026   3
  -1  -6  -1 81.1504 28.5202   4
  -1   6   1 96.7846 27.2820   5
  -1  -6   0 139.296 36.8939   5
  -1  -6   0 182.387 38.2454   4
  -1   6   0 171.460 38.9473   4
  -1   6  -1 96.2895 25.8950   3
   1   6   1 118.774 33.2332   2
  -1  -6   1 31.9518 23.0132   5
  -1  -6   1 45.9299 23.0332   4
  -1   6  -1 50.4962 24.1696   4
   1   6   2 48.9667 23.7262   2
  -1   6  -2 73.3188 25.1074   4
   1   6   2 74.3088 26.2933   6
  -1  -6   2 39.2872 21.3789   5
   1   6   2 44.2236 20.3876   3
  -1   6  -2 24.2683 19.7672   3
   1   6   3 130.200 39.3109   2
  -1  -6   3 203.027 42.0956   6
  -1   6  -3 220.214 40.2808   4
  -1  -6   3 147.710 35.9539   5
   1   6   3 217.007 44.0779   6
  -1   6  -3 167.869 37.1283   3
   1   6   3 158.257 33.2495   3
   1   6   4 7.92232 17.6168   2
   1   6   4-8.81302 16.5629   6
  -1  -6   4 9.37443 13.6469   6
  -1  -6   4-7.62256 15.6929   5
   1  -6  -4 9.46532 15.9108   3
  -1   6  -4-7.47826 12.5707   4
   1  -6  -5-9.36272 13.6407   3
  -1   6  -5-7.00619 8.34575   4
   1   6   5-8.77615 10.4458   6
  -1  -6   5-9.54946 16.0614   6
   1   6   5 7.18407 14.8002   2
  -1   6  -5-6.83714 12.8611   3
  -1  -6   6 77.3228 31.5532   6
  -1  -6   6 44.6426 23.2598   5
  -1   6  -6 91.1104 25.8862   3
  -1  -6   6 83.5236 13.4079   1
  -1   6  -6 123.053 28.5040   4
   1  -6  -6 102.261 32.3809   3
   1  -6  -7 91.9940 29.5272   3
  -1   6  -7 96.9287 25.7885   4
   1   6   7 146.899 33.9059   6
  -1  -6   7 134.905 34.7815   6
  -1  -6   7 92.9556 27.8010   5
  -1   6  -7 128.264 28.6536   3
  -1  -6   7 88.3924 17.5713   1
   1   6   7 75.4412 24.4387   2
   1  -6  -8 140.362 37.2963   4
  -1  -6   8 134.237 23.3577   1
  -1   6  -8 176.957 31.4065   3
  -1  -6   8 239.167 45.0732   6
  -1   6  -8 97.1766 27.1736   4
  -1   6  -8-1.53777 11.3522   1
  -1  -6   8 220.294 39.1796   5
   1   6   8 146.268 33.3972   2
   1   6   8 114.879 33.0292   6
  -1   6  -9 106.462 24.4976   4
   1   6   9 69.6106 25.2445   6
  -1   6  -9 2.58909 10.1244   1
  -1  -6   9 101.638 27.1391   5
  -1   6  -9 78.1130 22.4665   3
  -1  -6   9 57.2451 18.9925   1
  -1  -6   9 162.440 36.5457   6
   1   6   9 90.5301 24.2575   2
  -1  -6  10 63.9498 23.4081   5
  -1   6 -10 41.4022 16.6766   3
   1  -6 -10 68.7419 28.7010   4
  -1   6 -10 31.5867 13.5085   4
   1  -6 -10 36.7649 21.9927   3
   1   6  10 3.17417 5.58549   1
  -1  -6  10 28.0747 20.9601   6
  -1  -6  10 26.8885 17.6837   1
  -1   6 -10 16.9202 11.6497   1
  -1   6 -11 11.8254 12.1961   3
   1  -6 -11 18.4929 15.5611   3
  -1  -6  11 8.00287 13.4737   5
  -1  -6  11 26.8334 18.4297   6
   1   6  11-6.61182 13.6330   6
   1  -6 -11 10.0824 12.0080   4
   1   6  11 2.54513 7.44881   1
  -1   6 -12 70.5176 21.9394   3
   1  -6 -12 45.5748 23.3678   3
   1   6  12 51.5995 22.0918   5
  -1  -6  12 26.2903 17.0031   6
  -1  -6  12 32.9007 21.1652   5
   1   6  12 37.5572 20.1331   6
   1  -6 -12 20.6969 21.7196   4
  -1   6 -13 51.9997 20.5139   3
   1  -6 -13 61.0931 22.9735   3
   1   6  13 83.3781 21.8950   5
  -1  -6  13 101.191 28.2307   6
  -1  -6  13 41.5437 21.9640   5
   1   6  13 77.4339 23.3403   6
   1  -6 -13 74.1614 30.2602   4
  -1   6 -14 88.1198 25.0780   3
   1  -6 -14 94.9801 31.3683   3
   1   6  14 168.293 32.9908   5
  -1  -6  14 125.009 31.2310   6
  -1  -6  14 151.827 36.0173   5
   1  -6 -14 140.262 42.2605   4
   1   6  14 138.329 28.4913   6
  -1   6 -15 11.8667 13.1997   3
  -1  -6  15-8.10976 15.2461   6
   1  -6 -15 10.8757 18.2856   4
   1   6  15 6.39329 10.7540   5
   1  -6 -15-8.51166 14.3130   3
   1   6  15 5.19825 11.5660   6
  -1  -6  16 72.3538 30.3860   5
   1  -6 -16 67.9839 25.8601   3
  -1  -6  16 89.2061 26.5892   6
   1  -6 -16 65.3203 29.8966   4
   1   6  16 117.695 27.9536   5
  -1   6 -16 60.5947 22.3051   3
   1   6  16 74.4389 21.3709   6
  -1  -6  17 27.8259 19.1521   5
   1  -6 -17 8.37236 10.0602   3
  -1  -6  17 40.7976 21.7364   6
   1  -6 -17 10.7787 15.7601   4
   1   6  17 25.8381 15.4263   5
   1   6  17 4.72905 9.84696   6
  -1   6 -17 6.30286 10.6970   3
  -1  -6  18 8.24026 9.89864   6
   1   6  18 22.5973 15.5732   5
  -1   6 -18 13.7481 12.9979   3
   1  -6 -18-8.45777 12.3953   3
   1   6  18 22.9103 13.4173   6
   1   6  19 31.9767 15.0307   6
   1  -6 -19 20.3316 14.9604   4
   1  -6 -19 25.2608 17.4732   3
  -1   6 -19 7.06443 12.0759   3
  -1   6 -19 27.2943 16.3687   2
  -1   6 -20 39.4593 18.4722   2
   1  -6 -20 8.59854 12.7214   3
   1  -6 -20 19.3762 16.4425   4
   1   6  20 13.6350 15.3288   5
  -1   6 -20 29.3175 17.5707   3
  -1  -6  20 33.1747 18.5815   6
  -1   6 -21-6.38122 10.7295   2
   1  -6 -21-8.81246 12.8311   3
  -1  -6  21-8.39624 14.1159   6
   1  -6 -21-9.13644 13.3027   4
   1   6  21-6.81372 12.8079   5
  -1   6 -21 7.62431 12.8185   3
   1   6  21 4.72568 9.73224   6
   1   6  22 141.531 26.9006   6
  -1  -6  22 101.533 31.1478   6
   1  -6 -22 42.6739 25.0009   4
   1   6  22 144.727 32.4023   5
  -1   6 -22 153.607 30.6135   2
  -1   6 -22 46.0553 22.9498   3
   1  -6 -23 9.25850 17.4097   3
  -1   6 -23-5.90401 8.61450   2
   1   6  23 14.7379 12.4004   6
   1  -6 -24 37.9265 21.2452   3
   1   6  24 25.3517 13.7269   6
   1  -6 -25 9.64730 18.1554   3
   1   6  25 10.4963 10.8462   6
   1   7 -21 80.4967 29.0932   3
   1   7 -19 1913.19 265.530   3
   1  -7  19 2973.79 269.495   6
  -1  -7 -18 9.54503 8.03202   4
   1   7 -18 10.2756 17.2770   3
   1  -7  18-7.38345 10.7556   6
   1   7 -18 6.68465 9.73907   2
  -1   7  18 7.79121 11.3488   5
  -1   7  17 3307.47 408.183   5
   1   7 -17 3889.50 419.572   3
   1   7 -16 48.0795 22.4281   2
  -1  -7 -16 10.2383 19.3469   4
   1   7 -16 39.5323 22.0692   3
  -1   7  16 8.03638 16.6674   5
   1  -7  16 14.5696 13.8388   6
   1  -7  15 11773.9 1113.04   6
  -1   7  15 12705.3 1117.81   5
   1   7 -15 11654.7 1121.91   3
   1   7 -15 14017.5 1127.50   2
   1  -7  14 37.0142 17.8571   6
  -1  -7 -14 30.3043 22.6657   4
  -1   7  14 23.8708 15.2578   5
   1   7 -14 8.80311 13.1684   3
   1   7 -14 68.4705 27.4339   2
   1  -7  13 22.4014 16.6973   6
  -1  -7 -13 20.0145 16.9132   4
  -1   7  13 15.5188 13.1611   5
   1   7 -13 16.8768 15.9558   3
   1   7 -13 21.0423 17.7726   2
   1  -7  12 15.1606 14.4216   6
  -1   7  12 46.9169 22.8764   5
  -1  -7 -12 29.4640 20.3434   4
   1   7 -12 7.92613 17.7673   3
   1   7 -12 11.6596 22.0269   2
  -1   7  11 173.129 31.0951   6
   1  -7  11 181.755 39.0809   6
  -1   7  11 154.304 38.8521   5
  -1  -7 -11 162.567 41.6386   4
   1   7 -11 244.627 55.3024   2
   1   7 -11 148.952 36.7390   3
   1  -7  10-8.07418 11.7548   6
  -1  -7 -10 9.26232 15.5701   4
  -1   7  10 10.1391 10.4379   6
   1   7 -10-6.70764 15.9461   3
  -1   7   9 3292.62 385.038   6
   1   7  -9 3659.80 421.798   2
   1   7  -9 3812.25 391.319   3
  -1  -7  -9 3698.74 399.299   4
   1   7  -8-16.0419 19.0687   2
  -1   7   8-6.01569 8.76030   6
   1   7  -8-5.98273 11.2460   3
  -1   7   8 8.34343 12.1480   5
   1   7  -7 2179.05 237.903   3
  -1   7   7 2247.86 240.439   6
   1  -7   7 2484.16 250.777   6
   1   7  -7 2112.50 273.129   2
  -1   7   7 2427.63 248.447   2
  -1  -7  -7 1808.71 241.550   4
  -1  -7  -6-7.96452 17.7161   4
   1   7  -6 5.50206 11.3361   3
   1   7  -6 16.4695 36.6254   2
  -1   7   6-8.87469 21.1017   2
  -1   7   6 7.09306 11.9315   5
   1  -7   6 17.0087 18.9162   6
  -1   7   6 6.83328 15.2016   6
  -1   7   5 31403.7 2887.48   6
   1  -7   5 32335.8 2892.90   6
  -1   7   5 36183.6 2892.52   5
   1   7  -5 39709.9 2940.20   2
  -1  -7  -5 26811.2 2884.85   4
   1   7  -5 27670.9 2878.44   3
   1   7  -4 44.9614 35.7053   2
   1  -7   4 24.4051 13.8762   6
  -1  -7  -4 45.5640 20.3205   4
   1   7  -4 10.6125 14.2986   3
  -1   7   4 27.5283 18.4425   5
  -1   7   4 21.8602 16.3739   6
   1  -7   3 63.4470 24.6794   6
   1   7  -3 66.9460 20.1526   3
  -1   7   3 62.0937 23.8633   5
  -1  -7  -3 45.1639 21.7195   4
  -1   7   3 60.9220 23.7489   4
  -1   7   2-7.75972 13.0448   4
  -1  -7  -2 7.44608 12.5177   4
   1   7  -2 12.8430 28.5590   2
  -1  -7  -2 6.32824 9.21405   5
   1   7  -2 5.07761 8.53710   3
  -1   7   2-6.77395 13.9468   5
   1   7  -1 1208.00 140.296   2
  -1  -7  -1 954.616 117.516   5
  -1   7   1 1045.91 125.428   4
  -1   7   1 1121.56 122.178   5
  -1   7   1 1113.34 123.558   3
   1   7  -1 935.416 113.269   3
  -1   7   0-7.69393 15.8412   4
   1   7   0 10.2707 21.1457   2
  -1   7   0 7.51872 12.6405   3
   1   7   0 4.92022 10.9433   3
  -1   7   0-6.82482 11.4743   5
  -1  -7   0 6.36382 10.6996   5
   1   7   1 1406.10 138.191   2
   1   7   1 1068.42 126.818   6
  -1   7  -1 1094.97 123.438   4
  -1   7  -1 1076.85 123.275   3
   1   7   1 823.801 111.065   3
  -1  -7   1 998.993 117.474   5
   1   7   2 8.42276 15.8292   2
   1   7   2-5.11615 7.44777   3
  -1   7  -2 14.1039 11.8539   3
   1   7   2-8.10701 11.8016   6
  -1  -7   2-6.59529 9.60098   5
  -1   7  -2-7.40347 12.4447   4
  -1   7  -2 6.84263 16.2663   5
   1   7   3 69.8202 25.3667   6
  -1  -7   3 72.5983 22.5793   5
  -1   7  -3 79.9267 23.4455   3
   1   7   3 78.4272 22.6217   3
   1   7   4 49.0908 23.6830   2
  -1   7  -4 18.9302 13.1826   3
   1   7   4 21.4554 13.7089   3
  -1  -7   4 6.86347 13.0921   5
  -1   7  -4 40.6227 19.0053   4
   1   7   5 26641.2 2701.72   3
  -1   7  -5 28087.3 2704.13   3
  -1  -7   5 28827.5 2716.31   6
  -1   7  -5 30869.5 2707.93   4
   1   7   5 30871.9 2708.53   2
  -1  -7   5 29728.6 2708.74   5
  -1   7  -6-5.69191 11.7242   3
  -1   7  -6 5.92288 13.1760   4
   1  -7  -6-8.25026 16.9891   3
  -1  -7   6-8.22571 11.9804   6
  -1  -7   6-6.84649 9.97389   5
   1   7   6-7.42376 10.8137   6
   1   7   6 6.26608 16.6582   2
   1  -7  -7 1807.08 206.824   3
  -1   7  -7 1815.96 197.617   3
  -1  -7   7 1808.87 202.068   5
   1   7   7 2187.73 207.271   6
   1   7   7 2006.18 202.365   2
  -1   7  -8-5.50625 9.25561   3
   1  -7  -8-7.89262 13.2669   3
   1   7   8 13.6956 14.0976   6
  -1   7  -9 3258.11 349.542   3
   1  -7  -9 3597.18 360.816   3
  -1  -7   9 3315.99 354.666   5
   1   7   9 4008.38 357.742   6
  -1  -7   9 3875.67 363.862   6
  -1  -7  10-7.01944 11.8275   5
  -1  -7  10 7.89271 11.5187   6
   1   7  10 24.5225 14.5966   6
   1  -7 -10 15.2972 15.7674   3
   1   7  10 5.69867 11.7604   5
  -1   7 -10 5.37912 11.1042   3
  -1  -7  11 128.377 31.6525   5
  -1  -7  11 232.766 40.1833   6
   1   7  11 174.616 32.3882   6
   1  -7 -11 173.102 35.3795   3
   1   7  11 158.004 31.6018   5
  -1   7 -11 106.487 27.4240   3
  -1  -7  12 37.9649 19.2570   6
  -1  -7  12 7.25736 13.7960   5
   1  -7 -12 14.8996 14.1536   3
   1   7  12 22.2840 11.6553   6
  -1  -7  13 7.57429 14.2716   6
   1   7  13 11.3728 12.6863   5
  -1  -7  13 7.40132 13.9474   5
   1  -7 -13 7.47868 14.0924   3
   1   7  13 16.0454 13.5247   6
   1   7  14 28.1288 15.0170   5
   1   7  14 4.99818 11.2015   6
  -1  -7  14 7.46184 10.9517   6
  -1   7 -15 10444.6 1114.89   2
   1  -7 -15 11519.2 1125.44   4
   1   7  15 14640.5 1120.03   5
  -1  -7  15 12111.8 1121.21   6
   1  -7 -15 10329.7 1117.70   3
   1   7  16 4.49166 8.48412   6
   1   7  16 5.68643 10.7205   5
   1  -7 -16 35.5783 21.1612   4
   1  -7 -16 7.52088 10.9814   3
  -1  -7  16 7.18615 12.1093   6
  -1   7 -17 4725.00 472.585   2
  -1  -7  17 4964.28 478.358   6
   1   7  17 4543.93 465.628   6
   1  -7 -17 4721.41 478.862   3
   1  -7 -17 3713.40 476.686   4
  -1   7 -18-5.67289 9.53618   2
   1   7  18-6.10938 8.89407   5
   1   7  18 8.30189 10.4666   6
  -1  -7  18-7.23574 12.1631   6
   1  -7 -18-7.78914 14.6387   3
   1  -7 -18 8.73114 14.6767   4
   1   7  19 3098.21 300.785   6
   1  -7 -19 3049.34 316.781   3
   1   7  20 16.1297 11.8332   6
   1  -7 -20 15.6186 17.4282   3
   1  -7 -21 215.345 43.3431   3
   1  -7 -22 16.3265 13.8045   3
   1  -8  14 148.200 31.2938   6
   1  -8  13 45.0425 17.7241   6
  -1   8  13 76.8993 22.4718   5
  -1  -8 -13 23.0355 17.6976   4
   1  -8  12 6.56475 12.3377   6
   1   8 -12-9.06308 13.1937   2
  -1   8  12 6.86601 9.99542   5
  -1  -8 -12-7.52205 14.1367   4
   1  -8  11 6.71511 14.9381   6
   1   8 -11 19.7836 20.3687   2
  -1   8  11-6.97749 11.7362   5
  -1  -8 -11 7.34352 15.1240   4
   1  -8  10 54.7897 20.9751   6
   1   8 -10 42.7169 25.5677   2
  -1   8  10 28.3352 16.0423   5
  -1  -8 -10 7.16607 13.8059   4
   1  -8   9 13.9011 11.8871   6
   1   8  -9 22.7093 23.4783   2
  -1   8   9 35.2447 17.9077   5
  -1  -8  -9 21.0620 15.7646   4
   1  -8   8 77.9156 22.9567   6
   1   8  -8 47.3120 27.5326   2
  -1   8   8 135.932 29.9643   5
  -1  -8  -8 61.9541 22.3926   4
   1  -8   7 64.1490 22.8360   6
   1   8  -7 24.0622 25.1505   2
  -1  -8  -7 40.6891 16.7019   4
  -1   8   7 46.6080 22.0892   5
  -1   8   6 45.9382 18.8962   4
   1  -8   6 57.4235 20.5613   6
   1  -8   5 7.17868 12.0679   6
  -1   8   5 6.65461 13.7008   4
  -1   8   5-6.29797 11.8370   6
   1   8  -5 11.5610 16.8304   2
  -1   8   5-8.01295 17.8188   5
  -1   8   4-6.65502 12.5302   4
  -1   8   4 6.88863 14.2021   5
  -1   8   4 12.8909 15.3410   6
   1   8  -4 21.9169 18.4361   2
  -1   8   4 24.6309 18.2728   2
  -1   8   3 51.2019 20.2496   3
  -1   8   3 88.7011 25.5884   4
  -1   8   3 77.0955 28.7435   5
  -1   8   3 92.4785 26.6475   6
   1   8  -3 124.956 36.9447   2
  -1   8   3 123.989 31.6972   2
  -1   8   2 72.0695 23.2754   3
  -1   8   2 34.2883 18.0346   4
  -1   8   2 42.8331 20.5491   5
  -1   8   2 95.1273 24.0976   6
   1   8  -2 28.8205 21.9686   2
  -1   8   2 38.0837 24.5471   2
  -1   8   1 12.5211 15.0717   3
  -1   8   1 34.2892 16.4753   4
  -1   8   1 49.1885 22.9970   5
   1   8  -1 16.0420 15.2610   6
  -1   8   1 28.6281 17.1794   6
   1   8  -1 17.6346 16.7408   2
  -1   8   1 20.1840 22.5672   2
  -1   8   0 100.315 29.1780   5
  -1   8   0 117.116 29.3398   4
  -1   8   0 93.8959 25.9036   3
   1   8   0 128.872 31.9904   6
  -1   8   0 67.8583 26.3077   6
  -1   8  -1 11.0570 20.8617   2
  -1   8  -1 20.7805 15.5132   4
  -1   8  -1 21.9394 18.5314   5
  -1  -8   1 10.9911 10.4917   5
   1   8   1 30.2138 16.8975   6
   1   8   1 29.7549 17.7794   2
  -1   8  -2 54.2188 20.5866   4
  -1   8  -2 22.5452 21.9833   2
   1   8   2 34.4624 19.2362   2
  -1  -8   2 94.2011 22.6193   5
   1   8   2 56.9533 22.3578   6
  -1   8  -3 32.6549 14.5694   3
  -1   8  -3 78.8929 31.7953   2
   1   8   3 19.7613 15.4436   2
   1   8   3 75.4561 22.1200   6
  -1  -8   3 67.5520 20.6611   5
  -1   8  -4-5.37632 11.0720   3
  -1   8  -4-11.0435 13.1293   2
   1   8   4 6.22343 13.8417   2
  -1  -8   4 11.3955 11.7335   5
   1   8   4 6.64421 13.6815   6
  -1   8  -5 10.6293 15.4784   2
  -1  -8   5-5.89379 8.58871   5
   1   8   5-6.47578 13.3375   6
  -1   8  -5-5.12584 9.64115   3
  -1   8  -6 20.1546 19.1139   2
  -1  -8   6 17.9771 12.6039   5
   1   8   6 30.7388 14.8408   6
  -1   8  -6 35.3027 14.9085   3
  -1   8  -7 9.44543 14.4606   2
  -1   8  -7 39.6000 15.6541   3
  -1  -8   7 61.0316 20.3647   5
   1   8   7 64.6732 19.6547   6
  -1  -8   8 126.775 28.1465   5
   1   8   8 86.0537 24.3749   6
   1   8   8 69.4583 21.1613   5
  -1   8  -8 61.4735 27.1367   2
  -1   8  -8 127.918 24.7531   3
  -1  -8   8 123.002 29.0056   6
   1   8   9 24.5789 13.1716   5
  -1   8  -9 24.3817 19.3921   2
  -1   8  -9 14.7324 11.7930   3
  -1  -8   9 6.69212 8.12795   6
  -1  -8  10 52.3274 19.9785   6
   1  -8 -10 20.3091 16.2862   3
   1   8  10 24.5316 12.6213   5
   1   8  10 20.3716 12.3627   6
  -1   8 -10 24.3161 13.1654   3
  -1   8 -10 22.5200 16.8787   2
  -1  -8  11 6.43577 7.72342   6
   1  -8 -11 6.64447 13.7205   3
   1   8  11 14.5927 10.0706   5
   1   8  11 19.3953 12.2722   6
  -1   8 -11 4.75820 8.06891   3
  -1   8 -11 13.8677 13.0745   2
   1  -8 -12 6.54225 12.3044   3
  -1   8 -12 4.80923 9.91244   3
   1   8  12-4.67475 6.82206   6
   1   8  12 19.6933 13.0940   5
  -1  -8  12-6.28933 9.16812   6
  -1   8 -13 19.2816 12.2505   3
   1   8  13 18.1061 11.5158   6
   1  -8 -13 6.47905 10.9983   3
  -1   8 -14 102.638 23.3981   3
   1   8  14 76.7982 19.9115   6
   1  -8 -14 115.689 27.3153   3
   1   8  15-4.04699 8.33996   6
   1   8  16 46.6360 15.5759   6
  -1   9   7 766.083 100.167   5
  -1   9   6-5.68603 9.55794   4
  -1   9   6 7.11999 13.3809   5
  -1   9   5 10284.0 973.530   4
  -1   9   4 5.87883 9.89681   4
   1   9  -3 80.3016 24.8938   2
   1   9  -2 6.90113 14.2217   2
   1   9  -1 545.913 74.9115   2
  -1   9   0-7.42849 10.8139   2
   1   9   0 6.29062 12.9506   2
   1   9   1 644.994 79.8818   6
  -1   9  -1 524.661 80.5974   2
   1   9   2 6.17905 9.02327   6
  -1   9  -2 7.92504 16.3309   2
  -1   9  -2 8.77027 11.0797   3
  -1   9  -3 40.1499 20.7584   2
  -1   9  -3 52.4576 16.2468   3
   1   9   4-5.82495 13.8545   6
  -1   9  -4-4.33738 10.3209   3
   1   9   5 11606.6 946.600   6
  -1   9  -5 8935.36 937.306   3
  -1   9  -6 12.8682 10.8804   3
  -1   9  -7 765.891 86.7778   3
   2   0   0 827785. 75792.8   6
   2   0   0 847256. 75808.3   4
  -2   0   0 833062. 75812.6   4
   2   0   0 872499. 75831.0   1
   2   0   0 806027. 75808.5   2
  -2   0   0 782826. 75794.3   6
   2   0   0 807789. 75805.1   3
  -2   0   0 833729. 75796.5   3
  -2   0   0 844828. 75831.8   1
   2   0   0 827548. 75831.1   1
   2   0   0 766371. 75800.1   5
  -2   0   0 847745. 75814.2   5
   2   0  -1 1537.88 177.817   4
  -2   0   1 1605.93 185.371   4
  -2   0  -1 1786.90 192.144   4
   2   0  -1 1472.07 196.342   1
  -2   0   1 1429.05 189.181   1
   2   0   1 1249.14 182.099   1
  -2   0   1 1397.49 169.049   3
  -2   0  -1 1421.48 168.393   3
  -2   0  -1 1352.93 193.027   1
   2   0  -1 1119.14 185.584   1
   2   0   1 1682.89 199.121   1
  -2   0   1 1536.49 199.127   1
   2   0   1 1759.48 190.106   2
  -2   0  -1 1342.94 172.214   5
   2   0  -1 1259.40 167.255   5
  -2   0   1 1809.78 189.327   5
   2   0   1 1469.65 172.727   5
   2   0  -1 1807.92 171.847   6
  -2   0  -1 1500.44 169.600   6
   2   0  -2 690.801 102.244   1
   2   0   2 368.944 81.5338   1
  -2   0   2 480.838 89.9139   1
  -2   0  -2 531.906 92.5897   1
   2   0   2 606.991 80.0916   5
  -2   0   2 476.524 84.2308   5
   2   0  -2 355.067 70.5848   5
   2   0   2 455.411 80.6094   2
   2   0  -2 542.739 86.2516   2
  -2   0   2 481.515 84.8684   4
  -2   0  -2 480.400 84.7974   4
   2   0   2 427.892 68.7059   6
   2   0  -2 625.100 83.0341   4
   2   0  -2 635.177 74.4153   6
  -2   0   2 348.403 87.9468   1
  -2   0  -2 585.349 97.0357   1
   2   0  -2 419.126 75.2574   3
  -2   0   2 478.283 75.4857   3
  -2   0  -2 497.175 73.8705   3
   2   0   3 21.7598 22.8887   6
  -2   0  -3 8.29410 15.7029   5
  -2   0  -3 13.4372 22.6669   1
   2   0   3 29.2367 24.6458   1
  -2   0   3 33.5782 34.6161   1
  -2   0   3 12.7741 18.6925   5
  -2   0  -3-15.5493 26.2063   1
   2   0  -3 25.1346 25.9421   2
   2   0   3 20.3578 24.2717   2
  -2   0   3 43.3501 25.8329   4
   2   0  -3 27.4038 18.9013   4
  -2   0   3 9.50592 17.9657   3
   2   0  -3 23.8903 20.1687   3
   2   0  -3 43.6024 27.3806   1
   2   0  -3 16.2925 14.5587   6
   2   0   4 2975.67 304.890   6
   2   0  -4 2778.84 292.328   6
  -2   0   4 3456.53 306.789   6
   2   0   4 2705.86 298.045   5
  -2   0   4 2769.17 317.749   5
  -2   0  -4 2985.33 304.154   5
  -2   0   4 3312.07 339.563   1
   2   0   4 2623.31 307.579   2
   2   0  -4 2797.69 317.436   2
  -2   0   4 3298.62 316.167   4
  -2   0  -4 2986.46 318.491   4
   2   0  -4 2528.48 302.968   4
   2   0  -4 2926.27 317.425   3
  -2   0   4 2806.59 308.902   3
   2   0   4 2921.38 323.802   1
  -2   0  -4 2765.34 331.614   1
  -2   0  -4 3165.33 303.604   3
   2   0   4 3359.61 335.807   1
  -2   0   4 3677.53 349.099   1
  -2   0  -4 3081.28 325.090   1
  -2   0  -5 40.1277 25.2606   1
  -2   0   5 22.2868 15.4950   6
   2   0  -5 44.0461 17.4920   6
   2   0   5 67.6810 27.6507   6
   2   0   5 28.1632 23.8005   1
  -2   0  -5 32.9635 27.8161   1
   2   0   5 6.65983 12.7609   5
  -2   0   5 12.9263 15.5643   5
   2   0  -5 12.1196 25.0745   3
   2   0  -5 25.0549 21.2042   2
   2   0   5 47.0657 23.8643   2
  -2   0  -5-11.7409 19.8918   4
  -2   0  -5 7.34912 16.5303   3
   2   0  -5 14.7431 32.8779   1
  -2   0   5 17.0141 28.7074   1
   2   0  -5 17.1879 28.9986   1
  -2   0   5 31.0934 34.6600   1
  -2   0   5 38.5670 21.5838   4
   2   0   6 17740.5 2005.32   5
  -2   0   6 20839.1 2036.52   5
   2   0  -6 23045.4 2037.08   2
  -2   0   6 20534.0 2015.76   4
   2   0   6 25450.3 2028.67   6
  -2   0   6 21606.9 2012.94   6
   2   0  -6 22226.1 2006.90   6
  -2   0  -6 23188.3 2033.00   4
  -2   0   6 17663.7 2015.42   4
   2   0   6 22553.9 2044.26   1
  -2   0  -6 25055.2 2045.83   1
   2   0  -6 20778.1 2031.78   3
   2   0   6 21174.0 2044.28   1
   2   0  -6 20237.1 2049.29   1
  -2   0   6 25167.8 2057.33   1
   2   0   6 21306.6 2019.64   2
  -2   0  -6 23232.3 2017.21   3
   2   0   7 626.142 84.6651   2
   2   0   7 496.695 92.7945   1
  -2   0  -7 685.487 106.265   1
  -2   0  -7 643.297 80.3064   5
   2   0   7 586.462 77.5827   5
  -2   0  -7 646.599 99.7539   1
   2   0   7 669.904 101.997   1
   2   0   7 730.876 93.8773   6
  -2   0   7 473.387 75.7805   6
   2   0  -7 507.322 72.4819   6
  -2   0   7 666.399 102.604   5
   2   0  -7 492.166 91.6236   2
  -2   0  -7 627.077 94.1982   4
  -2   0  -7 571.251 81.1399   3
   2   0  -7 687.016 99.9229   1
  -2   0   7 783.624 114.803   1
   2   0  -7 487.304 90.4096   3
   2   0  -7 611.806 102.810   1
   2   0   8 6021.60 560.032   2
  -2   0  -8 6170.22 576.539   4
  -2   0   8 5267.83 558.170   4
   2   0  -8 6298.34 582.004   3
  -2   0   8 6306.83 592.499   1
   2   0   8 5797.42 583.280   1
  -2   0  -8 5825.91 586.272   1
   2   0  -8 6102.54 578.566   1
  -2   0  -8 4824.35 548.800   5
   2   0   8 5166.25 551.512   5
  -2   0   8 5948.39 590.938   5
   2   0  -8 6344.76 581.806   2
  -2   0   8 5679.21 583.630   1
   2   0  -8 5978.84 593.437   1
  -2   0  -8 6273.24 582.192   1
   2   0   8 5547.96 581.289   1
   2   0   8 6419.51 576.742   6
  -2   0   8 5592.76 554.320   6
   2   0  -8 5417.23 548.565   6
   2   0   9 1056.64 128.203   2
  -2   0  -9 1246.71 150.923   1
   2   0  -9 1190.65 160.412   1
  -2   0  -9 768.476 134.056   4
  -2   0   9 1084.89 130.316   4
   2   0   9 1102.52 143.040   6
  -2   0   9 1162.29 127.928   6
   2   0  -9 1179.71 150.417   3
   2   0   9 926.688 142.724   1
   2   0   9 1062.69 124.467   5
   2   0  -9 928.579 141.363   1
   2   0   9 1050.96 147.618   1
  -2   0  -9 961.857 144.801   1
  -2   0   9 1237.75 156.214   1
  -2   0  10 265238. 27591.4   5
   2   0  10 281181. 27554.1   2
   2   0 -10 301011. 27575.6   2
   2   0  10 317174. 27576.0   6
  -2   0  10 300775. 27555.7   6
  -2   0 -10 309735. 27573.8   4
   2   0  10 317662. 27586.8   1
   2   0 -10 293244. 27581.6   3
  -2   0  10 281628. 27575.0   1
  -2   0 -10 312876. 27576.7   1
   2   0 -10 285915. 27585.9   1
   2   0 -10 281451. 27575.6   1
   2   0  10 310046. 27582.9   1
  -2   0 -10 296514. 27581.5   1
  -2   0  10 257846. 27578.5   1
   2   0  10 325792. 27547.6   5
   2   0  11-14.0551 26.4283   6
  -2   0  11 18.2220 17.1442   6
   2   0  11 8.49196 18.9028   2
   2   0 -11 15.8312 18.8366   3
   2   0  11 12.2161 15.4248   5
  -2   0  11 18.7257 15.7618   5
   2   0 -11 13.4442 31.9709   2
  -2   0 -11-12.2943 25.3250   4
  -2   0 -11 13.2743 22.3297   1
   2   0  11 29.0294 32.2872   1
   2   0 -11 13.0643 21.9770   1
  -2   0  11 15.3542 18.2702   1
  -2   0  11 14.1405 23.7848   1
   2   0 -11-16.5054 19.6371   1
   2   0  12 47546.0 3361.64   5
  -2   0  12 35223.8 3373.92   1
  -2   0 -12 43933.4 3387.93   1
   2   0 -12 35348.8 3387.12   1
   2   0  12 26224.4 3361.62   6
  -2   0  12 34556.6 3357.51   6
   2   0 -12 34509.2 3370.28   2
  -2   0  12 29250.5 3380.96   5
  -2   0 -12 40800.5 3387.90   3
   2   0 -12 34047.8 3381.24   3
   2   0  12 35203.0 3354.26   2
   2   0 -12 33704.2 3373.31   1
   2   0  12 34303.5 3373.49   1
  -2   0 -12 35332.4 3383.41   1
   2   0  12 41963.2 3393.46   1
  -2   0  13 256.714 52.5262   6
  -2   0 -13 135.248 46.8158   1
   2   0  13 210.814 50.4453   1
   2   0  13 143.886 37.8095   2
   2   0  13 236.001 67.7407   1
   2   0  13 113.474 36.6757   5
  -2   0  13 56.2366 40.7688   5
   2   0 -13 52.9929 35.8972   2
  -2   0 -13 148.086 47.1287   4
  -2   0 -13 66.0042 41.3700   3
  -2   0  13 149.932 52.1660   1
   2   0 -13 152.535 54.8950   3
  -2   0  13 57.8894 40.6483   1
   2   0 -13 209.847 56.5419   1
   2   0  14 26194.9 2461.86   5
   2   0 -14 18494.6 2463.91   2
  -2   0 -14 34448.7 2499.10   1
  -2   0  14 29832.3 2491.68   1
  -2   0 -14 29380.5 2489.28   4
  -2   0  14 25907.8 2495.78   5
  -2   0 -14 18870.2 2479.87   3
   2   0 -14 23897.6 2490.15   3
  -2   0  14 28148.3 2472.86   6
   2   0  14 17636.1 2464.19   6
   2   0  14 30280.8 2466.21   2
   2   0 -14 34108.4 2503.27   1
   2   0  14 29477.4 2492.95   1
  -2   0  14 32458.3 2514.68   1
  -2   0  15 118.045 38.8528   6
   2   0  15 40.6021 32.6830   6
   2   0  15 70.7583 28.4028   2
  -2   0  15 87.9911 44.7432   5
   2   0  15 15.1051 31.6243   1
  -2   0 -15 73.0842 43.8129   1
   2   0 -15 47.9463 33.4014   1
   2   0 -15 25.0507 24.2318   2
  -2   0 -15 90.7181 40.5943   4
   2   0 -15 34.1539 29.2756   3
   2   0 -15 37.1838 38.7050   1
  -2   0  15 53.2840 33.8713   1
   2   0  15 87.8751 39.5018   1
  -2   0 -15 73.4205 39.4486   1
  -2   0  16 5482.90 477.441   5
   2   0  16 4658.46 440.031   2
   2   0  16 3054.77 428.198   5
   2   0 -16 4566.60 453.213   4
  -2   0 -16 4748.03 463.697   4
  -2   0  16 4534.60 465.139   1
   2   0 -16 4258.53 482.616   1
  -2   0 -16 5082.03 469.596   1
   2   0 -16 3315.88 451.911   3
   2   0  16 4932.60 477.114   1
   2   0  16 3975.85 446.141   6
   2   0 -16 5238.28 482.484   1
   2   0  16 4508.65 468.201   1
  -2   0 -16 4201.96 469.169   1
  -2   0  16 5190.26 480.131   1
   2   0  17 147.584 40.9147   6
  -2   0 -17 115.579 47.1515   1
   2   0 -17 105.784 43.3926   1
   2   0  17 67.9756 46.5438   1
   2   0  17 147.355 37.2095   2
   2   0  17 92.5983 42.6879   1
  -2   0  17 146.376 52.3664   1
  -2   0 -17 96.0786 39.6911   1
  -2   0 -17 79.9807 37.3037   3
   2   0  17 159.318 39.5618   5
  -2   0  17 94.3473 39.0337   5
   2   0 -17 127.891 43.1206   4
  -2   0 -17 140.225 46.7341   4
   2   0 -17 96.0561 49.7261   1
  -2   0  17 106.789 48.6210   1
   2   0 -17 113.318 44.4688   3
   2   0 -17 102.224 40.9334   2
   2   0  18 55.6077 28.5078   2
   2   0  18 58.1083 27.4604   5
  -2   0  18 161.525 46.4360   5
  -2   0 -18-14.8291 18.2920   3
   2   0 -18 18.6850 27.6366   1
   2   0  18 36.0718 37.4515   1
  -2   0 -18 19.4981 28.8024   1
   2   0  18 37.3763 35.4602   1
  -2   0  18 16.1461 27.5778   1
  -2   0 -18 80.5949 40.9356   1
   2   0 -18 12.7355 21.9592   4
  -2   0 -18 47.6922 33.0916   4
   2   0 -18 95.8315 45.8238   1
   2   0 -18 30.9016 26.4283   3
  -2   0  18 11.5665 14.5922   6
   2   0  18 79.4547 31.6136   6
   2   0 -18 64.0884 30.1736   2
  -2   0 -19 41.7063 31.3221   3
   2   0  19 36.0469 30.7128   1
  -2   0 -19 58.5418 37.0182   1
  -2   0  19 33.1572 31.5621   1
   2   0  19 18.6208 16.4423   1
  -2   0  19 81.8371 32.8135   5
   2   0  19 63.0258 23.4847   5
   2   0 -19 24.9720 28.2187   4
  -2   0 -19 62.4874 32.5537   4
  -2   0  19 17.6358 26.1633   1
  -2   0  19 56.0564 27.1241   6
   2   0 -19 56.5960 35.8110   1
   2   0 -19 79.8703 32.8871   2
   2   0 -20 24571.9 2603.20   4
   2   0 -20 38350.1 2609.85   2
  -2   0 -20 25604.4 2619.95   1
  -2   0  20 22038.9 2610.12   1
  -2   0 -20 29970.1 2621.21   4
   2   0  20 34270.8 2600.81   6
  -2   0  20 31150.0 2608.68   6
  -2   0 -20 31608.4 2618.99   3
   2   0 -20 33535.0 2626.31   3
   2   0  20 25322.8 2593.69   2
   2   0  20 38113.7 2600.72   5
   2   0  20 19428.6 2616.14   1
   2   0 -20 22246.8 2625.40   1
  -2   0 -20 17892.3 2609.68   1
  -2   0  20 14946.4 2598.69   1
   2   0  21 26.3932 21.3626   2
   2   0  21 16.5588 28.1728   1
   2   0 -21 18.5388 22.4615   1
  -2   0 -21 37.8362 27.8818   1
   2   0  21 49.1489 21.7180   5
  -2   0  21 34.4066 24.0093   5
  -2   0 -21 96.5287 42.9799   1
   2   0  21 53.3244 36.8514   1
   2   0 -21 88.1551 47.0614   1
  -2   0 -21 47.4199 26.7188   3
  -2   0  21 83.9264 40.1388   1
   2   0 -21 25.5044 26.6118   3
   2   0  21 48.3923 22.9003   6
  -2   0  21 62.6068 25.1842   6
   2   0  22 26706.6 2375.68   5
   2   0 -22 22470.1 2386.39   4
   2   0 -22 24290.3 2412.38   1
  -2   0 -22 24411.8 2405.19   1
  -2   0  22 24729.6 2400.79   1
  -2   0  22 28802.2 2394.43   5
   2   0 -22 29146.5 2383.55   2
  -2   0 -22 24699.5 2390.77   3
   2   0 -22 27010.9 2398.52   3
   2   0  22 23538.8 2411.84   1
   2   0  22 23828.8 2375.04   6
  -2   0  22 27865.6 2390.22   6
   2   0  22 25029.7 2411.35   1
   2   0 -22 24829.5 2417.59   1
  -2   0 -22 24016.5 2416.67   1
  -2   0  22 21350.3 2400.85   1
   2   0  23 83.3315 23.8210   6
  -2   0 -23 53.0845 37.1956   1
   2   0 -23 109.599 34.0519   3
  -2   0  23 49.1238 23.1034   5
   2   0 -23 81.9914 33.0947   4
  -2   0 -23 101.195 36.1489   4
  -2   0 -23 82.0716 31.9836   3
  -2   0  23 116.210 38.3372   1
  -2   0 -23 95.8116 40.5526   1
   2   0  23 65.0787 34.3273   1
   2   0 -23 79.4883 40.7827   1
   2   0 -23 60.0132 26.3154   2
  -2   0 -24 10302.9 910.729   4
   2   0  24 8379.83 888.116   6
  -2   0  24 10267.9 902.518   6
  -2   0 -24 8791.27 900.953   3
   2   0 -24 9561.47 906.403   3
  -2   0  24 9573.22 913.385   1
   2   0 -24 9984.27 894.619   2
   2   0  24 8656.04 887.811   5
  -2   0  24 10144.7 902.804   5
  -2   0 -25-9.71522 14.2358   4
   2   0 -25 9.34058 13.6941   3
  -2   0 -25 35.7560 23.8135   3
   2   0  25 30.2171 16.9243   6
  -2   0  25 16.3226 15.4237   6
   2   0  25 12.0069 10.2214   5
  -2   0  25 8.03459 13.6030   5
  -2   0 -26 94.6064 31.3465   4
  -2   0 -26 33.2978 19.4138   3
   2   0 -26 25.9101 21.3489   3
   2   0  26 62.6909 20.0337   6
  -2   0  26 100.400 27.3954   6
  -2   0  26 74.8198 22.5559   5
   2   0 -27 8.00176 13.4505   3
  -2   0 -27 8.04668 9.56442   3
   2   0  27-5.41371 9.10023   6
  -2   0  27 7.24303 12.1751   6
   2   0  27 5.59368 10.5126   5
  -2   0  27-6.98794 13.1328   5
  -2   0 -28 600.562 86.8914   4
  -2   0  28 713.502 84.5950   6
  -2   0 -28 632.718 85.2069   3
   2   0 -28 571.083 82.8838   3
  -2   0  29 6.37969 7.58917   6
  -2   0 -29-7.97980 14.9999   4
  -2   0 -29 7.36523 13.8452   3
   2   0 -29 13.7665 14.1740   3
  -2   0  29-5.97860 7.11285   5
  -2   0  30 2782.07 299.960   5
  -2   0 -30 3379.88 313.895   4
  -2   0  30 3140.12 303.983   6
   2   0  30 3034.34 298.561   6
  -2   0 -31 13.0482 12.4919   3
  -2   0  31 32.3369 15.2123   5
  -2   0  31 28.4913 14.5652   6
  -2   0  32 7987.37 757.402   5
  -2  -1 -32 6.91839 11.6469   4
  -2  -1 -31 7.20213 13.5367   4
  -2  -1 -31-6.32118 10.6274   3
  -2   1  31 5.11608 6.08431   5
  -2  -1 -30-7.66153 9.10712   4
   2   1 -30 5.89504 8.58226   3
  -2  -1 -30 6.66100 13.7135   3
  -2   1  30 5.34562 7.78252   5
   2  -1  30-4.67847 8.79308   6
  -2  -1 -29 14.1391 16.8198   3
   2   1 -29-6.27247 10.5660   3
  -2   1  29 16.7754 13.3106   5
   2  -1  29 4.89200 10.0947   6
  -2   1  29 12.0693 11.3620   6
  -2  -1 -28 8.03288 11.6977   4
  -2  -1 -28-7.46042 12.5442   3
   2   1 -28-6.67409 12.5466   3
  -2   1  28-5.96450 10.0306   5
   2  -1  28-5.17595 9.73217   6
  -2   1  28 6.17516 10.3845   6
  -2   1  27 6.25905 10.7648   5
   2   1 -27 21.3543 17.0737   3
  -2  -1 -27 7.88645 11.7043   3
  -2   1  27 32.2790 18.1392   6
   2  -1  27 27.4016 13.2254   6
   2   1 -26-7.60125 12.7775   3
  -2  -1 -26-25.0319 18.5544   3
  -2  -1 -26-8.89214 18.3065   4
  -2   1  26 6.57231 12.3519   5
   2   1 -26-6.12477 11.5108   2
   2  -1  26 5.77652 6.86652   6
  -2   1  26 6.74552 9.82003   6
  -2  -1 -25 35.4273 22.5447   3
   2   1 -25 24.5907 15.7122   3
  -2  -1 -25 28.4411 19.7609   4
   2   1 -25 32.1828 17.3843   2
   2  -1  25 30.6924 15.7835   6
  -2   1  25 62.3838 20.4165   6
  -2   1  25 27.7026 15.7078   5
   2  -1  24-6.46691 12.1559   6
   2  -1  24 6.38340 10.7328   5
   2   1 -24 6.75863 17.0429   2
   2   1 -24-8.79141 10.4523   3
  -2  -1 -23 173.232 41.6863   4
   2  -1  23 179.375 34.2407   6
   2   1 -23 90.3440 44.2616   1
   2  -1  23 148.005 50.6107   1
   2  -1  23 188.930 36.1482   5
  -2   1  23 160.122 35.5693   5
   2   1 -23 103.947 36.5077   3
  -2  -1 -23 80.2609 32.4130   3
   2   1 -22-7.61360 11.0838   2
   2   1 -22 10.1663 19.1061   3
  -2  -1 -22-10.2835 12.2234   3
   2  -1  22 17.7479 21.0953   1
  -2  -1 -22-12.8268 18.6726   1
   2  -1  22 14.7441 16.3933   6
  -2   1  22-7.77791 16.0128   6
   2  -1  22 10.5041 19.7410   2
   2  -1  22 12.9942 26.7515   1
   2   1 -22 15.8716 23.1050   1
  -2  -1 -22-10.8743 9.14005   4
   2  -1  22 6.65783 12.5127   5
  -2   1  22-8.09404 9.62111   5
  -2  -1 -21 23.3155 25.9240   4
   2   1 -21 21.1934 25.1916   1
   2  -1  21 18.2885 26.6243   1
  -2   1  21-12.1540 14.4483   1
   2   1 -21-10.9443 20.5695   3
  -2  -1 -21-11.0075 16.0259   3
   2  -1  21 10.9976 18.4878   2
  -2  -1 -21-21.5795 25.6505   1
   2  -1  21-14.2971 24.0336   1
   2   1 -21-17.4098 20.6946   1
   2  -1  21-6.69037 9.74249   5
  -2   1  21-8.60116 12.5234   5
   2  -1  21 7.81607 14.6911   6
  -2   1  21-8.10963 11.8080   6
   2   1 -21-8.14953 13.7010   2
   2  -1  20-8.38301 14.0913   6
  -2   1  20 8.44138 17.3783   6
   2   1 -20 8.74080 19.4366   2
  -2  -1 -20-12.4195 18.0794   4
  -2  -1 -20 14.4405 21.0214   1
   2  -1  20 18.6907 27.2085   1
  -2   1  20-13.3622 11.2304   1
  -2   1  20-18.4042 21.8752   1
   2  -1  20 11.5840 16.8631   2
  -2  -1 -20 65.0050 40.7221   1
   2   1 -20-18.2538 30.6833   1
  -2   1  20-9.17234 17.2379   5
   2  -1  20 6.83944 12.8536   5
  -2  -1 -20 11.8212 22.2159   3
   2   1 -20-11.7952 22.1671   3
   2   1 -20 21.8803 31.8518   1
   2  -1  19 27.0197 20.1140   6
  -2   1  19 17.5320 18.1426   6
   2   1 -19 28.1953 23.7703   2
  -2  -1 -19 27.0066 25.4456   4
  -2  -1 -19 14.6916 21.4680   1
   2  -1  19 18.9163 16.0073   1
  -2   1  19-13.9312 23.4914   1
  -2   1  19-18.5623 15.7118   1
   2  -1  19 23.9974 22.6264   2
  -2  -1 -19 42.9767 36.1684   1
   2   1 -19 18.6828 22.2843   1
   2  -1  19-16.1631 19.3016   1
  -2  -1 -19 36.9127 25.3992   3
   2   1 -19 22.2943 26.5643   1
   2   1 -18-22.3729 32.6175   1
  -2  -1 -18 14.8134 30.5485   4
  -2  -1 -18-14.1753 16.9426   1
  -2   1  18 19.1255 22.8021   1
   2  -1  18-11.9197 17.4430   2
  -2  -1 -18 21.0465 17.7783   1
   2   1 -18-17.7754 25.9374   1
   2  -1  18-16.2055 19.3440   1
  -2   1  18 31.4319 17.7014   5
   2  -1  18 35.5803 18.9967   5
  -2  -1 -18 13.2779 22.3901   3
   2   1 -18 27.3747 25.7847   3
  -2   1  18 44.6275 22.5751   6
  -2   1  17 55.0354 27.8627   6
  -2   1  17 157.079 39.3111   5
   2  -1  17 169.776 35.1960   5
  -2  -1 -17 142.299 52.4381   1
   2  -1  17 48.7322 29.4644   1
   2   1 -17 100.854 43.8042   1
   2  -1  17 140.709 39.7419   2
   2   1 -17 76.7885 32.5210   2
  -2  -1 -17 203.400 53.7527   4
  -2   1  17 56.1313 30.9384   1
   2  -1  17 131.077 53.3580   1
  -2  -1 -17 164.667 47.4424   1
  -2   1  17 113.404 53.8364   1
   2   1 -17 44.5598 39.0532   1
   2   1 -17 88.1053 42.4032   3
  -2  -1 -17 142.056 47.5478   3
   2   1 -16 23.5862 24.2995   2
   2   1 -16 21.6773 31.5723   1
   2  -1  16 36.6635 30.8308   1
  -2   1  16 28.2205 26.5371   1
  -2  -1 -16-13.5100 16.0895   1
   2   1 -16-15.7159 18.7070   3
  -2  -1 -16 15.3969 28.9535   3
  -2  -1 -16 19.4835 23.1799   1
   2   1 -16 16.5036 27.7596   1
   2  -1  16 15.3251 18.2431   1
   2  -1  16 23.3801 26.0142   6
  -2   1  16-9.35102 15.7507   6
  -2   1  16 12.2783 14.6287   5
   2  -1  16 7.58859 12.7956   5
   2  -1  15 25.2502 28.0889   6
  -2   1  15 9.43329 15.8832   6
  -2   1  15-13.1489 24.7282   5
   2  -1  15-7.61278 14.3363   5
  -2  -1 -15-18.5472 22.0642   1
   2  -1  15 11.3525 16.5516   2
   2   1 -15 25.2405 23.7353   2
  -2  -1 -15 17.6869 21.0426   4
  -2   1  15 13.5366 19.7270   1
   2  -1  15 35.5228 25.8719   1
  -2   1  15 17.9082 26.0856   1
  -2  -1 -15 16.5445 24.1016   3
   2   1 -15 16.7178 19.8919   3
   2   1 -15 20.8271 30.3324   1
  -2   1  14 18.7489 22.6079   6
   2  -1  14 40.9348 28.3479   6
   2  -1  14 27.3391 20.2602   1
  -2  -1 -14 17.5903 25.8882   1
   2   1 -14 42.1109 31.4448   1
   2  -1  14 77.4538 31.0774   2
   2   1 -14 35.2678 33.3580   3
  -2   1  14 14.0635 29.2020   5
   2  -1  14 45.9602 20.7117   5
   2   1 -14 40.2532 32.1230   2
  -2  -1 -14 18.3991 22.1982   4
  -2  -1 -14 53.9359 42.9080   3
  -2   1  14 77.6056 32.8339   1
   2  -1  14 34.1789 32.3418   1
  -2  -1 -14 25.0032 21.3565   1
  -2   1  14 120.604 48.1771   1
   2   1 -14 39.6113 33.5090   1
   2  -1  13 1100.80 134.380   5
   2  -1  13 1458.33 149.473   5
  -2   1  13 886.492 143.125   6
   2  -1  13 2031.94 194.734   6
   2   1 -13 1031.47 161.079   2
   2  -1  13 1224.11 174.231   1
  -2  -1 -13 762.309 161.713   4
  -2  -1 -13 1666.23 200.368   3
   2   1 -13 1304.88 179.415   3
  -2  -1 -13 1646.90 169.235   1
  -2   1  13 1349.92 162.512   1
   2   1 -13 1255.22 178.653   1
   2  -1  13 1136.02 154.505   2
   2   1 -13 1555.91 172.287   1
   2  -1  13 1262.43 164.818   1
  -2  -1 -13 1245.38 173.719   1
  -2   1  13 1237.42 170.802   1
   2  -1  12 182.824 55.0781   6
   2  -1  12 105.719 41.3562   1
  -2  -1 -12 157.989 45.2345   1
   2   1 -12 190.632 50.0258   1
   2  -1  12 95.1760 24.7895   5
   2  -1  12 77.6245 32.5912   2
  -2  -1 -12 106.188 62.6888   3
  -2   1  12 127.241 47.4449   5
   2  -1  12 95.1153 31.2474   5
   2   1 -12 88.2785 38.5085   2
  -2  -1 -12 106.093 45.7644   4
  -2   1  12 15.5784 36.1481   1
   2  -1  12 97.5380 42.2699   1
  -2  -1 -12 137.802 44.6234   1
   2   1 -12 75.4094 40.1624   3
  -2   1  12 124.066 38.9892   1
   2   1 -12 126.253 49.0362   1
   2  -1  11 35.8041 26.0916   6
   2  -1  11 13.1442 24.7351   1
  -2  -1 -11 15.2335 25.6380   1
   2   1 -11 12.4627 20.9875   1
   2  -1  11 8.26981 7.87434   5
   2  -1  11 66.8770 28.1327   2
  -2  -1 -11 46.2812 43.5076   3
  -2   1  11-16.7378 19.9351   5
  -2  -1 -11 8.62995 16.2684   2
   2   1 -11-15.1190 22.0459   2
  -2  -1 -11-18.0104 26.2490   4
  -2   1  11 15.7133 22.9096   1
   2  -1  11 45.9126 31.5325   1
  -2  -1 -11-11.7814 19.8445   1
   2   1 -11-18.9466 27.6104   3
   2   1 -11 68.4105 38.0517   1
  -2   1  11 12.1690 20.4948   1
  -2  -1 -10 24.5522 35.7460   3
   2  -1  10-13.1699 19.1807   1
  -2  -1 -10 14.7344 24.7744   1
   2  -1  10 11.0974 10.3279   5
  -2   1  10 17.7127 25.7915   5
   2  -1  10 12.9268 16.3072   5
   2  -1  10 11.1803 16.2860   2
   2   1 -10 30.6645 36.4524   2
  -2  -1 -10 17.2006 28.9189   4
  -2   1  10 15.1908 22.1214   1
   2   1 -10-12.2877 17.8971   1
   2  -1  10-14.7181 17.5036   1
  -2  -1 -10 11.7923 19.8306   1
  -2   1  10-7.11357 18.9153   6
   2  -1  10 40.4998 45.0327   6
   2   1 -10-16.7635 28.1843   1
  -2  -1  -9 68.9653 28.0442   5
   2  -1   9 39.4249 32.0546   1
  -2  -1  -9 59.2823 33.7289   1
  -2   1   9 54.4194 34.8386   5
   2  -1   9 104.901 29.0388   5
  -2  -1  -9 58.2138 28.0062   2
   2   1  -9 107.400 48.7803   2
  -2  -1  -9 82.0391 46.2970   4
   2   1  -9 47.6758 30.8981   1
  -2  -1  -9 93.9316 38.8882   1
   2  -1   9 44.1458 33.5001   1
   2  -1   9 215.693 65.7554   6
  -2   1   9 85.4079 33.2132   1
   2   1  -9 49.1434 37.1269   1
   2  -1   8 613.996 117.210   6
  -2  -1  -8 768.990 130.383   3
   2  -1   8 331.000 48.8396   5
  -2  -1  -8 546.880 74.9357   5
   2  -1   8 391.467 77.5469   1
  -2  -1  -8 570.304 93.1887   1
   2  -1   8 369.524 55.4884   5
   2  -1   8 476.965 78.2786   2
  -2   1   8 322.130 81.6127   5
  -2  -1  -8 484.738 71.6750   2
   2   1  -8 424.994 83.9873   2
  -2  -1  -8 392.602 84.1660   4
  -2   1   8 447.787 84.8038   1
   2   1  -8 552.417 82.9398   1
  -2  -1  -8 390.031 75.0369   1
   2  -1   8 559.246 90.6629   1
  -2   1   8 525.029 61.3142   6
   2   1  -8 561.364 93.6506   1
  -2   1   8 578.630 85.7784   1
   2  -1   7 47.2545 56.4497   6
  -2   1   7 64.1474 16.5564   6
  -2  -1  -7 76.4338 42.9845   1
  -2  -1  -7 38.3599 20.5348   5
   2  -1   7 43.5731 12.2165   5
  -2   1   7 17.5221 29.9900   5
   2  -1   7 75.6999 17.2412   5
   2  -1   7 75.8196 34.5267   2
  -2  -1  -7 57.6625 27.4022   2
   2   1  -7 29.6045 33.3962   2
  -2  -1  -7 77.1946 45.3031   4
   2   1  -7 29.0275 27.8546   3
  -2   1   7 104.868 40.2150   1
   2  -1   7 84.1550 39.5028   1
  -2  -1  -7 70.3502 34.6009   1
   2   1  -7 64.5179 41.0590   1
  -2   1   7 88.8336 35.8228   1
   2  -1   6 288.506 89.4910   6
  -2  -1  -6 144.832 54.5702   1
   2  -1   6 170.039 46.5575   1
  -2   1   6 161.143 25.3841   6
  -2  -1  -6 59.0448 46.3613   3
   2  -1   6 161.931 23.6870   5
   2  -1   6 85.5057 39.0527   2
  -2   1   6 116.730 48.9357   5
   2   1  -6 173.074 53.6555   2
  -2  -1  -6 200.737 40.8297   2
   2  -1   6 192.313 51.3149   1
  -2   1   6 182.634 48.4854   4
  -2   1   6 250.798 60.8701   1
  -2   1   6 168.471 47.4419   1
   2   1  -6 225.774 52.8207   3
   2   1  -5 169.522 41.5898   3
   2  -1   5 130.029 62.9730   6
   2  -1   5 180.845 48.8188   1
  -2  -1  -5 195.611 57.7468   1
  -2  -1  -5 128.574 44.8573   3
  -2  -1  -5 84.6958 34.2499   5
  -2   1   5 123.154 42.6354   5
   2  -1   5 132.665 20.7859   5
   2  -1   5 124.431 38.8704   2
   2   1  -5 153.545 43.9662   2
  -2  -1  -5 165.968 48.0180   4
   2   1  -5 75.7781 23.1733   4
  -2   1   5 162.042 45.1269   4
   2   1  -5 121.649 49.9047   1
  -2   1   5 132.041 38.7106   1
  -2   1   5 95.6801 39.7597   1
  -2  -1  -5 147.988 41.8958   1
   2  -1   5 97.7420 39.0002   1
   2   1  -5 118.390 43.0701   1
  -2   1   4 426.757 86.7499   1
   2   1  -4 397.469 68.1675   3
   2  -1   4 721.926 131.407   6
   2  -1   4 485.817 56.3311   5
   2  -1   4 578.355 86.6518   1
  -2  -1  -4 653.163 103.590   1
  -2   1   4 337.525 75.3685   5
   2   1  -4 441.153 64.0381   4
  -2  -1  -4 443.541 80.7127   4
   2   1  -4 474.511 83.7262   2
   2  -1   4 374.882 75.4972   2
  -2  -1  -4 339.055 74.5356   5
   2   1  -4 602.164 93.2406   1
  -2   1   4 478.475 85.5109   1
   2   1  -4 651.705 102.820   1
  -2  -1  -4 664.052 73.4639   3
  -2   1   4 442.351 77.8618   4
   2   1  -3 2050.05 234.354   2
  -2   1   3 1875.61 228.248   5
  -2  -1  -3 2118.69 232.331   5
   2   1  -3 2006.70 211.005   4
  -2   1   3 1934.56 228.479   4
  -2  -1  -3 1990.82 233.307   4
  -2  -1  -3 2291.03 234.460   1
  -2   1   3 2289.01 242.824   1
  -2  -1  -3 1756.51 197.753   3
   2   1  -3 1880.81 212.099   3
  -2  -1  -3 1981.95 196.463   3
   2   1  -3 1649.17 230.798   1
  -2  -1  -3 1500.33 231.253   1
   2   1  -3 2444.05 243.500   1
   2  -1   3 2342.83 206.736   5
   2  -1   3 2233.79 227.631   2
   2  -1   3 2067.43 267.386   6
   2  -1   2 1068.79 172.884   6
   2  -1   2 1291.68 152.353   2
   2  -1   2 1537.08 143.644   5
   2   1  -2 1054.26 143.991   6
   2   1  -2 1056.65 152.055   2
  -2   1   2 1377.15 160.575   4
  -2  -1  -2 1020.91 148.315   4
   2   1  -2 1429.99 147.281   4
   2  -1   2 1256.12 162.421   3
   2   1  -2 1252.62 138.774   3
  -2  -1  -2 1244.41 123.883   3
   2   1  -2 1057.24 158.396   1
  -2  -1  -2 812.867 153.139   1
  -2  -1  -2 1573.40 168.974   1
  -2   1   2 1314.32 160.155   1
  -2  -1  -2 1210.88 121.310   3
  -2   1   2 985.349 143.838   5
  -2  -1  -2 1356.67 161.426   5
  -2   1   1 43.2296 12.1189   6
   2  -1   1 72.6874 28.7062   5
  -2  -1  -1 14.1833 24.0007   1
   2   1  -1 57.5588 34.3185   1
  -2   1   1 13.2014 24.9634   1
  -2  -1  -1-12.7307 18.7374   5
   2   1  -1 49.0485 31.0409   2
   2   1  -1 63.6709 24.2759   4
  -2  -1  -1 10.6580 22.1152   4
   2  -1   1 41.8701 31.1578   3
  -2  -1  -1-15.7415 23.0814   1
  -2   1   1 26.9867 25.5088   1
   2   1  -1 64.4512 33.2865   1
  -2  -1  -1 20.9756 10.2353   3
   2   1  -1 10.7520 13.0752   3
   2  -1   1 27.6495 26.1280   1
   2   1   0-11.8330 14.0687   6
  -2   1   0 9.55089 8.46819   6
   2   1   0-11.9587 22.4770   2
   2  -1   0-10.8383 18.2216   2
  -2  -1   0-9.72814 18.2856   4
  -2   1   0 79.3088 38.4854   4
   2  -1   0-14.7634 27.7475   3
   2   1   0 31.4688 26.4506   1
  -2  -1   0-15.1791 12.7620   1
   2  -1   0-12.8889 18.7658   1
  -2   1   0 13.5139 25.3994   1
  -2  -1   0-13.2822 15.7908   5
  -2   1   0 13.4341 15.9713   1
  -2  -1   0 14.1858 23.8478   1
   2   1   0-14.3865 20.9456   1
   2  -1   0 22.7555 28.6898   5
  -2   1   0 7.43120 13.9698   5
  -2  -1   0 3.80087 10.6004   3
   2   1   0-4.12080 9.16954   3
   2  -1   0 9.27951 22.0618   6
   2   1   1 12.0079 22.7301   6
  -2  -1   1 13.9395 28.8259   5
  -2   1  -1 53.7787 34.0081   1
   2   1   1 26.6654 19.5982   1
  -2  -1   1 13.8095 26.0947   1
  -2   1  -1 40.7691 20.7693   5
   2   1   1 57.9319 36.5373   2
   2  -1  -1 31.9557 22.0970   2
  -2  -1   1 26.4875 18.3789   4
   2   1   1 21.2729 10.5721   3
  -2   1  -1 39.5652 31.4690   4
   2  -1  -1 13.3258 15.6310   6
  -2   1  -1 41.1876 15.7179   6
  -2  -1   1 30.8984 18.1960   3
   2  -1  -1 27.8952 26.3528   3
  -2  -1   1 15.4728 34.5135   1
  -2   1  -1 56.5468 29.2300   1
   2   1   1 15.7134 23.0354   1
   2  -1  -2 1855.97 189.885   5
  -2  -1   2 1684.47 189.312   1
  -2  -1   2 1599.28 167.014   3
   2  -1  -2 1370.31 174.542   3
   2   1   2 1465.94 183.086   1
  -2   1  -2 1413.46 171.293   1
  -2   1  -2 1569.53 178.087   4
  -2  -1   2 1076.29 150.051   4
   2   1   2 1250.35 162.991   2
   2  -1  -2 1414.68 163.593   2
  -2  -1   2 1242.74 163.365   6
  -2   1  -2 1476.96 147.594   6
   2   1   2 1233.70 162.949   6
  -2   1  -2 1215.76 165.472   1
   2   1   2 1120.61 164.684   1
  -2  -1   2 1299.03 171.756   1
  -2   1  -2 1437.34 149.937   5
  -2  -1   2 1393.00 176.414   5
  -2  -1   3 1906.85 242.680   1
   2  -1  -3 2054.70 229.395   2
   2   1   3 2421.36 236.961   2
  -2   1  -3 2042.16 237.955   4
  -2  -1   3 2315.21 250.261   1
   2   1   3 2145.83 242.591   1
  -2   1  -3 2068.36 235.857   1
  -2  -1   3 2801.03 260.213   3
   2  -1  -3 1764.54 237.845   3
  -2   1  -3 1971.71 207.676   5
  -2  -1   3 1894.15 242.846   5
  -2  -1   3 2121.80 236.616   6
   2   1   3 2239.38 234.996   6
  -2   1  -3 2440.83 222.724   6
   2  -1  -3 1326.91 224.825   1
   2   1   3 2331.16 248.804   1
  -2  -1   4 550.668 92.3829   5
  -2  -1   4 349.847 71.9651   6
   2   1   4 457.443 79.8825   1
   2  -1  -4 636.218 96.0593   3
   2  -1  -4 497.386 73.7219   2
  -2   1  -4 348.406 76.1984   4
  -2  -1   4 330.578 59.8266   4
  -2   1  -4 411.853 51.8512   5
   2   1   4 517.147 77.3155   6
  -2  -1   4 298.035 82.4449   3
  -2   1  -4 537.027 73.1147   6
   2  -1  -4 337.071 72.6145   1
  -2  -1   4 404.710 85.4292   1
   2   1   4 428.510 78.9883   1
  -2  -1   4 587.924 93.5515   1
  -2   1  -4 518.582 82.9109   1
   2   1   5 81.0556 31.3124   2
   2  -1  -5 224.864 45.1635   2
  -2  -1   5 128.601 31.1245   4
  -2   1  -5 106.571 33.3389   4
   2   1   5 110.854 34.5994   6
  -2  -1   5 22.0480 42.8712   3
  -2   1  -5 133.972 39.3246   3
   2   1   5 113.595 24.0725   3
   2  -1  -5 197.519 52.2506   1
  -2  -1   5 155.668 48.4387   1
  -2   1  -5 104.037 19.4313   5
   2   1   5 93.9987 39.0150   1
  -2   1  -5 143.293 43.1455   1
   2  -1  -5 148.567 46.3455   3
  -2   1  -5 79.9717 35.3616   1
   2   1   6 163.669 40.9611   6
   2   1   6 125.406 44.1433   1
  -2   1  -6 166.736 47.0330   1
   2   1   6 149.259 29.8029   3
  -2   1  -6 174.562 42.7882   3
  -2   1  -6 243.009 54.4107   1
   2   1   6 134.418 42.8300   1
   2  -1  -6 145.909 45.4705   2
   2   1   6 171.022 38.9991   2
  -2  -1   6 176.432 34.7392   4
  -2   1  -6 226.655 53.3201   4
  -2  -1   6 131.454 49.1182   1
   2  -1  -6 194.324 53.1811   3
  -2  -1   6 123.389 48.1593   1
   2  -1  -6 262.742 28.8734   6
  -2  -1   7 40.8737 26.4382   6
   2   1   7 64.1960 27.3510   6
   2  -1  -7 49.9086 18.3599   6
  -2   1  -7 82.7821 29.5268   3
   2   1   7 65.8285 19.8586   3
  -2   1  -7 143.041 41.3208   1
   2   1   7 116.706 41.2077   1
  -2  -1   7 40.5072 28.4229   5
   2   1   7 54.3530 36.5981   1
  -2   1  -7 41.3686 29.0013   1
  -2  -1   7 78.2019 21.8346   4
  -2   1  -7 75.4703 34.4194   4
  -2  -1   7 22.1207 17.1580   4
   2  -1  -7 70.3670 33.2248   1
  -2  -1   7 14.3361 21.6954   1
  -2  -1   7 45.6566 36.6609   1
   2  -1  -7 71.0694 34.3055   1
   2  -1  -7 126.629 43.0469   3
   2   1   7 79.0525 26.3030   2
  -2   1  -8 443.218 70.4700   3
   2  -1  -8 403.177 57.5273   6
  -2  -1   8 305.242 65.7610   6
   2   1   8 527.225 67.2745   2
  -2  -1   8 344.373 74.4348   5
   2  -1  -8 410.694 76.7451   3
   2   1   8 403.610 58.5943   3
  -2  -1   8 473.861 60.2989   4
  -2  -1   8 462.070 61.3347   4
  -2   1  -8 372.983 71.1734   4
  -2  -1   8 530.246 91.1086   1
  -2   1  -8 586.385 89.2126   1
   2   1   8 305.933 73.0869   1
  -2  -1   8 297.140 73.0107   1
   2  -1  -8 498.746 80.9602   1
  -2   1  -8 481.470 84.5913   1
   2   1   8 611.977 88.6225   1
   2  -1  -8 490.957 76.1047   2
   2   1   9 111.331 42.7192   1
  -2  -1   9 48.9053 21.2600   6
  -2  -1   9 28.1111 27.2814   5
  -2   1  -9 79.0185 40.4874   1
   2   1   9 55.2759 22.3493   2
   2  -1  -9 29.9981 28.6956   2
  -2  -1   9 41.9869 19.9186   4
  -2  -1   9 44.0473 33.3535   1
   2  -1  -9 84.6462 39.9123   1
   2  -1  -9 106.437 39.3316   3
  -2  -1   9 14.3311 30.2817   1
   2  -1  -9 94.5821 35.0906   1
   2   1  10 26.0228 21.9084   6
   2  -1 -10 12.8186 16.2105   6
   2   1  10 13.1258 22.1003   1
  -2  -1  10 9.89845 18.6461   6
  -2   1 -10 19.0618 17.9571   3
   2   1  10 17.2405 14.5460   2
  -2  -1  10 14.9686 25.1934   5
   2  -1 -10-13.5339 19.7428   3
  -2  -1  10 11.7823 13.1619   4
  -2   1 -10 19.7140 20.3327   4
  -2   1 -10 13.7248 16.3630   1
  -2  -1  10-14.8756 12.5672   1
   2  -1 -10 14.1853 11.9902   1
  -2  -1  10 14.2578 20.7946   1
   2  -1 -10 12.1940 22.9520   1
   2  -1 -10 10.0775 22.4452   2
  -2  -1  11 14.9596 30.8869   1
   2  -1 -11 28.3799 23.9676   1
   2   1  11-8.86539 21.2052   6
   2   1  11 40.5496 27.9256   1
  -2   1 -11-14.2221 20.8362   1
  -2   1 -11 59.7224 23.7782   3
  -2   1 -11 42.6232 26.8042   1
   2   1  11 14.1930 26.7766   1
  -2  -1  11 20.2256 22.6098   6
  -2  -1  11 47.5286 32.7003   5
  -2  -1  11 11.7743 13.3000   4
  -2   1 -11 57.6896 26.9044   4
  -2  -1  11 5.27769 11.1162   4
  -2  -1  11 29.4022 30.3562   1
   2  -1 -11 68.6374 36.5601   3
   2  -1 -11 41.5483 29.0491   2
   2  -1 -12 161.076 51.9720   1
   2   1  12 163.355 44.2581   1
  -2   1 -12 167.625 46.8364   1
  -2  -1  12 113.030 34.2101   6
   2   1  12 100.271 34.3902   6
  -2   1 -12 132.355 47.5912   1
   2   1  12 128.357 41.3113   1
   2  -1 -12 102.985 40.5946   1
   2   1  12 116.610 28.6800   2
   2  -1 -12 56.8002 35.5759   3
  -2  -1  12 151.694 48.3070   5
   2   1  12 77.0543 28.9680   5
  -2  -1  12 125.034 30.0406   4
   2  -1 -12 96.7486 40.1307   4
  -2   1 -12 135.835 35.4489   4
  -2  -1  12 171.168 30.2388   4
  -2  -1  12 116.312 45.4673   1
  -2   1 -12 116.330 38.3299   3
   2  -1 -12 126.050 41.0484   2
   2   1  13 1253.74 143.294   2
   2  -1 -13 1160.56 167.489   1
  -2  -1  13 1260.03 172.676   1
  -2   1 -13 1155.45 168.686   1
  -2  -1  13 1467.88 183.852   5
   2   1  13 1480.25 153.176   5
   2  -1 -13 1492.34 175.294   4
   2   1  13 1259.27 155.715   6
  -2  -1  13 1181.26 155.118   6
  -2  -1  13 1022.14 141.737   4
  -2   1 -13 1299.93 156.686   4
  -2  -1  13 1156.96 139.503   4
   2  -1 -13 1406.85 174.814   3
  -2   1 -13 1398.31 163.017   3
   2   1  13 1681.97 180.399   1
   2  -1 -13 1214.23 158.767   2
   2  -1 -13 1289.48 167.816   1
   2   1  13 1561.45 179.374   1
  -2   1 -13 1388.33 175.261   1
  -2  -1  13 1485.12 180.584   1
  -2   1 -14 65.0544 33.2657   3
   2   1  14 29.9374 22.4772   1
  -2   1 -14 30.2470 28.9520   1
   2  -1 -14 61.5127 34.6376   3
   2   1  14 104.378 24.8244   2
   2   1  14 47.3162 22.6634   5
  -2  -1  14 55.4282 38.4344   5
  -2   1 -14 63.3649 35.6545   1
   2   1  14 29.3459 25.2731   1
   2  -1 -14 30.1463 31.5173   1
   2  -1 -14 101.473 40.7825   4
  -2   1 -14 41.8070 23.8863   4
  -2  -1  14 77.7578 21.4483   4
   2   1  14 49.5432 25.5849   6
  -2  -1  14 88.8873 32.8155   6
   2  -1 -14 61.4564 32.1072   1
  -2  -1  14 31.7841 27.2766   1
   2  -1 -14 54.3610 33.4047   2
   2   1  15 9.86171 16.5986   6
  -2  -1  15-11.6576 16.9915   6
  -2  -1  15 32.7450 30.7812   1
   2   1  15 15.9677 26.8540   1
   2  -1 -15 15.8984 26.7375   3
  -2   1 -15 14.0305 26.3817   3
   2   1  15 6.11801 13.6308   2
   2   1  15 9.71887 18.2847   5
  -2  -1  15 19.2969 28.1038   5
  -2   1 -15-16.3323 19.4311   1
   2   1  15-15.2463 18.1416   1
   2  -1 -15 15.7185 22.8975   1
   2  -1 -15 14.6688 21.3706   4
  -2   1 -15 11.0328 22.7293   4
  -2  -1  15 12.8441 13.2484   4
   2  -1 -15 15.7854 22.9949   1
  -2  -1  15 33.1361 24.1335   1
   2  -1 -15-10.8327 15.7923   2
  -2  -1  16-11.9900 17.4556   6
   2   1  16-10.2292 14.8926   6
   2   1  16-16.6682 28.0189   1
  -2  -1  16 17.2327 32.3867   1
  -2   1 -16 33.5723 24.4370   1
   2  -1 -16-16.2989 27.3981   3
  -2   1 -16 30.1564 28.3379   3
   2   1  16 6.12720 14.5672   2
  -2  -1  16-19.8030 28.8286   5
   2   1  16 9.16533 15.4079   5
   2  -1 -16 16.9889 24.7322   1
   2  -1 -16-14.6969 27.6213   4
  -2   1 -16 11.7483 17.1037   4
  -2  -1  16 6.75340 15.0189   4
   2  -1 -16-15.9484 26.8091   1
   2  -1 -16 10.5850 17.7940   2
  -2  -1  16 17.0171 24.7732   1
  -2   1 -17 177.552 51.6118   3
   2   1  17 34.4783 30.4462   1
  -2  -1  17 198.881 61.4962   1
   2   1  17 78.5910 33.9963   6
  -2  -1  17 98.3840 38.4200   6
   2   1  17 131.441 31.6303   2
  -2   1 -17 67.8888 41.4134   1
   2   1  17 174.739 51.7248   1
   2   1  17 56.5071 28.9672   5
   2  -1 -17 43.5345 33.5935   4
  -2   1 -17 100.725 39.2806   4
  -2  -1  17 51.8512 39.5521   1
   2  -1 -17 192.800 54.8157   1
   2  -1 -17 131.777 46.8567   3
   2  -1 -17 101.283 37.3039   2
   2   1  18 6.44781 15.5106   2
   2  -1 -18-19.4203 16.4940   1
   2   1  18 93.6832 41.7316   1
  -2   1 -18 17.0418 24.9216   1
   2   1  18 11.9200 14.3658   6
  -2  -1  18 37.2558 25.6764   6
  -2   1 -18 35.8698 33.7893   1
   2   1  18-17.6209 25.7610   1
  -2  -1  18 36.2235 34.1208   1
   2   1  18 48.9471 27.3912   5
  -2  -1  18 19.5249 16.5810   5
   2  -1 -18 14.1994 23.9860   4
   2  -1 -18 37.9164 25.3051   2
  -2  -1  18 17.3289 20.7336   1
   2  -1 -18 31.9783 23.3967   1
   2  -1 -18 65.7944 39.1735   3
  -2   1 -18-16.9007 14.4016   3
   2   1  19 18.8574 18.3286   2
  -2  -1  19 37.4495 31.4911   5
   2   1  19-17.7510 21.1229   1
  -2   1 -19-17.8941 26.0685   1
  -2  -1  19 37.5386 27.3416   1
  -2   1 -19 16.7265 19.9067   3
  -2   1 -19 14.1366 23.7841   4
  -2  -1  19 17.1427 28.8332   1
  -2  -1  19-12.3365 17.9868   6
   2  -1 -19-15.7094 18.6994   1
   2  -1 -19 41.2126 30.5643   4
   2  -1 -19 19.2929 22.9537   1
   2   1  19-18.9059 22.4942   1
  -2   1 -19 16.9209 24.6528   1
   2  -1 -19 8.69853 19.3689   2
  -2  -1  20-17.6038 20.9334   5
   2   1  20-10.1322 17.0432   5
   2   1  20-17.6108 0.63191   1
  -2  -1  20-18.3092 15.4012   1
  -2   1 -20 35.2448 29.6288   1
  -2   1 -20-14.5499 17.3055   4
  -2  -1  20-16.7459 31.4775   1
   2   1  20-10.9212 18.3687   6
   2  -1 -20-15.2491 18.1360   1
   2  -1 -20-13.1536 22.1192   4
   2   1  20 19.0846 16.0523   1
   2  -1 -20-18.7283 15.7531   1
  -2   1 -20 16.6245 19.7699   1
   2  -1 -20 7.97864 20.1272   2
  -2  -1  21 16.2782 19.3661   5
   2   1  21-9.56532 16.1001   5
   2   1  21 17.1950 20.4549   1
  -2  -1  21-17.7407 25.8390   1
  -2   1 -21-16.4258 19.5414   1
   2  -1 -21-14.6415 24.6254   1
   2  -1 -21-12.5211 21.0635   4
  -2   1 -21-14.3432 24.1242   4
  -2  -1  21-16.1755 27.2026   1
   2   1  21-9.58498 18.0326   6
   2  -1 -21-17.4066 20.7062   1
   2  -1 -21-14.1709 16.8640   2
  -2  -1  22 14.8883 21.6746   5
   2   1  22 8.79532 16.5309   5
   2  -1 -22-14.0799 16.7369   3
   2  -1 -22 11.8241 14.0560   4
  -2   1 -22 13.0738 19.0332   4
  -2  -1  22 15.5072 31.9256   1
  -2   1 -22 14.0424 20.4432   3
  -2  -1  22 11.0470 18.5706   6
   2   1  22-9.18420 13.3716   6
  -2   1 -22-15.5978 22.7072   1
  -2  -1  22-16.3305 27.4513   1
   2  -1 -22-6.22126 14.7909   2
  -2   1 -23 98.6160 42.4832   4
  -2  -1  23 221.023 56.7104   1
   2  -1 -23 266.348 53.9636   4
  -2  -1  23 242.900 57.1018   5
   2   1  23 154.029 40.5824   5
  -2   1 -23 194.054 54.5698   1
   2  -1 -23 197.355 50.0312   3
  -2   1 -23 191.674 52.1943   3
   2   1  23 160.789 37.9930   6
  -2  -1  23 228.759 49.4023   6
  -2  -1  24-12.1789 14.4766   5
   2   1  24 7.94213 13.3510   5
   2  -1 -24-12.1693 20.4562   3
  -2   1 -24-11.6317 19.5526   3
  -2  -1  24-9.71177 11.5444   6
   2   1  24 7.64756 12.8559   6
  -2   1 -25 30.3427 24.1446   4
   2  -1 -25-9.70082 21.6841   4
   2   1  25 14.7603 14.0445   5
  -2  -1  25 67.5285 28.4634   5
   2  -1 -25 33.5723 24.9822   3
  -2   1 -25 10.6815 15.7055   3
  -2  -1  25 27.0798 17.1071   6
  -2   1 -26-9.31563 20.7155   4
   2  -1 -26-9.03968 20.1019   4
   2   1  26-6.83759 14.0777   5
   2  -1 -26-10.2576 12.1934   3
  -2   1 -26-9.74931 11.5893   3
  -2  -1  26 8.36061 15.7134   6
   2   1  26 6.25226 13.9040   6
  -2   1 -27 9.03265 15.3573   4
   2  -1 -27-8.45814 16.0621   4
   2   1  27 25.8627 15.5422   5
  -2  -1  27 27.5105 21.9208   5
   2  -1 -27 9.38901 13.8610   3
  -2   1 -27-8.93771 13.2136   3
  -2  -1  27 31.2861 16.2665   6
   2   1  27 53.3230 18.7740   6
  -2   1 -28 8.49819 17.4955   4
   2   1  28-6.21792 9.05205   5
  -2  -1  28-8.30927 12.0964   5
  -2   1 -28 8.27950 13.9175   3
   2   1  28-5.43533 9.13685   6
  -2  -1  28 14.4630 13.5907   6
   2  -1 -28 8.57851 17.6609   3
   2   1  29-5.14213 10.5874   6
  -2   1 -29 7.68312 12.9158   3
   2  -1 -29 7.80747 13.1248   3
   2   1  29-5.90536 14.0392   5
  -2  -1  29-7.43412 10.8233   5
   2   1  30-4.83387 8.13427   6
  -2  -1  30 6.19225 9.02222   6
  -2  -1  30-6.78065 13.9646   5
  -2   1 -30-7.06573 10.2928   3
   2  -1 -30-7.13695 10.3964   3
  -2   1 -31 6.73396 12.6554   3
  -2  -1  31-5.90071 8.58985   6
  -2  -1  32 11.5576 12.8536   5
  -2  -1  32-5.47328 12.1744   6
  -2  -2 -31-6.72045 11.3136   3
  -2   2  30 2773.17 285.169   5
  -2  -2 -30 2861.68 293.905   3
  -2  -2 -30 3103.12 296.580   4
  -2   2  29 5.30299 11.8000   5
  -2  -2 -29 7.45581 14.0186   4
   2  -2  29 10.4651 9.84324   6
   2   2 -29-5.97453 10.0521   3
   2  -2  28 469.473 60.0553   6
  -2  -2 -28 536.424 71.2349   4
   2   2 -28 348.477 60.4900   3
  -2  -2 -28 510.271 71.6837   3
  -2   2  28 413.603 58.1560   5
  -2  -2 -27-7.96239 13.3843   4
  -2   2  27-5.68183 9.55093   5
   2  -2  27 11.8944 13.2247   6
   2   2 -27 5.84559 12.0345   2
   2   2 -27-6.73012 11.3130   3
  -2  -2 -27-8.80938 14.8081   3
  -2  -2 -26 227.759 47.0895   4
  -2   2  26 184.182 36.4760   5
  -2   2  26 234.514 41.1675   6
   2  -2  26 218.208 39.6448   6
   2   2 -26 250.118 40.8624   2
  -2  -2 -26 255.350 50.5573   3
  -2  -2 -25 60.8003 26.5651   4
   2  -2  25 41.0132 20.2234   6
  -2   2  25 59.1147 19.5753   6
  -2   2  25 31.0987 14.2901   5
   2   2 -25 12.7597 12.5172   2
  -2  -2 -25 30.3952 24.3518   3
  -2  -2 -24 8905.53 817.083   4
  -2   2  24 7565.09 800.451   5
   2  -2  24 9096.16 809.825   6
  -2   2  24 7862.24 800.158   6
  -2  -2 -24 9822.93 830.482   3
   2   2 -24 8525.84 804.734   2
  -2   2  23 97.9572 25.8395   6
  -2  -2 -23 162.985 38.0616   4
   2   2 -23 100.276 29.0895   2
  -2  -2 -23 93.1939 36.4877   3
  -2   2  23 77.1305 23.9041   5
  -2   2  22 23981.9 2320.01   6
  -2  -2 -22 27998.5 2354.50   3
  -2  -2 -22 25875.2 2340.44   4
  -2   2  22 22826.9 2322.51   5
   2  -2  22 26958.2 2345.26   2
  -2  -2 -21-10.7559 18.0870   4
   2   2 -21-8.38285 17.2653   2
  -2   2  21-7.93583 9.44609   5
   2  -2  21 24.0667 22.6204   2
   2   2 -21-14.8370 21.6045   1
   2  -2  21-9.50435 17.8690   6
  -2   2  21-6.33923 15.0781   6
  -2  -2 -21 13.3228 22.4004   3
  -2   2  20 28065.5 2782.52   5
  -2  -2 -20 33268.7 2805.93   4
   2  -2  20 26066.4 2780.50   5
  -2  -2 -20 38808.5 2826.28   3
   2   2 -20 29788.1 2792.77   3
   2  -2  20 25486.6 2794.71   2
  -2   2  20 30702.8 2777.63   6
   2  -2  20 37758.2 2803.23   6
   2  -2  20 29089.1 2798.92   1
   2   2 -20 23934.8 2804.77   1
   2   2 -19 11.1309 16.2308   3
  -2  -2 -19 14.9897 37.8065   3
   2   2 -19 50.3168 26.7627   2
   2  -2  19-12.9832 21.8440   2
   2  -2  19-18.9402 22.5318   1
  -2  -2 -19 12.2027 22.9521   1
   2  -2  19 22.6928 25.2480   6
  -2   2  19-8.88428 12.9671   5
   2  -2  19 8.05115 19.1621   5
  -2  -2 -19 21.0447 35.3871   1
   2  -2  19 12.1592 20.4603   1
   2   2 -19 16.1772 19.2511   1
   2   2 -19 24.7455 46.5146   1
   2  -2  18 44.3901 24.6307   5
  -2  -2 -18 119.573 50.5133   1
   2   2 -18 77.6349 37.2707   1
   2  -2  18 13.3120 16.6452   1
   2  -2  18 49.5676 31.6694   6
  -2   2  18 58.9193 23.2673   6
  -2   2  18 57.3287 23.2941   5
  -2  -2 -18 75.7006 33.9285   4
   2  -2  18 37.3481 31.8123   1
  -2   2  18 11.7411 22.6626   1
  -2   2  18 39.2696 33.4069   1
   2   2 -18 97.0731 54.2113   1
   2   2 -18 81.2951 34.2051   3
  -2  -2 -18 31.6680 27.1129   3
   2   2 -18 65.4477 30.8420   2
   2  -2  17 26.9803 22.7306   6
  -2   2  17 32.9677 15.7531   6
  -2  -2 -17 18.7707 27.3704   1
   2  -2  17 45.4635 20.4850   5
   2  -2  17 26.4136 19.2900   2
  -2   2  17 20.3093 17.1418   5
   2   2 -17 23.6857 22.3124   2
  -2  -2 -17 27.2639 30.3538   4
  -2  -2 -17 2.83699 5.16182   2
  -2   2  17 37.8550 35.6060   1
   2   2 -17 23.3693 34.0558   1
   2  -2  17-18.2089 15.3848   1
  -2  -2 -17 23.7437 24.4914   1
  -2   2  17 12.1848 14.5682   1
  -2  -2 -17 16.4045 23.9324   3
   2   2 -17 12.5558 18.3456   3
   2  -2  16 824.024 105.074   2
   2  -2  16 430.857 64.3398   5
  -2  -2 -16 473.995 97.9399   1
   2   2 -16 804.572 111.206   1
   2  -2  16 365.188 90.2315   1
  -2  -2 -16 330.642 60.4153   2
   2   2 -16 806.708 106.644   2
   2  -2  16 491.842 99.0867   1
  -2   2  16 572.615 92.3869   1
  -2  -2 -16 570.985 90.9864   1
  -2  -2 -16 674.174 102.867   4
  -2   2  16 676.619 111.685   1
   2   2 -16 570.641 96.0882   3
   2   2 -16 631.723 124.210   1
  -2   2  16 707.662 80.7043   6
   2  -2  16 813.267 111.925   6
   2  -2  15 405.474 78.0584   6
  -2   2  15 267.597 46.1543   6
  -2  -2 -15 212.659 61.7173   1
   2   2 -15 367.082 70.0310   1
   2  -2  15 128.226 49.5365   1
   2  -2  15 206.811 33.5068   5
  -2   2  15 339.907 60.8354   5
   2  -2  15 313.760 62.7175   2
  -2  -2 -15 148.920 35.9151   2
   2   2 -15 218.490 62.3591   2
  -2  -2 -15 258.066 65.3518   4
   2   2 -15 261.785 66.9348   3
   2   2 -15 422.319 97.0287   1
  -2   2  15 336.367 76.0953   1
   2  -2  15 348.866 75.8544   1
  -2  -2 -15 373.947 61.9886   1
  -2   2  15 191.438 52.1458   1
   2  -2  14 35289.1 2776.18   5
   2  -2  14 23249.0 2770.22   5
   2  -2  14 31340.6 2814.26   2
  -2   2  14 36398.7 2821.39   5
  -2  -2 -14 28966.6 2781.70   2
  -2  -2 -14 32650.9 2840.52   4
   2  -2  14 34077.5 2837.01   1
  -2  -2 -14 22505.0 2813.05   3
   2   2 -14 29975.3 2826.02   3
   2   2 -14 34717.0 2856.81   1
  -2  -2 -14 31532.0 2808.06   1
   2  -2  14 39269.9 2846.05   6
  -2   2  14 31156.2 2789.46   6
   2   2 -14 34768.3 2821.18   1
   2  -2  14 28967.2 2811.32   1
  -2  -2 -14 30074.4 2822.22   1
   2   2 -13 85.0994 52.5152   3
   2  -2  13 105.886 41.9517   1
   2   2 -13 94.8104 37.2496   1
  -2  -2 -13 114.809 42.9365   1
   2  -2  13 234.252 58.0601   1
  -2   2  13 10.8903 33.2124   1
  -2  -2 -13 165.116 40.9578   1
   2  -2  13 95.4055 16.6902   5
  -2   2  13 146.545 44.4783   5
   2   2 -13 141.950 50.5752   2
  -2  -2 -13 79.0618 25.9335   2
   2   2 -13 163.190 59.8446   1
  -2  -2 -13 193.557 57.2139   4
   2  -2  13 86.3107 44.6335   6
  -2   2  13 114.093 30.8085   6
   2  -2  13 84.5609 36.5341   2
  -2   2  13 88.5597 44.0957   1
  -2  -2 -13 91.3988 43.5984   3
   2  -2  12 39856.6 3411.21   2
  -2   2  12 44985.1 3429.91   5
   2  -2  12 37863.6 3429.88   6
  -2   2  12 38921.8 3386.14   6
  -2  -2 -12 27360.2 3429.46   4
   2   2 -12 41213.2 3412.91   1
  -2  -2 -12 36738.7 3416.21   1
   2  -2  12 36515.8 3405.44   1
  -2   2  12 33810.2 3414.34   1
  -2  -2 -12 37495.7 3416.61   3
   2   2 -12 42873.2 3445.97   3
  -2  -2 -12 45243.9 3415.87   1
   2   2 -12 37305.6 3433.71   1
  -2   2  12 36760.1 3401.39   1
  -2  -2 -12 25310.4 3377.64   2
   2   2 -12 32784.5 3423.18   2
   2  -2  12 37980.9 3419.23   1
   2   2 -11 136.440 61.7176   3
   2  -2  11 223.066 50.5168   1
   2   2 -11 213.509 50.7384   1
  -2  -2 -11 238.426 57.4004   1
   2  -2  11 190.934 53.0719   1
  -2  -2 -11 256.116 50.1367   1
  -2   2  11 219.779 58.7689   5
  -2  -2 -11 115.047 36.8665   2
   2   2 -11 140.099 56.0051   2
  -2  -2 -11 187.794 70.6486   4
   2  -2  11 228.686 61.7879   6
  -2   2  11 161.519 38.1819   6
  -2   2  11 209.977 58.0133   1
  -2  -2 -11 252.184 59.8336   3
  -2   2  11 142.940 42.3441   1
   2   2 -11 130.079 52.4224   1
  -2  -2 -10 233580. 24287.4   2
   2   2 -10 234536. 24324.1   2
  -2   2  10 270353. 24298.8   1
   2   2 -10 267234. 24321.6   1
  -2  -2 -10 188450. 24336.4   4
   2  -2  10 266476. 24306.0   2
   2   2 -10 322967. 24358.4   3
  -2  -2 -10 269764. 24301.7   3
  -2   2  10 325366. 24343.3   5
  -2   2  10 294077. 24283.7   6
   2  -2  10 243799. 24324.9   6
  -2   2  10 239823. 24306.4   1
   2  -2   9 514.125 94.3362   6
  -2  -2  -9 334.483 65.6916   5
   2  -2   9 514.211 77.0651   1
   2  -2   9 425.540 76.7270   2
  -2   2   9 468.988 60.8812   6
  -2   2   9 439.403 89.0733   5
  -2  -2  -9 333.649 66.6150   2
   2   2  -9 494.135 98.2343   2
  -2  -2  -9 441.397 71.0841   1
   2   2  -9 415.049 96.7399   3
  -2   2   9 441.823 78.1561   1
   2   2  -9 474.748 74.7900   1
   2   2  -9 292.412 72.3170   1
  -2   2   9 563.872 78.2447   1
  -2  -2  -9 328.784 63.9334   3
  -2  -2  -8 1605.53 183.721   5
  -2   2   8 2197.99 232.048   5
  -2   2   8 1632.83 182.271   1
   2   2  -8 1251.37 191.424   1
   2  -2   8 1677.43 201.763   6
  -2   2   8 1614.31 165.429   6
  -2  -2  -8 2051.18 190.775   1
  -2  -2  -8 506.356 204.241   4
  -2  -2  -8 1337.77 169.152   3
   2   2  -8 1670.78 226.889   3
   2  -2   8 1695.20 193.621   2
  -2  -2  -8 1835.46 185.190   2
   2   2  -8 1731.30 214.452   2
   2   2  -8 1644.21 187.296   1
   2  -2   8 1713.14 186.777   1
  -2   2   8 1009.92 178.541   1
  -2   2   7 137.205 21.2163   6
   2  -2   7 211.434 49.5892   6
  -2   2   7 115.069 23.4332   6
  -2  -2  -7 96.2554 35.3067   5
   2  -2   7 154.075 38.1691   1
   2  -2   7 113.455 42.4167   2
  -2   2   7 198.055 63.2023   5
  -2  -2  -7 74.6050 23.4996   3
   2   2  -7 71.3582 43.7473   2
  -2  -2  -7-28.3805 35.4019   4
  -2  -2  -7 85.7477 33.7833   1
  -2   2   7 103.244 31.4097   1
   2   2  -7 141.630 36.6654   1
   2   2  -7 68.1621 55.0692   3
  -2  -2  -6 1279.49 147.444   5
  -2   2   6 1334.26 179.929   5
   2   2  -6 967.886 166.613   3
   2  -2   6 1144.81 149.523   2
  -2   2   6 1248.23 114.878   6
   2  -2   6 1434.42 153.260   6
  -2   2   6 731.099 113.304   6
  -2   2   6 1202.07 140.781   1
   2   2  -6 1049.36 154.645   1
   2   2  -6 1051.49 116.079   4
  -2  -2  -6 1218.96 207.013   4
  -2  -2  -6 1136.64 119.705   3
  -2  -2  -6 1261.35 143.887   1
  -2   2   6 1368.70 164.341   1
   2  -2   6 1468.82 148.155   1
   2   2  -6 1126.83 140.868   1
  -2   2   5 228.653 54.3877   1
  -2  -2  -5 220.792 45.3402   1
  -2  -2  -5 165.223 48.6235   5
   2  -2   5 96.9102 39.2690   2
  -2  -2  -5 136.369 26.6178   3
   2   2  -5 350.250 72.1845   2
  -2  -2  -5 246.371 98.3735   4
   2   2  -5 203.075 57.1899   1
  -2   2   5 240.739 49.5957   1
   2  -2   5 205.835 43.8966   1
   2   2  -5 201.551 61.1686   3
   2   2  -5 251.241 49.8964   1
   2   2  -5 173.708 30.7353   4
  -2  -2  -4 34472.6 3147.75   5
  -2   2   4 36540.0 3137.81   1
   2   2  -4 37099.2 3168.58   2
   2   2  -4 29931.7 3113.79   4
  -2  -2  -4 40589.4 3245.06   4
   2  -2   4 34312.0 3130.99   6
   2   2  -4 33505.0 3162.53   3
  -2   2   4 38934.4 3147.25   1
   2  -2   4 28295.0 3139.77   1
  -2  -2  -4 33311.3 3134.84   1
   2  -2   4 29498.0 3142.52   2
   2  -2   4 33187.7 3134.03   1
   2   2  -4 32933.5 3151.71   1
   2   2  -4 38610.0 3144.34   1
  -2   2   3 4.63860 8.27409   6
   2  -2   3-7.81932 13.1462   6
  -2   2   3-2.20491 6.93857   6
   2  -2   3 18.4266 17.3168   1
  -2  -2  -3-13.1570 22.1174   5
   2   2  -3 12.9191 24.2806   3
  -2   2   3-18.4957 26.9259   5
   2   2  -3-14.2514 26.7844   2
  -2  -2  -3-30.0309 50.4805   4
   2   2  -3 5.02767 11.1828   4
  -2   2   3-12.5739 21.1374   4
   2  -2   3-10.3860 19.5204   1
  -2   2   3-10.5290 17.7003   1
  -2  -2  -3-9.42127 15.8386   1
   2   2  -3-10.6381 12.6470   1
   2   2  -3-13.1101 19.0864   1
  -2   2   2 8396.85 780.497   5
   2  -2   2 8373.09 758.496   2
  -2  -2  -2 10113.8 853.311   4
   2   2  -2 6244.64 726.361   4
  -2   2   2 6846.35 756.237   4
   2   2  -2 8668.61 746.207   3
   2  -2   2 7842.76 766.019   3
   2  -2   2 7418.41 742.447   1
   2   2  -2 6660.55 755.250   1
   2   2  -2 8640.60 753.137   1
  -2  -2  -2 7243.77 758.793   5
   2   2  -2 8402.14 764.058   2
   2  -2   2 8057.10 737.946   6
  -2   2   2 9486.62 726.415   6
  -2  -2  -2 7328.89 749.985   1
   2  -2   2 5750.16 740.993   1
  -2   2   2 7017.81 742.670   1
  -2   2   1 1348.72 162.268   5
   2  -2   1 1409.78 150.133   2
   2   2  -1 850.529 122.380   4
  -2   2   1 920.987 141.310   4
   2  -2   1 1106.88 150.534   3
   2   2  -1 1211.43 122.366   3
   2  -2   1 845.585 126.247   1
  -2  -2  -1 1309.30 155.281   5
  -2   2   1 1266.74 124.529   6
   2   2  -1 1472.04 155.525   2
   2   2  -1 813.678 138.288   1
   2  -2   1 1007.83 137.733   1
  -2  -2  -1 971.830 134.050   1
   2   2  -1 1074.48 141.263   1
  -2   2   1 891.647 131.283   1
   2   2   0 678793. 62593.9   2
  -2  -2   0 712567. 62608.8   5
  -2   2   0 666415. 62598.5   4
   2   2   0 733390. 62597.1   1
  -2   2   0 690534. 62590.1   1
  -2  -2   0 677118. 62593.3   1
   2  -2   0 672234. 62593.7   1
   2  -2   0 715359. 62609.5   3
   2  -2   0 578743. 62585.8   1
   2   2   0 722743. 62600.7   1
  -2   2   0 667970. 62592.2   5
   2  -2   0 654201. 62571.7   5
   2  -2   0 680144. 62593.2   2
   2  -2   0 670586. 62570.7   6
  -2   2   0 699487. 62577.9   6
   2   2   1 1148.11 151.180   6
   2  -2  -1 1166.29 143.169   2
   2   2   1 1074.01 146.177   2
  -2  -2   1 1997.60 233.201   4
  -2   2  -1 1358.67 153.090   4
  -2   2  -1 1130.84 140.507   1
  -2  -2   1 866.015 133.714   1
   2   2   1 1112.27 144.451   1
   2  -2  -1 1075.43 154.220   3
  -2  -2   1 957.541 113.773   3
  -2  -2   1 1277.12 156.302   5
  -2   2  -1 1358.95 137.774   5
   2  -2  -1 1533.30 138.130   5
   2   2   1 1156.08 148.908   1
   2  -2  -1 682.531 129.510   1
   2  -2  -1 1140.62 119.538   6
  -2   2  -1 1227.77 139.774   6
   2   2   2 8428.96 755.012   6
   2  -2  -2 7149.07 740.611   2
  -2   2  -2 7505.11 720.682   5
  -2  -2   2 10399.6 807.689   4
  -2   2  -2 7489.77 746.523   4
  -2   2  -2 8557.72 748.054   6
  -2  -2   2 8164.70 755.833   6
   2  -2  -2 7579.88 714.115   6
   2  -2  -2 7686.30 759.249   3
  -2   2  -2 7934.51 739.121   1
   2  -2  -2 6757.79 738.224   1
   2   2   2 8807.26 756.703   1
   2  -2  -2 8439.22 742.556   1
   2   2   2 7460.76 741.164   1
  -2  -2   2 8499.41 748.121   1
  -2   2  -2 6969.92 735.236   1
  -2  -2   2 6645.23 712.922   3
  -2  -2   3 4.26183 11.8831   3
   2   2   3-11.5788 13.7653   1
  -2   2  -3 10.9824 8.63859   5
  -2   2  -3 10.1705 14.8080   1
   2   2   3 10.7362 18.0489   1
  -2  -2   3-11.6557 13.8567   1
  -2  -2   3-14.1506 16.8216   5
  -2   2  -3 3.12291 7.87890   5
   2   2   3-9.55740 19.6778   2
  -2   2  -3 22.7555 19.1272   4
   2  -2  -3 14.6972 24.7064   3
   2  -2  -3-10.3662 17.4270   2
  -2  -2   3 13.7790 28.3683   6
   2  -2  -3-9.47634 21.0740   1
  -2   2  -3 9.59866 16.1370   1
   2  -2  -3-9.49669 15.9656   1
  -2   2  -4 31756.0 3090.31   5
  -2  -2   4 34858.7 3145.04   5
  -2  -2   4 35054.1 3142.60   6
   2   2   4 32688.1 3119.06   2
  -2  -2   4 35716.5 3143.46   4
  -2   2  -4 35499.5 3131.02   4
  -2   2  -4 42125.9 3135.11   1
   2   2   4 32678.2 3126.60   1
  -2  -2   4 29941.7 3128.61   1
   2  -2  -4 33069.0 3145.41   3
  -2  -2   4 30741.4 3105.19   3
   2  -2  -4 35335.3 3126.04   2
   2  -2  -4 33997.3 3122.94   1
   2   2   4 31311.1 3125.43   1
  -2   2  -4 36338.0 3129.77   1
   2  -2  -4 37305.0 3124.00   1
   2   2   5 213.585 49.3366   6
   2   2   5 220.945 52.8665   1
  -2   2  -5 283.525 52.8744   1
  -2  -2   5 183.929 52.1308   1
  -2  -2   5 159.785 47.5361   5
  -2  -2   5 270.125 57.8339   6
   2  -2  -5 278.738 52.5466   2
   2   2   5 219.339 43.4650   2
  -2  -2   5 160.250 50.0970   4
  -2   2  -5 332.113 58.1449   4
   2  -2  -5 287.252 52.0815   1
  -2   2  -5 160.109 44.6166   1
   2   2   5 126.044 47.2861   1
   2  -2  -5 350.733 69.3982   3
  -2  -2   5 242.648 44.7219   3
   2   2   5 176.251 27.5637   3
  -2   2  -5 153.994 42.8249   3
   2  -2  -5 156.433 48.7702   1
  -2  -2   6 975.750 150.999   5
   2  -2  -6 1313.68 157.109   1
  -2  -2   6 1375.14 163.953   6
   2   2   6 1258.48 151.388   6
   2   2   6 1387.69 147.166   2
  -2   2  -6 1364.64 153.370   4
  -2  -2   6 969.695 141.057   4
   2   2   6 1280.36 153.283   1
  -2   2  -6 1450.11 157.526   1
   2   2   6 1078.38 127.578   3
   2  -2  -6 1060.98 159.153   3
  -2   2  -6 1322.85 152.322   3
   2   2   6 1185.87 158.616   1
  -2   2  -6 1103.21 148.336   1
  -2  -2   6 1330.47 157.703   1
   2  -2  -6 1363.43 150.188   1
   2  -2  -6 1180.64 147.855   2
  -2   2  -7 31.7632 21.9932   1
  -2  -2   7 83.5622 34.5694   6
   2  -2  -7 94.5959 34.0931   2
   2   2   7 81.3225 30.5163   2
  -2  -2   7 103.129 29.0111   4
  -2   2  -7 85.8249 32.4240   4
  -2  -2   7 152.158 44.9273   5
  -2   2  -7 115.987 32.8279   3
   2   2   7 99.0898 25.3840   3
   2   2   7 58.3786 26.2606   6
   2   2   7 194.956 44.6503   1
   2  -2  -7 88.8038 26.4677   1
  -2  -2   7 182.924 41.8295   1
   2  -2  -8 1757.00 177.359   2
  -2  -2   8 1456.28 181.912   5
  -2   2  -8 1637.31 181.481   1
  -2  -2   8 1545.77 187.353   1
   2  -2  -8 1402.05 175.284   1
   2   2   8 1646.71 163.442   2
  -2   2  -8 1626.56 173.515   4
   2   2   8 1340.49 170.479   1
   2   2   8 1023.07 157.243   3
  -2   2  -8 1604.39 173.122   3
   2   2   8 1573.65 174.178   6
  -2  -2   8 1242.34 173.111   6
   2   2   8 1392.89 179.842   1
  -2   2  -8 1523.53 176.302   1
   2  -2  -9 366.006 49.9070   6
   2   2   9 224.338 56.0812   3
  -2   2  -9 355.015 64.3310   3
   2   2   9 515.793 71.0150   6
  -2  -2   9 396.963 74.4490   5
   2   2   9 446.922 78.7535   1
  -2   2  -9 438.908 71.6636   1
   2  -2  -9 331.066 63.3519   2
  -2   2  -9 318.486 61.8022   4
  -2  -2   9 465.236 76.0112   1
   2  -2  -9 432.067 73.8270   1
  -2  -2   9 474.974 73.7925   6
  -2   2  -9 527.309 80.5270   1
   2   2   9 418.170 68.4499   1
  -2  -2  10 281062. 24884.8   5
   2  -2 -10 272600. 24864.5   2
   2   2  10 268702. 24847.0   2
  -2  -2  10 272939. 24887.8   1
  -2   2 -10 286752. 24880.0   1
   2  -2 -10 256957. 24872.2   1
   2  -2 -10 280471. 24886.9   4
  -2   2 -10 262106. 24861.0   4
   2  -2 -10 256265. 24844.1   6
   2   2  10 280131. 24881.9   1
  -2   2 -10 280593. 24873.6   1
  -2  -2  10 266152. 24874.3   1
  -2   2 -10 281698. 24865.5   3
   2   2  10 251095. 24866.1   1
   2   2  10 270367. 24862.9   6
   2   2  11 147.144 39.8313   6
   2  -2 -11 237.799 36.3058   6
  -2  -2  11 229.647 48.5840   6
  -2  -2  11 233.312 55.5770   5
  -2   2 -11 172.933 48.2793   1
   2   2  11 163.298 47.4765   1
   2  -2 -11 143.811 49.1096   3
   2  -2 -11 211.675 56.3257   4
  -2   2 -11 264.279 47.0816   4
  -2   2 -11 314.717 55.6839   3
  -2  -2  11 187.318 62.2820   1
   2  -2 -11 169.365 46.4791   1
   2   2  11 219.032 48.8849   1
  -2   2 -11 239.050 55.1619   1
   2   2  11 193.501 33.7614   2
  -2  -2  11 85.1785 40.1789   1
  -2  -2  12 37515.2 3470.23   1
  -2   2 -12 36785.5 3460.73   1
  -2   2 -12 36545.1 3438.63   4
   2   2  12 36132.0 3421.40   2
   2  -2 -12 34927.3 3437.32   2
  -2   2 -12 38348.6 3446.40   3
   2  -2 -12 32366.8 3455.54   3
  -2  -2  12 47244.1 3475.52   5
  -2  -2  12 35347.8 3446.79   6
   2   2  12 39307.6 3441.36   6
   2   2  12 35962.0 3457.63   1
  -2   2 -12 34991.9 3457.09   1
  -2  -2  12 39121.3 3459.88   1
  -2  -2  13 158.563 41.2067   6
   2   2  13 108.412 30.3996   6
  -2   2 -13 164.893 37.7287   3
   2   2  13 117.869 37.6433   1
  -2   2 -13 56.4751 31.0514   1
  -2  -2  13 109.159 39.5727   5
   2   2  13 105.990 45.8603   1
  -2   2 -13 139.630 41.3859   1
   2   2  13 107.220 22.7263   2
   2  -2 -13 72.9985 40.3112   4
  -2   2 -13 101.798 29.9831   4
  -2  -2  13 186.583 56.5089   1
   2  -2 -13 130.971 41.4917   1
  -2  -2  13 144.224 46.7296   1
   2  -2 -13 117.231 43.7845   3
   2  -2 -13 92.6506 30.3215   2
   2   2  14 34103.3 2755.85   5
   2  -2 -14 28268.9 2775.65   4
   2  -2 -14 32144.7 2773.78   1
  -2  -2  14 33679.2 2794.64   1
   2   2  14 32135.2 2753.04   6
  -2  -2  14 30679.8 2765.49   6
   2  -2 -14 32091.5 2776.84   3
  -2   2 -14 32560.5 2762.08   3
   2   2  14 31165.2 2766.00   1
   2  -2 -14 18264.5 2736.79   2
  -2   2 -14 30052.6 2772.23   1
  -2  -2  14 32677.3 2776.06   1
  -2  -2  15 277.053 60.9934   6
   2   2  15 350.139 55.6719   6
  -2   2 -15 430.790 65.7665   3
   2   2  15 225.934 54.6001   1
  -2  -2  15 339.527 81.1638   1
  -2   2 -15 334.366 73.0747   1
   2  -2 -15 134.990 53.5916   3
  -2  -2  15 285.205 63.4531   5
   2   2  15 385.203 57.6402   5
   2   2  15 225.344 37.7962   2
   2  -2 -15 132.831 51.8089   4
  -2   2 -15 266.429 50.2555   4
   2   2  15 333.553 72.3213   1
  -2   2 -15 248.504 63.6375   1
  -2  -2  15 332.176 66.8784   1
   2  -2 -15 277.301 62.7568   1
   2  -2 -15 113.881 39.6411   2
  -2   2 -16 611.538 101.443   1
   2  -2 -16 416.799 101.249   1
   2   2  16 494.069 103.696   1
   2   2  16 580.617 70.8522   2
  -2  -2  16 872.694 123.283   5
   2   2  16 776.964 92.6506   5
  -2   2 -16 340.478 93.2399   1
   2   2  16 533.900 94.7838   1
   2  -2 -16 542.681 100.548   4
  -2   2 -16 634.398 88.1509   4
   2  -2 -16 582.898 101.059   1
  -2   2 -16 841.565 105.735   3
   2  -2 -16 744.876 110.573   3
  -2  -2  16 527.307 95.1431   6
   2   2  16 701.845 90.7375   6
  -2  -2  16 793.901 114.640   1
  -2  -2  17 35.4340 22.2335   6
   2   2  17 8.51212 14.3642   6
  -2   2 -17 12.2025 22.9675   3
  -2  -2  17 17.3081 25.2277   5
   2   2  17 2.51160 8.79517   2
   2   2  17 8.47061 15.9694   5
  -2   2 -17 14.4977 24.4025   1
   2  -2 -17 53.7236 33.6787   1
   2   2  17-17.2046 20.4885   1
   2  -2 -17 14.4306 24.2898   4
  -2   2 -17 9.22666 19.0372   4
  -2  -2  17 14.8739 21.6893   1
   2  -2 -17 39.5171 27.1476   1
   2   2  17 12.7283 21.4328   1
  -2  -2  17-18.9901 31.9462   1
  -2   2 -17 17.2444 20.5357   1
   2  -2 -17 29.2338 24.6026   3
   2  -2 -17 21.3954 16.2582   2
  -2  -2  18 96.6206 37.1701   6
   2   2  18 66.1868 34.0017   1
  -2  -2  18 20.0324 29.8751   1
  -2   2 -18 69.3899 41.7458   1
  -2  -2  18 109.921 44.0315   5
   2   2  18 110.334 34.3394   5
   2  -2 -18 17.7070 33.9044   1
   2   2  18 129.813 54.3809   1
   2  -2 -18 42.1439 29.6399   4
  -2   2 -18 79.7413 28.5327   4
  -2  -2  18 90.7022 38.6645   1
   2  -2 -18 26.4548 25.6919   1
   2  -2 -18 45.3862 26.2453   3
   2  -2 -18 41.2419 19.5775   2
  -2   2 -19-13.8208 23.2568   3
  -2  -2  19 19.0210 27.7104   5
   2  -2 -19 17.5455 29.5124   1
  -2   2 -19 29.0566 24.4449   1
  -2  -2  19 11.8294 17.2541   6
   2   2  19 9.38202 13.7002   5
   2  -2 -19 13.5337 25.4572   4
  -2   2 -19 21.6464 20.3690   4
   2   2  19 18.2860 18.8537   6
  -2  -2  19 15.3170 22.3235   1
   2  -2 -19 59.8275 35.5717   3
  -2  -2  19-19.9469 16.7993   1
  -2   2 -19-16.4785 24.0125   1
   2  -2 -19-3.82020 11.6266   2
   2  -2 -20 29268.8 2577.92   3
  -2   2 -20 34606.8 2587.27   3
   2   2  20 37605.5 2567.62   5
  -2  -2  20 25760.4 2587.52   1
  -2   2 -20 32795.4 2570.20   4
  -2   2 -20 13611.3 2542.41   1
  -2  -2  20 23969.4 2567.19   1
   2  -2 -20 25712.6 2562.42   4
  -2  -2  20 29669.7 2564.25   6
   2   2  20 27731.1 2551.02   6
  -2  -2  21-11.6266 16.9252   6
   2  -2 -21 15.1430 17.9989   3
  -2  -2  21 18.9837 15.9551   5
   2   2  21 9.83183 14.3125   5
  -2   2 -21-15.2419 12.8102   3
   2  -2 -21-12.2554 17.8405   4
   2   2  22 13303.5 1653.09   6
  -2  -2  22 17111.7 1664.84   6
  -2   2 -22 15772.0 1667.57   4
  -2   2 -22 16328.0 1677.06   3
   2  -2 -22 16491.7 1677.65   3
  -2   2 -23 148.625 46.1938   4
  -2  -2  23 43.0651 27.0202   6
   2  -2 -23 85.9631 37.1489   3
   2   2  23 78.1673 31.9250   6
   2  -2 -23 151.968 43.6596   4
   2   2  23 99.7064 34.6215   5
  -2   2 -24 7381.78 823.694   3
   2  -2 -24 8342.80 830.757   3
   2  -2 -24 8893.11 819.129   4
  -2   2 -24 8658.71 823.364   4
   2   2  24 7094.11 808.626   5
   2   2  24 8527.78 815.708   6
  -2   2 -25 70.5637 28.4951   4
   2   2  25 57.1236 23.2343   6
   2  -2 -25 25.4102 19.0908   3
   2   2  25 63.2490 27.7866   5
  -2  -2  25 41.5881 26.4788   5
  -2  -2  25 75.9576 28.0454   6
  -2   2 -25 24.5568 21.1746   3
   2  -2 -25 28.4506 20.0890   4
   2   2  26 263.367 46.1330   6
   2  -2 -26 258.371 54.4365   3
   2   2  26 311.026 52.0314   5
  -2  -2  26 222.373 58.5503   5
  -2  -2  26 264.415 49.9079   6
  -2   2 -26 299.220 57.5715   3
   2  -2 -26 257.123 51.2265   4
   2  -2 -27 11.1518 9.37274   3
   2   2  27-7.52790 14.1475   5
  -2  -2  27-8.39559 14.1124   6
  -2  -2  27 10.9466 18.4004   5
   2  -2 -27-8.28949 15.5788   4
   2   2  27 6.73447 8.00463   6
  -2  -2  28 586.874 85.4046   5
  -2  -2  28 517.016 75.2124   6
   2   2  28 512.089 69.7349   6
   2  -2 -28 363.820 68.2764   4
  -2  -2  29 7.07991 10.3080   6
   2  -2 -29 7.26156 12.2075   4
   2   2  29-5.42922 7.90547   6
   2   2  29 6.35248 9.24919   5
  -2   2 -29-8.18578 13.7609   3
   2  -2 -29 9.17194 10.9032   3
  -2  -2  29 8.97374 16.8656   5
   2   2  30 3012.41 303.066   5
  -2  -2  30 3328.70 313.794   5
  -2  -2  30 3062.39 304.871   6
   2   2  30 3048.60 300.530   6
  -2   2 -30 2738.32 306.916   3
  -2  -2  31 7.13153 14.6929   5
   2   2  31 5.62608 10.5888   5
  -2  -2  32 8855.74 844.119   5
  -2  -3 -30 8.19423 16.8865   3
  -2  -3 -29 170.123 34.9793   4
   2   3 -29 128.274 28.8130   2
   2   3 -29 110.180 27.5993   3
  -2  -3 -29 108.290 33.4968   3
  -2  -3 -28 7.18245 10.4565   4
  -2   3  28 5.29654 7.71138   5
   2   3 -28-5.55768 10.4455   2
   2   3 -28-6.16106 11.5794   3
  -2  -3 -28 9.92239 16.6793   3
  -2  -3 -27-7.58837 14.2611   4
  -2   3  27 5.66253 8.24313   5
   2   3 -27 5.77424 12.8400   2
  -2  -3 -27-10.7562 15.6581   3
   2   3 -27-6.54227 5.49858   3
  -2  -3 -26-7.84688 9.34309   4
   2  -3  26-7.53237 12.6734   6
  -2   3  26-5.92970 9.98268   5
   2   3 -26-6.96399 10.1527   3
  -2  -3 -26 11.7515 13.9787   3
   2   3 -25 7.11701 8.46925   3
  -2  -3 -25-12.7531 23.9710   3
  -2  -3 -25-8.30988 9.88566   4
   2  -3  25-8.33026 12.1336   6
   2   3 -25-6.47838 10.8975   2
  -2   3  25-6.32182 10.6345   5
   2   3 -24 7.59399 11.0878   3
  -2  -3 -24 13.7026 19.9655   3
  -2  -3 -24-8.40267 15.8146   4
   2  -3  24 36.8488 18.9845   6
   2   3 -24 7.04535 13.2682   2
  -2   3  24 6.62416 9.68082   5
   2   3 -23-7.84703 14.7472   3
  -2  -3 -23 8.93913 15.0260   4
   2   3 -23 7.46795 12.5531   2
   2  -3  23 10.1961 14.8428   6
  -2   3  23-7.04717 5.92289   5
  -2   3  22 10.7597 11.9631   6
   2  -3  22 11.2596 13.3833   6
  -2   3  22-7.40772 10.7838   5
   2   3 -22-8.40794 14.1333   3
  -2  -3 -22-15.1579 12.7399   3
   2   3 -21 83.4621 26.7305   2
  -2  -3 -21 61.8150 32.2151   3
   2   3 -21 63.1267 23.2950   3
  -2  -3 -21 29.7128 21.0092   4
  -2   3  21 53.6815 17.6243   6
   2  -3  21 85.1101 34.2682   6
  -2   3  21 31.1694 16.8222   5
   2  -3  21 83.8301 37.9993   2
   2   3 -20-8.96790 16.8584   2
  -2  -3 -20-10.6246 17.8636   4
  -2   3  20-5.42055 12.0600   6
   2  -3  20-13.2564 22.2866   6
  -2  -3 -20 15.3690 25.8373   3
   2   3 -20 9.58116 19.7288   3
   2  -3  19 322.167 79.6957   2
   2  -3  19 700.063 100.742   6
  -2   3  19 510.215 67.4398   6
  -2  -3 -19 445.916 88.4603   3
   2   3 -19 599.338 85.1328   2
  -2  -3 -19 535.530 84.3271   4
   2   3 -19 484.181 79.5998   3
  -2   3  19 545.383 78.3226   5
  -2  -3 -18-12.0254 17.5222   4
   2   3 -18-10.1175 17.0238   2
   2   3 -18 21.9217 20.6131   3
   2  -3  18 30.2932 31.1917   6
  -2   3  18 11.1612 10.5153   6
  -2   3  18 9.62644 14.0341   5
  -2  -3 -18 13.9701 16.6222   3
  -2  -3 -17 115.546 39.9746   4
   2   3 -17 164.354 41.1785   2
  -2   3  17 121.766 34.2836   5
   2   3 -17 93.6118 36.7108   1
   2  -3  17 53.8937 35.1919   2
   2  -3  17 63.0480 31.0138   6
  -2   3  17 69.3870 24.0905   6
   2  -3  17 53.1719 43.1230   1
   2   3 -17 82.5997 32.6794   3
  -2  -3 -17 153.842 44.0677   3
  -2   3  16-10.6948 17.9785   5
   2   3 -16 25.3047 26.0484   1
   2  -3  16-9.77302 16.4291   1
   2  -3  16-13.1716 15.6571   2
  -2  -3 -16 13.9345 23.4238   4
  -2  -3 -16-11.5153 16.7645   3
  -2   3  16 33.0170 24.0328   1
  -2   3  16 6.00961 12.3739   6
   2  -3  16 16.0439 19.0709   6
   2   3 -16 12.6979 21.3453   3
   2   3 -16-20.3744 29.6604   1
   2   3 -15 27.4076 28.5833   3
  -2   3  15 30.3288 24.4671   1
  -2  -3 -15 18.1575 17.6689   1
  -2   3  15 35.0873 24.5120   5
   2   3 -15 47.5016 24.8753   1
   2  -3  15 95.0817 29.8047   1
   2  -3  15 13.4423 25.6764   2
  -2  -3 -15 121.359 46.1985   4
   2   3 -15 51.4253 26.8627   2
  -2   3  15 15.0422 31.3059   1
   2   3 -15 74.7810 47.3611   1
   2  -3  15 63.8206 38.2053   6
  -2  -3 -15 82.3501 29.0589   3
   2   3 -14 14.7024 24.7497   3
  -2   3  14 20.6069 15.0584   1
  -2  -3 -14 8.70470 12.7418   1
  -2   3  14 12.3117 17.9722   5
   2   3 -14 11.0203 18.5724   1
   2  -3  14 10.4989 15.3417   1
   2  -3  14 13.0167 26.8309   2
  -2  -3 -14 15.8364 18.8704   4
   2   3 -14-13.5757 22.8588   2
  -2   3  14 42.0240 28.8693   1
   2   3 -14 34.5792 32.5203   1
   2  -3  14 15.5011 29.1623   6
  -2  -3 -14 26.9726 21.4147   3
  -2   3  13 283.559 58.4610   5
   2   3 -13 295.853 54.1219   1
   2  -3  13 176.991 49.7165   2
  -2  -3 -13 234.868 45.1776   3
   2   3 -13 160.341 52.2308   2
  -2   3  13 114.598 46.4664   1
   2   3 -13 159.373 58.1104   3
  -2   3  13 186.616 44.2962   1
   2   3 -13 253.246 62.1768   1
   2  -3  13 250.921 59.6524   6
  -2   3  13 89.8144 31.5490   6
  -2   3  12 14.1751 20.7264   5
  -2  -3 -12 22.8140 25.4397   1
   2  -3  12 38.7416 21.6246   1
   2  -3  12 38.4970 32.4137   2
  -2  -3 -12 56.9338 31.9597   4
   2   3 -12-15.5253 26.1692   2
  -2   3  12 16.9038 11.7619   6
   2  -3  12 56.2867 41.0152   6
  -2   3  12 19.2160 22.9226   1
  -2  -3 -12 7.97826 15.1194   1
   2   3 -12-14.5897 21.3275   1
   2   3 -12 16.9607 20.2529   3
  -2  -3 -12 21.7654 15.0623   3
   2  -3  11 315.202 65.3368   2
  -2  -3 -11 337.443 61.8592   1
   2   3 -11 402.809 60.6178   1
   2  -3  11 268.817 55.7972   1
   2  -3  11 402.406 67.9435   1
  -2   3  11 364.568 56.9682   1
  -2  -3 -11 277.532 51.2203   1
  -2   3  11 311.709 68.4014   5
  -2  -3 -11 416.069 93.4687   4
   2   3 -11 327.106 72.9578   2
  -2   3  11 248.421 54.8900   1
  -2   3  11 239.429 44.3962   6
   2  -3  11 351.946 66.2467   6
   2   3 -11 358.571 78.9761   3
  -2  -3 -11 229.476 45.0879   3
  -2   3  10 3.78929 10.5679   6
  -2  -3 -10 8.98335 13.0815   5
  -2   3  10 8.12134 13.6554   1
   2  -3  10 10.6799 17.9551   1
  -2  -3 -10 7.55331 15.5536   1
   2  -3  10 12.3629 20.7837   2
   2  -3  10 8.27950 12.0573   1
   2   3 -10 8.41127 14.1426   1
  -2  -3 -10-10.9006 22.4436   1
   2   3 -10-19.1574 27.8899   3
  -2   3  10-16.5021 24.0249   5
  -2  -3 -10-22.9283 19.2733   4
   2   3 -10-12.9978 21.8509   1
  -2   3  10 10.0218 18.8373   1
  -2  -3 -10 11.8301 12.1819   3
  -2   3  10-4.52601 9.32365   6
   2   3 -10-16.9910 20.1982   2
  -2  -3  -9 737.767 96.7085   5
   2   3  -9 573.393 117.357   3
   2  -3   9 549.296 99.1562   2
  -2  -3  -9 583.033 98.2158   1
  -2  -3  -9 854.700 94.5811   1
  -2   3   9 600.502 112.395   5
   2   3  -9 642.632 113.331   2
  -2  -3  -9 776.012 143.126   4
  -2  -3  -9 653.209 82.6333   3
  -2   3   9 676.282 76.2180   6
  -2   3   9 624.834 80.5040   6
   2  -3   9 799.339 101.554   1
   2   3  -9 890.676 98.0735   1
   2  -3   9 633.629 90.0786   1
  -2   3   9 668.989 97.6218   1
  -2  -3  -8 79.6287 27.5451   5
  -2  -3  -8 129.824 37.8998   1
   2  -3   8 64.8838 24.6900   1
  -2   3   8 87.3298 20.3262   6
   2  -3   8 124.424 39.8735   2
   2   3  -8 76.3384 31.2036   1
  -2   3   8 69.8016 26.0460   1
  -2  -3  -8 108.644 68.9123   4
  -2  -3  -8 71.8265 20.7546   3
   2  -3   8 52.2858 28.8329   6
  -2   3   8 77.1393 17.0155   6
   2   3  -8 125.187 28.9357   1
  -2  -3  -8 101.390 28.9295   1
   2  -3   8 66.1744 27.4464   1
  -2  -3  -7 1134.15 148.489   5
  -2   3   7 1521.76 189.615   5
  -2   3   7 1418.24 139.327   1
   2   3  -7 1233.05 160.680   1
   2   3  -7 1220.44 174.787   2
  -2  -3  -7 1896.19 256.290   4
   2   3  -7 1009.65 115.494   4
   2  -3   7 1286.47 144.277   1
  -2  -3  -7 1619.90 144.957   1
  -2   3   7 1368.69 147.456   1
  -2  -3  -7 1098.41 127.275   3
  -2   3   7 1343.57 128.513   6
   2  -3   7 1094.62 147.417   6
   2  -3   7 1189.15 155.715   2
   2   3  -7 1391.94 141.598   1
   2  -3   7 1189.41 137.679   1
  -2  -3  -7 1159.80 154.937   1
  -2   3   6 42.4321 14.7961   6
   2  -3   6 37.6901 26.4305   6
   2   3  -6 19.6657 33.1881   3
   2  -3   6 40.9119 17.4438   1
  -2   3   6 35.7759 12.5755   6
  -2  -3  -6 43.8255 26.2120   5
  -2   3   6 19.3923 32.7304   5
   2  -3   6 38.2923 26.4427   2
   2   3  -6 66.5768 39.6763   2
  -2  -3  -6 61.6820 51.9254   4
   2   3  -6 27.2106 11.5783   4
   2   3  -6 36.1686 30.5412   1
  -2   3   6 12.5856 13.2868   1
  -2  -3  -6 31.6222 25.2305   1
   2   3  -6 29.4370 17.7414   1
  -2  -3  -6 8.27382 10.8400   3
  -2  -3  -6 28.5010 17.1931   1
  -2   3   6 27.1845 21.7420   1
   2  -3   6 55.2757 25.8492   1
  -2   3   5 588.999 67.8123   6
  -2   3   5 480.190 65.6951   6
   2  -3   5 549.405 80.9302   6
  -2   3   5 580.173 74.4040   1
   2   3  -5 577.563 106.609   3
  -2  -3  -5 569.333 87.9103   5
   2  -3   5 576.960 93.7198   2
  -2   3   5 509.097 104.093   5
   2   3  -5 475.653 63.2150   4
  -2  -3  -5 978.274 180.986   4
  -2  -3  -5 521.680 63.9531   3
   2   3  -5 680.953 108.669   2
   2  -3   5 514.783 73.3482   1
   2   3  -5 635.713 82.2891   1
   2   3  -5 620.847 90.1450   1
  -2   3   5 772.216 87.9600   1
  -2  -3  -5 659.299 79.3845   1
  -2   3   4 68.8308 18.3715   6
  -2   3   4 70.7171 20.5152   6
  -2  -3  -4 59.9051 30.9980   5
   2  -3   4 104.754 38.7517   2
  -2   3   4 19.3830 24.0640   5
   2   3  -4 30.4951 32.1504   2
  -2  -3  -4 163.537 73.0612   4
   2   3  -4 54.8645 16.8687   4
  -2   3   4 56.3057 22.1509   1
   2   3  -4 109.753 33.9772   1
   2   3  -4 140.936 33.6291   1
   2  -3   4 80.6168 28.7878   1
  -2  -3  -4 77.9248 26.8669   1
  -2   3   4 97.3481 27.5914   1
   2  -3   4 53.9165 28.1038   6
  -2  -3  -3 2140.50 204.273   5
   2  -3   3 1513.05 194.559   2
  -2   3   3 1221.20 204.453   5
  -2   3   3 1837.41 176.531   1
   2   3  -3 1215.45 162.693   4
   2  -3   3 2029.40 187.842   6
  -2   3   3 1657.69 164.977   6
   2  -3   3 1694.45 173.345   1
   2   3  -3 1753.70 189.929   1
  -2  -3  -3 1494.79 183.805   1
   2   3  -3 1629.65 179.323   1
   2   3  -3 2115.29 211.538   2
  -2  -3  -3 1318.71 171.201   1
   2  -3   3 1360.98 177.033   1
  -2   3   3 1945.99 200.011   4
   2  -3   2 233.404 37.7780   1
   2  -3   2 147.478 44.2554   2
  -2   3   2 223.262 33.1300   6
  -2   3   2 36.9585 38.9099   5
   2   3  -2 176.238 51.4269   2
  -2  -3  -2 233.604 86.8080   4
  -2   3   2 181.071 50.7190   4
   2   3  -2 167.671 33.2120   3
   2   3  -2 228.609 50.6766   1
  -2   3   2 178.555 38.9149   1
  -2  -3  -2 73.6645 32.0409   1
   2  -3   2 139.816 35.5461   6
  -2   3   2 183.984 37.4756   1
  -2  -3  -2 233.938 39.7325   1
   2  -3   2 229.791 40.5426   1
   2   3  -1 6.42578 15.2804   3
   2  -3   1 5.75443 10.8217   1
  -2   3   1 4.48176 10.6613   6
  -2   3   1 35.1109 25.5590   5
   2  -3   1-13.8012 25.9401   2
   2  -3   1 7.08958 14.6007   1
  -2   3   1 6.92185 13.0144   1
  -2  -3  -1 7.40224 12.4488   1
   2   3  -1-12.5086 27.8176   2
  -2  -3  -1 25.1286 36.5825   4
  -2   3   1-12.0117 22.5774   4
   2  -3   1 13.3561 15.8799   3
   2   3  -1 8.76636 9.03225   3
   2   3  -1-9.64904 16.2241   1
  -2  -3  -1 9.23299 13.4465   1
  -2  -3  -1-13.5793 19.7717   5
   2  -3   1 14.7594 18.6113   6
   2  -3   0-5.70463 15.9185   1
  -2  -3   0 7.59444 9.05622   1
  -2   3   0 19.7045 14.6236   1
   2  -3   0 6.52273 12.2801   1
  -2  -3   0 13.6736 22.9960   5
   2  -3   0 13.5998 22.8719   2
  -2   3   0 16.2996 27.4082   5
   2  -3   0 6.70008 9.78079   6
  -2  -3   0 21.0378 30.6340   4
  -2   3   0 11.6913 13.9155   4
   2  -3   0 13.2979 19.3719   3
   2   3   0 19.8260 14.9218   3
   2   3   0 3.74036 8.92150   3
   2   3   0 9.53643 13.9016   1
  -2   3   0-6.18333 9.03082   1
  -2  -3   0 9.77416 18.3834   1
  -2  -3   1 7.64752 14.3765   1
  -2   3  -1 13.8113 16.4197   1
   2   3   1-8.14706 11.8651   1
   2   3   1 4.91965 7.46231   3
   2  -3  -1-5.88328 9.89557   1
   2   3   1-9.54986 13.9064   1
   2  -3  -1 25.0801 18.2583   6
  -2   3  -1-5.22025 9.81684   5
  -2  -3   1-13.7375 11.5511   5
  -2   3  -1-14.7143 12.3718   5
   2  -3  -1 13.4773 27.7481   2
  -2  -3   1 16.7965 28.2358   4
   2   3   1 21.1718 21.7960   2
  -2   3  -1 11.4778 19.2965   4
   2  -3  -1-13.5552 16.1155   3
   2  -3  -1-6.07512 13.5135   1
   2   3   1 5.54616 8.41066   3
  -2   3  -1 6.13361 10.3161   1
  -2  -3   1 18.7378 19.2910   1
  -2  -3   2 147.368 34.2049   1
  -2  -3   2 128.603 44.1020   6
   2  -3  -2 127.158 31.8285   6
   2   3   2 148.686 42.6533   6
   2   3   2 133.560 20.7376   3
  -2  -3   2 148.093 47.3405   5
  -2   3  -2 130.665 27.1759   5
   2   3   2 198.556 41.7869   1
  -2  -3   2 191.315 51.0459   4
   2   3   2 212.420 43.6441   2
   2  -3  -2 153.181 45.9384   3
   2  -3  -2 171.397 33.2188   1
   2   3   2 174.530 25.3932   3
   2  -3  -2 115.028 29.4994   1
  -2  -3   2 169.147 41.6061   1
  -2   3  -2 168.466 35.3711   1
   2   3   3 1168.82 179.948   6
   2  -3  -3 1900.72 201.605   2
  -2  -3   3 1601.93 192.130   5
  -2   3  -3 1660.45 162.973   5
  -2  -3   3 1399.53 180.555   1
   2   3   3 1646.56 181.295   2
  -2  -3   3 1843.05 188.936   4
  -2   3  -3 1683.45 184.290   4
  -2  -3   3 1857.05 180.518   1
   2  -3  -3 1487.89 195.308   3
   2   3   3 1719.03 155.941   3
   2   3   3 1488.96 153.439   3
  -2   3  -3 1604.03 171.903   1
   2   3   3 1644.06 179.000   1
   2  -3  -3 1877.85 173.286   1
   2  -3  -3 1388.97 168.176   1
  -2  -3   3 899.344 175.456   6
  -2  -3   4 65.6672 33.9505   6
   2   3   4 70.5442 28.7234   1
  -2   3  -4 74.4601 25.2718   1
  -2  -3   4 52.4670 26.5374   1
   2   3   4 57.4508 28.3220   6
  -2  -3   4 51.9325 29.8252   5
  -2   3  -4 106.350 20.1305   5
   2  -3  -4 151.259 43.0324   2
  -2   3  -4 72.3301 26.3589   5
  -2  -3   4 105.864 30.5889   4
   2   3   4 85.5222 26.0008   2
  -2   3  -4 86.8932 29.0896   4
   2  -3  -4 48.0326 19.6747   1
   2   3   4 60.0843 16.8113   3
   2  -3  -4 128.018 38.5392   3
  -2   3  -4 117.495 28.2560   1
   2  -3  -4 91.7051 25.1382   1
  -2   3  -5 529.060 83.5286   3
  -2   3  -5 606.277 76.4362   1
  -2   3  -5 520.979 60.6080   5
   2   3   5 517.599 87.4784   6
  -2  -3   5 540.357 90.0554   5
  -2   3  -5 526.789 69.8483   5
   2   3   5 541.883 77.5702   2
   2  -3  -5 571.670 90.4590   2
  -2  -3   5 535.410 69.3641   4
  -2   3  -5 632.389 82.7808   4
  -2  -3   5 599.700 89.8425   1
  -2  -3   5 495.249 80.2912   1
   2   3   5 742.090 85.5321   1
   2   3   5 521.155 68.4805   3
   2  -3  -5 725.395 104.559   3
  -2  -3   5 584.749 93.5804   6
   2  -3  -5 490.363 73.7272   1
   2   3   5 670.370 86.4968   1
  -2   3  -5 564.657 78.0018   1
   2  -3  -5 492.029 69.9860   1
  -2   3  -6 49.6622 23.7344   3
   2   3   6 7.11520 17.0855   3
   2   3   6 83.1943 28.1156   1
  -2  -3   6 63.8710 24.3706   1
   2   3   6 50.2765 20.0652   1
  -2   3  -6 7.48486 15.5970   1
   2   3   6 31.6653 21.8635   6
  -2   3  -6 8.46427 7.12815   5
  -2  -3   6 73.1685 32.5007   5
  -2   3  -6 21.5383 9.89462   5
   2  -3  -6 81.6707 32.6119   2
  -2  -3   6-3.51731 10.5211   4
  -2   3  -6 26.4428 19.7480   4
   2  -3  -6 56.2801 31.3799   3
  -2  -3   6 12.7588 21.5820   6
  -2  -3   6 32.9856 22.7642   1
   2   3   6 44.5614 22.6351   2
  -2  -3   7 1040.70 159.562   5
   2   3   7 1579.98 166.293   6
  -2  -3   7 1474.70 170.925   6
  -2  -3   7 1452.72 166.482   1
  -2   3  -7 1599.62 161.445   1
  -2   3  -7 1450.18 158.361   4
   2   3   7 1340.39 154.983   1
  -2  -3   7 1216.94 157.164   1
   2  -3  -7 1637.38 183.269   3
  -2   3  -7 1273.99 159.426   3
   2  -3  -7 1532.26 171.158   2
   2  -3  -7 1113.30 148.399   1
   2   3   7 1457.31 162.831   1
   2  -3  -7 1349.58 156.380   1
  -2   3  -7 1377.10 155.059   1
   2   3   8 71.3333 26.2045   6
  -2  -3   8 81.3315 33.4341   6
  -2  -3   8 89.8836 33.7481   5
   2  -3  -8 118.753 39.3800   2
   2   3   8 87.1526 37.5531   3
  -2   3  -8 106.332 30.0139   3
   2   3   8 103.311 28.2728   2
  -2   3  -8 78.5408 26.0564   4
  -2  -3   8 97.4483 31.8014   1
   2  -3  -8 80.7556 32.8992   1
  -2  -3   8 23.0595 30.2328   1
  -2   3  -8 88.1665 27.3786   1
   2   3   8 79.5672 34.4515   1
   2  -3  -8 80.4584 25.9531   1
   2  -3  -8 55.0690 33.7635   3
  -2   3  -8 148.973 39.1598   1
   2   3   8 112.111 29.7364   1
   2   3   9 545.085 79.4088   2
  -2  -3   9 808.761 104.270   5
  -2  -3   9 710.414 98.9321   6
   2   3   9 770.880 93.4312   6
   2  -3  -9 568.005 88.2851   1
   2   3   9 810.282 102.846   1
  -2   3  -9 606.156 86.7098   1
  -2  -3   9 439.886 88.3764   1
   2   3   9 778.985 91.2315   1
  -2   3  -9 856.454 101.321   1
  -2   3  -9 640.577 90.1921   3
   2  -3  -9 713.943 105.613   3
  -2   3  -9 685.428 89.7114   4
  -2   3 -10-10.4117 12.3795   1
   2   3  10-7.28246 12.2456   1
   2   3  10-10.3891 17.4663   1
  -2   3 -10 8.41576 12.2554   1
   2  -3 -10 9.28747 13.5239   1
   2   3  10 8.16838 18.1666   6
  -2  -3  10-10.8697 12.9238   6
   2  -3 -10 18.5929 20.6747   2
   2  -3 -10-13.1729 15.6606   4
  -2   3 -10 14.2099 14.6306   4
  -2  -3  10 8.68148 14.5966   1
   2  -3 -10 13.0295 18.9701   3
   2   3  10 4.35776 9.69564   2
   2  -3 -10 7.80922 14.6797   1
   2  -3 -11 219.617 48.0150   2
   2   3  11 184.295 52.6126   1
   2  -3 -11 267.316 58.6394   1
  -2   3 -11 338.037 55.9805   1
   2   3  11 245.486 49.8018   6
  -2  -3  11 324.015 58.2546   6
   2  -3 -11 362.278 68.0811   4
   2   3  11 224.456 39.0261   2
   2  -3 -11 285.982 60.3434   3
   2  -3 -11 335.275 52.9933   1
  -2  -3  11 326.969 59.3434   5
   2   3  11 347.423 50.6797   1
  -2   3 -11 273.165 58.6340   1
  -2  -3  12 20.3159 19.1778   6
   2   3  12 29.1571 16.3119   6
  -2  -3  12 21.0942 19.9059   5
  -2   3 -12 24.8817 18.2028   1
   2  -3 -12 45.2910 23.8085   2
   2  -3 -12 13.6989 23.0995   4
  -2   3 -12 13.0578 14.6330   4
  -2  -3  12 9.30526 19.2441   1
   2  -3 -12 16.7089 15.8072   1
   2  -3 -12 11.8944 17.4115   3
   2   3  12 22.7027 19.1685   1
  -2   3 -12 9.15791 20.4462   1
   2  -3 -12 24.2634 25.0426   1
  -2  -3  13 193.541 46.6435   6
   2   3  13 197.162 38.7175   6
   2   3  13 121.652 48.2645   1
  -2   3 -13 233.969 46.4308   1
  -2  -3  13 172.676 43.6628   5
   2   3  13 220.530 39.9301   1
  -2   3 -13 231.980 55.7269   1
  -2   3 -13 159.244 39.4000   3
   2  -3 -13 193.129 40.0256   2
   2  -3 -13 236.516 56.6971   4
  -2   3 -13 222.362 41.7171   4
  -2  -3  13 216.950 47.6092   1
   2  -3 -13 246.120 48.0420   1
   2  -3 -13 273.827 57.8528   3
   2   3  13 180.410 27.5594   2
  -2   3 -14 15.8783 17.7124   3
   2   3  14 13.4083 19.5717   1
   2  -3 -14-14.9800 17.8630   1
  -2  -3  14 11.0248 20.7692   5
  -2  -3  14 65.1310 33.5522   1
   2   3  14 7.29213 13.7795   1
  -2   3 -14 14.1609 20.6645   1
   2   3  14 5.35587 9.91535   2
   2   3  14 19.6058 8.69504   2
   2  -3 -14 42.1837 31.3004   4
  -2   3 -14 12.5110 14.9398   4
  -2  -3  14 31.3955 24.9192   1
   2  -3 -14 11.7800 19.8534   3
   2   3  14 13.5595 11.4866   6
   2  -3 -14 9.15765 17.2702   1
  -2  -3  15 23.0332 18.0333   5
   2  -3 -15 54.9346 20.7130   2
  -2  -3  15 34.0470 38.4330   1
  -2   3 -15 29.1388 28.1751   1
   2   3  15 91.5220 27.9953   5
   2  -3 -15 77.0262 32.0374   1
  -2   3 -15 92.7341 23.6029   4
  -2  -3  15 75.7815 32.2117   1
   2   3  15 72.9912 23.2760   6
  -2   3 -15 87.8525 32.6552   1
   2  -3 -15 15.1698 29.2729   1
   2   3  15 14.8354 31.2560   1
  -2   3 -15 105.516 28.9007   3
   2  -3 -15 36.0193 23.5218   3
   2  -3 -16-14.0371 26.4001   4
  -2   3 -16 6.35682 11.9903   4
  -2  -3  16 11.4379 16.6818   1
  -2   3 -16 50.5130 24.5324   3
  -2  -3  16-10.4375 17.5744   6
  -2  -3  16-12.1197 17.6726   5
  -2  -3  16 18.1984 30.6072   1
  -2   3 -16 14.8092 24.9142   1
   2  -3 -16 7.27053 12.2639   2
  -2   3 -16 11.5029 19.3625   1
   2  -3 -16 15.3443 22.3604   1
  -2  -3  17 115.985 36.3819   6
  -2   3 -17 86.5562 26.3325   4
  -2   3 -17 151.401 36.0515   3
  -2  -3  17 38.8877 33.6947   1
   2  -3 -17 111.500 38.4258   3
   2  -3 -17 21.7647 16.2910   2
  -2  -3  17 88.8176 36.3048   5
  -2   3 -18 7.21255 17.1522   4
   2   3  18-7.91442 16.3004   5
   2  -3 -18-12.8518 15.2829   3
  -2  -3  18 10.7639 15.6765   6
   2   3  18 6.95411 8.27922   6
  -2  -3  18 13.4232 22.5684   5
  -2   3 -18 19.7861 22.0039   3
   2  -3 -18 13.4257 22.5726   4
  -2   3 -19 725.040 99.7179   3
   2  -3 -19 627.860 103.260   3
   2   3  19 682.924 87.8576   6
  -2  -3  19 613.060 93.4042   6
   2  -3 -19 557.114 97.6712   4
  -2   3 -19 564.949 86.1755   4
   2   3  19 755.146 98.0990   5
  -2  -3  19 693.310 107.273   5
  -2   3 -20-8.99858 13.2256   4
   2   3  20-43.4772 22.0339   6
  -2  -3  20-11.0387 16.1723   6
   2  -3 -20-12.3707 18.1003   4
   2   3  20-8.67596 14.6971   5
  -2   3 -20-10.9213 16.0026   3
   2  -3 -20-13.3683 15.9937   3
  -2  -3  20-14.7585 17.6364   5
  -2   3 -21 69.1273 27.9517   4
   2   3  21 14.9555 17.3211   6
  -2  -3  21 44.0604 26.6306   6
   2  -3 -21 82.2102 33.0948   4
   2   3  21 79.1283 29.0272   5
  -2   3 -21 69.0179 33.8399   3
   2  -3 -21 82.4889 35.0023   3
  -2  -3  21 15.1503 22.5819   5
  -2   3 -22 10.5558 19.8382   4
  -2   3 -22-12.1097 17.6288   3
  -2  -3  22-10.7349 18.0451   6
   2   3  22 7.73648 13.0051   6
   2  -3 -22 11.0498 18.5744   4
  -2  -3  22 15.2360 18.1098   5
   2  -3 -22 13.9959 20.3746   3
   2   3  22-8.70701 12.6756   5
   2  -3 -23 14.0518 16.7031   3
  -2  -3  23-10.4351 12.4046   6
   2   3  23-8.89283 16.7138   5
  -2  -3  23 14.9631 12.5774   5
   2   3  23-8.46699 12.3272   6
  -2   3 -23 12.0830 17.5907   3
  -2   3 -24-12.2547 14.5659   3
  -2  -3  24-10.0101 11.8980   6
   2  -3 -24-9.65235 18.1401   4
   2   3  24 8.24093 13.8525   6
  -2  -3  24 14.3436 20.8804   5
   2  -3 -24 13.8744 16.4911   3
  -2  -3  25-9.48721 15.9480   6
   2  -3 -25 17.9952 15.1251   4
  -2  -3  25 13.4534 19.5851   5
   2   3  25-8.91409 14.9847   5
   2   3  25-8.65956 10.2938   6
  -2   3 -26-10.7548 12.7846   3
  -2  -3  26 8.88327 10.5604   6
   2  -3 -26 8.37914 12.1993   4
   2   3  26-8.28935 15.5797   5
   2   3  26-8.10940 9.64074   6
   2   3  27 7.05463 8.38775   6
  -2  -3  27-8.33217 9.90582   6
  -2   3 -27 9.99914 18.7929   3
   2  -3 -27-7.78596 11.3362   4
  -2  -3  27-11.2200 21.0872   5
  -2   3 -27 7.06432 14.5449   2
   2   3  27 7.98586 16.4419   5
   2  -3 -27 12.0378 20.2358   3
  -2  -3  28 7.67390 11.1716   6
  -2   3 -28-6.69354 15.9122   2
  -2  -3  28 10.0793 14.6731   5
  -2   3 -28-8.99427 15.1191   3
   2  -3 -28-7.25874 13.6420   4
   2  -3 -28 11.1150 16.1807   3
   2   3  28 7.18397 12.0762   5
   2  -3 -29 182.599 44.9502   3
   2   3  29 131.145 31.3202   5
   2   3  29 92.4223 25.9349   6
   2  -3 -29 135.627 31.2266   4
  -2  -3  29 198.116 42.3290   5
  -2  -3  29 91.3570 27.5398   6
   2   3  30-5.98519 10.0759   5
   2   4 -29-5.04844 9.49918   2
   2   4 -28 290.541 45.0463   2
   2  -4  27-7.78559 14.6328   6
  -2  -4 -27-6.70407 13.8028   4
   2   4 -27 6.14455 10.3300   3
  -2   4  27-5.60652 9.42580   5
   2   4 -27 5.61550 9.44088   2
   2  -4  26 305.025 51.2425   6
  -2  -4 -26 234.472 43.0414   4
   2   4 -26 212.386 40.2817   2
  -2   4  26 206.298 37.5202   5
   2   4 -26 197.092 40.1892   3
  -2   4  25 25.0907 12.9921   5
   2   4 -25 12.7479 15.2190   2
   2   4 -25 6.79174 11.5051   3
   2  -4  25 9.71764 14.2179   6
  -2  -4 -24 5453.36 516.879   4
   2   4 -24 5547.09 512.407   2
  -2   4  24 5116.77 509.334   5
   2   4 -24 4501.88 509.713   3
  -2  -4 -24 3646.84 522.311   3
  -2  -4 -23 51.3385 21.9160   4
   2   4 -23 48.8627 21.5016   2
   2   4 -23 23.1217 18.7230   3
  -2  -4 -23 39.4148 31.4694   3
   2  -4  23 47.2429 28.3400   6
   2   4 -22 11343.9 1221.52   3
  -2  -4 -22 12131.9 1240.67   3
  -2   4  22 12873.6 1221.31   5
   2  -4  22 16387.1 1255.85   6
   2   4 -22 13977.4 1224.10   2
  -2  -4 -22 12173.7 1227.40   4
  -2  -4 -21 9.60626 16.3285   4
   2  -4  21 40.2616 25.3380   6
  -2   4  21 40.1743 20.4037   5
   2   4 -21 46.0352 22.4695   2
   2   4 -21-8.76546 12.9885   3
  -2  -4 -21 11.8254 20.0251   3
   2  -4  20 17037.8 1513.57   2
  -2  -4 -20 15681.5 1508.96   3
   2   4 -20 12931.6 1495.27   3
  -2   4  20 16330.9 1499.34   5
   2  -4  20 16677.3 1520.65   6
   2   4 -20 16923.2 1498.90   2
  -2  -4 -20 16335.0 1507.10   4
   2   4 -19 26.5472 21.1469   2
   2  -4  19-14.2051 17.0222   6
  -2  -4 -19 41.0985 24.5204   3
   2  -4  19 11.7249 19.8271   2
  -2   4  19 45.7470 23.1705   5
   2   4 -19 20.1460 20.8499   3
  -2  -4 -19 10.6485 18.0297   4
   2  -4  18-14.1252 20.8024   6
  -2   4  18 6.38306 11.1824   6
  -2  -4 -18-9.29213 13.8888   3
   2  -4  18 12.0116 17.7671   2
   2   4 -18 10.8139 20.5656   3
  -2  -4 -18 34.5817 25.8255   4
   2  -4  17 37.1834 25.7057   2
   2  -4  17 69.5393 31.0825   6
  -2   4  17 27.7370 16.7752   6
  -2   4  17 19.9794 19.0302   5
   2   4 -17 40.3957 25.6528   2
  -2  -4 -17 8.62786 14.8330   3
  -2  -4 -17 50.0142 29.8858   4
  -2   4  16 846.735 105.541   5
  -2   4  16 327.345 75.0636   6
  -2  -4 -16 786.731 111.153   4
   2   4 -16 764.435 102.326   2
   2  -4  16 405.136 89.1610   2
   2  -4  16 917.815 114.109   6
  -2  -4 -16 630.941 88.3431   3
  -2  -4 -15 57.2780 29.6763   4
   2   4 -15 70.9115 34.5779   2
  -2  -4 -15 31.8523 22.1227   1
  -2   4  15 43.5175 21.8114   6
   2  -4  15 12.8579 21.8806   2
  -2   4  15 11.2971 19.2934   5
  -2  -4 -14 12993.8 1106.39   4
   2  -4  14 11573.9 1082.10   1
  -2  -4 -14 9816.97 1072.42   1
   2  -4  14 8573.58 1076.47   2
  -2   4  14 11252.6 1058.64   6
  -2   4  14 13112.6 1093.14   5
   2   4 -14 12621.2 1092.14   2
  -2  -4 -13 9.71116 16.7864   1
  -2   4  13 12.9304 22.0846   5
  -2  -4 -13 50.4701 34.8548   4
   2   4 -13 68.5947 36.6714   2
  -2  -4 -13 32.9956 21.1183   3
   2  -4  13 31.2680 21.8113   1
   2   4 -13 75.8746 37.0250   1
  -2   4  13 9.00913 23.0503   1
   2  -4  13 77.4937 31.1064   6
  -2   4  13 50.8720 18.6466   6
   2  -4  12 11746.9 1124.23   2
  -2  -4 -12 16395.9 1172.01   4
   2  -4  12 11487.7 1108.74   1
  -2  -4 -12 9877.61 1093.41   3
   2   4 -12 12915.1 1138.68   2
  -2   4  12 12899.2 1090.60   6
   2  -4  12 13530.2 1119.03   6
  -2  -4 -12 9990.33 1108.88   1
  -2   4  12 9300.32 1102.73   1
   2  -4  11 38.5718 26.5028   2
  -2   4  11 14.3209 17.0738   5
  -2  -4 -11 9.75359 16.4491   1
   2   4 -11 31.6851 16.3618   1
   2  -4  11 8.39390 12.2915   1
  -2  -4 -11 58.0478 32.5520   4
   2   4 -11-11.8574 17.3124   1
  -2  -4 -11 18.4326 16.3842   3
   2   4 -11 15.4650 29.0945   2
  -2   4  11 15.8643 17.6886   1
  -2   4  11 11.3242 11.9450   6
   2  -4  11 9.92330 20.4725   6
   2  -4  11 8.60670 14.5284   1
  -2   4  11 15.7527 17.5648   1
  -2  -4 -11 5.98809 8.81809   1
  -2  -4 -10 74523.0 6133.12   5
  -2  -4 -10 83507.2 6120.30   1
  -2   4  10 44312.9 6111.82   1
   2   4 -10 81877.4 6147.74   1
  -2   4  10 58900.3 6146.83   5
  -2  -4 -10 91897.9 6201.64   4
  -2   4  10 66245.1 6124.02   1
   2   4 -10 49920.1 6141.17   3
  -2  -4 -10 73285.7 6116.70   3
   2  -4  10 79486.0 6137.05   6
   2  -4  10 78388.0 6153.89   2
   2   4 -10 78836.5 6127.46   1
   2  -4  10 42112.4 6113.14   1
   2  -4   9 272.620 62.1782   2
  -2   4   9 207.684 61.6221   5
   2  -4   9 356.014 58.1802   6
  -2  -4  -9 496.972 94.9402   4
  -2  -4  -9 185.530 47.3501   1
   2   4  -9 273.377 60.4069   1
  -2  -4  -9 201.041 46.3890   5
  -2   4   9 209.424 35.2722   6
  -2   4   9 202.178 42.4298   1
   2  -4   9 298.063 50.3308   1
  -2  -4  -9 317.237 46.0398   1
  -2   4   9 262.552 49.1064   1
   2   4  -9 312.197 46.9707   1
   2  -4   9 189.863 45.1209   1
  -2  -4  -9 246.857 42.0322   3
   2   4  -9 229.571 61.0913   3
   2   4  -9 99.0648 47.6016   2
  -2   4   8 586.785 106.658   5
  -2   4   8 651.882 85.0424   1
  -2  -4  -8 653.484 123.752   4
  -2  -4  -8 883.368 98.0899   5
   2  -4   8 725.581 94.7054   6
  -2   4   8 632.581 76.4763   6
  -2  -4  -8 606.710 79.7809   3
  -2   4   8 671.093 88.8544   1
   2   4  -8 704.119 107.104   3
   2   4  -8 635.875 81.3857   1
   2   4  -8 564.928 109.046   2
   2   4  -8 578.891 95.1745   1
  -2  -4  -8 563.548 88.3080   1
   2  -4   7 120.380 44.0657   2
   2  -4   7 72.0169 24.3140   1
   2   4  -7 155.996 44.4829   3
  -2   4   7 91.0201 38.8484   5
  -2   4   7 65.7393 27.9075   1
  -2   4   7 86.3109 22.1481   1
   2  -4   7 85.8533 28.3807   1
   2   4  -7 42.2499 13.7282   4
  -2  -4  -7 91.1802 23.4623   3
   2   4  -7 65.6100 39.5795   2
   2  -4   7 92.6597 29.9207   6
   2   4  -7 61.7997 29.5042   1
  -2  -4  -7 100.758 29.8794   1
  -2  -4  -7 57.9177 27.7524   5
  -2   4   7 71.3147 21.6522   6
  -2   4   6 600.479 108.062   5
  -2   4   6 703.647 80.6818   1
   2  -4   6 874.559 101.534   6
  -2   4   6 605.940 80.7639   6
  -2  -4  -6 791.662 130.567   4
   2   4  -6 519.262 71.5174   4
   2  -4   6 787.119 113.315   2
  -2  -4  -6 608.687 77.8350   3
   2   4  -6 703.104 106.490   3
   2   4  -6 720.333 83.0022   1
   2  -4   6 647.785 83.9226   1
   2   4  -6 688.243 97.7208   1
   2   4  -6 603.670 114.978   2
  -2  -4  -6 825.677 100.599   5
  -2   4   6 651.807 87.4066   1
  -2  -4  -6 808.515 84.3145   1
   2  -4   6 720.249 87.3252   1
   2  -4   5 9.25065 17.4272   6
   2   4  -5 9.14998 18.8760   3
  -2   4   5 5.53219 10.4671   6
   2  -4   5 41.4809 32.8916   2
   2  -4   5 19.0963 13.9521   1
  -2   4   5 14.5624 24.5082   5
  -2  -4  -5 19.5980 36.8510   4
   2   4  -5 21.8386 10.2272   4
   2   4  -5 5.04168 10.4497   1
   2   4  -5 18.8486 19.4396   1
  -2   4   5 16.3956 10.9610   1
  -2  -4  -5 9.86687 12.4979   1
   2  -4   5 6.12407 11.5727   1
  -2   4   5 5.33206 16.2032   1
   2   4  -5 30.2760 31.1882   2
  -2  -4  -4 4161.73 386.113   5
  -2   4   4 4380.24 410.398   5
  -2   4   4 4113.58 369.338   6
  -2   4   4 3318.16 355.538   1
   2   4  -4 3869.00 402.869   2
  -2  -4  -4 4372.97 421.991   4
   2  -4   4 4219.29 382.539   6
   2   4  -4 3814.04 375.018   3
  -2   4   4 4314.54 366.735   1
  -2  -4  -4 4023.22 362.624   1
   2  -4   4 2404.76 362.799   1
   2  -4   4 4914.11 413.063   2
  -2  -4  -4 3340.26 367.743   1
   2  -4   4 3426.30 359.709   1
   2   4  -4 3830.82 382.606   1
   2   4  -4 3698.17 361.848   1
   2   4  -3 6.06931 16.9182   3
   2  -4   3-4.89047 10.0680   1
  -2  -4  -3 5.04841 11.2259   1
  -2   4   3-4.09508 9.73479   1
  -2  -4  -3-10.7533 23.9118   5
   2  -4   3 14.7525 24.7979   2
   2  -4   3 3.66519 6.88813   1
  -2   4   3 13.5556 22.7861   5
  -2  -4  -3-16.1444 23.5018   4
   2   4  -3-13.2297 24.8631   2
   2   4  -3 5.16403 11.4830   1
   2  -4   3-8.94312 23.7689   6
  -2  -4  -3-6.89059 8.19013   1
   2   4  -3-8.40961 12.2421   1
  -2   4   3 11.1648 18.7672   4
  -2  -4  -2 751.272 108.199   5
  -2   4   2 1338.76 136.250   5
   2  -4   2 884.713 106.026   6
   2   4  -2 899.751 120.691   2
   2  -4   2 827.467 128.423   2
  -2  -4  -2 937.109 126.977   4
  -2   4   2 657.800 107.398   4
   2   4  -2 834.528 93.6421   3
   2  -4   2 807.145 85.9071   1
   2   4  -2 705.538 98.1725   1
   2   4  -2 821.285 94.1424   1
  -2  -4  -2 707.038 97.6144   1
   2  -4   2 387.771 90.8139   1
  -2  -4  -2 940.712 94.1145   1
  -2   4   2 835.675 88.9510   1
   2  -4   1 301.972 51.3862   6
  -2  -4  -1 279.930 58.4813   5
   2  -4   1 387.094 78.8786   2
   2   4  -1 339.148 44.7635   3
  -2  -4  -1 519.321 82.1766   4
   2   4  -1 380.108 69.6459   2
   2  -4   1 239.451 59.7460   3
   2   4  -1 238.376 44.3562   3
   2  -4   1 305.127 37.8924   1
   2   4  -1 197.294 43.4761   1
  -2  -4  -1 208.913 38.7331   1
  -2   4   1 250.691 38.3643   1
  -2  -4   0 153117. 14039.2   5
  -2   4   0 213887. 14055.4   5
  -2  -4   0 161035. 14022.1   1
   2   4   0 168263. 14037.6   2
  -2  -4   0 157401. 14036.9   4
  -2   4   0 172559. 14039.0   4
   2  -4   0 154095. 14038.2   3
   2   4   0 150542. 14008.3   3
   2  -4   0 156051. 14001.7   1
   2   4   0 145373. 14010.9   1
   2   4   0 139141. 14003.8   3
  -2  -4   0 136311. 14008.9   1
  -2   4   0 144806. 14000.9   1
   2   4   1 379.290 53.5036   1
   2  -4  -1 262.788 39.1301   1
  -2   4  -1 272.869 38.4077   1
   2   4   1 273.683 41.6955   3
  -2  -4   1 264.725 59.7494   5
  -2   4  -1 557.036 78.2137   5
   2  -4  -1 405.335 88.6830   2
  -2  -4   1 428.581 67.5393   4
   2   4   1 315.058 64.5347   2
  -2   4  -1 408.365 65.0747   4
   2  -4  -1 320.564 63.2045   3
   2   4   1 334.092 48.8403   1
   2   4   1 290.001 42.3758   3
  -2  -4   1 318.473 47.2082   1
  -2  -4   2 806.176 114.286   5
  -2   4  -2 731.753 81.5103   1
  -2   4  -2 1017.46 114.074   5
   2  -4  -2 601.346 89.2825   6
   2  -4  -2 784.774 122.807   2
   2   4   2 792.897 106.364   2
  -2  -4   2 740.189 99.2553   4
  -2   4  -2 924.337 110.596   4
   2   4   2 918.434 96.6751   1
  -2  -4   2 752.812 89.0700   1
   2  -4  -2 646.542 108.756   3
   2   4   2 733.971 83.7404   3
  -2   4  -2 704.976 84.1837   1
   2   4   2 909.848 96.9640   1
   2  -4  -2 609.621 79.4390   1
   2   4   2 877.885 83.3351   3
   2   4   2 673.081 106.497   6
  -2  -4   3-11.6011 16.8896   6
   2   4   3-6.54307 9.52762   1
   2  -4  -3-3.33697 8.41687   1
   2   4   3-11.5517 21.7107   6
  -2  -4   3-12.0825 17.5902   5
   2  -4  -3-16.7763 28.2007   2
  -2   4  -3 9.77976 18.3808   5
  -2  -4   3-7.29623 12.2665   4
   2   4   3 8.81902 16.5755   2
   2  -4  -3 12.3018 25.3269   3
  -2   4  -3-9.67728 11.5046   4
   2   4   3 3.63757 8.65017   3
  -2  -4   3-5.68809 10.6922   1
   2   4   3 6.13994 8.94096   1
  -2   4  -3-3.92815 10.4426   1
  -2  -4   3-7.54428 8.96998   1
  -2   4  -3 4.29283 8.84060   1
  -2  -4   4 3696.85 393.775   5
   2  -4  -4 3913.20 411.025   2
  -2   4  -4 2990.09 360.478   1
  -2  -4   4 3693.04 376.139   1
  -2   4  -4 4101.42 382.227   5
   2   4   4 4073.32 381.890   2
  -2  -4   4 3739.22 370.294   4
  -2   4  -4 4365.75 384.902   4
   2   4   4 2164.12 376.785   1
   2  -4  -4 4745.39 403.889   3
   2   4   4 4018.52 361.230   3
   2  -4  -4 4276.89 359.995   1
  -2   4  -4 3569.72 363.875   1
   2  -4  -4 3920.81 360.692   1
  -2  -4   4 3845.93 392.497   6
   2   4   4 3326.17 383.304   6
  -2  -4   5 47.1799 28.0847   6
  -2   4  -5 56.5610 25.1057   3
   2   4   5 42.5088 29.6666   6
   2  -4  -5 8.15475 9.20719   1
  -2  -4   5 23.6839 24.4317   5
  -2   4  -5 10.8216 8.72342   5
  -2   4  -5-7.57119 12.8271   5
   2  -4  -5-16.2901 27.4294   2
  -2  -4   5 31.3086 16.4876   4
   2   4   5 7.79015 18.5879   2
  -2   4  -5 42.0774 17.3990   4
   2   4   5 25.4147 13.7402   3
   2  -4  -5 13.2038 19.2877   3
  -2   4  -5 10.5715 14.1394   1
   2   4   5 12.6464 15.1167   1
  -2  -4   5 6.38462 12.1054   1
  -2  -4   5 7.76786 13.1552   1
  -2   4  -5 4.89351 11.7426   1
   2  -4  -5 11.8071 10.5822   1
   2   4   6 984.659 107.405   6
  -2  -4   6 687.133 92.1851   1
  -2   4  -6 507.881 82.0022   1
  -2   4  -6 736.099 76.2011   5
  -2   4  -6 820.665 90.5922   5
   2   4   6 713.260 91.3976   2
   2  -4  -6 563.248 109.093   2
  -2   4  -6 667.681 91.1360   4
  -2  -4   6 810.479 104.711   6
   2   4   6 510.869 75.4862   3
  -2  -4   6 506.774 83.7322   1
   2   4   6 673.708 89.9153   1
  -2   4  -6 640.376 92.1242   3
   2  -4  -6 674.638 105.830   3
   2  -4  -6 740.752 83.4068   1
   2   4   6 635.513 87.1065   1
   2  -4  -6 792.272 81.8419   1
  -2   4  -6 623.868 80.8324   1
  -2  -4   7 65.9700 27.3993   5
  -2   4  -7 131.809 20.8743   5
  -2  -4   7 41.8989 18.5239   1
   2   4   7 38.2529 24.7607   1
  -2   4  -7 110.320 30.7631   1
  -2   4  -7 156.280 30.3817   5
  -2   4  -7 101.986 31.3999   3
   2   4   7 109.015 30.4253   1
   2  -4  -7 89.0875 28.8191   1
  -2   4  -7 112.469 24.7405   1
   2  -4  -7 51.4804 18.6025   1
  -2  -4   7 88.0507 32.4551   1
   2  -4  -7 90.5864 33.6485   3
   2   4   7 74.3216 22.6518   3
  -2  -4   7 94.0881 29.1414   6
   2   4   7 96.9934 30.5200   6
   2   4   7 77.0196 28.7998   2
  -2  -4   8 603.627 91.4197   5
   2   4   8 667.918 90.9781   6
  -2  -4   8 720.963 98.6473   6
   2   4   8 629.580 80.8127   2
  -2   4  -8 659.180 84.5939   4
   2  -4  -8 813.345 110.424   2
   2  -4  -8 498.259 87.4584   1
   2  -4  -8 624.269 75.6247   1
  -2   4  -8 666.557 79.1135   1
   2  -4  -8 695.260 100.133   3
  -2   4  -8 537.843 82.6215   3
  -2   4  -8 581.791 65.0865   5
  -2  -4   8 577.467 88.3069   1
   2   4   8 480.613 81.3136   1
  -2  -4   8 472.690 80.1042   1
  -2  -4   9 197.965 45.8550   5
   2  -4  -9 329.106 66.3605   2
   2   4   9 266.044 43.4882   2
  -2   4  -9 426.451 52.8049   4
   2   4   9 245.273 48.0029   6
   2   4   9 275.576 47.9440   1
  -2   4  -9 210.652 38.1525   1
   2  -4  -9 142.653 45.5709   1
   2  -4  -9 257.092 59.9313   3
   2   4   9 112.909 38.5779   1
  -2   4  -9 158.765 42.8094   1
  -2  -4   9 116.769 35.3383   1
  -2  -4   9 140.114 44.4376   6
  -2   4  -9 289.155 47.4990   3
   2  -4  -9 181.267 36.1403   1
  -2  -4  10 70326.6 6496.66   6
   2   4  10 73890.6 6486.31   6
  -2   4 -10 81650.5 6484.78   4
  -2  -4  10 77152.5 6498.38   5
  -2   4 -10 43670.1 6479.33   1
   2  -4 -10 71606.8 6479.02   1
  -2  -4  10 79658.2 6506.14   1
   2  -4 -10 72109.4 6503.36   3
   2  -4 -10 104939. 6517.99   2
  -2   4 -10 73485.4 6484.96   3
   2  -4 -10 49882.0 6488.59   1
   2   4  10 78706.3 6493.81   1
  -2  -4  10 60583.2 6483.78   1
  -2   4 -11 35.3941 18.8298   3
   2   4  11 9.28387 17.4645   1
   2  -4 -11-11.4917 19.3322   1
  -2   4 -11 24.9567 15.7503   1
   2   4  11 7.28782 15.0233   6
  -2  -4  11-9.90429 14.4385   5
  -2   4 -11-10.5640 12.5800   1
  -2  -4  11 12.0345 26.7717   1
   2   4  11-5.45561 7.97922   1
  -2  -4  11 20.2576 19.0510   6
   2   4  11 7.73988 10.3143   2
  -2   4 -11 6.19344 12.7738   4
  -2  -4  11-6.72703 9.82302   1
   2  -4 -11 9.04756 29.4608   2
   2  -4 -11 11.7293 17.0920   3
   2  -4 -11 5.52194 10.4062   1
   2   4  12 10081.6 1047.75   2
   2  -4 -12 15208.0 1076.61   2
  -2   4 -12 8491.70 1067.59   1
  -2  -4  12 12362.9 1092.34   1
   2  -4 -12 11684.7 1087.09   4
  -2   4 -12 11511.3 1059.08   4
  -2  -4  12 10122.0 1070.33   6
   2  -4 -12 12448.3 1086.19   3
   2   4  12 10881.8 1076.53   1
  -2   4 -12 12150.7 1064.57   3
  -2  -4  12 11498.1 1074.76   5
   2  -4 -13 51.5842 24.3187   2
   2  -4 -13 25.4092 22.1234   4
  -2   4 -13 94.7829 24.5826   4
   2  -4 -13 44.4563 27.0447   3
  -2  -4  13 29.2523 22.4390   5
  -2   4 -13 69.6294 24.1110   3
  -2  -4  13 44.0294 30.7620   1
  -2   4 -13 21.6053 24.7065   1
   2   4  13 85.4080 25.3609   6
   2  -4 -13 34.7467 26.3951   1
   2   4  13 47.4152 28.7650   1
   2  -4 -14 11724.0 1049.63   4
  -2  -4  14 10375.0 1031.80   5
  -2  -4  14 9281.66 1028.25   6
   2   4  14 9793.74 1017.42   6
  -2   4 -14 12900.8 1026.98   3
   2  -4 -14 11416.9 1038.73   3
  -2  -4  14 9857.35 1049.67   1
   2  -4 -14 11705.3 1017.42   2
   2   4  14 9400.98 1040.01   1
   2   4  15 14.0685 13.5639   5
   2  -4 -15 39.0149 24.6285   4
  -2   4 -15 20.8328 13.4783   4
   2   4  15 24.0917 12.7657   6
   2  -4 -15 64.1993 28.5996   3
  -2  -4  15 47.3772 21.2878   6
  -2  -4  15 49.5561 23.7557   5
  -2   4 -15 48.0425 20.2113   3
   2  -4 -15 56.4689 30.1695   1
   2  -4 -15 11.9294 14.1103   2
   2   4  16 869.961 96.9632   5
  -2   4 -16 602.968 84.9623   4
   2  -4 -16 688.649 107.135   4
  -2  -4  16 688.345 97.9132   6
   2   4  16 723.522 89.0079   6
  -2   4 -16 826.299 95.6126   3
  -2  -4  17 63.4552 26.8848   5
   2   4  17 33.9324 16.8176   6
   2   4  17 42.0533 21.5134   5
  -2   4 -17 21.3826 16.2147   3
  -2   4 -17 57.5724 21.3722   4
  -2  -4  17 18.9400 18.1236   6
   2  -4 -17 38.5856 24.4130   4
  -2  -4  18 10.8374 15.7763   5
   2   4  18 5.66281 11.6582   6
  -2   4 -18-7.45172 14.0044   3
   2   4  18-6.91868 10.0718   5
   2  -4 -18 12.5780 18.3102   4
  -2   4 -18-5.55568 11.4377   4
   2  -4 -19 12.1676 14.7720   4
   2  -4 -19 44.4555 24.8959   3
  -2  -4  19 11.2503 19.1488   5
   2   4  19 40.2508 17.6826   6
  -2   4 -19 30.8899 20.7440   3
   2   4  20 17257.4 1640.58   6
  -2  -4  20 16326.1 1652.98   6
  -2  -4  20 16258.6 1660.34   5
   2  -4 -20 12307.7 1650.61   4
  -2   4 -20 18787.7 1653.59   3
   2  -4 -20 18679.7 1663.08   3
   2  -4 -21 45.5164 27.1362   3
  -2  -4  21 11.9512 20.2045   5
  -2  -4  21 39.5234 22.0773   6
   2   4  21 24.4478 16.3868   6
   2  -4 -21 22.0806 16.2157   4
   2   4  21 7.66218 15.9210   5
   2   4  22 17050.1 1286.55   5
   2   4  22 14574.6 1273.81   6
  -2  -4  22 11304.6 1281.27   6
  -2  -4  22 12178.7 1289.57   5
   2  -4 -22 12359.0 1285.61   4
   2  -4 -22 12667.3 1291.35   3
   2  -4 -23 47.9183 24.9131   3
  -2  -4  23 24.2729 18.0156   5
  -2  -4  23 9.46947 16.3031   6
   2  -4 -23 68.0412 28.5185   4
   2   4  23 43.8520 20.6943   6
   2   4  23 30.4508 16.0639   5
   2  -4 -24 5229.47 455.315   4
  -2  -4  24 3601.42 443.240   6
   2   4  24 4902.20 447.003   5
  -2  -4  24 3623.70 450.988   5
  -2   4 -24 4733.82 454.179   3
   2  -4 -24 4720.24 462.177   3
  -2  -4  25-11.4818 9.72250   5
   2   4  25 7.06163 11.9291   6
  -2  -4  25 17.6871 12.9282   6
  -2   4 -25 29.6563 18.6158   3
   2  -4 -25 12.1267 14.4623   3
   2   4  25 15.7048 14.8048   5
   2  -4 -25 8.37726 10.0274   4
   2  -4 -26 190.891 48.0269   3
   2  -4 -26 287.347 47.4913   4
  -2  -4  26 159.212 36.5685   6
   2   4  26 81.9296 32.8539   6
  -2  -4  26 315.045 54.4367   5
   2  -4 -27-11.5314 13.7063   3
  -2  -4  27-7.84614 11.4219   6
   2   4  27 7.17230 12.0562   6
  -2   4 -27 19.8988 16.7243   2
   2   4  27-7.43485 12.4975   5
   2  -4 -27-7.19502 10.4741   4
   2   4  28 247.471 49.2762   6
   2   4  28 321.796 51.9565   5
  -2   4 -29 5.82029 13.8464   2
   2   5 -26 6.12559 8.93344   3
   2   5 -26 5.56470 9.36936   2
   2   5 -25 26.3552 14.7166   3
   2   5 -25 5.74681 10.8887   2
  -2   5  24 6.30230 9.19726   5
   2  -5  24 10.7457 9.05454   6
  -2  -5 -24 7.22686 13.5971   4
   2   5 -24 7.00850 10.2230   3
   2   5 -24 6.07057 10.2247   2
  -2   5  23 247.346 42.1540   5
   2  -5  23 227.062 48.4368   6
   2   5 -23 173.307 40.3299   3
   2   5 -23 199.506 38.1424   2
  -2  -5 -23 146.970 37.4130   4
   2   5 -22 6.63757 14.7642   2
   2   5 -22 8.00981 11.6658   3
  -2  -5 -22-8.32527 13.9989   4
  -2   5  22 7.19436 10.4793   5
   2   5 -21 42.5424 21.5464   2
   2   5 -21 60.1542 25.7696   3
  -2  -5 -21 44.9005 23.4686   4
  -2   5  21 105.236 27.5051   5
   2  -5  20-11.7392 9.86761   6
   2   5 -20 7.60711 15.6616   2
   2   5 -20-9.23737 15.5281   3
  -2   5  20 8.13672 9.67251   5
  -2   5  19 177.755 38.7240   5
  -2  -5 -19 104.711 35.6087   4
   2   5 -19 147.403 36.9856   2
   2   5 -19 147.829 38.5645   3
   2  -5  19 136.989 39.5538   6
  -2   5  18-9.17077 13.3530   5
   2  -5  18-11.3290 13.4684   6
  -2  -5 -18 11.3341 19.0538   4
   2  -5  18-10.4530 12.4275   2
   2   5 -18-10.6218 15.4649   3
   2   5 -18 8.66034 12.6101   2
   2   5 -17 18.7720 17.6898   2
  -2  -5 -17 7.48159 12.6465   3
  -2  -5 -17 24.5106 17.8902   4
   2  -5  17 10.7214 15.6643   2
   2  -5  17 10.7969 15.7738   6
   2   5 -17 22.4660 21.1526   3
  -2   5  17 9.50772 11.3792   5
   2   5 -16-10.1945 20.9935   2
  -2  -5 -16 7.04985 8.39454   3
  -2  -5 -16-13.2229 15.7247   4
   2  -5  16-11.0192 13.1070   2
   2   5 -16 12.0409 22.6345   3
   2  -5  16-10.2531 14.9342   6
   2   5 -15 22.1442 22.8167   2
  -2   5  15 10.7975 9.13113   5
   2   5 -15 12.5238 18.2593   3
   2  -5  15 29.2404 21.6972   6
  -2  -5 -15-14.1967 23.8850   4
   2  -5  15-11.3288 19.0698   2
  -2  -5 -15 13.4253 15.9893   3
   2  -5  14-9.45855 13.7691   6
  -2   5  14 11.1037 16.1639   5
   2   5 -14 12.0074 14.2720   2
  -2   5  14-4.52795 10.0687   6
   2  -5  14-11.7684 17.1316   2
  -2  -5 -14 6.52834 10.9737   3
  -2  -5 -14 15.1343 22.0314   4
   2   5 -13 1141.44 140.759   2
   2  -5  13 717.060 123.595   2
  -2  -5 -13 891.489 113.563   3
  -2   5  13 1106.31 109.056   6
   2  -5  13 963.233 122.921   6
  -2   5  13 819.487 125.927   5
  -2  -5 -13 1214.43 154.262   4
  -2   5  12 24.2586 17.6607   5
  -2  -5 -12 32.5494 27.3591   4
  -2  -5 -12-7.03892 10.2532   1
   2   5 -12-13.8887 20.2215   2
  -2  -5 -12 6.32004 11.8830   3
  -2   5  12 11.7242 9.86051   6
   2  -5  12-12.4917 10.5051   2
  -2   5  12-5.86387 11.0262   1
   2  -5  12-6.61282 11.1216   1
   2   5 -12-13.4850 19.6339   3
   2  -5  12 8.80438 14.8040   6
  -2   5  11 67.8685 21.4715   1
   2  -5  11 44.0665 19.7545   1
  -2  -5 -11 70.9351 22.8756   3
  -2  -5 -11 74.3147 23.8781   1
  -2   5  11 102.374 21.6903   6
   2   5 -11 117.788 45.2216   2
   2  -5  11 38.9367 27.7176   2
   2   5 -11 102.228 37.9270   3
  -2  -5 -10-16.8506 20.0297   4
  -2   5  10-5.03418 7.33158   1
   2  -5  10 6.04055 13.4339   1
  -2  -5 -10 5.46925 11.2617   3
   2   5 -10-15.3867 25.8648   2
  -2   5  10 4.04085 8.98807   6
   2  -5  10-8.62471 10.2536   6
   2   5 -10-9.43998 11.2224   1
  -2  -5 -10-6.66123 9.69934   1
   2   5 -10-12.3133 17.9261   3
   2  -5   9 81.1231 35.1559   2
   2  -5   9 104.560 30.5262   6
  -2  -5  -9 166.816 51.2754   4
   2  -5   9 108.479 26.3720   1
  -2   5   9 155.823 27.0525   1
  -2  -5  -9 73.4828 21.9646   3
   2   5  -9 91.3983 32.8165   1
  -2  -5  -9 74.5811 26.8927   1
  -2   5   9 71.4985 20.5824   6
  -2   5   9 25.1682 27.2938   5
   2   5  -9 78.9798 33.6345   2
   2   5  -9 89.7738 36.3195   3
   2  -5   8-14.1815 11.9243   2
   2  -5   8-8.96126 15.0674   6
   2  -5   8-5.26754 13.2863   1
  -2  -5  -8-5.10993 11.3683   3
   2   5  -8-10.1843 20.9696   3
  -2  -5  -8 24.5591 18.2071   5
  -2   5   8 8.94191 11.8881   6
   2   5  -8 47.6775 32.7200   2
  -2  -5  -8 16.5606 19.6870   4
  -2  -5  -8-6.23383 10.4846   1
   2   5  -8 8.91654 14.9923   1
  -2   5   8-12.2182 10.2751   5
  -2   5   7 223.222 28.4837   1
   2   5  -7 190.944 42.1710   1
  -2  -5  -7 150.353 32.5305   1
   2   5  -7 251.252 48.1970   3
  -2   5   7 232.728 34.5627   6
   2  -5   7 288.204 47.9799   6
  -2  -5  -7 300.136 65.0857   4
  -2   5   7 269.567 57.9971   5
  -2   5   6-11.8118 14.0396   5
   2  -5   6 9.20692 15.4763   6
   2   5  -6 8.19728 16.8760   1
   2   5  -6 8.26474 17.0148   3
  -2  -5  -6-14.8357 17.6338   4
   2  -5   6 4.06345 9.65988   1
  -2   5   6-3.50478 5.31083   1
  -2   5   6-1.42324 3.38410   1
   2  -5   6-14.9598 21.7775   2
   2   5  -6 15.1217 22.0132   2
   2  -5   5 502.563 68.9504   6
  -2  -5  -5 495.274 81.0232   4
   2   5  -5 472.243 63.3486   3
   2  -5   5 200.518 40.0667   1
   2   5  -5 342.414 55.4101   1
   2  -5   5 395.233 80.9701   2
  -2  -5  -5 360.239 60.1868   5
   2  -5   5 328.586 48.5452   1
  -2  -5  -5 456.093 54.5468   1
   2  -5   4 16.7247 14.0614   2
  -2  -5  -4 9.90445 13.1671   1
   2   5  -4-6.13460 12.6348   1
  -2   5   4-11.6039 16.8962   5
  -2  -5  -4 12.6489 23.7744   4
   2   5  -4 13.4090 22.5427   2
  -2   5   4 19.9879 14.5531   4
   2   5  -4 6.07396 16.9352   3
   2   5  -4-3.57651 7.37227   1
   2  -5   4 3.38535 9.00512   1
  -2   5   4 6.75042 11.3530   6
  -2  -5  -4-9.57285 11.3843   5
   2  -5   4 7.95372 7.05611   1
  -2  -5  -4 5.80601 5.46823   1
  -2  -5  -3 1607.92 165.316   5
  -2   5   3 1677.39 174.277   5
   2  -5   3 1290.75 182.208   2
   2   5  -3 1762.82 183.906   2
  -2  -5  -3 1621.88 174.131   4
   2   5  -3 1425.58 149.328   3
   2  -5   3 1630.73 135.749   1
   2  -5   3 1567.54 132.730   1
   2  -5   3 1180.24 156.149   6
  -2  -5  -3 1441.53 144.505   1
  -2  -5  -3 1541.64 137.576   1
  -2   5   3 1548.20 166.718   4
  -2   5   2 10.9340 18.3847   5
  -2  -5  -2 9.67337 18.1850   5
  -2  -5  -2 9.30488 10.3551   1
   2   5  -2-11.4294 21.4844   2
  -2   5   2 10.2030 17.1564   4
   2   5  -2 2.99362 5.64377   1
  -2  -5  -2 2.96146 8.26719   1
   2  -5   2 8.68639 16.3308   6
  -2  -5  -1 9.68049 14.0925   5
   2  -5   1 18.6983 22.2249   2
   2   5  -1-4.65167 7.81972   1
  -2   5   1 10.6257 17.8613   5
  -2  -5  -1-9.70460 18.2385   4
   2   5  -1-10.7411 22.1130   2
  -2   5   1-10.1789 14.8180   4
  -2  -5  -1 3.25712 7.24337   1
   2  -5   1-7.96336 13.3862   6
  -2  -5  -1-4.43063 9.85268   1
  -2  -5   0 10.1353 14.7546   5
   2  -5   0-19.4655 23.1369   2
   2   5   0 4.37174 9.00085   1
   2   5   0 4.05871 9.02588   3
  -2   5   0-10.9698 13.0392   5
  -2  -5   0-8.93642 16.7949   4
   2   5   0 9.89447 22.0022   2
  -2   5   0-10.0529 18.8931   4
  -2  -5   0-3.33273 6.26433   1
   2  -5   0-7.39161 12.4253   6
  -2  -5   0-4.32386 8.90227   1
   2  -5  -1 7.00406 11.7775   6
   2   5   1 7.59777 9.58361   3
  -2  -5   1 10.2840 12.2275   5
   2  -5  -1 20.0297 33.6699   2
   2   5   1 4.20202 11.7173   1
  -2   5  -1 10.5153 17.6783   5
  -2  -5   1-8.24373 15.4959   4
   2   5   1 9.16744 17.2315   2
   2  -5  -1 10.6457 17.8974   3
  -2   5  -1-9.92207 16.6812   4
   2   5   1-3.36542 8.00640   1
  -2  -5   1 3.37653 6.95836   1
  -2  -5   1 4.31548 7.26079   1
   2   5   2 42.3448 23.5659   6
  -2  -5   2-10.3994 21.4377   5
   2  -5  -2 20.2695 38.1090   2
   2   5   2 16.2709 10.3154   1
  -2   5  -2 9.99658 18.8192   5
  -2  -5   2 37.9138 19.1509   4
  -2  -5   2 4.38485 9.09422   1
   2  -5  -2-10.6325 17.9064   3
  -2   5  -2 9.62147 18.1156   4
   2   5   2 3.61282 9.17583   1
   2   5   2 18.1164 10.1599   3
  -2  -5   2 14.8004 9.89569   1
   2   5   3 1620.46 137.835   6
  -2  -5   3 1411.81 112.637   1
  -2   5  -3 236.230 87.5151   1
  -2   5  -3 807.867 94.4395   1
  -2   5  -3 1921.33 144.709   5
   2  -5  -3 1105.67 158.755   2
   2   5   3 1607.78 133.989   2
  -2  -5   3 1417.95 122.451   4
  -2   5  -3 1579.24 135.221   4
  -2  -5   3 1103.89 102.393   1
   2  -5  -3 1573.42 142.010   3
   2   5   3 1196.93 103.964   3
   2   5   3 1451.01 109.180   1
   2   5   3 236.413 90.4086   1
  -2  -5   3 1667.65 140.144   6
   2   5   4 9.68240 14.0951   6
  -2  -5   4-10.2460 17.2229   5
   2  -5  -4 19.4576 36.5674   2
  -2  -5   4 10.2742 12.2120   6
  -2   5  -4-7.42273 15.2813   5
  -2  -5   4 6.12257 10.2918   4
   2   5   4 16.2327 16.7093   2
   2  -5  -4-10.8054 18.1633   3
   2   5   4 3.96451 8.81591   3
  -2   5  -4-8.61490 12.5411   3
  -2  -5   4-4.11758 5.99436   1
  -2   5  -4-2.51558 6.34303   1
  -2   5  -4 3.28249 8.27665   1
  -2  -5   4 5.27619 11.7326   1
  -2   5  -5 141.005 40.1184   1
  -2  -5   5 362.617 64.9130   6
   2   5   5 633.744 75.1887   6
  -2   5  -5 432.741 63.1840   3
  -2  -5   5 557.895 77.4943   5
   2  -5  -5 476.975 95.4565   2
  -2   5  -5 361.829 54.2093   5
  -2  -5   5 358.243 49.6298   4
  -2   5  -5 124.647 38.0261   1
  -2   5  -5 362.780 57.5652   4
   2   5   5 509.872 52.5580   1
   2   5   5 366.575 47.0946   3
   2   5   5 447.018 60.8720   2
  -2   5  -6 6.17199 13.7255   5
   2  -5  -6-16.8542 31.6751   2
   2   5   6-7.17576 13.4867   2
  -2  -5   6 6.54960 12.3101   1
  -2   5  -6-7.42956 10.8168   4
  -2   5  -6 8.12219 11.8249   3
  -2  -5   6 10.1832 12.1049   5
   2  -5  -6 4.51258 4.56146   1
   2   5   6 4.66994 8.77806   1
   2  -5  -6-2.22006 4.93964   1
   2   5   6-9.49081 13.8171   6
   2   5   7 117.487 31.9344   2
   2  -5  -7 194.257 23.9932   1
  -2   5  -7 202.958 38.5925   4
  -2  -5   7 179.840 44.7955   5
   2  -5  -7 226.711 60.2696   2
  -2   5  -7 152.766 30.6223   5
  -2   5  -7 91.9615 27.9382   1
  -2  -5   7 148.650 36.0199   1
   2   5   7 147.386 32.6475   1
   2  -5  -7 171.265 28.3099   1
  -2  -5   8 9.87419 14.3782   5
   2  -5  -8-13.8953 26.1162   2
  -2  -5   8 8.35656 19.8681   1
  -2   5  -8 4.66404 13.0055   5
   2   5   8 6.09571 13.5591   1
   2  -5  -8 17.6831 13.9063   1
  -2   5  -8 6.89961 14.2084   4
  -2   5  -8 6.29097 12.9558   1
   2  -5  -8 11.5344 16.7944   3
  -2   5  -8-7.19268 10.4761   3
  -2  -5   8-10.1841 12.1095   6
   2  -5  -9 180.043 46.2917   2
  -2  -5   9 171.039 40.4758   1
  -2  -5   9 132.038 35.6860   6
   2   5   9 71.7823 25.2659   2
  -2   5  -9 132.858 30.8089   4
  -2   5  -9 67.3449 26.1577   1
  -2   5  -9 95.2881 27.0058   3
   2   5   9 122.760 30.8993   1
  -2  -5   9 108.497 32.7056   5
   2   5   9 119.840 30.3175   6
  -2  -5  10-9.76571 14.2191   5
  -2  -5  10-10.7042 15.5850   1
  -2  -5  10-9.94718 16.7230   6
   2  -5 -10-10.7743 20.2507   2
   2   5  10 5.18392 12.3265   2
  -2   5 -10 12.5547 11.8007   4
  -2   5 -10 7.09273 15.7744   1
  -2   5 -10 12.8714 13.2523   3
   2  -5 -10 6.05856 11.3897   1
   2   5  10 8.51161 12.3939   1
   2  -5 -10 10.8425 9.11730   3
   2   5  10-7.44151 15.3226   6
   2  -5 -11 109.289 33.4891   2
  -2  -5  11 60.0202 32.9358   1
   2   5  11 56.1516 20.2371   2
  -2   5 -11 75.5315 23.2947   3
   2  -5 -11 73.2355 26.3270   1
   2   5  11 79.1790 31.0875   1
   2   5  11 104.719 28.1047   6
  -2  -5  11 57.1308 25.3631   6
  -2  -5  11 150.780 35.4795   5
  -2   5 -11 44.3213 21.2682   1
   2  -5 -11 187.875 39.1026   3
  -2   5 -12-6.15776 12.6794   3
   2  -5 -12-7.40675 15.2503   1
   2  -5 -12-10.2316 8.60279   3
  -2  -5  12 9.35207 13.6163   6
   2  -5 -12 15.9670 17.7543   2
  -2   5 -12 5.62226 10.5690   4
   2   5  12 13.2745 14.7610   6
   2  -5 -13 1142.39 129.134   3
   2  -5 -13 666.077 108.438   2
   2   5  13 999.312 113.890   6
  -2  -5  13 1164.52 126.571   6
  -2   5 -13 1074.17 111.799   4
   2  -5 -13 945.113 121.298   1
  -2   5 -13 857.652 110.808   3
  -2   5 -14-4.93767 9.29243   4
   2  -5 -14 9.69107 14.1160   3
  -2   5 -14 6.05802 8.83238   3
   2   5  14 5.95531 12.2700   6
  -2  -5  14 8.94253 10.6403   6
  -2  -5  14 9.56949 13.9392   5
  -2   5 -15 4.67407 10.3995   4
  -2  -5  15 19.1169 16.0709   5
  -2  -5  15-8.71689 14.6567   6
   2   5  15-6.35236 9.25397   5
   2   5  15 5.62806 8.20045   6
   2  -5 -15 9.54781 16.0530   3
  -2   5 -15 11.8565 11.1467   3
   2   5  16 25.0606 15.8058   5
  -2  -5  16 19.5405 18.3693   5
   2  -5 -16-9.50030 11.3045   3
  -2  -5  16-8.72379 10.3827   6
   2   5  16-5.39599 10.1548   6
  -2   5 -16 5.93472 13.2075   3
   2  -5 -16 11.6252 21.8541   4
   2   5  17 6.14690 10.4291   5
  -2  -5  17 20.0587 20.6961   5
   2  -5 -17 9.51158 21.1979   3
  -2  -5  17 17.5335 12.8403   6
   2   5  17 10.3044 11.5440   6
  -2   5 -17 30.2351 15.3126   3
   2  -5 -17 11.5593 21.7698   4
   2   5  18-6.17454 10.3801   5
  -2  -5  18 10.3205 15.0246   5
  -2  -5  18-8.66289 12.6118   6
   2   5  18 4.99381 9.38635   6
   2  -5 -18-9.59555 18.0339   3
  -2   5 -18-6.16129 12.6853   3
   2  -5 -18 11.3718 13.5174   4
   2   5  19 100.675 28.9745   5
   2  -5 -19 116.863 35.2165   3
  -2  -5  19 183.722 38.2870   6
   2   5  19 134.167 27.2748   6
   2  -5 -19 132.751 37.1291   4
  -2   5 -19 185.404 35.1651   3
   2   5  20 7.33422 15.1007   5
  -2  -5  20 10.7029 12.7234   5
   2  -5 -20 9.75646 14.2046   3
  -2  -5  20 8.83894 12.8691   6
  -2   5 -20-6.96598 14.3427   3
   2  -5 -20-10.6451 15.4981   4
   2  -5 -21 29.9841 20.7182   3
  -2  -5  21 62.2757 22.5620   6
   2   5  21 25.5209 13.7804   6
  -2   5 -21 7.14481 13.6442   3
  -2  -5  21 10.9250 16.0872   5
   2  -5 -22-9.54179 11.3418   4
   2  -5 -22-10.2481 14.9187   3
   2   5  22 5.07048 11.2755   6
  -2  -5  22-11.0497 22.7484   5
  -2   5 -22 7.39764 10.7694   3
   2   5  22-6.64459 11.1696   5
   2   5  23 246.317 42.1373   5
  -2  -5  23 143.552 41.0161   5
  -2  -5  23 86.2049 33.0392   6
   2  -5 -23 146.992 42.2341   3
   2  -5 -23 205.157 44.6124   4
  -2   5 -23 199.441 40.9366   3
   2   5  23 199.521 35.1984   6
  -2  -5  24-8.46963 10.0682   6
  -2   5 -24 23.9438 17.7483   3
   2   5  24-6.75175 11.3503   5
   2  -5 -24-10.7033 15.5818   3
   2   5  24 5.39429 11.9961   6
  -2  -5  25 8.21724 12.1837   6
   2   5  25 26.3394 14.8241   5
   2   5  25 33.3633 16.3537   6
  -2   5 -26 6.24164 11.7303   2
   2   5  26-6.06282 11.3943   6
   2   6 -23 21.0324 14.5634   3
   2  -6  22 6998.68 631.173   6
   2   6 -22 5946.65 618.399   3
   2   6 -22 6388.87 613.767   2
  -2  -6 -21-8.29615 15.6115   4
   2  -6  21-9.58349 18.0282   6
   2   6 -21-8.15496 11.8981   3
   2   6 -20 7856.93 846.609   3
   2  -6  20 9710.95 856.252   6
   2   6 -20 9059.50 844.273   2
  -2   6  20 9029.05 846.269   5
  -2  -6 -20 8552.73 850.947   4
   2  -6  19 17.9560 15.1629   6
  -2  -6 -19 38.8622 23.1426   4
   2   6 -19-9.44880 17.8183   3
  -2   6  19 7.82831 16.1833   5
   2   6 -19 22.1819 15.2930   2
   2  -6  18 17.4578 16.4187   6
  -2  -6 -18-10.4390 15.2117   4
   2   6 -18 10.0269 16.8683   3
  -2   6  18 8.10920 13.6481   5
   2   6 -18 7.85224 11.4511   2
   2  -6  17 8.39183 14.1115   6
  -2  -6 -17 11.1912 21.0356   4
   2   6 -17 10.7845 18.1322   3
  -2   6  17-8.92147 10.6113   5
   2   6 -17 8.55468 16.0819   2
   2  -6  16 105.255 30.5924   6
  -2  -6 -16 119.076 39.3818   4
  -2   6  16 128.752 38.2498   5
   2   6 -16 205.461 43.2872   2
   2   6 -16 90.0572 36.2270   3
  -2   6  15 37.7943 21.1439   5
   2  -6  15 15.7070 13.4127   6
   2  -6  14 6160.63 565.547   6
   2  -6  14 5761.42 572.258   2
  -2   6  14 4650.49 565.834   5
  -2  -6 -14 4997.43 578.367   4
  -2   6  13 10.3476 12.4531   5
   2  -6  13 7.76771 11.4750   6
   2   6 -13 24.6930 25.4927   3
  -2  -6 -13 26.7810 19.5905   4
   2   6 -13 60.4180 30.5300   2
   2  -6  13 21.2988 22.0108   2
   2  -6  12 5083.17 478.265   2
  -2   6  12 2891.51 457.455   5
   2  -6  12 5629.91 466.530   6
   2   6 -12 4099.44 472.789   3
  -2  -6 -12 4478.24 482.051   4
   2   6 -12 6929.30 505.949   2
   2   6 -11 23.0569 23.7460   3
   2  -6  11-11.7670 9.91924   2
   2   6 -11 13.8782 35.0006   2
  -2  -6 -11 13.4594 25.3062   4
  -2   6  11 10.6728 26.9212   5
   2  -6  10 27787.6 2868.51   2
  -2   6  10 28389.1 2864.94   5
  -2  -6 -10 31494.1 2880.46   4
   2   6 -10 29591.2 2880.76   2
   2   6 -10 36462.0 2873.78   3
  -2   6   9 61.2595 18.4016   6
   2   6  -9 50.4643 27.0848   3
   2  -6   9 3.02221 6.80322   1
  -2  -6  -9 49.7571 14.9628   1
   2   6  -9 44.8045 30.9737   2
  -2  -6  -9 38.2490 24.2518   4
   2  -6   9 67.1115 28.4500   6
   2  -6   9 13.3206 22.7019   2
  -2   6   8 42.8391 28.7451   5
  -2  -6  -8 57.3434 25.1605   5
  -2   6   8 61.5601 18.6736   6
   2   6  -8 64.4243 28.1762   3
   2  -6   8 2.35020 6.87597   1
  -2  -6  -8 47.0306 13.2582   1
   2   6  -8 59.9917 38.0275   2
   2  -6   8 26.0805 19.7425   6
  -2  -6  -8 109.707 35.7151   4
   2  -6   8 70.9615 36.0081   2
  -2   6   7 31.9394 17.4218   6
  -2  -6  -7 7.35261 10.8552   5
   2  -6   7 45.4841 28.5507   2
  -2   6   7 10.7972 12.9603   5
  -2  -6  -7 23.1812 21.8576   4
   2   6  -7 25.1162 18.7043   3
   2   6  -6 489.940 67.4242   3
   2   6  -6 664.268 95.7985   2
  -2   6   6 496.694 69.0081   4
   2   6  -6 59.8012 41.1610   1
   2  -6   6 292.037 73.2552   2
  -2  -6  -6 378.378 44.6804   1
   2  -6   6 576.895 74.8303   6
  -2  -6  -6 412.304 61.5441   5
  -2   6   6 360.362 55.7702   6
  -2  -6  -5 7.75902 11.3317   5
  -2   6   5 12.4780 12.8766   6
   2   6  -5-4.13938 11.0392   1
  -2   6   5 21.0187 21.6549   5
  -2  -6  -5 10.2973 17.3330   4
   2  -6   5 18.0228 16.9600   6
  -2   6   5 17.6314 16.5927   4
   2   6  -5 6.56217 16.5709   3
   2   6  -5 13.3260 15.8654   2
  -2  -6  -5 9.18574 6.24307   1
  -2   6   4 5799.99 343.281   5
  -2  -6  -4 4113.03 320.376   4
  -2   6   4 3951.36 301.408   6
   2   6  -4 4943.34 345.380   2
  -2  -6  -4 4238.03 311.911   5
  -2   6   4 3844.28 310.922   4
   2   6  -4 3737.75 297.554   3
   2  -6   4 4708.41 322.068   6
   2  -6   4 2818.41 335.902   2
   2  -6   3-19.5731 23.2652   2
   2  -6   3 8.36637 18.6048   6
  -2   6   3 10.2652 19.2926   5
  -2  -6  -3-9.12503 13.2848   4
  -2  -6  -3 8.39273 12.2189   5
  -2   6   3 7.16737 10.4353   6
   2   6  -3-2.53567 4.76880   1
  -2   6   3 8.99206 13.0912   4
   2   6  -3 5.34355 8.98395   3
   2   6  -3-11.4168 19.1916   2
  -2  -6  -3 1.27678 4.01919   1
  -2   6   2 1252.96 109.128   5
  -2   6   2 801.246 85.4334   4
   2   6  -2 947.264 71.7433   3
   2   6  -2 37.1999 41.5636   1
  -2  -6  -2 271.776 43.5704   1
  -2  -6  -2 1004.13 90.3453   5
   2  -6   2 724.873 77.4770   6
   2   6  -2 837.076 93.6270   2
   2  -6   2 473.916 98.3420   2
  -2  -6  -2 911.645 89.6256   4
  -2   6   1 60.4734 29.5703   5
   2  -6   1 74.3744 28.1921   6
  -2  -6  -1 83.6679 30.0566   4
   2   6  -1 49.0750 29.9659   2
  -2   6   1 107.688 30.3893   4
   2  -6   1 85.7350 54.1660   2
   2   6  -1-1.61577 7.58812   1
  -2  -6  -1 42.0951 11.0710   1
   2   6  -1 69.2397 23.5618   3
  -2  -6   0 56728.1 873.071   5
  -2  -6   0 54896.6 703.333   1
   2   6   1 121.109 38.6950   2
  -2   6  -1 116.732 36.3176   4
   2   6   1 129.057 26.6249   3
   2  -6  -1 65.7759 46.4794   2
   2   6   1 140.031 35.0858   6
  -2  -6   1 107.583 31.5231   5
  -2   6  -1 93.6351 40.6461   5
   2   6   2 714.241 90.2510   3
  -2  -6   2 755.394 103.832   5
  -2  -6   2 789.030 101.434   4
   2   6   2 979.857 110.560   2
  -2   6  -2 942.980 111.774   4
  -2  -6   2 817.815 92.9284   1
  -2  -6   3-8.55604 10.1719   5
  -2   6  -3 9.81149 14.2844   5
  -2  -6   3 6.36553 13.1065   4
   2   6   3 7.82352 11.3909   2
   2  -6  -3-9.53509 17.9209   3
  -2   6  -3-8.31847 15.6346   4
   2   6   3-2.99567 7.12441   1
   2  -6  -3-20.4094 24.2594   2
   2   6   3 3.72911 8.86733   3
  -2   6  -3-7.99829 13.4462   3
  -2  -6   3-4.71093 9.70073   1
   2   6   4 4286.30 341.423   2
  -2  -6   4 3282.49 326.739   1
  -2   6  -4 3450.00 336.894   4
   2   6   4 4075.50 344.264   6
  -2  -6   4 3692.54 341.642   5
   2  -6  -4 4211.19 349.538   3
  -2   6  -4 3516.16 346.721   5
  -2   6  -4 4271.72 342.593   3
   2  -6  -4 3130.94 373.315   2
  -2   6  -5 8.90724 16.7589   5
   2   6   5 8.45888 15.9173   6
   2   6   5 5.93830 13.2291   1
  -2   6  -5 22.4512 16.6606   3
  -2   6  -5 7.25706 12.2250   4
   2  -6  -5 9.42026 13.7368   3
  -2  -6   5 6.55967 11.0555   1
   2  -6  -5-17.2871 14.5514   2
  -2  -6   5 27.0033 16.9351   6
  -2  -6   5-8.54854 16.0856   5
   2   6   5-7.03636 11.8548   2
   2  -6  -6 249.570 74.8285   2
   2   6   6 537.367 66.7167   2
  -2   6  -6 454.022 66.2382   4
  -2  -6   6 362.978 64.3478   1
   2  -6  -6 526.622 74.2932   3
   2   6   6 410.163 69.0261   6
  -2   6  -6 469.882 65.7392   3
  -2  -6   6 439.102 69.4482   6
  -2  -6   6 467.543 71.7032   5
   2   6   7 6.55556 13.5504   2
   2   6   7 8.02262 16.5607   6
   2   6   7-6.97975 16.6365   1
   2  -6  -7 18.7381 23.6542   3
  -2  -6   7 7.52687 11.0240   1
  -2  -6   7 8.94626 15.0869   6
  -2   6  -7 26.3839 15.7267   3
  -2  -6   7 8.55895 14.4380   5
   2  -6  -8 48.7574 25.3144   2
  -2   6  -8 31.1446 15.1772   3
   2   6   8 37.2977 19.1010   1
   2   6   8 57.2679 22.9326   2
  -2   6  -8 12.9692 13.7590   4
   2  -6  -8 103.600 32.8066   3
  -2   6  -8 27.9580 10.6006   1
  -2  -6   8 35.2944 22.4956   6
   2   6   8 23.0688 19.6724   6
   2   6   9 48.3108 22.9542   2
  -2   6  -9 37.7733 22.0318   4
   2  -6  -9 55.8291 27.7733   3
  -2   6  -9 38.1384 16.1987   1
  -2   6  -9 93.9422 24.4444   3
  -2  -6   9 129.128 31.3004   5
   2  -6  -9 74.3941 31.5415   2
  -2  -6   9 96.0959 28.1457   6
   2   6   9 36.3382 18.3285   6
   2  -6 -10 34986.7 3146.13   3
  -2   6 -10 30751.6 3128.81   3
  -2  -6  10 35149.6 3144.92   5
  -2   6 -10 33433.0 3132.98   4
   2  -6 -10 31254.2 3143.79   2
   2   6  10 34805.8 3136.24   6
  -2  -6  10 37075.7 3145.24   6
  -2  -6  11 8.84243 16.7306   5
  -2   6 -11 34.4546 18.7925   4
   2  -6 -11 9.37185 13.7799   3
   2   6  11 6.50733 12.3822   6
  -2   6 -11 33.3694 14.9080   3
  -2   6 -12 5194.15 545.968   3
   2  -6 -12 5905.50 564.131   3
   2   6  12 6057.17 552.533   6
  -2  -6  12 5992.33 563.622   5
   2  -6 -13 8.79515 16.6108   3
  -2   6 -13 27.1956 14.5495   3
   2   6  13 17.9643 13.4169   6
  -2  -6  13 36.1610 20.1698   5
  -2  -6  13-8.25432 12.1283   6
   2  -6 -14 5531.95 607.035   3
  -2  -6  14 6837.99 615.184   5
   2   6  14 6085.19 596.731   6
  -2  -6  14 6288.76 607.328   6
   2   6  14 6466.18 599.313   5
  -2  -6  15 63.1291 23.2485   6
   2   6  15 31.8545 13.8509   6
   2  -6 -15 25.5223 17.8719   3
  -2  -6  15 37.6268 21.2176   5
   2   6  16 144.764 29.2117   5
   2  -6 -16 101.520 31.8126   3
  -2  -6  16 173.395 39.1038   5
  -2  -6  16 117.959 32.0351   6
   2   6  17 14.5056 11.5335   6
  -2  -6  17 19.7630 14.4162   5
  -2  -6  17 7.86866 11.4940   6
   2   6  17 5.57685 10.5238   5
   2   6  18-5.47152 12.1669   5
   2   6  18 4.61438 9.49979   6
  -2   6 -18 5.35085 10.0562   3
  -2  -6  18-10.2681 12.2048   5
  -2  -6  18-7.73111 6.49790   6
  -2  -6  19-7.78164 11.3328   6
   2  -6 -19-8.39709 12.2283   3
   2   6  19 5.56077 10.4558   5
   2   6  19 4.46856 7.51858   6
  -2   6 -19 5.51568 11.3600   3
  -2  -6  19 31.5698 21.6668   5
   2  -6 -20 7474.36 860.376   3
  -2   6 -20 8720.45 856.811   3
  -2  -6  20 9450.03 876.082   5
  -2  -6  20 7741.44 860.920   6
   2   6  20 8869.39 849.932   6
   2   6  21-6.33325 14.0837   5
   2   6  21 4.46426 9.92805   6
  -2  -6  21-7.89504 11.4939   6
   2  -6 -21 8.50476 12.3814   3
  -2   6 -21-6.08579 10.2308   3
   2  -6 -22 5739.63 633.367   3
   2   6  22 6887.76 621.477   6
   2  -6 -23 8.86878 10.7733   3
   2   6  23 27.9995 13.7672   6
   2  -7  18-7.10836 8.47394   6
  -2   7  18-6.98048 8.32240   5
   2   7 -17 9.81134 14.3019   3
   2  -7  17 7.11608 13.3941   6
  -2   7  17 7.23152 10.5533   5
  -2  -7 -17 9.90768 14.4420   4
  -2  -7 -16-10.3537 15.0732   4
   2   7 -16-25.0614 15.7005   2
   2   7 -16 10.2854 21.1754   3
   2  -7  16 6.98745 5.87518   6
  -2   7  16 7.96093 9.46386   5
  -2  -7 -15 10.6775 15.6581   4
   2  -7  15 20.7404 11.7738   6
   2   7 -15 26.9186 18.5690   2
  -2   7  14 8.82516 14.8346   5
  -2  -7 -14 10.8527 15.7987   4
   2  -7  14-7.03208 10.2370   6
   2   7 -14-9.83666 16.5348   2
  -2   7  13 136.118 43.2226   5
  -2  -7 -13 315.409 59.7594   4
   2  -7  13 346.256 51.2048   6
   2   7 -13 311.091 59.7742   2
  -2   7  12-9.31874 13.5754   5
  -2  -7 -12-10.8835 12.9464   4
   2   7 -12 11.5962 21.7993   2
   2  -7  12-7.30209 13.7328   6
  -2   7  11 66.3511 28.9965   5
   2  -7  11 185.793 36.2364   6
   2   7 -11 111.323 39.3402   2
  -2   7  10 9.70521 18.2404   5
   2  -7  10-7.75379 13.0351   6
  -2  -7 -10 10.2956 12.2389   4
   2   7  -9 146.170 46.3770   2
  -2   7   9 199.891 38.0716   4
  -2   7   9 79.4080 37.5217   5
   2  -7   9 102.903 30.1256   6
  -2  -7  -9 108.934 36.5079   4
   2   7  -8-13.2962 22.3656   2
  -2   7   8-7.61798 11.1210   4
  -2   7   8-9.76391 16.4336   5
  -2  -7  -8-9.48541 13.8333   4
   2  -7   8-8.23440 13.8665   6
   2  -7   7 155.369 38.8313   6
   2   7  -7 182.001 49.2810   2
  -2   7   7 109.581 41.8555   5
  -2   7   7 236.187 42.8711   4
   2  -7   7 199.384 53.4666   2
  -2  -7  -7 173.811 41.2128   4
   2  -7   6-8.16854 9.71710   6
   2   7  -6-12.4366 20.9088   2
  -2   7   6-10.1482 12.0686   5
  -2   7   6-7.52325 12.6522   4
  -2  -7  -6 8.77632 18.0722   4
   2  -7   6 15.3373 25.7840   2
  -2  -7  -5 270.277 50.9749   4
   2  -7   5 216.844 44.5054   6
  -2   7   5 290.282 47.3847   4
  -2  -7  -5 178.958 36.0176   5
   2   7  -5 222.192 55.1350   2
   2  -7   5 197.295 57.4089   2
   2  -7   4-17.4728 32.8373   2
  -2  -7  -4 6.44984 13.2784   5
  -2   7   4-6.36205 11.9565   6
  -2  -7  -4-7.91812 14.8809   4
   2   7  -4-11.0941 22.8395   2
  -2   7   4 10.1267 20.8479   5
  -2   7   3 605.515 90.8349   5
  -2   7   3 474.493 69.9629   6
   2  -7   3 366.891 94.1588   2
  -2   7   3 610.336 78.5311   4
  -2  -7  -3 523.338 71.7255   5
  -2   7   2 7.82998 9.30696   4
   2   7  -2-9.39800 15.7975   2
  -2   7   2 10.3774 19.5027   5
   2  -7   2-18.9293 27.5560   2
  -2   7   2-7.13249 14.6839   6
  -2  -7  -2 6.77436 8.05229   5
  -2  -7  -2-7.34074 10.6863   4
   2   7  -1-8.65318 19.2460   2
  -2  -7  -1 7.13420 13.4137   4
  -2   7   1 7.89344 14.8400   4
  -2  -7  -1 6.80295 8.09621   5
  -2   7   0-7.87543 13.2434   4
   2  -7   0-18.9061 27.5247   2
   2   7   0 16.5320 17.0215   2
  -2   7   0-10.2953 17.3098   5
   2   7   0 8.49282 15.9653   6
  -2  -7   0 7.08515 8.42988   5
  -2  -7   0 6.98184 10.1707   4
  -2   7  -1-7.87786 11.4685   4
   2  -7  -1 18.2458 30.6700   2
  -2   7  -1 7.53581 12.6676   3
   2   7   1 7.71182 14.4935   2
  -2   7  -1-10.2815 17.2828   5
  -2  -7   1 6.79472 9.89184   4
  -2  -7   1-7.09220 11.9220   5
   2   7   1-8.09662 13.6103   6
  -2   7  -2-7.55010 8.97625   3
   2   7   2 7.69817 11.2082   6
  -2  -7   2-7.04148 11.8379   5
   2   7   2 7.41356 12.4633   2
  -2   7  -2-7.61419 12.8005   4
   2  -7  -2-17.2268 25.0783   2
   2   7   3 426.663 66.4411   6
  -2  -7   3 457.316 66.6222   5
   2   7   3 452.337 67.3213   2
   2  -7  -3 367.126 85.5585   2
  -2   7  -3 572.825 70.4212   3
  -2   7  -4 6.93597 13.0415   4
   2   7   4-6.60896 11.1168   2
   2   7   4 7.31829 10.6613   6
  -2   7  -4 6.62910 7.89000   3
  -2   7  -5 226.910 40.8018   3
   2   7   5 257.549 46.4774   6
   2  -7  -5 215.207 44.4685   3
  -2   7  -5 208.786 40.2476   4
   2   7   5 264.664 43.4747   2
  -2  -7   5 244.021 42.6183   5
   2   7   6 7.20613 13.5429   6
  -2  -7   6-6.97811 11.7299   5
  -2   7  -6 6.21900 12.8033   4
  -2   7  -6-6.08714 11.4400   3
  -2   7  -7 198.992 36.4654   4
  -2  -7   7 191.596 39.8557   6
  -2  -7   7 160.862 35.1463   5
   2   7   7 150.864 34.6293   6
  -2   7  -7 229.500 36.7248   3
  -2  -7   8-7.54146 10.9947   6
  -2  -7   8-7.39195 8.80646   5
   2   7   8-6.56143 9.57043   6
  -2   7  -8-5.40041 9.09747   3
   2  -7  -9 139.093 33.2299   3
  -2  -7   9 96.2708 29.6144   6
  -2  -7   9 193.644 37.8567   5
   2   7   9 211.587 35.8519   6
  -2   7  -9 157.566 31.2795   3
   2  -7 -10 7.58051 11.0352   3
  -2  -7  10-7.30764 10.6380   6
  -2  -7  10 7.71325 12.9655   5
   2   7  10-5.91297 12.1732   6
  -2   7 -10 5.14464 7.48932   3
  -2  -7  11 114.472 29.1850   6
  -2  -7  11 148.529 34.1267   5
   2  -7 -11 119.548 32.7881   3
  -2   7 -11 120.234 26.7143   3
   2  -7 -12-7.34604 8.73637   3
  -2  -7  12-7.06266 10.2855   6
  -2  -7  12-7.95303 11.5811   5
   2   7  12 5.46887 9.19743   6
  -2   7 -12-4.95014 8.32596   3
   2  -7 -13 249.816 47.6012   3
  -2   7 -13 276.779 41.7948   3
  -2  -7  13 242.685 44.9742   6
  -2  -7  13 333.004 54.9014   5
   2   7  13 330.228 45.7547   5
   2   7  13 243.734 41.6546   6
   2  -7 -14-7.25815 8.62892   3
   2   7  14 5.05336 9.49870   5
  -2   7 -14-9.68676 10.7716   3
  -2  -7  14-6.82910 9.94297   6
  -2  -7  14-8.52071 12.4052   5
   2   7  14 5.03782 9.46949   6
   2  -7 -15 7.32098 8.82413   3
  -2  -7  15 20.3460 15.1519   6
   2   7  15 19.9533 13.3386   5
  -2   7 -15 18.8761 11.3133   3
  -2  -7  15 8.74203 14.7676   5
   2   7  15 9.50816 11.3959   6
   2   7  16-4.51490 9.29880   6
   2   7  16-4.99680 8.40361   5
  -2  -7  16 8.97760 15.0931   5
  -2   7 -16-4.69463 10.4428   3
   2  -7 -16 7.28479 8.66288   3
   2   7  17 4.33770 9.65040   6
   2  -7 -17 7.43411 12.5000   3
   2   7  17 4.89969 7.13916   5
  -2   7 -17 4.72565 11.9191   3
  -2  -7  17-6.71685 7.98947   6
   2   7  18 4.13602 6.03738   6
   2  -7 -18 7.46312 12.5529   3
   2  -7 -19 278.482 47.3857   3
   2   7  19 239.697 36.2476   6
  -2   8  13 8.02575 13.4909   5
  -2  -8 -13-8.54697 16.0628   4
   2  -8  12 1977.27 181.488   6
  -2  -8 -12 1906.86 190.426   4
   2  -8  11 6.54711 11.0098   6
  -2  -8 -11-8.13284 13.6744   4
   2   8 -11-10.2824 17.2870   2
  -2   8  11-6.83392 11.4918   4
   2  -8  10 10205.4 817.891   6
  -2  -8 -10 10663.2 825.440   4
  -2   8  10 11672.6 821.894   4
  -2   8   9 18.5339 15.7107   5
   2   8  -9-10.9833 13.2139   2
   2  -8   9 40.9629 19.1402   6
   2  -8   8 6.90142 11.6459   6
  -2  -8  -8 7.21884 10.5585   4
  -2   8   8 19.2361 16.1997   5
  -2   8   8 12.9769 10.9546   4
   2   8  -8 10.9786 18.4827   2
   2  -8   7-6.99110 11.7683   6
  -2  -8  -7 7.02589 16.7137   4
  -2   8   7-9.98217 14.5449   5
  -2   8   7 19.1733 12.0274   4
   2   8  -7 10.7287 18.0452   2
   2  -8   6 327.963 49.9090   6
  -2  -8  -6 272.581 49.0564   4
  -2   8   6 189.592 54.0250   5
  -2   8   6 291.362 47.6138   4
   2   8  -6 267.427 56.6467   2
   2  -8   5 13.9388 13.1014   6
  -2  -8  -5 6.70796 9.76966   4
   2   8  -5-9.71337 16.3303   2
  -2   8   5-6.45171 10.8491   4
  -2   8   5 20.6821 17.3852   5
  -2   8   4 1361.66 149.017   4
   2   8  -4 1515.74 161.902   2
  -2  -8  -4 1252.24 147.678   4
  -2   8   4 1252.69 162.415   5
   2   8  -3 8.71035 17.9346   2
  -2  -8  -3 5.33361 8.97037   5
  -2  -8  -3 6.62988 9.65591   4
  -2   8   3-6.70634 11.2768   4
  -2   8   2 411.569 55.9365   3
   2   8  -2 363.572 55.8253   6
  -2  -8  -2 258.986 45.1790   5
   2   8  -2 339.831 57.1718   2
  -2   8   1 13.7326 17.4606   3
   2   8  -1 37.5844 20.1066   6
  -2   8   1 20.7418 14.4134   4
  -2  -8   0 15712.0 1638.07   5
   2   8   0 19305.5 1649.49   6
  -2   8   0 19026.9 1647.12   3
   2   8   0 16584.1 1645.72   2
  -2   8   0 17904.5 1645.16   4
  -2   8  -1 6.74718 14.2518   4
   2   8   1 49.5519 18.1312   6
  -2  -8   1 22.4566 13.7216   5
  -2   8  -1 58.2581 21.3106   3
   2   8   1 34.0996 20.1103   2
  -2   8  -2 273.142 46.8566   4
   2   8   2 258.304 46.4698   6
  -2  -8   2 299.997 46.0055   5
  -2   8  -2 324.217 47.1578   3
   2   8   2 241.276 46.5031   2
  -2   8  -3-6.40125 5.38165   4
   2   8   3 6.10871 14.5222   2
  -2   8  -3-6.02099 12.3962   3
   2   8   3-6.55266 7.78959   6
  -2  -8   3 5.81034 6.90741   5
   2   8   4 1226.72 140.939   6
  -2   8  -4 1357.71 140.422   3
  -2  -8   4 1257.29 140.005   5
  -2  -8   5 6.18200 12.7270   5
  -2   8  -5-5.37373 10.0991   3
  -2  -8   6 232.147 42.4120   5
   2   8   6 331.103 47.6118   6
  -2   8  -6 278.765 43.4066   3
   2   8   7 5.62285 8.18534   6
  -2   8  -7-4.95599 11.7813   3
   2   8   8 5.31791 8.98540   6
  -2  -8   8 25.8525 14.4007   5
  -2   8  -8 4.82570 9.11482   3
  -2  -8   9 26.4289 13.6565   5
   2   8   9 10.1231 12.8199   6
   2  -8  -9 13.2429 13.6857   3
  -2   8  -9 9.37927 10.4987   3
  -2   8 -10 10922.2 963.615   3
  -2  -8  10 10316.4 971.031   5
   2   8  10 9994.27 963.485   6
  -2  -8  10 10105.5 968.356   6
   2  -8 -10 9583.95 969.305   3
   2   8  11 4.66065 8.77607   6
  -2   8 -11 4.55815 8.58381   3
  -2  -8  11 13.8145 14.2306   5
  -2   8 -12 2012.09 195.672   3
   2   8  12 1839.08 194.003   6
   2   8  13 13.2029 9.08609   6
   2  -8 -13-6.13161 8.95213   3
   2  -8 -14 1935.23 202.587   3
  -2   9   3 211.700 39.4335   4
   2   9  -1-6.23657 11.7348   2
  -2   9   0 7.74621 14.5753   2
  -2   9  -1-7.85993 16.1976   2
   3   0   0 10.6769 21.9805   3
  -3   0   0-15.4346 22.4685   1
   3   0   0-15.4138 25.9095   1
  -3   0   0 22.7735 23.4420   5
   3   0   0 6.40606 15.2285   6
   3   0   0-12.2774 23.0734   2
   3   0   0 15.3107 18.1983   1
  -3   0   0-15.5446 22.6287   1
  -3   0   0-11.8525 19.9232   4
   3   0  -1-6.44361 13.2674   6
   3   0  -1-12.1477 25.0095   2
   3   0   1 11.6091 19.5153   2
  -3   0   1-11.7175 17.0589   4
  -3   0  -1 24.2312 24.9435   4
   3   0   1-9.85185 14.3433   3
  -3   0  -1-15.4928 18.4160   1
   3   0   1 14.4325 21.0110   1
   3   0  -1 15.9821 18.9975   1
  -3   0   1-15.2210 12.7946   1
   3   0  -1-6.66803 12.5334   6
   3   0   1 6.55060 13.4876   6
  -3   0  -1-10.1429 14.7670   5
   3   0  -1-10.3198 12.2680   3
   3   0  -1-15.6742 18.6316   1
  -3   0   1-15.8897 23.1321   1
   3   0   1 15.7740 22.9637   1
  -3   0  -1-15.6482 18.6007   1
   3   0   2 16.7994 24.4556   1
   3   0  -2-6.36919 7.57141   6
   3   0   2 11.0131 18.5127   2
   3   0  -2 11.9668 17.4208   2
  -3   0  -2-11.7780 13.9998   4
  -3   0   2-11.6403 21.8763   4
   3   0   2-9.44911 17.7585   3
   3   0  -2-15.7911 18.7697   1
  -3   0   2 15.2818 22.2465   1
   3   0   2-14.0516 11.8105   1
  -3   0  -2-15.3718 18.2712   1
  -3   0  -2-9.20231 18.9453   5
  -3   0   2 13.3382 19.4172   5
   3   0  -2-6.98712 13.1317   6
   3   0   2 6.52668 14.5136   6
   3   0  -2-10.6029 19.9268   3
  -3   0   2 16.5767 19.7034   1
   3   0  -2-16.7073 19.8587   1
  -3   0  -2 16.3421 19.4245   1
   3   0  -3 5.87313 22.2940   6
  -3   0   3 512.318 73.8240   5
  -3   0  -3 200.344 46.8249   5
   3   0  -3 102.213 39.1598   6
   3   0   3 61.9339 56.6051   1
   3   0  -3 72.3181 42.4007   2
   3   0   3 179.772 54.0429   2
  -3   0  -3 257.055 69.1730   4
  -3   0   3 313.904 67.1277   4
   3   0  -3 107.325 63.0485   1
  -3   0   3 93.7623 52.3777   1
   3   0   3 14.1841 31.7584   1
  -3   0  -3 86.5745 50.0897   1
   3   0  -3 44.1287 33.1904   3
  -3   0   3 16.3652 49.2554   1
  -3   0  -3 31.3429 41.4397   1
  -3   0  -4-7.47960 17.7815   3
  -3   0  -4-8.35552 17.2027   5
   3   0  -4-5.03157 10.3604   6
  -3   0   4 12.3896 14.7275   5
   3   0  -4-11.3124 21.2608   3
   3   0  -4-12.1507 20.4254   2
   3   0   4 10.2009 21.0016   2
  -3   0   4-10.5865 21.7954   4
   3   0  -4-14.6301 24.5930   1
   3   0  -4 6.70336 11.2696   6
   3   0   4-14.5885 24.5231   1
  -3   0   4 16.7001 28.0723   1
  -3   0  -4 13.5453 22.7696   1
  -3   0  -4 15.0840 21.9590   1
   3   0  -4-15.7510 22.9300   1
  -3   0  -5 21.5580 17.1359   3
   3   0   5 36.7895 25.5333   6
  -3   0  -5 32.1879 31.0224   5
   3   0  -5-4.80422 8.18790   6
  -3   0   5 12.2945 25.3468   5
   3   0  -5 74.3997 36.1272   2
   3   0   5-9.81431 23.3696   2
  -3   0  -5-11.4768 19.3389   4
  -3   0   5 34.7171 35.7618   1
   3   0   5-14.6812 24.7151   1
  -3   0  -5 26.7867 31.8672   1
   3   0  -5 14.2233 37.8265   1
   3   0  -5-11.9628 20.1540   3
   3   0  -5 15.6937 26.4145   1
  -3   0   5-15.2635 22.2605   1
   3   0   6 14.9167 17.7300   1
  -3   0  -6-13.2857 24.9684   1
  -3   0   6-17.0005 24.7481   1
  -3   0  -6-6.99972 14.4106   3
   3   0   6 13.3869 11.2515   1
   3   0   6-15.7972 18.7766   6
  -3   0  -6 7.39380 10.7636   5
  -3   0   6 6.79319 15.1059   6
  -3   0   6 12.6742 23.8192   5
   3   0   6 9.49563 15.9617   2
   3   0  -6 12.7110 23.8883   2
  -3   0  -6-11.3433 21.3180   4
  -3   0   6-9.53947 16.0353   4
   3   0  -6-13.9020 20.2376   1
   3   0  -6-11.7916 22.1606   3
   3   0  -6 15.8402 26.6263   1
  -3   0   6 14.9937 28.1783   1
  -3   0   7-16.7880 19.9569   1
  -3   0  -7 12.9698 15.4195   1
   3   0   7-14.9794 25.1816   1
   3   0   7 24.7961 20.8429   6
   3   0  -7-4.76507 8.96138   6
   3   0   7 26.6632 29.6468   1
  -3   0  -7 16.8044 31.5828   1
  -3   0  -7 13.3510 17.7452   5
  -3   0   7 7.23065 18.2344   6
  -3   0  -7 7.02761 14.4716   3
  -3   0   7-13.0019 24.4373   5
   3   0  -7-13.0537 21.9448   2
   3   0   7-9.04770 17.0069   2
  -3   0  -7 11.2374 23.1369   4
  -3   0   7-9.10982 13.2656   4
   3   0  -7 39.4078 39.8077   1
   3   0  -7-11.6608 19.6038   3
   3   0  -7-16.1505 27.1499   1
  -3   0   7-14.4186 17.1411   1
  -3   0  -8 14.7482 16.4008   3
  -3   0  -8-15.9456 26.8054   1
   3   0   8-13.2930 22.3469   1
  -3   0  -8 6.24408 14.8470   5
   3   0  -8-4.73978 13.2162   6
   3   0   8 8.79937 14.7948   6
  -3   0   8-13.1284 19.1141   5
   3   0  -8 13.4053 25.1953   2
   3   0   8 8.71963 16.3904   2
  -3   0  -8 11.1866 18.8067   4
  -3   0   8-8.86708 12.9122   4
   3   0  -8 12.7575 21.4470   1
   3   0  -8 11.5468 25.6783   3
  -3   0   8 13.7691 23.1472   1
   3   0  -8-16.1842 23.5620   1
  -3   0  -9-7.65688 15.7649   3
   3   0   9 14.0084 16.6519   1
   3   0   9 8.35166 15.6972   2
   3   0   9 12.6113 18.3600   1
  -3   0  -9-15.2592 22.2145   1
  -3   0   9 13.6968 16.2816   5
  -3   0   9 13.3998 15.9286   1
   3   0  -9-15.3235 12.8809   1
  -3   0  -9 11.0081 22.6637   4
  -3   0   9 8.68671 14.6035   4
   3   0  -9-12.0847 17.5935   1
  -3   0   9-15.6994 22.8551   1
   3   0  -9-11.4287 16.6386   3
   3   0   9 9.45880 17.7777   6
  -3   0 -10 11.7076 11.0042   5
   3   0  10-8.09863 15.2221   2
  -3   0 -10-14.6400 30.1406   1
  -3   0  10 14.0580 16.7112   6
  -3   0  10-14.0817 11.8378   5
   3   0 -10 13.6608 19.8879   2
  -3   0 -10-11.1079 20.8770   4
  -3   0  10 8.60627 14.4687   4
   3   0  10-10.0267 18.8453   6
  -3   0 -10-11.7438 17.0976   1
   3   0  10-13.3404 15.8584   1
  -3   0 -10-8.31548 13.9800   3
   3   0 -10-15.1978 12.7757   1
  -3   0  10-12.9543 10.8906   1
  -3   0 -11-9.28883 19.1236   3
  -3   0 -11 23.0549 25.6336   1
  -3   0  11 6.88882 17.3701   6
   3   0  11-8.00993 19.0418   2
  -3   0  11 14.7152 21.4219   5
  -3   0 -11-14.1772 16.8517   1
   3   0  11-12.5870 23.6557   1
   3   0 -11-13.9783 23.4970   2
  -3   0 -11-11.2237 18.8669   4
  -3   0  11-8.69766 14.6210   4
   3   0  11 10.6243 17.8595   6
   3   0 -11 11.0777 18.6214   1
  -3   0  11-14.7007 24.7113   1
  -3   0  11-12.6004 21.1809   1
  -3   0 -12 10.9444 20.5703   3
   3   0  12-13.3505 11.2245   1
  -3   0 -12-11.5266 23.7318   1
  -3   0  12-7.07295 11.8928   6
   3   0  12-16.4050 16.8891   2
  -3   0  12 15.2863 18.1717   5
   3   0  12 12.5784 14.9536   1
   3   0 -12-13.8407 16.4537   2
  -3   0 -12 11.4454 21.5118   4
  -3   0  12-8.85113 18.2243   4
   3   0  12-10.6483 17.9014   6
   3   0 -12-11.4278 19.2116   1
  -3   0  12 14.8410 17.6425   1
  -3   0  12 12.3972 20.8410   1
   3   0 -12-14.3928 17.1098   1
  -3   0 -13 208.082 50.9322   3
   3   0  13 13.6201 36.9397   1
  -3   0 -13 150.971 53.9643   1
  -3   0  13 74.8534 27.6869   6
   3   0  13 8.24190 19.7493   2
   3   0  13 58.8698 31.0578   5
   3   0  13 25.2446 24.8367   1
  -3   0 -13-14.1050 29.9559   1
   3   0 -13 55.8453 42.9427   2
  -3   0 -13 258.318 55.4361   4
  -3   0  13 44.9241 30.1580   4
   3   0  13 165.313 49.1726   6
   3   0 -13 14.6941 35.6975   1
   3   0 -13 58.1945 51.3591   1
  -3   0  13 103.964 45.6041   1
   3   0  14 8.32554 12.1234   2
   3   0  14-12.6057 18.3529   1
   3   0 -14 11.8086 17.1927   1
  -3   0 -14-14.4534 21.0424   1
  -3   0  14 8.02425 9.54227   6
  -3   0  14 16.3749 27.5267   5
   3   0  14 5.80452 14.6385   5
   3   0 -14-13.9298 26.1805   2
   3   0 -14 14.8313 12.4688   1
  -3   0  14 12.4340 23.3695   1
   3   0  14-11.6471 9.79351   6
   3   0  14-13.8701 20.1933   1
  -3   0 -14-11.5761 13.7625   1
  -3   0  14 15.0632 21.9300   1
  -3   0 -14 13.5899 25.5416   3
   3   0 -14 14.0128 16.6583   3
   3   0  15 12.3898 14.7268   6
   3   0  15-14.3547 20.8967   1
  -3   0 -15 12.2748 17.8691   1
  -3   0  15-8.74866 14.7063   6
  -3   0 -15-14.9506 28.0973   3
   3   0  15-8.51744 20.2479   2
   3   0  15 6.62583 13.6411   5
  -3   0  15 16.3484 19.4319   5
   3   0  15 12.5384 14.9035   1
   3   0 -15-12.0485 24.8047   1
  -3   0 -15 14.5092 21.1217   1
   3   0 -15 13.7104 19.9589   2
  -3   0 -15-12.6819 21.3177   4
  -3   0  15-9.57750 16.0994   4
  -3   0  15-15.5980 18.5400   1
   3   0 -15-14.5351 21.1593   3
  -3   0  15-12.5111 18.2130   1
   3   0 -15 15.3557 22.3539   1
   3   0  16-8.52835 20.2735   2
   3   0  16 12.5791 18.3118   1
   3   0 -16 12.6181 23.7137   1
  -3   0 -16-15.0231 25.2528   1
  -3   0  16-9.36595 15.7435   6
   3   0  16-6.97656 10.1560   5
  -3   0  16 16.0475 19.0741   5
  -3   0  16-12.7022 18.4910   1
   3   0 -16 15.9157 23.1689   1
  -3   0 -16-13.3070 22.3682   4
  -3   0  16-10.0940 11.9977   4
   3   0  16 11.7726 17.1376   6
   3   0  16 14.8623 21.6354   1
  -3   0 -16-11.9219 17.3551   1
  -3   0 -16 15.9885 19.0039   3
   3   0 -16 14.8836 21.6664   3
   3   0  17-11.3939 19.1537   6
   3   0  17-15.4543 22.4983   1
  -3   0  17 10.1178 17.0088   6
  -3   0 -17 16.0642 19.0952   3
   3   0  17-7.41404 15.2650   5
  -3   0  17 15.4936 22.5556   5
  -3   0 -17-15.5794 26.1889   1
   3   0 -17 15.0670 21.9347   3
   3   0 -17 12.7154 18.5114   2
  -3   0 -17 14.0621 26.4284   4
  -3   0  17-10.3590 12.3147   4
   3   0  17 8.48680 15.9511   2
  -3   0  17 16.8190 28.2724   1
   3   0 -17-16.5039 27.7427   1
  -3   0  17 12.8732 21.6401   1
  -3   0  18-13.1666 15.6728   1
  -3   0 -18 12.6412 23.7723   1
  -3   0  18-10.4491 15.2348   6
   3   0  18 8.26100 15.5485   2
  -3   0  18-14.7350 21.4670   5
   3   0  18-23.6346 17.5391   5
   3   0 -18-15.0180 25.2585   3
   3   0 -18 12.0004 20.1897   2
  -3   0 -18-14.8521 24.9798   4
  -3   0  18-17.4577 20.7676   1
   3   0  18-13.0129 24.4703   1
   3   0 -18-13.9832 20.3734   1
   3   0  18-10.0259 18.8612   6
  -3   0  18-10.5483 15.3790   4
  -3   0 -19-14.5944 17.3481   3
   3   0  19-16.5508 19.6733   1
  -3   0 -19 12.9703 24.3764   1
[truncated: 410,382 more chars]
