# Supplementary material for: The varying temperature- and pressure-induced phase transition pathways in hybrid improper ferroelectric Sr3Sn2O7
Source: Acta Crystallogr B Struct Sci Cryst Eng Mater. 2025 Apr 14;81(Pt 3):318–24. doi: 10.1107/S2052520625002306 (PMC12147935; doi:10.1107/S2052520625002306)
Supplement: Supplementary file 1 [file b-81-00318-sup1.zip › SSO_HP_VT_CIFs/SSO_VT_CIFS/SrSnO_I19VT_23_440_2_pnab.cif]

data_srsno_i19vt_23_440_2_pnab

# start Validation Reply Form
_vrf_PLAT971_srsno_i19vt_23_440_2_pnab
;
PROBLEM: Check Calcd Resid. Dens.  0.66Ang From Sn1             5.51 eA-3  
RESPONSE: The sample is highly absorbing and contains a significant 
proportion of heavy elements. While efforts have been made to account
for this as best as possible, the diffractometer upon which the data 
were collected lacks a camera with which to obtain a true representation
of the crystal for a more explicit correction. The impact of this upon
the data is further compounded by the crystal existing as a highly 
anisotropic plate. Errors carried through from this in the intensities will 
increase the residual levels in the model. This is in addition to the typical
fourier rippling that is expected at heavy elements, and the impact of the
spherical contraction of the valence shell owed to the ionisation of these 
metals in this highly charge system. Since these residuals exist close to 
these heavy metal centres and the model (and symmetry) has been thoroughly 
evaluated (see the manuscript), these are believed to have no physical 
significance.
;
_vrf_PLAT972_srsno_i19vt_23_440_2_pnab
;
PROBLEM: Check Calcd Resid. Dens.  0.35Ang From Sr2            -3.59 eA-3  
RESPONSE: The sample is highly absorbing and contains a significant 
proportion of heavy elements. While efforts have been made to account
for this as best as possible, the diffractometer upon which the data 
were collected lacks a camera with which to obtain a true representation
of the crystal for a more explicit correction. The impact of this upon
the data is further compounded by the crystal existing as a highly 
anisotropic plate. Errors carried through from this in the intensities will 
increase the residual levels in the model. This is in addition to the typical
fourier rippling that is expected at heavy elements, and the impact of the
spherical contraction of the valence shell owed to the ionisation of these 
metals in this highly charge system. Since these residuals exist close to 
these heavy metal centres and the model (and symmetry) has been thoroughly 
evaluated (see the manuscript), these are believed to have no physical 
significance.
;
_vrf_PLAT974_srsno_i19vt_23_440_2_pnab
;
PROBLEM: Check Calcd Negative Resid. Density on       Sr1      -3.22 eA-3  
RESPONSE: The sample is highly absorbing and contains a significant 
proportion of heavy elements. While efforts have been made to account
for this as best as possible, the diffractometer upon which the data 
were collected lacks a camera with which to obtain a true representation
of the crystal for a more explicit correction. The impact of this upon
the data is further compounded by the crystal existing as a highly 
anisotropic plate. Errors carried through from this in the intensities will 
increase the residual levels in the model. This is in addition to the typical
fourier rippling that is expected at heavy elements, and the impact of the
spherical contraction of the valence shell owed to the ionisation of these 
metals in this highly charge system. Since these residuals exist close to 
these heavy metal centres and the model (and symmetry) has been thoroughly 
evaluated (see the manuscript), these are believed to have no physical 
significance.
;
_vrf_PLAT097_srsno_i19vt_23_440_2_pnab
;
PROBLEM: Large Reported Max.  (Positive) Residual Density       5.70 eA-3  
RESPONSE: The sample is highly absorbing and contains a significant 
proportion of heavy elements. While efforts have been made to account
for this as best as possible, the diffractometer upon which the data 
were collected lacks a camera with which to obtain a true representation
of the crystal for a more explicit correction. The impact of this upon
the data is further compounded by the crystal existing as a highly 
anisotropic plate. Errors carried through from this in the intensities will 
increase the residual levels in the model. This is in addition to the typical
fourier rippling that is expected at heavy elements, and the impact of the
spherical contraction of the valence shell owed to the ionisation of these 
metals in this highly charge system. Since the residual exists close to 
a heavy metal centre and the model (and symmetry) has been thoroughly 
evaluated (see the manuscript), it is believed to have no physical 
significance.
;
_vrf_PLAT112_srsno_i19vt_23_440_2_pnab
;
PROBLEM: ADDSYM Detects New (Pseudo) Symm. Elem         4        100 %Fit  
RESPONSE: The deviations from the high symmetry aristotype are low, 
manifesting as low intensity superstructure reflections and small deviations
from the tetragonal aristotype. The model (and symmetry) has been thoroughly
evaluated (please see the manuscript).
;
_vrf_PLAT113_srsno_i19vt_23_440_2_pnab
;
PROBLEM: ADDSYM Suggests Possible Pseudo/New  Space Group     I4/mmm Check 
RESPONSE: The deviations from the high symmetry aristotype are low, 
manifesting as low intensity superstructure reflections and small deviations
from the tetragonal aristotype. The model (and symmetry) has been thoroughly
evaluated (please see the manuscript).
;
_vrf_PLAT975_srsno_i19vt_23_440_2_pnab
;
PROBLEM: Check Calcd Resid. Dens.  0.53Ang From O4      .       1.62 eA-3  
RESPONSE: The sample is highly absorbing and contains a significant 
proportion of heavy elements. While efforts have been made to account
for this as best as possible, the diffractometer upon which the data 
were collected lacks a camera with which to obtain a true representation
of the crystal for a more explicit correction. The impact of this upon
the data is further compounded by the crystal existing as a highly 
anisotropic plate. Errors carried through from this in the intensities will 
increase the residual levels in the model. This is in addition to the typical
fourier rippling that is expected at heavy elements, and the impact of the
spherical contraction of the valence shell owed to the ionisation of these 
metals in this highly charge system. Since these residuals exist close to 
these heavy metal centres and the model (and symmetry) has been thoroughly 
evaluated (see the manuscript), these are believed to have no physical 
significance.
;
# end Validation Reply Form

_audit_creation_date               2025-01-14
_audit_creation_method
;
Olex2 1.5-ac7-013
(compiled 2025.01.02 svn.rf662f148 for Rigaku Oxford Diffraction, GUI svn.r7109)
;
_shelx_SHELXL_version_number       '2019/3'
_audit_contact_author_address      
;
Dept. of Chemistry, University of Warwick, Gibbet Hill Road, Coventry, CV4 7AL
;
_audit_contact_author_email        ?
_audit_contact_author_name         'Evie Ladbrook'
_audit_contact_author_phone        ?
_publ_contact_author_id_orcid      ?
_publ_section_references
;
Dolomanov, O.V., Bourhis, L.J., Gildea, R.J, Howard, J.A.K. & Puschmann, H.
 (2009), J. Appl. Cryst. 42, 339-341.

Sheldrick, G.M. (2008). Acta Cryst. A64, 112-122.

Sheldrick, G.M. (2015). Acta Cryst. C71, 3-8.
;
_chemical_name_common              ?
_chemical_name_systematic          ?
_chemical_formula_moiety           'O7 Sn2 Sr3'
_chemical_formula_sum              'O7 Sn2 Sr3'
_chemical_formula_weight           612.24
_chemical_melting_point            ?
_chemical_oxdiff_formula           'Sr3 Sn2 O7'
loop_
  _atom_type_symbol
  _atom_type_description
  _atom_type_scat_dispersion_real
  _atom_type_scat_dispersion_imag
  _atom_type_scat_source
 'O' 'O' 0.0101 0.0057 'International Tables Vol C Tables 4.2.6.8 and 6.1.1.4'
 'Sr' 'Sr' -1.1610 3.0594
 'International Tables Vol C Tables 4.2.6.8 and 6.1.1.4'
 'Sn' 'Sn' -0.6810 1.3529
 'International Tables Vol C Tables 4.2.6.8 and 6.1.1.4'

_shelx_space_group_comment
;
The symmetry employed for this shelxl refinement is uniquely defined
by the following loop, which should always be used as a source of
symmetry information in preference to the above space-group names.
They are only intended as comments.
;
_space_group_crystal_system        'orthorhombic'
_space_group_IT_number             60
_space_group_name_H-M_alt          'P n a b'
_space_group_name_Hall             '-P 2bc 2n'
loop_
  _space_group_symop_operation_xyz
 'x, y, z'
 'x+1/2, -y+1/2, -z+1/2'
 '-x+1/2, y, -z'
 '-x, -y+1/2, z+1/2'
 '-x, -y, -z'
 '-x-1/2, y-1/2, z-1/2'
 'x-1/2, -y, z'
 'x, y-1/2, -z-1/2'

_cell_length_a                     5.7010(3)
_cell_length_b                     5.7209(3)
_cell_length_c                     20.6965(11)
_cell_angle_alpha                  90
_cell_angle_beta                   90
_cell_angle_gamma                  90
_cell_volume                       675.01(6)
_cell_formula_units_Z              4
_cell_measurement_reflns_used      918
_cell_measurement_temperature      440
_cell_measurement_theta_max        33.8790
_cell_measurement_theta_min        1.8970
_shelx_estimated_absorpt_T_max     0.675
_shelx_estimated_absorpt_T_min     0.331
_exptl_absorpt_coefficient_mu      28.433
_exptl_absorpt_correction_T_max    0.01079
_exptl_absorpt_correction_T_min    0.00082
_exptl_absorpt_correction_type     sphere
_exptl_absorpt_process_details
;
CrysAlisPro 1.171.43.91a (Rigaku Oxford Diffraction, 2023)
Spherical absorption correction
using equivalent radius and absorption coefficient.
Empirical absorption correction using spherical harmonics,
implemented in SCALE3 ABSPACK scaling algorithm.
;
_exptl_absorpt_special_details     ?
_exptl_crystal_colour              'clear colourless'
_exptl_crystal_colour_lustre       clear
_exptl_crystal_colour_primary      colourless
_exptl_crystal_density_diffrn      6.025
_exptl_crystal_density_meas        ?
_exptl_crystal_density_method      ?
_exptl_crystal_description         plate
_exptl_crystal_F_000               1080
_exptl_crystal_size_max            0.05
_exptl_crystal_size_mid            0.05
_exptl_crystal_size_min            0.015
_exptl_crystal_size_rad            0.400
_exptl_transmission_factor_max     ?
_exptl_transmission_factor_min     ?
_diffrn_reflns_av_R_equivalents    0.0822
_diffrn_reflns_av_unetI/netI       0.0305
_diffrn_reflns_Laue_measured_fraction_full  0.997
_diffrn_reflns_Laue_measured_fraction_max  0.967
_diffrn_reflns_limit_h_max         8
_diffrn_reflns_limit_h_min         -9
_diffrn_reflns_limit_k_max         9
_diffrn_reflns_limit_k_min         -8
_diffrn_reflns_limit_l_max         33
_diffrn_reflns_limit_l_min         -32
_diffrn_reflns_number              21058
_diffrn_reflns_point_group_measured_fraction_full  0.997
_diffrn_reflns_point_group_measured_fraction_max  0.967
_diffrn_reflns_theta_full          24.415
_diffrn_reflns_theta_max           34.163
_diffrn_reflns_theta_min           1.907
_diffrn_ambient_temperature        440
_diffrn_detector                   'Hybrid Pixel Array Detector'
_diffrn_detector_area_resol_mean   5.8140
_diffrn_measured_fraction_theta_full  0.997
_diffrn_measured_fraction_theta_max  0.967
_diffrn_measurement_details
;
List of Runs (angles in degrees, time in seconds):

  # Type    Start    End  Width  t~exp~   \w     \q     \k     \f   Frames
--------------------------------------------------------------------------
  1  \f      0.00 360.00   0.20    0.20   0.00   0.00   0.00    --  1800
  2  \w   -150.00  20.00   0.20    0.20    --   25.00   0.00 288.00  850
  3  \w   -150.00  20.00   0.20    0.20    --   25.00   0.00 216.00  850
  4  \w   -150.00  20.00   0.20    0.20    --   25.00   0.00 144.00  850
  5  \w   -150.00  20.00   0.20    0.20    --   25.00   0.00  72.00  850
  6  \w   -150.00  20.00   0.20    0.20    --   25.00   0.00   0.00  850
;
_diffrn_measurement_device         'abstract diffractometer'
_diffrn_measurement_device_type   
 'dectris-CrysAlisPro-abstract goniometer imported dectris images'
_diffrn_measurement_method         '\w and \f scans'
_diffrn_orient_matrix_type        
 'CrysAlisPro convention (1999,Acta A55,543-557)'
_diffrn_orient_matrix_UB_11        -0.0008940935
_diffrn_orient_matrix_UB_12        -0.0077249432
_diffrn_orient_matrix_UB_13        0.0332244149
_diffrn_orient_matrix_UB_21        -0.1203948383
_diffrn_orient_matrix_UB_22        -0.0103556422
_diffrn_orient_matrix_UB_23        -0.0004308977
_diffrn_orient_matrix_UB_31        0.0104512434
_diffrn_orient_matrix_UB_32        -0.1196830345
_diffrn_orient_matrix_UB_33        -0.0021025038
_diffrn_radiation_monochromator    synchrotron
_diffrn_radiation_probe            x-ray
_diffrn_radiation_type             synchrotron
_diffrn_radiation_wavelength       0.6889
_diffrn_source                     synchrotron
_reflns_Friedel_coverage           0.000
_reflns_Friedel_fraction_full      .
_reflns_Friedel_fraction_max       .
_reflns_number_gt                  1126
_reflns_number_total               1483
_reflns_special_details
;
 Reflections were merged by SHELXL according to the crystal
 class for the calculation of statistics and refinement.
 
 _reflns_Friedel_fraction is defined as the number of unique
 Friedel pairs measured divided by the number that would be
 possible theoretically, ignoring centric projections and
 systematic absences.
;
_reflns_threshold_expression       'I > 2\s(I)'
_computing_cell_refinement         'CrysAlisPro 1.171.43.91a (Rigaku OD, 2023)'
_computing_data_collection        
 'CrysAlisPro 1.171.43.91a (Rigaku OD, 2023) (IMPORT)'
_computing_data_reduction          'CrysAlisPro 1.171.43.91a (Rigaku OD, 2023)'
_computing_molecular_graphics      'Olex2 1.5-ac7-013 (Dolomanov et al., 2009)'
_computing_publication_material    'Olex2 1.5-ac7-013 (Dolomanov et al., 2009)'
_computing_structure_refinement    'SHELXL 2019/3 (Sheldrick, 2015)'
_computing_structure_solution      'SHELXS  (Sheldrick, 2008)'
_refine_diff_density_max           5.702
_refine_diff_density_min           -3.733
_refine_diff_density_rms           1.000
_refine_ls_extinction_coef         .
_refine_ls_extinction_method       none
_refine_ls_goodness_of_fit_ref     1.027
_refine_ls_hydrogen_treatment      undef
_refine_ls_matrix_type             full
_refine_ls_number_parameters       56
_refine_ls_number_reflns           1483
_refine_ls_number_restraints       0
_refine_ls_R_factor_all            0.0841
_refine_ls_R_factor_gt             0.0795
_refine_ls_restrained_S_all        1.027
_refine_ls_shift/su_max            0.001
_refine_ls_shift/su_mean           0.000
_refine_ls_structure_factor_coef   Fsqd
_refine_ls_weighting_details      
 'w=1/[\s^2^(Fo^2^)+(0.1715P)^2^] where P=(Fo^2^+2Fc^2^)/3'
_refine_ls_weighting_scheme        calc
_refine_ls_wR_factor_gt            0.2129
_refine_ls_wR_factor_ref           0.2276
_refine_special_details
;
All atoms were refined as anisotropic without the need for any restraints.
;
_olex2_refinement_description
;
;
_atom_sites_solution_hydrogens     .
_atom_sites_solution_primary       isomorph
_atom_sites_solution_secondary     difmap
loop_
  _atom_site_label
  _atom_site_type_symbol
  _atom_site_fract_x
  _atom_site_fract_y
  _atom_site_fract_z
  _atom_site_U_iso_or_equiv
  _atom_site_adp_type
  _atom_site_occupancy
  _atom_site_site_symmetry_order
  _atom_site_calc_flag
  _atom_site_refinement_flags_posn
  _atom_site_refinement_flags_adp
  _atom_site_refinement_flags_occupancy
  _atom_site_disorder_assembly
  _atom_site_disorder_group
 Sn1 Sn 0.75189(3) 0.25023(2) 0.09824(4) 0.0234(3) Uani 1 1 d . . . . .
 Sr1 Sr 0.250000 0.25190(6) 0.000000 0.0294(4) Uani 1 2 d S T P . .
 Sr2 Sr 0.25865(8) 0.24359(6) 0.18710(6) 0.0300(3) Uani 1 1 d . . . . .
 O1 O 0.750000 0.2923(10) 0.000000 0.0403(10) Uani 1 2 d S T P . .
 O2 O 0.7479(5) 0.2175(7) 0.1958(4) 0.0392(8) Uani 1 1 d . . . . .
 O3 O 0.4769(5) 0.0248(5) 0.08913(15) 0.0360(6) Uani 1 1 d . . . . .
 O4 O 0.0271(5) 0.4748(5) 0.10390(15) 0.0384(6) Uani 1 1 d . . . . .

loop_
  _atom_site_aniso_label
  _atom_site_aniso_U_11
  _atom_site_aniso_U_22
  _atom_site_aniso_U_33
  _atom_site_aniso_U_23
  _atom_site_aniso_U_13
  _atom_site_aniso_U_12
 Sn1 0.0226(3) 0.0232(4) 0.0244(4) -0.00001(5) 0.00001(5) 0.00000(4)
 Sr1 0.0296(5) 0.0294(5) 0.0291(8) 0.000 -0.00044(11) 0.000
 Sr2 0.0312(4) 0.0310(4) 0.0277(4) 0.00060(8) -0.00005(10) 0.00110(7)
 O1 0.053(3) 0.042(2) 0.0260(19) 0.000 0.0008(12) 0.000
 O2 0.0483(19) 0.0405(14) 0.0287(15) 0.000(2) 0.0006(8) -0.0018(8)
 O3 0.0316(10) 0.0329(10) 0.0436(12) 0.0013(8) 0.0008(8) -0.0080(9)
 O4 0.0319(10) 0.0350(11) 0.0483(14) 0.0038(9) 0.0003(9) -0.0076(9)

_geom_special_details
;
 All esds (except the esd in the dihedral angle between two l.s. planes)
 are estimated using the full covariance matrix.  The cell esds are taken
 into account individually in the estimation of esds in distances, angles
 and torsion angles; correlations between esds in cell parameters are only
 used when they are defined by crystal symmetry.  An approximate (isotropic)
 treatment of cell esds is used for estimating esds involving l.s. planes.
;
loop_
  _geom_bond_atom_site_label_1
  _geom_bond_atom_site_label_2
  _geom_bond_distance
  _geom_bond_site_symmetry_2
  _geom_bond_publ_flag
 Sn1 Sr1 3.4926(5) 1_655 ?
 Sn1 Sr1 3.4996(6) 5_665 ?
 Sn1 Sr2 3.4307(7) 7_665 ?
 Sn1 Sr2 3.4250(8) 1_655 ?
 Sn1 Sr2 3.3712(8) 7_655 ?
 Sn1 Sr2 3.3601(7) . ?
 Sn1 O1 2.0475(10) . ?
 Sn1 O2 2.028(8) . ?
 Sn1 O3 2.039(2) . ?
 Sn1 O3 2.039(2) 7_655 ?
 Sn1 O4 2.031(2) 1_655 ?
 Sn1 O4 2.033(2) 7_665 ?
 Sr1 O1 2.8598(5) 1_455 ?
 Sr1 O1 2.8598(5) . ?
 Sr1 O1 3.113(6) 5_655 ?
 Sr1 O1 2.608(6) 5_665 ?
 Sr1 O3 2.601(4) . ?
 Sr1 O3 2.887(3) 5_655 ?
 Sr1 O3 2.601(4) 3 ?
 Sr1 O3 2.887(3) 7 ?
 Sr1 O4 3.093(4) 7_665 ?
 Sr1 O4 2.804(3) . ?
 Sr1 O4 3.093(4) 5_565 ?
 Sr1 O4 2.804(3) 3 ?
 Sr2 O2 2.434(9) 2_455 ?
 Sr2 O2 3.089(4) 7_565 ?
 Sr2 O2 2.921(3) 1_455 ?
 Sr2 O2 2.645(4) 7 ?
 Sr2 O2 2.799(3) . ?
 Sr2 O3 3.008(4) 7 ?
 Sr2 O3 2.688(3) . ?
 Sr2 O4 2.811(3) 7_665 ?
 Sr2 O4 2.541(4) . ?

loop_
  _geom_angle_atom_site_label_1
  _geom_angle_atom_site_label_2
  _geom_angle_atom_site_label_3
  _geom_angle
  _geom_angle_site_symmetry_1
  _geom_angle_site_symmetry_3
  _geom_angle_publ_flag
 Sr1 Sn1 Sr1 70.246(13) 1_655 5_665 ?
 Sr2 Sn1 Sr1 108.880(11) 1_655 5_665 ?
 Sr2 Sn1 Sr1 177.53(2) . 1_655 ?
 Sr2 Sn1 Sr1 108.095(13) 7_655 1_655 ?
 Sr2 Sn1 Sr1 68.086(19) 1_655 1_655 ?
 Sr2 Sn1 Sr1 108.942(11) . 5_665 ?
 Sr2 Sn1 Sr1 107.495(14) 7_665 1_655 ?
 Sr2 Sn1 Sr1 67.945(19) 7_665 5_665 ?
 Sr2 Sn1 Sr1 177.50(2) 7_655 5_665 ?
 Sr2 Sn1 Sr2 114.32(3) . 1_655 ?
 Sr2 Sn1 Sr2 72.634(18) . 7_655 ?
 Sr2 Sn1 Sr2 74.070(19) . 7_665 ?
 Sr2 Sn1 Sr2 114.51(3) 7_655 7_665 ?
 Sr2 Sn1 Sr2 73.263(18) 1_655 7_665 ?
 Sr2 Sn1 Sr2 71.828(19) 7_655 1_655 ?
 O1 Sn1 Sr1 47.73(16) . 5_665 ?
 O1 Sn1 Sr1 54.958(18) . 1_655 ?
 O1 Sn1 Sr2 122.71(2) . . ?
 O1 Sn1 Sr2 129.82(17) . 7_655 ?
 O1 Sn1 Sr2 122.61(2) . 1_655 ?
 O1 Sn1 Sr2 115.67(16) . 7_665 ?
 O2 Sn1 Sr1 126.09(8) . 1_655 ?
 O2 Sn1 Sr1 130.82(13) . 5_665 ?
 O2 Sn1 Sr2 62.89(13) . 7_665 ?
 O2 Sn1 Sr2 58.26(8) . 1_655 ?
 O2 Sn1 Sr2 51.65(13) . 7_655 ?
 O2 Sn1 Sr2 56.26(8) . . ?
 O2 Sn1 O1 178.27(13) . . ?
 O2 Sn1 O3 91.43(13) . . ?
 O2 Sn1 O3 91.60(13) . 7_655 ?
 O2 Sn1 O4 90.40(13) . 7_665 ?
 O2 Sn1 O4 90.56(13) . 1_655 ?
 O3 Sn1 Sr1 55.71(8) 7_655 1_655 ?
 O3 Sn1 Sr1 124.96(8) . 1_655 ?
 O3 Sn1 Sr1 125.19(8) 7_655 5_665 ?
 O3 Sn1 Sr1 117.31(10) . 5_665 ?
 O3 Sn1 Sr2 124.64(8) 7_655 . ?
 O3 Sn1 Sr2 133.94(10) 7_655 7_665 ?
 O3 Sn1 Sr2 52.88(8) 7_655 7_655 ?
 O3 Sn1 Sr2 61.91(10) . 7_655 ?
 O3 Sn1 Sr2 133.73(10) . 1_655 ?
 O3 Sn1 Sr2 126.32(8) . 7_665 ?
 O3 Sn1 Sr2 53.13(8) . . ?
 O3 Sn1 Sr2 60.68(10) 7_655 1_655 ?
 O3 Sn1 O1 88.77(13) . . ?
 O3 Sn1 O1 90.13(14) 7_655 . ?
 O3 Sn1 O3 89.26(2) . 7_655 ?
 O4 Sn1 Sr1 53.24(8) 7_665 5_665 ?
 O4 Sn1 Sr1 53.40(8) 1_655 1_655 ?
 O4 Sn1 Sr1 61.39(10) 1_655 5_665 ?
 O4 Sn1 Sr1 122.96(9) 7_665 1_655 ?
 O4 Sn1 Sr2 119.32(10) 1_655 7_655 ?
 O4 Sn1 Sr2 55.01(9) 1_655 7_665 ?
 O4 Sn1 Sr2 47.38(10) 7_665 7_665 ?
 O4 Sn1 Sr2 56.60(9) 7_665 . ?
 O4 Sn1 Sr2 120.63(10) 7_665 1_655 ?
 O4 Sn1 Sr2 47.50(10) 1_655 1_655 ?
 O4 Sn1 Sr2 128.46(9) 1_655 . ?
 O4 Sn1 Sr2 128.64(9) 7_665 7_655 ?
 O4 Sn1 O1 87.88(14) 7_665 . ?
 O4 Sn1 O1 89.26(12) 1_655 . ?
 O4 Sn1 O3 90.42(8) 1_655 7_655 ?
 O4 Sn1 O3 90.58(8) 7_665 . ?
 O4 Sn1 O3 178.00(12) 7_665 7_655 ?
 O4 Sn1 O3 178.00(12) 1_655 . ?
 O4 Sn1 O4 89.666(18) 1_655 7_665 ?
 O1 Sr1 O1 94.64(12) . 5_655 ?
 O1 Sr1 O1 94.64(12) 1_455 5_655 ?
 O1 Sr1 O1 180.0 5_665 5_655 ?
 O1 Sr1 O1 170.7(2) 1_455 . ?
 O1 Sr1 O1 85.36(12) 5_665 . ?
 O1 Sr1 O1 85.36(12) 5_665 1_455 ?
 O1 Sr1 O3 123.26(5) 5_665 5_655 ?
 O1 Sr1 O3 125.58(10) 1_455 5_655 ?
 O1 Sr1 O3 123.26(5) 5_665 7 ?
 O1 Sr1 O3 125.58(10) . 7 ?
 O1 Sr1 O3 60.45(9) . 5_655 ?
 O1 Sr1 O3 60.45(9) 1_455 7 ?
 O1 Sr1 O4 62.96(5) 5_665 3 ?
 O1 Sr1 O4 117.92(9) 1_455 7_665 ?
 O1 Sr1 O4 59.63(5) 5_665 5_565 ?
 O1 Sr1 O4 62.96(5) 5_665 . ?
 O1 Sr1 O4 56.64(8) . 7_665 ?
 O1 Sr1 O4 59.63(5) 5_665 7_665 ?
 O1 Sr1 O4 117.92(9) . 5_565 ?
 O1 Sr1 O4 56.64(8) 1_455 5_565 ?
 O3 Sr1 O1 119.97(5) . 5_665 ?
 O3 Sr1 O1 60.03(5) . 5_655 ?
 O3 Sr1 O1 60.03(5) 3 5_655 ?
 O3 Sr1 O1 56.74(5) 5_655 5_655 ?
 O3 Sr1 O1 62.91(8) . . ?
 O3 Sr1 O1 122.42(8) . 1_455 ?
 O3 Sr1 O1 62.91(8) 3 1_455 ?
 O3 Sr1 O1 122.42(8) 3 . ?
 O3 Sr1 O1 56.74(5) 7 5_655 ?
 O3 Sr1 O1 119.97(5) 3 5_665 ?
 O3 Sr1 O3 113.49(10) 5_655 7 ?
 O3 Sr1 O3 62.68(5) . 7 ?
 O3 Sr1 O3 84.90(10) . 5_655 ?
 O3 Sr1 O3 62.68(5) 3 5_655 ?
 O3 Sr1 O3 84.90(10) 3 7 ?
 O3 Sr1 O3 120.06(10) . 3 ?
 O3 Sr1 O4 96.22(10) 5_655 5_565 ?
 O3 Sr1 O4 60.35(6) 3 5_565 ?
 O3 Sr1 O4 96.22(10) 7 7_665 ?
 O3 Sr1 O4 123.06(8) . 3 ?
 O3 Sr1 O4 178.84(9) . 5_565 ?
 O3 Sr1 O4 116.50(7) 7 5_565 ?
 O3 Sr1 O4 84.76(11) 3 3 ?
 O3 Sr1 O4 84.76(11) . . ?
 O3 Sr1 O4 116.50(7) 5_655 7_665 ?
 O3 Sr1 O4 123.06(8) 3 . ?
 O3 Sr1 O4 178.84(9) 3 7_665 ?
 O3 Sr1 O4 60.35(6) . 7_665 ?
 O4 Sr1 O1 114.51(9) . . ?
 O4 Sr1 O1 60.77(8) 3 . ?
 O4 Sr1 O1 120.37(5) 7_665 5_655 ?
 O4 Sr1 O1 117.04(5) . 5_655 ?
 O4 Sr1 O1 114.51(9) 3 1_455 ?
 O4 Sr1 O1 60.76(8) . 1_455 ?
 O4 Sr1 O1 120.37(5) 5_565 5_655 ?
 O4 Sr1 O1 117.04(5) 3 5_655 ?
 O4 Sr1 O3 60.98(6) 3 5_655 ?
 O4 Sr1 O3 60.98(6) . 7 ?
 O4 Sr1 O3 169.65(13) 3 7 ?
 O4 Sr1 O3 169.65(13) . 5_655 ?
 O4 Sr1 O4 125.92(11) . 3 ?
 O4 Sr1 O4 94.12(8) 3 7_665 ?
 O4 Sr1 O4 94.12(8) . 5_565 ?
 O4 Sr1 O4 119.26(9) 7_665 5_565 ?
 O4 Sr1 O4 57.89(5) . 7_665 ?
 O4 Sr1 O4 57.89(5) 3 5_565 ?
 Sn1 Sr2 Sn1 73.767(18) . 7 ?
 Sn1 Sr2 Sn1 72.945(18) 7 1_455 ?
 Sn1 Sr2 Sn1 114.32(3) . 1_455 ?
 O2 Sr2 Sn1 150.29(18) 1_455 . ?
 O2 Sr2 Sn1 151.14(18) . 1_455 ?
 O2 Sr2 Sn1 36.98(18) 7 7 ?
 O2 Sr2 Sn1 128.28(10) 2_455 7 ?
 O2 Sr2 Sn1 88.82(13) 1_455 7 ?
 O2 Sr2 Sn1 91.61(11) 7 1_455 ?
 O2 Sr2 Sn1 90.11(14) . 7 ?
 O2 Sr2 Sn1 37.06(17) . . ?
 O2 Sr2 Sn1 92.14(10) 7_565 . ?
 O2 Sr2 Sn1 90.20(10) 7_565 1_455 ?
 O2 Sr2 Sn1 150.23(17) 7_565 7 ?
 O2 Sr2 Sn1 36.19(16) 1_455 1_455 ?
 O2 Sr2 Sn1 124.40(7) 2_455 . ?
 O2 Sr2 Sn1 120.81(7) 2_455 1_455 ?
 O2 Sr2 Sn1 93.90(11) 7 . ?
 O2 Sr2 O2 170.6(2) . 1_455 ?
 O2 Sr2 O2 93.98(11) . 7_565 ?
 O2 Sr2 O2 91.58(11) 1_455 7_565 ?
 O2 Sr2 O2 88.05(19) 2_455 . ?
 O2 Sr2 O2 88.03(9) 7 . ?
 O2 Sr2 O2 85.30(19) 2_455 1_455 ?
 O2 Sr2 O2 91.3(2) 2_455 7 ?
 O2 Sr2 O2 85.50(10) 7 1_455 ?
 O2 Sr2 O2 172.3(3) 7 7_565 ?
 O2 Sr2 O2 81.37(17) 2_455 7_565 ?
 O2 Sr2 O3 134.77(10) 2_455 7 ?
 O2 Sr2 O3 61.61(16) 7 7 ?
 O2 Sr2 O3 123.25(17) . 7 ?
 O2 Sr2 O3 66.29(17) 7 . ?
 O2 Sr2 O3 143.63(12) 2_455 . ?
 O2 Sr2 O3 58.89(17) 1_455 7 ?
 O2 Sr2 O4 128.76(15) 7 7_665 ?
 O2 Sr2 O4 127.87(11) 2_455 . ?
 O2 Sr2 O4 61.81(13) . 7_665 ?
 O2 Sr2 O4 124.82(12) 2_455 7_665 ?
 O3 Sr2 Sn1 89.46(7) . 1_455 ?
 O3 Sr2 Sn1 36.23(4) 7 1_455 ?
 O3 Sr2 Sn1 37.35(5) . . ?
 O3 Sr2 Sn1 94.80(6) 7 . ?
 O3 Sr2 Sn1 36.72(4) 7 7 ?
 O3 Sr2 Sn1 37.21(4) . 7 ?
 O3 Sr2 O2 118.96(18) . 1_455 ?
 O3 Sr2 O2 121.20(15) . 7_565 ?
 O3 Sr2 O2 122.56(14) 7 7_565 ?
 O3 Sr2 O2 64.06(18) . . ?
 O3 Sr2 O3 60.07(6) . 7 ?
 O3 Sr2 O4 63.44(6) . 7_665 ?
 O4 Sr2 Sn1 36.11(5) . 1_455 ?
 O4 Sr2 Sn1 98.77(7) 7_665 7 ?
 O4 Sr2 Sn1 93.32(7) . . ?
 O4 Sr2 Sn1 37.13(4) 7_665 . ?
 O4 Sr2 Sn1 97.12(7) 7_665 1_455 ?
 O4 Sr2 Sn1 93.47(7) . 7 ?
 O4 Sr2 O2 63.30(13) . 1_455 ?
 O4 Sr2 O2 60.64(15) . 7_565 ?
 O4 Sr2 O2 126.10(14) . . ?
 O4 Sr2 O2 58.30(14) 7_665 7_565 ?
 O4 Sr2 O2 123.59(16) . 7 ?
 O4 Sr2 O2 127.57(13) 7_665 1_455 ?
 O4 Sr2 O3 99.81(10) 7_665 7 ?
 O4 Sr2 O3 88.38(12) . . ?
 O4 Sr2 O3 62.06(7) . 7 ?
 O4 Sr2 O4 64.50(6) . 7_665 ?
 Sn1 O1 Sn1 166.5(3) . 3_655 ?
 Sn1 O1 Sr1 89.16(3) 3_655 . ?
 Sn1 O1 Sr1 83.25(16) 3_655 5_655 ?
 Sn1 O1 Sr1 96.75(16) 3_655 5_665 ?
 Sn1 O1 Sr1 89.16(3) . 1_655 ?
 Sn1 O1 Sr1 83.25(16) . 5_655 ?
 Sn1 O1 Sr1 96.75(16) . 5_665 ?
 Sn1 O1 Sr1 89.76(3) . . ?
 Sn1 O1 Sr1 89.76(3) 3_655 1_655 ?
 Sr1 O1 Sr1 180.0 5_665 5_655 ?
 Sr1 O1 Sr1 94.64(12) 5_665 1_655 ?
 Sr1 O1 Sr1 170.7(2) . 1_655 ?
 Sr1 O1 Sr1 94.64(12) 5_665 . ?
 Sr1 O1 Sr1 85.36(12) 1_655 5_655 ?
 Sr1 O1 Sr1 85.36(12) . 5_655 ?
 Sn1 O2 Sr2 169.2(2) . 2 ?
 Sn1 O2 Sr2 91.4(3) . 7_655 ?
 Sn1 O2 Sr2 86.68(19) . . ?
 Sn1 O2 Sr2 81.34(14) . 7_665 ?
 Sn1 O2 Sr2 85.55(17) . 1_655 ?
 Sr2 O2 Sr2 87.87(9) . 7_665 ?
 Sr2 O2 Sr2 172.3(3) 7_655 7_665 ?
 Sr2 O2 Sr2 91.35(11) 7_655 1_655 ?
 Sr2 O2 Sr2 99.13(19) 2 7_655 ?
 Sr2 O2 Sr2 85.73(9) 1_655 7_665 ?
 Sr2 O2 Sr2 94.13(12) 7_655 . ?
 Sr2 O2 Sr2 91.81(19) 2 1_655 ?
 Sr2 O2 Sr2 94.85(19) 2 . ?
 Sr2 O2 Sr2 88.1(2) 2 7_665 ?
 Sr2 O2 Sr2 170.6(2) . 1_655 ?
 Sn1 O3 Sn1 164.5(2) . 7 ?
 Sn1 O3 Sr1 88.59(9) 7 5_655 ?
 Sn1 O3 Sr1 97.59(11) . . ?
 Sn1 O3 Sr1 89.50(9) . 5_655 ?
 Sn1 O3 Sr1 97.94(11) 7 . ?
 Sn1 O3 Sr2 89.52(9) . . ?
 Sn1 O3 Sr2 83.09(10) 7 7_655 ?
 Sn1 O3 Sr2 89.90(9) 7 . ?
 Sn1 O3 Sr2 81.37(11) . 7_655 ?
 Sr1 O3 Sr1 95.10(10) . 5_655 ?
 Sr1 O3 Sr2 177.03(11) . 7_655 ?
 Sr1 O3 Sr2 82.12(9) 5_655 7_655 ?
 Sr1 O3 Sr2 94.13(10) . . ?
 Sr2 O3 Sr1 170.76(15) . 5_655 ?
 Sr2 O3 Sr2 88.65(10) . 7_655 ?
 Sn1 O4 Sn1 166.7(2) 1_455 7_565 ?
 Sn1 O4 Sr1 91.05(9) 1_455 . ?
 Sn1 O4 Sr1 83.40(11) 1_455 5_565 ?
 Sn1 O4 Sr1 83.72(10) 7_565 5_565 ?
 Sn1 O4 Sr1 91.26(9) 7_565 . ?
 Sn1 O4 Sr2 86.27(9) 7_565 7_565 ?
 Sn1 O4 Sr2 96.39(11) 1_455 . ?
 Sn1 O4 Sr2 96.57(12) 7_565 . ?
 Sn1 O4 Sr2 88.70(10) 1_455 7_565 ?
 Sr1 O4 Sr1 85.88(8) . 5_565 ?
 Sr1 O4 Sr2 167.67(14) . 7_565 ?
 Sr2 O4 Sr1 92.73(11) . . ?
 Sr2 O4 Sr1 178.59(12) . 5_565 ?
 Sr2 O4 Sr1 81.84(9) 7_565 5_565 ?
 Sr2 O4 Sr2 99.56(11) . 7_565 ?

_shelx_res_file
;
TITL SrSnO_I19VT_23_440_2_pnab in Pnab
    srsno_i19vt_23_440_2_pnab.res
    created by SHELXL-2019/3 at 11:12:47 on 14-Jan-2025
REM Pnab (#60 with fixed user cell
CELL 0.6889 5.700978 5.720872 20.696512 90 90 90
ZERR 4 0.000273 0.000324 0.001128 0 0 0
LATT 1
SYMM 0.5+X,0.5-Y,0.5-Z
SYMM 0.5-X,+Y,-Z
SYMM -X,0.5-Y,0.5+Z
SFAC O Sr Sn
DISP O 0.0101 0.0057 30.1044
DISP Sn -0.681 1.3529 5641.0613
DISP Sr -1.161 3.0594 12162.7002
UNIT 28 12 8

L.S. 8
PLAN  5
SIZE 0.05 0.05 0.015
TEMP 146.85
CONF
LIST 4
MORE -1
fmap 2
acta
OMIT 0 0 -10
OMIT 0 0 -4
OMIT 0 2 0
OMIT 1 1 -5
OMIT 2 0 0
REM <olex2.extras>
REM <HklSrc "%.\\SrSnO_I19VT_23_440_2_pnab.hkl">
REM </olex2.extras>

WGHT    0.171500
FVAR       1.16894
SN1   3    0.751887    0.250225    0.098243    11.00000    0.02263    0.02322 =
         0.02441   -0.00001    0.00001    0.00000
SR1   2    0.250000    0.251901    0.000000    10.50000    0.02960    0.02945 =
         0.02914    0.00000   -0.00044    0.00000
SR2   2    0.258651    0.243593    0.187103    11.00000    0.03119    0.03105 =
         0.02768    0.00060   -0.00005    0.00110
O1    1    0.750000    0.292300    0.000000    10.50000    0.05299    0.04180 =
         0.02598    0.00000    0.00076    0.00000
O2    1    0.747854    0.217477    0.195823    11.00000    0.04832    0.04052 =
         0.02870   -0.00023    0.00056   -0.00180
O3    1    0.476930    0.024786    0.089131    11.00000    0.03164    0.03294 =
         0.04356    0.00130    0.00083   -0.00804
O4    1    0.027090    0.474770    0.103902    11.00000    0.03194    0.03495 =
         0.04826    0.00376    0.00034   -0.00764
HKLF 4


REM  SrSnO_I19VT_23_440_2_pnab in Pnab
REM wR2 = 0.2276, GooF = S = 1.027, Restrained GooF = 1.027 for all data
REM R1 = 0.0795 for 1126 Fo > 4sig(Fo) and 0.0841 for all 1483 data
REM 56 parameters refined using 0 restraints

END

WGHT      0.1715      0.0000

REM Highest difference peak  5.702,  deepest hole -3.733,  1-sigma level  1.000
Q1    1   0.8417  0.3225  0.0994  11.00000  0.05    5.70
Q2    1   0.8418  0.1745  0.0989  11.00000  0.05    5.67
Q3    1   0.6612  0.3231  0.0973  11.00000  0.05    5.52
Q4    1   0.6601  0.1757  0.0969  11.00000  0.05    5.50
Q5    1   0.3442  0.1729  0.1861  11.00000  0.05    3.77
;
_shelx_res_checksum                74580
_shelx_hkl_file
;
   0   0   2 20669.1 2181.55   3
   0   0   2 27426.5 2160.37   6
   0   0   2 22846.0 2140.94   5
   0   0  -2 22703.3 2138.27   5
   0   0  -3-21.0166 35.6534   4
   0   0   3-19.2862 16.3597   4
   0   0  -3-9.37331 15.9021   5
   0   0   3 9.80075 16.6272   5
   0   0  -3-28.7072 24.3504   1
   0   0   3 26.3889 22.3840   1
   0   0  -3 10.5052 19.9256   2
   0   0   3 11.3458 19.2481   2
   0   0   3-23.1870 34.0655   3
   0   0   3-22.2927 26.7418   1
   0   0  -3 24.7048 20.9556   1
   0   0  -3-13.3701 22.6821   6
   0   0   3-14.0448 23.8265   6
   0   0   4 130451. 12567.6   5
   0   0  -4 128707. 12564.0   5
   0   0   4 148419. 12613.1   4
   0   0  -4 196748. 12662.0   4
   0   0  -4 148275. 12573.4   2
   0   0   4 128822. 12620.5   3
   0   0   4 157167. 12641.9   1
   0   0  -4 143217. 12651.8   1
   0   0   4 138925. 12582.5   6
   0   0  -4 144301. 12591.1   6
   0   0   4 151624. 12666.4   1
   0   0  -4 171285. 12687.9   1
   0   0   5-21.9879 32.3066   4
   0   0  -5-25.4162 30.4914   4
   0   0   5-12.4485 18.2945   5
   0   0  -5-11.8878 24.7034   5
   0   0   5-33.1595 48.7181   1
   0   0  -5 35.2998 51.8624   1
   0   0  -5-12.7201 24.1300   2
   0   0   5 26.4407 31.7203   3
   0   0  -5 30.4565 44.7473   1
   0   0   5 27.8817 52.8839   1
   0   0  -5 15.3558 26.0539   6
   0   0   5-16.7956 34.8988   6
   0   0  -6 3271.87 349.310   5
   0   0   6 3313.62 352.269   5
   0   0  -6 3626.40 403.737   4
   0   0   6 3718.28 394.956   4
   0   0  -6 3502.15 356.866   2
   0   0   6 3292.79 397.538   3
   0   0  -6 3562.94 413.501   3
   0   0  -6 4117.66 441.392   1
   0   0   6 2634.06 381.913   1
   0   0  -6 3827.96 372.956   6
   0   0   6 3452.46 369.175   6
   0   0  -6 3997.94 455.397   1
   0   0   6 3614.85 424.837   1
   0   0   7 39.5390 55.6384   4
   0   0   7 13.8177 16.6525   5
   0   0  -7 12.2760 18.1064   5
   0   0   7 63.8368 54.1707   1
   0   0  -7-34.7439 29.5138   1
   0   0  -7 29.9712 44.0612   1
   0   0   7 70.9776 53.1190   3
   0   0  -7-28.3193 53.7359   3
   0   0  -7-12.9678 31.1524   2
   0   0   7 16.2934 30.9445   6
   0   0  -7 59.8525 43.9951   6
   0   0   8 7993.15 777.852   6
   0   0   8 6966.88 780.316   4
   0   0  -8 8027.89 806.425   4
   0   0   8 9142.01 852.834   1
   0   0  -8 8448.38 823.934   3
   0   0   8 7739.46 812.690   1
   0   0  -8 8451.04 837.623   1
   0   0   8 7608.36 763.841   5
   0   0  -8 9100.14 771.910   5
   0   0  -8 8725.76 766.782   2
   0   0   9 12.8332 21.8052   5
   0   0  -9-30.7943 26.1490   1
   0   0   9 23.0769 39.1673   1
   0   0  -9 27.0740 56.2645   1
   0   0  -9 24.6071 55.2358   3
   0   0  -9 11.5432 30.9864   2
   0   0   9 15.3340 34.4339   6
   0   0  10 731073. 71857.5   6
   0   0 -10 998652. 71909.1   4
   0   0  10 999999. 71942.3   1
   0   0 -10 957581. 71945.8   1
   0   0 -10 837126. 71902.9   3
   0   0  10 683960. 71847.5   5
   0   0  10 807713. 71897.7   1
   0   0 -10 817305. 71920.2   1
   0   0 -10 884786. 71854.6   2
   0   0 -11-17.9640 34.0716   4
   0   0  11-12.9720 22.0060   6
   0   0 -11 20.5117 30.1346   3
   0   0 -11 10.7723 25.8437   2
   0   0 -11-26.3382 44.6806   1
   0   0  11-24.1204 40.9183   1
   0   0  11 11.3471 19.2495   5
   0   0  11 19.3012 28.3563   1
   0   0 -11-22.9903 39.0012   1
   0   0 -11-9.82746 16.6716   2
   0   0  12 89755.2 8491.06   6
   0   0 -12 111808. 8524.99   4
   0   0 -12 108752. 8489.60   2
   0   0  12 90896.0 8486.95   5
   0   0 -12 96238.3 8481.81   2
   0   0  12 95420.1 8518.00   1
   0   0 -12 92736.1 8541.20   1
   0   0 -12 90981.6 8518.23   3
   0   0 -13 30.2807 33.9779   4
   0   0 -13-21.9449 26.3248   1
   0   0  13-11.1942 23.2588   6
   0   0 -13-16.8064 24.6919   3
   0   0 -13 8.09388 16.8178   2
   0   0  13-19.9428 23.9233   1
   0   0 -13-8.86062 16.8068   2
   0   0 -13 19.5339 28.6988   1
   0   0  13 16.3905 24.0809   1
   0   0 -14 60084.5 5611.98   3
   0   0 -14 62544.7 5607.80   4
   0   0  14 57731.2 5590.12   6
   0   0  14 63837.9 5591.53   5
   0   0 -14 68377.2 5585.78   2
   0   0  14 77105.2 5644.43   1
   0   0 -14 59262.3 5629.14   1
   0   0  15-16.8142 24.7121   1
   0   0 -15-13.9847 16.7896   3
   0   0  15 14.1608 12.0312   1
   0   0 -15-12.7346 21.6142   4
   0   0  15-9.03456 17.1494   5
   0   0 -16 1573.71 207.082   1
   0   0  16 2021.22 211.783   1
   0   0  16 1580.97 194.316   1
   0   0 -16 1576.01 204.921   1
   0   0 -16 1390.14 189.129   3
   0   0 -16 1831.62 175.084   2
   0   0 -16 1685.24 190.627   4
   0   0  16 1652.64 178.288   5
   0   0 -17-16.5940 24.3790   1
   0   0  17-14.4303 21.2002   1
   0   0 -17 6.38121 14.3206   2
   0   0 -17-11.7958 17.3298   3
   0   0 -17 11.0294 18.7107   4
   0   0  17 16.2262 13.7633   5
   0   0 -17 14.8465 25.1859   1
   0   0  17-12.5093 15.0056   1
   0   0  17-8.45464 18.9736   6
   0   0 -18 208.770 62.6376   1
   0   0  18 223.843 60.3060   1
   0   0 -18 222.398 39.2653   2
   0   0  18 239.324 44.7278   6
   0   0 -18 248.939 51.7075   3
   0   0 -18 260.983 51.6898   4
   0   0  18 161.487 38.2317   5
   0   0  18 410.824 64.5352   1
   0   0 -18 152.893 52.5446   1
   0   0  19-7.28490 8.74606   5
   0   0 -19-9.72444 18.4474   4
   0   0 -19-5.53852 12.4345   2
   0   0  19-13.0730 19.2094   1
   0   0  19 7.49375 14.2176   6
   0   0 -19-13.5273 19.8768   1
   0   0  19 11.0560 13.2672   1
   0   0 -19-9.95787 16.8966   3
   0   0 -19-15.0027 18.0001   1
   0   0  20 50117.8 4305.67   5
   0   0 -20 48626.4 4316.45   3
   0   0 -20 41737.8 4332.38   1
   0   0  20 57485.3 4338.33   1
   0   0  20 47106.8 4305.69   6
   0   0 -20 48183.1 4297.57   2
   0   0 -20 52188.6 4319.48   4
   0   0  20 47824.7 4320.65   1
   0   0 -20 50545.0 4336.05   1
   0   0  21-6.55105 11.1133   5
   0   0 -21 8.92432 21.4103   4
   0   0 -21 4.95792 10.3010   2
   0   0  21 6.74578 9.91052   6
   0   0 -21-8.82219 18.3297   3
   0   0 -21-12.6362 15.1578   1
   0   0  21-10.2315 17.3570   1
   0   0  21 10.9686 16.1145   1
   0   0  22 34740.2 2934.94   5
   0   0 -22 28608.3 2939.77   3
   0   0  22 37728.7 2957.13   1
   0   0 -22 28400.7 2954.62   1
   0   0  22 29606.6 2932.36   6
   0   0 -22 38763.3 2950.82   4
   0   0  22 32688.9 2948.62   1
   0   0 -22 34909.9 2964.34   1
   0   0 -22 36227.7 2929.92   2
   0   0 -23-8.19246 13.8978   4
   0   0 -23 9.32741 15.8232   2
   0   0  23 6.12203 11.6114   6
   0   0 -23-11.4634 19.4467   1
   0   0 -23 12.2900 14.7425   1
   0   0  23 9.80054 14.3984   1
   0   0 -23-8.00211 9.59893   3
   0   0  23-9.59920 14.1026   1
   0   0 -24 11910.4 974.541   1
   0   0  24 11590.3 962.915   1
   0   0 -24 9003.33 963.884   1
   0   0  24 11187.7 946.012   5
   0   0  24 9714.91 943.240   6
   0   0 -24 10455.5 951.871   3
   0   0 -25 7.39404 12.5444   4
   0   0  25-5.47007 9.28089   5
   0   0 -25 7.10714 10.4426   3
   0   0  25 5.56023 11.5535   6
   0   0  25-8.81877 14.9612   1
   0   0 -26 119.641 31.6442   3
   0   0  26 152.259 29.6142   5
   0   0  26 179.242 31.2212   6
   0   0 -27-6.80650 10.0059   4
   0   0  27 5.00547 9.50015   6
   0   0 -27-6.22830 10.5717   3
   0   0  27 15.5503 10.7752   5
   0   0  28 660.806 73.1488   5
   0   0 -28 688.763 79.7967   4
   0   0 -28 508.194 72.3883   3
   0   0 -29-5.62442 10.6768   3
   0   0  29-4.61590 9.60064   6
   0   0  30 3153.05 291.548   5
   0   0 -30 2929.73 294.390   3
   0   0  30 3275.05 292.046   6
   0   0  31-4.28335 7.26635   6
   0   0  31 4.46712 7.57811   5
   0   0  32 9591.48 781.331   6
   0   0  32 8003.40 778.081   5
   0  -1   0 6.96852 8.36248   5
   0   1   0 6.74513 9.91242   5
   0   1   0-6.98354 11.8494   6
   0  -1   0-7.70106 14.6082   6
   0   1   0-6.99643 10.2815   3
   0  -1   0-6.81477 5.78528   3
   0  -1   0 21.2489 25.4902   2
   0   1   0-14.6265 21.4897   2
   0   1   0-6.92083 10.1705   4
   0  -1   0-6.74706 9.91526   4
   0   1  -1 5.11350 12.2820   4
   0  -1   1 9.95541 11.9566   4
   0   1   1 9.17947 15.5834   4
   0  -1  -1-9.10440 15.4562   4
   0   1  -1-5.52555 8.13931   5
   0  -1   1 6.60347 12.5384   5
   0   1   1 13.9850 11.8769   5
   0   1  -1 7.24030 10.6534   6
   0  -1   1 8.05060 11.8422   6
   0   1   1 14.2021 13.4811   6
   0   1  -1 14.5418 15.1181   3
   0  -1  -1 6.78981 9.99269   3
   0   1   1 12.7575 9.38993   3
   0  -1  -1-17.6620 21.1947   2
   0   1  -1 18.2485 21.8979   2
   0   1   1 10.0934 14.8403   2
   0  -1   1-23.7737 34.9319   2
   0  -1  -1 7.79795 11.4715   5
   0   1  -2 5.39234 10.2279   5
   0  -1   2 6.16255 11.6887   5
   0   1  -2-20.9520 30.7816   2
   0  -1   2 25.2219 42.7870   2
   0   1   2-5.96537 11.3147   2
   0  -1  -2-13.2149 11.2094   2
   0   1   2 6.41146 10.8770   3
   0  -1  -2 7.13632 12.1066   3
   0   1   2-11.2685 19.1164   4
   0   1  -2 3.59843 6.82577   4
   0   1  -2 10.8639 15.9609   1
   0   1  -2 3.83721 7.27859   4
   0   1  -2 15.7850 23.1907   1
   0  -1  -2-5.37596 11.1700   1
   0   1   2 11.6166 17.0668   1
   0  -1   2-7.81235 11.4779   1
   0   1   2 6.75092 12.8046   6
   0   1   2 7.11017 10.4464   5
   0  -1   2-7.23233 10.6258   3
   0   1  -2-6.95956 15.6186   3
   0   1  -2-7.63080 9.15410   6
   0  -1   2 17.3092 25.4299   1
   0   1   2-5.51073 10.4524   1
   0   1  -3 738.028 80.6695   6
   0   1   3 465.437 71.4250   6
   0  -1  -3 639.549 75.3251   6
   0   1  -3 482.284 66.5495   5
   0   1   3 491.856 70.8916   5
   0  -1   3 526.942 69.2056   5
   0   1   3 717.435 94.1890   1
   0   1   3 481.469 96.5297   1
   0  -1   3 363.980 100.393   2
   0   1  -3 522.137 60.6074   4
   0   1   3 434.656 88.7297   4
   0  -1  -3 669.816 106.308   4
   0  -1   3 484.228 59.8507   4
   0   1   3 678.391 77.1516   3
   0  -1   3 802.305 110.151   1
   0   1  -3 678.421 78.5563   3
   0  -1   3 513.187 71.7556   3
   0  -1  -3 489.454 72.8985   3
   0  -1  -3 310.270 86.2460   1
   0   1  -3 784.771 124.862   1
   0  -1  -4 7.07908 13.4307   6
   0   1   4 6.64481 12.6073   6
   0  -1   4 7.39984 12.5576   3
   0  -1   4-19.2441 32.6478   1
   0   1   4-20.1292 34.1492   1
   0   1  -4-25.1808 21.3611   1
   0  -1   4-6.49668 9.55031   5
   0   1  -4 22.9819 27.5699   2
   0   1   4-8.54563 16.2115   5
   0   1  -4-5.53337 10.5001   5
   0  -1  -4 18.8513 22.6155   4
   0   1  -4-3.56409 6.76801   4
   0  -1   4-3.40321 6.46325   4
   0  -1   4-9.80447 11.7656   6
   0   1  -4-7.80853 9.37259   6
   0   1  -4-27.7271 23.5207   1
   0  -1  -4-24.0487 40.7981   1
   0  -1  -4-8.59600 12.6331   3
   0   1   4-7.24655 13.7482   3
   0  -1   5 483.237 107.341   1
   0   1  -5 766.023 132.968   1
   0   1  -5 609.076 115.467   2
   0  -1   5 469.221 108.208   2
   0  -1   5 398.016 52.9753   4
   0  -1  -5 408.215 101.250   4
   0   1   5 625.600 101.526   4
   0  -1  -5 681.287 130.118   1
   0   1   5 456.863 111.863   1
   0  -1   5 658.036 83.4612   6
   0  -1  -5 457.124 64.6945   6
   0   1  -5 601.254 73.5417   6
   0   1   5 419.740 65.0000   3
   0   1  -5 402.032 67.4206   3
   0  -1   5 390.124 62.7554   3
   0  -1   5 576.461 67.4522   5
   0   1   5 331.337 57.7243   6
   0  -1   6-23.5524 28.2524   2
   0   1  -6 21.5178 25.8119   2
   0   1  -6 5.39595 9.15433   5
   0   1   6 9.95899 18.8890   5
   0  -1   6-6.91719 8.29810   5
   0  -1  -6 23.5728 39.9895   4
   0   1  -6 4.95516 7.28050   4
   0   1   6 37.5548 35.6143   4
   0   1   6-22.6651 27.1881   1
   0   1  -6 27.1702 51.5325   1
   0  -1   6 24.4092 41.4084   1
   0   1   6-8.21532 15.5819   3
   0  -1  -6-10.5454 17.8897   3
   0   1   6-6.31878 10.7197   6
   0  -1   6 22.9479 21.7623   6
   0  -1  -6-7.04590 11.9532   6
   0  -1   6-8.65868 10.3870   3
   0   1  -6 10.2016 17.3065   3
   0   1  -6 34.9968 41.9805   1
   0   1   6 24.7054 20.9556   1
   0  -1  -6-27.5462 23.3651   1
   0  -1  -7 4984.13 445.685   1
   0   1   7 3434.46 405.835   1
   0   1  -7 5494.87 497.199   1
   0  -1   7 4394.89 439.426   1
   0  -1  -7 3268.81 398.606   4
   0  -1   7 2961.36 328.374   4
   0   1  -7 3204.83 335.495   4
   0   1   7 2964.78 331.617   6
   0  -1   7 3744.23 358.172   6
   0  -1  -7 3308.17 337.879   6
   0  -1  -7 3221.82 351.462   3
   0   1  -7 4348.23 366.623   3
   0   1   7 2820.92 337.462   3
   0   1   7 5307.78 378.069   5
   0   1  -7 3511.81 331.850   5
   0  -1   7 3713.47 401.271   1
   0   1   7 4452.95 418.155   1
   0   1  -7 4575.79 443.543   1
   0  -1   7 4197.29 406.857   2
   0   1  -7 5249.86 411.155   2
   0  -1  -8 24.5668 29.4705   4
   0  -1   8-6.82427 12.9464   4
   0   1  -8 9.80142 18.5921   4
   0  -1   8-8.64264 16.3946   5
   0   1  -8 6.01779 11.4173   5
   0   1   8 22.8231 25.6108   5
   0   1   8 7.67427 17.2246   6
   0  -1   8 13.1877 19.3767   6
   0  -1   8 27.0255 32.4197   1
   0  -1  -8 26.5860 39.0597   1
   0   1  -8 34.1273 57.8948   1
   0   1   8-22.3491 32.8352   1
   0  -1   8 22.9717 47.7288   1
   0   1  -8-25.3162 42.9477   1
   0  -1  -8-13.1647 19.3429   3
   0   1  -8-14.0412 16.8455   3
   0  -1  -9 1307.23 206.715   4
   0  -1   9 1318.20 161.121   4
   0   1  -9 1222.60 171.414   4
   0   1  -9 2008.81 263.567   1
   0  -1   9 2424.32 259.426   1
   0  -1  -9 1524.43 222.661   1
   0   1   9 2495.47 260.417   1
   0   1  -9 1232.23 181.000   3
   0  -1  -9 1715.08 193.502   3
   0   1  -9 1431.96 158.540   5
   0   1   9 1701.63 181.231   5
   0   1   9 1473.01 166.248   6
   0  -1   9 1236.62 174.032   6
   0   1   9 1927.14 224.919   1
   0  -1  -9 1881.29 241.400   1
   0  -1  10-11.0539 13.2601   5
   0   1  10-11.6393 19.7454   5
   0  -1  10-20.1311 34.1509   1
   0  -1 -10 24.0339 28.8301   1
   0   1  10-19.6317 28.8419   1
   0   1 -10-22.4198 32.9381   1
   0  -1 -10 22.4599 32.9970   4
   0   1 -10-13.2020 15.8368   4
   0  -1  10-8.76861 14.8756   4
   0   1  10-23.8576 35.0504   1
   0  -1  10-24.0450 28.8434   1
   0  -1 -10 23.6207 20.0356   1
   0   1 -10-29.7165 61.7414   1
   0   1  10 9.07639 18.8581   6
   0  -1  10 13.9299 20.4654   6
   0  -1 -10 15.6359 26.5253   3
   0   1 -10 16.9979 20.3901   3
   0   1  11 362.188 65.1914   5
   0  -1  11 285.448 61.4101   5
   0  -1  11 482.556 91.0985   1
   0   1  11 424.438 87.8715   1
   0  -1 -11 590.723 115.080   1
   0   1 -11 215.745 65.8563   3
   0  -1  11 488.781 78.0282   6
   0  -1 -11 438.518 91.9738   4
   0   1 -11 338.638 65.0982   4
   0  -1  11 212.901 50.8810   4
   0  -1 -11 573.038 101.989   1
   0  -1  11 337.790 86.8813   1
   0   1  11 690.189 112.879   1
   0   1 -11 521.817 114.445   1
   0  -1 -11 448.998 85.3012   3
   0  -1 -11 311.176 37.6288   2
   0  -1 -11 127.835 29.2772   2
   0  -1 -12 8.54772 6.28022   2
   0  -1 -12-21.3059 25.5577   1
   0  -1  12-17.2114 20.6463   1
   0   1 -12 19.0073 36.0505   1
   0   1 -12 17.6105 14.9379   3
   0  -1  12-13.7309 26.0431   6
   0   1  12-10.8110 9.17087   6
   0   1 -12-11.7809 22.3445   4
   0  -1 -12-16.3720 27.7740   3
   0  -1  12-12.4672 18.3165   5
   0   1  12-11.5070 16.9059   5
   0   1 -12 25.2908 30.3378   1
   0  -1 -12 20.2151 24.2494   1
   0  -1  12-21.0222 25.2175   1
   0   1  13 88.5474 31.8506   5
   0  -1  13 89.2391 33.1250   5
   0   1  13 94.4793 44.8021   1
   0   1 -13 158.044 58.0759   1
   0  -1  13 173.864 52.3544   1
   0  -1 -13 245.588 75.9630   1
   0  -1 -13 49.4625 12.7000   2
   0  -1 -13 123.170 45.2734   4
   0   1 -13 132.426 42.3941   4
   0  -1 -13 65.6901 18.5988   2
   0  -1 -13 81.6955 39.7679   3
   0  -1  13 76.9219 46.6200   1
   0   1  13 56.6048 45.7602   1
   0   1 -13 52.0222 33.5652   3
   0  -1  13 66.4220 34.4618   6
   0   1  13 11.4711 24.7576   6
   0  -1 -13 56.1581 39.4660   1
   0   1 -13 145.215 61.9499   1
   0   1  14-10.7010 15.7263   6
   0  -1  14 12.6906 24.0729   6
   0  -1 -14-16.4098 24.1117   4
   0  -1 -14-7.25206 8.70843   2
   0   1 -14-10.9991 20.8653   2
   0   1  14-17.3589 20.8267   1
   0  -1 -14-2.28802 5.15028   2
   0  -1  14-14.5292 17.4331   1
   0   1  14-14.8798 25.2455   1
   0   1 -14-16.2488 13.7882   1
   0  -1 -14-19.1061 28.0724   1
   0  -1  14-12.7487 15.2980   5
   0   1  14-10.0066 14.7065   5
   0  -1 -14 15.9941 19.1898   3
   0   1 -14 44.6294 37.8572   1
   0  -1 -14 34.6359 29.3812   1
   0  -1  15 84.0538 34.5634   6
   0   1  15 93.4029 32.5716   6
   0  -1 -15 104.996 36.7217   4
   0   1 -15 69.9906 30.2765   4
   0  -1 -15 74.2838 20.5129   2
   0   1 -15 152.513 38.2976   2
   0   1  15 66.4855 35.3007   1
   0  -1  15 67.0974 40.9032   1
   0  -1 -15 43.1710 14.2170   2
   0  -1 -15 196.404 62.8704   1
   0  -1  15 95.3128 37.2480   1
   0   1 -15 135.443 44.8204   1
   0   1  15 69.8034 32.1731   1
   0  -1  15 62.5758 34.3574   5
   0   1  15 116.582 35.7190   5
   0  -1 -15 61.6688 37.7043   3
   0  -1 -15 100.044 45.3188   1
   0   1 -15 123.813 50.0445   1
   0   1  16 9.11811 17.2968   6
   0  -1  16-11.2845 19.1458   6
   0   1 -16 9.33967 19.4074   4
   0  -1 -16-13.7386 20.1865   4
   0  -1 -16 3.70687 8.32479   2
   0   1 -16-9.42541 19.5855   2
   0   1  16-15.3153 25.9830   1
   0   1  16-13.1374 22.2888   1
   0  -1 -16 17.3250 29.3921   1
   0   1 -16-14.3714 21.1160   1
   0   1  16-8.61254 16.3381   5
   0  -1  16 12.0999 14.5179   5
   0  -1 -16-14.6798 17.6120   3
   0  -1 -16-15.4694 26.2444   1
   0  -1  17 411.568 62.8172   6
   0   1  17 226.808 48.0955   6
   0  -1  17 381.499 64.9508   5
   0  -1  17 280.810 59.3064   1
   0   1  17 327.932 63.0878   1
   0  -1 -17 325.615 81.0722   1
   0  -1 -17 196.424 32.2943   2
   0  -1 -17 342.507 65.4344   4
   0   1 -17 362.389 57.9557   4
   0  -1 -17 309.110 40.5086   2
   0   1 -17 293.491 53.4687   2
   0  -1  17 397.011 75.0912   1
   0   1  17 452.490 78.2777   1
   0  -1 -17 263.218 59.6708   3
   0   1 -17 185.376 67.9464   1
   0  -1 -17 359.521 69.4771   1
   0  -1  18 9.83787 14.4534   6
   0   1  18 7.76218 14.7224   6
   0   1 -18-11.3508 13.6161   3
   0   1 -18 25.0166 23.7240   1
   0  -1  18-11.2487 19.0826   1
   0  -1 -18-15.3530 18.4168   1
   0   1  18-11.9542 20.2795   1
   0  -1  18 10.9477 20.7640   5
   0   1  18 7.49511 11.0117   5
   0  -1 -18 12.1378 20.5909   4
   0   1 -18 8.49152 19.0564   4
   0  -1 -18-2.10261 5.91559   2
   0  -1 -18 3.44630 7.16075   2
   0   1 -18-7.96075 17.8653   2
   0   1  18-13.0867 29.3686   1
   0  -1  18-14.4398 24.4961   1
   0  -1 -18-13.2611 15.9075   3
   0  -1 -18 13.9167 31.2313   1
   0   1 -18-17.3382 25.4724   1
   0   1  19 464.124 65.0264   6
   0  -1  19 347.840 65.5780   6
   0   1 -19 397.161 68.1718   3
   0   1 -19 546.432 83.4810   1
   0   1  19 422.137 59.5639   5
   0  -1  19 628.610 80.4088   5
   0   1 -19 498.858 68.6643   4
   0  -1 -19 415.258 74.2647   4
   0  -1 -19 215.386 41.8545   2
   0  -1  19 546.228 85.9298   1
   0  -1  19 494.750 74.6450   1
   0   1 -19 530.411 66.2729   2
   0  -1 -19 415.543 49.6732   2
   0  -1 -19 569.170 86.6882   3
   0  -1 -19 402.771 78.7692   1
   0   1 -19 466.533 91.3088   1
   0   1  20 11.2008 19.0025   1
   0  -1 -20-14.4311 24.4821   1
   0   1 -20-11.4141 16.7702   1
   0  -1 -20 11.5075 13.8055   3
   0  -1 -20-2.72647 8.65567   2
   0  -1  20 12.9587 24.5792   1
   0   1  20 10.7508 18.2391   1
   0   1  20 6.62858 13.7737   6
   0  -1  20 9.61242 16.3081   5
   0   1  20 6.53559 11.0892   5
   0  -1 -20-10.6914 15.7087   4
   0   1 -20-7.74346 13.1379   4
   0  -1 -20-12.1562 14.5836   1
   0   1 -20 15.7023 18.8369   1
   0   1 -20-6.96268 13.2075   2
   0  -1  20 9.88055 11.8541   1
   0  -1 -21 11.2004 9.79497   2
   0   1  21 20.0359 14.7881   1
   0  -1  21 23.4792 26.3848   1
   0   1 -21 20.0295 17.0502   2
   0   1  21 10.7359 12.9585   1
   0   1  21 6.11193 9.09414   5
   0  -1  21 17.9675 15.3081   5
   0   1 -21 17.6797 15.0651   3
   0  -1 -21 32.0508 22.2438   3
   0   1 -21 10.7633 20.4651   1
   0  -1 -21 41.2786 26.1368   1
   0  -1  21 24.1689 15.3478   6
   0   1  21 18.9769 18.6423   6
   0  -1 -21 11.6651 17.1982   1
   0   1 -21 14.8469 17.8677   1
   0  -1 -22 10.9560 18.5870   1
   0   1 -22-14.3479 17.2121   1
   0   1 -22 8.22600 13.9561   3
   0  -1 -22 9.91140 23.7792   3
   0  -1 -22 13.1763 15.8068   1
   0  -1  22-7.49173 11.0082   6
   0   1 -22 7.52183 14.2677   4
   0  -1 -22-9.26886 15.7251   4
   0  -1  22-11.2029 9.50445   1
   0   1  22 9.37510 13.7748   1
   0  -1  22 8.38519 15.9050   5
   0  -1  22 9.06188 20.3372   1
   0   1 -22-6.20265 13.9211   2
   0   1 -23 38.0404 18.6469   3
   0   1 -23 60.5835 25.9754   1
   0  -1  23 20.9437 16.1247   6
   0   1  23 34.2128 17.8510   6
   0   1 -23 64.8334 24.7369   4
   0  -1 -23 17.4132 19.9078   4
   0  -1  23 32.1967 24.3850   1
   0   1  23 26.3538 22.6767   1
   0  -1  23 51.5910 23.3769   1
   0   1 -23 53.5481 22.3262   2
   0  -1  23 23.4969 16.7142   5
   0   1  23 72.5919 20.4537   5
   0   1 -24 13.7648 13.0549   4
   0  -1 -24 8.19735 9.83494   4
   0  -1  24-8.33212 12.2425   1
   0  -1  24-7.13709 8.56339   5
   0   1  24 5.33818 10.1265   5
   0   1 -24-9.60296 14.1094   1
   0   1 -24-7.12232 12.0839   3
   0   1 -24-5.57208 13.3693   2
   0   1  24-5.47352 10.3831   6
   0  -1  24-6.66125 9.78815   6
   0  -1 -25 7.75046 13.1541   4
   0   1 -25-6.61826 13.7564   4
   0  -1  25 6.67318 9.81195   5
   0   1  25 5.10474 9.69014   5
   0   1 -25 9.36369 17.7641   1
   0  -1  25 6.21770 12.9245   6
   0  -1 -25 16.0452 15.2213   3
   0   1 -25-6.60486 9.71167   3
   0   1 -25 5.39578 11.2178   2
   0   1  26-4.87916 8.28213   5
   0   1  26-5.06830 10.5343   6
   0  -1  26-5.81185 8.54332   6
   0  -1 -26-7.60073 12.8972   3
   0   1 -26 6.37730 10.8224   3
   0   1 -26-5.14132 9.75557   2
   0   1  27 14.5314 10.9682   6
   0  -1  27 27.9147 13.4737   6
   0   1 -27 11.8820 13.4125   3
   0  -1 -27 28.3275 17.0530   3
   0  -1  27 17.4654 11.1384   5
   0   1  27 9.33296 8.05035   5
   0   1 -28-5.83879 8.57927   3
   0  -1 -28-6.61534 11.2234   3
   0  -1  28-5.24321 6.29122   6
   0   1  28 4.72008 6.93604   6
   0  -1 -28-6.70236 9.84782   4
   0  -1  28-5.48505 6.58124   5
   0   1  28 4.47269 6.57267   5
   0  -1 -29 56.0796 21.8415   3
   0   1 -29 49.1481 17.5792   3
   0   1  29 76.7406 20.2803   6
   0  -1  29 39.4321 16.0418   6
   0  -1 -29 70.1433 22.3199   4
   0   1  29 72.7790 18.6166   5
   0  -1  29 80.5942 20.6091   5
   0  -1 -30 5.83097 9.89218   3
   0   1 -30 5.22969 8.87220   3
   0  -1  30-4.75341 9.01602   6
   0   1  30-4.38008 10.5086   6
   0  -1 -30-6.12204 8.99460   4
   0   1  30 8.38845 7.95550   5
   0  -1  30-5.08409 10.5635   5
   0   1  31-4.18710 10.0464   6
   0   1 -31-4.90343 5.88389   3
   0  -1 -31 5.46347 10.3634   3
   0   1  32-4.00823 5.89948   5
   0   1  32-4.07465 9.78200   6
   0  -1  32-4.22230 8.01621   6
   0   1  33 3.96326 7.52485   5
   0   2   0 701993. 61639.8   5
   0  -2   0 784198. 61645.7   5
   0   2   0 751147. 61674.3   2
   0  -2   0 726513. 61642.4   3
   0   2   0 757782. 61640.9   3
   0   2   0 721047. 61640.7   6
   0  -2   0 704356. 61646.5   6
   0  -2   0 698890. 61646.6   4
   0  -2  -1 63.9557 35.2670   4
   0   2  -1 8.72498 29.8980   4
   0   2   1 54.7442 37.3836   4
   0  -2   1 48.8344 28.7716   4
   0  -2   1 76.8586 33.8399   6
   0   2  -1 62.7547 33.4099   6
   0   2   1 17.9267 26.6686   6
   0  -2  -1 63.5149 32.6447   6
   0  -2  -1 9.72244 22.2180   3
   0   2  -1-9.40772 19.9910   3
   0  -2  -1 50.8026 31.3552   5
   0   2   1 18.3263 20.9868   5
   0  -2   1 122.266 38.4878   5
   0   2  -1 98.5283 64.8707   2
   0  -2  -1 28.5730 80.4907   2
   0  -2   1 67.7648 76.1527   2
   0  -2  -2 402.793 68.6409   5
   0   2  -2 407.281 67.7277   1
   0   2  -2 411.007 64.5882   3
   0  -2   2 444.138 68.0565   5
   0   2   2 449.744 67.6164   5
   0  -2   2 343.584 119.031   2
   0   2  -2 464.264 69.2008   4
   0  -2  -2 440.479 79.8953   4
   0   2   2 409.896 76.2919   4
   0  -2   2 363.499 74.9411   1
   0   2  -2 467.756 69.4895   3
   0  -2  -2 381.365 66.4568   3
   0   2   2 504.261 72.9272   6
   0  -2   2 497.963 77.0972   6
   0  -2   2 379.008 51.3183   1
   0   2   3-9.16498 19.0423   6
   0  -2  -3 10.0034 14.6969   5
   0   2  -3 6.73988 14.0039   5
   0   2   3 14.8449 18.8877   2
   0  -2   3 33.6937 49.5009   2
   0  -2  -3-18.4537 22.1365   2
   0   2  -3-8.79374 14.9184   3
   0  -2  -3 13.9722 20.5275   4
   0   2  -3-6.16376 13.8329   4
   0   2  -3 7.27235 10.6848   1
   0  -2   3 11.5091 21.8292   6
   0  -2  -3 9.46388 13.9043   3
   0   2   3-8.79646 14.9230   1
   0  -2  -3-4.09395 9.82255   1
   0  -2  -3-10.0071 18.9804   1
   0   2   3 3.54372 8.50262   1
   0  -2   3-13.6886 16.4206   1
   0   2   4 3479.02 309.655   6
   0   2   4 3487.27 296.831   2
   0  -2  -4 3050.60 326.139   1
   0   2  -4 3517.44 323.633   1
   0  -2   4 3101.26 302.125   5
   0   2  -4 2797.18 295.303   5
   0   2  -4 2726.41 290.773   4
   0  -2  -4 3602.03 345.290   4
   0   2  -4 3172.64 289.219   4
   0   2   4 3285.71 291.812   1
   0  -2  -4 3271.54 310.381   3
   0   2   4 2880.42 298.812   3
   0   2  -4 2962.11 303.800   3
   0   2  -4 2670.17 326.962   1
   0   2   4 2138.46 313.922   1
   0  -2   4 3235.88 318.165   6
   0   2  -5 8.72504 18.1278   3
   0   2   5-15.0763 25.5756   1
   0   2  -5-18.7628 35.5864   1
   0  -2  -5 16.6330 18.6635   1
   0   2  -5-6.35450 10.7799   5
   0   2   5 4.06284 11.4295   2
   0  -2   5 30.0061 44.0832   2
   0  -2  -5 17.8205 26.1808   4
   0   2  -5-3.97662 6.74601   4
   0   2  -5 15.9400 13.5204   1
   0   2  -5-4.10576 7.78720   4
   0  -2   5 10.4002 21.6083   1
   0   2   5-7.39844 15.3716   3
   0  -2  -5-9.94899 16.8776   3
   0  -2   5 19.4073 28.5120   1
   0   2   5-6.97627 13.2316   1
   0  -2   5-11.4697 16.8507   6
   0   2   5 8.63554 14.6495   6
   0   2  -6 18945.6 1807.07   5
   0  -2   6 20867.4 1831.46   6
   0   2  -6 19495.7 1799.82   4
   0  -2  -6 22971.0 1870.75   1
   0  -2   6 21455.1 1885.36   1
   0   2   6 21790.5 1825.04   1
   0   2  -6 23384.7 1885.59   1
   0  -2  -6 17083.5 1818.89   3
   0   2  -6 27298.6 1894.30   1
   0   2   6 16658.5 1864.93   1
   0  -2   6 22171.0 1848.03   1
   0  -2  -6 24679.6 1840.12   1
   0   2  -6 17983.3 1816.53   3
   0   2   6 20944.3 1796.04   2
   0  -2   6 26022.4 1938.39   2
   0  -2  -7 29.5919 22.1636   3
   0   2  -7 96.5683 34.1413   3
   0   2   7-2.42865 8.05405   2
   0  -2  -7-13.1152 22.2761   1
   0  -2   7 14.6093 30.3734   1
   0   2   7 17.4522 44.4231   1
   0   2  -7 20.2703 38.4615   1
   0  -2   7 7.28360 13.8583   5
   0  -2   7 25.6639 43.5505   2
   0   2   7 19.7648 23.7344   5
   0   2  -7 5.28836 11.0426   5
   0  -2  -7 20.8359 30.6306   4
   0   2  -7 22.4990 18.5788   4
   0  -2   7 6.93157 8.38740   4
   0  -2  -7 18.9366 27.8423   1
   0   2  -7 23.5448 34.6082   1
   0   2   7 1.68476 6.94134   2
   0   2   8 5188.48 497.604   1
   0  -2  -8 6530.10 535.758   1
   0   2  -8 4835.18 541.386   1
   0  -2  -8 5512.45 531.092   4
   0   2  -8 4274.82 454.054   4
   0  -2   8 4939.41 453.314   4
   0  -2   8 4568.89 468.045   5
   0   2  -8 5286.34 463.140   5
   0  -2  -8 4665.35 477.778   3
   0   2  -8 4959.30 477.548   3
   0   2   8 7395.70 540.379   1
   0  -2  -8 5171.60 505.511   1
   0   2  -8 7722.24 565.560   1
   0  -2   8 5866.62 515.533   1
   0  -2   8 6712.82 566.115   2
   0   2   8 5026.34 467.626   6
   0   2  -9 125.344 42.6236   3
   0  -2   9 28.8505 21.4485   5
   0  -2   9-12.0607 20.7247   6
   0   2   9 25.6326 22.6529   6
   0  -2  -9 17.1118 35.7058   1
   0   2  -9 76.2913 51.2649   1
   0  -2   9 64.3500 57.9873   1
   0   2   9 16.9874 57.7301   1
   0  -2  -9 42.8554 44.6422   4
   0   2  -9 45.3001 23.1040   4
   0  -2   9 30.8605 15.4694   4
   0  -2  -9 37.3377 47.6198   1
   0   2   9 15.2626 43.0634   1
   0  -2  -9 10.1567 19.5448   3
   0   2  -9 26.6122 45.2660   1
   0  -2 -10 209931. 22057.9   4
   0   2  10 138949. 22021.6   1
   0  -2 -10 309660. 22083.9   1
   0  -2  10 258214. 21994.8   4
   0  -2  10 235821. 22009.4   5
   0   2 -10 283419. 22031.1   3
   0  -2 -10 253083. 22026.1   3
   0  -2  10 216915. 22029.4   6
   0   2  10 269867. 22007.9   6
   0   2  10 429006. 22066.0   5
   0  -2  10 233066. 22049.5   1
   0   2 -10 299699. 22085.4   1
   0  -2  11 15.2822 14.4946   5
   0   2 -11-17.1007 29.0109   1
   0   2  11-15.8943 19.0675   1
   0   2  11 16.2559 27.5778   1
   0   2  11-11.8515 22.4795   5
   0  -2 -11 20.6191 17.4910   4
   0   2 -11 5.94990 15.9611   4
   0  -2  11 7.48144 9.52187   4
   0   2 -11 11.2938 25.3461   3
   0   2  11-6.35488 18.6740   6
   0  -2  11 12.7847 18.7842   6
   0  -2 -11-11.3807 21.5867   3
   0   2 -11 25.7283 30.8633   1
   0  -2 -11 16.9052 20.2801   1
   0  -2 -12 28767.0 2928.48   4
   0   2  12 34464.7 2921.13   1
   0  -2  12 34045.7 2952.89   1
   0   2 -12 31933.6 2963.02   1
   0  -2 -12 38569.5 2933.50   1
   0  -2  12 30882.0 2868.59   4
   0  -2  12 28767.1 2901.59   6
   0   2  12 35907.8 2883.22   6
   0   2 -12 36752.9 2909.09   3
   0  -2 -12 29317.5 2900.90   3
   0  -2  12 25696.0 2881.57   5
   0   2  12 45391.5 2917.44   5
   0  -2  12 31608.0 2918.02   1
   0   2  12 33314.7 2928.63   1
   0   2 -12 40313.2 2947.24   1
   0   2  13-10.6399 15.6325   5
   0   2  13-14.6333 27.7548   1
   0  -2  13 13.5356 22.9626   1
   0   2  13 14.8032 21.7487   1
   0  -2  13-17.6490 36.6693   1
   0  -2 -13-18.5617 31.4889   4
   0   2 -13 7.62865 15.8508   4
   0  -2  13 26.8352 14.1955   4
   0  -2  13 8.52748 14.4672   5
   0   2 -13-12.8264 18.8445   3
   0  -2  13 13.0762 11.0927   6
   0   2  13-6.91164 15.5117   6
   0   2 -13 23.2679 34.1843   1
   0  -2 -14 30508.8 2523.66   4
   0   2  14 35356.7 2516.84   1
   0   2 -14 28733.7 2540.22   1
   0  -2  14 33792.9 2527.88   1
   0  -2 -14 28484.6 2504.36   1
   0   2 -14 29453.5 2473.19   4
   0  -2  14 24652.3 2460.20   4
   0   2  14 29126.2 2475.72   6
   0  -2  14 26279.4 2495.16   6
   0   2 -14 23564.1 2491.25   3
   0   2  14 27420.2 2486.68   5
   0  -2  14 27723.4 2480.23   5
   0  -2  14 27670.8 2499.20   1
   0   2 -14 28738.6 2515.60   1
   0   2  14 29086.4 2504.92   1
   0  -2 -15-16.5235 19.8218   4
   0   2 -15 6.77042 14.0682   4
   0  -2  15-5.39462 9.15370   4
   0  -2 -15-18.2911 21.9419   1
   0   2  15 13.5104 16.2076   1
   0   2 -15 13.3525 25.3258   1
   0  -2  15-12.1081 14.5257   1
   0  -2  15 13.1385 19.3033   6
   0   2  15 7.99227 16.6066   6
   0   2 -15-13.5606 23.0052   3
   0   2  15 10.5172 8.92305   5
   0  -2  15 9.78333 16.5978   5
   0  -2  15 15.9602 27.0760   1
   0  -2 -15-13.6241 23.1131   1
   0   2 -15-21.1244 31.0353   1
   0  -2  16 6049.72 438.609   1
   0   2  16 5581.18 417.738   1
   0  -2 -16 4547.61 408.880   1
   0   2 -16 5217.95 384.473   4
   0   2 -16 4772.92 401.207   2
   0   2 -16 2564.22 387.176   3
   0  -2 -16 4591.34 421.798   3
   0   2  16 3396.34 378.078   6
   0  -2  16 3459.18 394.591   6
   0   2  16 2263.26 375.342   5
   0  -2 -16 4966.48 436.969   1
   0   2 -16 4668.18 411.140   1
   0  -2  16 4355.21 401.015   1
   0  -2  17 10.7854 22.4095   5
   0   2  17 9.85357 11.8215   5
   0  -2  17-12.5064 21.2170   6
   0   2  17 17.6730 18.3605   6
   0  -2 -17-12.3497 18.1446   1
   0   2 -17-18.7633 22.5083   1
   0  -2 -17-15.4914 22.7599   3
   0   2  17 12.3442 20.9419   1
   0   2 -17-11.6185 19.7108   1
   0   2 -17 13.7661 16.5144   3
   0  -2 -17 14.1066 16.9227   4
   0   2  17-11.7271 14.0686   1
   0   2 -17-9.77715 16.5873   2
   0  -2  17 10.4715 19.8619   1
   0  -2  18 77.6441 33.0563   5
   0   2  18 124.274 31.5318   5
   0   2  18 27.9904 20.1568   6
   0  -2  18 59.8281 25.4671   6
   0   2 -18-17.7472 30.6094   1
   0  -2 -18 80.7844 31.4442   1
   0  -2 -18 46.4535 35.1860   3
   0   2 -18 33.7472 29.1529   1
   0  -2 -18 81.2084 43.9135   1
   0   2  18 61.1050 29.8353   1
   0   2 -18 13.0687 16.6215   3
   0  -2  18 29.0553 33.0670   1
   0   2  18 109.521 36.4002   1
   0   2 -18 67.6442 25.0814   4
   0  -2 -18 26.0389 22.7668   4
   0   2 -18 73.2315 26.3377   2
   0  -2  18 40.1800 24.7240   1
   0  -2 -19-11.9677 14.3569   4
   0   2 -19 5.99999 15.2688   4
   0  -2 -19-11.0449 16.2276   1
   0   2 -19-17.1409 25.1831   1
   0   2  19-8.59014 14.5736   5
   0  -2  19 11.1874 13.4210   5
   0  -2  19 9.37952 17.7906   1
   0   2  19 11.7655 17.2860   1
   0   2 -19-8.47581 14.3796   2
   0  -2 -19-15.9734 23.4678   1
   0  -2 -19-15.1888 18.2205   3
   0   2  19 30.5969 25.9532   1
   0  -2  19 13.9535 23.6716   1
   0  -2  19-11.3246 16.6384   6
   0   2  19-8.68876 10.4241   6
   0   2 -20 25994.9 2698.14   3
   0  -2 -20 27790.5 2718.88   3
   0  -2  20 28483.6 2701.59   5
   0   2 -20 31545.8 2684.51   4
   0  -2 -20 34825.6 2712.58   4
   0   2 -20 26900.3 2725.88   1
   0   2  20 37166.3 2708.48   1
   0  -2  20 32527.8 2705.15   6
   0   2  20 24758.1 2686.07   6
   0   2 -20 34393.0 2707.24   1
   0  -2  20 32657.4 2699.35   1
   0   2  20 29483.6 2705.91   1
   0  -2 -20 34834.7 2738.82   1
   0   2 -21-9.71356 14.2749   1
   0   2  21 14.5930 15.1639   5
   0  -2  21-10.7406 15.7834   5
   0   2 -21 5.87707 11.1523   4
   0  -2  21 12.3463 20.9475   1
   0   2 -21 20.0077 16.9743   3
   0  -2  21 9.88897 8.39532   6
   0  -2 -21-13.9103 20.4393   3
   0   2 -21-7.39968 8.88328   2
   0  -2  21-8.22818 12.0935   1
   0   2  22 22429.1 2202.98   6
   0  -2  22 25808.5 2217.89   6
   0   2 -22 21801.8 2212.61   3
   0  -2 -22 28659.1 2241.28   3
   0   2 -22 24774.9 2202.56   4
   0  -2 -22 25972.6 2220.68   4
   0   2 -22 23941.3 2206.86   2
   0  -2  22 24365.9 2210.86   1
   0   2 -22 26518.2 2221.44   1
   0  -2  22 27540.4 2225.26   5
   0   2  22 26884.5 2207.61   5
   0  -2 -23 8.90190 13.0969   4
   0  -2 -23 24.2947 23.0499   3
   0   2  23 5.98443 12.4535   6
   0  -2  23-8.47212 14.3893   6
   0   2 -23 13.2362 14.8685   2
   0   2 -23 16.8709 18.9433   3
   0   2  23 5.92139 11.2527   5
   0   2 -24 9733.82 836.051   2
   0  -2  24 10311.9 849.212   5
   0   2  24 9431.22 832.336   5
   0   2 -24 7861.93 836.056   3
   0  -2 -24 9995.39 859.394   3
   0   2  24 8987.51 831.308   6
   0   2 -25 12.0687 14.4798   2
   0   2  25-5.40416 9.17224   6
   0  -2  25 7.38087 14.0019   6
   0   2  25-5.25708 10.9263   5
   0  -2  25-8.54211 12.5529   5
   0  -2 -25-10.3130 17.4976   3
   0   2 -25-7.10439 10.4413   3
   0  -2 -25-7.82371 13.2754   4
   0  -2 -26 132.467 34.4860   3
   0  -2  26 142.850 35.6710   5
   0   2 -26 134.356 27.9590   2
   0   2  26 104.674 22.8756   5
   0  -2  26 197.299 34.0577   6
   0   2  26 45.9784 19.8677   6
   0  -2 -26 73.6503 26.8087   4
   0  -2 -27 8.68706 10.4205   3
   0  -2  27-7.37485 12.5108   5
   0   2 -27-5.52770 12.4050   2
   0  -2 -27 6.91621 11.7328   4
   0   2  27 4.74415 8.04806   5
   0  -2  27-6.28449 10.6611   6
   0   2  27-4.88455 10.9617   6
   0  -2  28 580.768 75.2592   6
   0   2  28 685.216 75.0017   6
   0  -2 -28 537.382 76.8057   4
   0  -2 -28 700.204 86.3627   3
   0   2  29 4.28232 8.89762   5
   0   2 -29-5.23250 8.87684   3
   0  -2 -29 7.29208 10.7134   3
   0  -2  29-5.37646 9.12105   6
   0   2  29-4.55263 8.63510   6
   0  -2  30 2421.13 257.743   6
   0   2  30 2721.37 255.952   5
   0  -2 -30 3197.68 271.486   3
   0   2 -30 2824.80 260.850   3
   0  -2 -30 2735.98 264.228   4
   0  -2 -31 5.71150 11.8668   4
   0   2  31-4.21878 7.15706   6
   0  -2  31 4.66484 6.85358   6
   0   2  31-3.85203 5.65949   5
   0   2  32 7608.44 664.350   6
   0  -2 -32 7076.82 668.866   4
   0   2  32 7448.22 662.056   5
   0  -3   0-32.8443 39.3989   2
   0  -3   0 9.52658 13.9975   5
   0  -3   0 10.7857 18.2982   6
   0  -3   0-9.46115 16.0515   3
   0  -3   1-9.00573 15.2792   5
   0  -3   1-11.2506 16.5303   6
   0  -3  -1 10.6533 20.2070   6
   0  -3   1-35.0043 29.6918   2
   0  -3  -1 29.3303 35.1838   2
   0  -3  -1 9.89296 18.7650   5
   0  -3  -1 10.3839 21.5756   4
   0  -3   1 8.58594 16.2862   4
   0  -3   2 2.31104 6.19982   1
   0   3  -2-8.19504 15.5435   3
   0   3  -2 2.43756 7.16309   1
   0  -3   2-11.2306 16.4997   6
   0  -3  -2-11.1549 18.9236   4
   0  -3  -2-9.64295 16.3588   5
   0  -3   2-35.6854 52.4270   2
   0  -3   3 5156.08 587.724   2
   0  -3  -3 4255.15 483.525   5
   0  -3   3 4834.42 483.711   5
   0  -3   3 6131.20 471.653   1
   0   3  -3 5108.20 463.516   1
   0   3  -3 6365.27 469.250   1
   0  -3   3 4356.02 459.132   1
   0   3  -3 4531.84 477.075   3
   0  -3   3 5651.53 497.878   6
   0  -3  -3 4665.91 493.260   4
   0   3  -3 6038.79 492.072   4
   0  -3   4 11.6920 17.1774   6
   0   3   4 9.58820 19.9214   6
   0  -3  -4-2.95236 5.60034   1
   0   3  -4 6.70679 12.7208   1
   0  -3   4-8.51740 10.2174   5
   0  -3   4-33.5265 56.8750   2
   0  -3  -4-12.8684 26.7366   4
   0  -3  -4 7.82555 9.95696   1
   0   3  -4 5.30990 9.00826   1
   0   3  -4 5.99522 11.3712   4
   0  -3   4-4.10337 8.52597   1
   0  -3  -4-9.62198 8.16195   3
   0  -3   4 7.11285 13.4909   1
   0   3   4 2.69647 6.05196   1
   0  -3   5 1256.95 185.410   2
   0   3   5 767.260 99.3653   6
   0  -3   5 814.698 98.5682   5
   0   3  -5 810.290 95.5009   4
   0  -3  -5 965.766 122.922   4
   0   3  -5 642.816 84.2512   4
   0   3   5 699.010 79.9768   1
   0  -3  -5 818.532 103.652   3
   0  -3   5 801.730 107.841   6
   0   3  -5 901.200 97.9553   1
   0  -3  -5 738.452 93.5521   1
   0  -3   5 701.299 101.893   1
   0  -3  -5 786.602 83.6397   1
   0   3  -5 807.713 101.474   1
   0  -3   5 720.304 85.8364   1
   0   3   5 932.691 91.3617   1
   0   3   6 4.36863 8.28577   2
   0  -3  -6 15.0461 18.0486   4
   0   3  -6 5.77039 14.6835   4
   0  -3   6-11.7434 19.9218   1
   0   3   6-3.80319 7.21332   1
   0   3  -6-9.00276 13.2263   1
   0  -3  -6 8.48076 17.6203   1
   0  -3  -6 9.80972 8.32069   3
   0  -3   6-7.69078 13.0468   5
   0   3   6 17.1913 14.5818   6
   0   3   6 15.2617 17.1247   1
   0   3  -6-10.9544 13.1403   1
   0  -3  -6-5.02711 10.4447   1
   0  -3   6-11.2661 21.3678   6
   0   3  -7 294.227 49.9830   3
   0   3   7 293.364 38.4226   2
   0   3   7 233.374 48.7725   1
   0   3  -7 124.170 46.9672   1
   0  -3  -7 300.073 45.6064   1
   0   3   7 303.670 50.0487   6
   0  -3   7 138.606 37.7176   5
   0  -3   7 400.088 63.3054   6
   0   3  -7 215.409 41.2009   4
   0  -3  -7 304.158 69.1562   4
   0   3  -7 226.591 36.2030   4
   0  -3   7 289.539 46.9110   1
   0  -3  -7 176.240 52.7675   1
   0  -3  -7 311.450 54.1048   3
   0  -3   7 294.793 62.4554   1
   0   3   7 313.408 41.4582   1
   0   3  -8 7.93067 11.6534   3
   0   3   8-11.3322 13.5954   1
   0  -3  -8-7.51891 14.2625   1
   0  -3   8 11.0710 18.7824   6
   0   3   8-6.96746 15.6376   6
   0  -3   8-7.13819 6.05876   5
   0   3   8 9.25264 15.6979   5
   0   3   8 2.74081 6.57922   2
   0   3  -8 4.27660 10.8846   4
   0  -3  -8 16.8575 24.7670   4
   0   3  -8 3.57143 8.01790   4
   0  -3   8 8.33303 18.7019   1
   0   3   8 3.85118 10.3323   2
   0  -3  -8 11.2616 19.1057   1
   0   3  -8 27.1809 23.0561   1
   0  -3  -8 9.29044 11.1465   3
   0  -3   8-14.5631 12.3545   1
   0   3   8-5.51677 10.4658   1
   0  -3   9 77.1041 27.0641   6
   0   3   9 71.8015 22.9044   6
   0  -3   9 45.8489 34.7915   1
   0   3   9 88.6001 25.2836   1
   0   3  -9 40.1279 17.6688   3
   0  -3   9 49.5080 19.8501   5
   0   3  -9 54.6079 33.2696   1
   0   3   9 24.8412 26.4593   1
   0   3   9 102.198 27.9173   5
   0   3  -9 60.8581 16.8254   4
   0   3  -9 73.6080 16.8727   4
   0   3   9 61.9170 14.8946   2
   0  -3   9 75.2802 27.1095   1
   0   3  -9 47.0840 35.7026   1
   0  -3  -9 60.1409 32.7878   1
   0  -3  -9 118.957 30.6232   3
   0   3   9 57.9829 12.2357   2
   0  -3  10-10.8274 12.9892   6
   0   3 -10-8.24083 15.6310   3
   0  -3  10-15.6520 26.5529   1
   0   3  10-6.07803 10.3123   6
   0  -3  10-6.96405 10.2327   5
   0   3 -10-13.9915 16.7844   1
   0  -3 -10 10.7694 20.4265   1
   0   3  10-13.0441 19.1645   1
   0   3  10-9.40046 15.9481   5
   0   3 -10-2.99877 8.04541   4
   0  -3 -10-17.8715 21.4384   4
   0   3 -10 2.94548 9.00973   4
   0  -3  10-10.2020 21.1971   1
   0  -3 -10-12.8449 21.7910   1
   0   3 -10-17.3475 20.8099   1
   0  -3 -10-9.18442 7.79226   3
   0   3  10 1.43184 5.29675   2
   0   3  10 2.12108 3.92497   2
   0   3  11 17.3337 12.3734   6
   0   3  11 15.8496 15.3268   1
   0  -3  11 31.4971 26.8838   1
   0  -3  11 27.6633 16.8605   5
   0   3  11 134.858 34.7942   5
   0  -3 -11 17.9509 26.5424   4
   0   3 -11 11.5504 8.65914   4
   0  -3  11 31.4148 23.6904   1
   0  -3 -11 9.24520 22.3819   3
   0   3 -11 34.0465 20.6392   3
   0  -3 -11 49.0685 29.5823   1
   0   3  11 26.6249 30.0252   1
   0   3 -11 81.9188 36.7440   1
   0  -3  11 44.0319 26.5788   6
   0  -3 -11 38.5225 28.9723   1
   0   3 -11 36.9573 27.3128   1
   0   3 -12-8.89591 13.0730   3
   0   3  12 5.56410 11.5646   6
   0   3  12 13.3312 15.9943   1
   0  -3 -12-13.5856 23.0489   1
   0   3 -12-13.1327 11.1435   1
   0  -3 -12-17.7333 21.2742   4
   0   3 -12 3.14942 8.45326   4
   0  -3 -12-9.39693 13.8089   3
   0   3  12-8.55823 14.5216   1
   0   3 -12-19.0720 16.1800   1
   0  -3 -12-12.5936 15.1098   1
   0  -3  12-10.6122 20.1300   1
   0   3  13 4133.94 262.797   5
   0   3 -13 1211.30 234.271   1
   0  -3 -13 2606.06 245.188   1
   0   3  13 954.632 202.766   1
   0  -3  13 2075.48 212.840   5
   0  -3 -13 1994.40 222.942   3
   0   3 -13 2482.51 229.680   3
   0  -3  13 2608.45 237.143   6
   0   3  13 2042.30 207.873   6
   0  -3 -13 2018.26 247.746   4
   0   3  13 2648.07 248.497   1
   0   3 -13 2863.54 254.514   1
   0  -3  13 1479.19 217.144   1
   0  -3 -13 2007.91 239.647   1
   0  -3  14-7.37988 13.9988   5
   0   3  14-13.3278 19.5817   1
   0   3 -14-11.8219 17.3695   1
   0  -3 -14-15.4549 13.1109   1
   0   3  14 5.66925 9.61999   6
   0  -3  14 11.5817 13.8946   6
   0   3  14-9.25315 11.1018   1
   0   3 -14 4.44970 9.24774   4
   0  -3 -14-10.2279 19.4000   3
   0  -3  14-10.1843 17.2783   1
   0   3 -14 10.4162 19.7571   3
   0   3  14-10.2139 17.3285   5
   0  -3 -14 11.6585 13.9867   1
   0   3 -14-19.0377 16.1495   1
   0   3  15 10.0646 19.0899   5
   0   3 -15-10.7778 18.2845   3
   0   3  15-9.31040 15.7953   1
   0  -3 -15 15.7013 26.6366   4
   0   3 -15 3.98003 12.6327   4
   0   3 -15-18.6321 31.6083   1
   0  -3 -15 11.0855 16.2872   1
   0  -3 -15-10.9831 22.8200   3
   0  -3  15-9.93572 16.8561   1
   0   3  15-13.0080 15.6048   1
   0  -3  15 7.75009 11.3874   5
   0  -3  15-11.8467 14.2119   6
   0   3  15-5.89642 12.2522   6
   0  -3  16 8.19695 12.0527   5
   0  -3 -16-16.2709 27.6068   1
   0   3 -16-10.8117 15.8917   1
   0   3 -16-11.3262 19.2204   3
   0   3  16 9.20164 13.5276   1
   0   3  16-9.93250 20.6425   5
   0   3 -16-3.73714 10.9919   4
   0  -3 -16-14.7634 21.6951   4
   0   3 -16-18.0912 26.5832   1
   0  -3  16-2.82727 7.96905   4
   0   3  16 12.6683 18.6182   1
   0  -3  16-9.42529 17.8834   1
   0  -3  16-12.0334 17.6857   6
   0   3  16-6.18626 14.8497   6
   0  -3 -16-11.5319 13.8420   3
   0   3  17 39.4894 24.1141   5
   0   3 -17 101.327 35.7250   1
   0  -3  17 34.9165 22.6696   5
   0  -3 -17 68.9499 37.2649   4
   0   3 -17 157.565 49.4591   1
   0  -3 -17 50.5826 24.6897   1
   0  -3 -17 37.1910 26.1523   3
   0  -3  17 60.5270 27.5414   6
   0   3  17 44.8135 23.2523   1
   0  -3  17 87.9339 35.4510   1
   0   3 -17 71.5046 28.9477   3
   0  -3  17 17.7696 19.0075   1
   0   3 -17 30.2921 27.4601   2
   0   3  17 49.3339 31.7094   1
   0   3  18-9.77553 11.7265   5
   0   3 -18 9.48867 13.9404   1
   0   3 -18-3.51783 10.3367   4
   0   3 -18-16.9052 14.3394   1
   0   3  18 6.85276 16.4406   6
   0  -3  18 12.0302 10.2045   6
   0   3  18-12.3758 25.7132   1
   0  -3  18 8.34496 15.8277   1
   0   3 -18-9.48211 21.2794   2
   0   3 -18 12.3573 10.4819   3
   0  -3  18 13.6193 23.1042   1
   0  -3 -18 13.2318 19.4396   3
   0  -3  18-9.27962 11.1316   5
   0   3  19 14.3458 12.6374   6
   0  -3  19 94.3266 33.3448   6
   0   3 -19 71.0136 29.3597   2
   0   3 -19 23.9856 20.6288   3
   0   3  19 28.5752 18.3850   5
   0  -3  19 79.8268 34.0263   1
   0  -3 -19 13.9621 31.5181   3
   0  -3  19 29.1644 20.4841   5
   0   3  20-9.07695 15.4243   5
   0   3 -20-11.7703 10.0237   3
   0  -3 -20-14.0619 23.8716   3
   0  -3 -20-11.0097 13.2370   4
   0  -3  20-11.3990 13.7030   6
   0   3  20-7.96196 9.59259   6
   0  -3  21 10.8812 13.1587   6
   0   3 -21 38.7593 19.7960   2
   0  -3  21 20.9370 17.8371   5
   0   3 -21 10.6698 15.7640   3
   0  -3 -21-14.3244 17.2637   3
   0  -3 -21 30.6729 19.4636   4
   0   3  21 16.2706 18.3329   5
   0   3  22-7.84228 14.8749   6
   0  -3  22 10.2537 17.3953   6
   0   3 -22-7.28954 15.1461   2
   0  -3  22 10.5887 15.5570   5
   0   3 -22-9.95995 14.6334   3
   0  -3 -22-14.2637 17.1107   3
   0  -3 -22-9.47942 8.04202   4
   0   3  22 7.81925 11.4886   5
   0   3  23 228.293 42.5900   6
   0  -3  23 153.065 42.2842   6
   0   3 -23 273.648 45.3173   2
   0  -3  23 178.598 48.7529   5
   0  -3 -23 236.059 62.7626   3
   0  -3 -23 334.507 55.5998   4
   0   3 -23 281.270 53.2935   3
   0   3  24-6.66497 14.9572   6
   0  -3  24 8.85400 15.0201   6
   0   3 -24 6.56917 14.7422   2
   0  -3  24 20.4723 17.3648   5
   0   3  24-6.11361 10.3712   5
   0   3 -24 8.34544 10.0108   3
   0  -3 -24-13.2369 15.8783   3
   0  -3 -24-8.19262 15.5386   4
   0   3 -25 24.6918 16.2514   2
   0   3  25 69.7234 20.1491   5
   0   3 -25 37.9546 20.7831   3
   0  -3  25 65.1571 23.2884   6
   0   3  25 29.5551 17.8613   6
   0  -3 -25 37.1786 26.0835   3
   0  -3 -25 45.5560 21.7624   4
   0   3 -26 6.92524 11.7481   3
   0  -3  26 7.47274 12.6769   6
   0   3  26-5.36074 7.87573   6
   0   3  26-5.20611 9.87422   5
   0   3  27 24.6074 13.4355   5
   0   3 -27 6.32020 11.0094   3
   0  -3 -27 40.0440 18.0753   4
   0   3 -27 52.4004 19.9116   2
   0  -3 -27 64.6438 24.3073   3
   0  -3 -28-6.33919 9.32545   4
   0   3  28-9.05502 9.41887   5
   0   3 -28 5.49935 10.4413   2
   0   3 -28-5.81662 9.87901   3
   0  -3 -28 9.75892 14.3452   3
   0   3  28-9.60867 11.5360   6
   0  -3  28-6.24642 9.18934   6
   0  -3 -29 17.9376 11.4088   4
   0   3  29 16.9742 10.2568   5
   0  -3 -29 8.79681 14.9751   3
   0   3 -29 5.30894 7.89864   3
   0   3  29 18.0741 10.9119   6
   0  -3  29 11.4241 11.9331   6
   0   3 -29 20.7848 11.7275   2
   0  -3 -30-5.62780 9.54811   4
   0   3  30 4.31684 8.18871   6
   0  -3 -30 7.90751 13.4152   3
   0   3  31 8.18713 9.84676   6
   0  -4   0 261449. 22499.0   4
   0  -4   0 253786. 22497.8   5
   0  -4   1 20.3182 27.2591   6
   0  -4   1 8.50857 17.6928   5
   0  -4  -1 9.09405 29.8836   4
   0  -4   1 16.3217 28.5497   4
   0  -4  -1-8.82331 12.9827   3
   0  -4  -2 3041.54 288.695   3
   0   4  -2 2546.36 279.217   3
   0  -4   2 3663.43 304.297   6
   0  -4   2 2643.64 284.121   5
   0  -4  -2 2655.90 284.084   5
   0  -4  -2 3272.09 295.908   4
   0   4  -3 4.43413 4.69370   1
   0  -4   3 10.7811 18.2900   6
   0   4  -3 2.98290 4.19890   1
   0  -4   3 1.49764 4.02037   1
   0  -4  -3-8.83954 14.9964   3
   0  -4  -3-8.46849 16.0626   5
   0   4  -3-7.70410 9.24287   3
   0  -4   3 7.85036 11.5344   5
   0  -4   4 13092.9 1244.29   5
   0   4  -4 13488.9 1224.33   1
   0  -4   4 14219.8 1260.13   6
   0  -4  -4 16400.8 1266.78   4
   0  -4   4 14235.2 1222.72   1
   0   4  -4 14974.5 1240.69   4
   0  -4  -4 15083.3 1252.89   3
   0  -4   4 13677.2 1221.26   1
   0   4  -4 12494.5 1239.31   3
   0   4   4 12963.2 1250.60   6
   0   4   5 8.95716 13.1595   6
   0   4  -5-7.27098 13.7907   3
   0  -4   5-7.85380 17.6252   5
   0   4  -5 7.93936 10.1015   1
   0  -4  -5-11.5014 19.5112   4
   0   4  -5-4.05127 9.71956   1
   0  -4  -5 1.43261 3.43748   1
   0  -4  -5 1.53615 4.51404   1
   0   4  -5-5.36177 10.1696   4
   0  -4  -5-9.34068 11.2048   3
   0   4   5-1.31229 4.58978   1
   0  -4   5 6.54763 9.21006   1
   0  -4   5-11.0043 18.6679   6
   0  -4   5 3.95718 10.0697   1
   0   4   5 5.37139 5.03726   1
   0  -4   6 785.875 92.0160   5
   0   4  -6 633.224 82.1630   1
   0  -4  -6 678.578 73.7367   1
   0   4   6 893.659 100.405   6
   0  -4  -6 886.548 116.004   4
   0   4  -6 701.909 79.9937   4
   0   4   6 681.406 74.1073   1
   0  -4  -6 970.173 104.105   3
   0   4  -6 627.144 86.5788   3
   0   4  -6 1012.72 89.4129   1
   0  -4  -6 681.303 74.2182   1
   0  -4   6 682.435 77.2645   1
   0  -4   6 538.456 97.2992   6
   0   4  -7 14.3247 13.5845   3
   0   4  -7 6.58021 13.6716   1
   0   4   7 2.60248 5.84037   1
   0  -4   7 6.77317 12.8464   1
   0  -4   7 7.43943 12.6204   5
   0   4   7-8.17839 12.0152   6
   0  -4  -7-12.6892 21.5262   4
   0  -4  -7-3.82314 7.25117   1
   0   4  -7-6.00169 12.4696   1
   0   4  -7-4.25818 8.84713   4
   0  -4  -7-9.02885 13.2647   3
   0   4   7-6.58681 15.8024   2
   0  -4   7-4.22463 8.77743   1
   0   4   7-3.58621 8.04800   1
   0  -4   7 10.8038 15.8724   6
   0  -4   8 555.915 74.3913   5
   0  -4  -8 512.332 64.6617   1
   0   4   8 523.308 65.3902   2
   0  -4   8 525.278 74.5253   1
   0   4  -8 537.894 76.8837   4
   0  -4  -8 573.473 91.0299   4
   0   4  -8 440.979 58.1869   4
   0   4   8 424.005 55.0713   1
   0  -4  -8 612.093 80.5531   3
   0   4  -8 455.357 67.4565   3
   0  -4   8 607.676 84.0866   6
   0   4   8 528.997 72.4648   6
   0   4   8 627.194 67.2706   1
   0   4  -8 790.380 83.5705   1
   0  -4   8 509.774 62.2118   1
   0  -4  -8 512.513 60.7735   1
   0   4  -9 7.04339 17.9248   3
   0   4  -9 8.84870 13.0028   1
   0  -4  -9-4.69833 9.76534   1
   0   4   9 6.60726 14.8301   6
   0   4   9 8.77464 10.8174   2
   0  -4   9 10.1789 19.3077   6
   0   4   9 8.23513 15.6215   5
   0   4  -9 19.6972 20.0815   4
   0  -4  -9-13.9264 20.4616   4
   0   4  -9 3.49823 12.9367   4
   0  -4  -9-8.74225 16.5832   3
   0  -4  -9 5.98112 12.4298   1
   0   4  -9-8.57447 10.2890   1
   0   4   9 12.8418 18.8683   1
   0   4   9-4.09864 12.0460   2
   0  -4   9-9.50447 16.1258   1
   0   4   9 3.20382 9.41758   1
   0   4 -10 94662.9 9720.12   4
   0  -4 -10 137657. 9776.85   4
   0   4 -10 118056. 9745.52   1
   0  -4 -10 109870. 9728.45   1
   0  -4  10 85924.6 9734.52   1
   0   4  10 118145. 9725.47   6
   0  -4  10 133101. 9750.37   6
   0   4  10 134857. 9743.25   5
   0  -4  10 105818. 9727.39   5
   0   4 -10 121196. 9731.90   3
   0  -4 -10 111899. 9736.53   3
   0   4  10 114886. 9708.97   2
   0   4  10 102984. 9712.35   1
   0  -4 -10 107654. 9723.18   1
   0   4 -10 90249.0 9732.76   1
   0  -4  10 125736. 9727.08   1
   0   4  10 115638. 9733.89   1
   0   4 -11 28.7762 23.6364   3
   0   4  11 11.5548 13.8661   6
   0  -4  11 9.94421 16.8741   6
   0  -4  11 6.71020 13.9472   5
   0  -4 -11 6.50288 13.5166   1
   0   4  11 3.91475 8.14311   1
   0  -4  11-11.4533 16.8311   1
   0   4  11 8.43526 17.5302   5
   0   4 -11-4.77078 11.4523   4
   0  -4 -11-14.8403 17.8060   4
   0   4 -11-2.48995 7.62507   4
   0  -4 -11-8.47281 10.1712   3
   0   4 -11-11.3470 16.6750   1
   0  -4 -11 7.61993 14.4577   1
   0  -4  11 25.7217 18.0943   1
   0   4  11-8.97397 20.1428   1
   0   4  11-1.64401 5.92929   2
   0   4  11 2.44441 8.55777   2
   0   4  12 25226.9 1435.72   5
   0   4 -12 14572.2 1435.38   1
   0  -4 -12 12554.6 1407.36   1
   0  -4 -12 18848.4 1459.36   4
   0   4 -12 12152.1 1391.19   4
   0   4 -12 15390.0 1387.13   4
   0  -4  12 16841.3 1424.31   6
   0   4  12 16415.8 1402.01   6
   0  -4 -12 17390.8 1416.66   3
   0   4 -12 19138.1 1417.39   3
   0   4  12 14605.5 1395.67   1
   0  -4  12 17219.1 1408.43   5
   0  -4  12 18422.0 1413.03   1
   0   4  12 11903.1 1414.07   1
   0   4 -12 14526.9 1421.49   1
   0  -4 -12 17936.2 1414.99   1
   0  -4  13 6.67008 12.6509   5
   0  -4 -13-8.54885 17.7618   1
   0   4 -13 10.2511 19.4428   1
   0   4 -13 7.65530 18.3659   3
   0   4  13 8.67237 18.0185   5
   0  -4 -13 8.36464 12.2889   1
   0   4 -13-13.5677 23.0165   1
   0   4 -13-2.01409 6.83367   4
   0  -4  13-7.17672 13.6118   1
   0  -4 -13-8.16413 11.9944   3
   0  -4  13 10.0227 17.0027   6
   0   4  13-4.63577 11.1218   1
   0  -4  13-12.5245 10.6235   1
   0  -4 -14 11776.9 1183.44   4
   0   4 -14 9076.12 1131.14   4
   0   4  14 27293.6 1213.82   5
   0  -4  14 17515.4 1184.12   6
   0   4  14 13775.6 1148.68   6
   0   4 -14 19167.1 1177.45   3
   0  -4 -14 15152.4 1167.92   3
   0  -4  14 16363.5 1161.65   5
   0   4 -14 8733.96 1172.59   1
   0  -4  14 16413.3 1194.85   1
   0   4  14 12012.1 1174.57   1
   0  -4 -14 16066.0 1176.26   1
   0   4 -15 8.75864 23.4970   3
   0  -4  15 6.92038 13.1327   5
   0  -4 -15 10.7181 12.8642   1
   0  -4 -15-14.1944 17.0324   4
   0   4 -15-14.8156 25.1372   1
   0   4  15 11.7746 33.1269   1
   0  -4  15 10.3366 12.4068   6
   0  -4 -15-8.47369 14.3814   3
   0   4  15 4.82511 12.2858   6
   0   4  15 18.5696 27.2848   5
   0  -4  15-12.9775 19.0708   1
   0  -4  16 221.801 57.7035   1
   0   4 -16 396.308 65.3377   2
   0   4  16 155.762 53.7443   1
   0   4  16 228.278 38.7953   6
   0  -4  16 253.112 44.9212   5
   0  -4 -16 231.148 48.2961   3
   0  -4 -16 327.120 60.4582   1
   0  -4 -16 326.131 66.0723   4
   0  -4  17-7.58801 11.1538   5
   0  -4 -17-9.26431 11.1189   3
   0  -4 -17-12.8809 15.4555   4
   0   4  17-9.07890 13.3431   5
   0   4  17 5.16007 15.1661   6
   0   4 -18 9.15224 13.5398   2
   0  -4  18 24.0453 15.2849   5
   0  -4  18 10.9324 20.7960   6
   0  -4 -18 12.0417 17.7624   4
   0   4  18 45.2607 23.0892   5
   0   4  18 5.42364 10.4091   6
   0   4 -19-8.58309 10.3019   2
   0  -4  19-8.26054 12.1410   5
   0  -4  19-11.0005 16.1651   6
   0   4  19-5.76943 9.79373   6
   0  -4 -19-11.2548 16.5387   4
   0   4  19 8.87832 13.0483   5
   0  -4 -20 21767.8 1772.97   3
   0  -4  20 20015.5 1757.94   5
   0  -4  20 19364.3 1764.37   6
   0   4  20 21408.4 1749.24   6
   0   4  20 14668.5 1748.92   5
   0  -4 -20 21265.6 1770.64   4
   0   4 -20 21871.2 1760.18   2
   0  -4 -21-9.72513 14.2982   4
   0   4  21-6.34856 12.0536   6
   0   4 -21 7.52436 12.7763   2
   0  -4 -21-11.5783 13.8997   3
   0  -4  21-9.10370 10.9342   5
   0  -4  21-10.4767 12.5793   6
   0   4 -21-10.2413 12.2972   3
   0   4  21-8.35972 14.1922   5
   0   4  22 12760.5 1150.00   5
   0   4  22 11883.8 1144.77   6
   0  -4  22 13093.8 1159.02   6
   0   4 -22 8482.54 1144.87   3
   0  -4 -22 16817.8 1183.77   3
   0   4 -22 17003.8 1156.66   2
   0   4  23 7.19054 12.2210   5
   0  -4 -23 12.4851 21.1932   3
   0  -4  23 9.70049 11.6601   6
   0   4 -23 8.99650 13.2382   3
   0  -4 -23 8.36065 20.0719   4
   0  -4 -24 6274.72 524.844   4
   0   4 -24 6488.37 517.952   2
   0   4  24 6243.46 519.551   5
   0   4  24 4672.88 512.530   6
   0  -4  24 5483.15 523.901   6
   0   4 -24 4672.30 516.712   3
   0  -4 -24 5077.67 535.089   3
   0   4 -25-6.06475 8.93343   2
   0  -4 -25-12.4874 10.6117   3
   0  -4  25 8.53298 10.2561   6
   0  -4 -25 7.29210 12.3874   4
   0   4  25 17.9648 11.3760   5
   0   4  25 6.18971 11.7575   6
   0   4 -25 7.57196 14.3759   3
   0   4 -26 313.134 46.2251   2
   0  -4 -26 229.376 54.2326   3
   0  -4  26 347.801 52.8088   6
   0  -4 -26 251.231 44.2244   4
   0   4  26 238.643 39.7698   5
   0   4  26 274.155 43.9889   6
   0   4 -26 221.592 44.4799   3
   0   4 -27 5.55877 9.44049   2
   0  -4 -27-11.4213 16.7854   3
   0  -4  27 7.41164 15.4054   6
   0  -4 -27 6.33684 12.0270   4
   0   4  27 4.99853 8.49127   5
   0   4  27 5.27803 10.0205   6
   0   4 -27 6.26147 13.0169   3
   0  -4 -28 392.119 65.9935   3
   0  -4  28 344.495 52.9117   6
   0   4  28 347.817 49.8025   6
   0   4 -28 311.519 49.8464   3
   0   4 -28 327.255 50.5548   2
   0   4  28 421.003 49.5890   5
   0  -4 -28 318.717 50.8962   4
   0   4 -29-5.04531 8.57025   2
   0   4 -30 1944.62 190.288   2
   0  -5   0 8.99146 13.2102   6
   0  -5   0-7.50458 12.7314   5
   0  -5   1 9.24585 13.6042   6
   0  -5  -1 16.2651 15.4429   4
   0   5  -1 14.3392 10.5599   3
   0  -5   1 15.1921 14.4267   5
   0  -5  -1-7.37552 12.5345   5
   0  -5   2-9.47085 13.9177   6
   0  -5  -2 7.33392 8.80321   5
   0  -5   2-7.65854 11.2560   5
   0  -5  -2-8.34044 12.2575   4
   0   5  -2-7.43051 12.6093   3
   0   5  -3 1360.61 148.464   3
   0  -5  -3 1348.71 154.211   4
   0  -5   3 1389.35 152.274   5
   0  -5  -3 1429.10 154.426   3
   0  -5   3 1499.82 160.584   6
   0   5  -4-6.75214 14.0359   3
   0  -5  -4 8.93964 16.9613   4
   0  -5   4-7.31951 10.7627   5
   0   5   4-8.28753 12.1838   6
   0  -5  -4-8.22529 9.87680   3
   0   5  -4-6.20828 10.5414   4
   0  -5   5 714.740 80.0395   6
   0   5   5 407.439 63.3630   6
   0  -5  -5 576.114 73.2039   4
   0   5  -5 555.140 57.5989   4
   0  -5   5 496.795 38.1535   1
   0  -5  -5 566.280 67.6243   3
   0   5   5 598.027 76.8733   2
   0   5  -5 248.330 35.8769   1
   0   5  -5 416.089 36.9336   1
   0   5  -5 571.619 62.5983   3
   0  -5   6-6.86841 11.6519   5
   0   5  -6-2.25395 6.04605   1
   0   5  -6 6.52705 12.3797   3
   0  -5  -6-9.80020 20.3618   4
   0  -5   6 8.99141 5.72033   1
   0  -5   6-2.38811 5.35968   1
   0   5  -6-4.95844 8.41183   4
   0  -5  -6 8.49790 10.1938   3
   0   5  -6-2.71222 6.50722   1
   0  -5   6-10.1223 14.8712   6
   0   5   6 8.25559 14.0051   6
   0   5   6 16.1308 15.2974   2
   0   5  -7 594.521 75.8577   1
   0  -5   7 465.707 75.2715   1
   0   5   7 742.201 87.8663   2
   0  -5   7 747.316 74.4288   1
   0   5  -7 918.494 78.3656   1
   0   5  -7 719.809 86.9173   3
   0  -5   7 944.541 94.5001   5
   0   5   7 823.553 96.6153   6
   0  -5   7 581.012 95.9142   6
   0  -5   8-6.77685 11.4964   5
   0  -5   8 4.23507 8.03251   1
   0   5   8 1.74037 3.61607   1
   0  -5  -8 10.9153 18.5170   4
   0  -5  -8-1.52880 4.49214   1
   0  -5  -8 1.46955 3.05342   1
   0   5  -8 4.24170 9.51907   4
   0  -5   8-9.94300 11.9271   6
   0   5  -8 6.33368 9.30512   3
   0  -5   8-3.04228 6.32096   1
   0   5   8 5.56513 12.4890   2
   0   5   8-1.47455 3.53772   1
   0  -5   9 323.818 55.6953   5
   0   5   9 439.776 60.8124   5
   0   5  -9 443.498 50.7037   4
   0  -5  -9 385.766 69.0466   4
   0   5   9 471.441 61.9857   6
   0  -5   9 486.297 69.5008   6
   0   5   9 398.361 43.8493   1
   0  -5  -9 286.869 42.7285   1
   0   5   9 268.977 42.4784   1
   0  -5  -9 420.723 43.7357   1
   0   5  -9 487.684 57.1393   1
   0   5  -9 488.003 59.8562   3
   0   5   9 514.563 56.7318   2
   0   5  10-6.18234 10.4943   6
   0  -5  10 6.42925 13.3630   1
   0  -5  10-6.78508 9.97500   5
   0   5 -10-6.43959 12.2192   3
   0  -5 -10-2.92322 6.57042   1
   0  -5 -10-11.7483 17.2638   4
   0   5 -10-3.25679 5.53708   4
   0   5  10 4.19434 9.41988   2
   0  -5 -10-8.12092 9.74836   3
   0   5 -10-5.77926 9.81092   1
   0  -5  10-9.45346 16.0412   6
   0  -5  11 233.364 50.2265   6
   0   5  11 250.972 42.1083   6
   0  -5  11 221.190 46.3007   1
   0  -5  11 315.028 48.6593   5
   0   5 -11 282.786 45.1165   3
   0   5  11 420.699 54.8565   5
   0  -5 -11 218.432 55.8756   4
   0   5 -11 189.388 32.1938   4
   0   5  11 317.783 41.7961   1
   0  -5 -11 317.982 51.2378   3
   0   5 -11 199.842 42.3378   1
   0   5  11 311.639 38.8015   2
   0   5  12-5.34945 12.0100   6
   0  -5  12 6.73749 8.08947   5
   0  -5 -12 4.01917 8.35783   1
   0   5 -12-6.49991 13.5092   3
   0   5 -12-7.52947 14.2850   1
   0   5  12-5.24335 10.8996   1
   0  -5 -12-7.70288 13.0720   3
   0  -5 -12-12.3797 14.8541   4
   0  -5  12-9.06337 17.1936   6
   0  -5  12 8.38256 10.0613   1
   0   5  12-7.38263 14.0066   5
   0   5  13 500.853 67.2591   5
   0  -5 -13 437.369 77.7954   4
   0   5  13 463.151 55.9378   6
   0  -5  13 388.727 67.1458   6
   0  -5 -13 377.878 53.0615   1
   0   5  13 483.663 62.8963   1
   0   5 -13 416.680 59.9959   3
   0  -5 -13 368.697 59.1471   3
   0  -5 -14-12.4676 18.3192   4
   0   5  14-4.59353 7.79855   6
   0  -5  14 9.07169 13.3311   6
   0   5 -14-10.9668 22.7876   2
   0  -5  14 6.94983 10.2149   5
   0  -5 -14 5.41161 11.2478   1
   0  -5 -14-7.59425 11.1612   3
   0   5  14-8.84583 15.0093   5
   0   5 -14-6.81937 14.1718   3
   0   5 -15 64.1135 22.1509   3
   0   5  15 39.3992 14.9279   6
   0   5 -15 40.4851 21.4064   2
   0  -5 -15 23.0611 16.4653   3
   0  -5 -15 24.6008 23.6706   4
   0  -5  15 90.0158 26.7504   6
   0  -5  15 55.9549 21.7620   5
   0   5  15 26.4863 21.5561   5
   0   5 -16-9.38036 17.7937   2
   0  -5 -16-7.83523 6.65226   3
   0   5  16-4.28073 8.89873   6
   0  -5  16 6.95125 15.6024   5
   0  -5  16-9.12868 10.9541   6
   0   5  16-8.10749 9.72967   5
   0   5 -16 7.69710 14.6016   3
   0   5 -17 32.2933 17.0563   3
   0   5  17 26.1788 13.1876   6
   0   5 -17 70.1717 27.0030   2
   0  -5 -17 15.6680 13.6446   3
   0  -5 -17 57.6121 29.4828   4
   0  -5  17 46.4227 21.0640   6
   0   5  17 32.0063 19.4439   5
   0  -5  17 28.3057 17.2562   5
   0   5 -18 8.48365 12.4637   3
   0   5 -18-8.20064 13.9117   2
   0  -5 -18-8.11848 6.88623   3
   0  -5 -18-10.9766 18.6209   4
   0  -5  18-9.31607 13.6867   6
   0   5  18 4.50621 10.1127   6
   0  -5  18-7.23089 8.67386   5
   0   5  18 7.90658 9.48438   5
   0  -5 -19 474.508 71.0236   3
   0  -5  19 454.102 72.0423   6
   0  -5 -19 528.580 78.0533   4
   0   5 -19 512.591 72.8520   3
   0  -5  20 9.55844 11.4663   6
   0   5  20 7.70860 13.0775   5
   0   5  20-5.01269 12.7559   6
   0   5 -20-8.88892 13.0595   3
   0   5 -20-7.18538 10.5569   2
   0  -5 -20 9.72124 16.4916   4
   0  -5 -20 8.61119 12.6515   3
   0   5  21 38.0031 19.0644   5
   0   5  21 78.9453 22.5662   6
   0   5 -21 27.4065 18.1980   3
   0   5 -21 88.0908 25.0117   2
   0  -5 -21 81.6700 27.2374   4
   0  -5 -21 72.3785 26.0527   3
   0   5  22-7.24674 6.15083   5
   0   5  22 5.55919 10.5462   6
   0   5 -22-8.80311 7.47024   3
   0   5 -22 6.42217 9.43774   2
   0  -5 -22-8.41058 14.2696   4
   0  -5 -22-9.50558 13.9668   3
   0   5  23 6.98685 10.3310   5
   0   5  23 24.9090 15.8891   6
   0   5 -23-8.57186 12.6474   3
   0   5 -23 18.2045 14.6050   2
   0  -5 -23 23.4208 16.2624   4
   0  -5  23 18.6273 13.7329   6
   0  -5  24-8.98907 10.7858   6
   0   5  24 6.21088 9.12822   5
   0   5  24-6.63873 7.96755   6
   0   5 -24 7.70643 11.3247   3
   0   5 -24 5.86786 11.1322   2
   0  -5 -24 7.23684 10.6350   4
   0  -5 -24-9.98471 11.9799   3
   0  -5 -25 10.1902 12.2375   3
   0   5 -25 7.13605 10.5001   3
   0   5 -25 5.54205 11.5294   2
   0   5  25 6.51827 11.0731   6
   0  -5  25 8.54841 10.2708   6
   0   5  25 5.91875 8.71504   5
   0  -5 -26 12.4461 14.9323   4
   0  -5 -26-10.2167 12.2585   3
   0   5 -26 6.44297 9.46972   3
   0   5 -26-5.41289 10.2701   2
   0  -5 -27-10.0395 12.0547   3
   0   5 -27 10.1946 11.4515   2
   0  -5 -28-9.66037 0.84236   3
   0   6   0 53755.4 4568.66   3
   0  -6   0 50518.6 4565.86   5
   0   6   1-16.1212 36.1808   2
   0   6  -1 21.0817 35.7658   2
   0   6  -1 6.61787 7.94973   3
   0   6  -2 532.073 68.4088   3
   0   6   2 903.569 108.568   2
   0   6  -2 871.117 140.883   2
   0  -6   2 488.004 73.8446   6
   0  -6   2 427.415 66.0016   5
   0   6  -3 6.29243 11.9503   4
   0   6   3-11.5944 21.9990   2
   0   6  -3 12.4272 12.9244   3
   0  -6   3 6.63444 9.76621   5
   0  -6  -3 7.45574 12.6629   4
   0   6  -4 2341.78 236.261   4
   0  -6  -4 2403.26 244.373   4
   0   6  -4 2553.83 239.564   3
   0   6   4 3130.73 263.136   2
   0  -6   4 2249.21 248.871   6
   0   6   4 2231.50 241.916   6
   0  -6   4 2498.56 242.242   5
   0   6  -5 5.29973 8.99055   4
   0  -6  -5 7.61639 14.4456   3
   0  -6   5-9.12932 10.9511   6
   0  -6  -5 7.79522 14.7848   4
   0   6  -5-5.91025 10.0262   3
   0  -6   5 6.69639 11.3599   5
   0   6   5-7.30257 12.3882   6
   0   6   5-8.24600 17.1325   2
   0   6  -6 75.0642 22.2204   3
   0  -6   6 74.1423 29.8212   6
   0  -6  -6 71.6447 28.5558   4
   0   6   6 156.828 33.0012   6
   0  -6   6 176.694 32.3970   5
   0  -6  -6 135.497 30.0221   3
   0   6  -6 69.0672 20.8846   4
   0  -6  -7-7.53079 12.7756   3
   0   6  -7 4.62796 6.79963   4
   0   6   7 18.4156 13.7760   2
   0  -6   7-9.44502 11.3301   6
   0  -6  -7-8.31655 14.1086   4
   0   6   7-6.32443 10.7292   5
   0   6  -7-5.64253 10.7023   3
   0   6   7 7.48411 15.5498   6
   0  -6   7 6.71090 8.05049   5
   0   6  -8 41.6581 12.7644   1
   0  -6  -8 90.8931 26.2979   3
   0   6  -8 132.077 26.4566   4
   0   6   8 99.1811 25.7332   2
   0   6  -8 155.331 53.4641   2
   0  -6  -8 145.596 36.5920   4
   0   6   8 132.524 28.5900   5
   0  -6   8 100.893 31.3100   6
   0   6   8 144.673 32.4228   6
   0  -6   8 99.7344 26.0144   5
   0   6   9-6.34389 9.32044   5
   0  -6  -9-8.82281 18.3312   4
   0  -6   9 2.26607 4.29876   1
   0  -6  -9 7.63464 11.2167   3
   0   6  -9-5.63610 9.56154   3
   0   6  -9 15.4393 29.2831   2
   0   6   9 5.04596 9.57080   2
   0   6  -9 2.55591 5.73646   1
   0   6   9-6.55749 12.4376   6
   0  -6  10 23960.6 2569.78   1
   0   6 -10 43454.3 2648.26   2
   0  -6 -10 30730.7 2593.21   3
   0   6 -10 32101.4 2585.26   3
   0   6  10 37656.5 2594.22   5
   0   6 -10 23449.5 2573.62   1
   0   6  10 35328.0 2589.00   6
   0  -6 -10 32009.6 2601.38   4
   0  -6  10 30548.3 2587.60   5
   0  -6 -11-7.65219 11.2424   3
   0   6 -11-12.3985 21.0332   2
   0  -6  11 8.47421 12.4500   6
   0  -6  11 3.83476 7.96772   1
   0  -6  11 6.40984 9.41723   5
   0   6  11-6.41456 14.3954   5
   0  -6  12 4993.62 501.837   5
   0  -6  12 5475.68 512.065   6
   0   6  12 5412.22 498.648   6
   0  -6 -12 5502.17 517.298   4
   0  -6 -12 4909.05 505.386   3
   0   6 -13 10.1831 17.2778   2
   0  -6 -13-9.90898 14.5613   4
   0   6  13-13.1305 13.6444   5
   0  -6  13 6.65051 13.8214   5
   0  -6  13-8.25448 7.00907   6
   0   6  13 4.85461 12.3575   6
   0  -6 -14 5100.96 543.375   3
   0  -6  14 5201.01 542.505   5
   0  -6 -14 5009.69 553.765   4
   0  -6  14 6625.38 554.612   6
   0  -6 -15-9.95204 14.6211   4
   0   6  15-4.15245 9.31891   6
   0   6 -15-8.53652 14.4816   2
   0   6  15-7.60262 14.4197   5
   0  -6  15 8.12795 11.9412   6
   0   6 -15 12.5178 14.0461   3
   0  -6 -16 39.2663 24.7698   4
   0   6  16 115.101 23.1567   6
   0   6 -16 102.542 31.2848   2
   0   6  16 146.389 32.2058   5
   0  -6  16 153.165 33.3175   6
   0   6 -16 195.521 34.7483   3
   0  -6  17-8.14632 13.8202   6
   0  -6 -17 9.57682 14.0703   4
   0   6  17-3.86940 8.68452   6
   0   6 -17-7.27487 12.3419   2
   0   6  17 13.7529 13.0429   5
   0  -6 -17-7.17025 10.5349   3
   0   6 -17-7.06261 11.9819   3
   0  -6  18 16.5372 14.0270   6
   0  -6 -18-9.24631 13.5841   4
   0   6  18 3.93056 6.66788   6
   0   6 -18 6.79972 9.98975   2
   0   6  18-6.80135 11.5379   5
   0  -6 -18-7.33485 12.4430   3
   0   6 -18-7.21076 10.5936   3
   0  -6  19-8.40322 14.2596   6
   0  -6 -19-8.82924 12.9761   4
   0   6 -19-6.38027 10.8292   2
   0   6  19-4.04465 9.08347   6
   0   6  19 6.76837 9.94977   5
   0   6 -19-7.49467 14.2190   3
   0  -6 -19-7.35147 12.4760   3
   0   6  20 7504.96 704.981   5
   0  -6  20 8266.20 715.281   6
   0   6  20 7456.06 695.691   6
   0   6 -20 8302.86 706.251   2
   0  -6 -20 8177.92 711.312   3
   0   6 -20 7286.53 709.345   3
   0  -6 -21-7.85301 13.3220   4
   0  -6 -21 7.88822 11.5889   3
   0   6  21 8.93861 12.5730   6
   0  -6  21-8.45122 16.0290   6
   0   6 -21 7.68105 11.2845   3
   0   6  21-6.55092 5.55654   5
   0   6  22 3114.85 462.152   5
   0  -6  22 7354.01 494.155   6
   0   6 -22 6300.80 474.625   2
   0  -6 -22 6499.23 484.541   4
   0  -6 -22 6645.01 488.948   3
   0   6 -22 3823.08 470.132   3
   0  -6 -23 8.39609 14.2439   3
   0   6 -23 5.22647 13.3001   2
   0   6 -23-7.62913 11.2091   3
   0   7   0-12.5871 21.3812   2
   0   7  -1 12.8188 13.3424   4
   0   7  -1 14.1138 20.7516   2
   0   7   1 11.1349 23.1495   2
   0   7  -1 5.86756 12.2190   3
   0   7   2 6.69241 11.3539   6
   0   7  -2-5.67166 11.7847   3
   0   7  -2-15.3472 26.0357   2
   0   7   2 9.77665 16.5858   2
   0   7  -2-6.11407 12.7038   4
   0   7  -3 971.964 132.469   2
   0  -7   3 555.924 77.9779   5
   0   7   3 848.641 97.8438   2
   0   7  -3 711.310 81.6106   4
   0   7   3 706.475 83.9733   6
   0   7  -3 612.914 78.5740   3
   0   7  -4 16.5235 24.2799   2
   0   7  -4-5.38857 9.15313   4
   0  -7   4-7.98059 13.5464   6
   0   7   4-6.43882 9.47099   6
   0  -7   4-6.01928 11.4260   5
   0   7  -4-5.36290 9.10963   3
   0   7   5 293.060 45.6714   6
   0   7  -5 256.044 39.4966   3
   0   7   5 274.854 46.3481   2
   0   7  -5 179.073 57.9587   2
   0  -7   5 211.035 44.3682   6
   0   7   6 6.50667 13.5188   6
   0   7  -6-5.08954 8.63409   3
   0   7   6 5.64088 6.76664   5
   0  -7   6-8.17290 12.0072   6
   0   7   6 6.13588 10.4091   2
   0   7  -6-15.5540 22.8510   2
   0   7  -7 130.564 48.9182   2
   0   7   7 143.623 29.6922   2
   0   7   7 58.1607 23.9263   6
   0  -7   7 119.119 29.2751   5
   0  -7   7 162.972 34.9361   6
   0  -7  -7 123.118 29.9324   4
   0   7   7 107.187 27.6207   5
   0   7  -7 165.944 27.8698   3
   0  -7   8-8.11255 13.7625   6
   0   7  -8 5.14695 4.36629   3
   0  -7   8-6.30579 9.26438   5
   0   7   8 6.21312 12.9091   6
   0  -7  -8-6.77274 9.95037   3
   0  -7  -8-6.94957 8.33666   4
   0   7   8 5.60637 9.51103   5
   0   7  -8 13.3004 19.5402   2
   0  -7   9 151.055 36.2471   6
   0   7  -9 67.3085 19.8652   3
   0  -7   9 39.0282 21.2446   5
   0  -7  -9 126.905 28.1454   3
   0  -7  -9 63.7537 21.9810   4
   0   7   9 158.368 29.4715   5
   0   7  -9 168.922 46.7000   2
   0  -7  10-7.93838 16.4939   6
   0   7 -10 5.11353 9.69953   3
   0   7  10-5.46141 8.02473   6
   0  -7  10 6.54467 11.1033   5
   0  -7 -10-6.65981 9.78513   3
   0  -7 -10 7.23512 6.13839   4
   0   7  10-5.62538 10.6703   5
   0   7 -10-10.8927 13.0670   2
   0  -7  11 101.426 28.8179   6
   0   7 -11 56.3308 18.5485   3
   0   7  11 40.6206 17.3739   6
   0  -7 -11 66.0500 22.6489   3
   0  -7 -11 118.836 30.9031   4
   0   7  11 92.0488 24.2868   5
   0   7 -11 49.1524 25.8440   2
   0  -7  12-7.48063 15.5432   6
   0  -7 -12-6.64207 9.75945   3
   0   7 -12-5.31379 9.01583   3
   0   7  12 4.78851 9.08355   6
   0   7 -12-8.82801 14.9769   2
   0   7  12 5.72795 9.71832   5
   0  -7 -12-7.58276 12.8645   4
   0   7 -13 498.746 71.0103   3
   0  -7 -13 489.900 74.1847   3
   0   7 -13 705.299 86.2572   2
   0   7  13 563.125 70.1022   6
   0  -7  13 552.783 78.2051   6
   0  -7 -13 462.608 76.0048   4
   0  -7  14-7.29109 12.3709   6
   0  -7 -14 6.71943 9.87449   3
   0   7 -14-5.48392 10.4037   3
   0   7  14 13.2030 16.7999   5
   0   7  14-4.15372 7.05023   6
   0   7 -14 7.31019 10.7422   2
   0  -7 -14 15.5988 14.7945   4
   0  -7 -15 6.94499 11.9085   3
   0   7 -15 13.4154 17.1564   2
   0   7  15 36.2809 16.3116   5
   0   7  15 15.6123 10.0820   6
   0  -7  15 14.1755 13.5543   6
   0   7 -15 17.7334 15.1412   3
   0   7  16-3.68758 7.01133   6
   0   7 -16-6.09631 12.6757   3
   0  -7 -16-7.79139 9.35908   4
   0  -7 -16-6.89758 8.28857   3
   0   7 -16-6.18612 11.7432   2
   0   7  17 23.5439 14.1820   5
   0   7 -17 12.7176 17.1066   3
   0  -7 -17 15.3503 11.3522   4
   0   7 -17 5.75376 10.9917   2
   0   7  18-5.79767 8.51916   5
   0   7 -18 6.65430 13.8265   3
   0   7 -18 5.36702 11.1521   2
   0  -7  18-7.10002 6.02452   6
   0  -7 -18 14.9613 12.6913   4
   0  -7  19 186.999 35.9228   6
   0   7 -19 120.356 31.7846   3
   0   7 -20-6.95199 11.8090   3
   0   8   0 16336.5 1607.88   3
   0   8   0 19463.8 1616.11   6
   0   8   0 19713.2 1615.73   4
   0   8   1-5.94859 15.1371   4
   0   8   1 7.84488 13.3083   2
   0   8  -1-9.13842 18.9868   2
   0   8   1-5.80983 12.0711   6
   0   8  -1 4.79372 8.13237   3
   0   8   1 4.85109 10.8867   3
   0   8   2 350.410 48.6807   3
   0   8  -2 340.393 47.0133   3
   0   8   2 300.022 51.5073   2
   0   8   2 370.162 50.7895   6
   0   8   2 290.557 49.8288   4
   0   8   3-6.51720 13.5441   2
   0   8  -3-10.3349 17.5350   2
   0   8   3-5.33284 9.05182   5
   0   8   3 5.16083 8.76019   3
   0   8  -3-4.54372 7.71403   3
   0   8   4 1596.09 172.100   2
   0   8  -4 1819.34 191.937   2
   0   8  -4 1445.76 164.276   3
   0   8   4 1702.10 170.818   6
   0   8   4 2036.38 174.068   5
   0   8   5 10.4287 8.85056   5
   0   8   5-5.64862 10.7175   6
   0   8  -5 4.50680 7.65099   3
   0   8  -5-10.6829 15.6974   2
   0   8  -6 321.120 45.0928   3
   0  -8   6 321.941 51.4186   6
   0   8   6 431.147 52.8137   6
   0   8   6 339.650 48.8286   5
   0   8   7-5.15825 9.78604   5
   0   8  -7 9.97578 11.9686   2
   0   8  -7 4.47622 6.58011   3
   0   8   7 10.8543 9.20947   6
   0   8   8 15.3002 10.6215   5
   0   8  -8-9.39162 13.8170   2
   0   8  -8 4.60023 9.58579   3
   0   8   8 10.3697 11.6586   6
   0   8  -9-8.69661 16.4955   2
   0  -8   9 6.81239 11.5582   6
   0   8   9 5.18622 7.62163   5
   0   8   9-4.93665 8.37674   6
   0   8  -9 4.54391 9.44268   3
   0   8 -10 11304.4 1084.71   3
   0   8  10 14635.4 1093.89   5
   0  -8  10 12654.0 1095.81   6
   0   8  10 11757.9 1085.68   6
   0   8 -10 11154.8 1099.49   2
   0  -8  11 13.0672 13.5832   6
   0   8  11-4.47588 7.60807   6
   0   8 -11 14.5723 15.1459   2
   0   8 -11 4.57860 7.78198   3
   0   8  12 2863.88 238.841   5
   0   8 -12 2310.62 236.674   2
   0   8 -12 2202.80 227.831   3
   0  -8  12 2308.97 234.586   6
   0  -8  13-6.25139 10.6159   6
   0  -8 -13-6.14359 7.38529   4
   0   8  13-5.35609 9.09895   5
   0   8 -13-4.84788 9.20738   3
   0   8 -14 2610.59 249.307   3
   0   8 -15 5.38302 12.0894   3
   0   8 -16 146.098 30.5723   3
   0   9   0 5.13675 7.54679   6
   0   9   0-6.06083 10.2818   2
   0   9  -1 16.0668 12.0687   6
   0   9   1 5.07037 9.67898   6
   0   9  -1 19.2690 14.4558   2
   0   9   2 10.2483 10.6477   6
   0   9  -2-5.59234 6.71048   6
   0   9  -2-6.76667 9.94267   2
   0   9   2 5.23045 11.7392   5
   0   9  -3 186.803 35.8723   6
   0   9   3 233.425 36.8747   6
   0   9  -3 238.572 43.5963   2
   0   9   3 248.471 39.4094   5
   0   9   4 5.02689 8.52847   6
   0   9   4-5.05589 7.42869   5
   0   9   5 88.9718 23.8735   5
   0   9   6-4.97287 11.1687   5
   0   9   6-5.32132 11.9501   4
   1   0   0-6.51570 12.3585   2
  -1   0   0-6.01882 11.4162   2
  -1   0   0-8.42918 10.1118   4
   1   0   0 7.63155 12.9468   4
  -1   0   0 11.7935 20.0070   1
   1   0   0-11.0675 16.2601   1
   1   0   0 11.8360 12.2962   3
  -1   0   0-5.22050 4.42950   3
   1   0   0-5.06532 12.8898   6
  -1   0   0-4.78175 8.11261   6
  -1   0   0 7.08663 13.4413   5
   1   0   0 6.09140 11.5538   5
   1   0   0-10.3870 12.4602   1
  -1   0   0-10.3989 17.6412   1
   1   0   1-9.65361 14.1839   1
  -1   0  -1-9.75396 18.5009   1
   1   0  -1-10.0021 14.6959   1
  -1   0   1-10.0659 17.0772   1
  -1   0  -1 5.22890 12.5462   6
   1   0   1-4.90852 8.32926   6
   1   0   1 5.69287 6.83176   5
  -1   0  -1 6.00624 10.1910   5
   1   0   1 20.2282 19.1839   1
  -1   0   1-7.68783 13.0433   5
   1   0  -1 6.11422 8.98484   5
  -1   0   1 6.23528 7.48215   2
  -1   0  -1 11.9735 12.4401   2
   1   0   1 6.83487 11.5965   2
   1   0   1 7.78382 11.4372   4
   1   0   1 5.91426 10.0350   3
  -1   0  -1 5.63047 8.27433   3
  -1   0   1-7.93392 11.6577   4
   1   0  -1 7.03546 8.44171   4
  -1   0   1-5.88562 9.98645   3
   1   0  -1 6.64126 12.5977   3
   1   0  -1 4.50069 7.63763   6
  -1   0   1-10.6360 12.7599   1
  -1   0  -1 9.59753 11.5144   1
   1   0  -1 10.1622 17.2405   1
   1   0  -2 3.92773 8.16080   6
  -1   0   2 9.70126 8.22894   6
   1   0   2-5.41627 10.2730   6
  -1   0  -2-5.83745 8.57626   3
   1   0   2 10.0401 12.0437   1
  -1   0  -2-9.23893 17.5232   1
  -1   0  -2 5.69664 10.8047   6
   1   0   2-5.15957 7.58040   5
  -1   0  -2 5.21288 8.84344   5
   1   0   2-9.70669 11.6438   1
  -1   0  -2-10.2786 12.3299   1
  -1   0   2 7.95343 13.4925   5
   1   0  -2-7.06458 11.9846   5
   1   0   2-6.42841 12.1926   2
  -1   0  -2 6.56473 12.4512   2
  -1   0   2-6.47757 12.2859   2
   1   0  -2 7.56829 14.3545   2
   1   0   2-8.06622 9.67603   4
  -1   0  -2 9.28999 17.6200   4
  -1   0   2 7.24660 10.6465   4
   1   0  -2-6.45948 13.4209   4
   1   0  -2 9.89156 16.7803   1
   1   0  -2-7.58624 14.3886   3
  -1   0   2-6.62576 11.2402   3
  -1   0   2-10.8860 18.4672   1
   1   0  -2-12.2996 25.5547   1
  -1   0   3 46.3462 15.8213   6
   1   0  -3 4.58198 11.7572   6
  -1   0  -3 32.5464 19.1858   6
   1   0   3 53.7805 22.8587   6
  -1   0   3-7.31377 12.4991   3
   1   0  -3 8.46623 16.1286   3
   1   0   3-5.93222 10.1767   3
  -1   0  -3 5.95210 11.3900   3
  -1   0  -3 5.44743 14.6896   5
   1   0   3 5.28342 12.7654   5
  -1   0   3 9.40450 17.9011   5
  -1   0  -3 35.2148 26.3859   1
   1   0   3 21.8340 18.5815   1
  -1   0   3 54.3674 21.6213   2
   1   0  -3 23.9731 23.5286   2
   1   0   3-6.24891 16.8294   2
  -1   0  -3 6.30464 13.1861   2
  -1   0  -3 69.5230 25.3181   4
  -1   0   3 20.6613 14.3890   4
  -1   0  -3 10.5885 22.0515   1
   1   0   3 11.1052 16.3851   1
   1   0  -3-12.8163 21.7944   1
  -1   0   3 25.6963 24.4154   1
   1   0  -3 22.0941 18.8014   1
  -1   0   3 46.9996 24.4594   1
  -1   0   4 25.1362 18.8049   3
  -1   0   4 5.64133 10.7026   6
   1   0  -4 4.90813 10.2006   6
  -1   0  -4 15.4818 17.3736   6
   1   0   4 12.1592 10.3167   3
  -1   0  -4-6.43735 12.2120   3
  -1   0  -4-5.55339 10.5359   5
   1   0   4-12.1426 17.8409   1
  -1   0  -4 12.3543 20.9596   1
   1   0   4 5.84460 9.91810   5
   1   0  -4-8.00143 11.7579   5
  -1   0   4-10.5508 15.5027   5
  -1   0   4 6.61948 12.5574   4
   1   0   4-9.53991 19.8225   4
  -1   0   4 12.1225 17.8114   1
   1   0  -4 11.2879 13.5427   1
  -1   0  -4 11.2567 16.5396   1
   1   0   4-12.0778 17.7458   1
  -1   0   4-13.8322 23.4666   1
   1   0  -4-13.5635 16.2720   1
   1   0   4 6.13059 12.7399   2
  -1   0  -4 6.12621 10.3957   2
   1   0  -4 8.46618 17.5918   2
  -1   0   4 7.05582 11.9723   2
  -1   0   5 27.6755 20.7935   3
   1   0  -5 54.6860 24.6214   3
   1   0  -5 16.9495 15.2783   6
  -1   0   5 6.60428 13.8583   6
  -1   0  -5 36.4170 23.2482   6
   1   0   5 25.6901 24.4399   1
  -1   0  -5 39.8160 33.8281   1
   1   0   5 6.60573 12.6784   3
  -1   0  -5 45.9755 23.5145   3
   1   0   5 17.5537 14.1714   5
   1   0  -5 69.1945 26.5230   5
  -1   0  -5 23.5479 24.5395   1
   1   0   5 12.5370 28.2017   1
   1   0  -5 43.5506 21.4156   4
  -1   0   5 14.6275 17.6535   4
   1   0   5 10.4263 17.7937   4
  -1   0  -5 11.1146 21.1699   4
  -1   0   5 12.1975 27.4418   1
   1   0  -5-11.3009 21.5217   1
   1   0  -5-14.0112 26.6453   1
  -1   0   5-14.2134 20.9717   1
   1   0   5 6.02480 12.6674   2
   1   0  -5 70.0525 28.8316   2
  -1   0   5 28.7677 21.2209   2
  -1   0  -5 11.8957 13.4884   2
   1   0  -6-6.73990 14.0046   6
  -1   0   6 15.1496 15.7392   6
  -1   0  -6 9.36725 21.0223   3
   1   0   6-7.48387 16.7960   3
   1   0   6-12.9865 19.0798   1
   1   0   6-6.38226 9.37830   5
   1   0   6-6.40209 10.8622   2
  -1   0   6 12.5408 21.2753   5
   1   0  -6 9.31377 17.6660   5
   1   0   6-5.40677 11.2351   5
  -1   0  -6 13.6563 25.9020   1
  -1   0   6-7.67392 14.5560   4
   1   0  -6-8.01998 17.9990   4
  -1   0  -6-11.5443 16.9612   4
   1   0   6 11.3298 19.2209   4
   1   0  -6-11.6168 24.1367   1
  -1   0   6 14.8597 21.8318   1
   1   0  -6-15.0277 22.0785   1
  -1   0   6 10.6503 15.6479   3
   1   0  -6-12.4544 23.6224   3
  -1   0  -6-5.90345 15.0232   2
  -1   0  -7 584.454 82.1585   3
   1   0   7 285.284 52.4615   3
  -1   0  -7 14.3075 47.4291   1
   1   0   7 210.318 60.2991   1
  -1   0  -7 371.758 71.7724   1
   1   0   7 392.749 75.7041   1
   1   0   7 299.509 49.2846   5
  -1   0   7 471.944 77.5195   5
   1   0  -7 323.816 57.4604   2
  -1   0  -7 352.346 70.8871   4
  -1   0   7 434.413 58.3430   2
   1   0  -7 397.212 70.3295   1
  -1   0   7 335.327 68.7457   1
  -1   0   7 125.260 58.5018   1
   1   0  -7 197.416 57.8949   3
   1   0   7 481.021 77.9524   6
   1   0  -7 172.197 50.6618   6
   1   0   8 15.8713 26.9255   6
  -1   0  -8-14.5947 17.5089   3
  -1   0  -8-13.8506 23.4977   1
   1   0   8 13.9097 13.1934   5
   1   0   8 7.48321 16.7954   2
   1   0   8 13.6762 30.6924   1
   1   0   8 15.8077 17.7392   5
  -1   0   8-14.0395 11.9112   5
   1   0  -8 20.5956 19.5330   4
  -1   0   8 8.42158 15.9748   4
  -1   0  -8-12.9148 21.9104   4
  -1   0   8-13.9048 23.5897   1
  -1   0   8 7.06653 14.6842   2
  -1   0   8-15.8807 23.3324   1
   1   0  -8-17.8367 30.2595   1
   1   0  -8-15.1135 22.2054   3
   1   0  -8-9.36952 15.8967   2
  -1   0  -8 17.6638 12.2359   2
   1   0   9 36.9329 24.6544   5
   1   0   9 15.3525 18.8423   2
  -1   0  -9 24.0788 20.5734   2
  -1   0  -9 32.4753 37.2307   1
   1   0   9 85.6659 39.0500   1
   1   0  -9 108.287 45.1172   1
  -1   0   9 30.7658 25.7604   6
   1   0   9 111.455 59.3610   6
   1   0   9 97.6985 52.2385   1
  -1   0  -9 133.778 44.3373   1
  -1   0   9 99.3299 38.8194   5
   1   0  -9 100.673 36.3121   4
  -1   0   9 116.991 38.9225   4
  -1   0  -9 177.710 51.1146   4
  -1   0   9 249.582 58.9056   1
  -1   0   9 227.681 42.4816   2
   1   0  -9 38.5377 40.7558   1
   1   0  -9 16.0214 31.3312   3
  -1   0  -9 185.293 54.0028   3
  -1   0 -10 18.5286 22.2265   3
   1   0  10 16.9589 20.3436   1
  -1   0 -10-16.0251 23.5436   1
  -1   0  10-17.4594 14.8100   1
   1   0  10-16.8200 20.1770   6
  -1   0  10-10.5358 19.9834   6
  -1   0 -10-6.00527 11.3909   2
   1   0  10-7.74172 13.1341   2
   1   0 -10-14.8843 21.8676   1
  -1   0 -10-17.2308 32.6811   1
   1   0  10-15.1441 22.2494   1
   1   0  10 17.2075 16.3190   5
  -1   0  10 14.0224 11.8949   5
   1   0 -10-11.9146 17.5048   4
  -1   0  10-9.41756 21.1350   4
  -1   0 -10-14.5543 21.3828   4
  -1   0  10 15.4795 18.5690   1
   1   0 -10 20.3894 29.9553   1
   1   0 -10 16.4773 19.7659   3
   1   0 -10-9.75478 16.5489   2
   1   0  11 36.6733 22.0849   5
  -1   0  11 13.6044 25.8790   5
   1   0 -11 16.1755 23.8467   1
   1   0  11 16.0536 30.5126   1
  -1   0 -11 36.0998 34.2918   1
  -1   0  11-10.6787 15.8133   6
   1   0  11 77.6994 41.7293   6
  -1   0 -11 67.6958 38.0316   1
   1   0  11 17.7574 30.1891   1
   1   0 -11 24.6713 29.6608   4
   1   0 -11 38.4142 21.6429   2
  -1   0  11 15.8518 23.3728   1
   1   0 -11-16.5122 24.3396   3
  -1   0 -11 55.7833 44.6538   3
  -1   0 -11 11.8157 12.4338   2
   1   0  11 8.30661 18.7464   2
  -1   0 -12-18.5519 31.4718   3
  -1   0 -12-18.0323 26.4921   1
  -1   0  12 18.8825 42.3752   1
  -1   0  12-10.5975 12.7123   6
   1   0  12-14.8761 21.8551   6
   1   0  12-8.46538 14.3609   2
   1   0  12 16.9514 20.3341   1
  -1   0 -12 18.6336 27.3755   1
   1   0 -12-17.3745 14.7372   1
  -1   0  12 13.0183 11.0424   5
   1   0  12-9.31593 7.90201   5
   1   0 -12 12.6525 21.4639   4
  -1   0 -12 32.0317 33.2758   4
  -1   0  12 16.0976 19.3099   1
   1   0 -12-21.7329 31.9287   1
   1   0 -12-16.1989 19.4315   3
   1   0 -12 9.35781 15.8748   2
  -1   0 -13 16.9163 28.6972   3
   1   0  13 18.5156 15.7052   1
  -1   0  13-19.3314 23.1890   1
  -1   0 -13 19.1700 28.1635   1
  -1   0  13-10.3503 12.4158   6
   1   0  13 12.8750 21.8414   6
   1   0  13 18.0737 22.9955   2
   1   0  13-8.79669 12.9237   5
  -1   0  13-12.3521 18.1471   5
   1   0 -13-17.5098 25.7244   1
   1   0 -13 25.4888 21.6199   4
  -1   0 -13 16.3870 24.0748   4
  -1   0  13-16.0687 23.6073   1
   1   0 -13-21.7639 26.1069   1
   1   0 -13-9.03233 15.3227   2
   1   0 -13 15.6310 18.7502   3
  -1   0 -14 19.2436 28.2782   1
   1   0  14-12.1788 23.1070   6
  -1   0  14-9.99870 16.9730   6
  -1   0 -14-19.1246 16.2332   1
   1   0  14 18.4439 27.1036   1
  -1   0  14-18.9452 22.7340   1
  -1   0  14 11.6336 13.9686   5
   1   0  14-8.08909 6.88857   5
   1   0 -14-12.6360 18.5742   4
  -1   0 -14-16.0451 27.2261   4
   1   0 -14-14.8975 21.8950   3
   1   0 -14-21.4286 25.7120   1
  -1   0 -14-15.8274 18.9956   3
   1   0 -14-8.65853 12.7354   2
   1   0  15-8.89642 13.1151   2
   1   0  15 17.2731 38.7786   1
   1   0 -15 18.0145 21.6365   1
   1   0  15 10.6201 22.0918   6
  -1   0  15 9.72022 20.2246   6
  -1   0 -15 19.2608 23.1298   1
   1   0  15 18.1090 15.3985   1
  -1   0  15 17.9080 15.2284   1
  -1   0  15 10.9132 18.5451   5
   1   0  15 32.1371 21.5774   5
   1   0 -15-12.3592 20.9943   4
  -1   0 -15 14.6165 24.8194   4
  -1   0  15 15.3517 22.5799   1
   1   0 -15-14.0714 16.9141   3
   1   0 -15 24.7702 15.6977   2
  -1   0 -15 14.4441 21.2482   3
   1   0  16 8.53436 17.7328   2
  -1   0  16 10.2158 17.3314   5
   1   0  16-7.40066 14.0379   5
  -1   0 -16-18.2239 21.8614   1
  -1   0 -16-13.2240 22.4344   3
   1   0 -16 13.2070 27.4406   3
   1   0 -16 15.1018 15.6897   2
  -1   0 -16-13.7891 20.2591   4
  -1   0  16 14.7914 12.5478   1
   1   0  16-10.0001 14.6930   6
  -1   0  16-9.26359 19.2478   6
   1   0 -16-17.3875 14.7496   1
  -1   0 -16-18.6230 31.5930   1
   1   0  16-15.9044 19.0791   1
   1   0 -16-19.9477 29.3067   1
   1   0  17 20.5050 14.2760   5
   1   0  17 16.8589 24.8113   1
  -1   0  17-15.5302 18.6865   1
  -1   0 -17 35.1418 42.1796   1
  -1   0 -17 36.4911 23.1166   3
   1   0 -17-18.9838 22.8189   1
   1   0 -17 11.4927 23.9229   4
  -1   0 -17 25.3013 24.0384   4
  -1   0  17 28.3334 29.4701   1
   1   0  17 8.91571 15.1953   6
  -1   0  17 8.79803 14.9966   6
   1   0  17 15.3194 22.5538   1
  -1   0 -17 17.8112 15.1782   1
   1   0 -17 32.1473 30.5211   1
   1   0 -17 14.3369 16.1534   2
  -1   0 -18 11.7374 19.9120   4
   1   0 -18-10.9761 24.6324   4
   1   0 -18-6.80355 9.99623   2
  -1   0  18 13.5128 16.2098   1
  -1   0  18 9.14381 17.3431   5
   1   0  18-6.48247 13.4691   5
  -1   0  18 14.1831 24.0608   1
  -1   0 -18-16.5194 19.8162   1
   1   0  18-16.0606 27.2457   1
   1   0 -18-14.9217 12.6574   1
   1   0  18-14.0333 23.8068   1
  -1   0 -18 17.1379 25.1783   1
   1   0  18-8.38648 17.4249   6
  -1   0  18 8.33745 17.3230   6
   1   0 -18 17.9664 26.3954   1
  -1   0 -18-11.1477 18.9116   3
   1   0 -19 44.4653 20.2732   2
  -1   0 -19 10.2518 15.2126   3
  -1   0 -19-15.7187 13.5034   1
   1   0  19 15.2094 28.9262   1
  -1   0  19 26.7648 22.8027   1
   1   0  19 15.5696 16.3153   6
  -1   0  19 7.88634 16.5244   6
   1   0  19 25.8282 24.5868   1
   1   0 -19 14.1609 20.9141   1
  -1   0 -19 16.3997 31.1781   1
  -1   0  19 59.8480 25.2124   5
   1   0 -19 31.3179 21.7948   4
   1   0 -19 16.9402 24.9793   1
  -1   0 -20-10.3093 12.3675   4
   1   0 -20 10.0032 16.9704   4
   1   0 -20-6.03987 10.2473   2
  -1   0  20-12.3694 14.8385   1
  -1   0 -20-14.6982 17.6319   1
  -1   0  20 12.4578 21.1342   1
   1   0  20-14.3427 21.0720   1
   1   0  20 12.2556 20.7912   1
  -1   0  20 7.99926 15.1726   5
   1   0  20 6.02809 12.5254   5
  -1   0  20-7.59610 12.8871   6
   1   0  20-7.32541 12.4279   6
  -1   0 -20-9.51990 13.9869   3
   1   0 -20-15.9372 19.1181   1
  -1   0 -21-9.80942 16.6430   4
   1   0 -21-9.47999 13.9300   4
   1   0 -21 17.1851 15.3673   2
  -1   0 -21-5.09513 11.4374   2
  -1   0  21 11.7739 17.2996   1
  -1   0 -21 13.8899 20.4080   1
  -1   0  21 11.7282 17.2324   1
   1   0 -21 12.5531 15.0605   1
  -1   0 -21-14.8776 17.8484   1
   1   0  21-11.3155 19.1976   1
   1   0  21 5.80146 9.84533   5
  -1   0  21 7.82269 11.4957   5
   1   0  21 6.82306 10.0276   6
  -1   0  21 7.17862 13.6180   6
   1   0 -21-9.45339 13.8909   3
   1   0 -21-14.9856 22.0175   1
  -1   0 -22-9.13600 17.3330   4
   1   0 -22-8.97827 17.0339   4
   1   0 -22-5.46002 12.2604   2
  -1   0  22 11.2222 21.2888   1
  -1   0 -22-4.70052 11.9685   2
  -1   0  22-10.8397 18.3935   1
   1   0  22-12.9253 15.5103   1
   1   0 -22-11.9227 17.5213   1
  -1   0 -22-14.1419 26.8256   1
   1   0  22-10.7185 15.7527   1
   1   0  22-5.56958 10.5720   5
  -1   0  22 6.78520 8.15016   6
   1   0 -22 14.1654 16.9973   1
  -1   0 -22-12.9461 19.0244   1
   1   0 -22-8.97771 13.1963   3
  -1   0 -23-8.62008 12.6654   4
   1   0 -23 8.48583 14.3966   4
   1   0 -23 5.18354 8.79524   2
  -1   0 -23-4.41683 11.2406   2
  -1   0  23-10.7276 18.1993   1
   1   0  23 10.6979 10.1466   5
  -1   0  23 6.89169 13.0724   5
   1   0  23-10.2635 8.70739   1
  -1   0 -23 13.5012 25.6076   1
   1   0 -23 11.3457 13.6108   1
  -1   0 -23-12.2186 14.6579   1
   1   0 -23-13.3480 22.6445   1
   1   0 -23-8.36069 14.1843   3
   1   0  23 12.1481 14.5733   1
  -1   0  23 10.2312 17.3573   1
   1   0  24 11.4089 9.67752   1
  -1   0  24-9.60501 11.5220   1
   1   0  24 5.75514 8.45555   6
  -1   0  24 6.22432 11.8057   6
   1   0  24 5.13211 7.54028   5
  -1   0  24-6.70384 9.84926   5
  -1   0 -24-7.33870 10.7819   3
   1   0 -24-7.78753 11.4413   3
   1   0 -24-4.90253 12.4754   2
   1   0 -24 8.04852 18.0623   4
  -1   0 -24-8.23924 17.1187   4
  -1   0 -24-11.9725 14.3619   1
   1   0 -24-12.5777 15.0878   1
   1   0  25 11.0458 11.4756   6
  -1   0  25-5.89683 8.66435   6
  -1   0  25 6.31029 10.7058   5
  -1   0 -25-6.82814 10.0324   3
   1   0 -25-7.26099 8.71098   3
  -1   0  25 9.08219 15.4078   1
  -1   0 -25 7.73027 17.3484   4
   1   0 -25 7.64341 14.4975   4
   1   0 -26-7.07115 11.9992   4
  -1   0 -26-7.42423 12.5980   4
   1   0 -26-6.85466 13.0042   3
  -1   0 -26-6.36929 10.8090   3
  -1   0  26-5.59273 9.49214   6
   1   0  26 5.21869 8.85794   6
  -1   0  27-5.59808 9.50391   5
   1   0  27-4.65511 8.83689   5
  -1   0 -27-7.32191 8.79080   4
  -1   0 -27-6.26626 9.21347   3
   1   0 -27-6.41153 12.1661   3
   1   0  27-5.02585 11.2848   6
  -1   0  27 5.44570 10.3353   6
   1   0  28 4.68075 7.94338   5
  -1   0  28-5.30309 7.79393   5
  -1   0 -28-13.8903 15.5874   4
  -1   0 -28-5.87838 7.05465   3
   1   0 -28 6.01015 10.1980   3
   1   0  28-4.76271 5.71711   6
  -1   0  28-5.18066 7.61412   6
   1   0  29 4.51005 9.37148   5
  -1   0  29-4.90530 7.20793   5
  -1   0 -29 6.78058 11.5035   4
  -1   0 -29 5.64423 8.29334   3
   1   0 -29-5.74554 6.89347   3
  -1   0  29 5.05262 9.58407   6
   1   0  29 4.57931 8.68648   6
  -1   0 -30 5.31037 10.0722   3
   1   0 -30 5.39626 6.47352   3
   1   0  30-8.67775 9.01510   6
  -1   0  30 4.81211 5.77285   6
   1   0  30-4.50171 6.61407   5
  -1   0  30-4.65492 7.89706   5
  -1   0 -31-5.10800 6.14114   3
   1   0 -31-5.07162 6.09760   3
   1   0  31-4.11196 8.55328   6
  -1   0  32 13.4391 10.7694   6
  -1   0  32 4.16885 8.68907   5
  -1   0  33-4.26534 6.27649   6
  -1   0  33-3.96137 8.23815   5
  -1   1  33 906.106 95.9743   6
  -1   1  32 4.04576 5.96421   5
  -1   1  32 8.65033 8.99982   6
  -1   1  31 1484.28 136.073   6
   1  -1  31 1280.37 132.452   6
  -1  -1 -31 1406.27 141.794   4
  -1   1  31 1410.25 133.685   5
   1   1 -31 1147.76 133.665   3
  -1  -1 -30 12.5690 10.6615   4
  -1   1  30 4.28310 5.13867   5
  -1  -1 -30-5.59780 8.22451   3
  -1   1  30 4.55733 8.64421   6
   1  -1  30-4.48684 6.59249   6
   1  -1  29 3788.47 349.128   6
  -1   1  29 3553.31 347.527   6
  -1  -1 -29 4093.49 358.492   4
  -1   1  29 3724.54 347.049   5
  -1  -1 -29 3831.93 354.217   3
  -1  -1 -28 12.4034 11.8259   3
  -1   1  28 14.3933 11.5751   6
   1  -1  28 14.8481 11.9369   6
  -1  -1 -27 16234.0 1359.98   3
   1   1 -27 14809.3 1354.96   3
   1  -1  27 14965.4 1350.86   5
  -1  -1 -27 17109.8 1365.54   4
  -1   1  27 14457.0 1349.78   6
   1  -1  27 15788.1 1352.83   6
  -1   1  27 14571.3 1348.15   5
  -1  -1 -26-7.63552 12.9534   4
  -1   1  26 5.07381 11.3868   6
   1   1 -26 10.1534 14.9170   2
  -1   1  26-4.92501 7.23614   5
   1  -1  26-5.41038 7.94917   5
   1   1 -26-6.33125 13.1546   3
  -1  -1 -26 6.96930 8.36054   3
   1  -1  25 6671.99 566.714   5
   1   1 -25 6187.74 569.286   3
  -1  -1 -25 6195.04 573.116   3
  -1   1  25 5724.50 560.451   5
  -1  -1 -25 6964.09 578.314   4
   1   1 -25 6338.03 563.823   2
  -1   1  25 6088.81 563.160   6
   1  -1  25 5962.48 564.964   6
   1  -1  24 6.09599 10.3425   5
  -1   1  24-5.30230 8.99624   5
  -1  -1 -24 7.82147 16.2512   3
   1   1 -24 7.10272 8.52145   3
   1  -1  24-8.47977 17.6189   1
   1   1 -24-9.91415 11.8935   1
   1  -1  24 6.30676 10.7000   6
  -1   1  24 5.40220 10.2473   6
  -1  -1 -24 8.28899 18.6024   4
   1   1 -24-5.71604 11.8771   2
  -1   1  23 484.457 62.2557   5
   1  -1  23 513.469 66.9958   6
  -1  -1 -23 429.936 74.8227   1
  -1  -1 -23 529.077 74.1968   3
   1   1 -23 389.162 65.0442   3
  -1  -1 -23 477.720 71.8770   4
   1   1 -23 436.189 67.9281   4
   1  -1  23 477.424 76.1178   1
  -1   1  23 426.275 69.5273   1
   1  -1  23 592.454 90.8052   1
   1   1 -22 6.67536 14.9806   2
   1  -1  22-13.2467 19.4613   1
  -1   1  22-9.09170 15.4234   1
  -1   1  22 5.84027 11.0771   6
   1  -1  22 7.15809 12.1432   6
  -1   1  22 5.85355 12.1619   5
   1  -1  22 6.75941 12.8204   5
   1   1 -22-7.79696 11.4550   3
  -1  -1 -22-9.02620 15.3123   3
   1   1 -22 7.60694 11.1758   4
  -1  -1 -22-9.30559 15.7863   4
   1   1 -22-10.8130 12.9709   1
  -1  -1 -22 16.4445 24.1594   1
   1  -1  22-9.37687 17.7847   1
   1   1 -22 16.5013 19.7942   1
  -1  -1 -22-11.1803 16.4255   1
  -1  -1 -21 223.267 64.5221   1
   1   1 -21 240.746 54.8994   1
   1   1 -21 328.330 50.2163   2
  -1   1  21 293.053 55.0182   1
  -1  -1 -21 289.455 59.0403   1
   1  -1  21 264.266 63.5221   1
  -1   1  21 299.221 61.6332   1
   1  -1  21 274.994 45.2958   5
  -1   1  21 296.100 45.0991   5
  -1  -1 -21 256.999 50.7565   3
   1   1 -21 336.363 55.2122   3
  -1  -1 -21 264.477 53.8760   4
   1   1 -21 191.765 46.0135   4
  -1   1  21 196.925 39.7533   6
   1  -1  21 231.197 45.2885   6
   1   1 -21 419.902 81.9877   1
  -1  -1 -20 17.8984 26.6382   1
   1  -1  20 41.9445 25.5155   1
   1   1 -20 123.278 43.3234   1
  -1  -1 -20 61.6770 30.5031   3
   1   1 -20 69.9864 28.0896   3
   1  -1  20 65.1262 23.3576   5
  -1  -1 -20 42.2489 28.6494   4
   1   1 -20 58.5244 26.8741   4
  -1  -1 -20 20.4766 12.4881   2
   1   1 -20 89.8034 27.2659   2
  -1   1  20 38.8776 27.2601   1
  -1  -1 -20 51.3099 29.1004   1
  -1   1  20 52.2353 25.4231   1
   1  -1  20 29.2092 28.0256   1
  -1   1  20 24.8351 17.1901   6
   1   1 -20 55.6758 31.7702   1
  -1  -1 -19 23805.5 2230.83   2
   1   1 -19 27376.1 2256.43   2
  -1  -1 -19 27583.7 2273.61   4
  -1   1  19 22633.7 2246.16   5
   1   1 -19 23211.4 2258.02   3
  -1  -1 -19 26626.7 2272.28   3
   1  -1  19 28325.4 2262.54   6
   1  -1  19 29077.4 2256.77   5
  -1   1  19 28681.1 2275.87   1
   1   1 -19 23053.3 2298.46   1
  -1  -1 -19 26463.7 2281.02   1
   1   1 -19 25268.2 2280.60   1
   1  -1  19 25465.9 2270.93   1
  -1  -1 -19 25900.7 2304.36   1
   1   1 -18 14.1893 24.5015   1
   1  -1  18 60.5365 29.4043   1
  -1  -1 -18 29.0315 25.0457   1
  -1   1  18 61.5825 31.6727   1
  -1   1  18 79.7899 24.2637   5
   1  -1  18 76.4269 25.5200   5
   1   1 -18 27.1511 20.8188   4
  -1  -1 -18 48.9659 27.8497   4
  -1  -1 -18 14.4697 13.0976   2
  -1   1  18 13.2099 15.5119   6
   1  -1  18 57.2389 25.9937   6
  -1  -1 -18 40.6279 14.1550   2
  -1   1  18 27.7066 26.6698   1
  -1  -1 -18 60.1984 35.6703   3
   1   1 -18 82.2480 30.5526   3
   1   1 -18 20.6520 25.1915   1
   1  -1  17 39597.6 3610.79   2
   1  -1  17 49179.8 3605.31   5
  -1   1  17 43489.1 3599.87   5
   1   1 -17 39834.0 3604.27   4
   1   1 -17 33552.8 3646.86   1
  -1   1  17 48605.2 3631.95   1
  -1  -1 -17 50102.2 3632.17   4
   1  -1  17 42144.8 3639.80   1
  -1  -1 -17 45160.7 3628.28   3
   1   1 -17 41170.0 3611.74   3
   1  -1  17 47033.2 3614.56   6
  -1   1  17 37654.9 3592.26   6
  -1  -1 -17 42009.2 3577.94   2
  -1  -1 -17 31896.9 3578.01   2
   1   1 -17 46530.4 3607.99   2
   1  -1  17 44895.5 3628.15   1
  -1  -1 -17 37269.8 3640.76   1
   1   1 -17 39870.4 3632.25   1
  -1   1  17 34655.5 3617.07   1
   1   1 -16 16.1973 30.7510   1
  -1  -1 -16 39.5526 33.5766   1
  -1  -1 -16 16.5198 24.3083   1
  -1   1  16 28.9366 27.4753   1
   1  -1  16 24.9924 18.7454   5
  -1   1  16 16.3021 18.3431   5
  -1  -1 -16 14.1225 26.8203   4
   1   1 -16 9.42173 19.6229   4
   1   1 -16 9.89809 20.6104   2
  -1  -1 -16 4.34429 8.35208   2
   1  -1  16 11.0221 18.7479   6
  -1   1  16 14.1481 15.9339   6
  -1   1  16 14.8222 21.8187   1
  -1  -1 -16 13.5217 9.60741   2
  -1  -1 -16 13.4497 22.8572   3
   1   1 -16 12.0526 20.4918   3
   1   1 -16 67.8693 42.9299   1
   1  -1  15 60132.8 6620.33   2
  -1   1  15 99337.7 6625.82   5
   1  -1  15 102741. 6626.29   5
   1   1 -15 59136.8 6609.50   4
  -1   1  15 83473.3 6650.08   1
  -1  -1 -15 68008.4 6643.78   1
  -1  -1 -15 109780. 6670.47   4
   1  -1  15 63183.6 6641.21   1
  -1  -1 -15 110446. 6671.52   3
   1   1 -15 96248.2 6648.47   3
  -1  -1 -15 62529.3 6592.66   2
   1   1 -15 103262. 6640.27   2
   1  -1  15 89056.7 6644.25   6
  -1   1  15 79382.2 6612.33   6
   1   1 -15 54227.7 6637.51   1
   1  -1  15 75978.9 6645.98   1
  -1   1  15 55230.7 6625.36   1
  -1  -1 -15 55918.1 6638.74   1
  -1  -1 -14 19.4847 33.1813   1
   1   1 -14 17.0710 29.1045   1
   1  -1  14 49.4796 34.3901   1
   1  -1  14 12.4344 15.1951   2
  -1   1  14 33.6215 24.8671   1
   1  -1  14 35.3732 30.1438   1
  -1  -1 -14 16.8063 20.3677   1
  -1   1  14 18.7795 18.0438   5
   1  -1  14 43.2061 23.3589   5
   1   1 -14 46.1333 26.1179   4
  -1  -1 -14 32.4420 15.9897   2
   1   1 -14 83.5597 32.1497   2
  -1   1  14 15.4526 22.8866   1
   1   1 -14 23.6857 28.5598   1
   1   1 -14 42.8560 29.8217   3
  -1  -1 -14 30.3739 22.4996   3
   1  -1  14 38.8738 34.8776   6
  -1   1  14 30.6031 19.6833   6
   1  -1  13 551.785 72.3823   5
  -1   1  13 567.950 77.2661   5
  -1  -1 -13 479.885 87.2726   1
  -1   1  13 391.184 86.3460   1
   1  -1  13 186.914 63.2387   2
  -1  -1 -13 459.480 57.7158   2
   1   1 -13 440.948 70.7860   4
  -1  -1 -13 669.224 106.896   4
  -1   1  13 325.949 75.5069   1
   1   1 -13 497.550 89.1921   2
   1   1 -13 307.196 91.4936   1
   1   1 -13 293.711 78.3508   1
   1  -1  13 302.626 80.1384   1
   1   1 -13 500.942 90.7815   3
   1  -1  13 434.594 79.6809   6
  -1   1  13 446.837 66.5376   6
   1  -1  12 26.1620 22.3481   5
  -1   1  12 21.1437 20.2251   5
   1  -1  12 49.4157 27.8502   2
  -1  -1 -12 29.7490 12.7648   2
  -1  -1 -12 40.1846 38.1999   4
  -1   1  12 15.3542 29.2416   1
   1   1 -12 14.3151 29.8598   2
   1  -1  12 17.6805 26.1097   1
  -1  -1 -12 31.4724 26.8261   1
  -1  -1 -12 36.3512 26.8334   1
   1  -1  12 51.0001 40.8705   1
   1   1 -12 46.4730 34.8648   1
  -1   1  12 16.3269 22.0560   6
   1  -1  12 75.0583 33.7922   6
   1   1 -12 34.3233 25.3515   3
  -1   1  11 960.838 120.321   5
   1  -1  11 609.565 97.1589   5
   1   1 -11 899.981 103.488   4
  -1   1  11 945.059 137.142   1
   1  -1  11 806.600 132.876   1
  -1  -1 -11 875.121 134.448   1
  -1  -1 -11 897.054 124.416   1
   1   1 -11 772.794 129.877   3
  -1  -1 -11 609.409 131.507   4
   1  -1  11 1035.04 137.530   1
   1   1 -11 963.139 128.875   1
  -1   1  11 895.110 128.119   1
   1   1 -11 999.867 149.717   1
  -1   1  11 769.383 103.177   6
  -1   1  11 935.687 92.4779   2
   1  -1  11 565.459 104.972   2
  -1   1  10 131.350 36.2156   6
   1   1 -10 143.987 54.2945   3
   1  -1  10 121.194 43.5774   2
   1  -1  10 163.769 57.4071   1
  -1  -1 -10 138.619 44.7818   1
  -1   1  10 216.884 60.1037   1
  -1   1  10 175.525 46.1602   5
   1   1 -10 144.434 33.8565   4
  -1  -1 -10 171.313 67.2111   4
  -1  -1 -10 152.879 64.4147   3
  -1  -1 -10 256.470 62.4929   1
   1  -1  10 152.044 46.9472   1
   1   1 -10 145.818 57.7080   1
  -1   1  10 172.487 52.2991   1
   1   1 -10 133.246 54.7946   2
  -1  -1 -10 201.090 31.3509   2
   1  -1   9 71300.0 6395.24   5
   1   1  -9 77180.5 6386.94   4
  -1  -1  -9 53372.3 6460.91   4
  -1   1   9 75994.5 6383.84   2
  -1  -1  -9 73336.2 6381.98   2
   1   1  -9 54991.4 6421.03   2
   1  -1   9 74740.3 6441.17   6
  -1   1   9 76437.2 6407.79   6
   1   1  -9 90115.3 6482.27   3
  -1  -1  -9 66801.1 6443.60   3
   1   1  -9 73444.1 6421.34   1
  -1  -1  -9 69899.1 6428.18   1
  -1   1   9 71488.4 6422.47   1
  -1   1   9 69757.6 6433.40   1
   1  -1   9 83229.9 6439.74   1
  -1  -1  -8-18.1559 26.6826   3
   1  -1   8 17.9154 37.2289   6
  -1   1   8 9.76197 21.9183   6
   1  -1   8-13.1061 19.2672   1
   1   1  -8 11.9117 22.6029   1
  -1  -1  -8-13.9086 20.4455   1
   1  -1   8 11.4571 21.7412   2
  -1   1   8 25.1348 26.1203   1
   1   1  -8 35.1994 29.8645   2
  -1   1   8 14.7221 21.6399   5
   1  -1   8 5.78181 12.0328   5
   1   1  -8 3.57576 10.5295   4
   1  -1   8 8.24373 18.5132   4
  -1  -1  -8 27.0506 22.9550   4
   1   1  -8 24.0942 40.8798   3
   1   1  -8 34.8390 29.5589   1
  -1   1   8 14.0951 26.7426   1
   1  -1   8-14.5167 24.6361   1
  -1  -1  -8 12.4117 18.2477   1
  -1   1   8 12.9887 14.7059   2
  -1  -1  -8 3.89970 10.9925   2
   1  -1   7 52026.2 3915.74   5
  -1   1   7 53283.6 3974.38   5
   1   1  -7 38219.8 3957.11   1
   1  -1   7 39707.4 3962.28   6
  -1   1   7 28176.6 3920.71   6
  -1  -1  -7 41571.8 4005.14   4
   1  -1   7 47952.3 3952.81   1
  -1   1   7 49544.4 3949.36   1
   1   1  -7 44480.0 3946.12   1
   1   1  -7 56749.7 4031.85   3
  -1  -1  -7 42060.7 3962.66   3
   1  -1   7 41185.7 3942.83   2
  -1   1   7 45225.7 3913.43   2
  -1  -1  -7 46964.2 3912.86   2
   1   1  -7 48582.4 3978.02   2
   1  -1   7 45738.8 3959.82   1
  -1  -1  -6 416.315 69.9473   5
   1  -1   6 518.403 53.0337   5
   1   1  -6 346.540 104.074   3
   1  -1   6 350.982 71.9557   2
  -1  -1  -6 465.379 58.1103   2
  -1   1   6 507.446 58.5732   2
   1  -1   6 433.588 77.0569   1
  -1   1   6 557.255 93.2574   5
  -1   1   6 497.197 82.1115   1
   1   1  -6 402.963 89.6465   1
  -1  -1  -6 570.455 128.429   4
   1  -1   6 319.344 61.7362   4
  -1  -1  -6 566.898 91.1800   3
   1   1  -6 404.779 73.3772   1
  -1   1   6 455.459 75.5849   1
   1   1  -6 579.096 101.339   2
   1  -1   6 745.983 107.307   6
  -1   1   6 327.733 61.1925   6
  -1  -1  -6 424.542 73.1921   1
   1  -1   5 641352. 58971.9   2
  -1   1   5 681556. 58975.7   1
   1   1  -5 661976. 58989.3   1
   1   1  -5 715346. 58964.0   5
  -1  -1  -5 640572. 58970.6   5
  -1   1   5 685990. 59005.2   5
   1   1  -5 598644. 59006.6   2
  -1   1   5 671489. 58947.2   2
  -1   1   5 663255. 58970.5   4
   1  -1   5 686051. 58961.1   4
  -1  -1  -5 640697. 59043.6   4
  -1  -1  -5 649466. 58975.5   1
  -1  -1  -5 718553. 58971.9   3
   1   1  -5 814167. 59067.3   3
   1  -1   5 622638. 58962.4   3
   1  -1   5 673264. 58974.5   1
  -1   1   5 644580. 58971.7   1
   1   1  -5 688241. 58974.0   1
  -1   1   5 698809. 58950.5   6
   1  -1   5 699452. 58992.8   6
   1   1  -5 720833. 58964.5   6
   1   1  -4 465.268 77.0768   6
   1   1  -4 789.039 149.189   3
  -1  -1  -4 449.242 81.8327   5
  -1  -1  -4 516.026 71.7509   2
   1  -1   4 535.266 83.2909   2
   1   1  -4 476.033 78.9843   5
  -1   1   4 541.591 104.020   5
  -1   1   4 541.292 87.1604   4
   1  -1   4 595.995 81.5355   4
   1   1  -4 808.348 116.808   2
  -1   1   4 513.579 79.4476   3
  -1  -1  -4 583.693 78.0075   3
  -1   1   4 828.264 94.8696   1
   1  -1   4 712.292 95.6784   1
   1   1  -4 573.848 87.7136   1
   1   1  -4 576.233 92.7585   1
  -1  -1  -4 613.101 87.8827   1
  -1   1   4 535.019 86.8412   1
  -1   1   4 658.266 65.2565   6
   1  -1   4 738.618 103.377   6
  -1   1   3 284.442 55.5461   1
  -1  -1  -3 263.706 55.5687   1
   1   1  -3 309.325 54.0894   6
   1  -1   3 378.832 63.4315   6
   1   1  -3 309.479 82.3342   3
   1  -1   3 391.507 64.1016   1
  -1  -1  -3 299.185 55.2512   6
  -1  -1  -3 220.367 55.1815   5
   1   1  -3 270.133 53.9462   5
   1  -1   3 222.555 53.1809   2
  -1   1   3 216.242 62.6427   5
  -1   1   3 286.339 59.0016   4
   1   1  -3 298.788 39.6889   4
  -1  -1  -3 390.057 95.4408   4
  -1  -1  -3 376.264 42.3406   3
   1  -1   3 345.721 56.2979   4
   1   1  -3 237.435 52.2784   1
  -1   1   3 249.219 50.6269   3
  -1   1   3 242.277 43.1264   2
  -1  -1  -3 265.636 46.6141   2
   1   1  -2 68.0335 28.0698   1
  -1   1   2 76.2620 28.6841   1
  -1  -1  -2 41.3516 23.2380   1
   1   1  -2 61.5057 24.5632   6
   1  -1   2 81.8432 26.1754   6
   1   1  -2 97.5602 50.1309   3
   1  -1   2 122.666 31.7835   1
  -1  -1  -2 76.8963 32.3262   6
   1   1  -2 66.5746 29.8982   5
  -1  -1  -2 43.5906 27.0452   5
  -1   1   2 69.5767 31.9860   5
   1  -1   2 125.794 35.6048   2
  -1   1   2 53.5301 26.0352   4
   1   1  -2 46.7910 21.2477   4
   1  -1   2 96.3230 29.5874   4
   1   1  -2 103.565 33.6463   1
  -1   1   2 55.5596 24.5586   3
   1   1  -2 142.308 40.8267   2
  -1   1   2 99.4651 24.7866   2
  -1  -1  -2 100.337 32.1506   2
   1   1  -1 28667.0 2315.90   5
   1  -1   1 30607.8 2290.61   5
  -1   1   1 13829.4 2300.98   5
   1  -1   1 29206.8 2299.47   6
   1   1  -1 28553.3 2316.75   6
  -1  -1  -1 32188.1 2317.39   2
  -1  -1  -1 31316.7 2357.83   4
   1  -1   1 27091.7 2313.34   4
   1   1  -1 22670.0 2296.15   4
   1   1  -1 28941.4 2320.03   1
   1   1  -1 13170.3 2305.03   3
  -1   1   1 25983.0 2315.14   3
  -1  -1  -1 27237.8 2316.98   1
  -1   1   1 30830.4 2314.99   1
  -1   1   1 24308.8 2298.84   2
   1   1  -1 25593.4 2314.02   1
   1  -1   1 27192.9 2306.04   1
   1   1   0 8.92504 13.1153   5
   1  -1   0-7.70754 14.6214   2
  -1   1   0 3.75075 8.42219   6
   1  -1   0 8.48491 11.3831   6
  -1   1   0 9.20220 13.5224   5
   1  -1   0-7.04630 11.9569   5
  -1  -1   0-8.69173 16.4877   2
  -1   1   0-6.56106 12.4474   2
   1   1   0-8.89933 18.4922   2
   1   1   0 21.9453 19.6232   4
  -1  -1   0 12.0312 32.2722   4
   1  -1   0 7.53104 14.2867   1
   1   1   0 9.84239 14.4627   1
   1   1   0 9.89185 20.5541   6
  -1   1   0 8.15198 13.8322   1
  -1  -1   0-10.8291 12.9933   1
   1   1   0-9.60118 18.2124   1
  -1   1   0 19.4323 18.4304   4
   1  -1   0 9.23476 13.5702   4
  -1   1  -1 30924.6 2522.28   5
   1  -1  -1 39955.5 2551.81   5
   1   1   1 30974.2 2530.31   2
  -1  -1   1 32077.7 2543.44   2
   1   1   1 26451.9 2536.58   4
  -1   1  -1 27484.9 2535.09   4
  -1  -1   1 30801.0 2537.42   4
  -1   1  -1 25954.9 2525.68   1
  -1  -1   1 24781.4 2532.13   1
   1   1   1 33171.5 2548.59   1
  -1  -1   1 27468.7 2508.99   3
   1  -1  -1 27953.9 2528.25   1
   1   1   1 24866.8 2534.24   1
  -1   1  -1 30749.8 2522.60   6
  -1  -1   1 28729.0 2543.02   6
  -1   1  -1 24769.9 2521.98   2
   1  -1  -1 28158.5 2526.36   2
  -1   1  -2 55.0060 25.7862   6
  -1  -1   2 90.2971 29.6816   3
   1   1   2 53.3115 25.8412   1
   1   1   2 51.4248 26.9799   6
   1   1   2 92.9648 29.1770   5
  -1   1  -2 92.8797 29.3579   2
   1  -1  -2 97.2958 34.8363   5
   1  -1  -2 34.8221 18.8955   2
   1   1   2 135.451 28.8958   2
   1   1   2 102.187 43.8309   4
  -1  -1   2 38.1539 23.8042   4
  -1   1  -2 77.6565 30.4019   4
   1  -1  -2 54.5768 25.2636   1
   1  -1  -2 90.8903 31.1712   3
   1   1   2 99.0881 33.0728   1
  -1  -1   2 30.1476 23.4854   1
  -1   1  -2 102.758 30.6567   1
  -1  -1   3 261.602 55.6670   6
  -1   1  -3 280.929 55.4008   6
  -1  -1   3 293.598 60.4452   3
   1   1   3 276.075 60.7694   3
   1   1   3 248.523 52.6464   6
   1   1   3 221.800 52.2326   5
  -1  -1   3 247.346 53.8416   5
   1  -1  -3 168.960 56.9595   5
  -1   1  -3 298.196 54.1384   1
   1   1   3 228.195 41.1349   2
   1  -1  -3 247.050 43.0058   2
  -1  -1   3 329.959 41.0984   4
   1   1   3 477.838 83.2034   4
  -1  -1   3 259.093 55.2254   1
  -1  -1   3 330.311 61.8923   2
   1  -1  -3 202.559 52.4249   1
   1   1   3 192.617 47.6386   1
   1  -1  -3 352.734 64.9192   3
  -1   1  -4 598.573 93.5605   6
  -1  -1   4 690.887 92.0664   5
   1   1   4 488.604 78.3707   6
   1   1   4 559.720 84.0778   5
  -1   1  -4 528.002 82.4911   1
   1   1   4 626.396 89.2162   1
   1  -1  -4 744.965 95.8465   1
   1  -1  -4 447.521 68.5731   2
  -1   1  -4 619.850 85.5946   1
   1   1   4 449.243 80.4608   1
   1  -1  -4 456.161 89.2608   5
   1  -1  -4 501.710 82.7519   4
   1   1   4 619.529 116.056   4
  -1  -1   4 533.137 86.1519   2
  -1  -1   4 676.183 91.4323   1
   1  -1  -4 570.264 89.0250   3
  -1  -1   4 540.287 86.0164   6
   1  -1  -4 544.957 61.2301   6
   1   1   4 545.325 102.170   3
  -1   1  -4 375.690 73.5262   3
  -1   1  -4 661.396 85.3824   2
  -1  -1   4 781.165 116.257   3
   1   1   5 629006. 59548.9   6
  -1  -1   5 677098. 59555.0   6
  -1   1  -5 625624. 59567.6   6
  -1   1  -5 694066. 59554.5   2
   1  -1  -5 715136. 59562.5   1
  -1   1  -5 668879. 59554.7   1
  -1  -1   5 697586. 59557.1   5
   1   1   5 655661. 59552.4   5
   1  -1  -5 703683. 59583.1   5
   1   1   5 702225. 59529.9   2
   1  -1  -5 675557. 59536.6   2
   1  -1  -5 677147. 59560.6   4
  -1   1  -5 704540. 59555.2   4
  -1  -1   5 668806. 59558.9   2
  -1  -1   5 615070. 59599.0   3
   1   1   5 656879. 59585.4   3
  -1   1  -5 681592. 59550.7   3
   1   1   5 718046. 59563.2   1
  -1   1  -5 654420. 59559.0   1
  -1  -1   5 726726. 59563.6   1
   1   1   5 748723. 59562.9   1
   1   1   6 405.310 65.3978   6
   1   1   6 481.059 79.5213   1
  -1   1  -6 351.791 70.9370   1
   1  -1  -6 569.692 60.8463   6
  -1  -1   6 428.711 71.3628   6
  -1   1  -6 516.018 52.7295   5
  -1  -1   6 450.188 73.2927   5
   1   1   6 453.475 54.3737   2
   1  -1  -6 492.296 81.8011   4
  -1  -1   6 450.480 52.0765   4
  -1  -1   6 416.077 49.3209   4
  -1   1  -6 359.235 67.7603   4
  -1   1  -6 406.511 69.4567   3
  -1  -1   6 227.778 84.6677   3
   1   1   6 465.437 98.4568   3
   1   1   6 434.130 77.3492   1
  -1   1  -6 554.560 85.5602   1
  -1  -1   6 508.177 82.7512   1
   1  -1  -6 411.127 74.0125   1
   1  -1  -7 47995.9 3865.63   6
   1   1   7 47047.3 3875.82   6
  -1  -1   7 41794.5 3881.77   6
   1   1   7 44012.1 3854.44   2
  -1  -1   7 46376.5 3911.67   1
  -1   1  -7 48837.9 3902.55   1
   1  -1  -7 44103.1 3898.73   1
  -1  -1   7 46878.1 3889.35   5
  -1   1  -7 38069.1 3856.30   5
   1  -1  -7 47040.2 3864.92   2
   1  -1  -7 46737.0 3898.62   4
  -1  -1   7 44177.2 3862.23   4
  -1  -1   7 37247.0 3851.12   4
   1   1   7 58822.8 3938.89   3
   1   1   7 51314.8 3900.68   1
  -1   1  -7 43913.9 3893.58   1
  -1  -1   7 48833.9 3897.45   1
   1   1   7 43694.0 3892.40   1
  -1   1  -7 49509.0 3884.04   3
   1   1   8 15.4882 13.2116   6
  -1  -1   8 31.3584 30.7452   6
   1  -1  -8 26.2329 16.7468   6
   1   1   8 12.3665 21.0254   1
   1   1   8 15.7730 10.1092   2
   1   1   8 37.1142 27.7985   1
  -1   1  -8 56.9802 34.2039   1
  -1   1  -8-5.16118 8.86670   5
  -1  -1   8 11.0585 16.3067   5
   1  -1  -8 13.8310 20.3679   4
  -1   1  -8 27.4464 23.3223   4
  -1  -1   8 6.87823 14.3592   4
  -1   1  -8 9.60993 20.0153   3
   1   1   8 50.1212 31.7184   3
   1  -1  -8 12.3076 20.9257   3
   1  -1  -8 14.7656 28.0401   1
  -1  -1   8-15.8447 23.3201   1
   1  -1  -8 16.1062 12.9560   2
  -1  -1   9 75614.1 6262.38   5
   1   1   9 75547.0 6225.10   2
   1   1   9 72401.7 6246.56   5
  -1   1  -9 53813.1 6227.54   5
   1  -1  -9 81747.7 6277.87   4
  -1   1  -9 70199.5 6247.23   4
  -1  -1   9 66709.9 6239.65   4
   1  -1  -9 73408.2 6232.28   2
   1   1   9 84481.0 6279.68   1
  -1   1  -9 77414.7 6255.30   3
   1  -1  -9 71200.9 6263.08   3
  -1   1  -9 85599.6 6288.79   1
   1  -1  -9 67227.4 6277.03   1
  -1  -1   9 65105.3 6275.30   1
   1   1   9 74360.1 6244.07   6
   1  -1  -9 71061.6 6242.17   6
  -1  -1   9 72283.2 6255.57   6
   1   1   9 71803.1 6267.82   1
  -1   1  -9 71334.2 6272.54   1
   1  -1  -9 75745.9 6274.75   1
  -1  -1   9 66185.1 6266.35   1
  -1   1 -10 196.758 46.6783   3
   1   1  10 185.492 32.2265   2
  -1  -1  10 333.692 76.6491   1
  -1   1 -10 339.420 71.3658   1
   1   1  10 202.650 57.8104   1
  -1  -1  10 261.287 53.5186   5
   1   1  10 243.569 44.7434   5
   1  -1 -10 162.050 34.6885   2
  -1  -1  10 196.599 42.1506   4
  -1   1 -10 152.830 40.7985   4
   1  -1 -10 210.904 55.4736   3
  -1  -1  10 270.067 64.0818   1
   1   1  10 172.075 43.2776   6
  -1   1 -10 216.838 57.1069   1
   1   1  10 209.715 54.7644   1
   1  -1 -10 218.648 60.5093   1
   1   1  11 937.882 107.991   6
  -1  -1  11 807.832 114.298   6
  -1  -1  11 927.698 120.853   5
   1   1  11 959.086 108.489   5
  -1   1 -11 802.011 96.5490   5
  -1   1 -11 623.556 116.892   1
   1  -1 -11 790.050 131.218   1
   1  -1 -11 727.845 114.905   3
   1  -1 -11 721.133 118.068   4
  -1   1 -11 810.458 106.367   4
   1  -1 -11 1024.58 139.563   1
  -1   1 -11 922.438 119.287   3
   1  -1 -11 840.772 96.6638   2
  -1   1 -11 918.362 135.794   1
  -1  -1  11 555.896 122.343   1
   1   1  11 886.035 127.298   1
  -1  -1  11 625.355 116.052   1
   1   1  12 26.5901 15.7499   2
  -1   1 -12-16.8812 24.9586   1
   1  -1 -12-17.6166 26.0325   1
   1   1  12 16.0739 40.9980   1
   1   1  12 53.7818 26.4862   6
  -1  -1  12 23.3890 22.3566   6
  -1   1 -12 50.8234 17.2690   5
  -1  -1  12 26.4705 25.2585   5
   1   1  12 49.8256 25.5118   5
   1  -1 -12 30.2159 38.5460   4
  -1   1 -12 28.9373 23.3101   4
  -1  -1  12 41.0805 22.6660   4
  -1  -1  12 30.6332 31.9461   1
   1  -1 -12 18.0933 30.8213   1
   1  -1 -12 14.1161 26.9194   3
  -1   1 -12 24.8064 29.8881   3
   1   1  12 48.8606 33.9546   1
  -1  -1  12 19.2836 28.4684   1
  -1   1 -13 398.406 79.5989   3
   1   1  13 565.320 76.7786   6
   1   1  13 295.475 51.8774   2
   1   1  13 409.680 89.2691   1
  -1   1 -13 375.944 83.2644   1
   1  -1 -13 314.684 72.7967   4
  -1   1 -13 466.812 71.5076   4
  -1  -1  13 494.378 63.5826   4
   1  -1 -13 381.870 83.4876   1
  -1  -1  13 340.217 81.2052   1
   1   1  13 608.511 99.4687   1
  -1  -1  13 387.514 93.9322   1
   1  -1 -13 449.372 80.9434   3
   1  -1 -14 29.4306 30.7391   3
  -1  -1  14 11.9251 24.9805   6
   1   1  14 28.8449 28.4305   6
   1   1  14 17.2472 14.9720   1
   1  -1 -14 18.5299 22.4546   1
  -1   1 -14 34.1026 25.2525   1
   1  -1 -14 11.1808 13.7850   2
   1   1  14 40.4163 19.4268   2
  -1  -1  14 30.3564 28.9635   1
   1   1  14 73.1309 27.0481   5
  -1  -1  14 69.8620 31.5175   5
   1  -1 -14 29.3450 21.7900   4
  -1  -1  14 51.0291 23.1744   4
  -1   1 -14 22.8168 19.6138   4
  -1   1 -14 42.5728 24.2836   3
  -1  -1  14 59.1751 37.5469   1
   1   1  14 68.9962 38.8403   1
   1  -1 -14-17.9603 15.5636   1
   1  -1 -14 19.6921 19.5482   2
  -1  -1  15 83745.2 5851.85   5
   1   1  15 81097.0 5828.08   5
   1  -1 -15 63074.9 5837.68   4
  -1   1 -15 80521.2 5879.05   1
   1  -1 -15 63349.5 5850.30   1
   1   1  15 79196.0 5831.73   6
  -1  -1  15 66064.2 5829.07   6
  -1   1 -15 70663.3 5833.72   4
   1   1  15 50053.7 5834.51   1
  -1   1 -15 74924.5 5846.56   3
   1  -1 -15 71979.1 5851.35   3
   1  -1 -15 53601.3 5797.37   2
   1  -1 -15 81317.8 5877.53   1
  -1   1 -15 59384.7 5844.94   1
   1   1  15 58130.0 5847.18   1
   1  -1 -15 61882.7 5803.55   2
   1   1  16 22.2514 18.8993   6
  -1  -1  16-11.2618 13.5446   6
   1   1  16 15.8561 19.0454   1
  -1   1 -16-16.3555 19.6436   1
   1  -1 -16 16.7687 24.6551   1
   1  -1 -16 14.0929 11.3126   2
   1  -1 -16 14.5752 17.5111   3
   1   1  16 9.26356 11.1552   5
  -1  -1  16 27.6046 23.4350   5
   1  -1 -16 13.6111 30.5611   4
   1  -1 -16 6.36838 13.2677   2
  -1   1 -16 14.5914 21.4592   3
   1   1  16-17.0418 20.4660   1
  -1  -1  16 18.2266 26.7954   1
  -1  -1  16 28.6498 29.7786   1
   1  -1 -16 16.8471 24.7701   1
  -1  -1  17 42704.0 2759.05   5
   1   1  17 23561.9 2709.83   5
   1  -1 -17 36095.9 2747.33   4
  -1   1 -17 40900.7 2782.72   1
  -1  -1  17 39927.6 2774.01   1
   1  -1 -17 37535.1 2765.44   1
   1   1  17 23318.3 2718.03   6
  -1  -1  17 30028.4 2725.73   6
  -1   1 -17 30143.1 2733.62   4
   1   1  17 37966.8 2767.41   1
   1  -1 -17 30314.7 2740.17   3
  -1   1 -17 19564.2 2720.75   3
   1  -1 -17 25392.4 2695.49   2
   1   1  17 39850.7 2768.67   1
   1  -1 -17 41586.0 2781.91   1
  -1  -1  17 37705.3 2758.13   1
   1  -1 -17 36650.0 2710.95   2
  -1  -1  18 20.8134 20.0615   6
  -1   1 -18 30.2899 28.9480   1
   1  -1 -18 44.8314 36.0307   1
   1  -1 -18 24.5839 12.4442   2
   1  -1 -18 41.1046 23.5189   3
  -1  -1  18 102.273 34.4777   5
   1   1  18 53.1616 24.0351   5
   1  -1 -18 36.7173 25.6809   4
  -1   1 -18 11.3175 19.5317   4
  -1   1 -18 13.1292 16.1527   3
  -1  -1  18 46.1365 34.6984   1
  -1  -1  18 92.1909 33.7046   1
   1  -1 -18 30.5117 26.1279   1
   1   1  19 24801.3 2208.15   5
  -1   1 -19 23201.4 2240.95   1
  -1  -1  19 26918.5 2241.56   1
   1  -1 -19 22632.4 2230.55   1
  -1  -1  19 29643.3 2234.74   5
  -1   1 -19 25869.9 2220.72   4
   1   1  19 28049.5 2246.46   1
   1  -1 -19 24756.9 2228.50   3
  -1   1 -19 20099.0 2216.87   3
  -1  -1  19 22081.5 2211.01   6
   1  -1 -19 26447.9 2197.17   2
   1   1  19 25262.6 2231.85   1
  -1   1 -19 27101.4 2241.72   1
  -1  -1  19 24592.4 2226.71   1
  -1   1 -20 19.6032 19.0071   4
   1  -1 -20 87.5074 32.3830   4
   1  -1 -20 40.7894 17.6417   2
  -1  -1  20 58.8606 30.2161   1
  -1  -1  20 41.3359 26.4314   1
  -1   1 -20 45.8582 32.0053   1
   1   1  20 42.4684 29.6771   1
  -1   1 -20 27.0898 23.3163   1
   1  -1 -20 13.4235 20.1144   1
   1   1  20 12.7177 21.9347   1
   1   1  20 25.0046 19.1190   6
  -1  -1  20 85.7996 29.4228   6
  -1  -1  20 45.1433 23.7801   5
   1   1  20 50.2662 22.3149   5
   1  -1 -20 54.2449 28.4526   1
  -1  -1  21 283.054 56.6831   5
   1   1  21 312.729 48.4188   5
   1   1  21 257.268 47.2893   6
  -1  -1  21 241.493 50.6016   6
   1   1  21 296.352 61.9578   1
   1  -1 -21 333.886 66.3350   1
  -1   1 -21 244.081 57.7447   1
  -1   1 -21 320.871 57.6604   4
   1  -1 -21 308.105 58.4073   4
   1  -1 -21 269.890 39.9286   2
  -1  -1  21 233.296 53.9655   1
  -1  -1  21 314.369 64.6797   1
   1   1  21 357.558 69.0463   1
  -1   1 -21 249.870 54.2511   3
   1  -1 -21 324.326 59.9667   3
   1  -1 -21 254.954 58.3916   1
  -1   1 -21 187.022 55.9909   1
   1  -1 -22-9.64410 11.5715   4
  -1   1 -22-8.68224 16.4693   4
  -1   1 -22-13.7007 25.9867   1
   1  -1 -22 12.0349 17.6829   1
  -1   1 -22 13.5097 14.0368   2
  -1  -1  22-10.4870 17.7923   1
   1  -1 -22 10.8119 18.3434   3
   1  -1 -22 12.3042 14.7618   1
  -1   1 -22 9.52102 16.1537   3
  -1  -1  22 9.62403 11.5475   5
  -1  -1  22-8.36353 10.0359   6
   1   1  22 6.62501 13.7671   6
   1   1  22 12.3319 18.1192   1
  -1  -1  22-12.2230 17.9592   1
  -1   1 -23 480.321 74.8795   3
  -1   1 -23 446.593 65.7608   2
  -1  -1  23 406.707 75.1722   1
   1  -1 -23 537.747 80.0632   3
  -1   1 -23 688.811 80.9285   4
   1  -1 -23 553.567 78.2851   4
   1   1  23 491.273 67.8893   6
  -1  -1  23 453.308 69.3471   6
  -1   1 -23 553.100 85.9644   1
  -1  -1  24-8.19266 9.82834   5
   1   1  24-5.37152 10.1887   5
  -1   1 -24 7.83994 11.5187   4
   1  -1 -24-9.41126 11.2900   3
  -1   1 -24-10.9492 16.0865   1
  -1   1 -24 8.02426 9.62636   3
  -1  -1  24 9.51611 13.9811   1
  -1   1 -24-5.92336 12.3075   2
  -1  -1  24-7.28925 12.3663   6
   1   1  24 5.89634 11.1841   6
  -1   1 -25 6917.46 615.640   4
  -1  -1  25 7579.12 614.374   6
   1   1  25 6241.70 604.433   6
   1  -1 -25 7234.65 622.097   3
  -1   1 -25 6325.03 611.852   3
  -1  -1  25 6746.08 613.785   5
  -1   1 -25 6637.69 605.449   2
  -1   1 -25 7064.36 627.744   1
   1   1  25 6258.58 602.665   5
   1  -1 -25 6547.63 616.331   4
   1   1  26-5.23810 7.69560   6
  -1  -1  26-7.23821 8.68266   5
   1   1  26 4.91093 9.31440   5
   1  -1 -26 7.59790 9.11413   4
  -1   1 -26-7.21342 12.2370   4
  -1   1 -26 6.84943 10.0628   3
   1  -1 -26-8.07087 9.68147   3
   1   1  27 15271.6 1414.81   5
  -1   1 -27 14229.3 1420.95   3
   1  -1 -27 17075.5 1430.17   3
   1  -1 -27 15578.7 1425.32   4
  -1   1 -27 17129.4 1427.16   4
  -1  -1  27 17763.6 1426.68   5
  -1  -1  27 16745.8 1422.84   6
   1   1  27 15530.7 1416.65   6
   1  -1 -28 6.67903 11.3839   4
  -1  -1  28 5.69370 6.91830   6
   1   1  28 18.9323 10.6788   6
  -1   1 -28 11.8155 11.2591   3
   1  -1 -28 28.0064 17.8505   3
  -1  -1  28 6.21367 9.19510   5
   1   1  28 9.00049 9.41484   5
   1  -1 -29 3463.08 347.456   4
   1   1  29 3664.09 340.460   5
  -1  -1  29 3671.39 344.461   6
   1   1  29 3622.57 341.432   6
   1  -1 -29 4112.22 352.471   3
   1   1  30-4.12466 7.01108   5
  -1  -1  30-5.61393 8.25947   5
   1  -1 -30-6.03219 7.24937   3
  -1  -1  30-5.04620 9.58107   6
   1   1  31 1224.07 133.186   5
  -1  -1  31 1289.27 137.015   6
   1   1  31 1437.93 137.325   6
   1  -1 -31 1464.85 142.608   3
  -1   1 -31 1283.63 139.043   3
  -1  -1  31 1547.41 142.590   5
  -1  -1  32 4.45799 7.57197   6
  -1  -1  32 4.84602 7.12943   5
   1   1  32 3.86921 7.34819   5
  -1  -2 -32 16.1291 12.1471   4
  -1  -2 -31-5.82199 8.55633   3
  -1  -2 -31 5.66447 11.7711   4
  -1   2  31-3.78271 5.56195   5
  -1  -2 -30 5.95915 8.79312   4
  -1   2  30 7.76649 6.63841   5
  -1   2  30 26.8833 12.0460   6
  -1  -2 -30 6.27006 9.24799   3
   1   2 -30 4.87527 8.31101   3
  -1  -2 -29 6.28543 10.6630   4
  -1   2  29 4.07765 8.47237   5
  -1   2  29-4.54457 6.67704   6
   1  -2  29-5.16329 7.58597   6
  -1  -2 -29-6.76951 11.4842   3
   1   2 -29 5.09840 7.49064   3
  -1  -2 -28 19.9241 15.9523   4
  -1   2  28 8.54967 8.14529   5
  -1   2  28 4.62702 10.4130   6
   1  -2  28 5.56855 9.47871   6
   1   2 -28 10.9140 10.3793   3
  -1  -2 -28 7.31602 13.8978   3
  -1   2  27-4.77566 8.10159   6
   1  -2  27-5.87324 8.62868   6
  -1  -2 -27 7.03037 10.3287   4
  -1   2  27-4.48583 5.38108   5
   1   2 -27 5.66216 10.7392   2
  -1  -2 -27 7.91479 13.4268   3
   1   2 -27 5.55802 9.42879   3
   1  -2  26-6.35414 7.62246   6
  -1   2  26 4.83788 10.0518   6
  -1  -2 -26-7.48691 12.7011   4
   1   2 -26 11.7882 12.2463   2
   1   2 -26 5.96275 7.15299   3
  -1  -2 -26-8.48432 17.6278   3
  -1   2  26-4.70687 7.98515   5
   1  -2  25-6.89463 13.0817   6
  -1   2  25-4.93958 8.38745   5
   1   2 -25 6.07314 10.3090   2
   1   2 -25-6.17453 9.07851   3
  -1  -2 -24-8.27844 14.0474   4
  -1   2  24 10.3771 8.80794   5
   1  -2  24 7.74746 13.1469   5
  -1   2  24 5.07120 9.62378   6
   1  -2  24-7.49323 8.99436   6
  -1  -2 -24 29.8910 20.7039   3
   1   2 -24-6.65207 5.65168   3
  -1   2  23 20.9248 12.5820   6
   1  -2  23 7.95104 9.57946   6
   1  -2  23 32.4554 18.2306   5
  -1  -2 -23-8.85904 18.4279   4
   1   2 -23-6.63239 13.8089   2
  -1  -2 -23 32.3528 25.8879   3
   1   2 -23 7.18022 10.5866   3
  -1   2  22 75.0673 21.4883   6
   1  -2  22 60.5991 24.2331   6
  -1   2  22 86.1204 21.2419   5
   1  -2  22 59.0278 24.7144   5
   1   2 -22 81.9855 30.7180   1
  -1  -2 -22 91.0179 29.7065   4
   1   2 -22 48.3089 22.2151   2
   1   2 -22 107.473 27.7276   3
  -1  -2 -22 80.8120 34.6222   3
  -1  -2 -21-12.3895 23.4996   3
   1   2 -21 8.30055 14.0828   3
   1  -2  21 9.41385 17.8560   6
  -1   2  21 5.57620 10.5782   6
  -1   2  21-6.01979 10.2142   5
   1  -2  21-8.66291 12.7288   5
   1   2 -21-9.69552 14.2456   1
   1  -2  21-7.85938 14.9080   1
  -1  -2 -21-9.78722 18.5641   4
   1   2 -21-7.38906 14.0160   2
   1  -2  21-14.8632 28.1912   1
  -1  -2 -20-13.2157 19.4253   3
   1   2 -20 8.91671 13.1142   3
  -1  -2 -20-10.3855 12.4729   1
   1   2 -20 4.15705 11.1671   4
  -1   2  20 6.47424 13.4653   5
   1   2 -20 20.5671 30.2221   1
   1   2 -20 10.3364 23.2044   1
   1  -2  20 16.7485 17.4098   1
  -1  -2 -20 19.3861 23.2626   1
  -1   2  20 5.73604 13.7749   6
   1  -2  20 20.4590 17.3643   6
  -1   2  19 11.9293 11.3922   6
   1  -2  19 33.2559 24.9132   6
   1   2 -19 17.2615 20.7494   2
  -1   2  19 14.1699 26.9088   1
   1  -2  19 15.5283 13.2395   1
  -1   2  19 18.2205 15.5130   1
  -1  -2 -19 33.5965 30.0683   4
   1   2 -19 4.16686 10.6877   4
   1  -2  19 8.75060 14.9052   5
  -1  -2 -19 13.9579 20.5500   3
  -1  -2 -19 19.6338 23.5899   1
   1   2 -19 11.1537 21.1973   1
   1  -2  19 8.84265 13.0602   1
   1   2 -18 10.5144 12.6214   3
   1  -2  18-9.42373 17.8798   1
  -1  -2 -18 19.6747 28.9087   1
   1   2 -18 4.06391 9.13234   4
  -1  -2 -18-12.1571 20.6290   4
   1   2 -18-22.4890 19.0812   1
  -1   2  18-14.4847 17.3816   1
   1   2 -18-9.37923 15.9181   2
  -1  -2 -18 11.8399 14.2105   1
  -1   2  18 19.5704 16.6065   1
   1  -2  18 15.9545 23.4442   1
  -1   2  18 22.5943 18.0749   5
   1  -2  18 8.54670 12.5653   5
  -1  -2 -18-14.5437 24.6767   3
  -1   2  18 6.44309 13.3951   6
   1  -2  18-11.6740 17.1572   6
   1  -2  17 12.3776 14.9397   2
   1   2 -17 45.5648 25.6172   3
   1  -2  17 10.2946 15.2148   1
  -1  -2 -17 19.4599 33.0537   1
   1   2 -17 38.6219 26.7993   1
  -1  -2 -17 12.9459 19.0914   4
   1   2 -17 3.81440 9.29998   4
   1   2 -17 23.2211 39.4276   1
  -1   2  17 14.7404 25.0608   1
   1   2 -17 29.9118 25.4255   2
  -1   2  17 53.5285 28.7634   1
  -1  -2 -17 24.9022 25.9224   1
   1  -2  17 8.16093 13.9432   5
  -1   2  17 15.7695 17.7720   5
  -1  -2 -17 14.9002 21.9532   3
   1  -2  17 12.4976 21.2658   6
  -1   2  17 13.1332 14.8293   6
  -1  -2 -16 98.8910 40.1430   4
   1   2 -16 47.4967 14.0567   4
  -1   2  16 43.1870 22.7275   6
   1  -2  16 52.9973 28.1025   6
   1   2 -16 120.164 38.6203   2
  -1   2  16 29.7769 28.7988   1
  -1  -2 -16 14.9582 31.5885   3
  -1   2  16 126.277 38.1335   1
   1  -2  16 33.0908 34.8379   1
  -1  -2 -16 39.6187 28.0149   1
   1   2 -16 111.627 35.3471   3
   1  -2  16 60.9757 24.8420   5
  -1   2  16 52.8812 24.3071   5
   1  -2  16 25.9523 19.8847   2
  -1  -2 -16 18.9606 28.4239   1
   1  -2  16 120.236 37.5141   1
   1   2 -16 81.2761 32.9864   1
   1  -2  15 13.7253 11.6420   2
  -1  -2 -15-15.4519 26.2129   4
   1   2 -15-23.7161 28.4487   1
   1   2 -15-11.6009 22.0028   2
  -1   2  15-14.8885 25.2571   1
  -1  -2 -15-13.9978 20.5648   1
   1  -2  15-16.6248 24.4241   1
   1   2 -15-13.3660 16.0331   3
   1  -2  15 7.02866 11.9236   5
  -1   2  15 9.20159 11.0378   5
  -1  -2 -15 58.6636 35.1849   3
  -1  -2 -15 18.1845 26.7157   1
   1   2 -15-14.6219 24.8048   1
   1  -2  15-11.9594 20.2881   1
   1  -2  14 25.2881 16.4106   5
   1  -2  14 28.7629 24.6114   2
   1   2 -14 58.1899 32.8072   3
  -1   2  14 52.3627 23.7244   5
   1   2 -14 23.3005 34.3848   1
   1   2 -14 25.5843 26.7749   2
  -1   2  14 14.6968 17.9250   1
   1  -2  14 33.0320 28.2049   1
  -1  -2 -14 14.2230 17.3664   1
  -1   2  14 26.4327 27.6500   1
   1  -2  14 50.2806 37.0766   1
  -1  -2 -14 85.9173 41.3520   1
   1   2 -14 29.8938 22.1971   1
  -1  -2 -14 14.0332 26.8128   3
  -1  -2 -14 83.7994 42.7707   4
   1  -2  13 157.687 28.9136   5
   1   2 -13 139.147 47.0656   3
   1   2 -13 121.319 52.9033   1
   1  -2  13 164.016 52.0110   1
  -1  -2 -13 128.792 55.4438   4
   1   2 -13 89.0830 47.8800   1
   1   2 -13 169.545 54.9894   2
  -1   2  13 171.358 54.2116   1
   1  -2  13 210.367 65.5454   1
  -1   2  13 187.961 53.4668   1
  -1  -2 -13 111.245 48.7581   1
   1  -2  13 149.048 52.0455   2
  -1  -2 -13 130.952 43.3440   3
   1  -2  13 159.650 52.2284   6
  -1   2  13 76.0791 30.7027   6
   1  -2  12 156.856 29.9169   5
   1   2 -12 135.309 49.2157   3
   1  -2  12 70.3341 33.9819   1
   1  -2  12 134.081 41.8933   2
  -1  -2 -12 222.299 67.5696   4
   1   2 -12 167.535 60.2414   1
  -1   2  12 177.142 47.9124   1
  -1   2  12 151.430 21.9990   2
   1   2 -12 187.273 54.4225   2
   1  -2  12 171.734 54.4426   1
  -1   2  12 142.430 50.0065   1
  -1  -2 -12 144.557 45.1387   3
  -1   2  12 99.0039 30.1735   6
   1  -2  12 130.021 45.9378   6
   1  -2  11 14.1139 24.0139   6
  -1   2  11 18.0937 15.4575   6
   1   2 -11-13.3442 27.7861   1
   1  -2  11 31.1718 29.6184   2
   1   2 -11 17.0227 25.0765   3
  -1   2  11 12.5737 23.9190   5
  -1  -2 -11 65.0308 41.1549   4
  -1   2  11 34.5219 11.2199   2
  -1   2  11 12.7597 24.2708   1
   1   2 -11 16.8002 28.5596   2
  -1  -2 -11 12.0875 20.5881   1
  -1   2  11 16.2042 27.5508   1
  -1  -2 -11 10.7864 15.9535   3
   1   2 -11 19.3166 28.4386   1
   1  -2  10 13.8670 16.7578   6
  -1   2  10 32.9465 17.5452   6
   1   2 -10 36.8046 29.5027   1
   1  -2  10-15.0081 18.1173   1
   1  -2  10 43.9875 13.7189   5
   1  -2  10 15.3777 22.6832   2
   1   2 -10-17.2034 25.3558   3
  -1   2  10 13.1484 19.4235   5
  -1  -2 -10 94.8855 56.9462   4
  -1   2  10 10.3757 9.55331   2
  -1   2  10 11.8908 20.2739   1
   1   2 -10 18.3915 34.9413   2
  -1  -2 -10 22.5722 25.4091   1
  -1   2  10 33.0780 31.4345   1
  -1  -2 -10 19.2501 16.4541   3
   1   2 -10 17.5528 29.8461   1
   1  -2   9 159.545 28.3521   5
   1  -2   9 289.444 62.5809   2
   1   2  -9 176.949 56.7619   3
  -1   2   9 161.026 49.4517   5
  -1  -2  -9 232.296 91.6032   4
  -1   2   9 178.903 27.0988   2
  -1  -2  -9 205.559 47.1079   1
  -1   2   9 155.032 54.8624   1
  -1  -2  -9 126.821 35.6610   3
  -1   2   9 156.696 31.7103   6
   1  -2   9 275.236 57.7308   6
   1  -2   9 159.210 55.7383   1
   1   2  -9 233.141 49.5985   1
   1   2  -9 318.571 75.2483   2
  -1   2   8 40.2493 39.4700   5
   1  -2   8 30.0023 31.2292   2
  -1  -2  -8 14.9159 15.6190   3
  -1   2   8 17.1035 12.7161   6
   1  -2   8 12.2436 23.3047   6
   1   2  -8 13.9876 23.8098   1
   1   2  -8 42.4110 36.0269   2
  -1   2   8 29.5163 23.6856   1
   1   2  -8 10.1844 21.2507   1
   1  -2   8 39.1801 29.3743   1
   1  -2   8 29.2614 12.7891   5
  -1   2   8 28.1251 35.8377   1
  -1  -2  -8 9.36582 17.8718   1
  -1   2   7 443.303 51.4223   2
   1  -2   7 491.426 84.5007   2
  -1  -2  -7 527.553 74.6797   1
  -1  -2  -7 497.660 70.3631   1
   1  -2   7 413.068 73.1411   1
   1  -2   7 454.163 76.5468   6
  -1   2   7 373.909 52.1747   6
  -1   2   7 424.785 77.0413   5
  -1  -2  -7 524.519 144.640   4
   1  -2   7 436.893 60.4827   4
   1   2  -7 527.649 83.9583   1
  -1   2   7 487.385 79.9477   1
   1   2  -7 441.476 98.9178   2
   1   2  -7 537.052 73.3547   1
  -1   2   7 363.438 69.3991   1
  -1  -2  -7 315.686 56.1831   3
  -1  -2  -7 611.076 77.4090   5
   1  -2   7 345.477 46.8976   5
  -1  -2  -6 216.918 39.7634   3
   1  -2   6 243.155 53.5779   6
  -1  -2  -6 264.093 51.5534   5
   1  -2   6 217.342 31.0964   5
   1  -2   6 354.668 70.4711   2
  -1  -2  -6 201.626 46.1965   1
   1  -2   6 255.511 51.3147   1
  -1   2   6 288.130 59.1176   5
  -1  -2  -6 364.212 111.082   4
  -1   2   6 166.270 32.0055   2
   1  -2   6 217.344 41.2811   4
  -1  -2  -6 186.478 41.3859   1
   1  -2   6 187.902 48.7689   1
   1   2  -6 288.504 48.7672   1
  -1   2   6 290.822 47.9305   1
  -1  -2  -6 316.702 52.9527   2
   1   2  -6 233.491 52.5656   1
  -1  -2  -5 7.44429 18.9802   1
   1  -2   5 26.6271 19.9539   1
  -1   2   5 24.6628 15.7344   6
   1  -2   5 10.5376 15.5268   6
   1   2  -5 8.94627 20.1119   3
   1  -2   5 8.47545 14.4270   1
  -1  -2  -5 27.5968 17.4876   1
  -1   2   5 4.84684 12.3906   6
  -1  -2  -5 11.2967 16.6390   5
   1  -2   5 8.96515 8.49057   5
   1  -2   5 28.9249 27.4560   2
  -1   2   5 12.7676 18.7950   5
  -1  -2  -5-30.7680 26.1247   4
  -1   2   5 4.67109 12.5854   2
   1  -2   5 35.6383 19.1553   4
  -1   2   5 7.90247 15.0353   1
   1   2  -5 31.8837 24.4062   1
   1   2  -5 65.5258 45.3961   2
  -1  -2  -5 20.7944 23.3632   2
   1   2  -5-11.0103 18.7159   1
  -1   2   5 17.3132 16.4615   1
  -1  -2  -5 18.3532 13.7805   3
  -1   2   4 7.13826 18.2936   1
   1   2  -4 30.0768 26.9789   1
   1  -2   4 8.14914 20.8500   1
  -1  -2  -4 28.5641 20.2062   1
  -1   2   4 17.1161 16.9041   6
   1  -2   4 59.6297 25.3823   6
  -1  -2  -4 22.6522 19.3362   5
   1  -2   4 31.3653 13.7193   5
  -1   2   4 15.6792 13.4755   6
   1  -2   4 35.9369 20.3358   1
  -1  -2  -4 8.41985 20.3165   1
   1  -2   4 71.1751 41.8828   2
  -1  -2  -4 38.3008 16.2230   3
  -1   2   4 39.4795 40.3048   5
  -1  -2  -4 30.1085 62.5935   4
   1   2  -4 2.91380 12.5470   4
   1  -2   4 30.8609 19.7521   4
   1   2  -4 21.9741 21.6313   3
  -1   2   4 41.4798 17.7254   1
   1   2  -4 41.2178 46.3004   2
   1   2  -4 37.7811 24.0794   1
  -1  -2  -4 11.9202 20.3380   2
  -1   2   4 5.11800 12.4692   2
  -1   2   3 1139.11 126.315   2
   1  -2   3 1623.59 169.422   2
  -1   2   3 1060.84 126.967   1
   1   2  -3 1307.34 144.126   1
  -1  -2  -3 1057.60 140.298   5
   1  -2   3 1025.19 120.913   5
  -1   2   3 2116.79 179.345   5
   1   2  -3 1575.62 195.013   2
  -1  -2  -3 930.222 189.997   4
   1   2  -3 1112.65 126.069   4
  -1  -2  -3 1185.60 155.638   2
   1   2  -3 1155.99 128.516   3
  -1  -2  -3 1097.48 123.052   3
  -1  -2  -3 1179.44 137.600   1
  -1   2   3 1203.56 127.465   6
   1  -2   3 1413.62 146.371   6
   1  -2   3 1174.12 132.812   1
  -1   2   3 1514.63 133.985   1
  -1  -2  -3 1144.07 130.962   1
   1   2  -2 133.067 29.2038   3
   1  -2   2 152.694 33.7150   1
  -1   2   2 112.672 30.0187   5
   1  -2   2 199.407 44.3452   6
  -1   2   2 252.682 37.7770   6
   1  -2   2 244.843 55.8738   2
  -1   2   2 145.125 32.8823   2
  -1   2   2 199.554 46.2846   5
  -1  -2  -2 200.206 77.7875   4
   1   2  -2 109.501 38.8745   4
  -1  -2  -2 115.898 27.6657   3
  -1   2   2 155.078 31.7781   1
   1   2  -2 185.825 65.5719   2
   1   2  -2 193.435 39.0213   1
   1   2  -2 197.247 39.2030   1
  -1   2   2 191.954 33.9802   1
  -1  -2  -2 93.1217 30.5222   1
  -1   2   1 596.199 72.3435   2
  -1   2   1 493.074 64.7358   5
  -1  -2  -1 528.506 84.1746   5
   1  -2   1 344.416 66.1613   6
  -1   2   1 587.061 69.4499   6
   1  -2   1 776.025 97.8245   2
  -1  -2  -1 480.468 105.271   4
   1   2  -1 654.886 99.9867   4
   1   2  -1 471.681 64.7864   3
   1  -2   1 552.864 86.0640   3
   1   2  -1 534.905 89.3974   2
   1   2  -1 501.679 68.5899   1
   1   2  -1 504.332 70.8070   1
   1   2  -1 432.332 60.2101   3
  -1   2   1 637.120 67.4357   1
   1  -2   1 418.396 64.9023   1
   1  -2   0 195.828 41.3285   6
  -1   2   0 280.393 42.2441   6
   1   2   0 154.961 33.9640   3
  -1   2   0 259.210 40.1851   5
  -1  -2   0 278.987 55.5186   5
   1   2   0 267.193 42.8224   1
  -1   2   0 248.609 36.0609   1
   1  -2   0 160.783 35.4700   1
   1  -2   0 229.932 52.3381   2
  -1  -2   0 263.929 71.5518   4
  -1   2   0 407.097 62.4907   4
   1   2   0 260.501 39.4966   3
   1  -2   0 276.436 57.1058   3
   1   2   0 219.326 41.5777   1
   1   2   0 250.604 59.8674   2
   1  -2   0 234.958 35.7029   1
  -1  -2   1 516.591 83.3475   6
  -1   2  -1 409.249 64.0538   6
  -1   2  -1 608.032 66.3997   5
  -1  -2   1 486.090 81.1278   5
   1  -2  -1 592.746 85.6088   2
  -1   2  -1 506.813 72.9393   4
  -1  -2   1 705.218 97.2558   4
   1   2   1 671.094 131.320   4
   1  -2  -1 447.171 79.8094   3
   1   2   1 458.359 60.5388   3
  -1   2  -1 534.933 78.9367   4
   1  -2  -1 450.698 58.5139   1
   1  -2  -1 502.681 60.6214   1
   1   2   1 475.371 67.9277   1
  -1   2  -1 516.124 63.8788   1
   1   2   1 488.667 81.8362   2
   1   2   2 164.078 45.2871   6
  -1   2  -2 204.303 33.3112   5
  -1  -2   2 96.2077 39.0640   5
  -1   2  -2 159.913 32.5061   1
   1   2   2 123.139 33.9085   1
  -1   2  -2 121.683 30.6688   6
   1   2   2 218.090 47.3152   1
  -1  -2   2 89.4334 32.4421   1
  -1   2  -2 211.147 37.0860   1
  -1  -2   2 138.086 40.4553   1
   1  -2  -2 104.951 26.0094   1
  -1   2  -2 157.220 39.0781   4
   1  -2  -2 148.520 42.7370   3
   1   2   2 110.584 25.8486   3
   1  -2  -2 227.737 50.6289   2
  -1  -2   2 253.763 57.0390   6
   1   2   3 1319.22 147.486   6
   1  -2  -3 1264.69 139.652   2
  -1  -2   3 1386.28 146.475   1
   1  -2  -3 943.146 127.321   1
  -1   2  -3 1112.41 124.509   1
  -1   2  -3 1148.15 116.471   5
  -1  -2   3 1036.34 141.626   5
   1   2   3 1403.71 136.472   2
  -1  -2   3 1191.43 124.196   4
   1  -2  -3 1412.03 151.272   4
  -1   2  -3 1151.10 133.999   4
   1   2   3 1084.15 129.503   1
   1  -2  -3 1013.65 139.592   3
   1   2   3 1126.49 119.027   3
  -1  -2   3 1093.75 124.567   3
  -1   2  -3 1197.97 127.674   1
   1   2   3 1128.11 133.126   1
  -1  -2   3 1284.40 135.003   1
  -1   2  -3 1069.40 125.825   6
  -1  -2   3 1219.63 152.769   6
  -1  -2   4 34.9880 26.2711   5
  -1   2  -4 23.2675 11.8444   5
  -1  -2   4 25.5095 28.7135   6
  -1   2  -4 7.57685 11.3608   1
   1   2   4 59.2301 24.4279   1
   1  -2  -4 24.9488 23.7684   3
   1   2   4 13.1940 10.7929   3
  -1  -2   4 22.6600 13.3627   4
  -1   2  -4 10.5971 22.1341   3
  -1  -2   4 6.25920 14.2290   3
  -1   2  -4 14.6272 15.3641   1
   1   2   4 24.3907 19.6370   1
  -1   2  -4 32.8497 19.8329   4
   1   2   4 22.0264 28.1164   6
  -1  -2   4 21.4782 24.2069   1
   1  -2  -4 69.0896 19.6657   1
  -1  -2   4 8.67260 16.6050   1
  -1   2  -5 17.8196 20.0513   1
   1   2   5 21.2872 22.1649   6
   1  -2  -5 34.7633 20.4841   1
   1   2   5 8.69562 14.8278   1
  -1  -2   5 10.9309 13.1979   5
  -1   2  -5 8.33070 6.82945   5
  -1   2  -5 50.1007 24.0862   3
  -1  -2   5 12.2028 23.1932   6
   1  -2  -5 24.7688 25.7746   4
  -1   2  -5 23.9162 22.4773   4
  -1  -2   5 27.2839 23.1911   1
   1  -2  -5 8.20953 15.6430   1
   1  -2  -5 12.2738 18.0944   3
   1   2   5 9.49887 12.8276   3
   1   2   5 15.2973 13.0620   2
  -1   2  -6 131.360 40.6680   1
   1   2   6 186.543 41.6314   1
   1   2   6 173.701 43.6081   6
  -1   2  -6 185.959 27.4034   5
   1   2   6 119.045 45.9379   1
   1  -2  -6 251.512 47.4844   1
  -1   2  -6 318.447 51.1129   1
  -1   2  -6 219.599 47.5678   3
  -1  -2   6 188.033 47.3809   5
  -1  -2   6 270.832 55.2646   6
   1  -2  -6 265.118 42.8339   2
   1  -2  -6 208.934 55.3147   4
  -1   2  -6 202.878 42.5003   4
  -1  -2   6 307.632 51.5536   1
   1  -2  -6 232.685 44.9126   1
   1  -2  -6 306.978 58.2929   3
   1   2   6 231.186 37.5950   3
   1   2   6 232.682 35.2467   2
   1  -2  -7 476.094 58.8402   2
  -1   2  -7 274.110 56.8400   3
   1   2   7 382.677 71.1378   1
  -1   2  -7 420.661 66.8087   1
   1  -2  -7 318.290 63.0052   1
   1  -2  -7 381.578 53.5709   6
  -1   2  -7 327.619 41.9730   5
  -1  -2   7 382.356 64.5673   5
   1   2   7 548.042 69.4247   6
  -1  -2   7 467.652 72.9500   6
   1   2   7 343.549 45.5271   2
   1  -2  -7 527.135 85.3651   4
  -1   2  -7 275.975 56.0276   4
  -1  -2   7 469.531 68.3878   1
   1  -2  -7 516.902 70.6118   1
   1   2   7 354.032 59.1554   1
  -1   2  -7 501.501 78.8996   1
   1  -2  -7 404.510 71.4803   3
   1   2   7 383.841 57.4730   3
   1   2   8 17.3728 23.3764   1
  -1   2  -8 28.8490 27.4240   1
  -1   2  -8 8.98482 17.1465   3
  -1   2  -8 31.2966 23.4882   1
   1   2   8 10.3703 19.7603   1
   1  -2  -8 26.6467 29.9598   1
  -1  -2   8 44.6783 32.8742   6
   1  -2  -8 5.43432 11.4492   6
   1   2   8 25.3595 21.5937   6
  -1  -2   8 19.5473 23.5246   5
  -1   2  -8 42.7681 12.2195   5
   1  -2  -8 20.1132 15.4946   2
   1  -2  -8 14.3976 21.2371   4
  -1   2  -8 44.9665 23.8607   4
  -1  -2   8 10.1121 22.7723   1
   1  -2  -8 20.7871 21.6778   1
   1  -2  -8 23.5050 20.0273   3
   1   2   8 2.47935 8.87626   2
   1   2   9 218.069 45.6686   1
  -1  -2   9 232.287 51.1959   6
  -1   2  -9 180.757 40.6780   3
  -1   2  -9 114.095 44.9862   1
   1  -2  -9 155.311 50.0036   1
   1   2   9 170.045 36.9028   6
  -1  -2   9 241.082 47.4491   5
   1  -2  -9 143.876 28.7409   2
  -1   2  -9 199.685 29.2257   5
   1  -2  -9 193.510 54.3536   4
  -1   2  -9 116.588 34.6309   4
  -1  -2   9 159.115 42.2189   1
   1  -2  -9 206.320 48.2059   3
   1   2   9 172.020 23.6316   2
   1  -2  -9 227.833 47.9405   1
  -1   2 -10 26.6010 16.9133   3
  -1   2 -10 24.5649 31.3058   1
   1   2  10 12.5371 21.3439   1
   1  -2 -10 15.3821 9.94900   2
   1   2  10 19.6163 20.4572   1
  -1   2 -10 17.9689 26.4599   1
  -1   2 -10 4.47249 10.8793   5
   1  -2 -10 46.1047 26.1328   4
  -1   2 -10 28.4621 19.1701   4
  -1  -2  10 54.2160 24.4000   6
   1   2  10 14.5063 17.4935   6
   1  -2 -10 24.8114 18.3141   1
   1  -2 -10 11.3664 21.6328   3
  -1   2 -11 18.0670 18.8368   3
  -1   2 -11 13.0730 15.7630   1
  -1   2 -11 18.9247 22.7574   1
   1   2  11 20.6692 23.2475   1
   1   2  11 17.5790 21.1475   5
  -1   2 -11 53.7857 15.6004   5
   1  -2 -11 3.23771 8.39257   2
  -1  -2  11 19.6005 18.6564   5
   1  -2 -11-15.6739 23.0826   4
  -1   2 -11 7.08341 14.8037   4
   1  -2 -11 11.6683 14.0878   3
   1   2  11 27.8280 19.6366   6
  -1  -2  11 10.7517 15.8765   6
   1  -2 -11 13.2390 15.9611   1
  -1  -2  11 36.1758 25.1049   1
  -1   2 -12 198.410 32.1281   5
   1   2  12 234.420 47.7487   5
   1  -2 -12 52.9694 19.9245   2
  -1  -2  12 152.576 39.7388   5
   1  -2 -12 79.1030 40.0679   4
   1  -2 -12 69.3825 35.6811   1
   1  -2 -12 140.682 39.3599   3
   1   2  12 197.063 35.9774   6
  -1  -2  12 241.218 50.8590   6
   1   2  12 156.158 41.0676   1
  -1   2 -12 114.624 50.2794   1
  -1  -2  12 112.129 49.2572   1
   1   2  12 88.2174 35.4054   1
  -1   2 -12 95.7419 40.5627   1
  -1  -2  12 165.723 50.0323   1
   1   2  13 191.036 43.6120   5
  -1   2 -13 252.566 38.3332   5
   1  -2 -13 59.3903 20.4083   2
   1  -2 -13 110.438 48.1144   4
  -1   2 -13 231.953 41.1640   4
   1  -2 -13 110.022 44.6525   3
  -1  -2  13 167.961 47.3372   6
   1   2  13 186.143 35.5009   6
  -1   2 -13 98.4294 44.8924   1
   1   2  13 110.496 49.9652   1
  -1   2 -13 129.277 53.5287   1
   1   2  13 156.232 48.4578   1
  -1  -2  13 97.2275 53.7263   1
  -1  -2  13 115.314 39.8649   5
  -1  -2  13 238.422 62.8718   1
   1  -2 -14 42.9988 29.8690   1
  -1  -2  14 22.9103 9.14102   4
  -1   2 -14 14.6717 16.6245   4
   1  -2 -14 25.4091 21.6760   3
  -1  -2  14 11.4223 23.8443   6
   1   2  14-15.9495 23.5460   1
  -1   2 -14 14.2171 21.0146   1
   1   2  14 26.4800 22.5794   5
  -1  -2  14 37.8916 32.2231   1
  -1   2 -14 18.1546 26.7718   1
  -1  -2  14 66.3971 26.6494   5
  -1  -2  14 67.5087 34.4347   1
  -1  -2  15 11.6649 19.7942   5
  -1  -2  15-18.6521 22.3791   1
  -1   2 -15-17.3942 14.7614   1
   1   2  15-13.2431 15.8927   1
   1   2  15 15.1390 22.2462   1
  -1   2 -15 14.1581 16.9898   1
   1   2  15 10.2062 17.3203   5
   1  -2 -15 15.1056 25.6297   4
  -1   2 -15 15.9310 16.5565   4
  -1  -2  15 10.2201 9.45824   4
   1  -2 -15 13.2794 22.5323   3
   1   2  15-7.29658 16.3814   6
  -1  -2  15 11.5910 17.0353   6
   1  -2 -15-14.2239 17.0687   1
  -1  -2  15 13.5094 16.2120   1
  -1  -2  16 61.3746 28.2085   5
  -1   2 -16 132.039 41.1766   3
  -1   2 -16 27.8194 24.3659   1
   1   2  16 74.9448 40.6607   1
   1  -2 -16 61.0204 37.0991   1
  -1  -2  16 103.995 44.5212   1
  -1   2 -16 101.168 45.6327   1
   1   2  16 54.2087 31.0137   1
   1  -2 -16 58.1012 28.2111   4
  -1   2 -16 68.8355 28.9117   4
  -1  -2  16 25.6411 14.6382   4
   1  -2 -16 124.296 42.6710   3
   1   2  16 91.6278 29.5944   6
  -1  -2  16 34.9935 24.9847   6
   1  -2 -16 97.4543 43.0083   1
  -1  -2  16 13.2808 23.3342   1
   1   2  17 9.19388 17.4915   5
  -1   2 -17 48.2447 36.1155   1
   1   2  17-13.6174 16.3924   1
  -1   2 -17 12.2070 14.7071   3
  -1   2 -17 13.5130 19.8999   1
   1  -2 -17-14.4496 24.5510   1
   1   2  17 14.0782 16.9432   1
   1  -2 -17 13.8296 20.3639   4
  -1   2 -17 38.8477 23.3402   4
  -1  -2  17 11.1711 10.0819   4
   1  -2 -17 14.2341 17.1296   3
   1   2  17 15.7486 20.0841   6
  -1  -2  17 38.3916 26.6239   5
   1  -2 -17 26.9124 22.8685   1
  -1  -2  18-13.1472 19.3169   5
  -1  -2  18 15.6518 26.5534   1
   1   2  18 13.4351 16.1182   1
  -1   2 -18-15.5088 18.6054   1
  -1   2 -18 12.7888 15.3431   3
   1  -2 -18-13.8671 23.5259   1
   1   2  18-13.7034 16.4400   1
  -1   2 -18 13.0014 19.1028   1
   1  -2 -18 39.1861 24.7755   4
  -1   2 -18-10.1433 12.1703   4
   1  -2 -18 14.4919 12.2950   3
   1   2  18-8.15579 16.9472   6
   1   2  18 9.17115 13.4763   5
   1  -2 -18 12.9499 15.5362   1
  -1  -2  18-12.3169 18.0972   1
   1   2  19-13.0373 19.1683   1
  -1   2 -19 13.1870 15.8362   3
   1  -2 -19-13.3401 16.0197   1
   1   2  19 12.8425 15.4234   1
  -1   2 -19 24.8392 18.2615   1
   1  -2 -19 12.2651 20.8203   4
  -1   2 -19-10.0454 17.0578   4
   1  -2 -19 14.4631 17.3654   3
   1   2  19 8.97510 18.6624   6
  -1  -2  19 10.9606 16.1201   6
  -1  -2  19 13.2708 11.2814   5
   1   2  19 9.12094 13.4209   5
   1  -2 -19 12.3064 14.7812   1
  -1   2 -19-14.7568 21.6927   1
  -1  -2  19 23.3622 19.8302   1
   1   2  20 8.92761 15.1668   5
   1  -2 -20 14.2734 12.1342   3
  -1   2 -20 18.3660 15.5994   4
  -1   2 -20 13.0461 15.6706   3
   1  -2 -20-12.8605 10.9387   1
  -1   2 -20 11.7994 20.0333   1
  -1  -2  20-10.5247 12.6511   6
  -1  -2  20 28.6685 29.7931   1
   1   2  20-12.4681 14.9782   1
  -1  -2  20 22.0303 20.9077   1
   1  -2 -20 22.9419 16.8721   4
  -1   2 -21 8.45981 14.3515   4
  -1  -2  21-13.5366 22.9637   1
  -1   2 -21-12.3756 14.8452   3
  -1   2 -21 11.1686 13.3974   1
  -1  -2  21-10.3419 12.4057   1
   1  -2 -21 13.8553 20.3554   3
  -1  -2  21-9.99805 16.9610   6
   1   2  21 9.12265 17.3026   6
   1   2  21 8.54258 17.7488   5
  -1  -2  21-12.7362 15.2778   5
  -1   2 -22 55.8282 23.9476   4
  -1   2 -22 44.5372 25.4692   3
   1  -2 -22 26.5202 23.0291   3
  -1  -2  22 24.2871 25.7080   5
  -1  -2  22 65.9206 26.9477   6
   1   2  22 75.5954 28.0306   6
   1   2  22 69.2042 24.0278   5
   1   2  23 13.5880 14.1646   5
  -1   2 -23 14.8211 17.8175   2
  -1   2 -23-10.3164 15.2018   3
   1  -2 -23 12.5112 18.4182   3
   1   2  23 21.9944 16.4948   6
  -1  -2  23-8.80235 10.6241   6
   1  -2 -23 37.1244 19.3189   4
  -1   2 -23 30.3630 17.0753   4
   1   2  24 32.6342 16.6959   5
  -1  -2  24 21.1242 15.6108   5
  -1   2 -24 9.33778 8.10226   3
  -1   2 -24 14.0326 15.8378   2
   1  -2 -24 11.7261 14.1692   3
   1   2  24 12.9332 15.6077   6
  -1  -2  24 8.29141 12.3003   6
   1  -2 -24 34.6664 20.8620   4
  -1   2 -24 28.5406 19.2144   4
   1  -2 -25-8.11366 13.7663   4
  -1   2 -25-8.48296 10.1786   3
  -1   2 -25 6.53791 12.4025   2
  -1  -2  25 23.0387 18.4256   6
   1   2  25 6.14730 10.4312   6
  -1  -2  25-9.71041 11.6506   5
   1   2  26 5.26708 10.9440   5
  -1   2 -26 6.14107 10.4186   2
  -1   2 -26-7.73564 11.3654   3
   1  -2 -26-9.96544 8.45368   3
   1   2  26 5.52390 10.4776   6
  -1  -2  26 7.09755 8.51475   6
   1  -2 -26-7.40689 12.5658   4
   1   2  27-5.01629 9.51891   5
  -1  -2  27-8.14673 9.77702   5
  -1   2 -27 5.75062 11.9517   2
  -1   2 -27-7.03030 10.3329   3
   1  -2 -27-6.97595 8.37339   4
  -1  -2  27-6.56241 12.4502   6
   1  -2 -27 9.12773 13.4133   3
   1   2  28 13.9477 8.88349   5
   1   2  28 14.6312 12.4570   6
  -1  -2  28 18.1881 12.6423   6
  -1   2 -28-6.40458 9.47065   3
   1  -2 -28 16.6651 12.2889   3
  -1  -2  28 22.3208 16.7318   5
  -1  -2  29 6.80542 11.5453   5
   1   2  29 9.10517 9.45939   6
   1  -2 -29-6.09796 10.3452   4
   1   2  29 4.39034 8.32760   5
  -1   2 -29-5.88666 11.1654   3
   1  -2 -29-7.59694 11.1615   3
  -1  -2  30 24.9467 13.0367   5
   1  -2 -30 23.1474 13.9569   4
   1   2  30 12.4735 8.75663   5
   1   2  30 30.0361 13.6931   6
  -1  -2  30 5.18944 10.8767   6
   1  -2 -30 20.9001 16.7750   3
  -1   2 -30 5.42880 10.3957   3
   1   2  31-3.93128 4.71604   5
   1  -2 -31 5.50454 12.3531   4
   1   2  31 4.06375 6.89402   6
  -1  -2  31-4.80571 9.98485   6
   1   2  32-3.71260 7.04895   5
  -1  -3 -31 1338.29 143.821   3
  -1  -3 -30 7.24779 13.7469   3
  -1  -3 -30-5.52713 10.4836   4
  -1  -3 -29 3058.63 282.965   4
   1   3 -29 3164.15 281.547   2
   1  -3  29 3328.91 283.428   6
   1   3 -29 2565.18 276.401   3
  -1   3  29 2920.65 274.455   5
  -1   3  28 8.57667 8.92957   5
   1  -3  28 6.14097 9.04149   6
  -1  -3 -28 6.18139 11.7390   4
   1   3 -28 5.36653 10.1958   2
   1   3 -28 5.05082 9.59806   3
  -1  -3 -28 8.84504 13.0082   3
  -1   3  27 12298.9 1083.92   5
  -1  -3 -27 11928.3 1092.11   4
   1   3 -27 13372.5 1090.50   2
   1  -3  27 13385.5 1095.54   6
  -1   3  27 11024.4 1083.23   6
   1   3 -27 10907.3 1085.63   3
  -1  -3 -27 14656.6 1113.74   3
  -1  -3 -26 20.9108 16.8028   4
   1   3 -26 17.5330 11.2057   3
  -1  -3 -26 53.3581 22.2330   3
   1  -3  26-7.39823 14.1277   6
  -1   3  26 29.0761 16.0041   6
  -1  -3 -25 5682.01 511.546   4
   1   3 -25 5135.40 503.420   2
  -1   3  25 6152.55 502.540   5
   1   3 -25 4541.51 502.198   3
  -1  -3 -25 6945.54 539.976   3
   1  -3  25 6024.95 515.543   6
  -1   3  25 5126.30 499.172   6
  -1   3  24 10.6546 11.9777   5
  -1   3  24 5.18993 9.87073   6
   1  -3  24-8.82977 12.9929   6
   1   3 -24 6.23408 12.9731   2
   1   3 -24 13.5977 12.9159   3
  -1  -3 -24-12.3924 21.0354   3
  -1  -3 -24 23.7688 21.2641   4
   1   3 -23 265.437 52.0530   3
   1   3 -23 363.850 52.3941   2
  -1  -3 -23 249.624 65.3465   3
  -1  -3 -23 281.169 54.1698   4
   1  -3  23 328.106 57.7840   6
  -1   3  23 361.750 49.5326   5
  -1  -3 -22 9.14780 19.1147   4
   1  -3  22 41.9679 25.2533   6
  -1  -3 -22 13.6695 30.7438   3
  -1   3  22 24.1156 17.0820   5
   1  -3  21 215.124 52.9648   6
  -1   3  21 248.200 45.4775   6
   1   3 -21 219.335 46.4286   2
   1  -3  21 287.017 51.4746   5
  -1   3  21 354.404 50.8553   5
   1  -3  20 7.52555 12.7780   5
   1   3 -20 23.7355 18.9890   2
  -1  -3 -20-10.3387 17.5472   4
  -1   3  20 13.9762 13.2651   5
  -1  -3 -20-13.8226 16.5897   3
  -1   3  20-6.69433 17.0432   6
  -1  -3 -19 15945.8 1422.84   3
  -1   3  19 16795.3 1399.48   5
  -1  -3 -19 17982.6 1420.60   4
   1  -3  19 17588.0 1396.90   5
  -1   3  18 24.2811 18.2583   5
  -1  -3 -18 24.1663 20.5821   4
   1   3 -18 11.0447 16.3323   3
   1  -3  18 25.4737 18.8042   5
   1   3 -18 8.91347 18.6123   2
   1  -3  18 48.7657 30.8865   1
   1  -3  18 39.7118 25.1751   6
  -1   3  18 15.7856 16.5037   6
   1   3 -18 18.6843 15.9567   1
   1   3 -17 16515.6 2048.84   1
   1  -3  17 28575.9 2003.46   5
   1  -3  17 17057.8 2029.63   1
   1   3 -17 20285.4 2017.95   3
   1   3 -17 28023.1 2027.54   2
  -1   3  17 17111.4 1998.29   6
   1   3 -17 30465.1 2035.45   1
   1  -3  17 29952.4 2016.29   1
  -1   3  17 13632.9 2013.71   1
   1   3 -16 12.8622 15.5871   3
   1  -3  16 7.90752 11.8266   1
   1   3 -16 10.7143 18.3104   1
   1  -3  16 13.3100 25.3414   2
  -1  -3 -16 40.7592 30.5703   4
   1   3 -16 21.2446 31.2899   1
  -1  -3 -16 43.5921 24.5569   3
  -1   3  16 14.5418 21.4785   1
   1   3 -16 21.1636 23.8503   2
  -1   3  16 19.4985 18.4180   6
   1  -3  16 54.3649 25.8728   6
  -1  -3 -16 10.1832 17.4165   1
  -1   3  16 59.2419 26.9507   1
  -1  -3 -15 69761.4 4709.91   4
   1   3 -15 57798.3 4683.42   2
  -1   3  15 33368.9 4656.27   5
   1  -3  15 54095.1 4687.25   2
   1  -3  15 53978.0 4646.94   5
  -1  -3 -15 57709.7 4672.33   3
   1   3 -15 28985.3 4657.32   3
   1   3 -15 49822.6 4710.68   1
  -1   3  15 77689.1 4681.98   1
   1  -3  15 69328.8 4700.04   6
  -1   3  15 54653.9 4654.71   6
   1  -3  15 60378.3 4670.20   1
   1   3 -15 62735.3 4688.98   1
  -1  -3 -15 57319.3 4694.31   1
  -1   3  15 46887.5 4679.57   1
   1  -3  14 118.433 26.4417   5
   1   3 -14 79.9211 35.1564   3
   1  -3  14 161.698 37.7155   1
  -1   3  14 65.7031 30.8194   5
  -1  -3 -14 111.283 41.5160   4
   1   3 -14 134.752 57.3275   1
  -1   3  14 78.6063 39.6098   1
   1   3 -14 74.7285 41.9661   2
  -1   3  14 183.409 41.9896   1
  -1  -3 -14 66.7073 31.2476   1
  -1  -3 -14 83.2893 30.8179   3
   1  -3  14 104.830 38.0265   6
  -1   3  14 119.750 28.9091   6
  -1   3  13 156.437 43.5357   5
   1  -3  13 199.121 56.9008   2
   1   3 -13 280.243 59.3319   3
   1  -3  13 284.154 56.5710   1
   1   3 -13 142.740 55.0770   1
  -1  -3 -13 280.419 59.2558   1
  -1  -3 -13 335.307 75.0068   4
  -1   3  13 220.463 37.4039   6
   1  -3  13 290.722 59.8899   6
   1   3 -13 178.352 54.2324   2
  -1  -3 -13 162.252 45.9091   1
  -1   3  13 317.520 56.8896   1
  -1  -3 -13 167.963 39.8253   3
   1  -3  13 212.919 33.3449   5
  -1   3  12 127.327 27.1558   6
   1  -3  12 85.3977 35.2474   6
  -1  -3 -12 136.026 37.4648   1
   1  -3  12 207.384 45.5608   1
   1   3 -12 39.2415 30.4337   1
   1   3 -12 138.125 42.0251   3
   1  -3  12 44.0141 16.4881   5
   1  -3  12 47.5289 31.1037   2
  -1   3  12 56.0814 31.1389   5
  -1  -3 -12 107.624 46.3453   4
  -1   3  12 66.7633 14.0439   2
  -1   3  12 167.293 45.0924   1
   1   3 -12 151.301 55.0371   2
  -1  -3 -12 56.3101 28.1874   1
   1  -3  12 106.091 41.3443   1
  -1   3  12 187.384 47.4324   1
  -1  -3 -12 118.043 30.1841   3
   1   3 -12 95.5277 47.4658   1
   1  -3  11 334.791 46.9830   5
  -1   3  11 634.612 84.1855   5
  -1   3  11 435.803 53.7945   6
   1   3 -11 404.770 70.1906   3
   1   3 -11 299.318 68.6114   1
  -1  -3 -11 396.768 67.6528   1
   1  -3  11 530.100 82.1997   1
   1   3 -11 500.587 89.1287   1
  -1  -3 -11 273.502 61.2962   1
   1  -3  11 546.745 84.3890   1
  -1   3  11 635.990 86.1803   1
   1   3 -11 598.257 98.5779   2
  -1   3  11 357.712 66.6448   1
   1  -3  11 198.984 67.3570   2
  -1   3  11 325.926 41.7770   2
   1  -3  11 396.171 69.8989   6
  -1  -3 -11 345.916 56.9989   3
   1   3 -10 10.6182 22.0651   3
  -1  -3 -10 8.50061 17.6664   1
   1   3 -10 11.9491 17.5598   1
   1  -3  10 11.7525 17.2711   1
   1  -3  10-16.5743 24.3534   2
  -1  -3 -10-7.22275 10.6194   3
  -1   3  10 11.2601 21.3605   5
  -1  -3 -10-19.9319 29.2856   4
  -1   3  10-2.39478 7.04881   2
   1  -3  10 11.1378 18.8989   6
   1  -3  10 10.9290 18.5448   1
  -1  -3 -10-9.86067 16.7330   1
   1   3 -10-18.2225 21.8627   2
  -1   3  10 45.0288 25.3383   1
   1   3 -10 25.2892 30.3385   1
  -1   3   9 40826.6 2660.63   5
   1   3  -9 27410.0 2640.09   1
  -1   3   9 45878.4 2671.89   1
  -1  -3  -9 31803.1 2630.90   1
  -1   3   9 26141.6 2609.58   6
   1  -3   9 28105.3 2635.56   6
  -1  -3  -9 24649.5 2672.25   4
   1  -3   9 32507.7 2635.70   1
  -1  -3  -9 25563.5 2616.83   3
   1   3  -9 30821.2 2637.04   3
   1  -3   9 36001.9 2661.37   1
   1   3  -9 35148.4 2645.04   1
  -1  -3  -9 27414.1 2622.38   1
  -1   3   9 30379.1 2626.66   1
   1   3  -9 35857.1 2710.89   2
  -1   3   9 27310.6 2603.67   2
   1  -3   9 29690.5 2667.59   2
   1  -3   8 10.4814 17.8653   6
  -1   3   8 14.9449 11.3133   6
   1   3  -8 28.4480 16.1798   1
   1  -3   8 51.0097 30.6434   1
   1  -3   8 17.1932 25.3187   2
  -1   3   8 13.0126 24.7413   1
  -1  -3  -8 15.5147 17.4948   1
  -1   3   8 67.2157 31.5628   5
  -1  -3  -8 20.7935 25.0030   4
  -1   3   8 3.42951 9.80260   2
  -1  -3  -8 6.98501 13.3613   3
  -1   3   8 6.93343 14.5095   1
   1   3  -8 33.9313 22.8193   3
   1   3  -8 30.8600 21.4427   1
  -1   3   7 21902.6 1647.80   1
   1   3  -7 17632.6 1618.51   1
   1  -3   7 16131.4 1648.17   2
   1  -3   7 18167.2 1622.53   6
  -1   3   7 17183.8 1600.86   6
  -1  -3  -7 15087.8 1657.01   4
   1  -3   7 17886.9 1612.45   1
  -1  -3  -7 16905.4 1606.64   3
   1   3  -7 17799.3 1612.38   3
   1  -3   7 16155.7 1634.14   1
   1   3  -7 20483.8 1619.75   1
  -1  -3  -7 17705.1 1608.99   1
  -1   3   7 18189.5 1595.16   2
   1   3  -7 17580.4 1677.74   2
  -1  -3  -7 18197.9 1618.93   5
   1  -3   6 51.2637 27.5794   6
   1   3  -6 35.6064 24.2509   3
  -1   3   6 5.97198 14.4779   6
  -1  -3  -6 27.2723 19.2932   1
   1   3  -6 42.2933 19.0213   1
  -1   3   6 9.99283 24.0640   5
  -1  -3  -6 19.8016 37.6145   4
   1   3  -6 10.8840 10.7796   4
   1   3  -6 19.8415 11.4114   4
   1   3  -6 22.8232 27.4565   2
  -1   3   6 64.9551 22.5888   1
  -1  -3  -6 20.4634 19.3018   3
  -1  -3  -6 11.9437 14.4776   1
   1  -3   6 6.91101 21.2380   1
  -1   3   6 12.6014 26.2642   1
  -1   3   5 342010. 21959.6   5
   1   3  -5 211303. 21993.7   2
  -1   3   5 272077. 21932.9   6
   1  -3   5 252560. 21992.6   2
  -1  -3  -5 287723. 21953.4   5
   1  -3   5 231335. 21925.3   5
   1   3  -5 249527. 21927.4   4
  -1  -3  -5 244091. 22001.1   4
   1  -3   5 228268. 21931.4   1
  -1  -3  -5 241493. 21931.4   3
   1   3  -5 229505. 21932.0   3
   1  -3   5 218101. 21947.8   1
  -1  -3  -5 245617. 21933.0   1
  -1   3   5 249971. 21922.9   1
   1   3  -5 262514. 21930.8   1
   1  -3   5 215549. 21943.7   6
  -1  -3  -5 289624. 21928.3   1
  -1   3   5 244409. 21951.8   1
   1   3  -5 265963. 21940.8   1
   1  -3   4 366.851 64.9399   6
  -1   3   4 460.960 59.6829   6
  -1  -3  -4 398.617 69.6755   5
   1  -3   4 363.057 50.7443   5
   1  -3   4 443.683 74.4713   1
   1  -3   4 539.645 112.644   2
  -1  -3  -4 260.967 45.2318   1
  -1   3   4 389.887 63.9798   1
  -1  -3  -4 431.913 88.3272   4
   1   3  -4 392.549 68.5627   4
  -1  -3  -4 293.921 50.2591   3
  -1  -3  -4 346.570 52.2337   1
   1   3  -4 389.538 94.9559   2
   1   3  -4 417.666 52.1981   1
   1   3  -4 268.835 50.0474   3
  -1   3   4 256.115 47.1803   1
   1  -3   4 420.893 55.9348   1
   1   3  -4 390.384 57.9904   1
   1  -3   3 127.966 30.5069   5
   1  -3   3 177.832 38.4970   1
  -1   3   3 175.265 36.0341   1
  -1  -3  -3 165.841 29.8239   1
   1  -3   3 187.026 31.5246   1
  -1   3   3 125.375 29.7092   1
   1  -3   3 208.124 65.8698   2
  -1  -3  -3 139.556 40.3423   5
  -1  -3  -3 291.557 70.4383   4
   1   3  -3 99.5730 59.7183   4
  -1  -3  -3 131.076 32.1070   3
   1   3  -3 128.271 31.2442   3
   1   3  -3 157.512 29.8335   1
   1   3  -3 199.972 71.4770   2
   1   3  -3 159.098 32.4520   1
  -1  -3  -3 58.0309 26.0489   1
  -1  -3  -2 53.2088 27.2700   5
  -1   3   2 63.0728 23.3883   5
  -1  -3  -2 38.4417 18.0384   1
  -1   3   2 30.8163 12.4862   1
  -1  -3  -2 39.9429 37.5937   4
   1   3  -2 32.3225 16.7867   1
  -1   3   2 37.1748 14.9803   1
  -1  -3  -2 24.6515 14.2386   1
  -1  -3  -2 6.22339 12.2348   3
   1  -3   2 64.3514 21.6501   1
   1  -3   2 77.3476 49.3104   2
   1   3  -2 22.0752 15.7726   1
   1   3  -2 35.7988 40.2977   2
   1   3  -2 52.0050 18.6192   3
  -1  -3  -1 9702.04 740.026   5
   1   3  -1 10577.3 769.416   2
  -1   3   1 8613.12 691.676   1
  -1  -3  -1 8678.56 707.713   1
  -1  -3  -1 9454.77 747.154   4
   1  -3   1 9629.73 727.177   6
  -1  -3  -1 7811.30 701.189   1
  -1   3   1 6974.86 690.000   1
   1  -3   1 3851.64 694.097   1
   1   3  -1 8901.68 714.016   3
   1  -3   1 7421.31 730.558   3
   1   3  -1 8755.82 707.069   1
   1  -3   1 9373.07 698.497   1
   1   3  -1 8045.38 705.368   1
   1  -3   1 12856.3 814.978   2
   1   3  -1 8467.19 709.818   3
   1   3   0 5.00241 9.48784   1
   1  -3   0 1.80293 5.51384   1
  -1  -3   0-11.4183 19.3701   5
   1  -3   0 18.6978 31.7192   2
  -1  -3   0-4.43812 6.52022   1
  -1   3   0 1.55919 5.29008   1
  -1  -3   0 10.2017 17.3064   4
   1   3   0-5.89318 8.65791   3
   1  -3   0-11.2084 19.0142   3
   1  -3   0 1.93574 4.64402   1
   1   3   0-4.32371 10.3730   1
   1  -3   0 25.3927 16.0537   6
  -1  -3   0-12.0315 20.4105   6
  -1   3   0-1.97947 5.03702   1
  -1  -3   0-5.27407 8.94702   1
  -1  -3   1 9988.44 797.545   5
   1   3   1 10264.8 800.305   2
  -1  -3   1 9047.25 781.869   4
  -1  -3   1 4907.13 766.670   1
  -1   3  -1 10626.2 792.607   4
   1  -3  -1 9397.27 792.637   3
  -1   3  -1 7754.05 750.642   1
   1  -3  -1 9441.71 749.355   1
   1   3   1 8244.44 759.667   1
   1  -3  -1 8446.54 747.561   1
   1  -3  -1 6540.49 769.569   6
  -1  -3   1 8599.99 792.615   6
  -1  -3   1 8021.69 764.902   1
  -1   3  -1 9233.46 754.102   1
   1  -3  -1 10860.9 845.305   2
  -1  -3   2 49.3947 27.8654   6
   1  -3  -2 40.6526 23.0579   6
  -1  -3   2 28.4544 17.3137   4
  -1  -3   2 12.7352 17.3269   1
  -1   3  -2 30.4642 12.8504   1
  -1   3  -2 54.9550 24.7400   4
   1  -3  -2 23.7023 20.3150   3
   1   3   2 38.2963 14.3649   1
   1  -3  -2 42.6126 14.3556   1
   1  -3  -2 31.2706 11.4216   1
  -1  -3   2 35.1831 26.4799   5
  -1   3  -2 23.3321 14.2948   5
   1   3   2 50.1633 28.3741   2
  -1   3  -2 39.4888 17.5075   1
  -1  -3   2 16.1112 17.8818   1
   1   3   2 34.8628 16.6191   1
  -1   3  -3 182.421 28.6714   1
   1  -3  -3 203.588 33.8688   1
   1   3   3 141.795 30.0774   1
   1   3   3 181.508 43.8838   6
  -1  -3   3 191.821 47.6806   5
  -1  -3   3 204.698 55.7726   6
   1  -3  -3 246.524 74.3010   2
  -1  -3   3 150.614 31.6581   4
   1  -3  -3 160.965 41.7222   4
   1   3   3 85.0982 27.4121   1
  -1  -3   3 78.0371 31.5232   1
  -1   3  -3 226.981 41.1153   1
  -1   3  -3 107.585 33.2088   4
   1  -3  -3 218.688 46.5636   3
   1   3   3 185.347 45.3438   2
   1  -3  -3 115.027 22.8822   1
  -1  -3   3 139.374 33.3162   1
   1   3   3 135.661 28.0028   3
   1   3   4 337.419 46.1816   3
   1  -3  -4 303.421 63.5309   3
  -1   3  -4 349.209 60.4382   3
   1   3   4 290.248 47.2118   1
   1  -3  -4 259.494 40.5081   1
   1   3   4 252.546 58.4238   6
  -1   3  -4 259.046 42.3026   5
  -1  -3   4 419.208 63.4322   5
   1  -3  -4 344.585 81.9137   2
  -1  -3   4 345.624 49.6063   4
   1  -3  -4 286.356 62.0203   4
   1   3   4 342.618 54.4101   2
  -1   3  -4 303.111 51.0407   4
  -1  -3   4 296.114 54.5649   1
  -1  -3   4 265.794 50.7117   1
  -1   3  -4 323.790 45.2656   1
   1   3   4 334.029 49.2225   1
  -1   3  -4 185.907 51.9628   1
  -1   3  -5 259486. 22097.0   5
  -1  -3   5 274444. 22126.9   5
   1  -3  -5 266580. 22146.6   2
   1   3   5 246540. 22106.1   2
   1  -3  -5 228673. 22102.5   1
  -1  -3   5 237261. 22119.8   1
  -1   3  -5 186599. 22116.9   1
   1  -3  -5 267373. 22131.2   4
  -1   3  -5 247042. 22107.0   4
  -1   3  -5 261224. 22118.4   3
   1  -3  -5 253080. 22126.5   3
   1   3   5 250463. 22099.8   3
   1   3   5 260638. 22123.1   6
   1   3   5 273853. 22104.4   1
  -1  -3   5 246820. 22106.8   1
  -1   3  -5 280013. 22102.8   1
   1  -3  -5 285198. 22138.8   1
   1   3   5 250144. 22106.2   1
  -1  -3   6 11.9671 26.9115   6
  -1   3  -6 17.2899 24.3812   3
  -1   3  -6 24.3158 19.3700   1
   1  -3  -6 14.0514 31.5808   1
   1   3   6-9.80049 14.5016   6
  -1   3  -6 26.7442 14.5953   5
   1   3   6 22.2306 13.4448   1
   1  -3  -6 11.5265 19.6299   3
   1  -3  -6 23.6869 30.1867   4
  -1   3  -6 52.6237 23.7347   4
   1   3   6 42.2423 33.8253   2
   1  -3  -6-14.2406 27.0646   2
  -1  -3   6 20.0680 22.7615   1
   1  -3  -6 16.1000 17.1196   1
  -1  -3   6 20.8497 30.6799   1
   1   3   6 5.73975 18.2980   2
   1  -3  -7 25759.3 1589.19   2
   1   3   7 19369.3 1557.13   2
  -1  -3   7 16838.9 1563.22   1
  -1   3  -7 17737.8 1577.05   1
   1  -3  -7 16181.6 1536.89   1
  -1  -3   7 15601.6 1548.08   5
  -1   3  -7 15806.6 1522.45   5
   1  -3  -7 18694.9 1566.95   4
  -1   3  -7 18688.8 1539.00   4
  -1  -3   7 10652.3 1541.08   6
   1   3   7 16302.5 1547.35   6
   1  -3  -7 18455.5 1562.81   3
   1   3   7 16818.7 1531.45   1
  -1   3  -7 16931.7 1544.11   3
   1  -3  -7 25108.6 1612.44   1
  -1   3  -7 20251.2 1543.33   1
  -1  -3   7 17726.1 1541.83   1
   1   3   7 19619.6 1545.86   1
  -1  -3   8 18.7258 15.9245   5
  -1   3  -8 17.7556 8.76989   5
   1   3   8 11.2540 13.5480   1
  -1   3  -8 15.7428 18.9188   1
  -1  -3   8 26.7309 25.3753   1
  -1  -3   8 22.2384 21.1202   6
  -1   3  -8 6.11002 13.7593   4
   1  -3  -8-10.6949 22.2499   2
   1   3   8 12.8232 15.4244   2
  -1  -3   8 21.9785 17.6133   1
   1   3   8 9.03175 15.3641   1
   1  -3  -8 15.6184 18.7698   1
  -1   3  -8 16.5589 15.7448   3
   1   3   8-8.19348 15.5821   6
   1  -3  -8 10.9525 18.6152   3
   1   3   9 26946.8 2578.20   2
   1  -3  -9 34170.6 2633.45   4
   1   3   9 29861.2 2584.12   2
   1  -3  -9 46972.6 2629.41   2
  -1  -3   9 27896.3 2635.22   1
  -1   3  -9 30243.2 2642.72   1
   1  -3  -9 29575.2 2599.97   1
  -1  -3   9 27780.6 2610.64   6
   1  -3  -9 29955.0 2612.35   3
  -1   3  -9 27383.6 2578.96   5
  -1  -3   9 26923.1 2602.19   5
  -1   3  -9 26255.3 2597.15   3
   1  -3  -9 42787.5 2674.26   1
   1   3   9 30344.2 2613.95   1
  -1   3  -9 33121.1 2607.08   1
  -1  -3   9 29672.1 2602.00   1
   1   3  10 18.5505 14.8607   1
  -1  -3  10-16.2814 13.8379   1
  -1   3 -10 15.9491 23.4479   1
  -1   3 -10 7.75564 13.1860   3
  -1  -3  10-10.4404 17.7330   6
  -1  -3  10 8.67956 14.7503   5
   1  -3 -10 7.13959 20.9965   2
   1   3  10 9.28034 8.62271   2
  -1   3 -10 26.2825 10.4931   5
   1  -3 -10-14.2719 20.9858   4
  -1   3 -10 17.5550 16.4852   4
  -1  -3  10 8.33726 14.1707   1
   1  -3 -10-8.05673 15.3060   1
   1  -3 -10 10.3330 15.2060   3
  -1   3 -10 27.3464 21.8865   1
   1   3  10 12.1150 14.5590   1
   1  -3 -10 30.9029 34.6864   1
   1   3  10 1.87221 5.33947   2
  -1   3 -11 400.784 63.4674   3
   1  -3 -11 516.009 59.7645   2
   1   3  11 299.691 71.4177   1
   1  -3 -11 563.084 99.2991   1
  -1   3 -11 503.867 74.1995   1
  -1   3 -11 438.945 48.0271   5
  -1  -3  11 398.855 64.4993   5
  -1   3 -11 406.092 57.9088   4
   1  -3 -11 542.824 86.9275   4
   1  -3 -11 437.254 68.8650   1
  -1  -3  11 462.547 71.1509   1
   1  -3 -11 358.502 66.7614   3
   1   3  11 375.833 57.0952   1
  -1   3 -11 507.569 87.7355   1
  -1  -3  11 342.859 67.4270   6
   1   3  11 424.666 60.3571   6
  -1  -3  12 144.544 37.9288   6
  -1   3 -12 109.768 29.9747   3
   1  -3 -12 102.721 43.7866   1
  -1   3 -12 85.0593 33.3987   1
   1   3  12 14.2748 35.0852   1
   1   3  12 93.9641 26.0624   6
  -1  -3  12 77.1668 27.3078   5
   1  -3 -12 47.1308 18.8800   2
  -1   3 -12 94.7759 18.8376   5
   1   3  12 133.401 32.5329   5
   1  -3 -12 59.8296 34.4217   4
  -1   3 -12 76.9257 26.2309   4
  -1  -3  12 115.102 38.0548   1
   1  -3 -12 31.2233 26.1074   3
   1   3  12 81.7064 27.5424   1
  -1   3 -12 61.7174 37.7936   1
   1  -3 -12 38.5358 25.6732   1
   1   3  13 217.468 39.9968   6
   1   3  13 102.723 34.3398   1
  -1  -3  13 226.103 46.4899   5
  -1   3 -13 213.476 51.3459   1
   1  -3 -13 185.400 54.7703   1
  -1   3 -13 206.620 43.1881   3
   1   3  13 339.008 51.7460   5
  -1   3 -13 187.483 31.0250   5
   1  -3 -13 256.498 61.6873   4
  -1   3 -13 208.882 37.8289   4
  -1  -3  13 245.771 51.2761   1
   1  -3 -13 334.244 56.4940   3
  -1  -3  13 197.999 46.5062   6
   1  -3 -13 154.110 41.6266   1
   1   3  14 145.052 29.9891   6
  -1   3 -14 44.2964 34.9614   1
   1   3  14 138.433 35.6829   1
  -1  -3  14 62.4859 27.4760   5
   1  -3 -14 69.2258 45.3329   1
  -1   3 -14 139.839 43.3927   1
   1   3  14 84.6601 46.1481   1
  -1   3 -14 154.213 36.1830   3
   1   3  14 149.118 37.5246   5
   1  -3 -14 90.2221 49.0081   4
  -1   3 -14 174.791 32.6924   4
  -1  -3  14 83.6868 33.8792   1
   1  -3 -14 75.8358 36.1455   3
  -1  -3  14 125.948 39.3815   6
   1  -3 -14 160.824 41.1787   1
   1   3  15 71137.0 4857.45   5
   1  -3 -15 46026.6 4863.00   4
   1  -3 -15 45508.7 4851.52   1
  -1   3 -15 47667.4 4864.68   1
  -1   3 -15 55950.3 4835.18   4
   1   3  15 50548.9 4844.58   1
  -1   3 -15 63512.2 4851.45   3
   1   3  15 57711.1 4836.88   6
  -1  -3  15 60406.3 4859.97   6
  -1  -3  15 50804.9 4848.38   5
   1   3  15 46188.3 4865.24   1
   1  -3 -15 62820.2 4886.50   1
  -1  -3  15 57883.5 4861.04   1
   1  -3 -16 26.0148 29.2422   1
  -1   3 -16 11.8193 17.4510   1
   1   3  16 13.2991 19.6153   1
  -1  -3  16 15.6975 23.1272   1
   1   3  16 8.66322 10.5362   1
   1  -3 -16 14.3663 21.1775   4
   1  -3 -16 33.1540 21.0324   1
  -1   3 -16 13.8262 20.3868   1
  -1  -3  16 32.4610 22.5482   6
  -1  -3  16 32.8449 20.8377   1
   1   3  16 24.0288 16.9885   6
   1   3  16 19.4601 18.5361   5
  -1   3 -16 9.15870 19.1080   3
  -1   3 -17 20534.9 2331.61   1
  -1  -3  17 28211.4 2357.61   1
  -1  -3  17 25511.7 2326.85   6
   1   3  17 28739.6 2312.49   6
   1   3  17 25838.5 2338.37   1
   1  -3 -17 29022.5 2352.39   1
  -1   3 -17 18991.9 2320.11   1
  -1  -3  17 20159.9 2320.11   1
  -1   3 -17 28146.3 2314.75   4
  -1  -3  17 26555.6 2325.74   5
   1   3  18 35.1188 19.8748   5
  -1  -3  18-10.6889 13.0844   6
   1  -3 -18 26.1811 27.3228   4
  -1   3 -18 22.4279 23.0118   4
   1  -3 -18 49.9040 30.0446   3
  -1  -3  18 21.2343 22.2127   5
  -1  -3  18 88.7301 47.0063   1
  -1   3 -18 39.9691 24.1139   3
   1   3  18 32.5932 20.1056   6
  -1  -3  19 14804.2 1314.09   6
   1  -3 -19 17672.7 1334.66   3
  -1   3 -19 16709.8 1321.28   3
   1  -3 -19 15527.3 1325.54   4
  -1  -3  19 15375.9 1318.01   5
  -1   3 -20 57.0825 24.9616   4
   1   3  20 6.71119 11.4344   6
   1  -3 -20-13.6003 16.3487   3
  -1  -3  20 11.4477 13.7731   5
  -1   3 -20 43.9363 27.9706   3
  -1  -3  20-10.4608 12.5932   6
   1   3  20 8.55246 12.6096   5
   1  -3 -20 11.5402 16.9875   4
   1  -3 -21 376.273 60.9507   4
  -1  -3  21 198.152 51.3524   5
  -1   3 -21 158.914 46.3698   3
   1  -3 -21 250.898 58.8568   3
   1   3  21 202.990 45.6871   5
   1   3  21 215.255 42.1479   6
   1   3  22 7.62726 11.2448   6
   1  -3 -22 14.0425 23.8404   3
  -1  -3  22 11.6018 13.9486   5
  -1  -3  22 19.5026 18.5187   6
   1   3  22 8.22725 7.04139   5
   1  -3 -22 9.98958 16.9725   4
  -1   3 -22 10.9666 20.8211   3
  -1   3 -23 246.879 47.7014   2
   1  -3 -23 277.662 60.9021   3
  -1   3 -23 235.350 50.7748   3
   1   3  23 250.409 45.8880   5
   1  -3 -23 398.610 60.6033   4
  -1  -3  23 194.265 44.6915   6
  -1  -3  24 8.68601 10.4356   6
   1   3  24 7.36871 12.5140   6
  -1   3 -24 7.33347 15.2477   2
   1  -3 -24 8.37090 15.8874   4
   1   3  24 6.98951 5.95715   5
   1  -3 -24 13.4550 11.4275   3
  -1  -3  24-10.9730 20.8201   5
   1   3  25 5946.56 505.240   5
  -1  -3  25 5517.56 518.888   5
  -1   3 -25 5753.42 505.975   2
   1  -3 -25 5179.31 525.954   3
   1   3  25 5188.11 503.572   6
  -1  -3  25 4952.94 505.082   6
  -1  -3  26 14.9912 14.3925   6
   1   3  26 29.2739 14.2243   5
  -1  -3  26 19.5415 22.0415   5
   1  -3 -26 23.9350 20.4256   3
   1   3  26 18.4890 12.9999   6
   1  -3 -26 43.5234 17.5469   4
  -1   3 -27 13477.5 1094.23   2
   1  -3 -27 11816.7 1093.76   4
  -1  -3  27 11072.5 1092.11   6
   1   3  27 12083.3 1088.69   6
  -1  -3  27 13311.0 1107.13   5
   1  -3 -27 14849.2 1122.04   3
  -1   3 -27 10880.2 1093.71   3
  -1   3 -28 6.60711 12.5752   3
  -1   3 -28 33.7526 17.8842   2
   1  -3 -28-10.0591 12.1118   3
   1   3  28 19.6762 11.8477   5
   1   3  28 4.85727 10.1461   6
   1  -3 -28 6.19781 9.16561   4
  -1  -3  28 12.6869 12.0769   6
   1  -3 -29 2792.16 279.401   4
  -1  -3  29 2936.61 281.198   6
   1   3  29 3078.04 277.154   6
   1  -3 -29 3745.87 302.174   3
  -1   3 -29 2490.48 277.824   3
   1   3  29 3014.48 275.284   5
   1   3  30 4.01750 6.81873   5
   1  -3 -30 5.47150 6.56682   4
   1  -3 -30 8.17909 9.81355   3
   1   3  30-4.24897 7.21121   6
   1  -3 -31 1108.68 116.720   4
  -1  -4 -30 42.6262 23.0048   3
   1   4 -30 23.8157 13.6335   2
  -1  -4 -29 9.42711 13.8595   3
   1   4 -29 4.90332 10.2007   2
   1   4 -28 15.4291 11.7600   2
  -1  -4 -28 28.2840 16.0726   4
  -1  -4 -28 30.1632 19.2026   3
   1   4 -28 29.7050 13.4696   3
   1  -4  27 7.25159 12.3025   6
  -1  -4 -27 6.01807 8.84251   4
   1   4 -27-5.27582 10.9623   2
  -1   4  27-4.48438 6.58967   5
   1   4 -27-5.39851 6.47730   3
  -1  -4 -27 10.8540 9.20756   3
   1  -4  26 15.9842 13.5594   6
   1   4 -26-5.42109 11.2651   2
  -1   4  26-4.75677 8.07194   5
  -1  -4 -26 6.41386 10.8824   4
  -1  -4 -26 34.5541 19.5404   3
   1   4 -26 5.83480 9.90027   3
  -1  -4 -25 11.9605 10.1450   3
  -1  -4 -25-6.83463 10.0410   4
   1   4 -25 5.71722 10.8436   2
  -1   4  25-5.15511 6.18382   5
   1   4 -25 6.35612 9.33805   3
  -1   4  24 56.8039 20.9452   6
  -1  -4 -24 36.5514 17.0287   4
   1   4 -24 36.2739 15.2055   2
   1   4 -24 27.7549 15.1219   3
  -1   4  24 80.5348 22.2933   5
  -1  -4 -23 12.0193 14.4455   3
  -1   4  23 6.03986 10.2852   5
   1   4 -23 7.53017 9.07705   3
   1   4 -23 19.2756 14.4469   2
  -1  -4 -23 15.6567 18.8023   4
   1  -4  23 10.2338 12.3085   6
  -1   4  23 5.85103 11.1334   6
  -1  -4 -22 174.743 42.1627   3
  -1   4  22 114.952 27.8522   5
   1   4 -22 106.783 31.4896   3
   1   4 -22 157.281 33.5727   2
  -1  -4 -22 100.900 31.3455   4
   1  -4  22 130.373 38.4262   6
  -1  -4 -21 11.3734 19.2947   3
  -1   4  21-7.05504 11.9695   5
   1   4 -21 8.85729 13.0137   3
  -1  -4 -21-9.04292 10.8488   4
   1  -4  21-11.3556 13.6226   6
  -1   4  21 14.5024 13.7540   6
   1   4 -21-7.11854 12.0772   2
   1   4 -20 9.63757 16.3559   3
   1   4 -20 7.63438 12.9594   2
  -1  -4 -20 19.4745 20.2361   4
   1  -4  20-11.6808 19.8209   6
  -1   4  20-7.66173 14.5390   6
  -1  -4 -19 19.7978 16.8800   3
  -1   4  19 24.8723 18.6846   5
   1   4 -19 30.7276 26.1198   3
   1   4 -19 15.8866 17.9082   2
  -1  -4 -19 20.9712 17.8704   4
  -1   4  19 7.11479 14.8813   6
   1  -4  19 11.8147 14.2756   6
  -1  -4 -18-9.14607 13.4394   3
   1   4 -18 11.2175 9.51840   3
  -1   4  18-9.20915 15.6247   5
   1   4 -18 8.59386 16.3017   2
   1  -4  18 11.7647 17.2859   6
  -1   4  18 18.8189 17.6489   6
  -1  -4 -18-11.2807 19.1385   4
  -1  -4 -17 8.64274 10.6143   3
   1   4 -17 37.3383 19.5273   2
   1   4 -17 11.3355 13.7867   3
  -1   4  17 9.43801 18.0447   5
   1  -4  17 57.7695 32.5829   6
   1  -4  17 18.0532 12.3180   5
  -1  -4 -17 72.9630 31.0275   4
  -1  -4 -16 117.169 39.8511   4
   1  -4  16 42.8534 31.7119   1
   1   4 -16 159.391 39.4058   2
   1  -4  16 85.9020 23.4801   5
  -1   4  16 202.157 34.3106   6
   1  -4  16 168.647 40.8767   6
  -1  -4 -16 128.337 33.8107   3
  -1   4  16 78.4606 30.9075   5
  -1  -4 -16 101.142 36.0889   1
  -1   4  15 9.96805 14.6644   5
  -1  -4 -15 7.61425 12.9396   3
   1  -4  15 13.4103 22.7623   1
   1   4 -15 10.9296 16.0754   2
  -1   4  15 11.4150 23.7290   1
   1  -4  15 4.54543 9.47490   5
  -1  -4 -15 18.2123 20.4499   1
  -1   4  15 5.02834 12.0877   6
   1  -4  15 10.8723 15.9912   6
   1   4 -15 14.8530 28.1813   1
   1   4 -15 11.1080 16.3371   3
   1  -4  14 117.721 26.9006   5
  -1   4  14 174.156 29.8144   6
  -1  -4 -14 98.0118 30.2713   1
   1  -4  14 164.492 50.8113   2
   1  -4  14 235.943 46.2001   6
   1  -4  14 98.4406 35.1823   1
   1   4 -14 192.618 52.4896   2
   1   4 -14 67.7519 40.0193   1
   1   4 -14 104.906 36.5528   3
  -1  -4 -14 79.0917 26.5772   3
   1   4 -13 132.791 38.1061   3
   1  -4  13 190.316 33.6338   1
  -1  -4 -13 121.589 30.5255   1
   1   4 -13 99.6352 38.1819   1
  -1   4  13 139.695 25.4809   6
   1  -4  13 71.0659 22.6374   5
  -1   4  13 160.582 42.0436   5
   1  -4  13 86.1711 41.6319   2
  -1  -4 -13 30.7468 33.4823   4
   1  -4  13 89.5121 34.3759   1
  -1   4  13 50.7814 21.0812   1
  -1   4  13 133.850 34.4863   1
   1   4 -13 66.5162 38.7484   2
  -1   4  13 109.654 18.8800   2
  -1  -4 -13 127.035 30.4146   3
   1   4 -13 209.680 48.9829   1
   1  -4  13 155.191 38.5623   6
   1   4 -12 47.5056 24.8992   3
   1  -4  12 63.7027 25.4599   1
   1   4 -12 107.704 34.6968   1
   1  -4  12 75.3469 36.6399   2
  -1   4  12 61.6820 20.6518   6
  -1   4  12 69.6451 29.8341   5
  -1  -4 -12 63.6984 36.2298   4
   1  -4  12 60.0996 31.2067   1
  -1   4  12 49.5963 17.8741   1
  -1  -4 -12 98.9043 32.0036   1
  -1   4  12 114.772 28.1713   1
   1   4 -12 102.792 43.5562   2
  -1  -4 -12 56.1068 21.4502   3
   1   4 -12 66.3398 27.1860   1
   1  -4  12 70.1309 31.2130   6
   1  -4  11 20.0420 19.1343   6
  -1   4  11 40.1960 14.8372   6
   1  -4  11 14.5765 13.9986   1
   1   4 -11 22.4604 28.6618   1
  -1   4  11 5.25563 11.1406   1
   1  -4  11 18.1707 19.0052   1
   1  -4  11 32.1353 14.2124   5
   1  -4  11 32.0012 23.6106   2
  -1   4  11 39.8983 24.0316   5
  -1  -4 -11 16.2705 24.0055   4
  -1   4  11 21.4487 9.73515   2
   1   4 -11 32.4870 33.8209   2
  -1  -4 -11 14.1319 13.5824   3
   1   4 -11 26.4701 22.5605   3
   1   4 -11 40.1136 24.1602   1
   1  -4  10 4.61230 17.6312   5
   1  -4  10 101.229 40.7235   2
   1  -4  10 47.6079 21.7491   1
  -1  -4 -10 109.996 29.4340   1
  -1   4  10 29.1774 13.1599   1
  -1   4  10 59.4537 26.9532   5
  -1  -4 -10 65.4720 39.5230   4
   1   4 -10 31.7027 21.7256   3
  -1  -4 -10 42.0574 18.9126   1
   1  -4  10 22.1543 17.1671   1
  -1   4  10 93.0589 22.5126   1
  -1  -4 -10 49.9545 19.6587   3
   1  -4  10 88.5223 29.2454   6
  -1   4  10 77.0919 20.9195   6
  -1   4   9 149.315 27.9836   6
   1  -4   9 175.570 37.0999   1
  -1  -4  -9 52.0217 22.6818   1
   1   4  -9 216.060 47.7774   1
  -1   4   9 64.9015 20.0535   1
  -1  -4  -9 108.893 32.4613   1
   1  -4   9 111.285 24.8254   5
  -1   4   9 127.393 43.4704   5
  -1  -4  -9 113.361 42.4735   4
   1   4  -9 104.207 34.1919   1
   1   4  -9 195.559 60.6855   2
  -1   4   9 122.802 25.3766   1
  -1  -4  -9 163.332 33.4922   3
   1  -4   9 124.819 46.5256   2
   1   4  -9 89.4909 28.7413   3
   1  -4   9 176.315 40.3051   6
   1  -4   8 74.0872 20.9143   5
  -1   4   8 49.3368 18.4522   6
   1  -4   8 35.0799 20.1430   1
  -1  -4  -8 65.9535 20.1834   1
   1   4  -8 34.9098 24.5094   1
   1   4  -8 34.4228 19.7808   3
  -1   4   8 7.31053 9.64775   1
   1  -4   8 54.6795 19.6969   1
  -1  -4  -8 24.7038 17.5753   1
  -1  -4  -8 31.4973 27.0173   4
   1   4  -8 33.5413 11.7155   4
  -1   4   8 63.1678 17.5964   1
   1   4  -8 42.1088 47.4201   2
  -1  -4  -8 78.0953 23.6671   3
   1  -4   8 88.5609 31.4875   6
   1   4  -8 43.8767 25.1349   1
   1  -4   7 198.256 69.8100   2
   1  -4   7 309.908 44.8094   1
  -1  -4  -7 271.618 48.0285   1
  -1   4   7 187.677 40.5624   6
  -1  -4  -7 274.547 50.3803   5
   1  -4   7 282.622 44.4045   5
   1   4  -7 321.794 59.1612   1
   1  -4   7 257.085 46.0176   1
  -1  -4  -7 244.942 41.4521   1
  -1   4   7 491.995 63.3969   5
  -1  -4  -7 421.832 79.6677   4
   1   4  -7 229.857 33.8176   4
   1   4  -7 278.716 38.3855   4
  -1  -4  -7 275.599 46.6536   3
   1   4  -7 310.561 79.3484   2
   1   4  -7 384.319 52.5129   3
   1   4  -7 327.952 50.7896   1
   1  -4   6 21.0641 53.8085   2
  -1  -4  -6 260.345 40.1135   1
   1  -4   6 147.456 30.7394   1
  -1  -4  -6 270.545 47.5341   5
   1  -4   6 280.728 39.9962   5
  -1   4   6 225.379 42.2446   6
   1  -4   6 292.016 41.9670   1
   1   4  -6 336.175 56.2565   1
  -1   4   6 191.573 26.4638   1
  -1   4   6 217.043 43.5407   5
  -1  -4  -6 227.122 58.1892   4
   1   4  -6 237.102 40.2094   4
   1   4  -6 192.866 30.7111   4
   1   4  -6 227.128 69.2484   2
  -1   4   6 129.335 31.1327   1
  -1  -4  -6 171.249 34.0562   1
   1   4  -6 312.061 44.1956   3
   1  -4   5-9.96969 14.6482   6
   1   4  -5 5.57101 10.5681   1
   1   4  -5-6.16546 11.6953   3
   1  -4   5 12.9007 9.65235   1
   1   4  -5 7.61324 14.4410   1
  -1  -4  -5 9.11290 17.2851   5
   1  -4   5 5.56581 10.5582   5
  -1   4   5 8.12034 15.4027   5
  -1   4   5-1.26990 4.44543   1
  -1  -4  -5 8.92782 10.0196   1
  -1   4   5 2.65035 7.78991   1
   1  -4   5-21.3627 31.3855   2
   1   4  -5 22.4690 33.0107   2
   1  -4   4-22.6786 38.4728   2
   1  -4   4 3.10118 8.72583   1
  -1  -4  -4 3.33540 5.66075   1
  -1   4   4 7.75420 11.3933   5
  -1  -4  -4-12.1014 14.5172   4
  -1  -4  -4 3.47447 7.79906   1
   1   4  -4 4.56875 8.66697   1
  -1   4   4-7.87334 16.3591   6
   1  -4   4-5.72709 9.71699   5
  -1  -4  -4 18.9159 16.0455   5
   1   4  -4 5.89404 13.2282   1
   1  -4   4 3.01791 6.77473   1
   1   4  -4 21.4278 36.3508   2
   1  -4   4-10.0121 14.7101   6
   1   4  -4-5.94902 13.3516   3
  -1  -4  -3 741.253 88.6669   5
   1  -4   3 436.215 69.2924   5
  -1   4   3 579.617 77.9828   5
  -1  -4  -3 575.221 90.0502   4
  -1  -4  -3 569.392 60.4239   1
  -1  -4  -3 451.392 60.7158   1
   1  -4   3 563.947 60.3720   1
  -1  -4  -3 552.017 72.7216   3
   1   4  -3 577.603 72.3352   3
   1   4  -3 464.651 63.5295   1
   1   4  -3 724.668 69.9488   1
   1  -4   3 606.452 82.7850   6
   1  -4   3 480.092 118.298   2
  -1  -4  -2-10.0814 14.8178   4
   1   4  -2 11.9511 13.4175   3
  -1  -4  -2 11.9504 10.7607   1
  -1  -4  -2 6.62988 7.51152   1
   1  -4   2 25.2693 60.6251   2
  -1  -4  -2 9.67298 20.1024   5
   1  -4   2-9.16770 13.4762   6
   1   4  -2-3.22822 9.09274   1
   1   4  -1 323.347 68.1018   2
   1  -4   1 184.604 87.7983   2
  -1  -4  -1 266.880 48.3283   4
  -1  -4  -1 191.732 41.5185   5
   1  -4   1 271.240 46.9323   6
  -1  -4  -1 59.0200 26.4193   1
  -1  -4  -1 176.719 24.2300   1
  -1  -4   0 317.592 59.1563   5
  -1  -4   0 173.619 39.5394   1
   1  -4   0 487.852 67.1969   3
   1   4   0 386.519 39.7226   1
   1   4   0 330.614 73.4247   2
  -1  -4   0 301.028 54.3056   4
  -1  -4   0 311.768 37.3455   1
   1  -4   0 273.879 50.7958   6
  -1  -4   1 223.816 47.1833   5
   1   4   1 192.786 25.6927   1
  -1   4  -1 175.891 39.6512   4
   1  -4  -1 89.9522 34.9561   3
   1   4   1 180.361 47.1916   2
   1  -4  -1 233.882 80.8205   2
   1  -4  -1 183.799 39.0048   6
  -1  -4   1 184.928 45.7027   6
  -1  -4   1 194.143 39.5067   4
  -1  -4   1 118.966 27.3627   1
  -1  -4   1 162.431 25.9387   1
   1   4   2 16.2282 8.97167   1
   1  -4  -2 40.6308 22.8292   3
  -1   4  -2 8.54751 16.2592   4
   1   4   2 49.0881 23.5862   2
   1  -4  -2 51.3007 57.5767   2
  -1  -4   2-11.0917 9.48979   6
  -1  -4   2 14.2678 20.1074   4
  -1  -4   2 13.7542 14.0763   1
  -1  -4   2 3.36462 7.65223   1
  -1  -4   3 447.801 78.4363   6
   1  -4  -3 564.584 122.147   2
   1   4   3 591.254 78.8118   2
  -1   4  -3 510.621 71.8016   4
  -1  -4   3 581.068 69.5190   1
  -1   4  -3 399.747 53.2712   1
   1  -4  -3 536.611 80.9624   3
  -1  -4   3 584.013 61.7278   1
  -1   4  -3 502.163 52.1190   1
   1   4   3 554.263 80.7307   6
   1  -4  -4-9.78646 20.3335   4
  -1  -4   4 5.34879 11.1137   4
  -1   4  -4 8.59021 12.6208   3
  -1  -4   4-11.5794 17.0122   6
  -1   4  -4-7.27001 13.7892   4
  -1  -4   4 10.0943 17.1245   5
   1   4   4-3.69977 6.27745   1
  -1  -4   4 4.10882 9.85814   1
   1  -4  -4-23.9753 40.6722   2
   1   4   4 3.97255 7.53547   1
   1   4   4 7.50457 18.0046   2
   1  -4  -5 21.3009 25.5523   2
  -1  -4   5 4.53419 9.42304   1
   1   4   5 4.73304 12.0457   1
  -1  -4   5-9.36405 15.8868   1
  -1  -4   5 11.4157 19.3669   6
   1  -4  -5 10.0584 12.0675   4
  -1   4  -5-8.25085 13.9985   3
  -1   4  -5 6.66913 9.80026   4
  -1   4  -5-3.36501 7.55465   1
   1  -4  -5 5.05500 5.35203   1
   1   4   5 5.55825 13.3365   1
  -1  -4   5-9.85443 16.7186   5
  -1   4  -5 6.15361 12.7870   1
   1   4   6 332.989 54.5133   6
   1  -4  -6 159.874 29.7310   1
   1   4   6 307.900 50.4073   1
  -1   4  -6 207.286 32.2200   1
  -1  -4   6 201.090 46.5046   6
  -1  -4   6 244.824 49.0730   5
   1  -4  -6 272.949 71.6330   2
  -1  -4   6 224.362 52.1620   1
  -1  -4   6 222.065 36.2341   1
   1   4   6 173.539 37.9875   1
   1  -4  -6 248.309 53.2095   4
   1   4   6 255.796 41.1184   2
  -1   4  -6 243.682 40.0337   4
  -1   4  -6 246.887 44.3166   3
  -1   4  -6 231.774 47.4447   1
   1  -4  -6 203.519 29.5711   1
  -1  -4   7 208.135 59.4524   1
   1   4   7 56.7820 30.4983   1
   1   4   7 326.933 55.1577   6
   1  -4  -7 202.486 38.4778   1
   1   4   7 457.445 67.9525   1
  -1   4  -7 310.807 49.6073   3
  -1  -4   7 241.461 48.8851   5
  -1  -4   7 273.477 53.8657   6
   1  -4  -7 377.278 73.9528   2
   1  -4  -7 415.378 63.2480   4
  -1   4  -7 258.664 43.1097   4
   1  -4  -7 319.280 42.7813   1
  -1   4  -7 305.045 40.4110   1
  -1  -4   7 280.773 40.5348   1
   1  -4  -7 267.882 52.7460   3
   1   4   7 324.051 46.6400   2
  -1   4  -7 173.451 49.0877   1
   1   4   8 75.7877 27.9201   6
   1   4   8 34.6483 24.2916   1
  -1   4  -8 54.2166 20.4025   1
   1  -4  -8 22.9465 17.9462   1
  -1   4  -8 35.8820 20.5390   3
  -1  -4   8 68.2604 22.0384   5
  -1  -4   8 53.3599 24.2457   6
   1  -4  -8 37.7024 28.4552   2
   1  -4  -8 56.0753 30.3181   4
  -1   4  -8 74.4630 21.5119   4
  -1  -4   8 28.3050 27.1069   1
   1   4   8 8.46726 11.4162   1
  -1   4  -8 10.2029 12.8087   1
   1  -4  -8 26.3681 13.3271   1
   1  -4  -8 30.0986 24.3645   3
   1   4   8 77.5141 21.2910   2
   1   4   9 130.231 31.6055   6
  -1   4  -9 135.794 30.3050   1
   1  -4  -9 133.971 34.4289   1
   1   4   9 128.049 40.5685   1
  -1   4  -9 195.515 34.6368   3
  -1  -4   9 109.718 32.1670   5
   1  -4  -9 127.587 35.9215   3
   1  -4  -9 29.6991 26.0064   2
   1  -4  -9 209.091 50.3910   4
  -1   4  -9 126.429 28.0386   4
  -1  -4   9 75.8198 23.5666   1
  -1  -4   9 87.7953 38.7124   1
   1   4   9 96.8183 25.9664   1
  -1   4  -9 10.9412 23.2999   1
   1  -4  -9 95.0888 23.8586   1
   1   4   9 139.758 25.9684   2
  -1  -4  10 74.3310 24.7673   5
   1  -4 -10 48.5772 22.3581   3
   1  -4 -10 44.8419 21.6000   2
   1   4  10 39.3721 14.4672   2
   1  -4 -10 72.1846 35.6949   4
  -1   4 -10 68.1819 20.0135   4
  -1  -4  10 46.1250 18.3149   1
  -1   4 -10 74.8631 22.8993   3
   1  -4 -10 54.8170 22.5797   1
  -1   4 -10 64.3824 23.0542   1
   1   4  10 103.085 42.6192   1
   1  -4 -10 77.6457 19.9317   1
   1   4  10 27.4991 14.6039   1
  -1  -4  10 15.1456 18.8306   1
   1   4  10 62.6565 22.6429   6
  -1  -4  11 24.7679 17.2313   5
  -1   4 -11 47.1904 19.0357   3
   1  -4 -11 26.1652 19.6413   1
  -1  -4  11 9.78970 16.6880   6
   1   4  11 26.0754 16.6687   6
  -1   4 -11 14.8087 14.5962   4
  -1  -4  11 12.0557 11.5495   1
   1  -4 -11 5.32337 9.17800   1
  -1   4 -11-12.1343 10.4219   1
   1  -4 -11 28.0815 17.8290   3
   1   4  11 3.98348 7.73079   1
  -1   4 -12 95.0375 24.2067   3
   1   4  12 102.521 42.3636   1
  -1   4 -12 77.9247 25.1786   1
   1   4  12 74.0954 21.4761   6
  -1  -4  12 106.823 28.2772   5
  -1  -4  12 9.69633 17.1147   6
   1   4  12 44.6656 9.74704   2
   1  -4 -12 65.2075 29.6463   4
   1   4  12 31.7449 8.92622   2
  -1  -4  12 58.3990 21.1289   1
  -1   4 -12 85.8233 33.2238   1
   1  -4 -12 64.0167 19.6939   1
   1  -4 -12 55.8940 22.8435   3
   1   4  12 57.4550 16.6374   1
  -1  -4  12 73.9019 37.9064   1
  -1  -4  13 132.848 35.7164   6
   1   4  13 79.2862 24.3751   6
  -1  -4  13 149.703 33.2394   5
  -1  -4  13 156.657 46.3946   1
  -1   4 -13 127.686 29.2728   3
   1   4  13 149.744 33.4344   5
  -1   4 -13 102.264 23.7635   4
  -1  -4  13 122.757 30.2103   1
   1  -4 -13 103.824 37.7885   1
   1   4  13 123.053 45.5027   1
  -1   4 -13 127.500 36.8390   1
   1  -4 -13 159.350 47.6058   4
   1  -4 -13 99.6233 29.6096   3
  -1   4 -13 73.6804 36.0972   1
   1  -4 -14 89.1745 29.1462   3
  -1   4 -14 104.205 23.8094   4
  -1   4 -14 97.8542 40.1590   1
   1   4  14 106.284 26.7448   6
   1   4  14 230.102 50.3262   1
  -1   4 -14 141.811 30.4295   3
  -1  -4  14 119.048 29.7673   5
  -1  -4  14 141.347 47.5590   1
  -1  -4  15 8.54622 14.5238   5
  -1  -4  15 13.8270 23.4723   1
  -1   4 -15-6.83389 8.24318   3
   1  -4 -15 11.0330 20.9436   1
   1   4  15 11.5545 19.6204   1
   1   4  15 29.8583 16.7740   5
   1  -4 -15 13.3236 22.6190   4
  -1   4 -15 12.8452 11.5174   4
  -1   4 -15-12.1458 17.8649   1
   1  -4 -15 9.11204 10.9646   3
  -1  -4  15 19.1522 18.1831   6
   1   4  15 5.08166 11.4368   6
   1   4  16 106.194 30.5798   5
  -1  -4  16 85.7997 30.5493   6
   1  -4 -16 144.037 46.0690   4
  -1   4 -16 180.758 29.5935   4
  -1  -4  16 136.586 46.4963   1
  -1  -4  16 141.726 34.9451   5
   1  -4 -16 100.929 41.0702   1
   1   4  16 148.154 28.8603   6
   1  -4 -16 164.616 39.1484   3
  -1   4 -16 154.323 34.2819   3
  -1   4 -17 19.2523 16.0179   4
   1  -4 -17 28.5330 19.9264   3
  -1   4 -17 29.1784 17.6872   3
  -1  -4  17 19.2772 16.5508   6
  -1  -4  17 26.9390 18.8322   5
   1   4  17 43.7572 23.6133   5
   1  -4 -17 25.4026 18.8353   4
   1   4  18-5.08820 9.66720   6
   1  -4 -18 9.95849 11.9592   3
  -1   4 -18 7.86481 14.9276   3
  -1  -4  18 9.73735 11.6942   6
  -1  -4  18 9.39338 13.8119   5
   1   4  18 17.3042 16.4199   5
   1  -4 -18 12.1876 14.6306   4
   1  -4 -19 20.6107 17.5164   3
  -1   4 -19 16.4480 18.4883   3
  -1  -4  19 29.3606 20.3635   6
  -1  -4  19 9.81324 16.6833   5
   1   4  19-7.87109 14.9688   5
   1  -4 -19 34.6759 19.6388   4
   1  -4 -20 10.8317 18.4094   3
  -1   4 -20 8.61304 10.3928   3
  -1  -4  20 9.67981 14.2654   6
   1   4  20 7.69988 13.1105   5
   1   4  20 21.9827 15.5012   6
   1   4  21 5.68191 12.7606   6
   1  -4 -21-11.3524 16.6855   3
  -1   4 -21-8.63823 12.7003   3
  -1  -4  21-9.57430 11.4954   6
  -1  -4  21-10.2714 12.3309   5
   1   4  21-7.62144 11.2078   5
   1  -4 -21-10.1442 14.9114   4
   1  -4 -22 165.390 43.5607   3
  -1   4 -22 98.4080 30.8856   3
  -1  -4  22 65.5730 25.6593   6
   1  -4 -22 160.271 37.8560   4
   1   4  22 95.9441 25.3020   6
   1   4  23 5.83843 11.0781   6
   1  -4 -23 12.1550 14.5840   3
  -1   4 -23-9.14098 7.76004   3
  -1  -4  23-9.05713 10.8692   6
  -1  -4  23-10.5823 12.6980   5
   1   4  23 14.5948 13.8443   5
   1  -4 -23 8.73508 12.8370   4
   1  -4 -24 56.6166 24.9943   4
  -1   4 -24 63.2344 22.5854   2
   1  -4 -24 24.6454 21.2101   3
  -1   4 -24 17.9697 17.4147   3
  -1  -4  24 86.6200 27.7238   6
  -1  -4  24 10.4945 15.8299   5
   1   4  24 20.7875 15.9586   5
   1   4  24 44.9545 18.4193   6
   1   4  25-6.72415 11.4088   6
  -1   4 -25 8.46929 10.1613   3
  -1   4 -25 6.64713 11.2781   2
   1  -4 -25-7.31954 10.7553   4
   1   4  25-6.65506 7.98561   5
   1  -4 -25-12.2534 10.3954   3
   1   4  26 6.20514 11.7828   6
  -1   4 -26-7.56520 9.09276   3
  -1   4 -26 12.4121 12.9068   2
   1  -4 -26-6.77520 9.97008   4
  -1  -4  26 7.64411 6.50889   6
   1   4  26 17.6886 11.1976   5
  -1   4 -27 6.95776 10.2264   3
   1   4  27-5.95497 8.75390   6
  -1  -4  27-7.07961 12.0138   6
   1  -4 -27-11.3839 16.7273   3
   1   4  27-5.12938 7.54182   5
  -1  -4  28 52.0837 19.4465   6
   1   4  28 46.5219 17.8830   6
  -1   4 -28 16.2714 12.6640   2
   1  -4 -28 29.1754 16.0370   4
   1  -4 -28 63.8872 28.7737   3
   1   4  28 43.6351 15.2342   5
   1   4  29-4.52857 8.59929   6
  -1   4 -29-5.15172 11.5688   2
   1   5 -27 7310.21 658.468   2
   1   5 -26 5.00564 8.50437   2
   1   5 -26 5.65395 12.6968   3
  -1  -5 -25 3486.08 355.972   4
   1   5 -25 3804.93 353.894   2
  -1   5  25 4157.85 353.800   5
   1  -5  25 4336.58 371.849   6
   1   5 -25 3319.61 354.174   3
  -1  -5 -24-10.0153 16.9903   3
   1   5 -24 6.76966 9.94568   3
   1   5 -24 5.60501 11.6455   2
  -1   5  24-5.35245 12.0118   5
   1  -5  24-9.57877 11.4903   6
  -1  -5 -24 6.62990 7.95301   4
   1   5 -23 196.069 35.4500   2
  -1  -5 -23 222.210 41.0181   4
  -1  -5 -23 182.758 42.0927   3
   1  -5  23 150.154 40.1320   6
   1   5 -23 125.922 32.7070   3
   1   5 -22-6.32044 11.9903   2
  -1  -5 -22 7.69917 11.3140   4
  -1   5  22 6.25901 7.51226   5
  -1  -5 -22-9.39506 11.2727   3
   1  -5  22-10.2871 8.72931   6
   1   5 -22 16.0018 16.6253   3
   1   5 -21 124.923 32.0503   2
  -1  -5 -21 214.994 43.4877   4
  -1   5  21 205.745 37.5981   5
  -1  -5 -21 203.917 41.7794   3
   1  -5  21 197.597 44.8143   6
   1   5 -21 87.1131 32.2110   3
   1   5 -20 84.5348 25.0101   2
  -1  -5 -20 41.7090 20.4708   3
  -1  -5 -20 62.0862 26.4143   4
  -1   5  20 14.6511 16.9942   5
   1   5 -20 38.5224 22.0372   3
   1  -5  20 62.5483 26.8742   6
  -1  -5 -19 7790.77 596.769   4
  -1   5  19 8192.21 578.005   6
   1  -5  19 9200.55 608.062   6
  -1  -5 -19 6782.03 583.317   3
   1  -5  18 10.0303 19.0494   6
  -1   5  18 5.17033 13.1935   6
   1   5 -18 15.8921 17.8593   2
  -1   5  18 16.6180 15.7901   5
  -1  -5 -18 7.68455 14.6082   3
   1   5 -18 10.2162 15.0414   3
  -1  -5 -17 11502.8 994.972   4
   1   5 -17 13017.1 988.569   2
  -1   5  17 12503.2 967.271   6
   1  -5  17 13555.8 993.457   6
  -1   5  17 7961.48 971.689   5
   1   5 -17 8363.32 978.988   3
  -1  -5 -17 10060.0 975.317   3
   1   5 -16 75.8386 34.2604   2
   1  -5  16 56.8077 25.5912   6
  -1   5  16 34.9412 19.8561   5
  -1   5  16 22.2242 14.9393   6
   1   5 -16 9.99295 17.2439   3
  -1  -5 -16 34.0672 23.8040   4
   1  -5  15 29658.9 2286.96   6
  -1   5  15 23698.9 2258.87   6
   1   5 -15 30210.6 2295.26   2
  -1  -5 -15 23648.9 2288.72   4
  -1   5  15 25386.0 2279.31   5
   1   5 -14 11.2937 25.3473   2
  -1  -5 -14-6.83949 12.9771   3
  -1  -5 -14 5.72274 11.8954   1
  -1   5  14-4.08116 9.79765   6
  -1   5  14-8.76628 10.5217   5
   1  -5  14-9.06744 15.3863   6
  -1  -5 -14-12.3117 18.0911   4
   1  -5  13 15.7890 23.6374   1
  -1  -5 -13 61.2834 21.3147   3
   1  -5  13 34.5130 17.8319   5
  -1   5  13 104.133 30.6868   5
  -1  -5 -13 47.7613 18.0162   1
  -1  -5 -13 25.1815 21.8374   4
   1   5 -13 62.6857 33.9337   2
  -1   5  13 29.4741 17.2754   1
  -1   5  12-4.30375 10.9559   6
  -1  -5 -12-4.98565 10.3633   1
  -1  -5 -12-12.7285 18.7026   4
   1   5 -12 7.42255 16.6603   1
  -1  -5 -12-6.88767 10.1238   3
   1  -5  12-5.10805 9.69329   5
   1  -5  12 6.85297 13.0015   1
  -1   5  12-3.83649 11.2770   2
  -1   5  12-4.15249 9.32409   1
  -1   5  11 251.182 47.0227   5
   1   5 -11 248.577 43.3963   3
  -1  -5 -11 126.022 28.5771   1
  -1  -5 -11 101.590 39.2972   4
   1   5 -11 90.6090 33.7912   1
   1  -5  11 216.198 36.4464   5
  -1   5  11 199.488 32.5237   6
   1   5 -11 326.752 71.7298   2
  -1   5  11 139.946 28.2217   1
   1  -5  11 203.499 58.8243   2
   1  -5  11 212.704 37.9108   1
  -1  -5 -11 193.346 36.4901   3
  -1   5  10 121.041 32.2599   5
  -1   5  10 34.5762 13.3353   1
   1  -5  10 67.0644 21.5408   1
  -1  -5 -10 96.7504 26.3744   3
   1   5 -10 51.6314 39.1726   2
   1   5 -10 75.5045 24.8802   3
  -1   5  10 101.607 21.9244   6
   1  -5  10 65.1730 23.9439   5
  -1  -5 -10 68.2048 18.5327   1
   1   5 -10 40.3024 25.0414   1
   1  -5  10 108.996 32.4317   6
   1   5  -9 7481.78 523.642   1
   1   5  -9 6341.51 489.020   4
  -1   5   9 3897.88 485.766   1
  -1  -5  -9 8987.44 527.701   3
   1   5  -9 9573.00 526.475   3
  -1  -5  -9 7672.48 504.948   1
  -1   5   9 8871.06 515.628   6
   1  -5   9 8841.80 540.235   6
  -1   5   9 14060.5 574.604   5
   1   5  -8 6.27305 13.0345   3
  -1   5   8-6.01875 8.84410   6
   1  -5   8 5.48802 13.9660   5
   1  -5   8-17.7565 26.0874   2
  -1   5   8 7.79270 13.2208   5
  -1  -5  -8 11.7290 19.8980   4
  -1  -5  -8 3.29085 5.58538   1
   1   5  -8-5.49905 8.08075   1
  -1  -5  -8-7.16181 8.59271   3
   1   5  -8 7.87553 9.18256   4
   1  -5   8-2.91322 5.52812   1
   1   5  -8-20.4260 17.3264   2
   1  -5   8 9.42844 15.9955   6
   1  -5   8 3.61320 6.85520   1
  -1   5   8-1.82446 4.64585   1
  -1   5   8 3.09579 4.10918   1
   1  -5   7 5301.41 467.974   5
   1  -5   7 6506.72 539.321   2
  -1  -5  -7 3138.44 454.876   1
  -1   5   7 6686.26 484.792   5
  -1  -5  -7 5921.51 495.901   4
   1   5  -7 4348.17 525.606   2
   1   5  -7 4999.34 455.536   4
   1  -5   7 5247.30 456.156   1
  -1  -5  -7 5672.69 473.210   3
   1   5  -7 4870.24 466.868   3
   1   5  -7 7080.06 498.753   1
  -1  -5  -7 4580.53 453.371   1
   1  -5   7 5660.64 487.563   6
  -1   5   7 5688.54 473.732   6
   1   5  -6 65.5995 22.0890   3
  -1  -5  -6 53.9184 21.3123   5
   1  -5   6 62.4353 21.6274   5
  -1   5   6 113.152 26.6649   6
   1  -5   6 41.0460 35.2062   2
  -1   5   6 73.4207 25.4536   5
  -1  -5  -6 95.5945 32.9020   4
   1   5  -6 27.5031 15.4395   1
  -1  -5  -6 74.1926 13.4729   1
  -1  -5  -6 3.43208 18.4640   1
  -1  -5  -6 93.5995 27.1080   3
   1   5  -6 75.8431 18.6640   4
   1   5  -6 65.8603 45.9111   2
   1  -5   6 56.6307 11.8389   1
   1  -5   6 37.4064 13.8889   1
   1  -5   6 86.9809 28.8748   6
   1  -5   5 78140.1 5475.71   5
  -1  -5  -5 79630.3 5488.90   5
   1  -5   5 73458.6 5581.77   2
  -1  -5  -5 70070.7 5451.60   1
  -1  -5  -5 43973.9 5453.45   1
  -1   5   5 77104.3 5485.64   5
  -1  -5  -5 78584.0 5499.22   4
  -1   5   5 83141.0 5486.23   6
   1   5  -5 101568. 5597.87   2
   1  -5   5 39066.3 5451.73   1
  -1  -5  -5 79447.1 5479.92   3
   1   5  -5 69533.7 5471.84   3
   1  -5   5 72466.9 5495.71   6
   1   5  -5 61174.6 5478.26   1
   1   5  -5 75169.8 5462.16   1
   1  -5   5 62983.7 5449.93   1
  -1  -5  -4 28.2666 25.3551   4
   1   5  -4 16.1610 10.1653   1
   1   5  -4 61.0628 45.7235   2
  -1   5   4 34.7894 19.6799   5
   1   5  -4 11.2977 12.8399   3
   1   5  -4 6.66528 13.9977   1
   1  -5   4 47.6980 45.2792   2
  -1  -5  -4 24.3147 16.9625   5
  -1   5   4 23.3914 21.0133   6
   1  -5   4 47.6955 29.2443   6
   1   5  -3 37.2161 39.0015   2
  -1   5   3 60.8498 20.5196   5
   1   5  -3 64.4893 22.8246   3
   1   5  -3 55.8262 17.9513   1
   1   5  -3 47.0023 12.5937   1
   1  -5   3 25.3558 22.1122   2
  -1  -5  -3 72.0045 24.6826   4
  -1  -5  -3 41.8817 21.9251   5
   1  -5   2 8.79711 14.9251   6
   1   5  -2-16.4934 24.2320   2
  -1  -5  -2 8.54244 19.1717   4
   1   5  -2 4.31650 7.32569   1
   1   5  -2-1.14508 3.37131   1
  -1  -5  -2 8.61370 10.3347   5
   1   5  -2 11.7052 13.1359   3
  -1   5   2 6.61314 13.7416   5
   1  -5   2-26.6392 31.9558   2
   1   5  -1 1788.07 190.890   3
   1  -5   1 1880.91 201.265   6
   1  -5   1 1402.47 256.175   2
  -1  -5  -1 1987.10 202.088   4
  -1   5   0 8.57190 14.5416   4
   1   5   0-12.3436 23.4116   2
   1   5   0 6.09720 11.5644   3
   1  -5   0-27.7198 40.7243   2
  -1  -5   0-8.47651 14.3798   5
   1  -5   0 8.24986 9.89630   6
  -1   5  -1 1852.12 182.138   4
   1  -5  -1 1592.35 179.320   3
   1   5   1 1580.65 168.530   3
   1   5   1 1993.74 199.802   2
   1  -5  -1 1411.34 229.963   2
  -1  -5   1 1637.35 174.051   4
  -1  -5   1 1798.04 185.234   6
  -1  -5   1 1498.43 176.970   5
   1  -5  -2 9.01186 13.2397   3
   1   5   2 9.32661 20.9303   2
   1  -5  -2-25.7050 21.8032   2
  -1  -5   2-9.80603 14.4064   6
  -1  -5   2-6.57647 13.6638   4
  -1  -5   2-8.21459 17.0673   5
  -1  -5   2 1.10089 4.17601   1
  -1  -5   3 8.44839 12.8592   5
  -1  -5   3 90.0621 28.3514   6
  -1  -5   3 3.85211 18.7865   1
  -1  -5   3 35.7819 9.34350   1
   1  -5  -3 54.6150 22.0951   3
  -1   5  -3 36.4356 18.8454   4
   1   5   3 8.88303 13.4766   6
   1  -5  -3 94.1370 52.9213   2
   1   5   3 58.6509 24.8475   2
  -1   5  -3 54.2459 20.0040   3
  -1  -5   3 60.2278 23.0923   4
  -1  -5   4 50.8613 25.9187   6
  -1   5  -4-7.48287 11.0734   3
  -1  -5   4 9.87771 7.66816   1
  -1  -5   4 5.41595 13.8455   1
   1  -5  -4 46.2705 20.8101   3
  -1   5  -4 20.5512 17.4823   4
  -1  -5   4 25.9054 19.4240   5
   1   5   4 7.35359 18.7592   2
   1   5   4 8.34790 14.2237   6
  -1   5  -5 64626.2 1046.75   1
  -1  -5   5 85065.8 1294.53   6
   1   5   5 78681.5 1203.31   2
  -1   5  -5 75251.4 1179.10   4
  -1  -5   5 77031.5 1232.57   5
   1  -5  -5 84776.3 1272.17   3
  -1   5  -5 67552.3 1175.74   3
   1   5   5 79284.6 1247.23   6
  -1   5  -6 34.3141 18.2720   3
   1   5   6 103.986 30.7785   6
  -1  -5   6 66.2212 23.8990   5
   1   5   6 72.7054 19.4049   1
  -1   5  -6 62.3632 13.3715   1
  -1  -5   6 83.7901 29.9510   6
   1  -5  -6 62.6667 26.8483   4
   1   5   6 54.5346 21.8625   2
   1  -5  -6 107.653 31.5218   3
  -1   5  -6 54.0878 19.1494   4
   1  -5  -6 166.557 53.2259   2
   1   5   6 57.7193 14.3682   1
  -1  -5   6 23.3765 22.5704   1
  -1  -5   6 66.2262 17.6887   1
  -1   5  -6 46.8119 14.4207   1
   1   5   7 5894.76 445.257   6
   1  -5  -7 5923.18 466.276   2
  -1  -5   7 5467.64 445.465   1
  -1   5  -7 4165.43 413.953   1
  -1  -5   7 5670.37 442.745   5
   1   5   7 5326.96 427.135   2
   1  -5  -7 5396.74 444.443   4
  -1   5  -7 5394.24 428.564   4
   1   5   7 2323.17 418.810   1
  -1  -5   7 3464.94 412.318   1
   1  -5  -7 5121.73 444.131   3
  -1   5  -7 4980.97 430.118   3
  -1   5  -7 5216.39 412.195   1
   1   5   7 3867.86 419.083   1
  -1  -5   7 5475.72 449.167   6
   1   5   8-8.30818 18.6448   6
  -1  -5   8-8.44508 12.4071   5
   1   5   8-3.85539 8.65216   1
   1  -5  -8 9.48786 16.0954   4
  -1   5  -8-5.52254 10.4744   4
   1  -5  -8 9.55325 16.2063   3
   1  -5  -8 1.21853 3.86747   1
   1   5   8 6.69518 12.6985   1
  -1  -5   8-10.1011 14.8400   6
  -1   5  -8-6.38200 13.2598   3
   1  -5  -8 1.28763 3.93813   1
   1  -5  -9 9058.53 777.376   4
   1   5   9 8194.95 764.489   6
  -1   5  -9 8221.39 757.918   3
   1  -5  -9 8804.47 772.407   3
  -1  -5   9 11357.1 788.116   1
  -1   5  -9 5886.99 750.857   1
   1   5   9 9744.17 756.054   2
   1   5   9 10493.0 773.350   1
   1  -5  -9 8115.16 741.633   1
   1  -5  -9 8365.81 741.681   1
   1   5  10 83.3531 25.8006   6
  -1  -5  10 100.373 36.6818   1
   1   5  10 58.0495 27.9822   1
   1  -5 -10 73.3582 16.8174   1
  -1   5 -10 53.7228 20.6245   3
  -1  -5  10 57.6090 22.9812   5
   1  -5 -10 30.4185 30.4704   4
  -1   5 -10 113.416 27.3554   4
  -1   5 -10 77.3565 24.6759   1
   1  -5 -10 97.1132 32.4069   3
  -1  -5  10 84.8893 29.5454   6
   1   5  10 72.4158 19.7530   2
   1   5  11 178.855 35.1288   6
  -1  -5  11 237.298 50.3335   1
  -1  -5  11 208.707 39.7536   5
  -1   5 -11 152.446 33.1906   3
   1   5  11 183.125 45.1813   1
   1  -5 -11 194.474 29.4485   1
   1  -5 -11 177.765 44.3468   4
  -1   5 -11 167.837 32.3512   4
  -1   5 -11 110.106 32.4040   1
   1  -5 -11 205.850 41.4479   3
  -1  -5  11 185.221 43.6118   6
   1   5  11 163.520 27.5536   2
  -1  -5  12 7.80196 11.4626   5
   1   5  12 9.12973 15.4882   1
   1  -5 -12-4.74554 6.97262   1
   1   5  12 5.97298 11.3291   6
   1  -5 -12-10.9533 18.5817   4
  -1   5 -12-4.36800 9.80297   4
  -1  -5  12-10.5195 8.92331   1
   1  -5 -12 8.25536 14.0049   3
  -1  -5  12 9.03357 15.3250   6
   1   5  12-6.74247 12.7885   5
  -1   5 -12-5.85196 12.1589   3
  -1   5 -12-8.11373 13.7647   1
   1   5  13 26.7647 17.4627   5
   1  -5 -13 28.4073 16.4469   1
   1   5  13 55.6236 25.1669   1
  -1  -5  13 86.4025 23.4031   5
   1  -5 -13 78.4087 33.1401   4
  -1   5 -13 39.9971 14.9069   4
  -1   5 -13 45.9059 17.9725   3
   1  -5 -13 49.0728 23.3331   3
  -1  -5  13 35.7143 18.9518   6
  -1  -5  13 31.8427 30.1106   1
   1   5  14-6.60376 12.5251   5
   1   5  14 10.2758 11.5303   6
   1  -5 -14-11.3796 13.6505   4
   1  -5 -14 8.03649 11.8068   3
  -1  -5  14-7.75181 16.1058   5
  -1   5 -14-5.90200 15.8308   3
   1  -5 -14 13.0928 12.4163   1
  -1  -5  15 24300.8 2135.16   5
  -1  -5  15 26393.7 2141.20   6
   1  -5 -15 22051.3 2132.93   3
   1  -5 -16 24.4754 19.8000   3
   1   5  16 46.9996 20.7503   5
   1   5  16 27.1805 12.5133   6
  -1  -5  16 52.5881 22.5023   6
   1  -5 -16 11.3594 16.9542   4
   1  -5 -17 8884.42 1004.39   4
  -1  -5  17 11069.4 1002.55   6
   1   5  17 10628.5 984.771   6
   1  -5 -17 10585.1 1000.48   3
  -1  -5  17 11281.9 1002.59   5
   1   5  18 45.7867 21.5775   5
  -1  -5  18 8.70246 12.9685   6
   1  -5 -18 10.8009 13.1372   4
   1   5  18 26.1941 14.9706   6
  -1  -5  18 8.70230 16.6477   5
  -1  -5  19 7707.82 699.043   5
  -1   5 -19 7496.76 688.812   3
   1   5  19 7030.23 677.055   6
  -1  -5  19 7066.25 694.443   6
   1  -5 -19 6208.43 696.286   4
   1   5  20 102.224 29.0669   5
   1  -5 -20 44.6073 23.6289   3
  -1  -5  20 70.4863 26.7053   6
   1   5  20 83.4160 21.0976   6
  -1   5 -20 68.6438 24.8851   3
   1  -5 -20 39.2179 24.4179   4
   1  -5 -21 147.483 38.6209   4
  -1   5 -21 222.932 40.3832   2
   1  -5 -21 162.362 39.4564   3
  -1  -5  21 220.300 43.4641   6
   1   5  21 158.157 30.2554   6
  -1  -5  21 180.065 42.6596   5
   1   5  21 279.320 42.3839   5
  -1   5 -21 114.206 33.8929   3
  -1   5 -22 7.45607 8.98344   3
   1   5  22 9.43053 10.6152   6
   1  -5 -22 18.7937 15.9632   3
  -1   5 -22 6.72265 9.91232   2
   1   5  22 19.6805 15.7609   5
  -1  -5  22 8.74255 14.8549   6
   1  -5 -22-8.59891 14.6116   4
   1  -5 -23 185.244 43.8811   3
   1   5  23 213.537 34.8741   6
  -1   5 -23 153.806 37.4622   3
  -1  -5  23 171.708 39.4582   6
  -1   5 -23 220.602 40.2104   2
   1   5  23 197.637 37.7450   5
   1  -5 -24-10.0422 12.0467   3
   1   5  24-6.23586 9.16204   5
   1  -5 -24 7.24492 6.14623   4
  -1  -5  24-8.18400 12.0240   6
  -1   5 -24 7.45140 8.93902   3
  -1  -5  25 2879.14 285.203   6
   1   5  25 3035.15 279.512   6
   1  -5 -25 3568.49 304.966   3
  -1   5 -25 3792.10 286.696   2
   1  -5 -25 3563.59 288.395   4
   1  -5 -26 10.2484 8.78000   3
   1   5  26 5.79474 7.05986   6
  -1   5 -26 22.1605 13.3485   2
   1  -5 -27 4687.30 493.341   3
   1   5  27 3727.67 473.391   6
   1   5  28 10.2718 11.5605   6
   1   6 -23 10.3823 9.87794   2
   1   6 -23 6.92837 10.2098   3
   1   6 -22 37.9905 20.2935   3
   1   6 -22 60.7355 21.7795   2
   1   6 -21-8.12766 11.9575   3
   1  -6  21-8.84448 15.0173   6
  -1   6  21-6.15969 9.07159   5
  -1  -6 -21-7.48470 11.0143   4
  -1   6  20 13.6897 10.1178   5
   1   6 -20 8.95896 15.2391   3
   1  -6  20 8.69364 10.4880   6
   1   6 -20 18.4853 13.8729   2
  -1  -6 -20 8.00370 13.6234   4
  -1   6  19-7.01941 11.9434   5
   1   6 -19 9.11879 13.4284   3
   1   6 -19 26.5747 18.7126   2
  -1  -6 -19 17.0375 12.5491   4
  -1   6  18 7.29439 10.7703   5
   1   6 -18 9.39170 11.3170   3
   1   6 -18 21.6186 18.3685   2
  -1  -6 -18 8.92680 16.9651   4
  -1  -6 -17 6.98458 10.3395   3
  -1   6  17 22.2504 12.6458   5
   1  -6  17 24.7138 17.1628   6
   1   6 -17 9.06734 10.9505   3
   1   6 -17 7.59287 14.4568   2
  -1  -6 -17 9.36847 13.8220   4
  -1  -6 -16 82.5112 23.1988   3
  -1  -6 -16 97.4055 32.9528   4
   1   6 -16 90.6192 30.7926   3
   1  -6  16 80.6370 25.8869   6
   1   6 -16 99.9239 30.9827   2
   1  -6  15 7.93942 11.6723   6
   1   6 -15 8.51868 14.4578   3
  -1  -6 -15 10.0296 12.0389   4
  -1   6  15 14.9785 16.8127   5
  -1  -6 -15-6.70103 8.05010   3
  -1   6  15 3.80861 9.14768   6
   1   6 -15-9.19748 15.6089   2
   1  -6  14 88.3874 28.7205   6
   1   6 -14 152.864 35.9510   3
  -1  -6 -14 51.0671 24.6372   4
  -1   6  14 111.813 29.6846   5
  -1  -6 -14 130.439 29.3522   3
   1   6 -14 112.325 35.8043   2
  -1   6  14 89.0583 21.6789   6
  -1  -6 -13 68.1335 24.0367   3
   1   6 -13 79.6972 35.4368   2
  -1   6  13 51.8395 17.1777   6
  -1   6  13 112.211 28.4318   5
   1   6 -13 46.4582 23.6855   3
   1  -6  13 104.264 26.2926   6
   1  -6  12 8.16716 20.9275   6
   1   6 -12 36.2847 18.6294   3
  -1  -6 -12 40.9699 18.4799   3
  -1  -6 -12 30.2039 9.85963   1
  -1  -6 -12 20.4724 19.5698   4
  -1   6  12 22.5747 17.0653   5
   1   6 -12 62.1987 29.9454   2
  -1   6  12 25.3563 14.0993   6
   1  -6  11 16.5037 12.1749   6
   1   6 -11 26.4426 15.8992   3
  -1  -6 -11 19.6959 15.7907   3
  -1  -6 -11 5.96538 5.94943   1
  -1  -6 -11 30.5692 19.3589   4
  -1   6  11 7.51765 16.9080   5
   1  -6  11 16.1568 9.15943   1
  -1   6  11 9.15059 10.3288   6
   1   6 -11-13.8870 16.6958   2
   1  -6  10 25.3352 16.2336   6
   1  -6  10 13.5903 10.3905   1
  -1  -6 -10 6.43713 15.6674   3
  -1  -6 -10 23.5461 7.05403   1
  -1  -6 -10 39.8222 24.0299   4
  -1   6  10 56.8396 25.9052   5
   1   6 -10 30.8417 29.3669   2
  -1   6  10 44.2680 17.1277   2
   1  -6  10 28.4222 15.4742   5
  -1   6  10 58.8387 17.3499   6
   1  -6   9 111.449 31.4736   6
   1   6  -9 53.7158 19.2862   3
   1  -6   9 34.2677 12.5535   1
  -1  -6  -9 63.5938 20.4214   3
   1   6  -9 52.7594 16.4378   1
  -1  -6  -9 28.9803 22.5555   4
  -1   6   9 169.791 36.8198   5
   1   6  -9 186.125 55.9331   2
  -1   6   9 70.7224 20.5440   6
   1  -6   9 91.4733 24.0757   5
   1  -6   8 96.6043 28.8108   6
   1   6  -8 115.745 26.9796   3
  -1  -6  -8 145.829 30.3461   3
   1   6  -8 62.9588 17.6599   1
  -1  -6  -8 139.932 36.9873   4
  -1   6   8 213.495 37.2026   5
   1   6  -8 182.080 58.2455   2
   1   6  -7 67.7671 20.4795   3
   1  -6   7 99.3070 32.3905   6
  -1  -6  -7 115.813 27.6966   3
  -1   6   7 109.457 28.7527   5
  -1  -6  -7 98.8463 32.2477   4
   1   6  -7 50.7785 13.3708   1
  -1   6   7 91.4474 26.3993   6
   1   6  -6 94.8768 22.4893   3
   1   6  -6 153.860 54.4289   2
  -1   6   6 75.0541 21.6932   6
  -1   6   6 145.198 30.2101   5
   1   6  -6 85.4343 19.5064   4
   1   6  -5 18.7069 22.4429   2
   1  -6   5 9.05655 10.8700   6
   1   6  -5-4.74244 11.3835   4
  -1  -6  -5 8.30451 12.2061   4
  -1   6   5-6.80443 10.0035   6
   1   6  -5 10.8477 12.1775   3
  -1   6   4 19.1982 14.3758   5
  -1   6   4 7.05583 11.9870   6
  -1  -6  -4 6.81146 10.0278   5
   1  -6   4 8.68689 18.0601   6
   1   6  -4-5.35425 9.10599   3
   1   6  -3 302.168 74.7144   2
   1  -6   3 186.170 41.8060   6
   1   6  -3 214.718 36.9113   3
  -1  -6  -3 151.755 36.6157   4
  -1   6   3 171.301 38.6331   5
  -1   6   3 169.830 36.2474   6
  -1  -6  -3 253.783 41.1449   5
   1   6  -2 43.2962 32.8497   2
   1   6  -2 80.7914 21.6434   3
  -1  -6  -2 28.9296 22.7896   4
  -1   6   2 68.6983 23.1353   5
  -1  -6  -2 63.7925 20.6819   5
   1   6  -1 97.5718 24.8050   3
  -1   6   1 138.827 32.4031   4
  -1  -6  -1 69.3404 23.4507   4
  -1   6   1 68.1336 23.7167   5
   1  -6   1 95.4231 28.9661   6
   1   6  -1 113.566 40.8587   2
  -1  -6   0 201.974 37.6905   4
  -1  -6   0 182.150 38.7477   5
  -1   6   0 194.912 40.1685   4
   1   6   1 47.6858 24.8863   2
  -1  -6   1 52.0731 20.7005   5
  -1   6  -1 109.812 27.6222   3
  -1  -6   1 51.6548 21.2202   4
  -1   6  -1 43.4119 22.8034   4
  -1   6  -2 55.0726 20.4884   4
   1   6   2 43.1977 24.5224   2
  -1   6  -2 36.8972 16.8784   3
   1   6   2 11.6903 14.3970   3
   1   6   2 67.7268 23.2438   6
  -1  -6   2 22.1288 12.9310   5
   1   6   3 221.297 43.1767   2
  -1  -6   3 202.235 40.7777   6
  -1   6  -3 158.903 33.9899   4
   1   6   3 172.693 34.4621   3
  -1   6  -3 237.253 40.0431   3
  -1  -6   3 197.305 37.7467   5
   1   6   3 140.232 34.8255   6
   1   6   4 7.00736 13.2933   2
   1   6   4-7.29562 12.3794   6
  -1  -6   4-9.00293 17.0776   6
  -1  -6   4-7.18051 12.1841   5
   1  -6  -4 8.18494 13.8877   3
  -1   6  -4-6.32906 10.7401   4
   1  -6  -5 8.20599 12.0766   3
  -1   6  -5 6.01833 8.87024   4
   1   6   5 7.42387 8.93356   6
  -1  -6   5-9.11415 17.3010   6
   1   6   5 6.34397 13.1998   2
  -1   6  -5 18.9309 13.1300   3
   1   6   6 83.1101 24.5052   6
  -1  -6   6 64.0221 29.4631   6
  -1  -6   6 90.6705 24.9098   5
  -1   6  -6 78.6608 21.7559   3
  -1  -6   6 17.1083 8.53642   1
   1  -6  -6 131.920 31.6811   3
  -1   6  -6 79.9832 22.2525   4
  -1   6  -7 99.6795 24.6848   4
   1  -6  -7 106.616 29.6716   3
  -1  -6   7 19.9518 12.7995   1
  -1   6  -7 108.666 26.2117   3
  -1  -6   7 136.339 33.5803   6
  -1  -6   7 101.307 25.7005   5
   1   6   7 84.0482 24.0267   2
   1   6   7 137.108 31.2428   6
   1  -6  -8 192.077 37.1258   4
  -1   6  -8 128.419 27.7088   4
   1   6   8 126.967 33.0351   6
  -1  -6   8 171.687 40.1921   6
  -1  -6   8 111.325 19.5923   1
  -1   6  -8 127.377 27.6283   3
  -1  -6   8 194.621 36.5746   5
   1   6   8 92.1103 25.6574   2
  -1   6  -8 49.6835 12.8030   1
  -1   6  -9 63.1980 19.1396   4
   1   6   9 77.9196 23.8453   6
  -1   6  -9 40.4431 12.5491   1
  -1  -6   9 51.8050 20.5217   5
  -1   6  -9 89.1425 21.2463   3
  -1  -6   9 31.7930 14.0546   1
  -1  -6   9 72.4123 25.9902   6
   1   6   9 49.5118 17.5864   2
  -1  -6  10 74.3100 23.6887   5
  -1   6 -10 42.9407 16.5658   3
  -1  -6  10 23.6431 13.4876   1
   1  -6 -10 8.46632 16.2113   4
  -1   6 -10 20.0667 11.4763   4
   1   6  10-1.44149 4.29109   1
  -1  -6  10 35.6283 22.7743   6
  -1   6 -10 35.2902 11.3756   1
   1  -6 -10 48.9305 21.9872   3
  -1   6 -11 5.24759 8.91096   3
   1  -6 -11 15.9344 15.1162   3
   1   6  11-2.31319 5.89959   1
   1   6  11 6.00365 10.1924   5
  -1  -6  11 8.52422 10.2329   6
   1   6  11 6.07911 13.6482   6
  -1  -6  11-7.39862 12.5574   5
   1  -6 -11 8.68754 10.4287   4
   1  -6 -12 23.6037 13.9690   3
  -1  -6  12 38.1770 18.7760   5
  -1  -6  12 50.2345 21.6996   6
   1   6  12 59.0841 19.8424   5
  -1   6 -12 36.4711 15.8540   3
   1   6  12 57.2531 20.4426   6
   1  -6 -12 62.3525 27.5514   4
   1  -6 -13 29.7452 16.5548   3
   1  -6 -13 45.5389 22.6449   4
   1   6  13 105.545 24.5822   5
  -1  -6  13 96.7534 27.9944   6
  -1  -6  13 61.3714 25.0623   5
  -1   6 -13 55.8712 17.7133   3
   1   6  13 59.4408 19.8114   6
  -1   6 -14 103.775 24.5484   3
  -1  -6  14 92.9237 29.2606   5
   1  -6 -14 132.811 29.3768   3
  -1  -6  14 119.548 32.9395   6
   1   6  14 99.7621 24.4937   5
   1   6  14 73.5170 20.6223   6
   1  -6 -14 129.739 34.5223   4
   1  -6 -15-7.24100 10.6385   3
  -1  -6  15 7.81586 11.4830   6
   1  -6 -15-9.36132 13.7534   4
   1   6  15 5.78842 12.0269   5
  -1   6 -15 5.14478 7.55904   3
   1   6  15-4.55042 9.45483   6
  -1  -6  16 58.0355 26.3832   5
   1  -6 -16 116.153 27.8134   3
  -1  -6  16 101.369 26.6337   6
   1  -6 -16 65.9309 27.4818   4
   1   6  16 135.024 27.7893   5
  -1   6 -16 56.4713 17.8505   3
   1   6  16 51.5764 17.4843   6
  -1  -6  17 25.5513 17.7292   5
   1  -6 -17 21.6401 13.7245   3
  -1  -6  17 23.4547 17.5790   6
   1  -6 -17 9.33496 13.7575   4
   1   6  17 5.79336 12.0859   5
   1   6  17 16.2953 10.9812   6
  -1   6 -17 5.19639 11.7122   3
  -1  -6  18 15.7175 14.9555   6
   1   6  18 26.6396 16.9911   5
  -1   6 -18 5.54414 8.23653   3
   1  -6 -18 29.3084 15.2725   3
   1   6  18 7.83271 8.22842   6
   1   6  19 3.90987 9.43224   6
   1  -6 -19 17.6883 16.8034   4
   1  -6 -19 14.5938 13.8750   3
  -1   6 -19 11.3195 10.7801   3
  -1   6 -19 18.2342 14.6154   2
  -1   6 -20 11.7534 12.4718   2
   1  -6 -20 14.9870 14.4382   3
   1  -6 -20 33.8500 20.4609   4
   1   6  20 41.5473 16.8897   5
  -1   6 -20 29.2419 14.2593   3
  -1  -6  20 39.4832 19.1147   6
  -1   6 -21 5.70400 10.8193   2
   1  -6 -21-7.72802 9.27111   3
  -1  -6  21 7.93300 15.0467   6
   1  -6 -21-8.01055 13.5899   4
   1   6  21 5.77854 6.93294   5
  -1   6 -21-6.06351 7.27472   3
   1   6  21 4.03434 8.38314   6
   1   6  22 124.003 24.4491   6
  -1  -6  22 118.978 30.8425   6
   1  -6 -22 89.7806 28.5681   4
   1   6  22 96.8106 25.0574   5
  -1   6 -22 93.6246 23.9021   2
  -1   6 -22 132.761 28.7200   3
   1  -6 -23 8.12731 11.9668   3
  -1   6 -23 10.6097 11.9317   2
   1   6  23 8.31008 11.1735   6
   1  -6 -24 41.8184 20.6304   3
   1   6  24 59.6135 18.3324   6
   1  -6 -25 8.54516 14.5040   3
   1   6  25 4.39002 9.86335   6
   1   7 -21 159.673 34.8871   3
   1   7 -20-8.01579 11.7970   3
   1   7 -19 1357.19 225.214   3
   1  -7  19 3523.10 247.558   6
  -1   7  18 6.06717 11.5093   5
   1   7 -18-8.43840 7.16074   3
  -1  -7 -18 7.83290 13.2896   4
   1   7 -18 5.90736 10.0236   2
   1  -7  18-7.12553 12.0898   6
  -1   7  17 2867.72 323.199   5
   1   7 -17 3094.81 331.547   3
   1   7 -16 7.07974 13.4448   2
  -1   7  16 6.41127 9.44324   5
   1   7 -16 32.7420 23.0372   3
  -1  -7 -16-8.35234 12.2893   4
   1  -7  16 7.00194 14.5635   6
   1   7 -15 14491.1 999.200   2
   1   7 -15 11056.1 987.770   3
  -1   7  15 11216.2 980.965   5
   1  -7  15 11668.8 984.059   6
   1  -7  14 21.1914 14.8045   6
  -1   7  14 13.0033 11.1995   5
  -1  -7 -14 33.2078 20.0119   4
   1   7 -14 29.2734 17.6647   3
   1   7 -14 25.9924 20.8768   2
   1  -7  13 7.11755 12.0748   6
  -1   7  13-6.49339 9.54033   5
  -1  -7 -13-8.26935 14.0287   4
   1   7 -13 7.06851 13.4070   3
   1   7 -13 18.6050 17.6440   2
   1  -7  12 14.4180 13.7450   6
  -1  -7 -12 8.16782 12.0817   4
  -1   7  12 6.54288 11.1881   5
   1   7 -12 19.9590 11.3734   3
   1   7 -12 51.7587 24.8745   2
  -1   7  11 110.413 24.9204   6
   1  -7  11 112.414 31.3066   6
  -1  -7 -11 112.181 33.7940   4
  -1   7  11 198.531 35.7033   5
   1   7 -11 164.298 31.1635   3
   1   7 -11 229.709 51.3765   2
  -1   7  10 9.40281 11.9698   6
  -1  -7 -10-7.82253 16.2574   4
   1  -7  10 7.62439 15.8459   6
   1   7 -10 5.76497 10.9412   3
  -1   7   9 3031.79 330.487   6
  -1  -7  -9 3178.22 341.690   4
   1   7  -9 4042.09 376.922   2
   1   7  -9 3344.01 333.778   3
   1   7  -8-14.5528 24.6877   2
  -1   7   8 14.5254 15.0896   5
  -1   7   8-5.63880 10.6948   6
   1   7  -8-5.38631 9.13743   3
   1   7  -7 1989.41 202.674   3
  -1   7   7 1989.95 209.849   2
   1  -7   7 2028.31 213.632   6
  -1   7   7 1953.73 205.365   6
  -1  -7  -7 1861.45 208.103   4
   1   7  -7 1864.06 235.984   2
  -1  -7  -6 20.7599 18.5635   4
   1   7  -6 5.00057 11.2259   3
  -1   7   6 6.25147 14.0323   6
   1   7  -6-15.0295 22.0824   2
  -1   7   6-7.71246 13.0868   2
  -1   7   6-6.27055 10.6415   5
   1  -7   6 8.03578 9.64376   6
  -1   7   5 29095.3 2594.06   6
   1   7  -5 26606.3 2587.39   3
  -1   7   5 34343.2 2599.13   5
   1   7  -5 37083.1 2648.50   2
  -1  -7  -5 26885.0 2593.46   4
   1  -7   5 29584.5 2601.43   6
   1   7  -4-13.6229 23.2030   2
   1  -7   4 39.3446 17.7804   6
  -1  -7  -4 45.9547 18.5845   4
   1   7  -4 14.5505 11.8194   3
  -1   7   4 30.7338 17.4159   5
  -1   7   4 6.33342 12.1900   6
   1  -7   3 30.7406 18.3624   6
   1   7  -3 100.879 22.0906   3
  -1   7   3 86.4511 25.8981   5
  -1  -7  -3 25.8233 16.7216   4
  -1   7   3 82.1254 24.7505   4
  -1   7   2 6.83016 8.20255   4
  -1  -7  -2 6.32838 9.30561   4
   1   7  -2-11.5935 19.6714   2
  -1  -7  -2 11.6207 9.86464   5
   1   7  -2-4.82701 9.16362   3
  -1   7   2 6.11414 11.6031   5
  -1   7   1 1033.20 116.298   3
  -1  -7  -1 900.346 110.909   5
  -1   7   1 1223.31 117.781   5
   1   7  -1 941.850 108.074   3
  -1   7   1 937.783 115.329   4
  -1   7   0-6.91901 11.7412   3
   1   7   0-4.70048 6.91192   3
  -1   7   0-6.54092 11.1000   4
  -1   7   0 6.18456 9.09074   5
   1   7   0-9.16108 17.3779   2
  -1  -7   1 1104.51 108.866   5
   1   7   1 1133.80 118.706   2
   1   7   1 912.840 105.774   6
  -1   7  -1 957.487 107.422   3
   1   7   1 707.320 96.5139   3
   1   7   2 7.50383 12.7321   2
  -1   7  -2 6.50926 12.3484   3
   1   7   2-4.78396 10.7389   3
  -1   7  -2-6.22777 11.8146   5
  -1   7  -2 6.17668 11.7177   4
  -1  -7   2 6.30987 7.57316   5
   1   7   2 6.37366 13.2448   6
  -1   7  -3 43.2630 17.4593   3
   1   7   3 43.7199 17.3682   3
   1   7   3 80.5367 22.9573   6
  -1  -7   3 82.1919 21.4802   5
  -1   7  -3 66.0441 22.2900   4
   1   7   4 14.8030 12.1116   3
  -1   7  -4 29.3132 16.6902   3
   1   7   4 18.6311 14.1702   2
  -1   7  -4 28.9337 14.9460   4
  -1  -7   4 51.9079 19.2361   5
  -1   7  -5 25924.3 2321.46   3
   1   7   5 23634.2 2317.11   3
   1   7   5 27940.1 2323.55   2
  -1   7  -5 26701.9 2321.41   4
  -1  -7   5 27287.6 2326.61   5
  -1  -7   5 28132.3 2336.46   6
  -1  -7   6-7.99812 11.7539   6
   1   7   6 5.56948 13.3649   2
  -1   7  -6 5.34591 10.1435   3
   1  -7  -6 7.24217 12.2892   3
  -1   7  -6-5.38986 11.2022   4
  -1  -7   6 19.4890 14.5816   5
   1   7   6-6.37421 10.8172   6
   1   7   7 1910.24 195.493   2
  -1  -7   7 2051.83 201.500   5
   1  -7  -7 1917.16 201.257   3
   1   7   7 2034.19 199.755   6
  -1   7  -7 2022.02 195.367   3
   1  -7  -8 7.01123 5.95078   3
  -1   7  -8 5.10151 8.65689   3
   1   7   8-6.18386 11.7306   6
  -1  -7   9 3532.92 324.059   5
   1   7   9 3827.34 323.507   6
  -1  -7   9 3425.36 328.711   6
  -1   7  -9 2964.99 314.269   3
   1  -7  -9 3576.49 326.875   3
  -1   7 -10 4.76262 8.11232   3
  -1  -7  10 13.1525 12.4942   5
  -1  -7  10 30.6658 17.2201   6
   1  -7 -10 20.7634 13.1473   3
   1   7  10 5.30763 6.40850   5
   1   7  10-5.65252 8.33639   6
  -1   7 -11 141.201 26.6137   3
  -1  -7  11 112.736 27.7003   5
  -1  -7  11 179.304 34.9107   6
   1   7  11 136.006 26.9280   5
   1  -7 -11 88.7527 26.5440   3
   1   7  11 128.682 27.0985   6
  -1  -7  12 6.70622 8.12962   5
  -1  -7  12 36.6966 18.7127   6
   1  -7 -12 27.2910 17.4010   3
   1   7  12-5.12516 10.7129   6
  -1  -7  13 13.5888 15.2667   5
  -1  -7  13 7.32156 13.9073   6
   1  -7 -13-6.94292 8.36314   3
   1   7  13 4.89677 9.31866   6
   1   7  13 15.5903 12.4908   5
   1   7  14 20.4986 10.8071   5
  -1  -7  14 28.8959 16.3170   6
   1   7  14 17.9055 11.5402   6
  -1   7 -15 9411.49 982.194   2
  -1  -7  15 11273.5 991.291   6
   1  -7 -15 9828.34 986.473   3
   1  -7 -15 11153.0 993.036   4
   1   7  16 19.7516 11.6532   6
  -1  -7  16 6.93843 11.8159   6
   1  -7 -16 22.7207 15.7694   4
   1  -7 -16 6.76416 9.99122   3
   1   7  16 5.12046 8.74785   5
  -1  -7  17 5214.25 434.246   6
   1   7  17 4214.13 417.236   6
  -1   7 -17 4009.88 422.398   2
   1  -7 -17 3749.22 429.476   4
   1  -7 -17 4566.42 430.104   3
  -1   7 -18 4.98152 10.3585   2
   1  -7 -18-7.43795 8.93209   4
   1  -7 -18 6.81010 10.0138   3
   1   7  18 5.34027 7.85689   5
   1   7  18 7.22691 7.51938   6
  -1  -7  18 6.95321 14.4527   6
   1  -7 -19 3030.50 295.091   3
   1   7  19 3063.57 280.947   6
   1   7  20-3.49117 7.84348   6
   1  -7 -20-6.74581 8.10042   3
   1  -7 -21 172.647 35.4399   3
   1  -7 -22 7.08205 12.0300   3
   1  -8  14 98.7876 24.3988   6
   1  -8  13 6.16942 10.7042   6
  -1   8  13 23.1147 12.2145   5
   1  -8  12 6.27561 10.6756   6
   1   8 -12 24.0323 15.2144   2
  -1   8  12 5.82114 11.0692   5
  -1  -8 -12 6.42703 9.47553   4
   1  -8  11-6.39769 7.69818   6
   1   8 -11 8.77370 14.8962   2
  -1   8  11 5.92287 10.0659   5
  -1  -8 -11 18.9373 13.1292   4
   1  -8  10 26.3508 16.0783   6
   1   8 -10 9.51021 16.4016   2
  -1   8  10 36.1360 16.4224   5
  -1  -8 -10 49.5477 18.4364   4
   1  -8   9 20.1359 12.8722   6
   1   8  -9 40.6161 24.4349   2
  -1   8   9 24.6031 13.9342   5
  -1  -8  -9 12.0998 11.6318   4
   1  -8   8 102.827 28.9778   6
   1   8  -8 84.9436 31.4348   2
  -1   8   8 131.275 28.2627   5
  -1  -8  -8 107.090 26.1080   4
   1  -8   7 34.7690 20.8460   6
   1   8  -7 32.4954 22.8813   2
  -1  -8  -7 46.9733 17.7407   4
  -1   8   7 61.9504 22.9871   5
  -1   8   6 71.6178 21.6354   4
   1  -8   6 55.8848 21.3014   6
   1  -8   5-6.95387 11.7967   6
  -1   8   5 5.95818 12.3792   4
  -1   8   5-5.72872 11.9025   6
   1   8  -5-10.4233 21.6563   2
  -1   8   5 7.11804 13.5005   5
  -1   8   4 11.7488 10.0429   4
  -1   8   4 24.8291 15.8442   5
  -1   8   4 5.73847 8.52213   6
   1   8  -4 19.7270 18.7490   2
  -1   8   4 7.05335 10.4369   2
  -1   8   3 77.5766 23.6601   3
  -1   8   3 70.8661 21.1863   4
  -1   8   3 101.160 26.6247   5
  -1   8   3 51.4381 19.9980   6
   1   8  -3 84.7239 31.6822   2
  -1   8   3 91.6636 26.8155   2
  -1   8   2 36.6370 19.9614   3
  -1   8   2 70.8725 21.7001   5
  -1   8   2 40.8792 17.1117   4
   1   8  -2 51.9342 27.8845   2
  -1   8   2 57.6495 23.6576   2
  -1   8   2 74.2881 22.7218   6
   1   8  -1 17.8563 13.4954   6
  -1   8   1 17.6639 13.3530   6
  -1   8   1 23.3428 12.2766   3
  -1   8   1 31.9530 16.3753   5
  -1   8   1 22.9390 12.0695   4
  -1   8   1 35.0705 22.3933   2
   1   8  -1 7.91284 13.5609   2
  -1   8   0 117.351 29.9433   5
  -1   8   0 85.8681 24.9043   4
  -1   8   0 116.979 27.2297   3
  -1   8   0 134.325 28.7349   6
   1   8   0 124.557 26.0400   6
  -1   8  -1 17.1058 11.9264   4
  -1  -8   1 20.4571 10.7145   5
   1   8   1 5.72161 10.9388   6
   1   8   1 13.2209 12.6130   2
  -1   8  -1 28.8147 18.2690   2
  -1   8  -2 56.3257 18.3601   4
  -1   8  -2 19.5558 19.0122   2
   1   8   2 61.0265 21.1245   2
  -1  -8   2 72.3125 20.0356   5
   1   8   2 16.4340 11.2020   6
  -1   8  -3 35.8083 14.0189   3
  -1   8  -3 39.0171 22.0779   2
   1   8   3 58.2945 20.5887   2
   1   8   3 5.41212 22.2026   6
  -1  -8   3 37.0895 15.8316   5
  -1   8  -4 5.09748 8.65980   3
  -1   8  -4-9.53842 8.10375   2
   1   8   4 5.50017 10.4421   2
  -1  -8   4 5.36234 9.10850   5
   1   8   4 10.7856 11.2140   6
  -1   8  -5-9.16740 11.0074   2
   1   8   5 5.39000 10.2345   6
  -1  -8   5 5.58830 6.72098   5
  -1   8  -5 9.74710 10.1373   3
  -1   8  -6 17.3553 15.1432   2
  -1  -8   6 51.0372 18.9647   5
   1   8   6 58.6868 18.9934   6
  -1   8  -6 28.0397 15.2509   3
  -1   8  -7 32.5134 21.0597   2
  -1   8  -7 35.8137 14.2528   3
  -1  -8   7 46.1133 17.3941   5
   1   8   7 67.4555 18.0454   6
  -1  -8   8 72.1685 24.5459   5
   1   8   8 51.2100 19.8912   6
   1   8   8 119.287 23.3974   5
  -1   8  -8 60.4584 26.7112   2
  -1   8  -8 71.7699 18.5893   3
  -1  -8   8 114.295 26.5793   6
   1   8   9 9.39472 9.82617   5
  -1   8  -9 14.0005 14.5890   2
  -1   8  -9 17.4764 11.7746   3
  -1  -8   9 13.3037 11.3420   6
  -1  -8  10 19.6189 13.6873   6
   1  -8 -10 42.5949 16.4049   3
   1   8  10 9.32239 8.99362   5
   1   8  10 18.6896 12.0037   6
  -1   8 -10 17.2602 10.4831   3
  -1   8 -10 25.8893 13.5484   2
  -1  -8  11 6.39549 9.40026   6
   1  -8 -11 5.99123 7.19250   3
   1   8  11-4.59467 9.55058   5
   1   8  11 8.92716 10.0211   6
  -1   8 -11 4.18049 8.69047   3
  -1   8 -11 5.98667 10.1600   2
   1  -8 -12 11.8249 13.2823   3
  -1   8 -12 4.24238 8.06918   3
   1   8  12 8.61930 10.3571   6
   1   8  12 4.59572 8.73758   5
  -1  -8  12 12.5550 10.6665   6
   1   8  13 8.32792 8.73669   6
  -1   8 -13 20.8987 12.3415   3
   1  -8 -13 5.90244 11.2609   3
   1   8  14 119.363 22.7811   6
  -1   8 -14 115.961 22.3503   3
   1  -8 -14 76.2060 23.1803   3
   1   8  15 7.25626 7.56460   6
   1   8  16 44.9390 14.3002   6
  -1   9   7 707.266 86.7844   5
  -1   9   6 6.38448 14.3360   5
  -1   9   6 4.95480 7.29548   4
  -1   9   5 8846.27 792.764   4
  -1   9   4-4.95855 8.42287   4
   1   9  -3 58.5047 23.2993   2
   1   9  -2-6.12908 10.4112   2
   1   9  -1 466.417 62.7391   2
   1   9   0-5.56052 9.44700   2
  -1   9   0-6.33497 12.0263   2
  -1   9  -1 421.586 62.0221   2
   1   9   1 450.028 56.7995   6
  -1   9  -2-6.76684 12.8413   2
  -1   9  -2-4.18669 8.70888   3
   1   9   2-4.76851 8.10044   6
  -1   9  -3 37.8296 13.7221   3
  -1   9  -3 34.2615 18.6589   2
   1   9   4-4.69285 9.75752   6
  -1   9  -4-4.05619 9.11051   3
  -1   9  -5 8085.99 764.257   3
   1   9   5 9269.15 769.775   6
  -1   9  -6 7.86908 8.20345   3
  -1   9  -7 695.960 75.5936   3
   2   0   0 688976. 62057.0   2
  -2   0   0 673654. 62045.7   6
   2   0   0 717125. 62055.7   3
  -2   0   0 717399. 62047.0   3
   2   0   0 698682. 62080.3   1
  -2   0   0 746556. 62082.9   1
   2   0   0 724642. 62062.3   4
  -2   0   0 724898. 62068.1   4
   2   0   0 664280. 62049.2   5
  -2   0   0 762755. 62063.4   5
   2   0   0 716237. 62046.5   6
   2   0   0 771674. 62087.4   1
   2   0  -1 1402.16 157.579   4
  -2   0   1 1381.31 166.838   4
  -2   0  -1 1134.47 161.601   4
  -2   0   1 1301.88 177.574   1
  -2   0  -1 1188.17 165.056   1
   2   0  -1 1117.67 165.107   1
   2   0   1 1590.06 178.208   1
  -2   0  -1 1234.62 144.491   3
  -2   0   1 1363.25 148.745   3
  -2   0   1 1936.65 193.623   1
   2   0  -1 1283.32 171.160   1
   2   0   1 1551.02 185.934   1
  -2   0  -1 1273.42 147.569   6
   2   0  -1 1674.32 151.346   6
   2   0   1 1437.71 159.917   2
  -2   0  -1 1533.53 157.315   5
  -2   0   1 1603.25 165.553   5
   2   0  -1 1138.53 144.508   5
   2   0   1 1457.32 150.700   5
  -2   0   2 430.675 76.3684   5
   2   0   2 453.444 63.4133   6
  -2   0   2 515.956 88.2655   1
   2   0   2 453.592 83.2602   1
   2   0  -2 488.193 87.0706   1
  -2   0  -2 535.184 83.8644   1
   2   0  -2 521.945 71.7141   4
  -2   0   2 316.881 69.6083   4
  -2   0  -2 468.024 80.4274   4
  -2   0  -2 324.666 70.8095   1
  -2   0   2 458.634 85.5673   1
   2   0  -2 402.938 59.4405   6
   2   0   2 497.488 65.2898   5
   2   0  -2 456.641 65.8755   5
  -2   0  -2 440.115 62.5365   3
  -2   0   2 366.372 60.4844   3
   2   0  -2 505.889 72.0703   3
   2   0  -2 416.257 68.7847   2
   2   0   2 443.954 71.8111   2
   2   0   3 12.9409 14.5631   6
  -2   0  -3 7.49877 15.6196   5
  -2   0  -3-12.1461 17.8789   1
   2   0   3-13.0364 19.1846   1
  -2   0   3-14.2818 24.2534   1
  -2   0   3 22.1952 13.3584   5
  -2   0   3 14.0191 23.8082   1
  -2   0  -3 13.5556 25.7343   1
   2   0  -3-10.1015 24.2598   2
   2   0   3 43.3432 23.2782   2
   2   0  -3 15.9227 13.5514   4
  -2   0   3 10.2854 15.1516   4
  -2   0   3 22.9165 18.3599   3
   2   0  -3 50.6371 25.7944   3
   2   0  -3 12.5899 18.5297   1
   2   0  -3 4.94075 12.6213   6
   2   0   4 2542.17 264.945   6
   2   0  -4 2487.06 255.139   6
  -2   0   4 3021.54 267.391   6
   2   0   4 2254.70 259.051   5
  -2   0   4 2979.72 284.825   5
  -2   0  -4 2923.27 269.034   5
  -2   0   4 3074.53 301.460   1
   2   0  -4 2929.95 281.363   2
   2   0   4 2220.91 266.269   2
  -2   0   4 2805.42 276.616   4
  -2   0  -4 2569.36 284.522   4
   2   0  -4 2401.25 267.928   4
  -2   0   4 2940.13 270.847   3
   2   0  -4 2935.33 280.113   3
   2   0   4 2998.16 288.362   1
  -2   0  -4 2558.45 290.325   1
  -2   0  -4 3307.88 272.592   3
  -2   0   4 2862.40 295.796   1
  -2   0  -4 2954.78 287.968   1
   2   0   4 2490.65 288.353   1
  -2   0  -5 36.1237 28.9308   1
  -2   0   5-6.71760 14.0452   6
   2   0   5 15.1706 18.2656   6
   2   0  -5 24.6870 13.9784   6
   2   0   5 12.1740 23.1433   1
  -2   0  -5-14.1871 29.5181   1
   2   0   5 24.3644 15.5790   5
  -2   0  -5 14.3508 13.6996   3
  -2   0   5 10.9750 22.8567   5
   2   0  -5 62.9176 26.7298   2
   2   0   5 8.05149 13.7487   2
  -2   0  -5 37.4652 25.9944   4
  -2   0   5 17.6817 18.4355   4
   2   0  -5 12.7654 18.8199   1
  -2   0   5 27.6916 28.8100   1
   2   0  -5 10.2495 12.3948   3
  -2   0   5 28.7863 24.4673   1
   2   0  -5 16.0589 30.4987   1
   2   0   6 17939.6 1748.39   2
   2   0   6 16478.0 1739.76   5
  -2   0   6 20795.3 1770.57   5
   2   0  -6 21799.5 1767.65   2
  -2   0   6 17785.2 1745.23   4
   2   0   6 22591.2 1760.64   6
  -2   0   6 20592.0 1747.94   6
   2   0  -6 19817.3 1740.55   6
  -2   0   6 18255.7 1751.99   4
  -2   0  -6 18466.3 1768.20   4
   2   0   6 20358.6 1777.96   1
  -2   0  -6 21925.6 1774.51   1
   2   0  -6 18789.2 1761.12   3
   2   0   6 21047.8 1776.72   1
  -2   0   6 22126.4 1785.57   1
   2   0  -6 19295.9 1777.52   1
  -2   0  -6 21428.6 1751.05   3
   2   0  -6 23531.8 1795.19   1
  -2   0   7 500.660 67.5288   6
   2   0  -7 545.805 64.9786   6
   2   0   7 548.891 80.5678   6
   2   0   7 432.722 64.2947   5
  -2   0  -7 540.595 69.7492   5
   2   0   7 607.760 90.9067   1
  -2   0  -7 582.111 91.6129   1
  -2   0  -7 488.179 81.3973   1
   2   0   7 598.644 90.9645   1
  -2   0   7 499.084 81.4109   5
   2   0   7 490.696 70.2130   2
   2   0  -7 591.041 84.2833   2
  -2   0  -7 389.281 81.0778   4
  -2   0  -7 518.989 72.0264   3
   2   0  -7 610.141 88.4352   1
  -2   0   7 428.553 81.9173   1
   2   0  -7 507.354 79.9690   3
   2   0  -7 492.060 88.1010   1
   2   0   8 5166.98 488.685   2
  -2   0  -8 5340.24 512.016   4
  -2   0   8 5182.41 492.789   4
   2   0  -8 5406.12 505.870   3
   2   0   8 5625.21 515.129   1
  -2   0  -8 4985.20 512.057   1
  -2   0   8 5281.25 515.127   1
   2   0  -8 5415.28 512.545   1
  -2   0   8 5799.19 518.009   5
  -2   0  -8 4723.17 482.100   5
   2   0   8 4588.02 483.823   5
   2   0  -8 5900.63 509.680   2
  -2   0   8 5060.80 522.368   1
   2   0  -8 5895.96 524.965   1
  -2   0  -8 5742.70 513.124   1
   2   0   8 5195.63 516.609   1
   2   0   8 6307.52 509.177   6
   2   0  -8 5256.50 482.176   6
  -2   0   8 5177.24 487.388   6
   2   0   9 1081.84 118.787   2
   2   0  -9 1057.74 141.188   1
  -2   0  -9 808.023 131.290   4
  -2   0   9 987.006 120.050   4
   2   0   9 1308.17 142.334   6
  -2   0   9 1054.24 117.386   6
   2   0  -9 1019.29 132.345   3
  -2   0  -9 1087.38 133.681   1
   2   0   9 1048.76 138.122   1
   2   0   9 968.301 114.913   5
   2   0   9 1276.91 145.686   1
  -2   0  -9 827.889 130.686   1
  -2   0   9 844.116 131.156   1
   2   0  -9 1116.74 137.835   1
  -2   0  10 225300. 23897.1   5
   2   0  10 273761. 23875.2   2
   2   0 -10 274758. 23892.0   2
   2   0  10 308240. 23898.3   6
  -2   0  10 265105. 23876.7   6
  -2   0 -10 276952. 23900.0   4
   2   0  10 286850. 23868.6   5
   2   0 -10 268241. 23895.3   3
   2   0 -10 260340. 23905.1   1
  -2   0 -10 299111. 23899.8   1
  -2   0  10 256846. 23906.9   1
   2   0  10 287699. 23902.7   1
  -2   0 -10 276970. 23901.9   1
  -2   0  10 273730. 23902.1   1
   2   0 -10 257026. 23894.3   1
   2   0  10 274035. 23907.1   1
  -2   0  11 8.25551 15.7127   6
   2   0  11 25.1964 30.2527   6
   2   0  11-7.00399 15.7726   2
   2   0  11 13.9091 20.4765   1
  -2   0 -11 11.9016 20.2326   1
   2   0  11 11.0847 14.1641   5
  -2   0  11 14.1615 24.0597   5
   2   0 -11 10.7542 18.2908   2
  -2   0 -11 48.1894 33.9168   4
   2   0  11 12.9359 24.5700   1
  -2   0  11 13.5824 23.0787   1
   2   0 -11 23.7216 28.4854   1
   2   0 -11 25.3687 21.5579   3
  -2   0  11 45.1791 36.1534   1
   2   0 -11 15.2841 22.4927   1
  -2   0  12 27094.2 2894.86   5
   2   0  12 33247.2 2876.91   2
   2   0  12 41428.6 2883.20   5
  -2   0 -12 30966.5 2896.85   4
   2   0 -12 29014.5 2884.48   2
   2   0  12 38084.3 2915.39   1
   2   0 -12 31800.0 2897.44   3
  -2   0 -12 35722.2 2903.02   3
  -2   0  12 33481.9 2883.88   6
   2   0  12 23520.7 2886.15   6
   2   0 -12 35269.1 2916.04   1
  -2   0  12 29281.3 2905.75   1
  -2   0 -12 36985.0 2905.77   1
   2   0 -12 29811.0 2898.01   1
   2   0  12 36154.0 2905.43   1
  -2   0 -12 32481.2 2905.02   1
  -2   0  13 161.518 39.1729   6
  -2   0 -13 74.1418 35.7493   1
   2   0  13 203.307 52.2136   1
   2   0  13 143.179 36.2578   2
   2   0  13 150.803 49.6111   1
   2   0  13 200.569 36.8850   5
  -2   0  13 125.123 39.5123   5
   2   0 -13 104.439 36.7121   2
  -2   0 -13 188.097 48.1680   4
  -2   0 -13 121.822 49.1076   3
  -2   0  13 29.4011 33.2194   1
   2   0 -13 160.288 49.8118   3
   2   0 -13 297.208 65.4960   1
  -2   0  13 45.4988 34.1112   1
   2   0  14 25331.4 2036.30   5
   2   0 -14 15567.5 2032.36   2
  -2   0 -14 32777.4 2080.74   1
  -2   0  14 24844.2 2073.61   1
  -2   0 -14 27390.3 2067.25   4
  -2   0  14 20308.3 2052.49   5
  -2   0 -14 17320.3 2048.00   3
   2   0 -14 18658.4 2049.63   3
  -2   0  14 23516.0 2045.43   6
   2   0  14 17593.2 2041.87   6
   2   0  14 27578.7 2039.92   2
   2   0 -14 30056.5 2074.32   1
   2   0  14 28268.5 2072.97   1
  -2   0  14 24283.7 2084.21   1
   2   0  15 58.4831 30.2176   6
  -2   0  15 72.0496 28.0971   6
   2   0  15 69.6524 39.5351   1
   2   0 -15 112.952 38.2289   1
  -2   0 -15 64.8948 34.1093   1
   2   0  15 68.4950 26.3436   2
   2   0 -15 26.2505 27.7650   3
  -2   0  15 51.7788 27.3967   5
   2   0 -15 49.1667 24.1616   2
  -2   0 -15 68.2452 36.9806   4
  -2   0 -15 14.5476 22.0005   3
   2   0 -15 18.1085 27.1110   1
  -2   0  15 31.5144 30.3382   1
   2   0  15 96.7099 43.5476   1
  -2   0 -15 113.495 49.8889   1
  -2   0  16 4746.19 408.602   5
   2   0  16 4388.61 389.778   2
   2   0  16 2761.97 374.322   5
   2   0 -16 4374.43 402.072   4
  -2   0 -16 4573.27 414.909   4
   2   0 -16 3871.11 427.134   1
  -2   0  16 4291.52 422.611   1
  -2   0 -16 4988.49 424.639   1
  -2   0 -16 3000.97 396.039   3
   2   0 -16 2846.39 389.626   3
   2   0  16 5053.40 433.522   1
   2   0  16 4232.24 395.712   6
   2   0 -16 5371.53 432.045   1
   2   0  16 4955.80 425.387   1
  -2   0 -16 4455.19 424.271   1
  -2   0  16 4741.27 429.323   1
   2   0  17 195.403 43.4855   6
   2   0 -17 62.2106 36.3811   1
   2   0  17 154.654 50.1449   1
  -2   0 -17 86.4460 40.1349   1
   2   0  17 124.479 35.9795   2
  -2   0  17 99.4204 47.7319   1
  -2   0 -17 125.527 47.2334   1
   2   0  17 17.1848 47.2239   1
  -2   0 -17 63.8478 30.4404   3
   2   0  17 117.324 29.8924   5
  -2   0  17 150.683 39.4374   5
   2   0 -17 90.0506 38.3769   4
  -2   0 -17 82.4847 36.4576   4
   2   0 -17 151.122 58.6764   1
  -2   0  17 48.2269 39.9102   1
   2   0 -17 112.410 36.6059   3
   2   0 -17 125.617 34.7264   2
   2   0  18 33.3480 21.5360   2
   2   0  18 63.1251 23.6316   5
  -2   0  18 43.4560 22.8743   5
  -2   0 -18 47.1163 24.7523   3
   2   0 -18 16.3976 24.3740   1
  -2   0 -18 52.7683 33.5664   1
   2   0  18 16.2598 39.1847   1
   2   0  18 104.546 41.9668   1
  -2   0  18 16.4326 24.4248   1
  -2   0 -18 47.6151 35.8109   1
   2   0 -18 33.6280 21.5810   4
  -2   0 -18-13.9580 20.8387   4
   2   0 -18 75.5570 39.4205   1
   2   0 -18 47.9367 28.9892   3
  -2   0  18 39.6814 24.0869   6
   2   0  18 34.4130 19.6597   6
   2   0 -18 42.4221 21.9057   2
  -2   0 -19 65.6940 30.1179   3
   2   0  19 16.2907 28.4311   1
  -2   0 -19 17.6798 26.8187   1
  -2   0  19 16.5472 25.2107   1
   2   0  19 17.4095 21.9252   1
   2   0  19 99.2586 24.1700   5
  -2   0  19 172.386 39.0407   5
   2   0 -19 54.8581 27.1559   4
  -2   0 -19-13.6164 21.0896   4
  -2   0  19 47.6040 38.6501   1
  -2   0  19 28.8420 19.4187   6
   2   0 -19 93.0567 42.2971   1
   2   0 -19 95.7423 32.4370   2
   2   0 -20 23370.5 2282.89   4
   2   0 -20 34919.3 2283.70   2
  -2   0  20 21612.0 2297.23   1
  -2   0 -20 21765.2 2304.27   1
  -2   0 -20 26278.3 2296.08   4
  -2   0  20 25809.8 2281.53   6
   2   0  20 31144.5 2279.21   6
   2   0 -20 28274.5 2293.98   3
  -2   0 -20 26603.2 2287.04   3
   2   0  20 22578.4 2273.43   2
   2   0  20 33322.9 2271.17   5
   2   0  20 18738.4 2293.01   1
   2   0 -20 20534.6 2301.49   1
  -2   0 -20 18170.5 2293.79   1
  -2   0  20 18085.3 2289.67   1
   2   0  21 79.5227 26.3744   2
   2   0  21 14.7373 21.9526   1
   2   0 -21 16.5208 20.1464   1
  -2   0 -21 34.4544 29.4485   1
   2   0  21 47.4582 16.5292   5
  -2   0  21 52.4487 21.2827   5
   2   0  21 16.6329 24.7036   1
  -2   0 -21-16.3858 24.3445   1
   2   0 -21 34.7280 33.1325   1
  -2   0 -21 46.4080 23.8949   3
  -2   0  21 14.9995 22.3327   1
   2   0 -21 51.4784 27.8528   3
   2   0  21 41.6747 18.9800   6
  -2   0  21 9.01764 13.7354   6
   2   0  22 23841.0 2093.46   5
   2   0 -22 21688.2 2109.87   4
  -2   0  22 23146.9 2129.41   1
   2   0 -22 21884.3 2138.42   1
  -2   0 -22 23018.3 2137.08   1
  -2   0  22 25989.0 2109.95   5
   2   0  22 22926.4 2139.49   1
   2   0 -22 22953.2 2114.47   3
  -2   0 -22 21842.4 2107.38   3
  -2   0  22 25219.0 2110.68   6
   2   0  22 24295.3 2100.61   6
   2   0 -22 27090.9 2103.66   2
   2   0  22 23506.6 2134.78   1
   2   0 -22 24180.5 2142.43   1
  -2   0 -22 23356.0 2144.27   1
  -2   0  22 21182.7 2128.04   1
   2   0  23 121.076 45.0453   1
  -2   0 -23 57.6611 30.7988   1
  -2   0  23 49.2294 26.5595   1
  -2   0  23 75.6480 23.3583   5
  -2   0 -23 129.075 34.4436   4
   2   0 -23 97.3229 32.6386   4
   2   0 -23 97.7417 24.8067   2
   2   0 -23 107.832 31.3220   3
  -2   0 -23 71.5689 27.0921   3
   2   0  23 55.1578 21.3751   6
   2   0 -23 77.9075 35.6967   1
  -2   0 -23 112.788 43.8105   1
  -2   0 -24 10188.0 823.784   4
  -2   0  24 9379.02 829.878   1
  -2   0  24 8904.71 810.193   6
   2   0  24 8473.20 800.793   6
   2   0  24 8592.11 797.039   5
   2   0 -24 9249.02 803.099   2
  -2   0  24 9486.92 808.842   5
   2   0 -24 9223.77 814.154   3
  -2   0 -24 7971.56 806.471   3
  -2   0 -25 8.68329 16.4818   4
   2   0 -25-7.83894 13.3138   3
  -2   0 -25 6.87799 11.6858   3
   2   0  25 8.99221 8.55193   5
  -2   0  25 12.8158 12.1706   5
   2   0  25 10.8130 12.1501   6
  -2   0  25 7.17283 14.9168   6
  -2   0 -26 115.292 31.9186   4
   2   0 -26 58.3049 21.5253   3
  -2   0 -26 51.0592 20.5904   3
   2   0  26 92.4396 21.8950   6
  -2   0  26 136.140 30.7091   6
  -2   0  26 47.8685 18.7637   5
   2   0 -27-6.78422 5.75663   3
  -2   0 -27 6.17219 9.06921   3
  -2   0  27 5.60628 9.51193   5
   2   0  27 4.21487 6.19428   5
  -2   0  27 12.8310 13.3303   6
   2   0  27-4.85306 7.13160   6
  -2   0 -28 566.703 80.0103   4
   2   0 -28 763.871 81.9946   3
  -2   0 -28 587.210 75.7479   3
  -2   0  28 550.421 75.1937   6
   2   0 -29 5.93730 11.2616   3
  -2   0 -29-5.66141 8.31829   3
  -2   0  29-4.90131 7.20173   5
  -2   0 -29 20.4439 14.1592   4
  -2   0  29 5.70651 10.8239   6
  -2   0 -30 3240.88 282.806   4
   2   0  30 2867.00 270.044   6
  -2   0  30 2908.62 275.304   6
  -2   0  30 2757.71 270.335   5
  -2   0  31 25.7805 13.2337   6
  -2   0 -31 25.4082 13.0459   3
  -2   0  31 13.5313 9.52930   5
  -2   0  32 7829.60 700.433   5
  -2  -1 -32-5.78339 10.9807   4
  -2  -1 -31-6.01922 10.2139   4
  -2   1  31 4.05711 4.87259   5
  -2  -1 -31 4.99233 9.47174   3
  -2  -1 -30-6.43602 12.2087   4
  -2   1  30 4.25980 7.22943   5
   2   1 -30 5.05842 8.58374   3
  -2  -1 -30 10.5487 10.0058   3
   2  -1  30-4.26023 8.85387   6
  -2   1  29 22.3752 10.7674   5
  -2  -1 -29-5.51612 6.66748   3
   2   1 -29 10.7868 10.2622   3
   2  -1  29 4.44100 6.57580   6
  -2   1  29 5.43118 9.24997   6
  -2  -1 -28 6.92021 16.6023   4
  -2   1  28 4.72363 5.66646   5
  -2  -1 -28-5.83839 8.57757   3
   2   1 -28 5.64692 9.57967   3
   2  -1  28-4.71641 6.92925   6
  -2   1  28-5.52746 10.4838   6
  -2  -1 -27 22.2610 15.5031   4
   2   1 -27 12.0596 10.3583   3
  -2  -1 -27 18.5665 12.9615   3
  -2   1  27 9.94201 7.48306   5
   2  -1  27 35.1004 14.2003   6
  -2   1  27 17.2984 13.0424   6
  -2   1  26 5.05881 7.44725   5
  -2  -1 -26 7.78789 11.4514   4
  -2  -1 -26 12.8631 12.2077   3
   2   1 -26-6.44283 9.47732   3
   2   1 -26 15.9799 12.7879   2
   2  -1  26 10.5127 13.3839   6
  -2   1  26-6.01236 12.5008   6
  -2   1  25 32.0588 12.9302   5
  -2  -1 -25 33.4869 17.4761   4
   2   1 -25 33.6959 16.5881   2
   2  -1  25 5.60376 11.7655   6
  -2   1  25 18.3721 13.8473   6
  -2  -1 -25 13.6918 14.3242   3
   2   1 -25 6.82507 10.1692   3
   2  -1  24 5.87454 9.97689   6
   2   1 -24 14.6305 13.8825   3
   2   1 -24 5.90740 12.2828   2
   2  -1  24-4.98811 6.00213   5
  -2  -1 -23 140.394 36.7810   4
   2  -1  23 175.840 33.4676   6
   2  -1  23 77.6799 38.5271   1
   2   1 -23 171.077 52.6485   1
   2   1 -23 141.344 34.2883   3
  -2  -1 -23 152.820 36.4898   3
  -2   1  23 120.435 27.7596   5
   2  -1  23 148.514 28.7292   5
   2   1 -22 33.2715 18.7393   2
  -2   1  22 18.2654 11.5793   5
   2  -1  22 5.08823 8.67400   5
   2  -1  22 11.7455 14.1152   1
   2   1 -22-13.9004 16.6961   1
   2  -1  22 9.53923 11.4747   2
   2  -1  22-16.5257 14.0433   1
  -2  -1 -22 13.2053 11.2334   1
   2  -1  22 6.72136 11.4342   6
  -2   1  22 6.78515 12.8974   6
  -2  -1 -22 10.0582 19.0961   4
   2   1 -22-8.43029 10.1486   3
  -2  -1 -22 7.78390 9.37622   3
  -2  -1 -21-10.6320 12.7572   4
   2   1 -21-7.10181 15.9404   2
   2   1 -21-20.8551 30.6405   1
  -2   1  21-11.5962 13.9134   1
   2  -1  21-17.0739 20.4831   1
   2  -1  21 7.08215 10.4090   6
  -2   1  21 7.05912 13.3921   6
   2  -1  21-10.0314 12.0370   2
  -2  -1 -21-19.7467 16.7520   1
   2  -1  21 12.8659 21.8280   1
   2   1 -21-15.0638 18.0723   1
   2  -1  21 5.00261 7.35570   5
  -2   1  21 6.46830 9.50761   5
  -2  -1 -21 8.35591 15.8511   3
   2   1 -21 17.7181 16.8052   3
   2  -1  20-5.13998 9.75714   5
  -2   1  20 6.72871 9.89368   5
  -2  -1 -20 19.7802 23.7308   1
   2   1 -20 15.4883 13.1436   1
   2  -1  20-10.6306 18.0385   2
  -2  -1 -20 11.3905 19.3273   4
   2   1 -20 7.58263 15.7595   2
   2   1 -20 21.5743 31.6982   1
   2  -1  20-17.4828 20.9754   1
  -2  -1 -20 14.5732 21.4139   1
  -2   1  20-12.8555 15.4261   1
  -2   1  20-16.4695 19.7601   1
   2   1 -20 9.51333 16.1436   3
  -2  -1 -20 8.99890 13.2268   3
   2  -1  20 7.60141 14.4229   6
  -2   1  20 7.33834 12.4554   6
   2  -1  19 49.0146 20.8736   6
  -2   1  19 22.8158 20.4873   6
   2   1 -19 16.2293 18.3090   2
  -2  -1 -19-12.2450 23.3017   4
  -2  -1 -19 14.4920 17.4870   1
  -2   1  19 40.3641 25.5892   1
   2  -1  19 17.6866 15.1213   1
  -2   1  19-16.6742 28.3499   1
   2  -1  19 11.0115 16.2882   2
  -2  -1 -19-19.5475 33.2148   1
   2  -1  19 14.5113 24.6901   1
   2   1 -19 15.8472 19.1038   1
   2  -1  19 15.4488 12.4991   5
  -2  -1 -19 37.4216 21.0804   3
   2   1 -19 43.9828 37.3548   1
   2   1 -18 22.0588 32.4253   1
  -2  -1 -18 26.6515 22.6315   4
  -2  -1 -18-13.8520 16.6507   1
  -2   1  18-16.9495 24.9242   1
   2  -1  18-10.9580 16.1346   2
  -2  -1 -18 19.0631 22.8923   1
   2   1 -18 15.1318 25.6922   1
   2  -1  18 14.8258 17.8166   1
  -2   1  18 7.66562 11.3128   5
   2  -1  18 21.0905 16.1607   5
   2   1 -18 21.8687 22.7434   3
  -2  -1 -18 10.1241 19.2319   3
  -2   1  18 15.3379 11.3177   6
  -2   1  17 47.2554 21.9424   6
   2   1 -17 47.3215 28.0839   2
  -2  -1 -17 56.5218 28.2505   4
   2  -1  17 87.1320 42.7516   1
  -2   1  17 42.3901 28.2498   1
  -2  -1 -17 158.891 44.4058   1
  -2   1  17 100.662 50.0984   1
   2  -1  17 75.1511 34.0269   2
   2  -1  17 128.961 27.2866   5
  -2   1  17 81.9373 27.4964   5
   2   1 -17 128.971 55.4219   1
  -2  -1 -17 109.438 52.0837   1
   2   1 -17 71.9237 39.6046   1
   2  -1  17 88.8905 36.6485   1
  -2  -1 -17 173.807 44.1315   3
   2   1 -17 217.019 46.3120   3
   2   1 -16-20.8415 35.3606   1
  -2  -1 -16 12.9706 15.5697   1
   2  -1  16 16.9769 20.3729   1
  -2   1  16-14.2195 20.8985   1
   2   1 -16-12.1467 14.5821   3
  -2  -1 -16 11.8104 22.4076   3
  -2  -1 -16-17.4118 20.8944   1
   2   1 -16 14.0661 20.6733   1
   2  -1  16-14.1010 23.9282   1
  -2   1  16 17.5017 16.6074   5
   2  -1  16 16.3644 11.3481   5
   2  -1  16 10.2447 17.3890   6
  -2   1  16 8.02487 15.2314   6
   2   1 -16-10.1047 17.1516   2
   2  -1  15-11.0482 20.9660   6
  -2   1  15 16.1873 15.3664   6
  -2   1  15 9.35273 15.8812   5
   2  -1  15 16.4912 14.0050   5
  -2  -1 -15 16.5110 24.2668   1
   2  -1  15 10.1658 14.9510   2
   2   1 -15 10.7403 12.9020   2
  -2  -1 -15 16.0513 19.2666   4
   2  -1  15 16.3642 24.0512   1
  -2   1  15 13.8635 23.5285   1
  -2   1  15-15.8825 23.3438   1
   2   1 -15-12.8349 10.9086   3
  -2  -1 -15-12.7598 18.7587   3
   2   1 -15 59.7350 41.3758   1
   2  -1  14 95.3170 36.7627   6
  -2   1  14 32.2194 21.0684   6
  -2  -1 -14 62.4543 37.7744   1
   2   1 -14 36.6043 27.8124   1
   2  -1  14 50.8281 28.9302   1
   2  -1  14 48.2987 31.0424   2
   2   1 -14 40.3461 25.9693   3
  -2   1  14 59.9055 27.2206   5
   2  -1  14 87.7879 22.8456   5
   2   1 -14 56.7398 30.8263   2
  -2  -1 -14 33.5160 28.8435   4
  -2  -1 -14 55.6891 31.6217   3
   2  -1  14 46.9678 32.8913   1
  -2   1  14 40.1955 25.8757   1
  -2  -1 -14 47.1770 28.7125   1
  -2   1  14 30.4701 29.3040   1
   2   1 -14 37.6766 32.3274   1
   2  -1  13 1089.98 121.923   5
   2  -1  13 1615.23 132.891   5
  -2   1  13 865.680 129.357   6
   2  -1  13 1548.57 162.761   6
   2   1 -13 701.397 134.215   2
   2  -1  13 1436.31 165.909   1
  -2  -1 -13 545.971 139.861   4
   2   1 -13 1184.18 154.539   3
  -2  -1 -13 1326.31 166.183   3
  -2   1  13 1180.43 150.406   1
  -2  -1 -13 1244.00 147.492   1
   2   1 -13 1329.13 170.875   1
   2  -1  13 1097.55 139.045   2
   2   1 -13 1473.38 157.376   1
   2  -1  13 1374.48 156.931   1
  -2  -1 -13 1143.51 155.048   1
  -2   1  13 1331.81 158.806   1
   2  -1  12 140.075 50.0899   6
   2   1 -12 90.1987 33.3953   1
   2  -1  12 142.955 40.5062   1
  -2  -1 -12 125.573 42.3074   1
   2  -1  12 85.9892 22.5229   5
   2  -1  12 131.393 37.9474   2
  -2  -1 -12 116.330 47.9047   3
  -2   1  12 112.682 37.2574   5
   2  -1  12 165.923 32.1976   5
   2   1 -12 73.9978 34.6917   2
  -2  -1 -12 113.549 46.8148   4
  -2   1  12 110.400 36.6379   1
   2  -1  12 189.079 53.3736   1
  -2  -1 -12 147.867 41.1287   1
   2   1 -12 71.1017 35.6805   3
  -2   1  12 102.706 37.5979   1
   2   1 -12 134.478 46.2834   1
   2  -1  11-15.0371 25.5443   6
   2  -1  11 11.7649 10.0687   1
  -2  -1 -11 26.8361 22.8020   1
   2  -1  11 11.2792 11.5761   5
   2  -1  11 9.32728 15.8796   2
  -2  -1 -11 18.1590 21.8238   3
  -2   1  11 11.8607 20.1653   5
   2   1 -11-12.6492 18.6318   2
  -2  -1 -11 33.2335 28.2208   4
  -2   1  11 26.9834 22.9268   1
   2   1 -11 22.1450 21.0434   1
   2  -1  11 13.9608 16.8002   1
  -2  -1 -11 31.5687 21.9042   1
   2   1 -11 28.4892 27.0503   3
   2   1 -11 15.8868 23.3784   1
  -2   1  11 25.6469 26.6767   1
  -2  -1 -10 19.4981 36.9857   3
   2  -1  10 11.7789 17.3148   1
  -2  -1 -10 13.0122 15.6198   1
   2  -1  10 3.43834 6.54783   5
  -2   1  10 12.3613 14.8396   5
   2  -1  10 5.02065 14.1363   5
   2  -1  10-9.27014 17.5921   2
   2   1 -10 12.8288 21.7709   2
  -2  -1 -10-15.9906 19.1905   4
  -2   1  10 38.9687 26.9946   1
   2   1 -10-10.9503 18.5856   1
  -2  -1 -10 10.3301 17.5341   1
   2  -1  10 13.3906 16.0735   1
   2  -1  10-16.9580 28.7739   6
  -2   1  10 12.5219 13.0216   6
   2   1 -10 30.7339 26.0754   1
  -2  -1  -9 69.0559 26.2265   5
  -2  -1  -9 62.4646 50.4754   3
   2  -1   9 58.0897 27.0601   1
  -2  -1  -9 132.051 43.9808   1
  -2   1   9 88.8941 33.1167   5
   2  -1   9 62.8455 19.6450   5
   2   1  -9 115.762 45.5628   2
  -2  -1  -9 67.5511 25.3657   2
  -2  -1  -9 61.7426 39.9404   4
   2   1  -9 99.7113 34.6483   1
  -2  -1  -9 126.078 37.4511   1
   2  -1   9 26.8508 28.8191   1
   2  -1   9 89.9436 48.7914   6
  -2   1   9 163.345 43.2421   1
   2   1  -9 44.6058 26.2430   1
   2  -1   8 547.777 98.2418   6
  -2  -1  -8 505.389 102.139   3
   2  -1   8 381.787 74.0391   1
  -2  -1  -8 390.025 73.9931   1
  -2  -1  -8 397.050 63.5276   5
   2  -1   8 404.653 44.1256   5
   2  -1   8 290.583 46.1430   5
   2  -1   8 492.717 69.6883   2
  -2  -1  -8 481.061 61.0222   2
  -2   1   8 268.885 64.2595   5
   2   1  -8 383.151 71.9068   2
  -2  -1  -8 346.864 75.9093   4
  -2   1   8 369.781 72.6271   1
   2   1  -8 364.036 66.4827   1
  -2  -1  -8 523.219 74.9014   1
   2  -1   8 366.317 74.0977   1
  -2   1   8 349.141 49.5015   6
   2   1  -8 562.119 85.4897   1
  -2   1   8 521.943 81.3935   1
   2  -1   7 97.7504 49.9861   6
  -2   1   7 38.9294 13.7971   6
  -2  -1  -7 41.3832 35.4387   3
  -2  -1  -7 40.7653 28.6504   1
  -2  -1  -7 94.7959 25.7868   5
   2  -1   7 44.7202 10.7823   5
  -2   1   7 63.1066 28.7409   5
   2  -1   7 74.4143 15.7415   5
   2  -1   7 54.9461 27.3462   2
  -2  -1  -7 61.0804 26.2019   2
   2   1  -7 12.3664 26.1520   2
  -2  -1  -7 14.9774 22.5378   4
   2   1  -7 33.8303 23.9316   3
  -2   1   7 63.8123 32.8398   1
  -2  -1  -7 105.532 38.2890   1
   2  -1   7 38.3922 31.0871   1
   2   1  -7 28.8389 27.7800   1
  -2   1   7 61.9060 30.1014   1
   2  -1   6 128.804 67.3848   6
  -2  -1  -6 194.856 53.6518   1
   2  -1   6 183.935 48.1894   1
  -2   1   6 210.286 25.6163   6
  -2  -1  -6 185.541 55.6429   3
   2  -1   6 155.293 22.1610   5
   2  -1   6 176.796 45.1328   2
  -2   1   6 145.330 42.5830   5
   2   1  -6 157.465 43.8103   2
  -2  -1  -6 130.566 32.8606   2
   2  -1   6 286.429 56.9482   1
  -2   1   6 118.905 38.6190   4
  -2   1   6 178.256 45.7891   1
  -2   1   6 170.148 45.1333   1
   2   1  -6 207.982 52.6399   1
   2   1  -6 176.507 41.8618   3
   2   1  -5 135.946 36.1872   3
   2  -1   5 233.654 72.8608   6
   2  -1   5 123.129 37.1070   1
  -2  -1  -5 96.9146 38.6520   1
  -2  -1  -5 200.795 48.5091   3
  -2  -1  -5 173.726 40.6978   5
   2  -1   5 108.258 31.5154   2
  -2   1   5 67.6863 30.6421   5
   2  -1   5 117.262 17.9804   5
   2   1  -5 70.6950 34.8365   2
  -2  -1  -5 196.528 50.2499   4
  -2   1   5 129.912 35.9917   4
   2   1  -5 114.086 25.2018   4
   2   1  -5 110.745 41.6604   1
  -2   1   5 167.217 41.9179   1
   2   1  -5 139.974 41.0018   1
  -2  -1  -5 112.086 34.6346   1
  -2   1   5 79.9763 35.5718   1
   2  -1   5 137.382 41.0612   1
   2   1  -4 424.912 60.5225   3
   2  -1   4 386.055 90.2422   6
   2  -1   4 389.839 45.8781   5
  -2  -1  -4 420.895 78.0165   1
   2  -1   4 437.618 70.5912   1
  -2  -1  -4 432.364 72.6410   5
  -2   1   4 377.551 66.2075   5
   2  -1   4 281.556 62.1614   2
   2   1  -4 413.518 72.1391   2
  -2  -1  -4 447.771 79.6591   4
  -2   1   4 428.407 69.1245   4
   2   1  -4 340.921 53.5037   4
  -2  -1  -4 612.550 65.2023   3
  -2   1   4 335.364 71.7107   1
   2   1  -4 534.371 79.9043   1
   2   1  -4 489.397 85.5858   1
  -2   1   4 488.690 81.0668   1
  -2   1   3 1962.02 211.702   4
   2   1  -3 1735.77 194.186   4
  -2  -1  -3 2200.24 228.568   4
  -2  -1  -3 2041.79 213.452   1
  -2   1   3 2019.82 216.862   1
  -2  -1  -3 1737.86 179.947   3
   2   1  -3 1899.87 193.541   3
  -2  -1  -3 1904.60 179.513   3
  -2  -1  -3 1750.97 215.713   1
   2   1  -3 2013.13 220.975   1
   2   1  -3 1828.70 212.573   1
  -2   1   3 2010.35 205.561   5
   2  -1   3 2256.01 185.865   5
  -2  -1  -3 1923.86 212.300   5
   2   1  -3 1859.34 210.778   2
   2  -1   3 1921.59 205.666   2
   2  -1   3 2211.13 243.952   6
   2  -1   2 1359.32 141.102   2
   2  -1   2 1427.86 125.655   5
   2   1  -2 1107.32 134.091   6
   2  -1   2 959.163 150.620   6
   2   1  -2 1119.14 139.758   2
  -2   1   2 1293.46 146.920   4
  -2  -1  -2 993.414 142.562   4
   2   1  -2 1041.84 129.501   4
  -2  -1  -2 1066.79 110.783   3
   2   1  -2 1350.90 127.210   3
   2  -1   2 961.511 140.803   3
  -2  -1  -2 815.807 137.772   1
   2   1  -2 1325.06 153.235   1
  -2   1   2 1025.22 142.915   1
  -2  -1  -2 1342.50 152.825   1
  -2  -1  -2 1162.80 110.352   3
  -2   1   2 1189.19 133.017   5
  -2  -1  -2 1295.18 146.248   5
  -2   1   1 29.6453 11.6940   6
   2  -1   1 118.662 28.0481   5
  -2  -1  -1 38.9609 27.0757   1
   2   1  -1 25.6162 28.8305   1
  -2   1   1 14.7978 28.1557   1
  -2  -1  -1-11.6930 22.2906   5
   2   1  -1 50.9842 24.5656   2
  -2  -1  -1 46.0266 32.4479   4
   2   1  -1 15.2478 17.2553   4
   2  -1   1 12.5008 18.5017   3
  -2   1   1 24.0029 25.0357   1
  -2  -1  -1 12.9380 22.0624   1
   2   1  -1 13.2282 19.5629   1
   2   1  -1 22.9612 12.5199   3
  -2  -1  -1 12.6832 6.60313   3
   2  -1   1 11.4546 19.5606   1
   2   1   0 10.4369 15.3394   6
  -2   1   0 2.91135 6.54805   6
   2   1   0 19.6852 20.4544   2
   2  -1   0-9.44286 17.9151   2
  -2  -1   0 10.3583 17.5774   4
  -2   1   0 36.4967 29.1897   4
   2  -1   0 12.6399 18.5750   3
   2  -1   0-11.3557 16.6889   1
  -2   1   0 11.8005 17.3420   1
   2   1   0-13.4636 19.7848   1
  -2  -1   0 13.2059 22.4070   1
  -2  -1   0-12.3210 23.3727   5
  -2  -1   0 13.8868 20.4063   1
   2   1   0-13.0327 19.1518   1
  -2   1   0-12.8442 18.8750   1
   2  -1   0 24.0820 22.5866   5
  -2   1   0 18.6807 13.9809   5
  -2  -1   0 2.95649 7.10631   3
   2   1   0 3.50623 8.42309   3
   2  -1   0-15.8679 21.2855   6
   2   1   1 21.3568 24.1022   6
  -2  -1   1 12.4654 21.3030   5
  -2   1  -1 48.7270 29.3387   1
   2   1   1 13.9745 29.1487   1
  -2  -1   1 14.1357 26.9342   1
  -2   1  -1 62.3075 19.3902   5
   2   1   1 28.4057 25.5278   2
   2  -1  -1 9.44355 16.2263   2
  -2  -1   1 9.20857 19.3053   4
  -2   1  -1 135.322 40.4954   4
   2   1   1 13.4957 9.51361   3
  -2   1  -1 48.0630 14.6001   6
   2  -1  -1 3.90162 11.7503   6
   2  -1  -1 11.9118 24.8828   3
  -2  -1   1 29.7365 14.7888   3
  -2   1  -1 58.1813 28.0352   1
  -2  -1   1 14.0489 26.7703   1
   2   1   1 13.8008 26.3019   1
  -2  -1   2 1301.84 159.349   5
  -2   1  -2 1151.33 130.312   5
  -2   1  -2 1399.31 162.283   4
  -2  -1   2 987.088 138.060   4
  -2  -1   2 1153.30 149.193   6
  -2   1  -2 1320.91 132.479   6
   2  -1  -2 1360.21 158.849   3
  -2  -1   2 1433.05 147.538   3
  -2  -1   2 1360.52 159.856   1
  -2   1  -2 1469.98 158.303   1
   2   1   2 1286.16 161.102   1
   2  -1  -2 1712.12 164.412   5
  -2  -1   2 1678.25 176.997   1
   2   1   2 1251.63 152.603   6
   2   1   2 1300.94 147.562   2
   2  -1  -2 1319.18 146.825   2
  -2   1  -2 1186.16 150.449   1
   2   1   2 1214.26 159.431   1
  -2  -1   3 2179.01 227.411   1
   2  -1  -3 2057.73 205.532   2
   2   1   3 1926.35 201.711   2
  -2   1  -3 1929.72 215.089   4
  -2  -1   3 2154.97 223.412   1
   2   1   3 1896.22 216.700   1
  -2   1  -3 1815.07 208.211   1
   2  -1  -3 1749.36 213.025   3
  -2  -1   3 2924.89 237.444   3
  -2   1  -3 1881.57 183.985   5
  -2  -1   3 1547.72 210.736   5
  -2   1  -3 2343.61 198.590   6
  -2  -1   3 1791.76 209.639   6
   2   1   3 2316.35 215.395   6
   2   1   3 1655.66 209.841   1
   2  -1  -3 1427.90 207.638   1
  -2  -1   4 478.031 78.1383   5
  -2  -1   4 533.588 78.2596   6
   2   1   4 302.085 66.0399   1
   2  -1  -4 388.972 71.9328   3
   2  -1  -4 352.816 61.9726   2
  -2  -1   4 336.910 56.4614   4
  -2   1  -4 275.857 70.2542   4
  -2   1  -4 477.477 75.4873   1
   2   1   4 412.414 73.0632   1
  -2  -1   4 535.835 82.2279   1
  -2   1  -4 554.014 67.5048   6
  -2  -1   4 517.088 92.3927   3
  -2  -1   4 156.544 64.2191   1
   2  -1  -4 466.118 80.7268   1
  -2   1  -4 388.001 45.9608   5
   2   1   4 407.051 67.7404   6
   2   1   5 140.990 41.6284   1
  -2   1  -5 85.9372 33.4631   1
   2  -1  -5 151.891 41.9238   3
   2  -1  -5 173.661 36.5681   2
   2   1   5 168.153 35.4834   2
  -2   1  -5 81.8618 35.0172   4
  -2  -1   5 101.890 30.7416   4
  -2   1  -5 104.644 18.5715   5
  -2   1  -5 187.725 46.0940   1
  -2   1  -5 216.351 44.1918   3
   2   1   5 171.513 27.0510   3
  -2  -1   5 136.339 53.6017   3
   2  -1  -5 69.3877 37.2945   1
  -2  -1   5 161.019 49.5609   1
   2   1   5 239.508 46.4604   6
   2  -1  -6 76.1228 33.2749   3
   2   1   6 161.043 44.1282   1
  -2   1  -6 145.895 46.9187   1
  -2  -1   6 209.145 60.9355   1
   2  -1  -6 170.035 53.7454   1
   2  -1  -6 131.731 37.4367   2
   2   1   6 141.689 32.1298   2
  -2   1  -6 187.074 48.4206   4
  -2  -1   6 137.093 29.7494   4
  -2  -1   6 218.123 51.6535   1
   2   1   6 120.228 34.4803   6
   2   1   6 140.781 26.7884   3
  -2   1  -6 121.546 33.5284   3
   2  -1  -6 172.593 22.8004   6
   2   1   6 192.979 45.4386   1
  -2   1  -6 206.416 47.5630   1
  -2  -1   7 67.3557 28.6475   6
   2  -1  -7 57.7744 17.9017   6
   2   1   7 73.1251 26.1967   6
   2   1   7 61.2033 18.8734   3
  -2   1  -7 98.7161 28.8534   3
  -2  -1   7 11.8876 20.6883   5
  -2   1  -7 48.5093 29.4588   1
   2   1   7 24.8015 26.1754   1
  -2  -1   7 21.3841 16.0686   4
  -2   1  -7 57.3341 31.1019   4
  -2  -1   7 76.0887 24.3950   4
   2  -1  -7 76.8530 32.5883   1
  -2  -1   7 63.1693 37.4080   1
   2  -1  -7 25.3108 28.7736   1
  -2  -1   7 45.7369 36.8661   1
  -2   1  -7 82.1597 30.2214   1
   2   1   7 23.5774 22.8310   1
   2  -1  -7 24.0766 20.9376   3
   2   1   7 36.2373 19.7162   2
  -2  -1   8 435.281 68.2758   6
   2  -1  -8 417.479 55.1172   6
   2   1   8 496.555 60.4302   2
  -2  -1   8 390.224 54.2917   4
  -2  -1   8 468.859 74.9134   5
   2  -1  -8 505.830 77.6685   3
  -2   1  -8 498.542 69.2932   3
   2   1   8 401.340 55.6854   3
  -2  -1   8 384.021 56.0212   4
  -2   1  -8 366.823 69.5041   4
  -2  -1   8 445.337 84.9779   1
  -2   1  -8 297.517 67.1531   1
   2   1   8 344.659 71.0637   1
   2  -1  -8 501.664 76.2674   1
  -2  -1   8 472.258 78.2292   1
  -2   1  -8 419.483 76.4758   1
   2   1   8 452.885 76.9124   1
   2  -1  -8 551.702 72.0772   2
  -2   1  -9 148.353 35.6055   3
   2   1   9 126.941 41.0543   1
  -2  -1   9 109.212 30.9232   6
  -2  -1   9 73.2425 30.3322   5
  -2   1  -9 69.3273 31.9829   1
   2  -1  -9 101.597 33.8432   2
   2   1   9 107.241 23.8529   2
  -2  -1   9 103.683 23.8952   4
  -2  -1   9 30.7511 27.2529   1
   2  -1  -9 51.0131 31.5992   1
   2  -1  -9 22.9288 20.9908   3
  -2  -1   9 24.9708 29.1109   1
   2  -1  -9 99.0871 37.0202   1
   2  -1 -10 11.4018 11.8910   6
   2   1  10 15.3314 19.5345   6
   2   1  10 11.9413 17.5748   1
  -2  -1  10-9.14957 15.5569   6
  -2   1 -10 8.65976 18.0228   3
   2   1  10 14.4599 14.2012   2
  -2  -1  10 12.7769 21.7003   5
   2  -1 -10 23.2057 22.0316   3
  -2  -1  10-4.91199 12.5431   4
  -2   1 -10 10.7907 15.8877   4
  -2   1 -10 23.7407 20.1644   1
  -2  -1  10 15.7067 23.0992   1
   2  -1 -10 38.9012 26.9618   1
  -2  -1  10 12.4065 23.5543   1
   2  -1 -10 11.3176 21.4912   1
   2  -1 -10 8.43743 16.0372   2
  -2  -1  11 15.9433 30.2797   1
   2  -1 -11 13.1639 19.4033   1
   2   1  11 23.5221 16.3660   6
  -2   1 -11 12.9507 19.0910   1
   2   1  11 12.2732 23.3310   1
  -2   1 -11 26.8210 18.6414   3
  -2   1 -11 12.3202 18.1682   1
   2   1  11 12.5490 21.3462   1
  -2  -1  11 18.6999 17.8030   6
  -2  -1  11 26.5649 22.5873   5
  -2  -1  11 20.1645 14.8953   4
  -2   1 -11 10.4349 17.7715   4
  -2  -1  11 4.75235 9.99799   4
  -2  -1  11 38.3801 26.6269   1
   2  -1 -11 23.4994 19.9942   3
   2  -1 -11 17.3549 19.5368   2
   2  -1 -12 163.779 46.0811   1
   2   1  12 86.2564 34.7222   1
  -2   1 -12 129.972 42.5994   1
  -2  -1  12 132.437 36.5577   6
   2   1  12 129.563 34.6160   6
  -2   1 -12 38.2782 30.5469   1
   2   1  12 138.345 42.6642   1
   2  -1 -12 130.162 42.7285   1
   2   1  12 125.520 27.3934   2
   2  -1 -12 108.387 36.9506   3
  -2  -1  12 124.523 40.3510   5
   2   1  12 124.690 31.2461   5
  -2  -1  12 111.684 26.1341   4
   2  -1 -12 176.873 42.5886   4
  -2   1 -12 215.582 46.4800   4
  -2  -1  12 86.7364 24.4473   4
  -2  -1  12 65.0988 36.5074   1
  -2   1 -12 167.676 40.1442   3
   2  -1 -12 52.1936 27.6860   2
   2   1  13 1201.11 125.055   2
   2  -1 -13 1098.11 152.148   1
  -2   1 -13 1094.26 150.795   1
  -2  -1  13 1352.48 170.811   1
  -2  -1  13 1254.44 157.162   5
   2   1  13 1210.15 133.051   5
   2  -1 -13 1351.47 155.114   4
  -2  -1  13 1223.81 142.404   6
   2   1  13 1229.17 140.591   6
  -2  -1  13 1113.71 127.693   4
  -2   1 -13 1214.51 143.814   4
  -2  -1  13 1056.82 123.178   4
   2  -1 -13 1391.45 154.599   3
  -2   1 -13 1425.94 147.456   3
   2   1  13 1242.49 153.892   1
   2  -1 -13 1035.83 136.326   2
   2  -1 -13 1124.68 150.708   1
   2   1  13 1151.56 151.798   1
  -2   1 -13 1416.09 159.806   1
  -2  -1  13 1074.60 153.433   1
  -2   1 -14 65.4191 34.8460   3
   2   1  14 13.6515 20.4715   1
  -2   1 -14 29.1451 27.9421   1
   2  -1 -14 75.8184 32.4157   3
   2   1  14 40.9637 17.8510   2
   2   1  14 21.6452 15.5422   5
  -2  -1  14 99.6109 43.7125   5
   2   1  14 39.4412 25.2709   1
   2  -1 -14 13.6071 26.1321   1
  -2   1 -14 27.7834 31.4440   1
   2  -1 -14 25.2006 24.2482   4
  -2   1 -14 121.437 35.6285   4
  -2  -1  14 43.6913 20.0776   4
  -2  -1  14 30.1785 21.2995   6
   2   1  14 61.2879 28.0886   6
   2  -1 -14 29.2598 30.6720   1
  -2  -1  14 65.3676 39.4200   1
   2  -1 -14 26.7049 23.0201   2
   2   1  15 17.3730 19.5004   6
  -2  -1  15 10.4325 19.7935   6
   2   1  15 42.9337 29.7385   1
  -2  -1  15 17.1418 29.0840   1
   2  -1 -15-12.9089 21.9049   3
  -2   1 -15-11.6960 22.1892   3
   2   1  15 5.19329 13.9391   2
  -2  -1  15 14.5277 17.4342   5
   2   1  15-8.46816 12.4514   5
   2   1  15 13.8355 16.6042   1
   2  -1 -15 28.6042 24.2677   1
  -2   1 -15-14.3957 17.2759   1
   2  -1 -15 25.6187 21.7360   4
  -2   1 -15 10.3408 23.2119   4
  -2  -1  15 11.7610 14.1171   4
   2  -1 -15-15.1199 25.6547   1
   2  -1 -15-8.80717 10.5769   2
  -2  -1  15 14.8129 17.7761   1
  -2   1 -16-12.4914 14.9857   3
   2   1  16 15.0340 25.5050   1
  -2  -1  16-17.8250 30.2394   1
  -2   1 -16 16.3987 24.0931   1
   2   1  16-8.97848 15.2329   6
  -2  -1  16-10.7137 22.2607   6
   2   1  16 5.25440 10.9192   2
   2  -1 -16-15.3524 26.0450   1
   2   1  16-7.88274 11.5830   5
  -2  -1  16 14.6221 21.4830   5
   2  -1 -16 25.7475 24.4181   4
  -2   1 -16 21.2914 18.0609   4
  -2  -1  16 15.2352 22.3838   1
   2  -1 -16 15.6570 26.5618   1
   2  -1 -16 13.0894 19.2315   3
   2  -1 -16 8.55240 17.7705   2
  -2   1 -17 79.8768 41.8767   3
   2   1  17 125.249 43.1222   1
  -2  -1  17 128.814 47.8406   1
   2   1  17 88.8039 33.8632   6
  -2  -1  17 76.1335 33.4260   6
   2   1  17 94.3241 25.0520   2
  -2   1 -17 181.631 52.2803   1
   2   1  17 125.022 55.5256   1
   2   1  17 197.631 38.0112   5
   2  -1 -17 51.3380 28.4095   4
  -2   1 -17 144.746 37.8672   4
  -2  -1  17 46.4625 30.9658   1
   2  -1 -17 47.5192 34.3378   1
   2  -1 -17 131.219 39.7817   3
   2  -1 -17 56.9422 29.2874   2
   2   1  18 17.3090 17.0205   2
   2  -1 -18 34.8496 33.0835   1
   2   1  18 33.1566 28.1644   1
  -2   1 -18 15.2818 18.3938   1
  -2  -1  18 10.8915 18.5385   6
   2   1  18-10.3461 12.5027   6
  -2  -1  18 18.4166 22.1435   1
   2   1  18 16.1014 23.7036   1
  -2   1 -18-17.7735 21.3740   1
  -2  -1  18 14.1055 12.0599   5
   2   1  18 56.1998 21.5879   5
   2  -1 -18 12.5615 18.5166   4
   2  -1 -18 7.58519 17.0895   2
  -2  -1  18-15.5155 18.6731   1
   2  -1 -18 15.8075 19.0223   1
   2  -1 -18 13.0204 24.7415   3
  -2   1 -18 13.9232 23.6680   3
   2   1  19 17.1715 13.8029   2
  -2  -1  19 13.5148 16.2717   5
   2   1  19-16.3083 13.9032   1
  -2  -1  19 18.7141 31.7776   1
  -2   1 -19 18.1531 34.4584   1
  -2   1 -19 13.5651 19.9779   3
  -2   1 -19 12.0834 22.9605   4
  -2  -1  19 15.3276 13.0758   1
  -2  -1  19 10.7468 18.2845   6
   2  -1 -19 46.6861 32.3630   1
   2  -1 -19 12.1374 20.6374   4
   2  -1 -19 17.2988 20.7977   1
   2   1  19 16.7731 28.4885   1
  -2   1 -19 15.2484 18.3444   1
   2  -1 -19 27.7814 20.4551   2
  -2  -1  20 12.7708 15.3244   5
   2   1  20 15.8187 13.4236   5
   2   1  20 16.2277 13.7703   1
  -2   1 -20 17.9100 26.3154   1
  -2  -1  20 17.8531 26.2318   1
  -2   1 -20 12.3503 23.4277   4
  -2  -1  20-14.9355 17.9204   1
   2   1  20-9.23050 15.6639   6
   2  -1 -20-15.1117 18.1317   1
   2  -1 -20-11.5925 21.9906   4
   2  -1 -20 17.1154 20.5346   1
  -2   1 -20-15.0292 25.4989   1
   2   1  20 16.5973 19.9134   1
   2  -1 -20 6.40187 10.8677   2
   2   1  21-7.23027 13.7166   5
  -2  -1  21-11.9264 14.3094   5
  -2   1 -21 17.0126 14.4334   1
   2   1  21-15.8752 13.4688   1
  -2  -1  21 17.2380 25.3268   1
   2  -1 -21 14.4991 21.3034   1
   2  -1 -21-10.9141 18.5173   4
  -2   1 -21 12.0918 14.5078   4
  -2  -1  21-14.3877 21.1396   1
   2   1  21-8.06506 11.8525   6
   2  -1 -21-16.0739 13.6373   1
   2  -1 -21 11.3862 16.0186   2
  -2  -1  22 22.1012 20.9706   5
   2   1  22 6.48745 14.5753   5
   2  -1 -22-11.2138 21.2800   3
   2  -1 -22 10.2683 17.4332   4
  -2   1 -22 11.0230 16.2091   4
  -2  -1  22 27.4894 20.2048   1
  -2   1 -22 11.1883 13.4388   3
  -2  -1  22-9.57937 14.0905   6
   2   1  22 7.71052 14.6406   6
  -2   1 -22 14.1461 20.7942   1
  -2  -1  22 15.7359 18.8886   1
   2  -1 -22 15.0525 14.1322   2
  -2   1 -23 280.209 52.8023   4
  -2  -1  23 156.286 48.0157   1
   2   1  23 138.775 31.6839   5
  -2  -1  23 254.134 48.0894   5
  -2   1 -23 175.915 49.7046   1
   2  -1 -23 189.877 44.6342   3
   2  -1 -23 172.826 42.6935   4
  -2   1 -23 111.616 36.6341   3
  -2  -1  23 207.841 43.3123   6
   2   1  23 156.034 34.0305   6
   2   1  24-5.70838 10.8331   5
  -2  -1  24 18.6295 19.3566   5
  -2   1 -24-9.22788 13.5620   3
  -2  -1  24 8.47506 12.4565   6
   2   1  24 19.3044 14.4453   6
   2  -1 -24-9.84298 16.7019   3
   2  -1 -25 45.6827 19.1396   3
   2   1  25 25.9774 14.1484   5
  -2  -1  25 8.88644 13.2823   5
   2  -1 -25 8.33920 14.3564   4
  -2   1 -25 35.0860 21.1852   4
  -2  -1  25 31.6575 15.2086   6
  -2   1 -25 42.1198 22.7272   3
   2  -1 -26 8.45392 14.3416   3
   2   1  26-4.86814 8.25870   5
  -2   1 -26 8.24773 13.9918   4
   2  -1 -26-7.68925 13.0444   4
   2   1  26 5.37776 6.45126   6
  -2  -1  26 7.37381 12.5093   6
  -2   1 -26-7.66115 11.2555   3
   2   1  27 32.5621 14.4001   5
  -2  -1  27 22.3419 15.6331   5
   2   1  27 20.3130 13.8028   6
  -2  -1  27 34.3412 17.6190   6
  -2   1 -27 20.9875 13.4550   3
   2  -1 -27 31.2356 16.3771   3
  -2   1 -27 15.6415 15.0001   4
   2  -1 -27 21.5488 16.2733   4
   2   1  28 4.45620 8.45265   5
  -2  -1  28-6.82934 8.19293   5
   2   1  28 9.46881 13.3193   6
  -2  -1  28-6.38927 12.1188   6
  -2   1 -28 6.44555 12.2255   3
   2  -1 -28-7.19628 12.2084   3
  -2   1 -28-7.32244 10.7583   4
   2  -1 -29-6.66026 7.99504   3
  -2   1 -29 5.96199 12.3908   3
   2   1  29 13.3665 10.6935   6
   2   1  29-4.26475 8.09443   5
  -2  -1  29 6.19403 9.10494   5
  -2   1 -30-5.46687 9.28030   3
   2  -1 -30-6.13183 13.7649   3
   2   1  30-4.21425 8.00016   6
  -2  -1  30 5.53880 9.40224   6
  -2  -1  30-5.70524 9.68441   5
  -2  -1  31-5.28191 6.35236   6
  -2   1 -31-5.21411 8.85711   3
  -2  -1  32-4.92676 9.34460   6
  -2  -1  32 4.91107 5.89147   5
  -2  -2 -31 5.44009 10.3289   3
  -2  -2 -30 2779.29 264.375   4
  -2   2  30 2552.30 253.415   5
  -2  -2 -30 3095.37 265.521   3
   2   2 -29-4.97477 9.43564   3
  -2   2  29 4.10019 8.51912   5
  -2  -2 -29-6.33864 13.1698   4
   2  -2  29 4.80667 7.06198   6
  -2  -2 -28 500.325 64.3068   4
   2  -2  28 498.850 58.7189   6
  -2  -2 -28 406.968 60.0701   3
   2   2 -28 365.792 55.0986   3
  -2   2  28 432.524 53.1998   5
  -2  -2 -27 6.90807 15.5043   4
  -2   2  27-4.32333 6.35542   5
   2  -2  27 5.42540 7.97374   6
   2   2 -27 5.17961 9.82640   2
  -2  -2 -27 7.02097 14.5890   3
   2   2 -27 5.53700 8.13764   3
  -2  -2 -26 221.290 45.0343   4
  -2   2  26 208.425 32.0506   5
  -2   2  26 151.964 32.8046   6
   2  -2  26 169.752 34.5414   6
   2   2 -26 211.467 35.7586   2
  -2  -2 -26 253.611 43.2068   3
  -2  -2 -25 30.8935 18.9349   4
   2  -2  25 80.2841 22.5636   6
  -2   2  25 31.4813 14.6037   6
  -2   2  25 27.9460 13.0874   5
   2   2 -25 62.4953 18.4478   2
  -2  -2 -25 71.9179 27.3906   3
  -2  -2 -24 8352.96 729.549   4
  -2   2  24 7668.93 710.886   5
   2  -2  24 8622.81 721.569   6
  -2   2  24 7192.89 712.063   6
  -2  -2 -24 8358.70 730.573   3
   2   2 -24 7949.38 716.975   2
  -2   2  23 102.821 25.9131   6
  -2  -2 -23 147.519 36.7239   4
   2   2 -23 84.0392 25.3732   2
  -2  -2 -23 137.966 36.3304   3
  -2   2  23 118.759 26.0393   5
  -2   2  22 21441.1 1976.44   6
  -2  -2 -22 24143.9 1999.45   3
  -2  -2 -22 25572.3 1999.97   4
  -2   2  22 20089.4 1974.55   5
   2  -2  22 25192.3 2004.68   2
  -2  -2 -21 9.89944 14.5460   4
   2   2 -21 7.66929 15.9364   2
  -2   2  21-5.76344 8.47125   5
   2  -2  21-11.1484 18.9142   2
   2   2 -21-12.5463 10.6450   1
   2  -2  21 8.43257 15.9957   6
  -2   2  21-5.56973 10.5670   6
   2   2 -21-7.81952 16.2485   3
  -2  -2 -21-10.3640 15.2284   3
  -2   2  20 26546.3 2362.41   5
  -2  -2 -20 29339.8 2396.29   4
   2  -2  20 22244.2 2381.56   2
  -2  -2 -20 34061.7 2397.74   3
   2   2 -20 28487.1 2375.55   3
   2  -2  20 34964.2 2387.37   6
  -2   2  20 28517.3 2362.66   6
   2  -2  20 20822.0 2357.49   5
   2  -2  20 27464.6 2382.30   1
   2   2 -20 22272.3 2385.75   1
   2   2 -19-23.9779 28.8480   1
   2   2 -19 18.6780 17.8512   2
  -2  -2 -19 35.1742 22.3480   3
   2   2 -19 27.2799 19.0226   3
   2  -2  19 9.98565 22.5188   6
   2  -2  19 17.7513 26.1733   1
  -2  -2 -19 11.9951 10.4133   1
   2  -2  19 12.0756 13.7301   5
   2  -2  19 12.0700 14.6474   2
  -2   2  19 45.2018 18.3008   5
  -2  -2 -19 37.9203 32.2407   1
   2  -2  19 10.9535 13.3251   1
   2   2 -19-13.4281 19.8520   1
  -2  -2 -18 35.6278 26.8104   1
   2   2 -18 90.6066 35.2032   1
   2  -2  18 23.8922 25.4933   1
   2  -2  18 52.4366 36.7789   1
  -2   2  18 22.1938 21.8368   1
  -2   2  18 68.5437 20.9641   5
   2  -2  18 83.6040 23.4077   5
  -2  -2 -18 36.1227 27.6412   4
   2   2 -18 90.9134 31.4364   2
   2   2 -18 75.6995 31.6252   3
  -2  -2 -18 24.4304 28.0237   3
   2  -2  18 65.1315 29.6927   6
  -2   2  18 91.7191 24.0341   6
   2   2 -18 46.9757 40.2680   1
  -2   2  18 87.4384 42.3564   1
  -2  -2 -17 50.1609 34.7462   1
   2  -2  17 16.9977 14.4340   1
  -2   2  17 11.7804 17.3207   1
  -2  -2 -17 11.5127 16.9277   1
   2  -2  17 9.91745 8.44016   5
  -2   2  17 7.28276 12.3737   5
   2  -2  17 12.2637 20.8158   2
  -2  -2 -17 12.7771 18.7840   4
   2   2 -17 10.9426 22.7455   2
  -2  -2 -17 2.60394 4.86264   2
   2   2 -17 10.2380 15.0569   3
  -2  -2 -17 12.7178 21.5857   3
   2   2 -17-22.5599 38.2772   1
   2  -2  17 11.5929 21.9985   6
  -2   2  17 5.78236 10.9887   6
  -2   2  17 16.8820 24.8116   1
  -2  -2 -16 639.402 102.507   1
   2   2 -16 538.691 89.4386   1
   2  -2  16 321.073 79.6442   1
   2  -2  16 706.104 67.7204   5
   2  -2  16 571.209 62.2272   5
  -2   2  16 639.487 72.3814   6
   2  -2  16 824.876 102.956   6
   2  -2  16 581.447 92.5457   2
  -2  -2 -16 258.148 53.6897   2
  -2  -2 -16 701.734 100.238   4
   2  -2  16 539.060 101.719   1
  -2   2  16 289.436 72.9263   1
  -2  -2 -16 601.294 86.7711   1
   2   2 -16 709.276 94.3983   3
   2   2 -16 512.465 85.7829   2
  -2   2  16 528.702 99.2738   1
   2   2 -16 537.165 112.163   1
   2  -2  15 267.418 59.5416   6
  -2   2  15 290.201 44.4115   6
  -2  -2 -15 203.056 55.0557   1
   2   2 -15 252.660 54.9572   1
   2  -2  15 82.7694 43.2023   1
   2  -2  15 233.861 32.7569   5
  -2   2  15 273.038 47.7549   5
   2  -2  15 299.028 59.1906   2
   2   2 -15 226.553 60.4106   2
  -2  -2 -15 201.244 34.3090   2
  -2  -2 -15 223.529 60.4449   4
   2   2 -15 225.370 59.1182   3
   2   2 -15 340.254 85.8796   1
  -2   2  15 287.069 67.5584   1
   2  -2  15 318.495 66.8741   1
  -2  -2 -15 231.350 51.0523   1
  -2   2  15 260.002 55.4156   1
   2  -2  14 29691.9 2510.51   5
   2  -2  14 27919.0 2509.10   5
   2  -2  14 29390.6 2548.27   2
  -2  -2 -14 28190.2 2518.43   2
   2   2 -14 28828.3 2563.24   2
   2  -2  14 35366.2 2571.87   6
  -2   2  14 27485.0 2523.37   6
  -2  -2 -14 32168.7 2575.99   4
   2   2 -14 29334.0 2550.80   1
   2  -2  14 27367.2 2550.71   1
  -2  -2 -14 28237.9 2555.71   1
   2   2 -14 27218.1 2551.97   3
  -2  -2 -14 20134.7 2538.94   3
   2   2 -14 32151.5 2589.30   1
  -2  -2 -14 30334.1 2545.17   1
  -2   2  14 29862.3 2537.92   5
   2  -2  14 31607.1 2570.16   1
  -2  -2 -13 164.711 43.0829   1
   2   2 -13 133.494 39.5620   1
   2  -2  13 130.321 37.3700   1
  -2  -2 -13 161.829 40.2893   1
   2  -2  13 127.090 47.7040   1
  -2   2  13 77.4797 35.6309   1
   2  -2  13 128.535 17.6157   5
  -2   2  13 150.046 38.9322   5
  -2  -2 -13 86.3799 28.1912   2
   2   2 -13 188.050 51.7973   2
   2   2 -13 51.0830 34.1572   1
  -2  -2 -13 88.0853 38.2552   4
   2  -2  13 206.703 52.8197   6
  -2   2  13 114.908 29.6253   6
   2  -2  13 116.204 36.4427   2
  -2   2  13 184.438 54.7328   1
   2   2 -13 69.2929 38.8009   3
  -2  -2 -13 72.7000 34.3508   3
   2  -2  12 35979.1 2968.36   2
   2   2 -12 26590.2 2981.12   2
  -2  -2 -12 23601.7 2938.87   2
   2  -2  12 29410.1 2977.60   6
  -2   2  12 33869.9 2944.06   6
  -2  -2 -12 28374.6 3001.51   4
  -2  -2 -12 34475.7 2970.04   3
   2   2 -12 40582.1 2998.85   3
   2   2 -12 31879.9 2965.56   1
   2  -2  12 36894.5 2970.26   1
  -2  -2 -12 34954.7 2975.15   1
  -2   2  12 35106.1 2975.91   1
  -2   2  12 46269.8 2979.34   5
  -2  -2 -12 40155.7 2972.04   1
   2   2 -12 34586.0 2994.00   1
  -2   2  12 32732.7 2965.12   1
   2  -2  12 38702.1 2985.37   1
   2  -2  11 203.599 46.6589   1
   2   2 -11 195.341 43.6127   1
  -2  -2 -11 129.796 43.4308   1
   2  -2  11 162.643 50.3566   1
  -2  -2 -11 183.518 42.6845   1
  -2   2  11 358.553 62.7351   5
   2   2 -11 239.602 62.8881   2
  -2  -2 -11 96.4595 31.6345   2
  -2  -2 -11 63.5128 50.4062   4
  -2   2  11 197.407 34.1805   6
   2  -2  11 242.708 59.9545   6
  -2   2  11 144.540 47.6103   1
  -2  -2 -11 205.764 46.3515   3
   2   2 -11 205.917 62.3998   3
  -2   2  11 124.324 42.7551   1
   2   2 -11 192.558 54.4696   1
  -2  -2 -10 204973. 21088.2   2
   2   2 -10 217431. 21126.1   2
  -2   2  10 250362. 21106.5   1
   2   2 -10 264836. 21125.7   1
  -2  -2 -10 156904. 21134.2   4
   2  -2  10 240955. 21105.0   2
  -2  -2 -10 248317. 21098.9   3
   2   2 -10 295051. 21148.3   3
  -2   2  10 284373. 21121.6   5
   2  -2  10 231064. 21127.5   6
  -2   2  10 256545. 21082.5   6
  -2   2  10 254959. 21114.0   1
   2  -2   9 296.770 71.1038   6
  -2  -2  -9 344.454 61.4340   5
   2  -2   9 321.609 62.7064   1
   2  -2   9 419.525 70.2544   2
  -2   2   9 502.006 57.4470   6
  -2   2   9 570.148 85.1401   5
  -2  -2  -9 406.336 64.0770   2
   2   2  -9 315.334 80.4513   2
  -2  -2  -9 534.264 69.5584   1
   2   2  -9 511.512 99.1240   3
   2   2  -9 392.607 67.0728   1
  -2   2   9 550.436 77.5444   1
  -2   2   9 363.374 65.6036   1
   2   2  -9 288.782 66.4763   1
  -2  -2  -9 386.965 60.3414   3
  -2  -2  -8 1368.59 159.563   5
  -2   2   8 1800.90 186.145   5
  -2   2   8 1456.17 164.366   1
   2   2  -8 1317.09 170.626   1
  -2   2   8 1460.89 143.109   6
   2  -2   8 1900.26 187.653   6
  -2  -2  -8 1609.79 165.416   1
  -2  -2  -8 677.223 188.150   4
  -2  -2  -8 1197.36 145.107   3
   2   2  -8 1343.24 189.341   3
   2  -2   8 1395.91 165.293   2
  -2  -2  -8 1683.73 163.611   2
   2   2  -8 1417.32 188.875   2
   2  -2   8 1566.20 165.142   1
  -2   2   8 1484.66 167.244   1
   2   2  -8 1454.77 164.972   1
  -2   2   7 113.517 19.8133   6
  -2   2   7 100.595 20.8615   6
   2  -2   7 120.215 41.8364   6
  -2  -2  -7 134.725 34.9193   5
   2  -2   7 94.0636 34.1889   1
   2  -2   7 146.741 38.8517   2
  -2   2   7 111.361 43.5778   5
  -2  -2  -7 102.942 22.6640   3
   2   2  -7 96.5529 50.0872   2
  -2  -2  -7 75.3963 57.1637   4
  -2  -2  -7 94.3932 29.6882   1
  -2   2   7 73.7850 30.7169   1
   2   2  -7 90.8377 31.2602   1
   2   2  -7 127.224 47.1762   3
  -2  -2  -6 1091.17 128.355   5
  -2   2   6 1222.04 145.406   5
   2  -2   6 1092.17 129.493   2
  -2   2   6 1114.07 97.9246   6
   2  -2   6 1414.69 138.407   6
  -2   2   6 648.730 96.8025   6
  -2   2   6 975.003 121.105   1
   2   2  -6 1200.08 144.372   1
   2   2  -6 857.013 98.7006   4
  -2  -2  -6 997.592 172.454   4
  -2  -2  -6 1000.13 101.586   3
   2   2  -6 1263.64 162.224   3
   2  -2   6 1160.74 126.306   1
   2   2  -6 1192.20 128.983   1
  -2   2   6 1248.93 135.295   1
  -2  -2  -6 1282.96 129.992   1
  -2  -2  -5 168.874 40.8573   5
   2  -2   5 221.833 47.6955   2
  -2   2   5 171.649 42.8991   1
  -2  -2  -5 122.236 35.6196   1
   2   2  -5 269.272 62.6882   2
   2   2  -5 155.212 27.4154   4
  -2  -2  -5 54.2992 48.4553   4
   2   2  -5 207.818 59.4653   3
   2   2  -5 170.943 40.6719   1
   2  -2   5 182.630 39.8375   1
  -2  -2  -5 159.390 23.3294   3
   2   2  -5 232.257 53.4969   1
  -2   2   5 191.785 41.2661   1
  -2  -2  -4 32996.0 2672.19   5
  -2   2   4 31440.3 2658.28   1
   2   2  -4 27728.5 2674.22   1
   2   2  -4 28632.1 2695.06   2
   2   2  -4 27647.0 2640.06   4
  -2  -2  -4 38963.8 2771.95   4
   2  -2   4 34028.6 2660.67   6
   2   2  -4 29541.0 2677.46   3
  -2   2   4 31492.4 2662.71   1
  -2  -2  -4 31321.6 2660.16   1
   2  -2   4 24360.2 2663.92   1
   2  -2   4 26815.9 2666.43   2
   2  -2   4 30343.9 2657.78   1
   2   2  -4 33141.4 2664.39   1
   2  -2   3 7.40919 18.8672   6
  -2   2   3 12.4484 8.46997   6
  -2   2   3 1.87938 5.33524   6
   2  -2   3 7.81626 11.5054   1
  -2  -2  -3-12.0034 14.4164   5
   2   2  -3 20.2598 25.7867   3
  -2   2   3 13.0969 19.2544   5
   2   2  -3 12.5475 21.2978   2
   2   2  -3 4.94801 10.3052   4
  -2  -2  -3-26.5880 39.0680   4
  -2   2   3 11.5887 13.9196   4
   2  -2   3 9.48149 16.1005   1
  -2   2   3 19.2089 14.1284   1
  -2  -2  -3 8.64866 14.6892   1
   2   2  -3 9.34834 13.7526   1
   2   2  -3 32.8589 20.7863   1
  -2   2   2 7514.95 672.936   5
   2  -2   2 7080.88 662.502   2
  -2  -2  -2 11151.0 777.284   4
   2   2  -2 5743.42 641.350   4
  -2   2   2 5475.81 662.314   4
   2  -2   2 7277.46 675.391   3
   2   2  -2 8015.54 653.046   3
   2   2  -2 5537.09 659.394   1
   2  -2   2 5942.59 648.446   1
   2   2  -2 7124.27 659.156   1
  -2  -2  -2 6445.62 669.035   5
  -2   2   2 8707.63 637.784   6
   2  -2   2 7782.36 651.797   6
   2   2  -2 8030.42 674.785   2
  -2  -2  -2 7282.75 663.702   1
   2  -2   2 6776.74 668.860   1
  -2   2   2 7779.51 670.670   1
   2   2  -1 1413.33 148.042   2
  -2  -2  -1 1258.12 145.741   5
  -2   2   1 1193.45 136.086   1
   2  -2   1 1273.78 142.370   1
  -2  -2  -1 1200.75 137.294   1
   2   2  -1 979.710 132.107   1
   2  -2   1 721.887 131.461   3
   2   2  -1 1264.42 115.708   3
   2  -2   1 999.425 123.379   1
   2   2  -1 763.948 128.157   1
  -2   2   1 1100.77 137.612   5
  -2   2   1 904.645 136.450   4
  -2  -2  -1 1871.15 239.832   4
   2   2  -1 826.870 126.122   4
   2  -2   1 1422.60 144.274   2
  -2   2   1 1193.51 117.944   6
   2   2   0 627538. 53499.3   2
  -2  -2   0 653475. 53512.9   5
  -2   2   0 607752. 53501.8   4
  -2   2   0 589256. 53493.4   1
  -2  -2   0 672085. 53503.0   1
   2   2   0 613228. 53501.5   1
   2  -2   0 593707. 53497.1   1
   2  -2   0 680626. 53517.7   3
   2   2   0 633549. 53501.7   1
   2  -2   0 584531. 53487.2   1
  -2   2   0 597466. 53488.6   5
   2  -2   0 608518. 53478.7   5
   2  -2   0 539133. 53497.4   2
  -2   2   0 623418. 53481.3   6
   2  -2   0 619737. 53476.8   6
   2   2   1 1332.72 146.744   6
   2  -2  -1 1061.33 128.767   2
   2   2   1 1143.39 133.792   2
  -2   2  -1 1199.81 136.999   4
  -2  -2   1 1924.24 220.477   4
   2   2   1 1026.59 131.201   1
  -2   2  -1 1188.83 129.719   1
   2  -2  -1 778.512 121.715   1
  -2  -2   1 1314.76 146.825   1
   2  -2  -1 1135.29 141.791   3
  -2  -2   1 797.530 102.421   3
  -2  -2   1 1146.84 140.710   5
   2  -2  -1 1414.60 125.844   5
  -2   2  -1 1384.80 120.555   5
   2  -2  -1 611.980 117.267   1
   2   2   1 1143.73 136.421   1
   2  -2  -1 974.158 106.867   6
  -2   2  -1 1333.09 127.933   6
   2   2   2 6237.54 666.599   6
   2  -2  -2 6603.21 665.313   2
  -2   2  -2 8047.33 643.700   5
  -2   2  -2 7118.09 670.155   4
  -2  -2   2 10484.5 739.280   4
   2   2   2 8410.35 679.576   1
  -2  -2   2 7712.72 672.408   1
  -2   2  -2 7033.23 660.877   1
   2  -2  -2 7225.01 677.621   3
  -2  -2   2 6176.37 637.748   3
  -2   2  -2 8522.90 670.760   6
  -2  -2   2 7214.51 679.119   6
   2  -2  -2 7425.05 639.031   6
  -2   2  -2 7495.10 662.476   1
   2  -2  -2 6254.53 659.179   1
   2   2   2 7438.11 671.937   1
   2  -2  -2 6677.58 656.448   1
  -2  -2   3 12.8054 21.7238   6
  -2   2  -3-9.76862 14.3522   6
  -2   2  -3-2.46205 6.26659   5
   2   2   3-10.1763 14.9511   1
  -2  -2   3 12.8981 18.9497   5
  -2   2  -3 2.40678 5.00251   5
   2   2   3 23.6114 21.1112   2
  -2   2  -3 10.5272 17.8591   4
  -2   2  -3-9.45109 21.2101   1
   2   2   3 11.0247 18.7030   1
  -2  -2   3-10.1926 17.2915   1
   2  -2  -3 9.10183 15.4411   2
   2  -2  -3-12.5373 18.4196   3
  -2  -2   3-3.95844 7.50911   3
   2  -2  -3 8.23877 13.9771   1
  -2   2  -3 16.9720 20.3592   1
   2  -2  -3-8.25214 9.89985   1
  -2  -2   4 31804.4 2745.72   5
  -2  -2   4 34509.2 2753.97   6
   2   2   4 28415.2 2720.94   2
  -2   2  -4 33207.0 2739.43   4
  -2  -2   4 33711.6 2755.33   4
   2   2   4 32126.5 2735.09   1
  -2   2  -4 34835.2 2735.75   1
  -2  -2   4 31109.7 2737.36   1
   2  -2  -4 28230.3 2745.83   3
  -2  -2   4 28328.3 2711.46   3
   2  -2  -4 31791.4 2730.66   2
   2  -2  -4 32360.9 2728.50   1
   2  -2  -4 30654.9 2729.98   1
   2   2   4 25868.0 2730.47   1
  -2   2  -4 32389.3 2733.06   1
   2   2   5 293.402 53.7234   6
   2   2   5 195.558 44.7092   1
  -2   2  -5 197.863 43.3131   1
  -2  -2   5 140.416 39.2215   1
  -2  -2   5 270.383 53.5200   5
  -2  -2   5 124.798 40.2977   6
   2   2   5 183.487 37.5365   2
   2  -2  -5 139.569 37.8010   2
  -2   2  -5 208.903 46.9209   4
  -2  -2   5 237.560 55.1484   4
   2  -2  -5 200.284 41.2035   1
   2   2   5 193.218 47.0506   1
  -2   2  -5 219.109 44.9252   1
   2  -2  -5 205.632 49.1763   3
  -2  -2   5 331.095 45.6722   3
   2   2   5 163.667 24.7998   3
  -2   2  -5 134.437 38.8630   3
   2  -2  -5 153.189 45.3867   1
  -2  -2   6 891.597 136.030   5
   2  -2  -6 1081.36 143.807   1
  -2  -2   6 1106.82 144.921   6
   2   2   6 1183.99 141.448   6
   2   2   6 1004.76 124.064   2
  -2   2  -6 1433.69 145.792   4
  -2  -2   6 971.303 131.596   4
  -2   2  -6 1562.10 148.482   1
   2   2   6 1139.51 137.333   1
   2  -2  -6 1221.49 151.891   3
   2   2   6 1209.48 119.220   3
  -2   2  -6 1065.42 136.659   3
   2   2   6 924.358 138.751   1
  -2   2  -6 1606.62 147.372   1
  -2  -2   6 1283.41 143.783   1
   2  -2  -6 1221.07 136.121   1
   2  -2  -6 1270.56 138.215   2
  -2  -2   7 188.982 43.2725   5
   2   2   7 95.8137 30.8698   1
   2   2   7 96.0079 24.1981   2
   2  -2  -7 130.931 32.5250   2
  -2  -2   7 113.149 30.5994   4
  -2   2  -7 123.117 34.5153   4
   2   2   7 126.961 28.5965   3
  -2   2  -7 101.854 28.8881   3
  -2  -2   7 143.004 39.9455   1
   2  -2  -7 86.3958 30.8796   1
  -2   2  -7 120.554 35.6351   1
   2   2   7 53.9476 28.1473   6
  -2  -2   7 157.804 43.8460   6
   2  -2  -7 88.0588 33.5776   1
   2  -2  -8 1783.01 161.659   2
  -2  -2   8 1699.50 171.813   5
  -2  -2   8 1135.77 167.853   1
  -2   2  -8 1327.12 158.652   1
   2  -2  -8 1529.40 163.305   1
   2   2   8 1572.72 145.211   2
  -2   2  -8 1427.18 158.955   4
   2   2   8 1231.65 153.088   1
   2   2   8 1107.94 145.011   3
  -2   2  -8 1485.58 158.090   3
   2   2   8 1273.09 153.971   6
  -2  -2   8 1258.67 160.241   6
   2   2   8 1551.19 171.646   1
  -2   2  -8 1168.41 152.877   1
   2  -2  -9 333.710 42.8200   6
   2   2   9 261.083 52.5686   3
  -2   2  -9 429.461 61.5434   3
   2   2   9 309.370 55.7627   6
  -2  -2   9 341.615 64.6485   5
   2   2   9 395.114 70.1732   1
  -2   2  -9 286.212 55.9299   1
   2  -2  -9 395.723 60.1992   2
  -2   2  -9 464.376 68.8445   4
  -2  -2   9 344.870 61.5995   1
   2  -2  -9 349.653 60.2377   1
  -2  -2   9 307.677 62.7136   6
  -2   2  -9 531.168 75.0435   1
   2   2   9 333.039 58.4227   1
  -2  -2  10 233262. 21508.2   5
   2  -2 -10 245560. 21495.7   2
   2   2  10 251267. 21478.5   2
  -2   2 -10 264761. 21512.4   1
  -2  -2  10 241601. 21530.0   1
   2  -2 -10 255521. 21508.5   1
   2  -2 -10 264631. 21515.8   4
  -2   2 -10 248645. 21500.8   4
   2  -2 -10 227383. 21477.0   6
   2   2  10 266444. 21513.9   1
  -2   2 -10 253849. 21504.0   1
  -2  -2  10 233482. 21505.4   1
  -2   2 -10 259187. 21498.5   3
   2   2  10 231251. 21498.8   1
   2   2  10 248819. 21494.5   6
   2   2  11 185.912 40.5313   6
   2  -2 -11 184.122 31.2192   6
  -2  -2  11 167.567 45.0472   6
  -2  -2  11 273.139 55.8190   5
  -2   2 -11 199.013 43.8200   1
   2   2  11 187.249 46.9257   1
   2  -2 -11 193.507 46.3259   3
   2  -2 -11 227.821 50.5707   4
  -2   2 -11 192.854 42.7755   4
  -2   2 -11 214.167 44.0622   3
   2   2  11 224.884 45.6774   1
  -2   2 -11 283.171 53.7196   1
  -2  -2  11 75.4666 39.1925   1
  -2  -2  11 168.204 54.5282   1
   2  -2 -11 198.036 45.6005   1
   2   2  11 165.290 28.5723   2
  -2  -2  12 36027.7 2934.28   5
  -2  -2  12 32982.6 2924.04   6
   2   2  12 33880.8 2914.77   6
  -2   2 -12 35466.5 2921.77   4
   2  -2 -12 32891.9 2911.13   2
   2   2  12 31692.8 2894.40   2
   2  -2 -12 27293.4 2924.61   3
  -2   2 -12 33175.5 2919.86   3
  -2   2 -12 39963.3 2947.55   1
  -2  -2  12 34486.5 2952.97   1
   2   2  12 33158.4 2933.74   1
  -2   2 -12 30708.2 2927.70   1
  -2  -2  12 34635.4 2932.48   1
  -2  -2  13 88.5474 33.3743   6
   2   2  13 160.880 33.2974   6
  -2   2 -13 220.751 40.3701   3
   2   2  13 125.307 34.7617   1
  -2   2 -13 134.980 45.8814   1
  -2  -2  13 149.281 39.5209   5
  -2   2 -13 99.2069 34.4656   1
   2   2  13 129.401 40.4017   1
   2   2  13 131.521 22.3931   2
   2  -2 -13 137.988 45.4257   4
  -2   2 -13 136.988 33.7770   4
  -2  -2  13 63.5291 39.8836   1
   2  -2 -13 112.117 39.8229   1
  -2  -2  13 81.3350 37.4376   1
   2  -2 -13 124.988 40.3120   3
   2  -2 -13 79.4811 27.1761   2
   2  -2 -14 27764.3 2425.56   4
   2   2  14 31264.7 2406.22   5
   2   2  14 30250.4 2401.35   6
  -2  -2  14 28756.7 2414.36   6
  -2   2 -14 29152.5 2422.40   1
  -2  -2  14 29245.8 2428.01   1
   2  -2 -14 29232.6 2422.82   3
  -2   2 -14 29520.0 2409.25   3
   2   2  14 27340.5 2417.02   1
   2  -2 -14 17626.2 2386.40   2
  -2  -2  14 29139.6 2450.34   1
   2  -2 -14 30200.3 2424.93   1
  -2  -2  15 276.267 54.4301   6
   2   2  15 275.768 48.3465   6
  -2  -2  15 318.397 76.1916   1
  -2   2 -15 231.339 60.8923   1
   2  -2 -15 351.920 63.9744   3
  -2  -2  15 372.552 66.3323   5
   2   2  15 236.228 46.6477   5
  -2   2 -15 279.212 63.4071   1
   2   2  15 365.167 70.5014   1
   2  -2 -15 258.234 61.2053   4
  -2   2 -15 336.861 54.3948   4
  -2  -2  15 303.373 62.0194   1
  -2   2 -15 341.821 55.3116   3
   2   2  15 276.331 36.3290   2
   2  -2 -15 242.218 57.1465   1
   2  -2 -15 218.994 40.9751   2
  -2  -2  16 607.553 93.1221   6
   2   2  16 708.328 85.2496   6
   2   2  16 558.182 66.7509   2
  -2  -2  16 926.017 113.547   5
   2   2  16 757.593 87.2166   5
  -2   2 -16 416.086 97.9897   1
   2  -2 -16 386.390 86.7245   4
  -2   2 -16 610.022 85.3381   4
   2  -2 -16 508.592 91.0413   3
  -2   2 -16 887.864 100.296   3
   2  -2 -16 675.542 98.7683   1
   2   2  16 735.631 98.6380   1
   2  -2 -16 366.234 93.5586   1
   2   2  16 570.767 103.419   1
  -2   2 -16 590.946 97.3663   1
  -2  -2  16 805.405 112.946   1
  -2  -2  17 10.6830 18.1610   6
   2   2  17-7.37323 20.7757   6
  -2   2 -17 10.1558 17.2687   3
  -2  -2  17 13.6141 20.0357   5
   2   2  17 11.6193 7.46871   2
   2   2  17 14.7813 15.4005   5
   2  -2 -17-16.3200 13.8928   1
   2   2  17-15.2742 25.9381   1
  -2   2 -17 12.8916 18.9762   1
   2  -2 -17-12.7005 18.6959   4
  -2   2 -17 68.2152 26.1041   4
  -2  -2  17 27.2514 30.6008   1
   2  -2 -17 12.7779 21.7087   1
  -2  -2  17 19.2054 28.2401   1
   2   2  17 69.5052 29.5010   1
  -2   2 -17 16.9145 32.1026   1
   2  -2 -17 12.4713 18.3599   3
   2  -2 -17 9.32820 11.2514   2
  -2  -2  18 54.0555 29.4981   6
  -2   2 -18 52.1969 36.5516   1
   2   2  18 48.4763 27.7293   1
  -2  -2  18 119.284 56.1890   1
  -2  -2  18 98.4216 36.1843   5
   2   2  18 129.103 34.6662   5
   2  -2 -18 16.4365 24.7455   1
   2   2  18 65.1390 36.9432   1
   2  -2 -18 24.7452 24.0813   4
  -2   2 -18 35.4381 25.5033   4
  -2  -2  18 111.199 39.4752   1
   2  -2 -18 77.2522 36.6222   1
   2  -2 -18 12.7743 16.2494   3
   2  -2 -18 28.0205 17.8168   2
  -2   2 -19 11.3879 21.6461   3
  -2  -2  19-14.2994 17.2122   5
   2  -2 -19 16.2449 19.5389   1
  -2   2 -19 13.0618 15.7333   1
  -2  -2  19 21.0980 17.9525   6
   2   2  19 39.6033 21.2933   5
   2  -2 -19 11.9113 14.3594   4
  -2   2 -19 18.7027 21.0344   4
   2   2  19 15.6292 13.3336   6
  -2  -2  19 13.8910 16.7241   1
   2  -2 -19 25.1636 21.3918   3
  -2   2 -19 33.6902 28.6120   1
  -2  -2  19-19.7489 23.7328   1
   2  -2 -19 3.36637 8.68449   2
  -2   2 -20 30603.2 2311.29   3
   2  -2 -20 26508.0 2305.05   3
   2   2  20 35469.9 2296.46   5
  -2  -2  20 22649.1 2326.74   1
  -2   2 -20 27086.7 2296.35   4
  -2   2 -20 14826.9 2281.71   1
  -2  -2  20 23185.7 2303.89   1
   2  -2 -20 24377.0 2297.10   4
  -2  -2  20 28337.8 2298.75   6
   2   2  20 26125.3 2284.01   6
  -2  -2  21-10.2134 15.0062   6
   2  -2 -21 12.5331 10.6325   3
  -2  -2  21-13.9682 20.5222   5
   2   2  21 7.86399 11.5549   5
  -2   2 -21-12.5238 10.6246   3
   2  -2 -21-10.7370 15.7753   4
  -2  -2  22 15582.8 1407.19   6
   2   2  22 12291.0 1395.49   6
  -2   2 -22 13449.7 1406.04   4
  -2  -2  22 25263.2 1455.88   5
   2  -2 -22 22943.4 1429.07   4
  -2   2 -22 14594.9 1415.26   3
   2  -2 -22 13869.5 1412.97   3
   2  -2 -23 93.7841 28.9860   4
  -2   2 -23 61.8632 29.3065   4
   2   2  23 23.9835 18.4236   6
   2   2  23 52.8676 22.5835   5
  -2  -2  23 28.1965 21.5045   6
   2  -2 -23 58.9305 28.5847   3
  -2   2 -23 35.5184 20.5170   3
   2  -2 -24 6894.59 679.755   3
  -2   2 -24 6953.27 677.851   3
  -2   2 -24 8580.52 681.850   4
   2  -2 -24 7822.46 674.011   4
   2   2  24 6033.77 659.138   5
  -2  -2  24 9822.61 699.623   5
   2   2  24 7027.75 666.568   6
  -2  -2  25 58.1515 23.7061   6
  -2   2 -25 103.026 31.9909   4
   2  -2 -25 48.8472 22.1960   4
   2   2  25 52.8963 22.0822   5
  -2  -2  25 42.6722 20.6207   5
   2   2  25 33.1351 18.2149   6
   2  -2 -25 31.5175 22.1871   3
  -2   2 -25 19.6222 17.1122   3
  -2  -2  26 154.779 36.2965   6
   2  -2 -26 144.267 35.7828   4
   2   2  26 227.638 38.4501   5
  -2  -2  26 223.034 47.8366   5
   2   2  26 232.433 39.2561   6
   2  -2 -26 185.583 45.1928   3
  -2   2 -26 238.567 46.0847   3
   2  -2 -27 18.5616 15.7463   3
   2   2  27-5.23379 8.88255   5
  -2  -2  27 8.77142 14.8823   5
   2  -2 -27 7.08661 12.0247   4
  -2  -2  27-7.36244 10.8196   6
   2   2  27 5.48454 10.4056   6
   2  -2 -28 433.618 67.8135   3
   2  -2 -28 446.048 62.4016   4
  -2  -2  28 563.959 73.2806   5
  -2  -2  28 449.020 64.7941   6
   2   2  28 454.617 58.9382   6
  -2  -2  29 6.27813 7.53092   6
   2  -2 -29 6.14725 9.03117   4
   2   2  29-4.52718 8.58649   6
   2   2  29 4.38271 7.43491   5
  -2   2 -29-6.47779 9.51679   3
   2  -2 -29-7.75456 6.57748   3
  -2  -2  29 7.26954 10.6800   5
   2   2  30 2436.64 242.570   5
  -2  -2  30 3101.47 259.374   5
  -2  -2  30 2604.54 250.498   6
   2   2  30 2495.96 244.337   6
  -2   2 -30 2628.92 251.954   3
   2   2  31 11.7631 8.84206   5
  -2  -2  31 5.95159 10.1336   5
  -2  -2  32 6986.98 633.770   5
  -2  -3 -30-6.79064 9.99396   3
  -2  -3 -29 99.6697 26.6752   4
   2   3 -29 117.145 24.1456   3
  -2  -3 -29 126.299 31.7278   3
   2   3 -29 102.178 23.3102   2
   2   3 -28-4.90506 9.30962   2
  -2   3  28-3.96685 6.73831   5
  -2  -3 -28-6.22884 11.8190   4
   2   3 -28-5.00724 9.50329   3
  -2  -3 -28 8.12367 11.9398   3
   2   3 -27 5.10954 9.69120   2
  -2   3  27-4.17136 7.91183   5
  -2  -3 -27 26.4903 15.8883   4
   2   3 -27-5.23606 7.69273   3
  -2  -3 -27-8.80504 12.9360   3
   2  -3  26-6.75136 9.92049   6
  -2   3  26 4.39093 7.45123   5
   2   3 -26-11.2043 11.6410   3
  -2  -3 -26 9.57599 8.12462   3
  -2  -3 -26-6.86647 11.6499   4
  -2  -3 -25 7.31942 8.78004   4
   2   3 -25 5.83384 9.89667   2
   2  -3  25 14.8271 15.4030   6
  -2   3  25-4.62078 6.78864   5
   2   3 -25-5.70338 6.84154   3
  -2  -3 -25-10.3556 8.78378   3
  -2  -3 -24-7.47730 12.6892   4
   2   3 -24 6.46379 13.4340   2
   2  -3  24-8.13482 15.4327   6
  -2   3  24 9.71768 8.24972   5
  -2  -3 -24-11.1047 16.3180   3
   2   3 -24 6.11579 12.7113   3
  -2  -3 -23 7.99484 11.7458   4
   2   3 -23-6.84989 8.21720   2
   2  -3  23-8.92954 13.1190   6
   2   3 -23 18.9740 14.1937   3
  -2   3  23-5.11827 7.51994   5
  -2   3  22 4.80283 9.11127   6
   2  -3  22 9.77816 16.5889   6
  -2   3  22 5.39149 7.92313   5
   2   3 -22-6.80736 10.0028   3
  -2  -3 -22-12.2964 20.8607   3
   2   3 -21 44.0217 19.2276   3
  -2  -3 -21 50.3531 26.5554   3
  -2  -3 -21 117.202 30.9318   4
   2   3 -21 61.3454 23.8977   2
   2  -3  21 52.0100 23.7921   6
  -2   3  21 52.5241 17.3205   6
   2  -3  21 22.3961 21.7307   2
  -2   3  21 39.7603 16.6274   5
   2   3 -20-8.23687 12.1219   2
  -2   3  20-4.78077 9.95815   6
   2  -3  20-11.2620 16.5606   6
   2   3 -20-7.83101 13.3035   3
  -2  -3 -20-12.5871 10.6999   3
  -2  -3 -20-9.70341 18.4176   4
  -2   3  19 590.394 67.9630   6
   2  -3  19 579.545 90.7633   6
  -2   3  19 576.295 71.4549   5
   2   3 -19 499.134 76.5902   3
  -2  -3 -19 367.891 77.7380   3
  -2  -3 -19 716.576 90.8038   4
   2  -3  19 435.235 83.6160   2
   2   3 -19 550.414 79.9405   2
   2   3 -18 18.7337 19.4814   2
  -2   3  18 14.5343 10.9083   6
   2  -3  18-12.7638 18.7726   6
  -2  -3 -18-11.6207 24.1602   3
   2   3 -18 18.1252 18.8499   3
  -2  -3 -18 22.0972 22.9725   4
  -2   3  18 6.83578 10.0816   5
  -2  -3 -17 142.041 41.3149   4
   2   3 -17 162.389 40.6254   2
  -2   3  17 146.456 28.2330   6
   2  -3  17 132.996 43.3092   6
  -2  -3 -17 64.5210 33.0523   3
   2  -3  17 16.3621 25.9217   1
   2  -3  17 62.8051 31.6578   2
   2   3 -17 66.5162 31.2780   1
   2   3 -17 88.2383 31.5140   3
  -2   3  17 108.049 28.9948   5
  -2  -3 -16-12.8345 21.7744   4
   2   3 -16-19.0697 32.3512   1
  -2   3  16 14.5037 24.6058   1
  -2   3  16 15.2581 12.9448   6
   2  -3  16-13.6085 16.3262   6
  -2  -3 -16 9.73548 14.3053   3
   2  -3  16 12.2270 17.9651   2
   2   3 -16 10.5271 15.4681   1
   2  -3  16 8.71835 10.4615   1
   2   3 -16 10.6117 15.5923   3
  -2   3  16-7.58712 14.3926   5
   2   3 -15 80.5956 35.5530   3
  -2  -3 -15 61.0265 22.7219   3
  -2   3  15 50.7263 22.0673   5
   2   3 -15 69.5711 27.1075   1
   2  -3  15 18.7591 20.0977   1
   2  -3  15 24.8702 24.0915   2
  -2  -3 -15 97.5826 35.8118   4
   2   3 -15 35.8044 27.2305   2
  -2   3  15 52.7564 32.0212   1
   2  -3  15 95.5691 36.9485   6
  -2   3  15 37.6617 21.6935   1
  -2  -3 -15 61.4093 25.1639   1
   2   3 -15 104.541 46.9921   1
   2   3 -14 12.4372 21.1281   3
  -2  -3 -14 7.66625 15.9670   3
  -2   3  14 17.7781 19.9795   5
   2   3 -14 18.6231 20.9262   1
   2  -3  14 9.49701 13.9969   1
   2  -3  14 11.9266 14.3499   2
  -2  -3 -14 14.8154 17.8067   4
   2   3 -14-12.5964 18.5394   2
  -2   3  14 24.4974 20.8088   1
   2  -3  14 13.4348 27.9354   6
   2   3 -14 31.7327 26.9390   1
  -2   3  14 9.80878 16.6771   1
  -2  -3 -14 16.7817 15.9535   1
  -2   3  13 279.415 50.9825   5
   2   3 -13 231.201 46.7327   1
   2  -3  13 195.675 49.9890   2
   2   3 -13 159.032 52.0829   1
   2   3 -13 203.224 55.4963   2
  -2   3  13 232.721 53.5620   1
  -2   3  13 85.7943 33.0319   1
  -2  -3 -13 200.359 39.2795   3
   2   3 -13 283.532 60.9630   3
  -2   3  13 103.254 30.3768   6
   2  -3  13 285.550 56.7054   6
  -2   3  12 20.9205 21.8276   5
   2  -3  12 17.6498 21.2689   1
  -2  -3 -12 40.2977 24.2546   1
   2  -3  12 11.6282 19.8305   2
  -2  -3 -12-17.5452 29.8331   4
   2   3 -12 14.4479 24.5935   2
   2  -3  12 50.6141 26.3682   6
  -2   3  12 4.94708 9.59994   6
  -2  -3 -12 49.5197 19.7497   3
  -2   3  12 27.9850 17.8087   1
  -2  -3 -12 7.47084 18.0378   1
   2   3 -12 14.5002 21.3994   3
   2   3 -12 65.5216 31.5040   1
   2  -3  11 246.031 57.4212   2
  -2  -3 -11 364.363 59.5683   1
   2   3 -11 277.849 50.7295   1
   2  -3  11 230.357 49.4049   1
  -2  -3 -11 241.631 42.1696   3
  -2   3  11 295.342 57.1871   5
  -2  -3 -11 515.016 97.9182   4
   2   3 -11 304.641 70.9074   2
  -2   3  11 289.875 56.6048   1
  -2   3  11 271.363 41.1214   6
   2  -3  11 321.286 63.6367   6
   2   3 -11 278.778 65.6648   3
  -2  -3 -11 399.266 55.2060   1
   2  -3  11 394.941 64.2700   1
  -2   3  11 341.750 57.3089   1
  -2   3  10 3.36843 8.08761   6
  -2  -3 -10-8.01814 9.62353   5
  -2   3  10-4.15468 7.88655   6
   2  -3  10 10.7026 12.8423   2
   2  -3  10 7.64516 12.9734   1
   2   3 -10 7.31913 12.4205   1
  -2  -3 -10-9.52672 16.1645   1
   2   3 -10 16.6601 24.4781   3
  -2   3  10 12.4517 18.2962   5
  -2  -3 -10 20.3872 24.4576   4
   2   3 -10 15.8227 26.8439   2
  -2   3  10-8.08997 13.7277   1
   2  -3  10 19.7637 16.7668   1
  -2  -3 -10 6.71671 11.3989   1
  -2   3  10 8.59775 12.6354   1
  -2  -3 -10 5.09880 8.65569   3
   2   3 -10-11.4505 16.8255   1
  -2  -3  -9 741.518 90.1765   5
   2   3  -9 592.775 108.387   3
   2  -3   9 516.464 88.7876   2
  -2   3   9 555.923 95.4532   5
  -2   3   9 621.400 72.0690   6
  -2   3   9 629.543 68.7787   6
  -2  -3  -9 770.437 133.644   4
   2   3  -9 468.333 95.0560   2
  -2  -3  -9 564.485 72.9408   3
   2   3  -9 653.308 96.6167   1
  -2  -3  -9 873.539 86.7556   1
   2  -3   9 654.190 89.0057   1
   2  -3   9 631.667 82.7225   1
  -2  -3  -9 722.383 93.6607   1
  -2   3   9 698.384 88.7050   1
   2   3  -9 691.568 83.7655   1
  -2  -3  -8 126.688 31.7906   5
   2   3  -8 168.245 55.5435   3
   2  -3   8 84.9005 24.9071   1
  -2  -3  -8 98.7022 32.3926   1
  -2   3   8 97.7563 17.6667   6
   2  -3   8 79.1824 29.0401   6
   2  -3   8 52.8881 26.6832   2
  -2  -3  -8 117.961 66.8799   4
   2   3  -8 137.338 38.4914   1
  -2   3   8 71.8083 24.9898   1
   2   3  -8 95.7904 27.2332   1
  -2  -3  -8 61.2107 20.9607   3
  -2   3   8 83.7297 20.5134   6
  -2  -3  -8 134.468 29.4022   1
   2  -3   8 95.0207 28.6288   1
  -2  -3  -7 987.295 131.135   5
  -2   3   7 1197.20 159.147   5
   2   3  -7 1408.44 153.588   1
  -2   3   7 1231.66 128.554   1
  -2   3   7 1139.34 113.751   6
   2  -3   7 1179.47 136.474   6
   2   3  -7 1000.84 104.566   4
  -2  -3  -7 1676.06 228.576   4
   2   3  -7 1698.32 181.504   2
  -2  -3  -7 1077.86 114.981   3
   2  -3   7 1195.00 131.870   1
  -2   3   7 1106.98 131.417   1
  -2  -3  -7 1325.78 128.053   1
   2  -3   7 1388.49 148.760   2
   2   3  -7 790.321 150.541   3
   2  -3   7 1189.11 125.357   1
  -2  -3  -7 1045.89 134.188   1
   2   3  -7 1533.98 134.211   1
  -2  -3  -6 57.4272 19.0028   1
  -2   3   6 7.55350 14.6574   1
   2  -3   6 40.7362 19.7900   1
  -2   3   6 40.7987 13.5735   6
  -2  -3  -6 49.2638 25.2622   5
  -2   3   6 28.7456 11.5948   6
   2   3  -6 71.5655 43.0348   3
   2  -3   6 79.7162 30.2108   6
   2  -3   6 10.7651 18.5230   2
   2  -3   6 97.4818 23.3178   1
  -2   3   6 15.0545 22.3331   5
  -2  -3  -6-26.1189 38.4971   4
   2   3  -6 28.5714 12.0078   4
  -2  -3  -6 30.5215 12.9154   3
   2   3  -6 41.5474 26.6116   1
  -2   3   6 31.0817 17.7600   1
  -2  -3  -6-8.98226 15.5493   1
   2   3  -6 13.2789 14.1382   1
   2   3  -6 30.5811 29.1658   2
   2   3  -5 494.856 94.4987   3
  -2  -3  -5 571.392 81.4196   5
   2  -3   5 438.805 77.7360   2
  -2   3   5 464.366 59.4957   6
  -2   3   5 485.551 59.0800   6
   2  -3   5 838.873 87.6465   6
  -2   3   5 288.627 80.3949   5
  -2  -3  -5 537.383 120.883   4
   2   3  -5 378.021 56.9127   4
   2   3  -5 727.233 104.982   2
  -2  -3  -5 547.687 57.8782   3
   2  -3   5 622.779 69.9850   1
   2   3  -5 491.382 71.0490   1
  -2   3   5 581.724 70.3827   1
  -2  -3  -5 639.644 74.4347   1
   2   3  -5 509.896 77.0869   1
  -2   3   5 595.511 76.0883   1
   2  -3   4 75.3608 26.3793   6
  -2   3   4 57.8051 16.2692   6
  -2   3   4 94.3230 19.9635   6
  -2  -3  -4 107.308 30.8445   5
   2  -3   4 98.2833 32.7059   2
  -2   3   4 30.8456 29.9291   5
  -2  -3  -4 26.7401 39.7919   4
   2   3  -4 65.4197 17.8074   4
   2   3  -4 26.4383 24.4716   1
  -2   3   4 34.1236 17.8701   1
   2  -3   4 66.2388 24.2010   1
  -2  -3  -4 83.9853 24.7108   1
  -2   3   4 62.6199 24.7617   1
   2   3  -4 82.2769 27.3926   1
   2   3  -4 138.804 42.9196   2
  -2  -3  -3 1935.42 186.041   5
   2  -3   3 1400.74 177.917   2
  -2   3   3 804.739 172.595   5
   2   3  -3 1633.16 185.235   2
   2   3  -3 1241.78 150.621   4
  -2   3   3 1444.70 173.458   4
  -2   3   3 1663.78 157.578   1
  -2  -3  -3 1400.84 165.029   1
   2   3  -3 1371.93 163.643   1
   2  -3   3 1640.11 158.038   1
   2   3  -3 1587.82 164.520   1
   2  -3   3 1669.26 167.837   6
  -2   3   3 1558.18 149.419   6
   2  -3   3 1831.27 169.324   1
  -2  -3  -3 1591.81 161.138   1
   2   3  -2 177.978 44.3663   3
   2  -3   2 220.992 35.5854   1
   2  -3   2 155.277 46.0609   2
  -2   3   2 166.298 28.4202   6
  -2   3   2 147.117 49.4269   5
  -2  -3  -2 166.915 62.8067   4
   2   3  -2 133.474 40.4980   2
   2   3  -2 189.896 31.5974   3
  -2   3   2 141.759 40.3959   4
  -2   3   2 146.611 34.0244   1
  -2  -3  -2 235.617 38.1996   1
   2  -3   2 202.354 40.4599   1
   2  -3   2 224.939 43.8334   6
  -2   3   2 184.933 33.1420   1
   2   3  -2 189.532 39.7759   1
  -2  -3  -2 176.204 40.0179   1
   2   3  -1 11.7374 17.9778   3
   2  -3   1 9.75913 9.31246   1
  -2   3   1 16.0709 11.3499   6
  -2   3   1 13.9884 16.8116   5
   2  -3   1 22.7453 21.5948   2
   2  -3   1 13.5262 16.2583   6
  -2  -3  -1 21.0258 35.6835   4
   2   3  -1 33.4886 29.9597   2
  -2   3   1 10.7233 15.7879   4
   2   3  -1 3.87589 6.65600   3
   2  -3   1 11.6832 17.1954   3
   2  -3   1 6.30346 9.31825   1
  -2   3   1 6.31037 10.7549   1
  -2  -3  -1 6.84325 13.0204   1
  -2  -3  -1 12.4946 21.2213   5
  -2  -3  -1 33.7608 18.9693   1
   2   3  -1-8.09630 9.76683   1
  -2   3   1 14.7717 13.2477   1
   2  -3   0 4.79397 5.77532   1
   2  -3   0 24.3251 13.6577   6
  -2  -3   0 12.6100 15.1357   5
   2  -3   0 11.1795 21.2104   2
  -2  -3   0 17.8240 21.3874   4
  -2   3   0 5.24923 9.97026   1
   2   3   0 8.28126 12.1780   1
  -2  -3   0 8.89944 19.9788   1
  -2   3   0 10.3578 21.5268   4
   2  -3   0-11.7691 14.1277   3
  -2   3   0 11.9310 14.3217   1
  -2  -3   0-7.03487 10.3490   1
   2  -3   0 5.71150 10.8459   1
   2   3   0 7.22955 12.6530   3
   2   3   0 3.06210 6.38441   3
  -2  -3   1 7.54583 11.1078   1
  -2   3  -1 24.9747 14.9954   1
   2   3   1 7.42251 10.9270   1
   2   3   1 9.08802 7.49623   3
  -2   3  -1-4.68982 6.92517   5
   2  -3  -1-5.76136 10.9495   6
  -2  -3   1 12.4075 21.0599   5
   2  -3  -1 11.1172 18.8723   2
  -2   3  -1 11.7524 14.1148   5
  -2  -3   1 14.4439 34.6593   4
   2   3   1 9.23223 17.5242   2
   2  -3  -1 12.3269 14.8032   3
  -2   3  -1 30.3511 22.7149   4
   2  -3  -1 5.25252 9.98655   1
   2   3   1 2.37434 4.98212   3
   2   3   1 8.15647 12.0032   1
   2  -3  -1 19.4887 12.4174   1
  -2   3  -1 5.31899 11.9569   1
  -2  -3   1-8.40954 12.3744   1
  -2  -3   2 136.445 41.5191   1
  -2  -3   2 122.839 41.5498   6
   2  -3  -2 176.085 33.5904   6
   2   3   2 304.736 53.3695   6
  -2   3  -2 158.778 27.8608   5
  -2  -3   2 140.784 42.3193   5
   2   3   2 237.375 42.7561   1
  -2  -3   2 181.790 46.4426   4
   2   3   2 165.681 38.6034   2
   2  -3  -2 233.930 49.9681   3
   2  -3  -2 154.720 29.7911   1
   2   3   2 162.733 21.0579   3
   2   3   2 164.535 23.1050   3
   2  -3  -2 101.348 27.5819   1
  -2  -3   2 173.885 42.8194   1
  -2   3  -2 162.351 31.3135   1
   2   3   3 1245.31 167.248   6
   2  -3  -3 1825.01 180.519   2
  -2   3  -3 1509.48 147.410   5
  -2  -3   3 1735.92 180.381   5
  -2  -3   3 1229.73 164.342   1
   2   3   3 1369.60 159.184   2
  -2   3  -3 1449.42 165.010   4
  -2  -3   3 1857.48 172.802   4
  -2  -3   3 1591.93 165.671   1
   2  -3  -3 1571.05 177.659   3
   2   3   3 1585.25 139.740   3
   2   3   3 1528.59 139.209   3
   2  -3  -3 1291.22 150.553   1
  -2   3  -3 1623.75 157.444   1
   2   3   3 1482.78 161.926   1
   2  -3  -3 1517.84 154.206   1
  -2  -3   3 1065.42 167.348   6
  -2  -3   4 74.3169 32.4115   6
   2   3   4 55.2908 21.4730   1
  -2   3  -4 102.571 26.1859   1
  -2  -3   4 61.4250 21.9376   1
   2   3   4 83.2474 32.7090   6
  -2   3  -4 76.0038 16.5013   5
  -2  -3   4 114.775 35.9054   5
   2  -3  -4 145.520 38.1611   2
  -2   3  -4 58.0643 22.5012   5
  -2  -3   4 80.8123 24.1940   4
   2   3   4 93.5631 25.5615   2
  -2   3  -4 61.8047 25.9626   4
   2  -3  -4 123.204 26.2468   1
   2  -3  -4 108.057 34.6112   3
   2   3   4 70.3887 15.3995   3
  -2   3  -4 80.1567 22.8497   1
   2  -3  -4 122.726 26.1535   1
  -2   3  -5 366.403 69.8340   3
  -2   3  -5 538.873 67.5329   1
   2   3   5 452.404 80.1322   6
  -2   3  -5 476.484 52.8558   5
  -2   3  -5 392.159 57.6109   5
  -2  -3   5 560.427 84.7117   5
   2   3   5 646.670 72.5503   2
   2  -3  -5 560.839 82.2708   2
  -2  -3   5 598.197 63.7441   4
  -2   3  -5 594.600 75.2836   4
  -2  -3   5 553.875 86.5109   1
  -2  -3   5 496.154 71.5036   1
   2   3   5 727.045 80.2918   1
   2   3   5 452.036 58.3218   3
   2  -3  -5 519.488 83.5106   3
  -2  -3   5 471.096 79.7287   6
   2   3   5 767.219 84.5574   1
  -2   3  -5 459.629 67.0637   1
   2  -3  -5 418.541 61.4402   1
   2  -3  -5 393.257 62.5824   1
  -2   3  -6 27.8894 23.8252   3
   2   3   6 5.80860 11.3755   3
   2   3   6 92.2450 26.7648   1
   2   3   6 22.6924 14.6237   1
  -2  -3   6 56.5177 20.7397   1
  -2   3  -6 13.2340 18.8293   1
   2   3   6 9.87111 18.9353   6
  -2  -3   6 87.9449 29.6224   5
  -2   3  -6 19.5834 6.28773   5
  -2   3  -6 37.9830 8.65731   5
   2  -3  -6 47.9913 24.5878   2
  -2  -3   6 29.3664 11.2212   4
  -2   3  -6 48.7178 24.0255   4
  -2  -3   6 11.9124 20.4060   6
   2  -3  -6 47.1520 24.6550   3
  -2  -3   6 22.1043 23.1370   1
   2   3   6 54.4262 20.0672   2
  -2  -3   7 904.483 137.155   5
  -2  -3   7 1350.95 140.042   1
  -2  -3   7 1594.41 157.169   6
   2   3   7 1310.92 144.423   6
  -2  -3   7 1119.83 146.967   1
  -2   3  -7 1070.28 132.653   1
   2  -3  -7 1166.87 137.897   1
  -2   3  -7 1269.15 136.356   4
   2   3   7 1392.37 137.041   1
   2   3   7 735.484 127.344   3
   2  -3  -7 1329.53 151.433   3
  -2   3  -7 1135.64 138.613   3
   2  -3  -7 1243.73 142.305   2
   2   3   7 1220.08 141.380   1
  -2   3  -7 1262.16 132.934   1
   2  -3  -7 1182.96 129.770   1
   2   3   8 125.224 34.1489   6
  -2   3  -8 56.0920 24.8475   1
   2   3   8 63.0160 25.0475   1
  -2  -3   8 130.425 33.9013   5
   2  -3  -8 107.665 34.1089   2
  -2  -3   8 175.204 43.2977   6
   2   3   8 96.8613 23.5035   2
  -2   3  -8 60.5739 23.6222   4
   2   3   8 145.790 36.2968   1
   2  -3  -8 90.1178 28.0905   1
  -2   3  -8 63.4247 21.3558   1
  -2  -3   8 38.3321 26.4068   1
   2  -3  -8 115.214 34.7717   3
   2   3   8 47.1300 26.5004   3
  -2   3  -8 93.1141 27.0781   3
   2  -3  -8 80.8944 29.6672   1
  -2  -3   8 108.740 40.4777   1
   2   3   9 642.319 72.2396   2
   2   3   9 660.778 84.1263   6
  -2  -3   9 675.946 92.1830   6
  -2   3  -9 555.003 79.7386   4
  -2   3  -9 707.185 89.8221   1
   2  -3  -9 590.675 83.4430   1
  -2  -3   9 729.481 91.7787   5
   2  -3  -9 787.007 99.1915   3
   2   3   9 604.397 79.2004   1
  -2   3  -9 711.652 86.2131   3
   2  -3  -9 505.630 81.7959   1
   2   3   9 685.502 93.6504   1
  -2   3  -9 659.399 82.5998   1
  -2  -3   9 498.825 82.1477   1
  -2   3 -10-9.82110 16.6607   1
   2   3  10-6.45892 15.4956   1
   2   3  10 9.18317 13.4914   1
  -2   3 -10-7.40511 10.8792   1
   2  -3 -10 8.71941 14.7918   1
   2   3  10-7.48850 11.0018   6
  -2  -3  10 10.3153 23.1491   6
   2  -3 -10 7.77266 13.1857   2
   2  -3 -10 11.0558 18.7553   4
  -2   3 -10 7.32125 10.7560   4
  -2  -3  10-7.87188 13.3541   1
   2  -3 -10 10.9850 16.1386   3
   2   3  10 3.58149 7.44131   2
   2  -3 -10-7.03289 10.3324   1
   2   3  11 301.535 38.2133   2
   2  -3 -11 355.043 51.9011   2
   2   3  11 297.989 58.4642   1
  -2   3 -11 333.003 52.6198   1
   2  -3 -11 239.146 54.6196   1
   2   3  11 342.918 51.5406   6
  -2  -3  11 320.065 56.0810   6
  -2   3 -11 300.384 57.9520   1
   2   3  11 111.683 34.3497   1
  -2  -3  11 333.377 56.1745   5
   2  -3 -11 268.931 47.5429   1
   2  -3 -11 260.396 55.8199   4
   2  -3 -11 329.101 59.5400   3
   2   3  12 25.7655 12.3833   6
  -2  -3  12-9.26849 15.8528   5
   2   3  12 24.7677 13.0228   1
  -2   3 -12 23.7181 24.7221   1
   2   3  12 40.7299 22.9403   1
  -2   3 -12 16.0456 13.7595   1
   2  -3 -12 22.4842 23.4448   1
   2  -3 -12 19.1733 16.3882   2
   2  -3 -12-11.7176 14.2006   4
  -2   3 -12 7.10042 12.2139   4
  -2  -3  12 42.1132 21.5277   1
   2  -3 -12 72.2533 24.8457   3
   2  -3 -12 38.5753 20.7925   1
  -2  -3  12 19.3983 16.5776   6
   2   3  13 190.802 35.4940   6
   2   3  13 132.788 44.8701   1
  -2   3 -13 256.121 45.6809   1
  -2  -3  13 207.494 43.0275   5
   2   3  13 184.234 34.7793   1
  -2   3 -13 131.208 44.5579   1
  -2   3 -13 101.200 30.4643   3
   2   3  13 167.978 23.8681   2
   2  -3 -13 261.583 38.8850   2
   2  -3 -13 239.510 51.2300   4
  -2   3 -13 146.484 38.4268   4
  -2  -3  13 239.600 47.8648   1
   2  -3 -13 301.240 53.0397   3
   2  -3 -13 146.511 39.8247   1
  -2  -3  13 145.210 39.1466   6
  -2   3 -14 21.4708 16.1141   3
   2  -3 -14 13.7869 20.2969   1
   2   3  14 12.1218 27.2345   1
  -2  -3  14 19.2880 16.4122   5
  -2  -3  14 16.7635 24.6624   1
   2   3  14 39.0544 17.5078   1
  -2   3 -14 13.6564 11.6568   1
   2   3  14 5.51472 8.53311   2
   2   3  14 6.96009 6.27247   2
   2  -3 -14 48.7054 29.2414   4
  -2   3 -14 13.7486 14.3421   4
  -2  -3  14 37.6784 24.0048   1
   2  -3 -14 8.59393 14.6372   1
   2   3  14 5.89313 12.3134   6
   2  -3 -14 10.3808 19.7320   3
  -2   3 -15 79.2655 24.1332   3
  -2   3 -15 58.1046 25.0855   1
   2  -3 -15-14.2353 12.9548   1
   2   3  15 13.3174 32.2927   1
  -2  -3  15 17.5366 30.1174   1
  -2   3 -15 28.7347 21.6233   1
  -2  -3  15 39.9703 22.9108   5
   2  -3 -15 39.3491 17.6541   2
   2   3  15 75.5605 24.4774   5
   2  -3 -15 49.1339 29.8407   4
  -2   3 -15 26.7554 18.5452   4
  -2  -3  15 29.2418 26.5628   1
   2  -3 -15 54.3561 28.1007   1
   2  -3 -15 21.2326 18.6113   3
   2   3  15 74.3422 22.1946   6
   2  -3 -16-12.2677 14.7158   4
  -2   3 -16-6.64399 14.9102   4
  -2  -3  16-10.3091 12.3664   1
  -2   3 -16 7.31881 13.8814   3
  -2   3 -16-10.1689 17.2508   1
   2  -3 -16 28.7174 29.8329   1
   2   3  16-14.0898 16.9015   1
  -2  -3  16-18.4276 22.1049   1
  -2   3 -16-14.6285 17.5477   1
  -2  -3  16-9.78221 16.5948   6
   2  -3 -16 6.29044 10.9998   2
  -2  -3  16 10.4197 19.7626   5
  -2   3 -17 60.3614 21.9646   3
  -2  -3  17 96.5469 49.4587   1
   2  -3 -17 23.4223 13.2448   2
   2  -3 -17 132.498 36.7096   3
  -2  -3  17 39.1131 24.1293   6
  -2  -3  17 64.8345 30.9188   5
  -2   3 -17 118.808 29.1005   4
  -2   3 -18 6.76087 11.5205   4
   2   3  18 5.97469 14.3749   6
   2  -3 -18 11.4412 19.4394   3
   2   3  18 34.6273 19.5128   5
  -2   3 -18 8.20564 13.9625   3
   2  -3 -18-11.8748 14.2858   4
  -2  -3  18 11.2993 19.1991   5
  -2  -3  18 9.89442 14.5768   6
  -2   3 -19 437.936 71.3220   4
   2   3  19 602.952 73.7078   6
  -2  -3  19 648.283 85.8407   6
   2  -3 -19 401.104 78.2025   4
  -2   3 -19 452.694 73.9924   3
   2  -3 -19 557.378 88.2795   3
   2   3  19 760.961 84.7656   5
  -2  -3  19 565.163 87.8453   5
  -2   3 -20 7.76979 13.1813   4
   2   3  20 12.3062 12.7847   6
  -2  -3  20-9.96704 16.9087   6
   2  -3 -20 10.9296 13.1111   4
   2   3  20-7.32081 10.7559   5
  -2   3 -20 8.96692 17.0075   3
   2  -3 -20-11.9178 17.5093   3
  -2  -3  20-12.1488 17.8487   5
  -2   3 -21 16.7185 15.0266   4
   2   3  21 50.3223 19.8691   6
  -2  -3  21 49.3028 25.5790   6
   2  -3 -21 30.8316 21.9236   4
   2   3  21 93.6463 27.0932   5
  -2   3 -21 47.0271 28.0792   3
   2  -3 -21 73.1868 34.6728   3
  -2  -3  21 49.4447 26.1591   5
  -2   3 -22 8.82045 16.7297   4
  -2   3 -22 9.88989 14.5301   3
  -2  -3  22-9.56268 14.0494   6
   2   3  22 6.46446 10.9670   6
   2  -3 -22-9.64047 16.3546   4
  -2  -3  22-12.3578 18.1556   5
   2  -3 -22-12.3514 20.9534   3
   2   3  22 7.09987 10.4313   5
   2  -3 -23-12.3340 18.1213   3
  -2  -3  23-9.24431 11.0904   6
   2   3  23 7.04844 8.45675   5
  -2  -3  23-12.1190 17.8054   5
   2   3  23 21.1812 13.3923   6
  -2   3 -23-9.74190 14.3133   3
  -2   3 -24 9.90732 11.8883   3
  -2  -3  24-8.83576 12.9846   6
   2   3  24-6.84434 5.81352   6
   2  -3 -24-8.36573 14.1951   4
  -2  -3  24 11.6437 13.9705   5
   2  -3 -24-12.1191 17.8073   3
  -2   3 -25-9.67497 8.20703   3
  -2  -3  25 8.36253 12.2862   6
  -2  -3  25 10.9877 16.1428   5
   2   3  25-6.66635 9.79434   5
   2   3  25-7.08963 13.4470   6
   2  -3 -25 7.77821 9.33090   4
  -2   3 -26 8.68618 10.4195   3
   2  -3 -26-7.22094 12.2497   4
   2   3  26-5.97942 10.1436   5
   2   3  26 6.47679 14.5349   6
   2   3  27 5.61038 11.6613   6
  -2  -3  27 7.34351 8.81510   6
  -2   3 -27 8.01139 11.7745   3
   2  -3 -27-6.64126 11.2712   4
  -2  -3  27 9.33911 13.7244   5
  -2   3 -27-6.37355 10.8173   2
   2   3  27 11.4954 10.9064   5
   2  -3 -27-10.4349 8.85720   3
  -2  -3  28-6.78477 8.13873   6
  -2   3 -28 5.99210 16.8570   2
  -2  -3  28 8.48175 10.1743   5
  -2   3 -28 7.19612 10.5722   3
   2  -3 -28 6.18064 10.4850   4
   2  -3 -28-9.63781 11.5611   3
   2   3  28-5.03341 6.03790   5
   2  -3 -29 149.695 36.5372   3
   2   3  29 134.324 24.7489   5
  -2  -3  29 145.570 34.7234   5
   2  -3 -29 92.2164 26.1011   4
  -2  -3  29 56.1364 24.7288   6
   2   3  29 129.243 25.3809   6
   2   3  30-4.00378 7.60181   5
   2   4 -29 13.1255 11.1918   2
   2   4 -28 308.358 44.1986   2
   2  -4  27 13.8415 13.1284   6
  -2  -4 -27-5.84053 11.0800   4
   2   4 -27-4.80936 8.16208   3
  -2   4  27-4.11448 6.04934   5
   2   4 -27-4.95747 8.41324   2
  -2  -4 -26 155.305 36.7120   4
   2   4 -26 201.882 35.3247   2
  -2   4  26 221.513 33.4945   5
   2   4 -26 201.489 35.6372   3
  -2   4  25 9.16374 8.70185   5
   2   4 -25 10.6888 12.0020   3
   2   4 -25-5.73220 10.8813   2
   2  -4  25-8.46039 12.4376   6
  -2   4  24 5600.70 457.737   5
  -2  -4 -24 5546.79 468.185   4
  -2  -4 -24 3431.33 469.341   3
   2   4 -24 3879.76 455.240   3
   2  -4  24 6626.38 484.926   6
   2   4 -24 5027.11 460.748   2
   2  -4  23 80.7940 31.0159   6
  -2  -4 -23 90.9808 26.6662   4
   2   4 -23-6.28735 12.2570   2
   2   4 -23 6.11710 11.9431   3
  -2  -4 -23 46.1922 24.1599   3
  -2   4  22 13102.6 1093.10   5
   2  -4  22 14279.5 1122.27   6
  -2  -4 -22 11696.8 1104.53   4
   2   4 -22 10470.5 1093.58   3
  -2  -4 -22 12149.3 1115.79   3
   2   4 -22 12749.4 1098.79   2
  -2  -4 -21 8.48574 16.1605   4
   2  -4  21 11.3621 19.3300   6
   2   4 -21 34.8128 20.5099   2
  -2   4  21 11.4962 12.9818   5
  -2  -4 -21 10.4539 15.4274   3
   2   4 -21 21.0883 14.6776   3
  -2  -4 -20 15064.2 1332.65   3
   2   4 -20 12321.1 1316.99   3
  -2   4  20 16100.3 1316.64   5
   2  -4  20 14518.0 1336.63   2
  -2  -4 -20 15574.2 1331.44   4
   2  -4  20 14044.4 1335.42   6
   2   4 -20 15915.3 1324.64   2
   2   4 -19 32.1436 20.7762   2
   2  -4  19 48.5383 23.3068   6
  -2  -4 -19 36.2489 19.1840   3
   2  -4  19 43.8546 26.5585   2
  -2   4  19 53.3944 20.7402   5
   2   4 -19 32.6157 21.0719   3
  -2  -4 -19 37.6911 21.4633   4
   2   4 -18-8.67974 14.7673   2
  -2   4  18 10.8497 11.3270   6
   2  -4  18 24.3907 20.7189   6
  -2  -4 -18-8.21560 12.1221   3
   2  -4  18 22.4473 19.0731   2
  -2   4  18 27.9014 15.6940   5
   2   4 -18 8.79516 12.9701   3
  -2  -4 -18 10.1714 14.9854   4
   2  -4  17 61.0227 29.4969   6
  -2   4  17 17.7592 14.6442   6
  -2   4  17 43.6495 19.8375   5
   2   4 -17 55.0758 26.0690   2
   2  -4  17 34.7185 24.3085   2
  -2  -4 -17 30.4104 18.5858   3
  -2  -4 -16 488.500 74.9833   3
  -2   4  16 225.477 66.3985   6
  -2  -4 -16 948.801 108.956   4
   2  -4  16 436.373 87.0019   2
   2   4 -16 606.877 91.9196   2
  -2   4  16 898.012 92.3175   5
   2  -4  16 770.953 100.254   6
  -2  -4 -15 12.5448 21.4080   4
   2   4 -15 21.5963 20.6120   2
  -2  -4 -15 27.6525 22.2357   1
  -2   4  15 49.5646 21.5323   6
   2  -4  15 35.6775 24.8180   2
  -2   4  15 16.8045 16.1050   5
  -2  -4 -14 12706.7 983.121   4
   2  -4  14 12111.2 964.697   1
  -2  -4 -14 8368.88 943.240   1
   2  -4  14 8172.67 957.615   2
  -2   4  14 10845.8 935.483   6
  -2   4  14 11437.6 957.560   5
   2   4 -14 11079.2 969.740   2
  -2  -4 -13-8.36543 16.2971   1
  -2   4  13 61.8013 19.1841   6
   2  -4  13 20.6764 19.9581   6
  -2   4  13 19.6493 19.0020   5
  -2  -4 -13 43.5350 35.0133   4
   2   4 -13 88.3618 35.7058   2
   2   4 -13 48.5559 34.3515   3
  -2   4  13 54.6021 25.0341   1
  -2  -4 -13 45.7666 18.5338   3
   2  -4  13 59.0147 23.8887   1
   2   4 -13 33.2188 28.4212   1
   2   4 -12 8740.20 970.591   1
  -2   4  12 12421.8 948.353   6
   2  -4  12 13592.0 982.730   6
  -2  -4 -12 15163.8 1020.50   4
   2  -4  12 10592.2 967.800   1
   2   4 -12 7326.41 969.404   3
  -2  -4 -12 9629.47 951.112   3
   2  -4  12 11078.1 982.063   2
  -2  -4 -12 9242.41 962.779   1
  -2   4  12 10070.6 959.302   1
   2   4 -12 11413.6 996.693   2
  -2   4  11 13.2870 11.6395   6
   2  -4  11-9.38003 17.8053   6
   2   4 -11 20.3496 15.2397   1
  -2  -4 -11 16.4571 15.6234   1
   2  -4  11-7.33563 10.8013   1
   2  -4  11-11.6510 9.90890   2
   2   4 -11 13.3378 22.6380   3
  -2   4  11 22.3907 19.0058   5
  -2  -4 -11 32.7957 27.8270   4
   2   4 -11 14.3577 24.3674   2
  -2  -4 -11 5.30611 9.03037   3
  -2  -4 -11 11.5803 13.0141   1
   2  -4  11 8.06717 13.7044   1
  -2   4  11 7.33715 15.2614   1
  -2   4  11 6.39193 10.8675   1
   2   4 -11-9.92461 16.8518   1
  -2  -4 -10 61480.0 5375.29   5
  -2   4  10 48407.8 5380.10   5
  -2   4  10 46593.9 5363.73   1
   2   4 -10 67529.1 5391.23   1
  -2  -4 -10 74134.2 5366.86   1
  -2  -4 -10 80271.4 5435.34   4
  -2   4  10 63786.9 5368.16   1
   2   4 -10 45048.7 5381.83   3
  -2  -4 -10 70891.0 5363.41   3
   2  -4  10 79321.1 5389.16   6
   2  -4  10 71455.5 5401.04   2
   2   4 -10 79935.3 5373.55   1
   2  -4  10 37829.3 5359.87   1
  -2  -4  -9 179.399 41.5364   5
   2   4  -9 230.004 52.2648   3
   2  -4   9 308.477 48.3655   1
  -2   4   9 200.103 42.5258   1
  -2  -4  -9 297.767 41.3277   1
  -2   4   9 213.660 41.2198   1
   2  -4   9 221.457 53.4383   2
  -2   4   9 213.304 51.3306   5
  -2   4   9 220.648 33.5290   6
   2   4  -9 199.767 64.4182   2
   2   4  -9 284.555 42.5472   1
   2  -4   9 253.291 46.0617   1
   2  -4   9 258.541 48.5423   6
  -2  -4  -9 221.253 35.9762   3
   2   4  -9 251.077 50.5874   1
  -2  -4  -9 116.211 40.2650   1
  -2  -4  -9 277.118 67.1770   4
   2  -4   8 696.796 87.4946   6
  -2   4   8 587.059 66.7375   6
  -2   4   8 479.926 85.8966   5
   2   4  -8 549.783 71.3447   1
  -2  -4  -8 494.103 76.1213   1
  -2  -4  -8 473.752 99.0237   4
   2   4  -8 520.008 88.9129   3
  -2   4   8 710.701 81.7429   1
   2   4  -8 824.510 93.1103   1
  -2  -4  -8 544.000 68.7314   3
  -2  -4  -8 638.221 81.9829   5
  -2   4   8 703.817 78.1552   1
   2   4  -8 478.686 96.1061   2
  -2   4   7 89.1149 19.7475   6
  -2  -4  -7 96.5246 28.6071   5
   2  -4   7 105.512 26.6505   1
   2  -4   7 70.3641 33.6335   2
   2  -4   7 131.730 33.1215   6
  -2   4   7 96.6151 33.0473   5
   2   4  -7 15.1904 29.5441   2
   2   4  -7 30.1406 12.9560   4
  -2  -4  -7 81.0037 20.5431   3
   2   4  -7 40.9484 28.2271   3
   2   4  -7 124.831 33.0026   1
  -2  -4  -7 42.8511 22.8001   1
  -2   4   7 56.3283 24.3033   1
  -2   4   7 79.3513 23.4793   1
   2  -4   7 107.725 26.0452   1
  -2  -4  -6 721.649 88.4841   5
  -2   4   6 728.203 100.091   5
   2  -4   6 651.522 97.1556   2
  -2   4   6 626.574 72.3029   1
   2   4  -6 438.882 62.6989   4
  -2  -4  -6 472.708 96.9688   4
   2   4  -6 759.279 113.188   2
  -2  -4  -6 576.963 67.8610   3
   2   4  -6 770.777 92.8456   3
   2  -4   6 518.546 72.6428   1
   2   4  -6 589.661 82.3547   1
   2   4  -6 658.780 72.7842   1
  -2   4   6 604.662 71.0683   6
   2  -4   6 627.212 85.8643   6
  -2   4   6 571.570 77.4828   1
   2  -4   6 640.594 76.5391   1
  -2  -4  -6 679.838 71.8088   1
   2  -4   5 8.61636 14.6511   6
   2   4  -5 7.85195 16.3444   3
  -2   4   5 14.3275 12.1937   6
   2  -4   5 11.8051 20.0513   2
   2  -4   5 21.6932 11.0854   1
  -2   4   5 11.8574 24.6561   5
  -2  -4  -5 48.9955 39.1944   4
   2   4  -5 3.33002 8.98782   4
   2   4  -5 9.24773 9.65880   1
  -2   4   5 12.1668 10.9241   1
   2   4  -5-7.13589 14.8598   1
  -2  -4  -5 17.8637 12.6032   1
   2  -4   5 5.74300 12.9269   1
  -2   4   5 5.36202 12.0746   1
   2   4  -5 13.8229 16.6113   2
  -2  -4  -4 3667.81 355.758   5
  -2   4   4 4067.70 373.918   5
  -2   4   4 3435.26 337.885   6
  -2   4   4 3580.78 330.536   1
   2   4  -4 3249.60 368.239   2
  -2  -4  -4 4030.63 384.593   4
   2  -4   4 3711.09 353.076   6
   2   4  -4 4106.42 347.746   3
  -2   4   4 3653.39 338.408   1
  -2  -4  -4 4132.81 337.396   1
   2  -4   4 3283.04 346.686   1
   2  -4   4 3585.14 370.718   2
  -2  -4  -4 3414.95 340.568   1
   2  -4   4 3707.36 332.322   1
   2   4  -4 3181.86 342.819   1
   2   4  -4 3407.74 333.218   1
   2   4  -3-5.27039 9.99612   3
   2  -4   3 4.66372 9.68971   1
  -2  -4  -3-4.61405 10.3546   1
  -2   4   3 3.75657 7.80496   1
   2  -4   3 3.25336 7.30103   1
  -2  -4  -3 9.67701 11.6081   5
   2  -4   3 25.0173 21.2199   2
  -2   4   3-11.2996 16.6007   5
  -2  -4  -3 13.6510 16.3750   4
   2  -4   3-8.27599 14.0395   6
  -2   4   3-10.0008 14.6926   4
  -2  -4  -3-6.18041 7.41372   1
   2   4  -3 6.41423 13.3267   1
   2   4  -3-11.9080 17.4945   2
   2   4  -3-4.53607 8.60335   1
  -2  -4  -2 1012.10 108.046   5
  -2   4   2 1028.48 115.025   5
   2   4  -2 929.367 111.392   2
   2  -4   2 703.085 92.4087   6
  -2  -4  -2 689.851 107.805   4
  -2   4   2 553.242 91.7779   4
   2   4  -2 689.557 79.9969   3
  -2  -4  -2 880.394 93.1225   1
   2  -4   2 869.127 118.213   2
   2   4  -2 683.249 87.2974   1
   2  -4   2 654.773 73.7216   1
   2   4  -2 757.342 82.1584   1
   2  -4   2 522.673 78.9321   1
  -2  -4  -2 702.822 80.4184   1
  -2   4   2 755.303 76.8309   1
  -2  -4  -1 228.826 37.8362   1
   2   4  -1 244.137 39.2766   3
  -2  -4  -1 374.468 60.6435   5
   2  -4   1 296.524 52.9716   6
   2  -4   1 323.141 71.5243   2
  -2  -4  -1 226.419 56.0428   4
   2   4  -1 287.403 61.7049   2
   2  -4   1 268.317 57.5020   3
   2  -4   1 287.084 34.7526   1
   2   4  -1 264.864 40.4054   1
   2   4  -1 217.911 35.9648   3
  -2  -4  -1 238.693 43.7110   1
  -2   4   1 276.615 36.8692   1
  -2   4   0 182522. 12081.8   5
   2   4   0 142601. 12064.3   2
  -2  -4   0 156116. 12053.0   1
  -2  -4   0 143997. 12064.0   4
  -2   4   0 162231. 12068.0   4
  -2  -4   0 123854. 12041.1   1
  -2   4   0 133871. 12032.5   1
   2   4   0 131493. 12036.2   3
   2  -4   0 142121. 12067.4   3
   2  -4   0 135509. 12033.3   1
   2   4   0 140580. 12043.4   1
   2   4   0 126551. 12034.8   3
  -2  -4   0 149055. 12071.3   5
   2   4   1 210.016 34.0903   3
   2   4   1 243.544 42.7254   1
   2   4   1 256.256 35.0453   3
  -2  -4   1 285.353 57.3782   5
   2  -4  -1 323.390 67.5913   2
  -2   4  -1 355.492 58.4422   5
  -2  -4   1 298.880 54.7597   4
   2   4   1 401.608 63.3613   2
  -2   4  -1 231.342 48.0181   4
   2  -4  -1 241.339 49.9948   3
   2  -4  -1 246.488 33.6783   1
   2   4   1 299.729 41.6537   1
  -2  -4   1 262.250 39.6991   1
  -2   4  -1 241.072 32.6082   1
   2   4   2 768.539 101.494   6
  -2  -4   2 729.416 102.216   5
  -2   4  -2 659.971 74.7555   1
   2  -4  -2 672.409 87.2306   6
  -2   4  -2 872.757 100.613   5
  -2  -4   2 660.765 90.5698   4
   2   4   2 786.906 97.2784   2
  -2   4  -2 842.194 99.1144   4
   2   4   2 650.221 87.4166   1
  -2  -4   2 678.933 82.3098   1
   2  -4  -2 847.593 106.355   3
   2   4   2 646.061 75.4959   3
   2   4   2 820.409 89.4611   1
   2  -4  -2 714.079 74.5308   1
  -2   4  -2 747.689 78.6617   1
   2   4   2 846.523 78.0585   3
   2  -4  -2 956.431 122.583   2
  -2  -4   3 11.1915 21.2264   6
   2   4   3-5.96887 12.4015   1
   2  -4  -3-2.79929 5.30951   1
   2   4   3 10.0222 17.0019   6
  -2  -4   3 11.0983 16.3050   5
   2  -4  -3 27.8518 28.9336   2
  -2   4  -3-8.51219 12.5057   5
  -2  -4   3-6.14548 11.6559   4
   2   4   3 7.58111 14.3788   2
   2  -4  -3 11.2019 13.4373   3
  -2   4  -3 8.47761 14.3817   4
   2   4   3 3.06293 7.79417   3
   2   4   3 5.59361 10.6093   1
  -2  -4   3-5.89369 12.2453   1
  -2   4  -3-3.49959 7.85376   1
  -2  -4   3-7.38676 15.3474   1
  -2   4  -3-3.74831 8.99268   1
   2   4   4 3294.17 346.862   6
  -2  -4   4 3230.52 354.417   5
  -2  -4   4 3547.63 343.935   1
  -2   4  -4 3236.78 325.378   1
  -2  -4   4 4172.71 362.245   6
  -2   4  -4 3842.60 344.005   5
  -2  -4   4 3827.81 332.768   4
   2   4   4 3762.40 343.135   2
  -2   4  -4 3905.64 345.246   4
   2   4   4 2643.84 340.258   1
   2  -4  -4 4084.38 360.511   3
   2   4   4 3774.95 322.924   3
  -2   4  -4 3547.72 327.646   1
   2  -4  -4 3153.94 323.346   1
   2  -4  -4 3896.41 324.230   1
   2   4   4 3483.76 322.480   3
   2  -4  -4 3586.48 367.484   2
  -2  -4   5 33.6343 23.3108   6
  -2   4  -5-8.71756 7.44791   3
   2   4   5 19.0395 18.0776   6
   2  -4  -5 15.4020 11.8095   1
  -2  -4   5 10.1959 15.0057   5
  -2   4  -5 3.31728 5.69774   5
  -2   4  -5 13.2221 13.7646   5
   2  -4  -5-13.5966 23.0828   2
  -2  -4   5 25.9964 14.2614   4
   2   4   5 26.5283 18.6786   2
   2  -4  -5-11.2986 16.6231   3
  -2   4  -5 7.66343 11.2939   4
   2   4   5 8.45186 7.97559   3
   2   4   5-6.40966 12.1896   1
  -2   4  -5 24.6182 15.6516   1
  -2  -4   5 11.6077 9.88605   1
  -2  -4   5 8.09461 15.3785   1
  -2   4  -5 13.3316 10.0125   1
   2  -4  -5 3.44013 7.77153   1
   2   4   6 704.211 92.1032   6
  -2  -4   6 750.516 91.6235   1
  -2   4  -6 629.241 79.3129   1
  -2   4  -6 651.366 69.5473   5
  -2   4  -6 667.416 79.9430   5
   2  -4  -6 433.612 90.8467   2
   2   4   6 676.202 83.0509   2
  -2   4  -6 601.275 83.1868   4
  -2  -4   6 718.770 97.3598   6
   2   4   6 625.018 70.2325   3
   2  -4  -6 765.456 100.593   3
  -2  -4   6 717.067 82.1483   1
   2   4   6 725.944 92.6013   1
  -2   4  -6 586.358 85.1192   3
   2  -4  -6 736.246 79.5541   1
   2   4   6 659.971 83.7394   1
  -2   4  -6 736.068 78.2489   1
   2  -4  -6 653.891 73.1772   1
  -2  -4   7 38.2099 25.1761   5
  -2   4  -7 95.5326 15.6423   5
   2   4   7 31.3290 24.6557   1
  -2   4  -7 46.6441 24.2084   1
  -2  -4   7 55.4212 23.6925   1
  -2   4  -7 102.212 21.8157   5
  -2   4  -7 63.7367 25.2320   3
   2   4   7 131.500 29.7110   1
  -2   4  -7 66.6919 20.0685   1
   2  -4  -7 107.851 31.1386   1
   2  -4  -7 36.5354 16.0123   1
  -2  -4   7 103.286 34.4202   1
   2   4   7 100.739 19.7945   3
   2  -4  -7 86.6303 29.7764   3
  -2  -4   7 66.4455 25.7025   6
   2   4   7 72.1446 27.2966   6
   2   4   7 87.1003 21.9005   2
  -2   4  -8 935.823 71.2649   5
   2   4   8 747.646 88.4664   6
  -2  -4   8 763.137 94.5232   6
   2   4   8 605.152 72.7654   2
  -2   4  -8 673.101 81.0210   4
   2  -4  -8 857.399 103.888   2
   2  -4  -8 767.242 90.1134   1
  -2   4  -8 645.874 73.8867   1
   2  -4  -8 584.807 69.5149   1
   2  -4  -8 478.836 83.3418   3
  -2   4  -8 446.738 75.0761   3
  -2   4  -8 526.411 58.9274   5
  -2  -4   8 647.657 87.9674   5
  -2  -4   8 494.993 73.2904   1
   2   4   8 641.616 77.2389   1
  -2  -4   8 567.877 88.0665   1
  -2  -4   9 355.540 54.8634   5
   2  -4  -9 337.131 62.2305   2
   2   4   9 283.531 39.6927   2
  -2   4  -9 326.136 48.0217   4
   2   4   9 129.989 38.0583   6
   2   4   9 194.728 43.9975   1
  -2   4  -9 272.891 40.5900   1
   2  -4  -9 168.333 43.0197   1
   2  -4  -9 288.050 54.3282   3
   2   4   9 207.587 37.9165   1
  -2   4  -9 203.946 45.6002   1
  -2  -4   9 104.283 35.3705   1
  -2  -4   9 152.120 44.6403   6
  -2   4  -9 326.191 49.4209   3
   2  -4  -9 251.871 38.0299   1
   2   4  10 70729.9 5620.33   6
  -2  -4  10 63676.9 5629.57   6
  -2   4 -10 74619.0 5619.30   4
  -2  -4  10 71149.3 5628.71   5
  -2   4 -10 36168.9 5611.87   1
   2  -4 -10 49968.7 5613.99   1
  -2  -4  10 57384.7 5641.76   1
   2  -4 -10 78940.9 5638.63   3
   2  -4 -10 107235. 5652.37   2
  -2   4 -10 67607.5 5618.63   3
   2  -4 -10 48835.9 5623.66   1
   2   4  10 75712.7 5628.61   1
  -2  -4  10 65825.9 5613.26   1
  -2   4 -11 6.65876 13.8481   3
   2   4  11 8.78786 18.2685   1
  -2   4 -11 11.3792 12.7828   1
   2  -4 -11 10.8549 22.5611   1
   2   4  11 20.1614 15.0939   6
  -2  -4  11-8.85358 13.0213   5
  -2   4 -11-10.2823 15.1184   1
  -2  -4  11 12.7022 24.0993   1
   2   4  11 4.78817 8.14546   1
  -2  -4  11 28.8062 18.2219   6
   2   4  11-3.11730 8.79060   2
  -2   4 -11 6.27698 11.9208   4
   2  -4 -11 48.0335 27.1684   2
  -2  -4  11 5.87106 12.2133   1
   2  -4 -11 9.89338 11.8832   3
   2  -4 -11-5.19190 8.82859   1
   2   4  12 10099.0 939.924   2
  -2  -4  12 10409.9 967.326   6
   2  -4 -12 10865.8 974.680   4
  -2   4 -12 11141.7 956.744   4
  -2  -4  12 9824.36 964.236   5
  -2  -4  12 10877.6 991.322   1
  -2   4 -12 7779.33 961.764   1
   2  -4 -12 11220.2 971.223   3
   2  -4 -12 11473.8 981.945   1
   2   4  12 11182.4 974.949   1
  -2   4 -12 11146.8 957.168   3
   2  -4 -12 13540.4 967.102   2
  -2  -4  13 61.0902 22.5822   5
   2  -4 -13 10.9887 23.1958   1
   2   4  13 44.6351 27.0827   1
  -2   4 -13 62.8169 21.7030   3
   2  -4 -13 37.8170 23.0488   3
   2  -4 -13 43.6355 30.9610   4
  -2   4 -13 78.8946 25.0249   4
   2  -4 -13 17.9270 20.0537   2
   2   4  13 58.5606 20.8860   6
  -2  -4  13 45.2654 28.9094   1
  -2   4 -13 64.3795 33.0697   1
   2   4  13 25.1574 11.0394   2
  -2  -4  14 8812.62 941.398   1
   2  -4 -14 10653.7 931.867   4
   2  -4 -14 11767.3 906.101   2
   2   4  14 9388.17 904.163   6
  -2  -4  14 9685.41 919.133   6
   2  -4 -14 9908.65 919.996   3
  -2  -4  14 9633.69 919.810   5
  -2   4 -14 11334.0 911.269   3
   2   4  14 8121.99 926.664   1
   2   4  15 38.3385 16.4855   5
   2  -4 -15 34.1361 21.7522   4
  -2   4 -15 28.4188 16.9206   4
   2   4  15 15.7371 15.0058   6
   2  -4 -15 36.9488 19.3838   3
  -2  -4  15 36.3219 21.9541   6
  -2  -4  15 44.1736 21.3692   5
  -2   4 -15 36.8068 20.3351   3
   2  -4 -15 21.4712 24.2454   1
   2  -4 -15 15.1360 12.7249   2
   2   4  16 755.774 78.0330   5
  -2   4 -16 464.682 67.9639   4
   2  -4 -16 456.652 83.2405   4
  -2  -4  16 574.316 80.7947   6
   2   4  16 480.980 66.7405   6
  -2   4 -16 623.153 74.5405   3
  -2  -4  17 75.5071 25.7103   5
   2   4  17 43.6520 17.0560   6
   2   4  17 37.6530 16.5864   5
  -2   4 -17 67.5031 21.9248   3
  -2   4 -17 54.3333 20.5828   4
  -2  -4  17 35.9795 20.6778   6
   2  -4 -17 68.0360 27.5712   4
   2   4  18 18.5025 11.6996   5
  -2   4 -18-5.41194 10.2669   4
  -2  -4  18-9.53212 16.1719   5
   2  -4 -18-11.1171 16.3341   4
  -2   4 -18-6.25422 11.8641   3
   2   4  18 4.85896 9.21836   6
   2   4  19 29.4528 16.3412   6
   2  -4 -19 29.8188 20.8198   3
  -2  -4  19 49.5010 22.3742   5
   2  -4 -19 43.0630 22.5234   4
  -2   4 -19 25.8474 18.3696   3
  -2  -4  19 18.2360 19.1279   6
   2   4  20 16122.7 1396.12   6
  -2  -4  20 14699.4 1409.74   6
  -2  -4  20 14857.9 1414.73   5
   2  -4 -20 11642.8 1407.08   4
   2  -4 -20 14680.6 1413.32   3
  -2   4 -20 16800.7 1405.55   3
   2  -4 -21 20.7473 19.7250   3
  -2  -4  21 42.1341 23.6802   5
  -2  -4  21 9.10600 13.4510   6
   2   4  21 10.3770 11.7276   6
   2  -4 -21 9.75877 11.7895   4
   2   4  21 19.5500 15.6966   5
   2   4  22 14340.2 1168.16   5
   2   4  22 13243.4 1160.78   6
  -2  -4  22 12334.2 1174.18   6
  -2  -4  22 11786.3 1179.82   5
   2  -4 -22 11820.7 1174.47   4
   2  -4 -22 14365.5 1187.72   3
   2  -4 -23 32.8675 19.2801   3
  -2  -4  23 21.4657 16.5809   5
  -2  -4  23 60.5124 24.8537   6
   2  -4 -23 34.2222 23.5142   4
   2   4  23 62.7084 20.4752   6
   2   4  23 81.3118 21.8321   5
   2  -4 -24 4828.55 414.593   4
  -2  -4  24 3854.90 407.234   6
   2   4  24 4576.82 403.665   5
  -2  -4  24 3678.31 413.996   5
  -2   4 -24 4081.74 407.862   3
   2  -4 -24 4869.01 426.908   3
  -2  -4  25 20.4333 15.0256   5
   2   4  25 5.84077 8.60868   6
  -2  -4  25 7.99105 9.61052   6
  -2   4 -25 7.97896 9.59605   3
   2  -4 -25 7.27356 10.7082   4
   2   4  25 6.07932 8.95805   5
   2  -4 -25 11.0640 13.2897   3
  -2  -4  26 164.875 41.3372   5
  -2  -4  26 226.598 39.1591   6
   2  -4 -26 262.263 40.6384   4
  -2   4 -26 86.0586 29.6730   3
   2  -4 -26 162.710 42.7597   3
   2   4  26 133.549 32.2771   6
  -2   4 -27-6.00903 10.2031   2
   2  -4 -27-10.4420 15.3469   3
  -2  -4  27 7.06473 11.9926   6
  -2   4 -27-7.35554 8.83406   3
   2  -4 -27-6.21245 10.5479   4
   2   4  27-5.56374 9.44846   5
   2   4  27-5.82831 7.00488   6
   2   4  28 256.894 42.9158   5
  -2   4 -28 360.859 50.1958   2
   2   4  28 360.850 49.5746   6
  -2   4 -29-5.19184 9.85751   2
   2   5 -26-4.96207 10.3183   2
   2   5 -26-4.75775 8.08221   3
   2   5 -25 30.7982 14.0277   2
   2   5 -25 30.8000 13.3356   3
   2   5 -24-5.47485 8.04332   3
  -2  -5 -24-6.27395 10.6432   4
   2  -5  24 18.5646 17.6053   6
   2   5 -24-5.41803 10.2761   2
  -2   5  24 4.56164 9.47762   5
   2   5 -23 147.601 34.3381   3
  -2  -5 -23 221.825 39.7067   4
   2  -5  23 206.009 44.8019   6
   2   5 -23 137.746 32.5325   2
  -2   5  23 220.880 33.8078   5
   2   5 -22-6.30958 10.7041   3
  -2  -5 -22-7.21213 10.5960   4
  -2   5  22 5.13783 8.71640   5
   2   5 -22-5.96268 11.3095   2
  -2  -5 -21 30.9799 16.3171   4
  -2   5  21 32.2011 14.6471   5
   2   5 -21 25.4691 18.1153   2
   2   5 -21 33.9684 16.5215   3
   2   5 -20-7.32116 8.80271   3
   2  -5  20-10.3834 12.4700   6
  -2   5  20-5.91751 8.71449   5
   2   5 -20-6.83175 11.6051   2
   2   5 -19 156.902 36.4299   3
   2  -5  19 143.225 38.7328   6
  -2  -5 -19 125.845 33.9158   4
   2   5 -19 169.253 36.7425   2
  -2   5  19 202.806 35.0080   5
  -2   5  18-6.81043 11.5544   5
   2   5 -18 8.44180 17.5401   3
   2  -5  18 10.2338 12.2770   6
  -2  -5 -18 9.66340 14.1978   4
   2  -5  18-9.71034 14.2667   2
   2   5 -18 7.77525 13.1910   2
   2   5 -17 8.44438 10.1873   2
  -2  -5 -17 13.1442 12.5121   3
   2   5 -17 17.9551 15.2683   3
   2  -5  17 9.89071 20.5783   6
  -2  -5 -17 31.1064 21.5703   4
   2  -5  17 9.94730 8.50679   2
  -2   5  17 7.04082 15.8378   5
  -2  -5 -16-6.15878 7.40822   3
   2   5 -16 9.63664 14.1683   3
   2  -5  16-9.52042 19.7880   6
  -2  -5 -16-11.0927 9.42503   4
   2  -5  16-10.1996 12.2473   2
   2   5 -16-9.19673 17.4517   2
   2   5 -15 10.0232 14.7909   2
  -2  -5 -15 5.88180 13.2726   3
   2   5 -15-10.0973 19.2013   3
  -2  -5 -15 35.4409 22.4494   4
  -2   5  15 24.4760 15.5365   5
   2  -5  15 20.9356 19.9024   2
   2  -5  15 18.3055 15.5890   6
   2   5 -14-10.9149 16.0530   2
   2  -5  14 8.82021 12.9797   6
  -2  -5 -14 5.69957 10.8359   3
   2  -5  14 10.8634 15.9774   2
  -2  -5 -14 12.4913 18.3667   4
  -2   5  14 16.7355 14.2149   5
  -2   5  13 1024.45 93.5756   6
   2  -5  13 1031.86 113.686   6
   2   5 -13 413.278 97.8060   3
   2  -5  13 705.161 109.615   2
  -2   5  13 765.630 107.758   5
  -2  -5 -13 811.595 120.620   4
   2   5 -13 1175.30 129.019   2
  -2  -5 -13 876.499 97.4068   3
   2   5 -12-10.9742 13.1645   3
  -2  -5 -12 13.2002 15.8346   4
   2   5 -12 12.7713 18.7631   2
  -2  -5 -12 11.0063 10.4380   3
  -2  -5 -12-6.25981 10.6197   1
   2  -5  12-11.4265 16.7875   2
  -2   5  12 3.40538 10.4150   6
  -2   5  12 4.92655 9.34446   1
   2  -5  12 12.4362 12.9195   1
   2  -5  12-8.37667 14.2107   6
  -2   5  12-9.39510 15.9383   5
   2   5 -11 149.564 48.0032   2
  -2  -5 -11 52.5645 20.9948   3
  -2  -5 -11 89.9140 24.7372   1
  -2   5  11 88.9519 18.8358   6
   2   5 -11 72.5477 27.1792   3
   2  -5  11 23.6841 23.4023   2
  -2   5  11 46.3615 18.3581   1
   2  -5  11 93.3854 24.1330   1
  -2  -5 -10 13.5957 23.0640   4
   2   5 -10-14.2548 20.9423   2
  -2  -5 -10 4.93848 9.36668   3
   2   5 -10-7.56001 9.06871   1
  -2  -5 -10-5.82359 13.0691   1
  -2   5  10-3.52956 9.92942   6
   2  -5  10-8.23062 9.87313   6
   2   5 -10 10.1021 14.8414   3
  -2   5  10 4.39102 8.32835   1
   2  -5  10 5.51345 10.4572   1
   2  -5   9 61.2651 30.4046   2
   2  -5   9 66.6475 24.6895   6
  -2  -5  -9 134.747 41.9342   4
   2   5  -9 73.2815 31.4256   2
  -2  -5  -9 84.4587 23.4805   3
   2   5  -9 119.767 34.0509   3
  -2   5   9 116.124 21.3078   6
  -2   5   9 109.190 34.5623   5
   2   5  -9 113.512 31.0740   1
  -2  -5  -9 77.7457 23.8874   1
   2  -5   9 61.7875 22.3384   1
  -2   5   9 53.4703 19.3536   1
   2  -5   8 12.8183 21.7626   2
   2  -5   8 8.50352 16.1518   6
   2   5  -8-14.7364 17.6985   2
  -2  -5  -8 18.1089 11.5530   3
  -2  -5  -8 15.6603 13.3118   1
   2   5  -8-6.64757 11.3107   1
  -2   5   8 4.00679 9.03399   6
  -2  -5  -8 14.6204 13.8922   5
   2   5  -8 8.38945 15.9357   3
  -2  -5  -8 13.4878 19.8347   4
  -2   5   8 9.86501 14.5193   5
   2  -5   8 14.3515 12.8611   1
  -2   5   7 181.470 25.2759   1
  -2   5   7 50.6414 16.0846   1
   2   5  -7 208.688 40.4853   3
  -2  -5  -7 177.788 31.4910   1
   2   5  -7 180.854 36.3998   1
  -2  -5  -7 232.034 39.9753   5
  -2   5   7 213.457 32.6820   6
  -2  -5  -7 207.076 53.1878   4
   2  -5   7 221.576 43.6125   6
  -2   5   7 177.854 44.7658   5
  -2   5   6 19.4885 21.8675   5
  -2  -5  -6-12.2447 17.9892   4
   2   5  -6-13.9084 16.6838   2
   2  -5   6-13.3841 22.7050   2
   2   5  -6-5.82889 8.56349   1
   2  -5   6-8.66235 10.3909   6
   2   5  -6 6.87862 15.4367   3
   2  -5   6 4.59599 7.79675   1
  -2   5   6 3.23103 4.94073   1
  -2   5   6-1.26208 3.02794   1
   2  -5   5 449.042 65.9228   6
  -2  -5  -5 377.772 70.7492   4
  -2  -5  -5 363.420 52.6485   1
   2   5  -5 478.581 60.3756   3
   2  -5   5 399.541 47.3547   1
   2  -5   5 338.637 71.4246   2
  -2  -5  -5 401.191 63.7564   5
   2  -5   5 381.993 49.2503   1
   2   5  -5 412.131 54.4556   1
  -2  -5  -4 8.67566 18.0275   5
  -2   5   4 5.94167 10.0835   6
   2  -5   4-3.13644 5.95550   1
   2  -5   4 14.8968 12.6388   2
   2   5  -4-3.20827 6.67178   1
  -2   5   4 19.1229 18.1370   5
  -2  -5  -4 10.6045 12.7238   4
   2  -5   4 2.36863 6.03395   1
  -2  -5  -4 2.65758 5.52888   1
  -2   5   4 8.91388 13.0988   4
   2   5  -4 4.89601 9.29037   1
  -2  -5  -4 4.51066 8.55987   1
   2   5  -4-12.1303 14.5537   2
   2   5  -4 5.30266 11.0209   3
  -2   5   3 1757.30 158.604   5
   2   5  -3 1504.42 164.232   2
  -2  -5  -3 1282.31 147.381   4
   2  -5   3 1094.71 136.677   6
  -2  -5  -3 1080.76 140.408   5
  -2   5   3 1354.51 144.567   4
  -2  -5  -3 1456.55 121.085   1
   2  -5   3 1776.89 184.926   2
  -2  -5  -3 1414.83 128.746   1
   2  -5   3 1416.05 118.239   1
   2  -5   3 807.388 113.164   1
   2   5  -3 1349.75 120.783   1
   2   5  -3 1233.26 129.641   3
  -2   5   2 18.4838 20.7614   5
  -2  -5  -2 17.5854 14.9456   5
  -2  -5  -2 8.52567 10.8878   1
   2   5  -2 30.5574 24.4547   2
  -2   5   2 26.5004 18.3771   4
   2   5  -2 5.50142 6.66556   1
  -2  -5  -2 5.45024 8.06194   1
   2  -5   2 8.00869 15.2186   6
  -2  -5  -1-8.78375 10.5365   5
   2  -5   1 16.5836 31.4533   2
   2   5  -1-4.10955 6.97152   1
  -2   5   1 8.98901 15.2491   5
  -2  -5  -1 8.17646 15.5079   4
   2   5  -1-9.53159 16.1696   2
  -2   5   1-8.70445 12.7881   4
  -2  -5  -1 5.90311 7.08108   1
   2  -5   1-7.42946 12.6035   6
  -2  -5  -1 4.17860 10.0249   1
  -2  -5   0 18.3539 19.0668   5
   2  -5   0-17.2931 25.4060   2
   2   5   0 3.98495 8.27959   1
   2   5   0 3.68611 7.65872   3
  -2   5   0 9.41340 17.8540   5
  -2  -5   0-7.52736 14.2769   4
   2   5   0-8.73673 19.6066   2
  -2   5   0-8.47948 14.3848   4
  -2  -5   0-3.06010 6.35809   1
   2  -5   0-7.15870 12.1442   6
  -2  -5   0 4.26187 10.2248   1
   2  -5  -1-6.89209 11.6927   6
   2   5   1-3.62336 9.71987   3
  -2  -5   1 9.50768 16.1296   5
   2  -5  -1-17.8447 15.1367   2
   2   5   1 3.94037 8.18803   1
  -2   5  -1 9.03495 17.1367   5
  -2  -5   1 6.93853 16.6468   4
   2   5   1 8.06673 16.7607   2
   2  -5  -1-9.22392 15.6483   3
  -2   5  -1 8.34702 12.2638   4
   2   5   1-2.89527 6.94748   1
  -2  -5   1 9.30801 8.32340   1
  -2  -5   1-4.38711 6.44683   1
   2   5   2 17.9013 15.2463   6
  -2  -5   2-9.46656 13.9757   5
   2  -5  -2 18.1539 26.7062   2
   2   5   2 7.75491 8.17296   1
  -2   5  -2 25.8195 20.6937   5
  -2  -5   2-6.36281 14.3453   4
  -2  -5   2 9.25409 9.71164   1
   2  -5  -2 18.6556 13.7729   3
  -2   5  -2 56.9388 21.8613   4
   2   5   2 24.5366 10.1693   1
   2   5   2 21.0628 9.03835   3
  -2  -5   2 10.1024 8.67892   1
   2   5   3 1488.10 152.345   6
   2  -5  -3 1178.13 174.950   2
  -2  -5   3 1084.63 140.803   1
  -2   5  -3 1449.35 125.411   1
  -2   5  -3 1105.83 126.268   1
  -2   5  -3 1617.37 156.127   5
   2   5   3 1382.69 148.881   2
  -2  -5   3 1587.89 145.959   4
  -2   5  -3 1320.86 148.826   4
  -2  -5   3 1559.14 135.091   1
   2  -5  -3 1565.09 158.326   3
   2   5   3 1181.55 131.992   3
   2   5   3 1492.96 136.252   1
   2   5   3 1184.02 130.487   1
  -2  -5   3 1622.16 162.178   6
  -2  -5   4-9.37064 13.7678   5
   2  -5  -4-17.6961 25.9985   2
   2   5   4 3.74368 8.98301   3
  -2   5  -4 7.96370 11.7010   3
  -2  -5   4 3.90383 8.11264   1
  -2   5  -4 6.50685 11.0396   5
  -2  -5   4 5.14335 9.75659   4
  -2   5  -4 2.07087 3.93129   1
  -2   5  -4-3.32957 7.47394   1
  -2  -5   4-5.71018 9.68829   1
   2  -5  -4-9.68522 14.2299   3
   2   5   4 8.33489 9.99951   6
   2   5   4 7.06320 13.3975   2
  -2  -5   4 9.96459 16.9049   6
  -2  -5   5 399.025 63.0396   5
   2   5   5 499.894 60.7090   2
   2  -5  -5 556.004 95.6883   2
  -2   5  -5 104.259 38.0581   1
  -2   5  -5 204.021 45.8339   5
  -2  -5   5 371.330 47.4870   4
  -2   5  -5 408.347 60.1319   3
  -2  -5   5 379.464 64.9248   6
  -2   5  -5 354.030 54.8335   4
  -2   5  -5 344.751 42.8115   1
   2   5   5 467.799 51.9529   1
   2   5   5 359.346 45.8535   3
   2   5   5 429.367 62.3977   6
  -2   5  -6 5.44160 10.3268   5
   2  -5  -6 15.6359 26.5272   2
   2   5   6 6.06970 10.3027   2
  -2  -5   6 6.86501 11.6512   1
  -2   5  -6 6.78530 11.5160   4
  -2  -5   6 9.34394 11.2140   5
   2  -5  -6 1.96193 4.71985   1
   2   5   6 4.50676 9.37012   1
   2  -5  -6 1.29396 4.12152   1
  -2   5  -6 7.54236 15.6745   3
   2   5   6 8.44244 14.3262   6
   2   5   7 219.707 34.7469   2
  -2   5  -7 188.748 33.8887   4
  -2  -5   7 192.077 42.4061   5
   2  -5  -7 240.622 57.8291   2
   2  -5  -7 115.226 21.1551   1
  -2  -5   7 254.425 44.6362   1
  -2   5  -7 81.1662 25.1523   1
   2   5   7 186.747 32.6150   1
   2  -5  -7 154.114 26.1735   1
  -2   5  -7 96.4094 24.3130   5
  -2   5  -8 4.12577 9.90999   5
  -2   5  -8-6.75512 12.8213   3
  -2  -5   8 19.3204 14.2005   6
  -2   5  -8 6.36346 13.2301   4
   2  -5  -8 9.81751 18.6267   3
  -2  -5   8 8.81461 10.5847   5
   2   5   8 6.15515 12.7976   1
   2  -5  -8 3.90813 8.13430   1
   2  -5  -8-13.1433 19.3155   2
  -2  -5   8 35.8974 20.1456   1
  -2   5  -8 6.25714 11.8775   1
   2  -5  -9 159.916 42.2282   2
   2   5   9 124.616 32.5579   1
  -2  -5   9 154.121 37.7975   6
   2   5   9 99.2282 23.9102   2
  -2   5  -9 112.037 29.0878   4
  -2   5  -9 80.2785 24.6722   1
  -2   5  -9 109.532 27.9369   3
  -2  -5   9 20.1793 29.9865   1
  -2  -5   9 118.180 33.4494   5
   2   5   9 110.869 29.6585   6
  -2  -5  10-8.35205 7.08851   5
   2  -5 -10 5.39361 10.2327   1
   2   5  10 8.66368 10.3954   1
  -2  -5  10-9.44841 17.9220   6
   2  -5 -10-10.3487 15.2057   2
   2   5  10 4.23283 11.9103   2
  -2   5 -10 5.99906 8.81686   4
  -2   5 -10 7.04348 10.3508   1
  -2   5 -10-6.13388 10.4085   3
  -2  -5  10-11.1901 21.2252   1
   2  -5 -10-9.04154 17.1504   3
   2   5  10-6.90788 11.7212   6
   2  -5 -11 78.8790 29.6597   2
   2  -5 -11 65.4489 23.6671   1
   2   5  11-10.0557 16.4008   1
  -2  -5  11 117.386 31.4534   6
   2   5  11 99.3959 19.8810   2
  -2  -5  11 64.6188 22.8065   5
  -2  -5  11 12.3196 24.4275   1
   2   5  11 96.7108 24.8791   6
  -2   5 -11 87.9571 22.8202   3
  -2   5 -11 73.3323 28.0329   1
   2  -5 -11 61.4051 22.2180   3
  -2   5 -12 5.61293 8.26475   3
   2  -5 -12-8.64551 12.7135   3
   2   5  12 6.10106 10.3647   6
   2  -5 -12 6.63084 11.2623   1
   2  -5 -12 15.3902 14.6055   2
  -2  -5  12 8.86910 10.6533   6
  -2   5 -12 17.1636 16.1044   4
   2  -5 -13 916.425 109.906   3
  -2   5 -13 871.609 99.3373   4
   2  -5 -13 1115.90 115.215   1
   2  -5 -13 708.087 99.2667   2
  -2   5 -13 879.220 99.4930   3
   2   5  13 899.692 101.288   6
  -2  -5  13 974.661 111.793   6
  -2   5 -14-5.29019 10.0345   4
   2   5  14 5.30363 12.7246   6
   2  -5 -14 8.26401 12.1417   3
  -2  -5  14-8.45631 16.0392   6
  -2   5 -14 5.39389 7.92542   3
  -2  -5  14-8.27438 12.1569   5
  -2  -5  15 8.31679 12.2413   5
  -2   5 -15 10.4749 9.96156   3
   2   5  15 4.95702 9.43124   6
   2  -5 -15 8.12639 11.9620   3
  -2  -5  15 8.29572 9.97900   6
   2   5  15 11.6001 9.86753   5
  -2   5 -15 5.04178 8.58539   4
   2   5  16-5.70510 8.38162   5
  -2  -5  16 8.52332 10.2242   5
   2  -5 -16 8.16035 11.9887   3
  -2  -5  16 8.27498 15.6948   6
   2   5  16-4.70365 8.92122   6
  -2   5 -16 5.16188 6.19197   3
   2  -5 -16-10.1638 14.9320   4
   2   5  17 22.3276 14.2389   5
  -2  -5  17 8.77701 12.9332   5
   2  -5 -17 8.25780 9.95580   3
  -2  -5  17 16.5645 14.0856   6
   2   5  17 4.46404 9.32841   6
  -2   5 -17 10.5462 11.8757   3
   2  -5 -17 10.1458 14.9390   4
   2   5  18 5.55300 8.15822   5
  -2  -5  18 8.96399 13.1694   5
  -2  -5  18-8.23572 13.9713   6
   2   5  18-4.29232 8.14112   6
   2  -5 -18-8.40664 14.2612   3
  -2   5 -18-5.25206 7.71611   3
   2  -5 -18 20.0212 18.9866   4
   2   5  19 128.794 29.4120   5
   2  -5 -19 154.980 36.5934   3
  -2  -5  19 198.402 39.2731   6
   2   5  19 145.294 26.2915   6
  -2   5 -19 180.366 31.5567   3
   2   5  20 6.41958 12.1762   5
  -2  -5  20 9.56146 14.0476   5
   2  -5 -20-8.62600 14.6337   3
  -2  -5  20-8.29627 14.0744   6
  -2   5 -20 5.65601 8.31024   3
   2  -5 -20-9.39849 7.97268   4
   2  -5 -21 53.4281 24.0557   3
  -2  -5  21 33.1629 18.8245   6
   2   5  21 39.3200 16.4045   6
  -2  -5  21 39.2603 22.2117   5
  -2   5 -21 28.8439 14.9559   3
   2   5  21 18.9074 16.2908   5
   2  -5 -22-8.42709 17.5109   4
   2  -5 -22-9.19822 13.5162   3
   2   5  22 8.60519 11.5439   6
  -2  -5  22 9.98495 8.47367   5
  -2   5 -22-5.95206 7.14493   3
   2   5  22 11.4038 9.67657   5
   2   5  23 194.220 35.0166   5
  -2  -5  23 150.559 40.9742   5
  -2  -5  23 88.0820 29.5813   6
   2  -5 -23 142.203 38.1809   3
   2  -5 -23 125.942 34.1370   4
  -2   5 -23 166.263 33.1998   3
   2   5  23 230.805 32.8581   6
  -2  -5  24 7.81488 6.62868   6
  -2   5 -24-6.40980 9.41692   3
   2   5  24-5.46956 6.56103   5
   2   5  24 4.51784 9.38665   6
   2  -5 -24 9.70815 16.4691   3
  -2  -5  25 7.53765 9.17970   6
   2   5  25 26.5631 13.6112   5
   2   5  25 13.8770 13.1091   6
  -2   5 -26 5.63926 8.28495   2
   2   5  26-5.03629 8.54374   6
   2   6 -23 27.5029 14.2009   3
   2   6 -22 6380.05 555.169   2
   2   6 -22 5500.88 553.705   3
   2  -6  22 6618.15 570.736   6
  -2  -6 -21-6.99948 10.3022   4
   2   6 -21-6.42299 12.1982   3
   2  -6  21-8.71760 12.8226   6
  -2   6  20 8258.58 715.625   5
  -2  -6 -20 7989.70 724.596   4
   2   6 -20 6705.23 717.516   3
   2  -6  20 9152.07 733.393   6
   2   6 -20 7971.86 719.308   2
   2   6 -19-7.44635 12.6324   3
   2   6 -19 6.61853 12.5533   2
  -2   6  19-5.74232 10.8915   5
   2  -6  19 16.6844 15.8225   6
  -2  -6 -19-8.06582 13.6832   4
   2   6 -18 7.93619 13.4632   3
   2   6 -18 7.02202 13.3184   2
  -2   6  18-5.93317 8.71678   5
   2  -6  18-8.20933 9.84759   6
  -2  -6 -18 8.60491 12.6419   4
   2   6 -17 8.53964 10.2440   3
   2   6 -17-7.66445 9.19418   2
  -2   6  17 6.67610 8.00865   5
   2  -6  17-7.96153 15.1004   6
  -2  -6 -17-9.14727 7.75916   4
   2   6 -16 80.7569 30.4445   3
   2   6 -16 184.581 39.1656   2
  -2  -6 -16 125.564 35.4530   4
   2  -6  16 147.022 33.9083   6
  -2   6  16 96.0827 27.5636   5
  -2   6  15 14.0666 14.6564   5
   2   6 -15 9.72412 14.3306   3
   2  -6  14 5498.89 448.652   6
  -2   6  14 4653.50 443.527   5
  -2  -6 -14 4701.30 455.156   4
   2  -6  14 5148.26 454.237   2
   2   6 -13 19.8225 20.6095   3
   2  -6  13 14.9544 12.7122   6
   2  -6  13-9.75313 11.7294   2
   2   6 -13 21.9933 18.6737   2
  -2  -6 -13 10.7194 18.2039   4
  -2   6  13 7.91856 9.53572   5
   2  -6  12 5231.94 389.589   6
  -2   6  12 2553.34 371.908   5
   2   6 -12 3912.90 389.981   3
  -2  -6 -12 3890.32 395.438   4
   2   6 -12 6553.23 429.150   2
   2  -6  12 4147.63 396.307   2
   2   6 -11-9.32276 15.8553   3
   2  -6  11 32.2302 27.3611   2
   2   6 -11 12.7862 21.7199   2
  -2  -6 -11 21.6243 22.4924   4
  -2   6  11 8.34494 10.0732   5
   2  -6  10 22685.1 2399.43   2
  -2   6  10 23665.5 2389.04   5
  -2  -6 -10 30196.3 2409.54   4
   2   6 -10 29792.5 2419.48   2
   2   6 -10 31476.9 2399.37   3
  -2   6   9 55.5071 18.1827   6
   2   6  -9 33.0591 20.1765   3
   2   6  -9 55.3658 31.2859   2
   2  -6   9 39.6856 20.5393   6
   2  -6   9 84.9551 31.1076   2
  -2  -6  -9 10.3680 15.6831   4
   2  -6   9 30.5876 14.0273   1
  -2  -6  -9 41.9616 13.0023   1
  -2   6   8 42.7436 22.1003   5
  -2   6   8 34.6959 16.0874   6
  -2  -6  -8 88.9430 23.8106   5
   2   6  -8 52.9214 24.3089   3
   2  -6   8 38.7365 27.1095   2
  -2  -6  -8 2.79272 13.3395   1
   2  -6   8 18.5257 8.98917   1
   2  -6   8 24.3227 15.8644   6
  -2  -6  -8 69.9308 28.3735   4
   2  -6   7 1.27843 3.02540   1
  -2  -6  -7 9.57226 16.2669   4
   2   6  -7-6.90808 16.6009   3
  -2  -6  -7 32.9942 16.8190   5
  -2   6   7 29.3599 13.7993   6
   2  -6   7 13.7775 20.2638   2
  -2   6   7 25.8370 17.9194   5
  -2  -6  -7 4.73743 6.73246   1
   2  -6   6 453.022 66.0875   6
  -2   6   6 409.492 63.7404   4
   2   6  -6 406.588 59.8091   3
  -2  -6  -6 506.102 64.0916   5
  -2   6   6 359.138 54.7987   6
   2  -6   6 383.084 80.5943   2
  -2  -6  -6 345.656 44.9242   1
   2   6  -6 437.052 51.9284   1
  -2  -6  -5 7.06981 12.0044   5
  -2   6   5 11.5196 12.9361   6
   2   6  -5 13.3621 10.9860   1
  -2   6   5 17.1791 19.2831   5
  -2  -6  -5-8.63308 14.6543   4
   2  -6   5 8.29144 12.1921   6
  -2   6   5-7.84205 13.3133   4
   2   6  -5 11.1332 14.1742   3
   2   6  -5 12.1478 14.5810   2
  -2  -6  -5 1.75854 5.60475   1
  -2   6   4 5043.12 377.663   5
  -2  -6  -4 3805.55 363.704   4
  -2   6   4 3666.39 353.521   6
   2   6  -4 4226.64 385.200   2
  -2  -6  -4 3957.47 361.695   5
  -2   6   4 3527.29 359.869   4
   2   6  -4 3579.77 351.179   3
   2   6  -4 3507.49 340.571   1
   2  -6   4 4816.77 371.890   6
   2  -6   4 2182.50 372.215   2
   2  -6   3 17.7326 15.0410   2
   2  -6   3 7.83161 16.2716   6
  -2   6   3-8.60908 12.6479   5
  -2  -6  -3-7.72064 13.0974   4
   2   6  -3-4.76336 10.6897   3
  -2   6   3-7.74688 11.3813   4
  -2  -6  -3 7.64566 11.2325   5
  -2   6   3-6.34878 10.7702   6
  -2  -6  -3 2.74003 4.02550   1
   2   6  -3 2.35185 5.98458   1
   2   6  -3-10.2544 21.3053   2
  -2  -6  -2 846.106 99.6385   4
   2   6  -2 727.997 104.487   2
   2  -6   2 805.665 97.1118   6
  -2   6   2 975.104 108.762   5
  -2   6   2 894.799 100.179   4
   2   6  -2 876.298 89.1641   3
  -2  -6  -2 670.380 74.6937   1
  -2  -6  -2 693.286 94.2024   5
   2   6  -2 941.017 79.1712   1
  -2   6   1 93.2055 31.5772   5
   2  -6   1 131.635 31.4769   6
  -2  -6  -1 49.6831 26.1436   4
   2   6  -1 183.123 39.2998   2
  -2   6   1 89.9837 25.1738   4
   2  -6   1 78.2810 44.6788   2
   2   6  -1 91.6630 15.5308   1
  -2  -6  -1 85.6754 15.5782   1
   2   6  -1 84.3527 22.1289   3
  -2  -6   0 52489.0 3842.98   5
  -2  -6   0 58254.1 3815.50   1
   2   6   0 33994.6 3808.17   1
  -2  -6   0 54495.0 3840.63   4
   2   6   0 47550.8 3821.81   3
   2  -6   0 34646.6 3872.33   2
   2   6   1 83.2045 28.0955   2
  -2   6  -1 73.7671 24.4235   4
   2   6   1 91.0322 24.2208   6
  -2  -6   1 68.5531 26.7635   5
   2  -6  -1 101.526 46.0958   2
  -2   6  -1 142.441 39.1274   5
   2   6   1 60.1042 19.3207   3
  -2  -6   2 869.937 94.0561   4
   2   6   2 763.362 96.3291   2
  -2   6  -2 1112.86 112.566   5
  -2  -6   2 713.357 85.7846   1
   2   6   2 655.418 82.8950   3
  -2  -6   2 896.754 100.006   5
  -2   6  -2 848.084 97.8857   4
  -2  -6   3-7.82856 11.5053   5
  -2   6  -3-8.43871 17.5356   5
  -2  -6   3-5.38374 10.2157   4
   2   6   3 6.81152 15.2891   2
  -2   6  -3-7.02396 11.9195   4
   2  -6  -3 8.30364 12.2031   3
  -2   6  -3-7.44336 12.6308   3
   2   6   3-3.59846 8.08131   3
   2   6   3-3.19140 8.98324   1
   2  -6  -3-19.2408 23.0823   2
  -2  -6   3-4.78321 10.7386   1
  -2   6  -4 3813.77 335.739   5
  -2  -6   4 2739.11 317.588   1
   2   6   4 3527.53 326.643   2
  -2   6  -4 3447.16 325.453   4
  -2   6  -4 3860.56 330.636   3
   2  -6  -4 3958.69 336.114   3
   2   6   4 2126.78 312.251   1
   2  -6  -4 2977.65 363.637   2
   2   6   4 3533.24 328.384   6
  -2  -6   4 3516.03 330.107   5
  -2  -6   5 7.94987 13.5030   5
   2  -6  -5 16.5520 14.0556   2
   2   6   5 6.48072 12.3100   1
  -2   6  -5 7.70897 11.3455   5
  -2  -6   5 8.72741 16.5665   6
   2   6   5 12.0829 14.5096   2
  -2   6  -5 12.9598 13.4800   4
   2  -6  -5 8.32478 14.1383   3
   2   6   5-7.20863 14.9923   6
  -2  -6   5-6.54063 11.1160   1
  -2   6  -5 13.9318 11.8362   3
  -2  -6   6 403.579 62.9866   5
  -2  -6   6 197.775 53.3315   1
   2   6   6 450.147 59.7499   2
   2  -6  -6 286.525 72.1630   2
  -2   6  -6 425.876 59.6727   4
  -2  -6   6 429.649 66.5684   6
   2  -6  -6 460.348 66.8469   3
   2   6   6 637.388 72.7615   1
  -2   6  -6 445.731 61.3415   3
   2   6   6 500.540 65.1615   6
  -2  -6   7 8.69876 10.4760   6
   2   6   7 22.0401 14.8086   2
   2   6   7 7.18440 14.9558   6
   2   6   7 23.8677 20.2662   1
   2  -6  -7 8.41652 14.3082   3
  -2  -6   7 7.63967 11.2622   1
  -2   6  -7 3.56207 4.48745   1
  -2   6  -7 6.17149 10.5107   3
  -2  -6   7 46.7561 21.9420   5
   2  -6  -8 59.2160 28.6566   2
  -2   6  -8 23.4172 15.3567   3
   2   6   8 144.156 36.1382   1
   2   6   8 10.7024 13.3687   2
  -2   6  -8 47.5787 17.8684   4
   2  -6  -8 25.7097 15.0087   3
  -2   6  -8 29.1412 10.0592   1
  -2  -6   8 51.6976 21.0049   6
   2   6   8 118.025 28.4869   6
   2   6   9 20.2175 14.5716   2
  -2   6  -9 70.0760 22.7866   4
   2  -6  -9 67.7247 25.4414   3
  -2   6  -9 25.9546 12.1739   1
  -2   6  -9 94.2482 21.6980   3
  -2  -6   9 94.2529 27.1788   5
   2  -6  -9 72.1964 29.5022   2
  -2  -6   9 50.6677 24.3495   6
   2   6   9 46.3380 19.3735   6
   2  -6 -10 33300.8 2689.49   3
  -2   6 -10 24197.5 2669.43   3
  -2  -6  10 32126.8 2687.50   5
  -2   6 -10 29194.6 2675.36   4
   2  -6 -10 30191.6 2689.87   2
  -2  -6  10 35049.1 2690.69   6
   2   6  10 35323.6 2682.25   6
  -2  -6  11 8.07737 13.9485   5
  -2   6 -11 11.1850 11.9084   4
   2  -6 -11 48.0020 21.6169   3
   2   6  11 41.7293 18.4168   6
  -2   6 -11 30.0295 14.3193   3
  -2   6 -12 4871.27 491.683   3
   2  -6 -12 5413.76 505.258   3
  -2  -6  12 5844.75 510.083   5
   2   6  12 5712.75 498.187   6
  -2  -6  12 5774.89 507.851   6
  -2  -6  13 7.91119 9.59893   6
  -2   6 -13 24.1171 13.6457   3
   2  -6 -13 7.42936 14.1646   3
  -2  -6  13 16.4312 14.0116   5
   2   6  13 16.3549 13.1584   6
   2  -6 -14 5234.72 563.841   3
  -2  -6  14 6138.77 572.611   5
  -2  -6  14 6853.60 573.235   6
   2   6  14 6252.93 558.968   6
   2   6  14 6400.39 560.901   5
  -2  -6  15 22.6074 14.5070   6
   2   6  15 23.6052 12.9044   6
   2  -6 -15 35.9694 20.3896   3
  -2  -6  15 41.6527 22.4824   5
   2   6  16 112.034 25.2670   5
   2  -6 -16 136.709 30.8874   3
  -2  -6  16 119.400 31.4161   5
  -2  -6  16 89.9463 27.2780   6
   2   6  17 4.21720 8.76285   6
  -2  -6  17 8.75351 12.8607   5
  -2  -6  17 7.47881 10.9881   6
   2   6  17-5.05548 7.42823   5
   2   6  18-4.94968 10.2936   5
   2   6  18-8.01271 11.7803   6
  -2   6 -18-4.51549 7.67325   3
  -2  -6  18 8.74475 12.8551   5
  -2  -6  18-7.31688 12.4206   6
  -2  -6  19 7.33057 15.2449   6
   2  -6 -19 7.31783 8.80286   3
   2   6  19 4.98392 8.48052   5
   2   6  19 3.85018 9.81946   6
  -2   6 -19 13.5944 9.43802   3
  -2  -6  19 8.98436 13.2158   5
   2  -6 -20 7719.39 738.802   3
  -2   6 -20 7273.33 728.268   3
  -2  -6  20 8453.46 749.237   5
   2   6  20 7713.80 725.173   6
  -2  -6  20 7870.26 739.114   6
   2   6  21-5.57751 6.69523   5
   2   6  21 3.84018 7.98264   6
  -2  -6  21-7.35159 8.82218   6
   2  -6 -21-7.47863 15.5402   3
  -2   6 -21-4.86528 10.1116   3
   2  -6 -22 6027.10 587.350   3
   2   6  22 6552.12 573.647   6
   2  -6 -23 23.6949 15.1633   3
   2   6  23 28.0063 13.7761   6
   2  -7  18 6.80171 14.1326   6
  -2   7  18-5.04783 10.4888   5
   2   7 -17 7.77595 13.1916   3
   2  -7  17 6.76181 12.8252   6
  -2   7  17-5.21912 7.66825   5
  -2  -7 -17 8.15148 9.77859   4
  -2  -7 -16-8.40910 12.3551   4
   2   7 -16-7.49380 16.8179   2
   2   7 -16-8.19686 6.95435   3
   2  -7  16 6.66384 12.6399   6
  -2   7  16 11.7619 13.1986   5
   2   7 -15 8.06332 13.7191   2
   2   7 -15 8.92017 15.1688   3
   2  -7  15 13.2119 14.8619   6
  -2  -7 -15 17.3179 18.0211   4
  -2  -7 -14-8.81046 10.5779   4
   2   7 -14 8.87690 15.0654   2
   2   7 -14 9.21938 7.83249   3
   2  -7  14 6.65283 12.6259   6
  -2   7  14 6.71442 8.06645   5
  -2   7  13 124.089 34.7416   5
  -2  -7 -13 187.857 44.1975   4
   2  -7  13 200.545 37.1067   6
  -2   7  12 7.07017 5.99812   5
  -2  -7 -12-8.89173 13.0637   4
   2   7 -12-10.5705 15.5299   2
   2  -7  12 6.83997 12.9736   6
  -2   7  11 51.5882 23.7748   5
   2   7 -11 56.6544 28.2173   2
  -2   7  10 7.54174 11.1002   5
   2  -7  10 7.23433 8.70387   6
  -2  -7 -10 8.53700 14.4979   4
   2   7  -9 171.503 46.1363   2
  -2   7   9 210.739 38.2520   4
  -2   7   9 107.898 32.2464   5
   2  -7   9 162.078 33.5009   6
  -2  -7  -9 124.175 34.9363   4
   2   7  -8-12.2598 18.0246   2
  -2   7   8-6.89727 13.1000   4
  -2   7   8-7.77208 9.34864   5
  -2  -7  -8-7.99065 13.5731   4
   2  -7   8-7.66100 13.0147   6
   2  -7   7 220.884 41.7891   6
   2   7  -7 191.375 49.4669   2
  -2   7   7 198.285 42.1785   5
  -2   7   7 163.668 34.4801   4
   2  -7   7 310.203 61.4088   2
  -2  -7  -7 161.176 39.4576   4
   2  -7   6-7.60825 12.9113   6
   2   7  -6 11.3946 25.5734   2
  -2   7   6 8.08290 13.7162   5
  -2   7   6 6.66712 14.9659   4
  -2  -7  -6 7.40451 15.3880   4
   2  -7   6-13.9340 16.7180   2
  -2  -7  -5 193.359 40.1125   4
   2  -7   5 212.699 41.5272   6
  -2   7   5 193.260 37.9582   4
  -2  -7  -5 226.709 37.4148   5
   2   7  -5 255.702 54.4779   2
   2  -7   5 254.468 62.4574   2
   2  -7   4-15.9629 19.1529   2
  -2   7   4-5.74917 13.7992   6
  -2  -7  -4-5.88836 8.66104   5
  -2  -7  -4-6.75927 11.4742   4
   2   7  -4-10.0633 20.9125   2
  -2   7   4 8.27224 15.6952   5
  -2   7   3 646.375 80.8083   5
  -2   7   3 381.015 61.7749   6
  -2   7   3 535.918 68.5190   4
   2  -7   3 521.983 94.6216   2
  -2  -7  -3 520.347 67.0697   5
   2   7  -2 8.41964 15.9757   2
  -2  -7  -2-6.30313 11.9636   4
  -2   7   2-6.27280 13.0409   6
  -2  -7  -2-6.33341 10.7539   5
  -2   7   2-6.51261 7.82561   4
   2  -7   2-17.4928 25.7034   2
  -2   7   2-8.50020 14.4272   5
  -2   7   1 6.52310 11.1167   4
   2   7  -1-7.71245 11.3803   2
  -2  -7  -1 25.4961 15.3287   5
  -2  -7  -1 12.1292 13.6513   4
   2   7   0-7.27964 12.3527   2
   2   7   0-6.60524 11.2090   6
  -2  -7   0-6.55705 9.63758   5
  -2  -7   0 5.93231 8.72020   4
  -2   7   0 6.51061 11.0485   4
   2  -7   0-17.7579 26.0904   2
  -2   7   0-8.67640 14.7216   5
   2   7   1-6.77204 11.4961   2
   2   7   1 6.30737 10.7084   6
  -2  -7   1 13.1392 11.1529   5
  -2  -7   1-5.72791 10.8722   4
  -2   7  -1 7.09670 10.4347   3
   2  -7  -1-17.2863 25.3996   2
  -2   7  -1 6.47339 10.9898   4
  -2   7  -1 8.68845 16.4844   5
  -2   7  -2-7.09789 10.4361   3
   2  -7  -2-16.4471 19.7335   2
   2   7   2-6.05613 11.4940   6
  -2  -7   2-6.55429 12.4382   5
   2   7   2-6.48486 9.53630   2
  -2   7  -2 6.35287 10.7852   4
   2   7   3 425.930 59.3157   6
   2   7   3 457.328 62.5345   2
   2  -7  -3 552.386 93.3631   2
  -2  -7   3 497.290 64.7288   5
  -2   7  -3 444.845 62.0818   3
  -2   7  -4-6.23484 9.16065   3
  -2   7  -4-6.02507 8.85249   4
   2   7   4-5.99447 11.3700   6
   2   7   4 17.0462 12.7520   2
  -2   7  -5 257.015 40.6008   3
   2  -7  -5 239.581 42.6987   3
  -2   7  -5 187.833 36.7276   4
  -2  -7   5 271.735 42.7520   5
   2   7   5 170.129 35.8503   6
   2   7   5 216.802 37.1842   2
  -2   7  -6 5.74035 9.74098   3
   2   7   6-6.06655 8.91585   6
  -2   7  -6-5.73476 11.9174   4
  -2  -7   6-6.44375 10.9339   5
   2   7   6-5.28401 8.96708   2
  -2   7  -7 184.442 33.3878   3
  -2  -7   7 105.117 29.8974   6
   2   7   7 161.532 32.0681   6
  -2  -7   7 186.599 35.7305   5
  -2   7  -7 161.787 31.7877   4
  -2  -7   8-7.45870 8.94813   6
  -2  -7   8-6.76656 8.11798   5
   2   7   8 11.5801 12.9945   6
  -2   7  -8-5.11764 7.51978   3
   2  -7  -9 173.207 35.2125   3
  -2  -7   9 191.351 37.5755   6
  -2  -7   9 190.152 35.1069   5
   2   7   9 127.887 28.3629   6
  -2   7  -9 159.895 29.0813   3
   2  -7 -10 6.80323 11.5412   3
  -2  -7  10-7.21197 12.2346   6
  -2  -7  10-7.15575 8.58377   5
   2   7  10-5.34223 12.8166   6
  -2   7 -10 4.78473 8.11701   3
  -2  -7  11 134.619 31.8076   6
  -2  -7  11 130.010 30.5467   5
   2  -7 -11 67.6829 26.5556   3
  -2   7 -11 172.603 27.9854   3
   2  -7 -12 6.65974 9.78477   3
  -2   7 -12 8.75110 8.29970   3
  -2  -7  12-6.91591 10.1611   6
  -2  -7  12-7.31340 10.7450   5
   2   7  12-4.96382 10.3139   6
   2   7  13 258.757 36.4922   5
  -2   7 -13 171.127 30.2190   3
  -2  -7  13 210.859 38.3729   6
  -2  -7  13 323.497 47.5608   5
   2   7  13 230.621 34.9414   6
   2  -7 -14 6.67793 8.02218   3
   2   7  14 4.67735 7.94652   5
  -2   7 -14 4.28625 8.91594   3
  -2  -7  14-6.70460 8.05412   6
  -2  -7  14 15.3405 14.5542   5
   2   7  14 9.14569 10.2713   6
   2  -7 -15 13.0435 12.4586   3
  -2  -7  15 13.1392 11.2436   6
   2   7  15 13.8070 8.85484   5
  -2   7 -15 20.6548 11.7160   3
  -2  -7  15 31.3630 16.3583   5
   2   7  15 16.9358 11.4536   6
   2   7  16-3.99320 9.58864   6
  -2  -7  16-8.03115 15.2377   5
   2   7  16-4.56683 5.49310   5
   2  -7 -16-6.50512 9.56551   3
  -2   7 -16-4.03482 7.66337   3
  -2  -7  17 6.48875 11.0148   6
   2   7  17 3.80767 7.92111   6
  -2   7 -17 3.96745 7.53538   3
   2  -7 -17 6.45130 12.2423   3
   2   7  17 4.46577 8.47935   5
   2  -7 -18 6.49781 7.79499   3
   2   7  18-3.62065 7.52312   6
   2  -7 -19 236.757 40.4351   3
   2   7  19 198.263 29.8972   6
  -2   8  13 12.2725 11.6463   5
  -2  -8 -13-7.18835 10.5696   4
   2  -8  12 1830.88 157.266   6
  -2  -8 -12 1706.54 161.123   4
   2  -8  11 6.14680 10.4296   6
  -2  -8 -11 6.93009 16.6273   4
   2   8 -11 9.35584 15.8728   2
  -2   8  11-6.09738 7.31710   4
   2  -8  10 10545.9 714.279   6
  -2  -8 -10 10410.9 717.823   4
   2   8 -10 6051.70 713.308   2
  -2   8  10 10530.8 712.762   4
  -2   8  10 4020.53 696.844   5
   2   8  -9 20.1064 19.1221   2
   2  -8   9 25.8826 14.5928   6
  -2   8   9 7.25578 15.1443   5
  -2   8   8 15.0607 14.2924   5
  -2   8   8 5.72035 11.8971   4
  -2  -8  -8 6.26404 9.21826   4
   2  -8   8-6.62557 11.2524   6
   2   8  -8 10.0513 17.0595   2
  -2   8   7 7.81182 9.40469   5
  -2   8   7 5.59686 10.6454   4
  -2  -8  -7 12.2281 12.7281   4
   2  -8   7 13.4196 13.9637   6
   2   8  -7 9.81366 8.36233   2
  -2   8   6 160.176 41.9326   5
  -2   8   6 229.602 37.5605   4
  -2  -8  -6 123.487 32.0057   4
   2  -8   6 298.334 44.1417   6
   2   8  -6 262.666 51.0596   2
  -2   8   5-8.29960 14.0914   5
  -2  -8  -5-5.78865 10.9943   4
  -2   8   5-5.50341 8.10590   4
   2   8  -5-8.82261 16.7434   2
   2  -8   5-6.76266 11.4868   6
  -2  -8  -4 1059.46 127.594   4
  -2   8   4 1013.90 137.049   5
  -2   8   4 1315.52 130.971   4
  -2  -8  -3-5.65651 10.7331   4
  -2  -8  -3 4.86831 10.9298   5
  -2   8   3 5.59108 8.22016   4
   2   8  -3 7.77324 13.1904   2
   2   8  -2 265.903 49.2913   2
  -2  -8  -2 304.114 43.3422   5
   2   8  -2 251.485 42.5999   6
  -2   8   2 294.938 45.3671   3
   2   8  -1 5.55659 10.5706   6
  -2   8   1 6.52731 13.5863   3
  -2   8   1 17.0532 11.8387   4
  -2  -8   0 13870.4 1331.41   5
  -2   8   0 13924.1 1333.34   4
   2   8   0 16389.1 1340.41   2
   2   8   0 14955.7 1332.40   6
  -2   8   0 17048.3 1342.97   3
  -2   8  -1 28.1494 13.7162   4
   2   8   1 15.9502 11.3017   6
  -2  -8   1 26.3015 13.5969   5
  -2   8  -1 36.9686 16.6983   3
   2   8   1 35.8778 16.9906   2
  -2   8  -2 229.734 39.1223   4
   2   8   2 213.363 37.4301   6
  -2  -8   2 233.493 38.2011   5
  -2   8  -2 344.107 45.4040   3
   2   8   2 182.543 38.4242   2
  -2   8  -3 5.52333 12.3957   4
   2   8   3-5.24378 8.89640   2
  -2   8  -3-5.75855 6.90865   3
  -2  -8   3-5.49296 8.07079   5
   2   8   3 5.13322 6.15866   6
  -2  -8   4 1093.03 123.383   5
   2   8   4 1087.99 120.881   6
  -2   8  -4 1361.14 126.347   3
  -2  -8   5 5.75020 8.46105   5
  -2   8  -5 5.13679 9.75414   3
  -2  -8   6 262.015 41.9350   5
   2   8   6 253.557 38.2319   6
  -2   8  -6 232.687 36.9036   3
   2   8   7 9.59624 10.0038   6
  -2   8  -7 9.54095 8.13559   3
  -2  -8   8 5.99235 8.82131   5
   2   8   8 9.22336 11.0780   6
  -2   8  -8 4.51482 7.67936   3
  -2   8  -9 21.3506 10.3249   3
   2  -8  -9 17.7001 12.3257   3
   2   8   9 8.90950 6.66993   6
  -2  -8   9 6.10626 10.4384   5
  -2   8 -10 9818.53 868.786   3
  -2  -8  10 10661.8 878.688   6
   2   8  10 9461.54 868.521   6
   2  -8 -10 9256.10 874.212   3
  -2  -8  10 9790.67 877.052   5
  -2  -8  11-6.34638 9.35146   5
  -2   8 -11 16.2653 9.78201   3
   2   8  11 4.16557 9.37582   6
  -2   8 -12 1729.63 171.895   3
   2   8  12 1868.51 173.677   6
   2   8  13 15.8530 8.97992   6
   2  -8 -13 11.0615 10.5627   3
   2  -8 -14 2048.50 201.040   3
  -2   9   3 140.504 28.1399   4
   2   9  -1-5.46272 13.9087   2
  -2   9   0-6.56967 13.6617   2
  -2   9  -1-6.67045 9.81707   2
  -3   0   0-11.7269 22.2420   4
   3   0   0-9.10084 15.4390   3
  -3   0   0 9.85868 18.6987   5
   3   0   0 13.3837 16.0546   1
  -3   0   0-13.5275 11.4744   1
  -3   0   0 14.4104 17.2861   1
   3   0   0-13.8310 16.5912   1
   3   0   0-10.0703 17.0837   2
   3   0   0 5.85250 13.1341   6
  -3   0  -1 8.97830 17.0297   5
  -3   0  -1 14.0964 20.7105   1
   3   0   1-14.1424 16.9656   1
   3   0  -1 14.1200 16.9387   1
  -3   0   1 15.5894 22.9037   1
   3   0  -1-6.38558 12.1127   6
   3   0   1 13.8359 23.4723   1
   3   0  -1 9.96433 20.7035   2
   3   0   1-9.60916 16.3022   2
  -3   0  -1-12.0752 20.4854   4
  -3   0   1 11.4467 16.8179   4
   3   0   1-8.76014 12.8712   3
  -3   0   1-14.1976 17.0317   1
   3   0  -1-13.5984 19.9789   1
  -3   0  -1-13.2527 19.4711   1
   3   0  -1-8.81004 12.9446   3
   3   0  -1-6.09066 12.6558   6
   3   0   1-5.95851 10.1099   6
  -3   0   2-11.0302 20.9212   5
  -3   0  -2-8.45030 14.3365   5
   3   0  -2-13.9438 20.4863   1
  -3   0   2 15.4984 22.7702   1
   3   0   2 58.0761 36.9460   1
  -3   0  -2 13.8120 16.5692   1
   3   0   2-5.79634 12.0444   6
   3   0   2-13.9717 20.5273   1
   3   0   2-9.33523 20.9505   2
   3   0  -2-9.87261 16.7492   2
  -3   0   2 11.2110 13.4495   4
  -3   0  -2 11.9355 20.2485   4
   3   0   2-8.24967 17.1412   3
   3   0  -2-9.08510 15.4133   3
  -3   0  -2 6.51438 7.81664   3
   3   0  -2-6.38323 13.2637   6
  -3   0   2-14.8748 21.8540   1
  -3   0  -2-13.1671 22.3377   1
   3   0  -2 13.6730 20.0884   1
   3   0  -2-6.00256 10.1846   6
   3   0  -3 70.3786 26.9965   6
  -3   0   3 303.525 54.5040   5
  -3   0  -3 16.1208 46.9007   5
  -3   0   3 89.6944 46.7587   1
   3   0   3-14.5266 40.1802   1
  -3   0  -3 235.987 65.5799   1
   3   0  -3 48.6370 30.7763   6
   3   0   3 13.0622 30.9112   1
  -3   0   3 516.313 81.2893   4
  -3   0  -3 277.591 67.0659   4
   3   0  -3 153.640 62.2112   1
   3   0  -3-9.40053 21.8562   3
   3   0  -3 49.2725 33.8265   2
   3   0   3 124.859 44.5497   2
  -3   0   3 44.6749 39.1427   1
  -3   0  -3 52.2232 41.1154   1
  -3   0  -4-7.17431 10.5427   3
   3   0  -4-5.88086 12.2208   6
   3   0  -4 4.63382 10.4016   6
  -3   0  -4-7.57044 11.1245   5
  -3   0   4 10.8732 9.22577   5
   3   0   4 12.4503 18.2927   1
   3   0  -4-9.89095 14.5331   2
   3   0   4-8.54263 14.4938   2
  -3   0   4-10.3794 15.2506   4
   3   0  -4 12.8556 15.4227   1
   3   0   4 13.4980 16.1932   1
  -3   0   4-14.5015 17.3969   1
  -3   0  -4-12.3799 21.0028   1
   3   0  -4-9.74837 14.3237   3
  -3   0  -4 13.1681 15.7975   1
   3   0  -4-13.9621 16.7498   1
  -3   0  -5-7.00117 13.2852   3
   3   0  -5-4.32425 10.3825   6
  -3   0  -5 22.1722 22.6066   5
   3   0   5-6.53698 18.3944   6
  -3   0   5 10.8491 20.5811   5
   3   0   5 8.26477 17.1765   2
   3   0  -5 20.3035 29.8315   2
  -3   0  -5-12.1792 17.8977   4
  -3   0   5 14.6239 21.4885   1
   3   0   5-13.3779 25.3765   1
  -3   0  -5 36.7939 25.4853   1
   3   0  -5 12.4847 28.0207   1
   3   0  -5-10.2624 12.3171   3
  -3   0   5 13.4593 27.9671   1
   3   0  -5 14.2612 20.9558   1
   3   0   6 13.4245 22.7748   1
  -3   0  -6-12.1073 20.5404   1
  -3   0   6-14.5446 21.3694   1
  -3   0  -6-6.90402 10.1457   3
  -3   0   6 6.29274 13.0764   6
  -3   0  -6 6.78381 9.96913   5
   3   0   6-11.4775 19.4720   1
   3   0   6 7.02747 15.7724   6
  -3   0   6 11.1227 13.3442   5
   3   0   6 8.08644 13.7200   2
   3   0  -6-10.3882 15.2635   2
  -3   0  -6 12.1292 23.0060   4
  -3   0   6 18.5299 19.2510   4
   3   0  -6-12.0793 17.7477   1
   3   0  -6 10.1555 19.2628   3
   3   0  -6 14.4533 24.5199   1
  -3   0   6-13.5467 25.6945   1
  -3   0  -7 11.5002 21.8148   1
  -3   0   7 57.1499 29.6870   1
   3   0   7 13.3078 33.8652   1
  -3   0   7 6.44125 17.2809   6
   3   0  -7 8.49949 13.0018   6
   3   0   7 7.33024 17.5897   6
  -3   0  -7-5.97112 10.1359   5
  -3   0   7 11.3445 16.6705   5
  -3   0  -7-6.80870 14.1509   3
   3   0   7 11.5577 16.9837   1
  -3   0  -7 14.2730 24.2156   1
   3   0  -7 10.6505 20.2034   2
   3   0   7-7.68915 18.4505   2
  -3   0  -7 12.1193 20.5626   4
  -3   0   7 8.74726 19.6335   4
   3   0  -7-11.6606 17.1349   1
   3   0  -7 10.0294 17.0178   3
   3   0  -7-14.8027 17.7602   1
  -3   0   7-13.1900 19.3813   1
   3   0   8-7.84227 16.2948   6
   3   0  -8 4.25985 9.56167   6
  -3   0  -8-6.81783 20.0336   3
  -3   0  -8-5.59440 11.6249   5
  -3   0  -8 13.6980 20.1252   1
   3   0   8-11.6066 13.9240   1
  -3   0   8-11.1687 16.4094   5
   3   0  -8 10.8727 22.5909   2
   3   0   8-7.34150 13.9256   2
  -3   0  -8 12.1010 27.1570   4
  -3   0   8 8.31591 17.2788   4
   3   0  -8-11.3471 21.5223   1
   3   0  -8-9.94693 14.6147   3
  -3   0   8 12.9699 24.6001   1
   3   0  -8 14.7014 21.5993   1
  -3   0  -9 6.98736 13.2539   3
   3   0   9-12.5917 15.1055   1
   3   0   9 7.11012 13.4867   2
  -3   0  -9-13.1448 22.2998   1
   3   0   9-11.0724 16.2680   1
  -3   0   9 11.5151 9.76894   5
   3   0  -9 42.3402 33.8599   1
  -3   0   9-12.8977 18.9495   1
  -3   0  -9 11.8797 24.6830   4
  -3   0   9-8.00970 11.7688   4
  -3   0   9 12.6501 21.4607   1
   3   0  -9-10.8624 18.4282   1
   3   0  -9-9.84180 14.4602   3
   3   0   9 8.43871 14.3168   6
  -3   0 -10 5.18299 7.62185   5
   3   0  10-27.3344 16.3978   2
  -3   0 -10 12.6917 18.6489   1
  -3   0  10 6.34387 12.0367   6
[truncated: 416,057 more chars]
