# Supplementary material for: The varying temperature- and pressure-induced phase transition pathways in hybrid improper ferroelectric Sr3Sn2O7
Source: Acta Crystallogr B Struct Sci Cryst Eng Mater. 2025 Apr 14;81(Pt 3):318–24. doi: 10.1107/S2052520625002306 (PMC12147935; doi:10.1107/S2052520625002306)
Supplement: Supplementary file 1 [file b-81-00318-sup1.zip › SSO_HP_VT_CIFs/SSO_VT_CIFS/SrSnO_I19VT_24_430_2_pnab_if.cif]

data_srsno_i19vt_24_430_2_pnab_if

# start Validation Reply Form
_vrf_PLAT971_srsno_i19vt_24_430_2_pnab_if
;
PROBLEM: Check Calcd Resid. Dens.  0.63Ang From Sn1             5.60 eA-3  
RESPONSE: The sample is highly absorbing and contains a significant 
proportion of heavy elements. While efforts have been made to account
for this as best as possible, the diffractometer upon which the data 
were collected lacks a camera with which to obtain a true representation
of the crystal for a more explicit correction. The impact of this upon
the data is further compounded by the crystal existing as a highly 
anisotropic plate. Errors carried through from this in the intensities will 
increase the residual levels in the model. This is in addition to the typical
fourier rippling that is expected at heavy elements, and the impact of the
spherical contraction of the valence shell owed to the ionisation of these 
metals in this highly charge system. Since these residuals exist close to 
these heavy metal centres and the model (and symmetry) has been thoroughly 
evaluated (see the manuscript), these are believed to have no physical 
significance.
;
_vrf_PLAT972_srsno_i19vt_24_430_2_pnab_if
;
PROBLEM: Check Calcd Resid. Dens.  0.35Ang From Sr2            -4.73 eA-3  
RESPONSE: The sample is highly absorbing and contains a significant 
proportion of heavy elements. While efforts have been made to account
for this as best as possible, the diffractometer upon which the data 
were collected lacks a camera with which to obtain a true representation
of the crystal for a more explicit correction. The impact of this upon
the data is further compounded by the crystal existing as a highly 
anisotropic plate. Errors carried through from this in the intensities will 
increase the residual levels in the model. This is in addition to the typical
fourier rippling that is expected at heavy elements, and the impact of the
spherical contraction of the valence shell owed to the ionisation of these 
metals in this highly charge system. Since these residuals exist close to 
these heavy metal centres and the model (and symmetry) has been thoroughly 
evaluated (see the manuscript), these are believed to have no physical 
significance.
;
_vrf_PLAT974_srsno_i19vt_24_430_2_pnab_if
;
PROBLEM: Check Calcd Negative Resid. Density on       Sr1      -3.43 eA-3  
RESPONSE: The sample is highly absorbing and contains a significant 
proportion of heavy elements. While efforts have been made to account
for this as best as possible, the diffractometer upon which the data 
were collected lacks a camera with which to obtain a true representation
of the crystal for a more explicit correction. The impact of this upon
the data is further compounded by the crystal existing as a highly 
anisotropic plate. Errors carried through from this in the intensities will 
increase the residual levels in the model. This is in addition to the typical
fourier rippling that is expected at heavy elements, and the impact of the
spherical contraction of the valence shell owed to the ionisation of these 
metals in this highly charge system. Since these residuals exist close to 
these heavy metal centres and the model (and symmetry) has been thoroughly 
evaluated (see the manuscript), these are believed to have no physical 
significance.
;
_vrf_PLAT097_srsno_i19vt_24_430_2_pnab_if
;
PROBLEM: Large Reported Max.  (Positive) Residual Density       5.99 eA-3  
RESPONSE: The sample is highly absorbing and contains a significant 
proportion of heavy elements. While efforts have been made to account
for this as best as possible, the diffractometer upon which the data 
were collected lacks a camera with which to obtain a true representation
of the crystal for a more explicit correction. The impact of this upon
the data is further compounded by the crystal existing as a highly 
anisotropic plate. Errors carried through from this in the intensities will 
increase the residual levels in the model. This is in addition to the typical
fourier rippling that is expected at heavy elements, and the impact of the
spherical contraction of the valence shell owed to the ionisation of these 
metals in this highly charge system. Since the residual exists close to 
a heavy metal centre and the model (and symmetry) has been thoroughly 
evaluated (see the manuscript), it is believed to have no physical 
significance.
;
_vrf_PLAT112_srsno_i19vt_24_430_2_pnab_if
;
PROBLEM: ADDSYM Detects New (Pseudo) Symm. Elem         4        100 %Fit  
RESPONSE: The deviations from the high symmetry aristotype are low, 
manifesting as low intensity superstructure reflections and small deviations
from the tetragonal aristotype. The model (and symmetry) has been thoroughly
evaluated (please see the manuscript).
;
_vrf_PLAT113_srsno_i19vt_24_430_2_pnab_if
;
PROBLEM: ADDSYM Suggests Possible Pseudo/New  Space Group     I4/mmm Check 
RESPONSE: The deviations from the high symmetry aristotype are low, 
manifesting as low intensity superstructure reflections and small deviations
from the tetragonal aristotype. The model (and symmetry) has been thoroughly
evaluated (please see the manuscript).
;
_vrf_PLAT975_srsno_i19vt_24_430_2_pnab_if
;
PROBLEM: Check Calcd Resid. Dens.  0.53Ang From O4      .       1.68 eA-3  
RESPONSE: The sample is highly absorbing and contains a significant 
proportion of heavy elements. While efforts have been made to account
for this as best as possible, the diffractometer upon which the data 
were collected lacks a camera with which to obtain a true representation
of the crystal for a more explicit correction. The impact of this upon
the data is further compounded by the crystal existing as a highly 
anisotropic plate. Errors carried through from this in the intensities will 
increase the residual levels in the model. This is in addition to the typical
fourier rippling that is expected at heavy elements, and the impact of the
spherical contraction of the valence shell owed to the ionisation of these 
metals in this highly charge system. Since these residuals exist close to 
these heavy metal centres and the model (and symmetry) has been thoroughly 
evaluated (see the manuscript), these are believed to have no physical 
significance.
;
# end Validation Reply Form

_audit_creation_date               2025-01-14
_audit_creation_method
;
Olex2 1.5-ac7-013
(compiled 2025.01.02 svn.rf662f148 for Rigaku Oxford Diffraction, GUI svn.r7109)
;
_shelx_SHELXL_version_number       '2019/3'
_audit_contact_author_address      
;
Dept. of Chemistry, University of Warwick, Gibbet Hill Road, Coventry, CV4 7AL
;
_audit_contact_author_email        ?
_audit_contact_author_name         'Evie Ladbrook'
_audit_contact_author_phone        ?
_publ_contact_author_id_orcid      ?
_publ_section_references
;
Dolomanov, O.V., Bourhis, L.J., Gildea, R.J, Howard, J.A.K. & Puschmann, H.
 (2009), J. Appl. Cryst. 42, 339-341.

Sheldrick, G.M. (2008). Acta Cryst. A64, 112-122.

Sheldrick, G.M. (2015). Acta Cryst. C71, 3-8.
;
_chemical_name_common              ?
_chemical_name_systematic          ?
_chemical_formula_moiety           'O7 Sn2 Sr3'
_chemical_formula_sum              'O7 Sn2 Sr3'
_chemical_formula_weight           612.24
_chemical_melting_point            ?
_chemical_oxdiff_formula           'Sr3 Sn2 O7'
loop_
  _atom_type_symbol
  _atom_type_description
  _atom_type_scat_dispersion_real
  _atom_type_scat_dispersion_imag
  _atom_type_scat_source
 'O' 'O' 0.0101 0.0057 'International Tables Vol C Tables 4.2.6.8 and 6.1.1.4'
 'Sr' 'Sr' -1.1610 3.0594
 'International Tables Vol C Tables 4.2.6.8 and 6.1.1.4'
 'Sn' 'Sn' -0.6810 1.3529
 'International Tables Vol C Tables 4.2.6.8 and 6.1.1.4'

_shelx_space_group_comment
;
The symmetry employed for this shelxl refinement is uniquely defined
by the following loop, which should always be used as a source of
symmetry information in preference to the above space-group names.
They are only intended as comments.
;
_space_group_crystal_system        'orthorhombic'
_space_group_IT_number             60
_space_group_name_H-M_alt          'P n a b'
_space_group_name_Hall             '-P 2bc 2n'
loop_
  _space_group_symop_operation_xyz
 'x, y, z'
 'x+1/2, -y+1/2, -z+1/2'
 '-x+1/2, y, -z'
 '-x, -y+1/2, z+1/2'
 '-x, -y, -z'
 '-x-1/2, y-1/2, z-1/2'
 'x-1/2, -y, z'
 'x, y-1/2, -z-1/2'

_cell_length_a                     5.6997(3)
_cell_length_b                     5.7200(3)
_cell_length_c                     20.6913(10)
_cell_angle_alpha                  90
_cell_angle_beta                   90
_cell_angle_gamma                  90
_cell_volume                       674.58(6)
_cell_formula_units_Z              4
_cell_measurement_reflns_used      1081
_cell_measurement_temperature      430
_cell_measurement_theta_max        33.6910
_cell_measurement_theta_min        3.8040
_shelx_estimated_absorpt_T_max     0.675
_shelx_estimated_absorpt_T_min     0.330
_exptl_absorpt_coefficient_mu      28.442
_exptl_absorpt_correction_T_max    0.01079
_exptl_absorpt_correction_T_min    0.00082
_exptl_absorpt_correction_type     sphere
_exptl_absorpt_process_details
;
CrysAlisPro 1.171.43.91a (Rigaku Oxford Diffraction, 2023)
Spherical absorption correction
using equivalent radius and absorption coefficient.
Empirical absorption correction using spherical harmonics,
implemented in SCALE3 ABSPACK scaling algorithm.
;
_exptl_absorpt_special_details     ?
_exptl_crystal_colour              'clear colourless'
_exptl_crystal_colour_lustre       clear
_exptl_crystal_colour_primary      colourless
_exptl_crystal_density_diffrn      6.028
_exptl_crystal_density_meas        ?
_exptl_crystal_density_method      ?
_exptl_crystal_description         plate
_exptl_crystal_F_000               1080
_exptl_crystal_size_max            0.05
_exptl_crystal_size_mid            0.05
_exptl_crystal_size_min            0.015
_exptl_crystal_size_rad            0.400
_exptl_transmission_factor_max     ?
_exptl_transmission_factor_min     ?
_diffrn_reflns_av_R_equivalents    0.0797
_diffrn_reflns_av_unetI/netI       0.0309
_diffrn_reflns_Laue_measured_fraction_full  0.998
_diffrn_reflns_Laue_measured_fraction_max  0.966
_diffrn_reflns_limit_h_max         8
_diffrn_reflns_limit_h_min         -9
_diffrn_reflns_limit_k_max         9
_diffrn_reflns_limit_k_min         -8
_diffrn_reflns_limit_l_max         33
_diffrn_reflns_limit_l_min         -32
_diffrn_reflns_number              20900
_diffrn_reflns_point_group_measured_fraction_full  0.998
_diffrn_reflns_point_group_measured_fraction_max  0.966
_diffrn_reflns_theta_full          24.415
_diffrn_reflns_theta_max           34.171
_diffrn_reflns_theta_min           1.908
_diffrn_ambient_temperature        430
_diffrn_detector                   'Hybrid Pixel Array Detector'
_diffrn_detector_area_resol_mean   5.8140
_diffrn_measured_fraction_theta_full  0.998
_diffrn_measured_fraction_theta_max  0.966
_diffrn_measurement_details
;
List of Runs (angles in degrees, time in seconds):

  # Type    Start    End  Width  t~exp~   \w     \q     \k     \f   Frames
--------------------------------------------------------------------------
  1  \f      0.00 360.00   0.20    0.20   0.00   0.00   0.00    --  1800
  2  \w   -150.00  20.00   0.20    0.20    --   25.00   0.00 288.00  850
  3  \w   -150.00  20.00   0.20    0.20    --   25.00   0.00 216.00  850
  4  \w   -150.00  20.00   0.20    0.20    --   25.00   0.00 144.00  850
  5  \w   -150.00  20.00   0.20    0.20    --   25.00   0.00  72.00  850
  6  \w   -150.00  20.00   0.20    0.20    --   25.00   0.00   0.00  850
;
_diffrn_measurement_device         'abstract diffractometer'
_diffrn_measurement_device_type   
 'dectris-CrysAlisPro-abstract goniometer imported dectris images'
_diffrn_measurement_method         '\w and \f scans'
_diffrn_orient_matrix_type        
 'CrysAlisPro convention (1999,Acta A55,543-557)'
_diffrn_orient_matrix_UB_11        -0.0008922706
_diffrn_orient_matrix_UB_12        -0.0078009154
_diffrn_orient_matrix_UB_13        0.0332295192
_diffrn_orient_matrix_UB_21        -0.1204162253
_diffrn_orient_matrix_UB_22        -0.0103448288
_diffrn_orient_matrix_UB_23        -0.0004260018
_diffrn_orient_matrix_UB_31        0.0104714473
_diffrn_orient_matrix_UB_32        -0.1197079042
_diffrn_orient_matrix_UB_33        -0.0021306051
_diffrn_radiation_monochromator    synchrotron
_diffrn_radiation_probe            x-ray
_diffrn_radiation_type             synchrotron
_diffrn_radiation_wavelength       0.6889
_diffrn_source                     synchrotron
_reflns_Friedel_coverage           0.000
_reflns_Friedel_fraction_full      .
_reflns_Friedel_fraction_max       .
_reflns_number_gt                  1097
_reflns_number_total               1482
_reflns_special_details
;
 Reflections were merged by SHELXL according to the crystal
 class for the calculation of statistics and refinement.
 
 _reflns_Friedel_fraction is defined as the number of unique
 Friedel pairs measured divided by the number that would be
 possible theoretically, ignoring centric projections and
 systematic absences.
;
_reflns_threshold_expression       'I > 2\s(I)'
_computing_cell_refinement         'CrysAlisPro 1.171.43.91a (Rigaku OD, 2023)'
_computing_data_collection        
 'CrysAlisPro 1.171.43.91a (Rigaku OD, 2023) (IMPORT)'
_computing_data_reduction          'CrysAlisPro 1.171.43.91a (Rigaku OD, 2023)'
_computing_molecular_graphics      'Olex2 1.5-ac7-013 (Dolomanov et al., 2009)'
_computing_publication_material    'Olex2 1.5-ac7-013 (Dolomanov et al., 2009)'
_computing_structure_refinement    'SHELXL 2019/3 (Sheldrick, 2015)'
_computing_structure_solution      'SHELXS  (Sheldrick, 2008)'
_refine_diff_density_max           5.988
_refine_diff_density_min           -4.481
_refine_diff_density_rms           1.056
_refine_ls_extinction_coef         .
_refine_ls_extinction_method       none
_refine_ls_goodness_of_fit_ref     1.011
_refine_ls_hydrogen_treatment      undef
_refine_ls_matrix_type             full
_refine_ls_number_parameters       56
_refine_ls_number_reflns           1482
_refine_ls_number_restraints       0
_refine_ls_R_factor_all            0.0875
_refine_ls_R_factor_gt             0.0821
_refine_ls_restrained_S_all        1.011
_refine_ls_shift/su_max            0.001
_refine_ls_shift/su_mean           0.000
_refine_ls_structure_factor_coef   Fsqd
_refine_ls_weighting_details      
 'w=1/[\s^2^(Fo^2^)+(0.1845P)^2^] where P=(Fo^2^+2Fc^2^)/3'
_refine_ls_weighting_scheme        calc
_refine_ls_wR_factor_gt            0.2175
_refine_ls_wR_factor_ref           0.2397
_refine_special_details
;
All atoms were refined as anisotropic without the need for any restraints.
;
_olex2_refinement_description
;
;
_atom_sites_solution_hydrogens     .
_atom_sites_solution_primary       isomorph
_atom_sites_solution_secondary     difmap
loop_
  _atom_site_label
  _atom_site_type_symbol
  _atom_site_fract_x
  _atom_site_fract_y
  _atom_site_fract_z
  _atom_site_U_iso_or_equiv
  _atom_site_adp_type
  _atom_site_occupancy
  _atom_site_site_symmetry_order
  _atom_site_calc_flag
  _atom_site_refinement_flags_posn
  _atom_site_refinement_flags_adp
  _atom_site_refinement_flags_occupancy
  _atom_site_disorder_assembly
  _atom_site_disorder_group
 Sn1 Sn 0.75190(3) 0.25022(3) 0.09824(4) 0.0240(3) Uani 1 1 d . . . . .
 Sr1 Sr 0.250000 0.25198(7) 0.000000 0.0297(4) Uani 1 2 d S T P . .
 Sr2 Sr 0.25870(8) 0.24361(6) 0.18716(7) 0.0305(3) Uani 1 1 d . . . . .
 O1 O 0.750000 0.2916(11) 0.000000 0.0396(11) Uani 1 2 d S T P . .
 O2 O 0.7477(5) 0.2174(8) 0.1962(4) 0.0392(8) Uani 1 1 d . . . . .
 O3 O 0.4775(5) 0.0249(5) 0.08920(16) 0.0368(6) Uani 1 1 d . . . . .
 O4 O 0.0265(5) 0.4751(5) 0.10396(16) 0.0387(6) Uani 1 1 d . . . . .

loop_
  _atom_site_aniso_label
  _atom_site_aniso_U_11
  _atom_site_aniso_U_22
  _atom_site_aniso_U_33
  _atom_site_aniso_U_23
  _atom_site_aniso_U_13
  _atom_site_aniso_U_12
 Sn1 0.0223(4) 0.0234(4) 0.0263(4) -0.00009(5) 0.00000(5) -0.00001(4)
 Sr1 0.0289(5) 0.0293(5) 0.0309(8) 0.000 -0.00051(12) 0.000
 Sr2 0.0308(4) 0.0307(4) 0.0299(5) 0.00065(9) -0.00008(10) 0.00104(8)
 O1 0.051(3) 0.040(2) 0.028(2) 0.000 0.0029(12) 0.000
 O2 0.047(2) 0.0398(15) 0.0302(16) 0.001(2) -0.0002(9) -0.0025(9)
 O3 0.0305(11) 0.0332(11) 0.0468(14) 0.0014(9) 0.0010(9) -0.0084(9)
 O4 0.0297(10) 0.0353(11) 0.0512(15) 0.0036(10) 0.0005(9) -0.0089(9)

_geom_special_details
;
 All esds (except the esd in the dihedral angle between two l.s. planes)
 are estimated using the full covariance matrix.  The cell esds are taken
 into account individually in the estimation of esds in distances, angles
 and torsion angles; correlations between esds in cell parameters are only
 used when they are defined by crystal symmetry.  An approximate (isotropic)
 treatment of cell esds is used for estimating esds involving l.s. planes.
;
loop_
  _geom_bond_atom_site_label_1
  _geom_bond_atom_site_label_2
  _geom_bond_distance
  _geom_bond_site_symmetry_2
  _geom_bond_publ_flag
 Sn1 Sr1 3.4917(5) 1_655 ?
 Sn1 Sr1 3.4986(6) 5_665 ?
 Sn1 Sr2 3.4250(8) 1_655 ?
 Sn1 Sr2 3.4306(8) 7_665 ?
 Sn1 Sr2 3.3599(8) . ?
 Sn1 Sr2 3.3714(8) 7_655 ?
 Sn1 O1 2.0466(10) . ?
 Sn1 O2 2.035(8) . ?
 Sn1 O3 2.041(2) 7_655 ?
 Sn1 O3 2.036(2) . ?
 Sn1 O4 2.033(2) 7_665 ?
 Sn1 O4 2.030(2) 1_655 ?
 Sr1 O1 3.110(6) 5_655 ?
 Sr1 O1 2.8588(5) . ?
 Sr1 O1 2.8588(5) 1_455 ?
 Sr1 O1 2.611(6) 5_665 ?
 Sr1 O3 2.603(4) . ?
 Sr1 O3 2.886(3) 7 ?
 Sr1 O3 2.886(3) 5_655 ?
 Sr1 O3 2.603(4) 3 ?
 Sr1 O4 3.090(4) 7_665 ?
 Sr1 O4 2.807(3) . ?
 Sr1 O4 3.090(4) 5_565 ?
 Sr1 O4 2.807(3) 3 ?
 Sr2 O2 2.425(9) 2_455 ?
 Sr2 O2 3.089(4) 7_565 ?
 Sr2 O2 2.922(3) 1_455 ?
 Sr2 O2 2.645(5) 7 ?
 Sr2 O2 2.797(3) . ?
 Sr2 O3 3.006(4) 7 ?
 Sr2 O3 2.689(3) . ?
 Sr2 O4 2.808(3) 7_665 ?
 Sr2 O4 2.543(4) . ?

loop_
  _geom_angle_atom_site_label_1
  _geom_angle_atom_site_label_2
  _geom_angle_atom_site_label_3
  _geom_angle
  _geom_angle_site_symmetry_1
  _geom_angle_site_symmetry_3
  _geom_angle_publ_flag
 Sr1 Sn1 Sr1 70.240(14) 1_655 5_665 ?
 Sr2 Sn1 Sr1 108.105(13) 7_655 1_655 ?
 Sr2 Sn1 Sr1 177.56(2) . 1_655 ?
 Sr2 Sn1 Sr1 108.951(12) . 5_665 ?
 Sr2 Sn1 Sr1 177.51(2) 7_655 5_665 ?
 Sr2 Sn1 Sr1 108.888(12) 1_655 5_665 ?
 Sr2 Sn1 Sr1 68.10(2) 1_655 1_655 ?
 Sr2 Sn1 Sr1 107.494(15) 7_665 1_655 ?
 Sr2 Sn1 Sr1 67.96(2) 7_665 5_665 ?
 Sr2 Sn1 Sr2 74.05(2) . 7_665 ?
 Sr2 Sn1 Sr2 114.47(4) 7_655 7_665 ?
 Sr2 Sn1 Sr2 72.622(19) . 7_655 ?
 Sr2 Sn1 Sr2 73.243(19) 1_655 7_665 ?
 Sr2 Sn1 Sr2 71.81(2) 7_655 1_655 ?
 Sr2 Sn1 Sr2 114.29(4) . 1_655 ?
 O1 Sn1 Sr1 47.83(17) . 5_665 ?
 O1 Sn1 Sr1 54.951(19) . 1_655 ?
 O1 Sn1 Sr2 129.73(17) . 7_655 ?
 O1 Sn1 Sr2 122.74(2) . . ?
 O1 Sn1 Sr2 115.79(17) . 7_665 ?
 O1 Sn1 Sr2 122.64(2) . 1_655 ?
 O2 Sn1 Sr1 130.80(13) . 5_665 ?
 O2 Sn1 Sr1 126.12(8) . 1_655 ?
 O2 Sn1 Sr2 51.65(14) . 7_655 ?
 O2 Sn1 Sr2 56.21(9) . . ?
 O2 Sn1 Sr2 58.26(9) . 1_655 ?
 O2 Sn1 Sr2 62.86(13) . 7_665 ?
 O2 Sn1 O1 178.33(13) . . ?
 O2 Sn1 O3 91.58(14) . 7_655 ?
 O2 Sn1 O3 91.39(13) . . ?
 O3 Sn1 Sr1 55.71(8) 7_655 1_655 ?
 O3 Sn1 Sr1 117.36(11) . 5_665 ?
 O3 Sn1 Sr1 124.97(9) . 1_655 ?
 O3 Sn1 Sr1 125.19(9) 7_655 5_665 ?
 O3 Sn1 Sr2 126.33(9) . 7_665 ?
 O3 Sn1 Sr2 52.89(8) 7_655 7_655 ?
 O3 Sn1 Sr2 53.15(8) . . ?
 O3 Sn1 Sr2 61.86(11) . 7_655 ?
 O3 Sn1 Sr2 124.66(9) 7_655 . ?
 O3 Sn1 Sr2 133.85(11) 7_655 7_665 ?
 O3 Sn1 Sr2 60.62(10) 7_655 1_655 ?
 O3 Sn1 Sr2 133.67(11) . 1_655 ?
 O3 Sn1 O1 90.09(15) 7_655 . ?
 O3 Sn1 O1 88.74(13) . . ?
 O3 Sn1 O3 89.28(2) . 7_655 ?
 O4 Sn1 Sr1 53.49(9) 1_655 1_655 ?
 O4 Sn1 Sr1 53.33(9) 7_665 5_665 ?
 O4 Sn1 Sr1 123.05(9) 7_665 1_655 ?
 O4 Sn1 Sr1 61.34(10) 1_655 5_665 ?
 O4 Sn1 Sr2 120.68(11) 7_665 1_655 ?
 O4 Sn1 Sr2 128.35(9) 1_655 . ?
 O4 Sn1 Sr2 47.56(10) 1_655 1_655 ?
 O4 Sn1 Sr2 54.91(9) 1_655 7_665 ?
 O4 Sn1 Sr2 128.54(9) 7_665 7_655 ?
 O4 Sn1 Sr2 47.44(11) 7_665 7_665 ?
 O4 Sn1 Sr2 119.37(11) 1_655 7_655 ?
 O4 Sn1 Sr2 56.51(9) 7_665 . ?
 O4 Sn1 O1 87.99(14) 7_665 . ?
 O4 Sn1 O1 89.35(13) 1_655 . ?
 O4 Sn1 O2 90.54(13) 1_655 . ?
 O4 Sn1 O2 90.34(13) 7_665 . ?
 O4 Sn1 O3 90.47(9) 1_655 7_655 ?
 O4 Sn1 O3 178.08(12) 7_665 7_655 ?
 O4 Sn1 O3 178.06(13) 1_655 . ?
 O4 Sn1 O3 90.53(9) 7_665 . ?
 O4 Sn1 O4 89.662(18) 1_655 7_665 ?
 O1 Sr1 O1 94.55(12) . 5_655 ?
 O1 Sr1 O1 94.55(12) 1_455 5_655 ?
 O1 Sr1 O1 85.45(12) 5_665 1_455 ?
 O1 Sr1 O1 180.0 5_665 5_655 ?
 O1 Sr1 O1 170.9(2) 1_455 . ?
 O1 Sr1 O1 85.45(12) 5_665 . ?
 O1 Sr1 O3 123.28(5) 5_665 5_655 ?
 O1 Sr1 O3 125.46(10) 1_455 5_655 ?
 O1 Sr1 O3 123.28(5) 5_665 7 ?
 O1 Sr1 O3 125.46(10) . 7 ?
 O1 Sr1 O3 60.46(9) . 5_655 ?
 O1 Sr1 O3 60.46(9) 1_455 7 ?
 O1 Sr1 O4 62.95(6) 5_665 3 ?
 O1 Sr1 O4 117.93(9) 1_455 7_665 ?
 O1 Sr1 O4 59.66(5) 5_665 5_565 ?
 O1 Sr1 O4 62.95(6) 5_665 . ?
 O1 Sr1 O4 56.73(8) . 7_665 ?
 O1 Sr1 O4 59.66(5) 5_665 7_665 ?
 O1 Sr1 O4 117.93(9) . 5_565 ?
 O1 Sr1 O4 56.73(8) 1_455 5_565 ?
 O3 Sr1 O1 119.94(5) . 5_665 ?
 O3 Sr1 O1 60.06(6) . 5_655 ?
 O3 Sr1 O1 60.06(6) 3 5_655 ?
 O3 Sr1 O1 56.72(5) 5_655 5_655 ?
 O3 Sr1 O1 62.81(9) . . ?
 O3 Sr1 O1 122.42(9) . 1_455 ?
 O3 Sr1 O1 62.81(9) 3 1_455 ?
 O3 Sr1 O1 122.42(9) 3 . ?
 O3 Sr1 O1 56.72(5) 7 5_655 ?
 O3 Sr1 O1 119.94(6) 3 5_665 ?
 O3 Sr1 O3 113.44(11) 5_655 7 ?
 O3 Sr1 O3 62.66(6) . 7 ?
 O3 Sr1 O3 84.92(10) . 5_655 ?
 O3 Sr1 O3 62.66(6) 3 5_655 ?
 O3 Sr1 O3 84.93(10) 3 7 ?
 O3 Sr1 O3 120.12(11) . 3 ?
 O3 Sr1 O4 96.12(10) 5_655 5_565 ?
 O3 Sr1 O4 60.29(6) 3 5_565 ?
 O3 Sr1 O4 96.12(10) 7 7_665 ?
 O3 Sr1 O4 122.98(8) . 3 ?
 O3 Sr1 O4 178.93(9) . 5_565 ?
 O3 Sr1 O4 116.61(8) 7 5_565 ?
 O3 Sr1 O4 84.81(11) 3 3 ?
 O3 Sr1 O4 84.81(11) . . ?
 O3 Sr1 O4 116.61(8) 5_655 7_665 ?
 O3 Sr1 O4 122.98(8) 3 . ?
 O3 Sr1 O4 178.93(9) 3 7_665 ?
 O3 Sr1 O4 60.29(6) . 7_665 ?
 O4 Sr1 O1 114.60(9) . . ?
 O4 Sr1 O1 60.76(8) 3 . ?
 O4 Sr1 O1 120.34(5) 7_665 5_655 ?
 O4 Sr1 O1 117.05(6) . 5_655 ?
 O4 Sr1 O1 114.60(9) 3 1_455 ?
 O4 Sr1 O1 60.76(8) . 1_455 ?
 O4 Sr1 O1 120.34(5) 5_565 5_655 ?
 O4 Sr1 O1 117.05(6) 3 5_655 ?
 O4 Sr1 O3 60.99(6) 3 5_655 ?
 O4 Sr1 O3 60.99(6) . 7 ?
 O4 Sr1 O3 169.73(14) 3 7 ?
 O4 Sr1 O3 169.73(14) . 5_655 ?
 O4 Sr1 O4 125.90(11) . 3 ?
 O4 Sr1 O4 94.15(9) 3 7_665 ?
 O4 Sr1 O4 94.15(9) . 5_565 ?
 O4 Sr1 O4 119.31(9) 7_665 5_565 ?
 O4 Sr1 O4 57.88(5) . 7_665 ?
 O4 Sr1 O4 57.88(5) 3 5_565 ?
 Sn1 Sr2 Sn1 73.75(2) . 7 ?
 Sn1 Sr2 Sn1 72.925(19) 7 1_455 ?
 Sn1 Sr2 Sn1 114.29(4) . 1_455 ?
 O2 Sr2 Sn1 150.39(18) 1_455 . ?
 O2 Sr2 Sn1 151.25(18) . 1_455 ?
 O2 Sr2 Sn1 37.13(18) 7 7 ?
 O2 Sr2 Sn1 128.31(10) 2_455 7 ?
 O2 Sr2 Sn1 88.88(14) 1_455 7 ?
 O2 Sr2 Sn1 91.66(11) 7 1_455 ?
 O2 Sr2 Sn1 90.18(14) . 7 ?
 O2 Sr2 Sn1 37.21(17) . . ?
 O2 Sr2 Sn1 92.22(10) 7_565 . ?
 O2 Sr2 Sn1 90.25(10) 7_565 1_455 ?
 O2 Sr2 Sn1 150.33(17) 7_565 7 ?
 O2 Sr2 Sn1 36.33(16) 1_455 1_455 ?
 O2 Sr2 Sn1 124.45(7) 2_455 . ?
 O2 Sr2 Sn1 120.79(7) 2_455 1_455 ?
 O2 Sr2 Sn1 94.00(11) 7 . ?
 O2 Sr2 O2 170.4(2) . 1_455 ?
 O2 Sr2 O2 93.99(11) . 7_565 ?
 O2 Sr2 O2 91.55(11) 1_455 7_565 ?
 O2 Sr2 O2 87.95(19) 2_455 . ?
 O2 Sr2 O2 88.02(10) 7 . ?
 O2 Sr2 O2 85.15(19) 2_455 1_455 ?
 O2 Sr2 O2 91.2(2) 2_455 7 ?
 O2 Sr2 O2 85.46(10) 7 1_455 ?
 O2 Sr2 O2 172.1(3) 7 7_565 ?
 O2 Sr2 O2 81.24(16) 2_455 7_565 ?
 O2 Sr2 O3 134.78(11) 2_455 7 ?
 O2 Sr2 O3 61.68(16) 7 7 ?
 O2 Sr2 O3 123.29(17) . 7 ?
 O2 Sr2 O3 66.43(17) 7 . ?
 O2 Sr2 O3 143.63(13) 2_455 . ?
 O2 Sr2 O3 59.03(17) 1_455 7 ?
 O2 Sr2 O4 128.87(15) 7 7_665 ?
 O2 Sr2 O4 127.78(12) 2_455 . ?
 O2 Sr2 O4 61.96(13) . 7_665 ?
 O2 Sr2 O4 124.88(13) 2_455 7_665 ?
 O3 Sr2 Sn1 89.50(8) . 1_455 ?
 O3 Sr2 Sn1 36.26(4) 7 1_455 ?
 O3 Sr2 Sn1 37.29(5) . . ?
 O3 Sr2 Sn1 94.74(6) 7 . ?
 O3 Sr2 Sn1 36.66(4) 7 7 ?
 O3 Sr2 Sn1 37.25(5) . 7 ?
 O3 Sr2 O2 119.11(18) . 1_455 ?
 O3 Sr2 O2 121.29(16) . 7_565 ?
 O3 Sr2 O2 122.67(14) 7 7_565 ?
 O3 Sr2 O2 64.11(18) . . ?
 O3 Sr2 O3 60.08(6) . 7 ?
 O3 Sr2 O4 63.40(6) . 7_665 ?
 O4 Sr2 Sn1 36.08(5) . 1_455 ?
 O4 Sr2 Sn1 98.73(7) 7_665 7 ?
 O4 Sr2 Sn1 93.37(7) . . ?
 O4 Sr2 Sn1 37.14(4) 7_665 . ?
 O4 Sr2 Sn1 97.06(7) 7_665 1_455 ?
 O4 Sr2 Sn1 93.49(7) . 7 ?
 O4 Sr2 O2 63.35(13) . 1_455 ?
 O4 Sr2 O2 60.71(15) . 7_565 ?
 O4 Sr2 O2 126.26(14) . . ?
 O4 Sr2 O2 58.41(14) 7_665 7_565 ?
 O4 Sr2 O2 123.69(16) . 7 ?
 O4 Sr2 O2 127.62(13) 7_665 1_455 ?
 O4 Sr2 O3 99.74(11) 7_665 7 ?
 O4 Sr2 O3 88.47(12) . . ?
 O4 Sr2 O3 62.10(7) . 7 ?
 O4 Sr2 O4 64.50(6) . 7_665 ?
 Sn1 O1 Sn1 166.7(3) . 3_655 ?
 Sn1 O1 Sr1 89.17(3) 3_655 . ?
 Sn1 O1 Sr1 83.35(17) 3_655 5_655 ?
 Sn1 O1 Sr1 96.65(17) 3_655 5_665 ?
 Sn1 O1 Sr1 89.17(3) . 1_655 ?
 Sn1 O1 Sr1 83.35(17) . 5_655 ?
 Sn1 O1 Sr1 96.65(17) . 5_665 ?
 Sn1 O1 Sr1 89.78(3) . . ?
 Sn1 O1 Sr1 89.77(3) 3_655 1_655 ?
 Sr1 O1 Sr1 180.0 5_665 5_655 ?
 Sr1 O1 Sr1 94.55(12) 5_665 1_655 ?
 Sr1 O1 Sr1 170.9(2) . 1_655 ?
 Sr1 O1 Sr1 94.55(12) 5_665 . ?
 Sr1 O1 Sr1 85.45(12) 1_655 5_655 ?
 Sr1 O1 Sr1 85.45(12) . 5_655 ?
 Sn1 O2 Sr2 169.2(2) . 2 ?
 Sn1 O2 Sr2 91.2(3) . 7_655 ?
 Sn1 O2 Sr2 86.58(19) . . ?
 Sn1 O2 Sr2 81.24(14) . 7_665 ?
 Sn1 O2 Sr2 85.41(18) . 1_655 ?
 Sr2 O2 Sr2 87.87(10) . 7_665 ?
 Sr2 O2 Sr2 172.1(3) 7_655 7_665 ?
 Sr2 O2 Sr2 91.32(12) 7_655 1_655 ?
 Sr2 O2 Sr2 99.28(19) 2 7_655 ?
 Sr2 O2 Sr2 85.69(9) 1_655 7_665 ?
 Sr2 O2 Sr2 94.14(12) 7_655 . ?
 Sr2 O2 Sr2 91.90(19) 2 1_655 ?
 Sr2 O2 Sr2 95.0(2) 2 . ?
 Sr2 O2 Sr2 88.2(2) 2 7_665 ?
 Sr2 O2 Sr2 170.4(2) . 1_655 ?
 Sn1 O3 Sn1 164.6(2) . 7 ?
 Sn1 O3 Sr1 88.55(9) 7 5_655 ?
 Sn1 O3 Sr1 97.58(12) . . ?
 Sn1 O3 Sr1 89.58(10) . 5_655 ?
 Sn1 O3 Sr1 97.82(12) 7 . ?
 Sn1 O3 Sr2 89.56(10) . . ?
 Sn1 O3 Sr2 83.12(11) 7 7_655 ?
 Sn1 O3 Sr2 89.86(10) 7 . ?
 Sn1 O3 Sr2 81.48(11) . 7_655 ?
 Sr1 O3 Sr1 95.08(10) . 5_655 ?
 Sr1 O3 Sr2 177.09(12) . 7_655 ?
 Sr1 O3 Sr2 82.18(9) 5_655 7_655 ?
 Sr1 O3 Sr2 94.09(11) . . ?
 Sr2 O3 Sr1 170.83(16) . 5_655 ?
 Sr2 O3 Sr2 88.66(10) . 7_655 ?
 Sn1 O4 Sn1 166.9(2) 1_455 7_565 ?
 Sn1 O4 Sr1 90.98(10) 1_455 . ?
 Sn1 O4 Sr1 83.47(11) 1_455 5_565 ?
 Sn1 O4 Sr1 83.76(11) 7_565 5_565 ?
 Sn1 O4 Sr1 91.15(10) 7_565 . ?
 Sn1 O4 Sr2 86.35(10) 7_565 7_565 ?
 Sn1 O4 Sr2 96.36(12) 1_455 . ?
 Sn1 O4 Sr2 96.49(12) 7_565 . ?
 Sn1 O4 Sr2 88.83(10) 1_455 7_565 ?
 Sr1 O4 Sr1 85.85(9) . 5_565 ?
 Sr1 O4 Sr2 167.75(15) . 7_565 ?
 Sr2 O4 Sr1 92.63(11) . . ?
 Sr2 O4 Sr1 178.47(13) . 5_565 ?
 Sr2 O4 Sr1 81.95(10) 7_565 5_565 ?
 Sr2 O4 Sr2 99.56(12) . 7_565 ?

_shelx_res_file
;
TITL SrSnO_I19VT_24_430_2_pnab_if in Pnab
    srsno_i19vt_24_430_2_pnab_if.res
    created by SHELXL-2019/3 at 11:30:07 on 14-Jan-2025
REM Pnab (#60 with fixed user cell
CELL 0.6889 5.699657 5.720015 20.691292 90 90 90
ZERR 4 0.000276 0.000292 0.001039 0 0 0
LATT 1
SYMM 0.5+X,0.5-Y,0.5-Z
SYMM 0.5-X,+Y,-Z
SYMM -X,0.5-Y,0.5+Z
SFAC O Sr Sn
DISP O 0.0101 0.0057 30.1044
DISP Sn -0.681 1.3529 5641.0613
DISP Sr -1.161 3.0594 12162.7002
UNIT 28 12 8

L.S. 10
PLAN  5
SIZE 0.05 0.05 0.015
TEMP 146.85
CONF
LIST 4
MORE -1
fmap 2
acta
OMIT 0 0 -10
OMIT 0 0 -4
OMIT 0 2 0
OMIT 1 1 -5
REM <olex2.extras>
REM <HklSrc "%.\\SrSnO_I19VT_24_430_2_pnab_if.hkl">
REM </olex2.extras>

WGHT    0.184500
FVAR       1.23659
SN1   3    0.751896    0.250225    0.098243    11.00000    0.02226    0.02342 =
         0.02631   -0.00009    0.00000   -0.00001
SR1   2    0.250000    0.251978    0.000000    10.50000    0.02891    0.02933 =
         0.03094    0.00000   -0.00051    0.00000
SR2   2    0.258699    0.243613    0.187165    11.00000    0.03076    0.03072 =
         0.02989    0.00065   -0.00008    0.00104
O1    1    0.750000    0.291644    0.000000    10.50000    0.05115    0.03983 =
         0.02775    0.00000    0.00290    0.00000
O2    1    0.747716    0.217445    0.196188    11.00000    0.04737    0.03985 =
         0.03024    0.00133   -0.00024   -0.00247
O3    1    0.477468    0.024862    0.089199    11.00000    0.03048    0.03320 =
         0.04684    0.00140    0.00099   -0.00837
O4    1    0.026542    0.475117    0.103957    11.00000    0.02968    0.03530 =
         0.05119    0.00361    0.00047   -0.00886
HKLF 4


REM  SrSnO_I19VT_24_430_2_pnab_if in Pnab
REM wR2 = 0.2397, GooF = S = 1.011, Restrained GooF = 1.011 for all data
REM R1 = 0.0821 for 1097 Fo > 4sig(Fo) and 0.0875 for all 1482 data
REM 56 parameters refined using 0 restraints

END

WGHT      0.1845      0.0000

REM Highest difference peak  5.988,  deepest hole -4.481,  1-sigma level  1.056
Q1    1   0.8368  0.3264  0.0989  11.00000  0.05    5.99
Q2    1   0.8256  0.1562  0.0983  11.00000  0.05    5.83
Q3    1   0.6765  0.3438  0.0969  11.00000  0.05    5.73
Q4    1   0.6752  0.1556  0.0963  11.00000  0.05    5.71
Q5    1   0.3218  0.1572  0.1846  11.00000  0.05    4.00
;
_shelx_res_checksum                93406
_shelx_hkl_file
;
   0   0  -2 35206.9 2749.37   1
   0   0   2 22683.0 2743.25   3
   0   0   2 34805.5 2728.10   1
   0   0   2 32803.0 2685.96   6
   0   0   2 26582.3 2661.74   5
   0   0  -2 25171.2 2658.17   5
   0   0   3 27.4181 57.1817   4
   0   0  -3-30.2819 44.6572   4
   0   0  -3-10.5795 15.6052   5
   0   0   3 10.8413 15.9911   5
   0   0  -3 33.4790 40.3124   1
   0   0  -3 11.5011 19.5872   2
   0   0   3-14.4319 34.7556   2
   0   0   3 45.6429 38.8621   3
   0   0  -3 26.5926 22.6436   1
   0   0   3-24.6224 36.3116   1
   0   0   3 16.1604 23.8338   6
   0   0  -3 16.4753 24.2981   6
   0   0   4 135441. 15022.2   5
   0   0  -4 146215. 15019.3   5
   0   0  -4 236504. 15179.4   4
   0   0   4 181258. 15109.1   4
   0   0  -4 164032. 15025.9   2
   0   0   4 129784. 15139.3   3
   0   0  -4 164521. 15112.7   1
   0   0   4 189042. 15106.7   1
   0   0  -4 181440. 15065.3   6
   0   0   4 156915. 15042.0   6
   0   0  -4 177757. 15140.6   1
   0   0   4 159440. 15126.5   1
   0   0  -5 35.4243 52.2409   4
   0   0   5 29.6097 56.3723   4
   0   0  -5-12.9318 24.6227   5
   0   0   5-13.3800 22.7870   5
   0   0  -5 41.0576 60.5480   1
   0   0   5-40.1239 48.3134   1
   0   0  -5 26.0807 24.8293   2
   0   0   5-51.9692 44.2486   3
   0   0   5-30.9611 45.6593   1
   0   0  -5 32.6964 62.2486   1
   0   0  -5 18.8906 22.7489   6
   0   0   5 36.9435 38.5249   6
   0   0   6 3828.75 405.612   5
   0   0  -6 3379.44 397.384   5
   0   0   6 3695.30 452.056   4
   0   0  -6 4036.90 482.727   4
   0   0  -6 3375.89 552.428   3
   0   0  -6 3708.55 402.538   2
   0   0   6 3298.92 510.072   3
   0   0   6 4523.61 476.988   1
   0   0  -6 4134.50 477.696   1
   0   0  -6 4207.30 431.530   6
   0   0   6 3283.19 413.342   6
   0   0  -6 4547.06 521.375   1
   0   0   6 4162.66 501.028   1
   0   0   7 50.8033 68.4206   4
   0   0   7 38.8356 66.1605   1
   0   0  -7 40.1026 48.3285   1
   0   0   7 14.3560 36.7240   5
   0   0  -7 12.9804 24.7946   5
   0   0   7 16.9804 32.3903   6
   0   0  -7 54.8615 49.2774   6
   0   0  -7-66.3632 79.9313   3
   0   0   7 46.4613 68.5451   3
   0   0  -7 32.4646 61.8391   1
   0   0  -7 12.7006 30.6515   2
   0   0   8 7825.52 875.556   6
   0   0   8 10777.5 928.514   4
   0   0  -8 8597.51 935.940   4
   0   0  -8 9559.42 947.346   1
   0   0   8 9258.29 940.050   1
   0   0   8 8704.64 963.443   1
   0   0  -8 9168.52 870.320   5
   0   0   8 8655.43 871.417   5
   0   0  -8 8496.31 1046.51   3
   0   0  -8 8584.40 866.336   2
   0   0  -9-35.1810 42.3606   1
   0   0   9-12.8774 24.5167   5
   0   0   9-15.0780 31.4459   6
   0   0  -9 59.7799 88.1561   3
   0   0  -9 29.1521 55.5001   1
   0   0   9 25.2658 43.0232   1
   0   0  -9 11.2990 25.4529   2
   0   0  10 726851. 80084.4   6
   0   0 -10 993216. 80153.7   4
   0   0 -10 959860. 80081.1   2
   0   0 -10 863019. 80260.3   3
   0   0  10 990144. 80144.9   1
   0   0 -10 924988. 80161.7   1
   0   0  10 941663. 80174.0   1
   0   0 -10 999999. 80185.7   1
   0   0  10 713416. 80073.7   5
   0   0 -11-21.8985 32.2932   4
   0   0  11-28.9750 42.7288   1
   0   0 -11-29.9536 57.0255   1
   0   0  11-10.9168 22.7670   5
   0   0  11 25.0615 32.0062   6
   0   0 -11 13.4032 22.8230   2
   0   0 -11 9.98421 19.0080   2
   0   0  11 20.9132 39.8146   1
   0   0 -11-25.2103 42.9282   1
   0   0 -12 125484. 10041.0   2
   0   0  12 97947.4 10026.5   6
   0   0 -12 95152.7 10153.6   3
   0   0  12 116057. 10067.1   1
   0   0 -12 105579. 10084.2   1
   0   0  12 94362.9 10020.2   5
   0   0 -12 116547. 10070.7   4
   0   0 -12 112948. 10021.3   2
   0   0 -13-17.9829 37.5037   4
   0   0 -13 24.6554 29.6871   1
   0   0 -13 22.1314 32.6368   2
   0   0  13-10.8720 13.0912   6
   0   0  13 23.6121 34.8204   1
   0   0 -13-8.28870 17.2866   2
   0   0 -13-42.1626 35.8976   3
   0   0 -13 20.9576 30.9059   1
   0   0  13-17.7002 30.1402   1
   0   0  14 59845.8 6216.27   6
   0   0 -14 64771.0 6328.60   3
   0   0 -14 64239.0 6267.77   1
   0   0  14 71098.6 6273.84   1
   0   0 -14 63100.4 6246.47   4
   0   0  14 67622.6 6216.14   5
   0   0 -14 75002.1 6224.84   2
   0   0 -15-35.1083 42.2790   3
   0   0  15-19.9535 24.0363   1
   0   0  15 15.3199 29.1750   1
   0   0 -15-15.0220 22.1645   4
   0   0  15-8.43398 14.3798   5
   0   0 -16 1601.98 224.216   1
   0   0  16 2024.44 234.369   1
   0   0 -16 1844.25 226.064   1
   0   0  16 1919.42 217.157   1
   0   0 -16 1990.54 280.189   3
   0   0 -16 1556.71 191.209   2
   0   0 -16 1439.45 209.321   4
   0   0  16 1791.67 192.694   5
   0   0 -17 18.0945 21.8023   1
   0   0  17 17.0320 32.4358   1
   0   0 -17 7.83815 14.9447   2
   0   0 -17 29.5314 25.1565   3
   0   0 -17 12.9033 24.5790   4
   0   0  17 7.50782 14.3168   5
   0   0  17 13.6419 20.1340   1
   0   0 -17-15.7547 26.8397   1
   0   0  17 8.19316 18.4741   6
   0   0 -18 249.991 48.2458   2
   0   0  18 214.315 60.3154   1
   0   0 -18 176.712 56.1970   1
   0   0 -18 298.364 82.9787   3
   0   0 -18 137.579 53.3293   1
   0   0  18 234.427 45.1108   6
   0   0  18 126.741 37.6853   5
   0   0  19 6.74047 11.4785   5
   0   0 -19 11.4771 16.9255   4
   0   0 -19-6.86928 14.3265   2
   0   0  19 7.27327 16.3843   6
   0   0  19-11.9862 17.6762   1
   0   0 -19 14.2801 27.1868   1
   0   0 -19-24.9663 21.2568   3
   0   0  19-15.3589 18.4937   1
   0   0 -19-16.0389 23.6525   1
   0   0 -20 48114.6 4793.80   4
   0   0  20 50369.6 4772.84   5
   0   0 -20 43146.1 4828.31   3
   0   0 -20 43663.7 4804.18   1
   0   0  20 59635.7 4814.85   1
   0   0  20 51139.6 4775.83   6
   0   0 -20 50302.3 4773.01   2
   0   0 -20 60759.7 4812.46   1
   0   0  20 54369.9 4796.47   1
   0   0  21 5.96525 10.1594   5
   0   0 -21 10.5853 12.7468   4
   0   0 -21-6.20678 14.9479   2
   0   0  21-6.63214 9.78199   6
   0   0  21 10.6385 15.6895   1
   0   0 -21-13.3550 22.7417   1
   0   0 -21 21.3716 25.7336   3
   0   0  21 12.8316 15.4512   1
   0   0 -22 35376.3 3223.84   2
   0   0 -22 27526.4 3266.01   3
   0   0  22 32552.8 3222.64   6
   0   0  22 33921.2 3221.90   5
   0   0  22 38558.1 3254.22   1
   0   0 -22 33029.6 3252.09   1
   0   0  22 34469.5 3240.46   1
   0   0 -22 43413.2 3262.99   1
   0   0 -22 33462.8 3241.24   4
   0   0 -23-9.80673 18.6778   4
   0   0 -23 5.73925 10.9397   2
   0   0  23-6.13292 7.40412   6
   0   0 -23-12.0713 22.9876   1
   0   0 -23 12.8490 18.9557   1
   0   0  23-11.0082 20.9643   1
   0   0 -23-18.4836 15.7462   3
   0   0  23-9.68105 14.2866   1
   0   0 -24 12292.2 1087.98   1
   0   0  24 11820.8 1081.02   1
   0   0 -24 10122.1 1080.52   1
   0   0  24 11380.0 1056.93   5
   0   0  24 11194.6 1058.24   6
   0   0 -24 9180.98 1095.21   3
   0   0 -25 8.89593 20.0397   4
   0   0  25-5.02076 10.4721   5
   0   0 -25 15.3904 26.2075   3
   0   0  25-5.64095 11.7654   6
   0   0  25 9.83915 16.7550   1
   0   0  26 203.214 33.8125   5
   0   0  26 170.536 32.3461   6
   0   0 -27-8.17639 15.5759   4
   0   0 -27-13.3622 16.0984   3
   0   0  27-4.82932 9.21039   5
   0   0  27-5.04241 9.61539   6
   0   0 -28 422.915 82.6097   4
   0   0 -28 471.707 94.1472   3
   0   0 -29-11.3050 13.6234   3
   0   0  29-4.74101 7.01373   6
   0   0  30 3750.00 334.157   5
   0   0 -30 2826.86 349.648   3
   0   0  30 3265.13 333.114   6
   0   0  31-4.48105 8.54070   6
   0   0  31-4.25864 8.11778   5
   0   0  32 9566.08 867.842   6
   0   0  32 8751.12 865.413   5
   0   1   0-8.19438 12.0852   6
   0  -1   0-8.59138 14.6304   6
   0  -1   0-8.52752 14.5217   4
   0   1   0 8.32481 15.8497   4
   0   1   0-8.58274 12.6579   3
   0  -1   0 8.38056 17.4785   3
   0   1   0 7.52317 11.0955   5
   0  -1   0-8.24068 14.0333   5
   0   1   0-17.1708 32.6903   2
   0  -1   0 24.4490 36.0547   2
   0  -1  -1-19.8753 33.8690   2
   0   1  -1 42.4602 44.2948   2
   0  -1   1 27.9126 33.6340   2
   0   1   1 11.7088 24.4537   2
   0   1  -1 12.9831 12.4274   4
   0   1   1 21.4139 22.3675   4
   0  -1   1-6.76761 12.9502   4
   0  -1  -1 11.1136 23.2143   4
   0   1   1 23.6286 16.4777   6
   0  -1   1 8.98312 10.8949   6
   0   1  -1 24.1818 15.4012   6
   0   1  -1 18.3940 22.1862   3
   0   1   1 8.33516 12.3609   3
   0  -1  -1 8.62635 16.4747   3
   0   1   1 8.91932 17.0308   5
   0   1  -1 12.5376 10.7542   5
   0  -1   1 36.7416 16.6043   5
   0  -1  -1 8.72993 14.9227   5
   0   1  -2 5.60834 6.76482   5
   0  -1   2 6.35969 12.1143   5
   0  -1   2-30.1225 36.2717   2
   0   1   2-14.1642 18.0937   2
   0  -1  -2 14.5477 27.6988   2
   0   1  -2 23.8757 35.2113   2
   0   1  -2-5.20515 12.5412   4
   0   1   2 12.6146 15.1941   4
   0   1  -2-10.7522 18.3134   1
   0   1  -2-3.89230 9.94992   4
   0   1   2-9.08247 13.3997   3
   0  -1  -2-9.60226 11.5688   3
   0  -1   2-6.99089 10.3172   3
   0   1  -2-7.26199 13.8312   3
   0  -1  -2-6.06568 12.6564   1
   0  -1   2-22.2758 17.8856   1
   0   1  -2-16.9049 24.9325   1
   0   1   2 14.0350 20.7010   1
   0   1   2-8.47080 10.2074   6
   0   1   2-8.51891 14.5117   5
   0   1  -2-8.41155 12.4108   6
   0   1   2 6.84134 10.0968   1
   0  -1   2 20.6269 43.0195   1
   0  -1  -3 576.970 82.5375   6
   0  -1   3 539.389 73.8306   5
   0   1  -3 668.314 75.6105   5
   0   1   3 569.854 82.5185   5
   0   1   3 637.845 117.778   1
   0  -1   3 734.076 102.696   1
   0   1   3 973.835 116.948   1
   0   1   3 550.965 101.875   4
   0  -1  -3 784.194 119.736   4
   0   1  -3 463.376 64.0308   4
   0  -1   3 620.637 68.3500   4
   0  -1  -3 613.740 120.911   1
   0   1  -3 458.857 75.9043   3
   0  -1   3 520.855 76.5417   3
   0  -1  -3 518.344 89.3601   3
   0   1   3 706.010 97.4554   3
   0   1  -3 590.932 81.8431   6
   0   1   3 524.288 79.2959   6
   0   1  -3 717.878 121.781   1
   0   1   4 8.06381 13.7322   6
   0  -1  -4-8.51012 10.2482   6
   0  -1   4-7.80139 11.5058   3
   0  -1   4-18.1375 37.8262   1
   0   1  -4-27.2484 32.8094   1
   0   1   4 23.6970 34.9458   1
   0  -1   4 6.61102 13.7884   5
   0   1  -4-24.8994 42.3993   2
   0   1   4 8.76647 16.6905   5
   0   1  -4-10.6798 13.6403   5
   0  -1  -4 22.4239 42.6910   4
   0   1  -4-3.17895 8.12150   4
   0  -1   4 3.36443 9.05992   4
   0   1  -4-8.49783 17.7231   6
   0  -1   4-10.8651 22.6598   6
   0  -1  -4-29.9388 36.0487   1
   0   1  -4-27.8709 33.5589   1
   0   1   4 14.9084 21.9857   3
   0  -1  -4-14.4993 17.4590   3
   0  -1  -5 456.514 73.1732   6
   0  -1   5 499.754 71.2364   5
   0   1  -5 513.301 85.3072   3
   0   1  -5 691.294 138.719   1
   0  -1   5 602.422 116.576   1
   0   1  -5 692.201 124.976   2
   0  -1   5 588.352 140.643   2
   0  -1  -5 456.933 114.661   4
   0  -1   5 516.490 63.1313   4
   0   1   5 461.022 102.116   4
   0   1   5 504.162 74.8648   6
   0   1  -5 689.149 83.4763   6
   0  -1   5 577.396 81.9163   3
   0   1   5 454.269 97.8951   3
   0  -1  -5 808.527 153.729   1
   0   1   5 440.829 120.453   1
   0  -1   5 481.380 84.6431   6
   0   1  -6-44.5652 46.4706   2
   0  -1   6 29.6622 43.7422   2
   0   1   6 9.38727 19.5773   5
   0   1  -6 5.28657 13.5031   5
   0  -1   6 6.75291 14.0833   5
   0  -1  -6-28.3648 48.2999   4
   0   1  -6 4.84344 12.3713   4
   0   1   6-20.7895 35.4006   4
   0   1  -6-29.5966 35.6364   1
   0   1   6-26.2086 49.8960   1
   0  -1   6 24.1597 29.0900   1
   0   1   6-21.1806 25.5030   3
   0  -1  -6-21.2422 31.3254   3
   0  -1   6-12.1038 20.6105   6
   0   1   6 7.53436 16.9720   6
   0  -1  -6-8.18018 15.5735   6
   0   1  -6-15.3086 18.4327   3
   0  -1   6-10.3855 15.3153   3
   0  -1  -6-33.6221 40.4833   1
   0   1  -6-36.6516 31.2053   1
   0   1   6-30.6915 45.2601   1
   0   1  -7 4173.94 522.022   1
   0  -1  -7 5556.06 527.654   1
   0   1   7 3808.50 485.282   1
   0  -1   7 5667.50 546.355   1
   0  -1  -7 3092.38 467.344   4
   0   1  -7 3256.52 400.644   4
   0  -1   7 4192.24 398.846   4
   0   1   7 3468.60 403.158   6
   0  -1   7 4204.99 425.380   6
   0  -1  -7 3749.23 407.984   6
   0   1  -7 4538.18 460.932   3
   0   1   7 3099.17 446.373   3
   0  -1  -7 4108.63 474.297   3
   0   1  -7 3853.42 396.983   5
   0   1   7 4539.06 417.764   5
   0  -1   7 3903.19 462.585   1
   0   1  -7 7346.06 558.624   1
   0   1   7 5472.20 507.157   1
   0   1  -7 5427.42 470.249   2
   0  -1   7 5660.83 515.734   2
   0  -1  -8 30.3260 36.5148   4
   0  -1   8-6.45594 15.5472   4
   0   1  -8 10.6103 22.1281   4
   0   1  -8-5.91349 8.72129   5
   0   1   8 10.4057 17.7193   5
   0  -1   8 8.42858 16.0468   5
   0   1   8 8.14432 15.5056   6
   0  -1   8-13.5211 23.0242   6
   0  -1   8 34.1756 29.0975   1
   0   1  -8-37.0215 54.5949   1
   0  -1  -8 31.8283 38.3236   1
   0   1  -8-27.9345 33.6352   1
   0   1   8-25.6603 30.8970   1
   0  -1   8-23.3056 28.0618   1
   0  -1  -8-30.0223 44.2733   3
   0   1  -8 23.7896 20.2549   3
   0   1   9 1793.38 204.698   5
   0   1  -9 1765.30 189.388   5
   0  -1  -9 1505.05 264.015   4
   0   1  -9 1047.82 196.330   4
   0  -1   9 1753.37 190.257   4
   0  -1   9 2766.93 314.827   1
   0  -1  -9 2807.92 304.772   1
   0   1   9 2659.96 299.332   1
   0   1  -9 1910.98 288.142   1
   0   1  -9 1457.26 243.726   3
   0  -1  -9 1256.55 251.789   3
   0   1   9 1523.90 191.474   6
   0  -1   9 1607.20 206.604   6
   0   1   9 2870.45 285.520   1
   0  -1  -9 2081.69 280.349   1
   0  -1  10-10.4376 12.5680   5
   0   1  10 11.3052 13.6126   5
   0  -1  10 14.0245 23.8813   6
   0   1  10 9.29520 20.9387   6
   0  -1  10 20.8368 35.4812   1
   0   1  10-22.2190 46.3380   1
   0  -1 -10-25.6689 43.7094   1
   0   1 -10-24.6233 36.3116   1
   0  -1 -10 27.9158 33.6126   4
   0  -1  10-7.66380 13.0504   4
   0   1 -10-14.6863 17.6836   4
   0   1 -10 32.7145 48.2434   1
   0  -1  10 30.0636 51.1927   1
   0  -1 -10-27.7553 33.4194   1
   0   1  10-27.9935 33.7063   1
   0  -1 -10-35.4565 30.1880   3
   0   1 -10 29.8222 50.7817   3
   0  -1 -11 196.076 35.9696   2
   0  -1  11 466.176 79.7663   6
   0  -1  11 695.937 106.914   1
   0  -1 -11 409.614 104.718   1
   0   1  11 603.782 114.544   1
   0   1 -11 351.610 102.440   3
   0  -1  11 463.323 70.9317   5
   0   1  11 206.720 57.0600   5
   0  -1 -11 440.306 111.966   4
   0  -1  11 232.501 52.2436   4
   0   1 -11 460.382 81.9587   4
   0   1 -11 457.071 113.933   1
   0  -1  11 196.507 81.1063   1
   0  -1 -11 695.266 123.635   1
   0   1  11 492.210 107.556   1
   0  -1 -11 420.389 129.409   3
   0  -1 -11 251.334 44.5120   2
   0  -1 -12 2.57483 4.90372   2
   0   1  12 10.4667 17.8233   6
   0  -1  12-13.9473 23.7500   6
   0  -1 -12-22.4720 19.1332   1
   0   1 -12 21.2565 31.3467   1
   0  -1  12 18.1189 21.8167   1
   0   1 -12-31.7353 27.0199   3
   0   1 -12-13.7021 23.3325   4
   0  -1 -12 38.9174 57.3907   3
   0  -1  12 11.9030 20.2690   5
   0   1  12-11.3212 16.6956   5
   0   1 -12-28.2223 33.9819   1
   0  -1 -12-23.3087 19.8456   1
   0  -1  12-26.1023 31.4292   1
   0   1 -13 153.201 45.6230   4
   0  -1 -13 194.295 71.6975   4
   0  -1 -13 51.6666 24.1798   2
   0  -1  13 211.859 67.0178   1
   0   1  13 109.351 56.5100   1
   0  -1 -13 38.7495 47.4319   3
   0  -1 -13 62.1607 17.3375   2
   0  -1  13 200.191 57.4525   1
   0   1  13 157.608 52.3502   1
   0   1 -13 254.723 69.3117   1
   0   1  13 65.3481 31.9183   5
   0  -1  13 85.3903 38.4083   5
   0  -1  13 27.0712 24.5794   6
   0   1  13 65.9840 29.3587   6
   0  -1 -13 128.888 58.4627   1
   0   1 -13 159.118 68.2730   1
   0   1  14-10.3097 23.2242   6
   0  -1  14 12.9548 19.1046   6
   0  -1 -14 20.5099 24.6957   4
   0  -1 -14-4.92791 10.2783   2
   0   1  14 20.0286 29.5361   1
   0   1 -14-12.4883 21.2658   2
   0  -1 -14 2.76266 7.43962   2
   0  -1  14 15.3628 26.1603   1
   0  -1 -14-19.9113 33.9055   1
   0   1  14-16.6067 31.6161   1
   0   1 -14-17.7688 26.2036   1
   0   1  14-9.61610 18.3077   5
   0  -1  14 12.2042 17.9978   5
   0  -1 -14-37.8640 45.5911   3
   0   1 -14 24.5186 29.5224   1
   0  -1 -14-19.8029 23.8445   1
   0   1  15 68.6557 26.1328   6
   0  -1  15 61.3317 28.6150   6
   0   1 -15 102.411 38.2522   4
   0  -1 -15 148.827 53.0561   4
   0  -1 -15 45.1697 23.8033   2
   0   1  15 114.874 52.0814   1
   0  -1  15 81.4422 43.1087   1
   0   1 -15 103.332 42.1348   2
   0  -1 -15 38.3592 14.7850   2
   0   1 -15 114.975 50.9672   1
   0  -1 -15 148.516 55.2564   1
   0   1  15 124.273 46.4155   1
   0  -1  15 72.9755 39.9934   1
   0  -1  15 107.592 38.8033   5
   0   1  15 83.4999 30.4776   5
   0  -1 -15 36.4313 44.4921   3
   0   1 -15 45.4307 39.3887   1
   0  -1 -15 148.531 50.5382   1
   0   1  16 8.60224 16.3780   6
   0  -1  16-11.5244 19.6247   6
   0  -1 -16 16.9006 24.9237   4
   0   1 -16-10.5116 17.9002   4
   0  -1 -16 4.97529 12.7094   2
   0   1  16-17.5848 25.9325   1
   0   1 -16 10.6356 15.6852   2
   0   1 -16 15.5703 26.5140   1
   0   1  16-43.7233 32.8310   1
   0  -1 -16-17.9464 26.4658   1
   0   1  16 8.14734 13.8747   5
   0  -1  16 11.5167 16.9845   5
   0  -1 -16 34.6224 29.4783   3
   0  -1 -16 17.1724 32.6932   1
   0   1  17 302.456 53.6466   6
   0  -1  17 269.124 58.7377   6
   0  -1  17 372.353 65.0674   5
   0  -1  17 413.373 71.6836   1
   0  -1 -17 538.932 95.6782   1
   0   1  17 339.273 71.6307   1
   0  -1 -17 238.533 38.8999   2
   0   1 -17 360.705 63.7124   4
   0  -1 -17 393.743 84.6963   4
   0  -1 -17 362.056 51.3438   2
   0   1  17 340.098 75.3867   1
   0  -1  17 356.672 81.8142   1
   0   1 -17 333.751 63.2722   2
   0  -1 -17 325.936 104.599   3
   0   1 -17 321.740 84.1754   1
   0  -1 -17 413.656 83.5767   1
   0  -1  18-10.0206 17.0636   6
   0   1  18 7.09919 14.8059   6
   0  -1 -18-15.8646 27.0146   1
   0   1 -18 13.4920 19.8966   1
   0  -1  18-11.6013 17.1086   1
   0   1  18-13.3572 22.7452   1
   0  -1 -18-2.57258 7.26545   2
   0   1 -18-24.4092 20.7825   3
   0   1  18 6.99139 10.3108   5
   0  -1  18 10.3187 19.6450   5
   0  -1 -18 14.9970 28.5514   4
   0   1 -18 9.64630 16.4263   4
   0  -1 -18 4.48773 15.2840   2
   0   1  18-14.9567 22.0566   1
   0  -1  18 17.4459 21.0063   1
   0   1 -18-9.04282 20.3702   2
   0  -1 -18-29.5077 25.1233   3
   0  -1 -18 15.1130 22.2871   1
   0   1 -18 18.8052 22.6430   1
   0  -1  19 465.207 71.4881   6
   0   1  19 345.100 59.6942   6
   0   1 -19 586.927 88.1033   1
   0   1  19 438.552 61.7717   5
   0   1 -19 319.102 87.3039   3
   0  -1 -19 385.107 82.5060   4
   0   1 -19 472.890 75.8044   4
   0  -1 -19 374.039 56.6976   2
   0  -1  19 591.352 98.0606   1
   0   1 -19 417.811 69.1759   2
   0  -1  19 530.925 79.2284   1
   0  -1 -19 316.033 47.9248   2
   0  -1  19 550.380 77.8270   5
   0  -1 -19 713.324 131.984   3
   0  -1 -19 478.394 83.9636   1
   0   1 -19 540.341 100.311   1
   0   1  20 12.0060 25.0403   1
   0  -1 -20 14.9553 28.4734   1
   0   1 -20-12.2323 18.0409   1
   0  -1 -20-25.4149 30.6027   3
   0   1 -20-8.89456 13.1198   4
   0  -1 -20-13.3162 19.6392   4
   0  -1 -20-3.52617 9.96135   2
   0   1  20-12.2637 18.0873   1
   0  -1  20 15.5082 22.8714   1
   0   1  20-6.31125 15.2011   6
   0   1  20-5.96786 8.80540   5
   0  -1  20 9.06438 17.2592   5
   0  -1  20-10.1463 21.1622   1
   0   1 -20 7.88759 21.2383   2
   0  -1 -20 13.1290 11.1819   1
   0   1 -20-16.9544 20.4163   1
   0  -1 -21 12.5360 21.4317   1
   0   1 -21 16.0104 30.5403   1
   0  -1 -21 23.0149 14.1996   2
   0  -1  21 42.0564 29.2986   1
   0   1  21 34.2377 23.8774   1
   0   1 -21 45.1299 21.3252   2
   0   1  21 22.9486 24.0058   1
   0   1  21 23.6987 13.4819   6
   0  -1  21 8.36495 16.0393   6
   0  -1  21 16.8504 19.0745   5
   0   1  21 11.2523 12.8166   5
   0  -1 -21 23.4908 34.6939   3
   0   1 -21 19.7798 29.2312   3
   0  -1 -21 56.9972 34.3673   1
   0   1 -21 23.0174 21.9933   1
   0  -1 -22-11.4799 16.9291   4
   0   1 -22-8.92604 10.7476   4
   0  -1 -22 11.7451 14.1419   1
   0   1 -22-15.2593 18.3733   1
   0  -1 -22-21.6746 31.9631   3
   0  -1  22 9.02324 18.8180   1
   0   1 -22-7.00477 14.6085   2
   0  -1 -22 13.6364 23.2201   1
   0  -1  22 7.76099 16.1856   6
   0   1 -22 18.4432 15.7027   3
   0  -1  22-7.82705 16.3234   5
   0  -1  22 13.3132 19.6326   1
   0   1  22-10.3056 15.1974   1
   0   1 -23 26.8469 18.3545   2
   0  -1  23 42.6862 23.2094   1
   0   1 -23 43.1981 26.2048   1
   0  -1  23 14.4289 14.1064   6
   0   1  23 16.4612 14.3794   6
   0   1 -23 17.2026 20.9613   3
   0  -1  23 38.0676 26.6581   1
   0   1  23 48.2137 23.4427   1
   0   1 -23 42.5276 25.2911   4
   0  -1 -23 32.1002 22.5456   4
   0   1  23 56.8386 17.3394   5
   0  -1  23 36.4036 18.8725   5
   0  -1 -24 10.0947 14.8865   4
   0   1 -24-8.16985 13.9117   4
   0  -1  24 8.20093 12.0938   1
   0  -1  24-6.84775 10.0983   5
   0   1  24 4.99263 8.50157   5
   0   1 -24-10.2474 15.1116   1
   0   1 -24-16.0963 19.3811   3
   0   1 -24-6.39292 15.3951   2
   0  -1  24 7.03478 8.47043   6
   0   1  24-5.31826 11.9800   6
   0   1 -25 7.90656 16.4894   4
   0  -1 -25-9.47063 11.4036   4
   0   1  25-4.75193 9.04706   5
   0  -1  25-6.38310 9.41334   5
   0   1 -25-9.97761 14.7139   1
   0  -1  25 19.6520 14.7563   6
   0  -1 -25 16.4221 19.7735   3
   0   1 -25-15.0165 12.7854   3
   0   1 -25 6.26539 13.0668   2
   0   1  26 13.8382 12.4628   5
   0  -1  26 6.11099 11.6806   6
   0   1  26 14.9040 10.4130   6
   0  -1 -26 14.4170 21.2859   3
   0   1 -26 14.0936 17.0015   3
   0   1 -26-5.98376 12.5225   2
   0   1  27 14.1263 10.6910   6
   0  -1  27 41.5645 17.5636   6
   0   1 -27 13.1777 15.9231   3
   0  -1 -27 13.3144 16.0871   3
   0   1  27 4.39556 8.47447   5
   0  -1  27 5.67462 9.75491   5
   0  -1 -28 12.3211 10.4910   3
   0   1 -28 12.4313 14.9686   3
   0   1  28-4.69234 8.93411   6
   0  -1  28 5.56424 11.6049   6
   0  -1 -28-8.09925 15.4198   4
   0   1  28-4.26766 8.90107   5
   0  -1  28-5.33804 10.1633   5
   0   1 -29 69.8764 27.1283   3
   0  -1 -29 22.3022 22.3252   3
   0  -1  29 104.345 24.0929   6
   0   1  29 71.3438 18.3297   6
   0  -1 -29 131.541 32.3409   4
   0   1  29 65.1645 17.6708   5
   0  -1  29 57.2444 20.0273   5
   0   1 -30-10.5310 12.6813   3
   0  -1 -30 10.3231 8.79088   3
   0   1  30 4.39274 7.48205   6
   0  -1  30 5.09590 9.70314   6
   0  -1 -30-7.56083 15.7691   4
   0   1  30 4.02869 5.94360   5
   0  -1  30-4.91956 8.37889   5
   0   1  31-4.17788 7.95798   6
   0   1 -31 9.87067 14.5583   3
   0  -1 -31-9.56196 8.14514   3
   0   1  32 11.7310 8.80941   5
   0  -1  32-4.50106 5.42120   6
   0   1  32-4.14851 7.06536   6
   0   1  33 7.85961 8.22814   5
   0  -2   0 878125. 76629.6   5
   0   2   0 775325. 76618.4   5
   0   2   0 906783. 76669.1   2
   0  -2   0 840738. 76629.2   3
   0   2   0 861369. 76627.5   3
   0   2   0 795164. 76621.9   6
   0  -2   0 778576. 76624.8   6
   0  -2   0 811542. 76632.8   4
   0   2  -1 10.3010 37.4644   4
   0   2   1 36.8895 39.4147   4
   0  -2   1 99.1835 47.1165   4
   0  -2  -1 67.2997 51.4354   4
   0  -2  -1 11.3130 19.7518   6
   0   2  -1 31.0661 25.3160   6
   0   2   1-10.6337 20.7092   6
   0  -2   1 23.7407 25.1372   6
   0  -2  -1 11.9483 27.2662   3
   0   2  -1 11.7710 28.6800   3
   0  -2  -1 45.6234 32.5019   5
   0  -2   1 148.486 49.6522   5
   0   2   1 82.7890 36.5892   5
   0   2  -1 92.5994 86.0241   2
   0  -2  -2 434.312 77.2382   5
   0   2  -2 700.594 97.5069   1
   0   2  -2 344.789 66.3126   3
   0   2  -2 315.034 65.0826   5
   0  -2   2 438.985 74.4705   5
   0   2   2 683.609 90.4382   5
   0   2   2 801.058 104.507   2
   0   2  -2 624.749 83.8675   4
   0  -2  -2 427.561 91.8327   4
   0   2   2 543.575 92.9294   4
   0  -2   2 371.894 88.1178   1
   0   2  -2 556.270 85.3842   3
   0  -2  -2 496.390 88.0230   3
   0  -2   2 484.070 82.6627   6
   0   2   2 586.261 82.8833   6
   0  -2   2 480.308 59.6249   1
   0   2   3 11.7559 20.0189   6
   0  -2  -3-11.4745 23.9309   5
   0   2  -3-7.22965 15.0786   5
   0   2   3-8.85949 19.9578   1
   0  -2  -3 12.5900 10.1078   1
   0  -2   3-13.2498 22.5626   6
   0  -2  -3 17.2774 29.4207   4
   0   2  -3 7.77987 13.2489   4
   0  -2  -3-11.6850 22.2466   1
   0   2   3 3.72137 10.9772   1
   0  -2   3-19.3182 32.8957   1
   0   2  -3 9.41185 16.0276   3
   0  -2  -3 19.5872 28.8854   2
   0   2   3-8.86783 16.8836   2
   0   2  -3-7.71794 16.0969   1
   0   2   3-10.7303 12.9213   3
   0  -2  -3 12.4871 26.0425   3
   0   2  -4 2949.53 332.797   5
   0   2   4 3906.55 338.300   2
   0   2   4 3557.22 332.680   1
   0  -2  -4 3011.41 368.325   1
   0   2  -4 3666.14 357.165   1
   0  -2  -4 3713.57 393.515   4
   0   2  -4 2992.49 334.743   4
   0   2   4 3471.12 351.156   6
   0   2  -4 3133.53 326.491   4
   0   2   4 3411.20 353.734   3
   0  -2  -4 2650.75 351.159   3
   0   2  -4 3314.84 344.466   3
   0   2   4 2392.54 356.207   1
   0   2  -4 3818.55 393.085   1
   0  -2   4 4427.38 374.117   6
   0   2  -5 9.39575 16.0013   3
   0   2   5-16.1789 30.8025   1
   0  -2  -5 9.14256 15.5702   1
   0   2  -5-22.4015 42.6487   1
   0   2  -5-6.21656 11.8380   5
   0   2   5-4.36370 11.7516   2
   0  -2   5 36.4596 53.7667   2
   0   2  -5 11.6325 14.8583   4
   0  -2  -5-21.9182 32.3232   4
   0   2  -5-15.8038 19.0307   1
   0   2  -5 3.99769 11.2917   4
   0  -2   5-9.81038 14.4695   1
   0   2   5 12.1131 17.8647   3
   0  -2  -5 13.5782 23.1225   3
   0   2   5 10.2623 17.4767   6
   0  -2   5 39.5700 27.5090   6
   0  -2   5 26.7246 32.1793   1
   0   2   5-8.56248 19.2896   1
   0   2  -6 20429.3 2072.62   4
   0  -2   6 29560.7 2253.15   2
   0   2   6 20521.8 2069.93   2
   0  -2  -6 24770.3 2156.98   1
   0   2  -6 23276.7 2144.54   1
   0  -2   6 23675.2 2186.16   1
   0   2   6 25817.2 2115.11   1
   0   2  -6 21289.1 2098.10   3
   0  -2  -6 21989.2 2116.59   3
   0  -2  -6 26959.4 2119.26   1
   0   2  -6 31161.0 2187.84   1
   0  -2   6 25244.6 2117.53   1
   0   2   6 27943.5 2150.11   1
   0  -2   6 22800.3 2110.94   6
   0   2  -6 19613.1 2079.47   5
   0  -2  -7 14.9879 31.3121   3
   0   2  -7 40.4891 35.5818   3
   0   2   7 5.46592 11.7808   2
   0   2  -7 46.9387 52.8996   1
   0   2   7 19.3130 40.3200   1
   0  -2   7-14.2615 34.3935   1
   0  -2  -7 43.6928 46.4338   1
   0  -2   7 47.2293 24.2348   5
   0  -2   7 93.8033 79.8860   2
   0   2  -7 30.8627 18.6725   5
   0   2   7 60.2293 28.4062   5
   0   2  -7 19.9130 15.5872   4
   0  -2   7 7.04220 12.4986   4
   0   2  -7-23.4374 34.6122   1
   0  -2  -7 22.8736 38.9933   1
   0  -2  -7 52.4704 54.7450   4
   0   2   7 4.10337 10.0536   2
   0   2  -8 4790.16 597.805   1
   0  -2  -8 5716.69 605.961   1
   0   2   8 5578.79 578.794   1
   0   2   8 5777.54 542.084   6
   0  -2  -8 6652.11 626.860   4
   0   2  -8 4305.67 518.260   4
   0  -2   8 5365.93 521.071   4
   0  -2  -8 6180.77 577.701   3
   0   2  -8 5768.30 555.559   3
   0   2  -8 6004.01 531.074   5
   0  -2   8 5275.79 537.179   5
   0  -2   8 8159.84 666.132   2
   0   2  -8 9113.04 647.631   1
   0  -2  -8 6321.94 583.474   1
   0   2   8 7014.17 618.816   1
   0  -2   8 5885.66 573.431   1
   0  -2   9 39.8651 23.8048   5
   0  -2  -9-16.5739 31.7697   3
   0  -2  -9 18.5953 38.9568   1
   0  -2   9 32.2340 30.9060   1
   0   2   9 18.9242 68.4580   1
   0   2  -9 22.1174 42.2695   1
   0   2   9 19.3380 46.7155   1
   0  -2  -9-22.4448 38.3981   1
   0  -2  -9 26.9809 39.9598   4
   0   2  -9 27.3900 18.1135   4
   0  -2   9 45.5630 16.7581   4
   0  -2   9 52.9189 33.9937   6
   0   2   9 62.6434 29.2950   6
   0   2  -9 115.684 50.2870   3
   0   2  -9-27.4994 33.3174   1
   0  -2  10 270460. 24749.8   4
   0  -2 -10 223821. 24828.1   4
   0   2  10 303521. 24777.3   5
   0   2  10 278911. 24767.5   6
   0  -2  10 230606. 24787.4   6
   0  -2 -10 296524. 24820.6   3
   0   2 -10 309189. 24808.8   3
   0  -2  10 277626. 24769.5   5
   0  -2  10 235812. 24797.7   1
   0   2 -10 417765. 24880.3   1
   0  -2 -10 297576. 24846.3   1
   0   2  10 136520. 24784.3   1
   0   2 -11 17.9773 26.5124   3
   0  -2  11-8.31050 15.8244   5
   0   2 -11 19.5443 28.8230   1
   0   2  11-17.8145 30.3362   1
   0  -2  11-13.7733 20.3133   6
   0   2  11-7.56011 14.3961   6
   0   2  11-9.16710 15.6127   5
   0  -2 -11-26.3708 54.9973   4
   0   2 -11 5.99266 13.5024   4
   0   2  11 19.8427 16.8968   1
   0  -2 -11-19.2170 23.1406   3
   0  -2 -11-20.0246 17.0517   1
   0   2 -11 27.6680 40.8025   1
   0  -2  11 3.75250 9.04151   4
   0   2  12 37012.2 3489.18   1
   0  -2  12 38303.0 3527.96   1
   0  -2 -12 40552.4 3499.05   1
   0   2 -12 38820.6 3528.85   1
   0  -2 -12 34464.2 3510.97   4
   0  -2  12 34079.7 3430.23   4
   0  -2  12 30889.8 3447.00   5
   0   2 -12 33967.7 3488.84   3
   0  -2 -12 37329.5 3502.75   3
   0   2 -12 51870.3 3519.59   1
   0  -2  12 38457.6 3479.68   1
   0   2  12 43350.9 3503.34   1
   0   2  12 37144.9 3453.31   5
   0   2  12 39314.9 3447.67   6
   0  -2  12 35912.7 3468.37   6
   0   2  13 9.54510 19.9306   5
   0  -2 -13-23.8334 28.7138   4
   0  -2  13 22.8550 15.5981   4
   0   2 -13-7.88222 13.4578   4
   0  -2  13 14.2545 34.3407   1
   0   2  13 33.0536 37.2413   1
   0   2  13 7.83355 17.6732   6
   0  -2  13 13.7432 20.2906   6
   0  -2  13 9.26089 17.6582   5
   0   2 -13 21.1385 25.4712   3
   0  -2  13-22.1234 26.6562   1
   0   2  13 17.5093 29.8311   1
   0   2 -13 25.7612 31.0338   1
   0  -2 -14 32416.1 2850.33   1
   0   2  14 34980.7 2854.08   1
   0  -2  14 32861.8 2871.60   1
   0   2 -14 31595.3 2883.12   1
   0   2 -14 27883.3 2806.84   4
   0  -2 -14 35112.6 2886.54   4
   0  -2  14 29170.6 2797.99   4
   0  -2  14 29242.3 2817.37   5
   0   2 -14 20811.1 2842.95   3
   0   2  14 25811.9 2811.87   5
   0  -2  14 31108.1 2834.70   6
   0   2  14 29638.1 2809.85   6
   0  -2  14 30834.6 2836.11   1
   0   2  14 35072.2 2855.05   1
   0   2 -14 35748.3 2855.99   1
   0   2  15-19.7168 20.5601   5
   0  -2  15 10.4483 23.5361   5
   0  -2 -15-21.6016 31.8555   4
   0   2 -15 7.42504 20.9670   4
   0  -2  15 11.1356 15.7227   4
   0  -2  15-13.8785 20.4666   6
   0   2  15-8.17836 13.9266   6
   0   2 -15 45.2599 33.3720   3
   0  -2  15 19.8603 33.8185   1
   0  -2 -15 31.1080 32.4381   1
   0   2 -15-23.7453 35.0167   1
   0   2  15 15.4395 32.1995   1
   0  -2  15 12.4556 18.3683   1
   0   2 -15 14.6337 24.9187   1
   0   2 -16 4265.11 404.665   4
   0   2  16 2329.04 397.140   5
   0  -2 -16 4850.19 497.076   3
   0   2 -16 2495.58 428.910   3
   0   2  16 3577.97 403.414   6
   0  -2  16 3050.63 413.482   6
   0   2 -16 4773.45 426.702   2
   0  -2  16 5912.17 476.593   1
   0  -2 -16 5061.70 443.767   1
   0   2  16 5461.68 446.000   1
   0  -2 -16 6028.28 478.011   1
   0   2 -16 5737.84 448.042   1
   0  -2  16 5076.51 430.865   1
   0  -2 -17-18.2219 21.9428   4
   0  -2 -17-25.6679 21.8561   3
   0  -2  17 11.2279 19.1218   5
   0   2  17-9.35583 13.8006   5
   0  -2  17 13.2969 19.6112   6
   0   2  17 8.75651 16.6738   6
   0   2  17 14.0665 29.3376   1
   0   2 -17-12.6513 24.0876   1
   0  -2 -17-13.7801 23.4671   1
   0   2 -17 21.2769 36.2319   1
   0   2  17 26.6976 25.4155   1
   0  -2  17 10.8307 18.4455   1
   0   2 -17 10.5256 20.0412   2
   0  -2 -18 83.4783 40.5706   4
   0   2 -18 42.0033 21.3496   4
   0  -2 -18 76.9638 44.0213   3
   0  -2  18 57.4139 31.3895   5
   0   2  18 74.6212 25.0497   5
   0  -2  18 76.5493 33.0368   6
   0   2  18 18.1889 18.1460   6
   0  -2 -18 16.5262 31.9279   1
   0   2  18 40.2364 34.6854   1
   0   2 -18 146.285 44.3680   1
   0   2 -18 60.4966 45.7485   1
   0  -2 -18 64.1522 31.3712   1
   0  -2  18 53.1870 40.3041   1
   0   2  18 83.9327 32.7364   1
   0   2 -18 19.7371 22.8839   2
   0  -2  18 50.7096 27.8408   1
   0   2 -19 6.66429 12.6940   4
   0  -2 -19 15.3891 22.6975   4
   0  -2 -19-12.2108 18.0117   1
   0   2 -19-19.2565 23.1897   1
   0  -2  19-12.0974 20.6036   6
   0   2  19 8.45883 10.1932   6
   0  -2  19-9.46747 16.1264   1
   0   2  19 12.8808 18.9994   1
   0   2 -19 9.22690 17.5709   2
   0  -2 -19-16.2545 27.6814   1
   0  -2 -19 25.2256 21.4810   3
   0   2  19 11.1229 18.9446   1
   0  -2  19 16.9195 24.9541   1
   0  -2  19 11.5008 19.5880   5
   0   2  19 8.03071 13.6808   5
   0  -2  20 34874.9 2913.62   6
   0   2  20 27247.2 2889.13   6
   0   2 -20 20637.9 2918.80   3
   0  -2 -20 32467.5 2973.99   3
   0  -2  20 21782.7 2894.70   5
   0  -2 -20 37260.6 2930.41   4
   0  -2 -20 35445.3 2940.32   1
   0   2  20 35165.4 2920.07   1
   0   2 -20 39823.6 2917.96   1
   0  -2  20 34015.0 2902.93   1
   0   2 -20 29301.0 2888.52   4
   0   2  20 34921.9 2913.09   1
   0   2 -20 28750.9 2936.88   1
   0   2 -21-10.4976 15.4854   1
   0  -2  21-10.8610 16.0212   5
   0   2  21 6.80045 11.5863   5
   0   2 -21 6.82252 15.3733   4
   0  -2 -21-12.9906 15.6464   4
   0  -2  21-14.8185 25.2360   1
   0  -2  21 10.5836 15.6121   6
   0  -2  21 8.28158 15.7712   1
   0   2 -21 8.07234 18.1879   2
   0   2 -21 19.5781 16.6734   3
   0  -2 -21 23.2971 34.3579   3
   0  -2 -22 26517.2 2438.98   4
   0   2 -22 24330.1 2418.44   2
   0   2 -22 22828.1 2414.90   4
   0  -2  22 25332.2 2428.01   6
   0   2  22 24649.5 2412.58   6
   0   2  22 27049.6 2414.65   5
   0  -2  22 26558.9 2431.45   5
   0  -2 -22 31840.8 2501.53   3
   0   2 -22 19732.5 2446.45   3
   0  -2  22 28374.9 2423.64   1
   0   2 -22 29505.6 2435.58   1
   0  -2 -23 11.1942 16.5084   4
   0  -2 -23-20.5391 30.2888   3
   0   2 -23-17.3609 20.9042   3
   0   2 -23 7.26442 12.3707   2
   0   2  23 5.59678 9.53125   6
   0  -2  23-9.05920 15.4267   6
   0   2  23-5.48008 12.3452   5
   0  -2  24 11037.4 887.653   5
   0   2  24 8588.26 865.207   6
   0   2 -24 8548.51 872.304   2
   0   2  24 9560.48 867.442   5
   0   2 -24 6487.09 891.860   3
   0  -2 -24 11892.3 944.112   3
   0   2  25-4.91795 8.37433   5
   0  -2  25 8.59249 12.6711   5
   0  -2 -25-17.5331 25.8556   3
   0  -2 -25 9.80093 14.4532   4
   0   2 -25 15.1447 18.2352   3
   0  -2  25-8.06040 11.8865   6
   0   2  25 5.05775 11.3931   6
   0  -2 -26 91.5483 32.0453   4
   0   2  26 107.448 23.9664   5
   0  -2  26 111.274 30.6573   5
   0   2 -26 64.5596 23.2073   2
   0   2  26 84.2073 24.0422   6
   0  -2 -26 80.4614 44.6406   3
   0  -2 -27 17.2581 16.4304   4
   0  -2  27 7.36406 14.0225   5
   0   2  27-4.49663 8.56525   5
   0   2 -27-6.23342 11.8705   2
   0  -2 -27-14.5847 21.5095   3
   0   2  27-4.65481 7.93119   6
   0  -2  27-6.83486 10.0831   6
   0  -2 -28 535.640 85.7467   4
   0  -2  28 686.869 84.8353   6
   0   2  28 665.690 78.4054   6
   0  -2 -28 772.916 111.916   3
   0   2  29 4.10452 7.81977   5
   0   2 -29 11.6123 9.89118   3
   0  -2 -29 12.1679 14.6539   3
   0   2  29-4.42564 8.43072   6
   0  -2  29 5.92445 10.0925   6
   0  -2  30 3122.53 287.703   6
   0  -2 -30 2500.17 290.847   4
   0  -2 -30 2719.82 308.401   3
   0   2 -30 2612.12 303.407   3
   0   2  30 2894.72 280.447   5
   0   2  31-3.74379 8.43327   5
   0  -2  31 5.07277 7.48069   6
   0   2  31 4.13045 7.86354   6
   0  -2 -31-7.03115 13.3859   4
   0  -2 -32 6212.98 721.383   4
   0   2  32 7421.59 713.539   6
   0   2  32 8216.12 713.642   5
   0  -3   0-35.4527 42.6911   2
   0  -3   0 11.8745 24.7706   5
   0  -3   0 22.8188 23.8008   6
   0  -3   0-11.7065 24.4203   3
   0  -3  -1 10.9701 18.6804   6
   0  -3   1-12.1525 23.1362   6
   0  -3  -1-13.4842 19.8851   4
   0  -3   1-11.6565 14.0356   4
   0  -3  -1 11.2118 21.3454   5
   0  -3   1 11.3655 29.0301   5
   0  -3   1-38.7324 57.1178   2
   0  -3  -1 30.9782 52.7501   2
   0  -3  -2-14.2917 32.1939   4
   0  -3   2-2.61664 5.45895   1
   0  -3   2 2.32677 6.57190   1
   0  -3   2 12.2607 18.0811   6
   0  -3  -2-10.7672 15.8788   5
   0   3  -2-8.74082 10.5255   3
   0  -3   2-40.4356 34.4273   2
   0  -3   3 6851.15 720.090   2
   0  -3   3 4776.88 589.359   5
   0  -3  -3 4585.85 590.867   5
   0  -3   3 5814.44 604.467   6
   0   3  -3 6176.35 577.199   1
   0  -3   3 7190.47 584.190   1
   0  -3   3 6157.21 570.568   1
   0   3  -3 7164.31 579.576   1
   0   3  -3 5400.01 585.971   3
   0  -3  -3 4843.46 607.325   4
   0   3  -3 5701.77 594.271   4
   0   3  -4 8.21152 18.4980   1
   0  -3  -4 3.49997 7.88577   1
   0   3   4-12.0253 14.4802   6
   0  -3   4-9.29044 15.8207   5
   0  -3   4-39.3102 57.9700   2
   0  -3   4-13.5126 25.7259   6
   0  -3  -4-16.3194 19.6504   4
   0   3  -4 6.63348 13.8351   1
   0  -3  -4-4.21738 10.7733   1
   0   3  -4 6.08574 13.7097   4
   0  -3   4-4.54334 9.47658   1
   0   3   4-3.13952 7.07401   1
   0  -3   4 9.65215 14.2347   1
   0  -3  -4-12.6304 15.2088   3
   0  -3   5 620.792 104.685   5
   0  -3   5 944.688 129.752   1
   0   3  -5 862.478 110.017   1
   0  -3  -5 973.151 108.277   1
   0  -3   5 1338.15 215.646   2
   0  -3   5 923.397 126.219   6
   0   3  -5 729.890 106.194   4
   0  -3  -5 900.234 139.788   4
   0   3  -5 787.210 97.9472   4
   0  -3  -5 917.356 125.352   3
   0   3   5 729.480 112.755   6
   0   3   5 874.378 95.3584   1
   0  -3  -5 852.426 97.0317   1
   0   3  -5 1241.21 130.947   1
   0   3   5 966.255 102.420   1
   0  -3   5 840.598 98.4344   1
   0   3   6-4.76497 10.7338   2
   0  -3   6 13.0746 24.8915   6
   0  -3  -6 19.1240 36.4082   4
   0   3  -6-7.07822 12.0531   4
   0   3   6 8.75188 10.5381   1
   0   3  -6-13.4147 19.7825   1
   0   3   6-7.78358 17.5335   1
   0  -3  -6-5.48804 11.4456   1
   0  -3  -6 9.37506 17.8484   1
   0   3  -6-9.98953 17.0104   1
   0   3   6-10.1561 8.64727   6
   0  -3   6-8.25368 12.1717   5
   0  -3  -6 13.0887 19.3018   3
   0   3  -7 188.442 48.3245   3
   0  -3  -7 276.179 46.3361   1
   0   3   7 200.449 49.6276   1
   0   3  -7 239.659 61.0952   1
   0   3   7 297.848 45.4626   1
   0   3   7 334.151 57.4720   6
   0  -3   7 177.635 44.3370   5
   0  -3   7 335.329 63.3931   6
   0   3   7 292.239 39.9878   2
   0  -3  -7 324.776 81.3390   4
   0   3  -7 339.841 52.2378   4
   0   3  -7 245.338 37.5077   4
   0  -3   7 306.347 49.9023   1
   0  -3  -7 289.703 60.4987   1
   0  -3  -7 379.134 68.7831   3
   0  -3   7 278.235 71.6371   1
   0   3  -8-9.22530 20.7812   3
   0   3   8-11.8581 17.4871   1
   0  -3  -8 8.02353 15.2755   1
   0  -3   8 12.4650 18.3821   6
   0   3   8 8.26201 17.2307   6
   0  -3   8-7.59192 11.1960   5
   0   3   8-9.19201 17.5000   5
   0   3   8 2.97929 7.61032   2
   0   3  -8-5.71216 9.72718   4
   0  -3  -8 21.6018 31.8558   4
   0   3  -8-3.30406 6.89128   4
   0  -3   8 7.94306 16.5656   1
   0   3   8 4.31587 12.7294   2
   0  -3  -8 25.8452 24.6022   1
   0   3  -8 14.5820 21.5040   1
   0  -3  -8-12.7741 18.8378   3
   0   3   8 6.81742 11.6091   1
   0  -3   8 19.9425 16.9794   1
   0  -3   9 174.180 44.0634   6
   0   3   9 71.1122 24.9486   6
   0  -3   9 41.3255 31.0255   1
   0   3   9 79.8668 28.6385   1
   0   3  -9 65.8485 34.4779   3
   0  -3   9 53.2722 20.2967   5
   0   3  -9 95.5587 43.2759   1
   0   3   9 79.2273 39.3803   1
   0   3   9 65.7249 25.9453   5
   0   3  -9 45.5418 19.1888   4
   0   3  -9 41.1549 14.0347   4
   0   3   9 84.8222 18.4862   2
   0  -3   9 44.7641 22.3366   1
   0   3  -9 50.8137 38.5988   1
   0  -3  -9 41.7479 29.6036   1
   0  -3  -9 51.3959 25.1493   3
   0   3   9 50.9665 14.3278   2
   0  -3  10 12.0033 17.7010   6
   0   3 -10-10.3613 17.6433   3
   0  -3  10-20.8663 25.1245   1
   0   3  10-7.33481 16.5224   6
   0  -3  10 7.56640 11.1580   5
   0   3  10 14.0758 26.7974   1
   0   3 -10-16.0044 23.6012   1
   0   3  10-8.82801 18.4109   5
   0  -3 -10-23.3968 28.1714   4
   0   3 -10 4.48355 10.7970   4
   0   3 -10 2.59920 6.99808   4
   0   3 -10-18.7593 27.6638   1
   0  -3 -10-14.7114 12.5254   1
   0  -3  10 9.74564 18.5537   1
   0  -3 -10-13.1224 11.1725   3
   0   3  10 1.83353 5.62861   2
   0   3  10 1.34549 4.58229   2
   0   3 -11 23.0623 24.2703   3
   0   3  11-10.0358 15.1577   1
   0  -3  11 41.3992 39.5438   1
   0   3  11 41.9830 19.1957   5
   0  -3 -11-23.4927 34.7987   4
   0   3 -11 31.0907 12.5183   4
   0  -3 -11 13.4157 23.0781   3
   0   3  11 49.9026 22.1280   6
   0  -3  11 72.8061 34.4210   6
   0  -3  11 53.5998 22.8198   5
   0   3  11 43.6410 37.3002   1
   0   3 -11 92.5518 41.6597   1
   0   3 -11 20.3533 24.7246   1
   0  -3 -11 14.7612 25.3480   1
   0  -3  11 10.1338 17.5641   1
   0   3 -12 13.1294 24.9958   3
   0   3  12-6.68970 12.7358   6
   0   3 -12 14.6744 21.6400   1
   0   3  12 14.7200 28.0239   1
   0  -3 -12 23.3751 34.4707   4
   0   3 -12 3.03863 8.96199   4
   0  -3 -12-13.8454 20.4175   3
   0   3  12-10.7115 15.7960   1
   0  -3 -12 14.4992 24.6893   1
   0   3 -12-21.4346 25.8087   1
   0  -3  12-10.3795 15.3064   1
   0   3  13 3077.86 260.798   5
   0   3  13 1120.67 241.875   1
   0  -3 -13 2875.64 283.433   1
   0   3 -13 1343.57 274.462   1
   0  -3  13 2390.92 252.784   5
   0  -3 -13 2470.86 279.922   3
   0   3 -13 2567.41 282.006   3
   0  -3  13 3050.44 277.515   6
   0   3  13 2321.50 247.502   6
   0  -3 -13 1987.62 301.582   4
   0   3 -13 3600.90 304.553   1
   0   3  13 2669.04 281.145   1
   0  -3  13 1692.11 250.406   1
   0  -3  14-8.56261 10.3307   5
   0   3 -14-12.9990 24.7561   1
   0   3  14-14.4001 24.5294   1
   0   3  14-8.52148 14.5252   5
   0  -3  14-12.2130 20.8068   6
   0   3  14-6.84407 14.2883   6
   0   3  14-11.2000 13.5014   1
   0  -3 -14 21.9727 26.4648   4
   0   3 -14-4.38195 9.16197   4
   0  -3 -14-13.4235 16.1760   1
   0   3 -14 22.1994 32.7434   1
   0  -3  14 10.1867 17.3583   1
   0   3 -14-17.0612 29.0594   3
   0  -3 -14-15.0076 18.0820   3
   0   3 -15 17.4935 14.8973   3
   0   3  15 11.0661 16.3220   1
   0  -3  15 8.90275 16.9519   5
   0  -3  15 12.4730 15.0216   6
   0   3  15-7.00973 14.6222   6
   0   3  15-8.67189 10.4463   5
   0  -3 -15-21.0344 35.8190   4
   0   3 -15 16.7738 13.8313   4
   0  -3  15 7.80206 8.58144   4
   0  -3  15 9.97997 12.0207   1
   0   3  15-14.1177 29.4442   1
   0  -3 -15 15.8790 19.1220   3
   0  -3 -15 12.7397 18.7895   1
   0   3 -15-22.0434 18.7705   1
   0  -3  16-9.25956 7.89058   5
   0   3 -16 11.7413 17.3178   1
   0   3 -16 18.6576 15.8886   3
   0   3  16-10.7519 18.3114   1
   0   3  16-8.65948 14.7492   5
   0   3 -16 4.00536 11.8179   4
   0  -3 -16 19.7290 23.7574   4
   0   3 -16-21.6493 41.2173   1
   0  -3  16-2.74180 9.04708   4
   0  -3  16-9.54033 18.1659   1
   0   3  16-13.7907 23.4853   1
   0   3  16-7.12230 16.0471   6
   0  -3  16-12.6677 21.5732   6
   0  -3 -16 16.5349 14.0818   3
   0   3  17 26.5191 20.5546   5
   0   3 -17 98.6025 35.2720   1
   0  -3  17 49.1539 25.6222   5
   0  -3 -17 91.7130 47.1275   4
   0   3 -17 42.7649 36.7654   1
   0  -3 -17 80.8548 31.5139   1
   0  -3 -17 87.2049 47.2336   3
   0  -3  17 76.5448 31.1419   6
   0  -3  17 107.975 46.2471   1
   0   3  17 30.9389 20.2849   1
   0   3 -17 39.5777 38.0173   3
   0  -3  17 54.2869 27.1678   1
   0   3 -17 31.7371 22.6440   2
   0   3  17 67.2570 30.7266   1
   0   3  18 8.88923 13.1185   5
   0   3 -18-10.2257 12.3228   1
   0   3 -18-4.06534 9.80299   4
   0   3 -18-20.7702 39.5454   1
   0   3  18-7.44350 14.1800   6
   0  -3  18-12.7043 18.7416   6
   0   3 -18-9.92654 16.9106   2
   0  -3  18-8.53368 16.2543   1
   0   3  18-13.1785 25.0942   1
   0   3 -18 20.6829 24.9088   3
   0  -3  18-16.6093 24.4986   1
   0  -3 -18-18.2857 31.1411   3
   0  -3  18-10.1825 15.0244   5
   0  -3  19 49.9441 28.5108   6
   0   3  19 52.3952 24.2974   6
   0   3 -19 74.1811 29.9060   2
   0   3 -19 40.5028 30.2268   3
   0  -3  19 128.758 49.6275   1
   0  -3 -19 94.9599 43.0353   3
   0  -3  19 85.1674 30.4221   5
   0   3  19 8.72468 13.6867   5
   0   3  20 8.38388 10.0948   5
   0  -3 -20-19.1642 23.0750   3
   0  -3 -20-14.3507 21.1627   4
   0   3  20-8.02013 15.2687   6
   0  -3  20 12.1074 10.3083   6
   0  -3  21 34.7726 19.7753   6
   0   3 -21-8.19311 12.1447   2
   0  -3  21 11.1709 19.0617   5
   0   3 -21 19.3681 16.5359   3
   0  -3 -21 19.4063 16.5683   3
   0  -3 -21 13.3762 27.9232   4
   0   3  21 14.8203 14.1609   5
   0   3  22 7.70009 16.0587   6
   0  -3  22-10.9500 16.1478   6
   0   3 -22 7.72451 17.4003   2
   0  -3  22-11.1508 13.4264   5
   0   3 -22 18.4340 15.6949   3
   0  -3 -22-19.3227 16.4515   3
   0  -3 -22 12.2969 10.4697   4
   0   3  22-7.14898 12.1734   5
   0  -3  23 235.434 52.1617   6
   0   3  23 268.576 47.7796   6
   0   3 -23 262.332 46.6187   2
   0  -3  23 109.357 39.4770   5
   0  -3 -23 321.669 80.5445   3
   0  -3 -23 271.755 58.3037   4
   0   3 -23 175.043 63.8111   3
   0  -3  24 9.48221 19.7761   6
   0   3  24-6.26480 10.6694   6
   0   3 -24-7.03463 13.3939   2
   0  -3  24-10.5639 12.7211   5
   0   3  24 5.61906 9.57006   5
   0   3 -24-16.4518 14.0084   3
   0  -3 -24-18.2281 21.9486   3
   0  -3 -24-10.4507 15.4126   4
   0   3 -25 26.6768 18.4795   2
   0   3  25 74.8826 21.3210   5
   0   3 -25-15.4940 13.8959   3
   0   3  25 27.1843 15.9617   6
   0  -3  25 52.3879 23.9102   6
   0  -3 -25 34.6267 29.8031   3
   0  -3 -25 48.5798 26.5211   4
   0   3 -26 14.4569 21.3196   3
   0  -3  26 8.01256 9.64836   6
   0   3  26 4.93526 8.40460   6
   0   3  26-4.76861 8.12087   5
   0   3 -27 31.7639 18.9091   2
   0  -3 -27 8.40397 16.2012   4
   0   3  27 37.8251 16.3026   6
   0   3  27 22.5454 11.7957   5
   0  -3 -27 76.5837 36.9727   3
   0   3 -27 13.4661 11.7449   3
   0   3 -28-12.5305 10.6696   3
   0  -3 -28 8.04271 9.68515   4
   0   3  28-4.21163 8.01953   5
   0  -3  28 6.68941 11.3918   6
   0   3  28-4.38860 8.35639   6
   0   3 -28 6.06922 10.3358   2
   0  -3 -28-14.0799 11.9887   3
   0   3 -29 11.6378 9.93736   3
   0  -3 -29 7.53036 14.3562   4
   0  -3 -29 12.8559 15.4979   3
   0   3  29 8.02869 9.07433   5
   0   3  29 4.26330 7.29891   6
   0  -3  29 12.4835 10.6554   6
   0  -3 -30-7.12167 10.5040   4
   0   3  30 4.08018 9.82760   6
   0  -3 -30 11.6754 9.94241   3
   0   3  31 3.80398 6.48710   6
   0  -4   0 296464. 26706.0   4
   0  -4   0 278960. 26694.4   5
   0  -4   1 10.6837 20.4572   6
   0  -4   1 10.6482 22.3147   5
   0  -4   1 45.3944 34.9065   4
   0  -4  -1 61.2161 44.2792   4
   0  -4  -1 11.0752 21.1985   3
   0  -4  -2 3296.18 347.733   3
   0   4  -2 3431.36 337.414   3
   0  -4   2 3594.83 352.594   6
   0  -4  -2 2664.87 336.716   5
   0  -4   2 3794.44 357.540   5
   0  -4  -2 3179.76 358.258   4
   0   4  -3 1.64833 4.43798   1
   0  -4   3-11.8500 17.4749   6
   0   4  -3 2.07493 4.32734   1
   0   4  -3 8.17458 12.0549   3
   0  -4  -3-11.3289 13.6408   3
   0  -4  -3 9.85563 11.8669   5
   0  -4   3-9.92717 16.9041   5
   0  -4   3-1.48141 5.35120   1
   0  -4   4 14137.4 1375.05   1
   0   4  -4 13925.5 1384.42   1
   0  -4  -4 14735.1 1425.06   4
   0   4   4 15279.4 1413.70   6
   0   4  -4 15197.2 1392.93   4
   0  -4  -4 17024.5 1418.56   3
   0   4  -4 11988.9 1390.28   3
   0  -4   4 15842.5 1376.00   1
   0  -4   4 14696.0 1418.56   6
   0  -4   4 15237.7 1403.61   5
   0   4   5 10.9089 20.7685   6
   0   4  -5 7.86511 14.9739   3
   0  -4   5 8.78592 18.3233   5
   0  -4  -5 14.8862 31.0455   4
   0  -4  -5 3.54017 4.76673   1
   0   4  -5 5.81091 12.1191   1
   0  -4  -5-1.91980 6.33124   1
   0  -4  -5-12.1741 14.6587   3
   0   4  -5 5.76511 9.81736   4
   0   4   5 1.61072 4.54938   1
   0  -4   5 3.82373 10.7978   1
   0  -4   5-12.5119 18.4512   6
   0   4   5-4.95867 5.07494   1
   0  -4   5 4.46674 10.7570   1
   0  -4   6 669.053 100.534   5
   0  -4  -6 682.291 85.4085   1
   0   4  -6 622.864 98.2532   1
   0   4   6 814.970 111.191   6
   0  -4  -6 1154.57 143.785   4
   0   4  -6 753.603 91.4434   4
   0   4   6 814.308 88.0615   1
   0  -4  -6 968.284 121.513   3
   0   4  -6 732.974 99.2476   3
   0   4  -6 989.044 99.8633   1
   0  -4   6 991.224 93.3415   1
   0  -4  -6 690.778 86.3002   1
   0  -4   6 938.631 124.388   6
   0   4  -7 7.93469 16.5506   3
   0   4  -7 14.8881 17.9288   1
   0  -4   7-8.17251 13.9195   5
   0   4   7-9.28764 11.1871   6
   0  -4   7 8.37126 14.2579   1
   0   4   7-3.22884 8.69856   1
   0  -4  -7 16.4103 24.2017   4
   0  -4  -7 4.42316 9.22952   1
   0   4  -7 15.7204 20.0789   1
   0   4  -7 4.32477 10.4191   4
   0  -4  -7-11.8008 10.0518   3
   0  -4   7 12.6635 21.5657   6
   0   4   7 6.98157 17.8350   2
   0   4   7 3.72893 13.4731   1
   0  -4   7 4.93857 13.3000   1
   0   4   8 591.032 78.3488   2
   0  -4   8 678.333 88.3931   5
   0  -4  -8 685.647 81.2720   1
   0  -4   8 576.985 92.2000   1
   0  -4  -8 835.335 124.276   4
   0   4  -8 519.782 70.2205   4
   0   4   8 670.349 72.8898   1
   0  -4  -8 554.636 73.7111   1
   0   4   8 586.240 77.0085   1
   0  -4   8 715.276 78.5035   1
   0   4  -8 773.047 95.2662   1
   0  -4  -8 663.916 98.3049   3
   0  -4   8 915.131 109.068   6
   0   4   8 574.081 86.0216   6
   0   4  -8 469.370 80.0505   3
   0   4  -9-8.29890 12.2386   3
   0   4  -9-10.0033 20.8622   1
   0  -4  -9-5.41859 10.3164   1
   0   4   9-7.56258 14.3979   6
   0   4   9 16.1623 11.3477   2
   0  -4   9-11.7647 24.5355   6
   0   4   9 8.40212 20.2337   5
   0   4  -9 7.85978 14.9637   4
   0  -4  -9-18.3479 31.2430   4
   0   4  -9 3.22458 12.2783   4
   0   4   9 8.35821 12.8293   1
   0  -4   9-12.4709 23.7422   1
   0   4   9 4.69388 14.9534   2
   0   4   9-6.28587 19.2965   1
   0  -4  -9 11.6877 26.3279   3
   0   4  -9-10.5596 17.9813   1
   0  -4  -9 6.82580 16.4377   1
   0   4  10 140064. 11221.5   5
   0   4 -10 127615. 11237.0   1
   0  -4 -10 120383. 11213.7   1
   0  -4  10 91911.6 11226.8   1
   0  -4  10 132539. 11230.4   6
   0   4  10 124467. 11210.2   6
   0  -4 -10 140972. 11274.9   4
   0   4 -10 97064.9 11204.3   4
   0  -4  10 129796. 11213.3   5
   0  -4 -10 120303. 11231.1   3
   0   4 -10 137418. 11219.9   3
   0   4  10 115794. 11191.8   2
   0   4  10 128311. 11199.7   1
   0  -4 -10 122784. 11207.9   1
   0  -4  10 138619. 11208.5   1
   0   4 -10 87476.8 11213.3   1
   0   4  10 112008. 11211.2   1
   0   4 -11 27.6933 22.2309   3
   0   4  11-6.82538 11.6245   6
   0  -4  11-11.1529 18.9925   6
   0  -4  11-7.58547 12.9186   5
   0  -4 -11-7.31736 12.4621   1
   0   4  11 5.01520 12.0794   1
   0  -4  11 14.9604 22.0629   1
   0   4  11 8.01656 16.7201   5
   0   4 -11-5.93851 14.3025   4
   0  -4 -11 19.7097 44.3987   4
   0   4 -11 2.31027 8.11316   4
   0  -4 -11-11.5670 17.0590   3
   0   4 -11 13.8699 20.4549   1
   0  -4 -11-8.82726 18.4107   1
   0   4  11-8.95649 18.6802   1
   0  -4  11 6.56320 16.7653   1
   0   4  11-3.11730 10.2817   2
   0   4  11 8.02307 6.83459   2
   0   4 -12 12806.1 1641.97   4
   0  -4 -12 19629.4 1720.13   4
   0   4 -12 16421.2 1688.83   1
   0  -4 -12 14361.4 1659.87   1
   0   4  12 18669.4 1653.92   6
   0  -4  12 18423.3 1673.04   6
   0   4 -12 16785.0 1633.80   4
   0  -4 -12 19844.5 1664.87   1
   0   4  12 11328.8 1655.63   1
   0  -4  12 19213.8 1658.02   1
   0   4 -12 17642.2 1673.39   1
   0  -4 -12 18608.0 1675.93   3
   0   4 -12 22277.8 1680.08   3
   0   4  12 21255.9 1663.06   5
   0   4  12 19314.6 1650.40   1
   0  -4  12 19997.7 1660.93   5
   0  -4  13 7.60497 11.2161   5
   0   4 -13 44.8477 28.6381   1
   0  -4 -13-9.32708 13.7554   1
   0   4 -13 11.5947 24.1815   3
   0   4  13 7.69715 13.1078   5
   0   4 -13-17.0935 32.5429   1
   0   4 -13-1.88611 6.42555   4
   0  -4  13-7.19272 16.2032   1
   0  -4 -13 11.3195 19.2756   3
   0  -4  13-11.0034 16.2273   6
   0  -4  13 16.0569 23.6792   1
   0   4  13-5.99880 12.5117   1
   0  -4 -14 15606.9 1164.02   4
   0   4 -14 11534.4 1135.68   1
   0  -4  14 19113.2 1166.55   1
   0   4 -14 6029.51 1059.28   4
   0  -4  14 17625.1 1101.71   5
   0  -4 -14 16805.5 1122.87   3
   0   4 -14 20122.3 1145.36   3
   0  -4  14 20332.2 1131.35   6
   0   4  14 16723.7 1089.80   6
   0   4  14 20962.1 1109.20   5
   0   4  14 12196.3 1106.78   1
   0  -4 -14 17473.7 1118.40   1
   0   4  15 5.74446 17.6596   6
   0   4  15 45.9979 22.6305   5
   0  -4 -15-19.2843 32.8511   4
   0   4 -15-19.4100 36.9648   1
   0   4  15 12.0153 25.0758   1
   0  -4 -15 11.7215 22.3353   3
   0  -4  15 7.82579 13.3594   5
   0  -4  15-10.9306 13.1952   6
   0  -4 -15-11.4766 9.81694   1
   0  -4  15-31.4201 35.4012   1
   0   4 -15-14.3589 21.1958   3
   0  -4  16 343.503 74.1317   1
   0   4 -16 220.016 59.4241   2
   0   4  16 221.189 57.8885   1
   0  -4 -16 111.494 48.9157   1
   0   4  16 320.521 48.2103   6
   0  -4 -16 369.305 83.0849   4
   0  -4 -16 291.351 61.8225   3
   0  -4  16 336.568 55.8355   5
   0   4  17 5.95208 13.4320   6
   0   4  17 7.77702 11.4970   5
   0  -4 -17 17.4637 25.7660   4
   0  -4 -17 37.6880 26.2120   3
   0  -4  17-8.53332 14.5531   5
   0   4  18 48.4543 19.5120   6
   0  -4  18 17.9486 20.4229   5
   0  -4 -18 16.4418 24.4195   4
   0   4 -18 28.5714 21.6488   2
   0   4  18 31.7838 19.3539   5
   0  -4  18 11.4160 21.9267   6
   0   4  19-6.24557 14.0689   6
   0   4 -19-8.87823 18.5157   2
   0  -4  19-11.4659 16.9086   6
   0   4  19 15.6933 14.9385   5
   0  -4 -19-15.2770 22.5286   4
   0  -4  19 9.14966 17.4192   5
   0   4  20 22519.0 1798.46   6
   0  -4  20 18128.9 1808.60   6
   0  -4 -20 20243.8 1829.90   3
   0   4 -20 19724.8 1804.56   2
   0  -4 -20 24269.7 1840.42   4
   0  -4  20 22086.1 1811.15   5
   0  -4 -21-12.9989 15.6583   4
   0   4  21-6.46247 11.0139   6
   0   4 -21 7.82349 14.9014   2
   0  -4 -21-14.6381 17.6312   3
   0  -4  21-9.84247 16.7661   5
   0  -4  21-10.7869 15.9138   6
   0   4 -21 17.8603 21.5099   3
   0   4  21-7.53858 15.7284   5
   0   4  22 11732.0 1207.35   5
   0  -4  22 11414.7 1216.19   6
   0   4  22 11743.3 1206.10   6
   0  -4 -22 15013.8 1252.83   3
   0   4 -22 15358.7 1216.64   2
   0   4  23-6.41405 9.47535   5
   0  -4 -23-15.3335 22.6189   3
   0  -4  23-10.0326 12.0930   6
   0   4 -23-16.9219 20.3829   3
   0  -4 -23 10.9871 18.7174   4
   0  -4 -24 6550.00 537.496   4
   0   4 -24 5627.17 514.541   2
   0   4  24 6231.10 513.055   5
   0   4  24 4326.50 507.739   6
   0  -4  24 4456.10 516.012   6
   0  -4 -24 5057.13 545.406   3
   0   4 -24 3787.74 533.331   3
   0   4 -25 6.39642 14.4111   2
   0  -4 -25 15.2638 18.3806   3
   0  -4  25 8.88568 15.1330   6
   0  -4 -25 9.55124 16.2661   4
   0   4  25-5.35928 11.1800   5
   0   4  25 5.87218 10.0028   6
   0   4 -25 15.1756 18.2743   3
   0   4 -26 231.217 45.4775   2
   0  -4 -26 163.683 57.0021   3
   0  -4  26 299.728 52.4822   6
   0  -4 -26 326.255 54.6987   4
   0   4  26 290.613 42.8115   5
   0   4  26 328.097 47.8030   6
   0   4 -26 141.965 53.5961   3
   0   4 -27-5.95012 12.4168   2
   0  -4 -27-14.2788 21.0611   3
   0  -4  27 7.86977 9.48591   6
   0  -4 -27-8.22220 15.6596   4
   0   4  27 8.99057 10.1356   5
   0   4  27 14.1968 12.7486   6
   0   4 -27-13.2974 11.3299   3
   0  -4 -28 350.806 70.1137   3
   0   4  28 358.838 48.4351   6
   0  -4  28 337.943 54.9381   6
   0   4 -28 234.085 61.7879   3
   0   4 -28 272.591 48.6952   2
   0   4  28 360.891 46.4119   5
   0  -4 -28 282.149 54.2046   4
   0   4 -29-5.53686 12.4830   2
   0   4 -30 1963.01 204.377   2
   0  -5   0-8.57535 12.6723   5
   0  -5   0-9.03264 10.9066   6
   0  -5  -1 8.61704 10.4346   5
   0  -5   1 34.0673 19.2170   5
   0  -5  -1 22.1967 21.1581   4
   0   5  -1 7.61876 9.24027   3
   0  -5   1-9.37167 15.9966   6
   0  -5  -2-8.65607 14.7402   5
   0  -5   2-8.82212 16.7960   5
   0  -5   2 9.99304 19.0251   6
   0  -5  -2 11.2718 19.1941   4
   0   5  -2 7.62177 14.5109   3
   0  -5   3 1683.73 188.048   5
   0  -5  -3 1744.34 195.975   3
   0  -5   3 1487.68 190.820   6
   0   5  -3 1789.87 184.576   3
   0  -5  -3 1506.79 194.942   4
   0   5   4 10.5518 17.9700   6
   0  -5   4-9.24582 13.6375   5
   0   5  -4 14.5676 13.8698   3
   0  -5  -4-12.1067 17.8557   4
   0   5  -4-6.82163 11.6194   4
   0  -5  -4 10.6214 15.6657   3
   0   5   5 519.030 74.1478   6
   0  -5   5 765.772 87.8432   6
   0   5   5 726.738 82.9715   2
   0  -5  -5 456.005 78.1709   4
   0   5  -5 602.784 62.6290   4
   0  -5  -5 593.401 77.2764   3
   0   5  -5 232.700 35.8190   1
   0   5  -5 303.993 39.4249   1
   0   5  -5 528.387 63.4331   3
   0  -5   5 85.1214 34.5377   1
   0  -5   5 541.174 39.9617   1
   0   5   6-9.67402 16.4730   6
   0  -5   6-8.80281 12.9813   5
   0  -5   6 11.4515 16.8873   6
   0  -5  -6-13.2062 22.4877   4
   0   5  -6-3.93150 8.85615   1
   0  -5  -6-10.9434 18.6346   3
   0   5  -6-5.36355 10.2112   4
   0   5   6 8.44135 16.0706   2
   0   5  -6-2.42511 6.84805   1
   0  -5   6 2.65123 5.97224   1
   0  -5   6 2.37987 5.73112   1
   0   5  -6 7.03728 13.3976   3
   0   5   7 785.390 99.2714   2
   0  -5   7 858.512 114.159   6
   0  -5   7 614.589 84.3825   1
   0   5   7 810.182 106.056   6
   0  -5   7 819.153 104.207   5
   0  -5   7 855.604 86.9525   1
   0   5  -7 843.843 86.8977   1
   0   5  -7 841.946 95.3881   1
   0   5  -7 754.477 97.5971   3
   0  -5   8 4.41845 7.52428   1
   0   5   8 1.72583 5.87816   1
   0  -5  -8-14.6658 21.6274   4
   0  -5  -8-1.96917 5.56120   1
   0  -5  -8-1.88838 5.57018   1
   0   5  -8 4.19886 8.75718   4
   0  -5   8-3.54976 6.75859   1
   0   5   8 1.74819 5.36726   1
   0  -5   8 8.21597 13.9905   5
   0   5  -8 14.4354 15.0529   3
   0  -5   8-11.3388 16.7212   6
   0   5   9 660.957 77.1446   5
   0  -5   9 508.619 73.2427   5
   0  -5  -9 528.281 57.2134   1
   0   5   9 436.711 64.5726   2
   0  -5  -9 568.632 95.7468   4
   0   5  -9 423.511 56.8962   4
   0   5  -9 383.018 66.1484   3
   0  -5  -9 383.195 55.6983   1
   0   5   9 333.366 52.5978   1
   0  -5  -9 452.714 77.0389   3
   0   5   9 569.009 56.5049   1
   0   5  -9 483.852 69.7107   1
   0   5   9 534.826 71.3891   6
   0  -5   9 567.165 82.5694   6
   0   5  10-7.03121 14.6670   6
   0  -5  10 7.25030 10.6964   1
   0  -5  10-7.74680 13.1950   5
   0  -5  10-10.8609 13.0810   6
   0  -5 -10 3.62332 7.56295   1
   0  -5 -10-16.0507 23.6716   4
   0   5 -10 3.06871 7.84439   4
   0   5  10-4.95493 13.3442   2
   0  -5 -10-10.6636 15.7285   3
   0   5 -10-7.54394 15.7361   3
   0   5 -10-8.29697 12.2393   1
   0   5  11 260.092 46.4340   6
   0  -5  11 265.539 58.4328   6
   0  -5  11 325.748 51.7482   5
   0   5 -11 313.186 51.5877   3
   0   5  11 317.311 51.3646   5
   0   5 -11 253.611 35.6284   4
   0  -5 -11 314.175 76.6087   4
   0   5  11 313.820 45.1405   2
   0   5  11 200.994 41.2794   1
   0  -5 -11 361.976 62.4065   3
   0  -5  11 332.690 60.1405   1
   0   5 -11 331.038 59.7405   1
   0  -5  12-7.76833 14.7894   5
   0  -5 -12 4.75155 9.90947   1
   0   5  12 7.29627 16.4357   5
   0  -5 -12-17.0059 28.9578   4
   0   5 -12 10.6754 18.1783   1
   0   5  12 5.88931 8.68492   1
   0  -5 -12-10.1194 17.2315   3
   0   5  12 12.3865 14.9143   6
   0  -5  12-10.1579 21.1844   6
   0  -5  12-9.78368 14.4278   1
   0   5 -12-8.33903 14.1998   3
   0   5  13 496.199 67.6899   5
   0  -5 -13 345.960 87.4619   4
   0  -5  13 272.265 71.7374   1
   0   5 -13 542.519 77.9974   3
   0  -5 -13 442.149 73.3482   3
   0   5  13 446.386 61.5425   6
   0  -5  13 661.720 85.1955   6
   0  -5 -13 401.802 60.9643   1
   0   5  13 246.635 59.9415   1
   0   5  14 6.70099 12.7651   5
   0  -5 -14 6.30171 13.1498   1
   0  -5 -14 17.3621 20.9099   4
   0   5 -14 12.3213 18.1754   2
   0  -5 -14 10.1279 14.9421   3
   0  -5  14-9.95857 16.9634   6
   0   5  14 5.42874 10.3448   6
   0   5 -14 10.3826 19.7714   3
   0  -5  14-7.99190 16.6731   5
   0  -5 -15 51.5992 33.1410   4
   0   5 -15 56.0705 32.0758   2
   0  -5 -15 30.9705 20.3071   3
   0   5  15 60.6857 22.0798   5
   0  -5  15 29.2658 17.3794   6
   0   5  15 49.7614 18.2003   6
   0   5 -15 85.9903 30.7793   3
   0  -5  15 81.5104 26.4644   5
   0   5 -16-10.2547 19.5264   2
   0  -5 -16-10.4485 17.7956   3
   0   5  16 6.86207 11.6907   5
   0  -5  16-9.80135 16.6939   6
   0   5  16-4.88107 12.4728   6
   0   5 -16-12.7570 15.3648   3
   0  -5  16-8.07165 9.72587   5
   0  -5 -17 16.1366 20.1375   4
   0   5 -17 75.9868 29.6343   2
   0  -5 -17 41.8701 25.7568   3
   0   5  17 55.5561 21.9652   5
   0  -5  17 69.1791 25.7914   6
   0   5  17 63.5477 19.3504   6
   0   5 -17 54.7119 33.3609   3
   0  -5  17 33.1426 20.6429   5
   0  -5 -18 15.3273 22.6029   4
   0   5 -18 8.78073 14.9520   2
   0  -5 -18 10.7285 15.8211   3
   0   5  18 6.89780 10.1721   5
   0   5  18-4.94800 10.3192   6
   0  -5  18-8.29084 14.1178   5
   0  -5  18-9.68821 11.6653   6
   0   5 -18-14.6138 30.4771   3
   0  -5 -19 446.746 90.2311   4
   0   5 -19 573.701 97.3309   3
   0  -5  19 596.172 84.0953   6
   0  -5 -19 519.050 86.2201   3
   0   5 -20-15.4963 13.1942   3
   0  -5 -20-11.1667 16.4678   3
   0  -5 -20-13.4287 16.1695   4
   0   5 -20-7.63248 12.9972   2
   0   5  20 5.17466 10.7925   6
   0  -5  20-9.82160 14.4842   6
   0   5  20 6.88690 8.29320   5
   0   5  21 41.1371 19.2541   5
   0   5  21 69.2242 21.9582   6
   0  -5 -21 62.2091 35.5570   4
   0   5 -21 78.6850 26.4123   2
   0  -5 -21 57.7385 24.6972   3
   0   5 -21 48.3300 34.0406   3
   0   5  22-6.56445 11.1780   5
   0   5  22-5.45181 12.2808   6
   0  -5 -22 23.1332 22.0204   4
   0   5 -22 6.74217 11.4806   2
   0  -5 -22-11.9314 10.1584   3
   0   5 -22 15.7147 13.3796   3
   0  -5 -23 10.6401 15.8330   4
   0   5 -23 31.8035 14.4839   2
   0   5  23 41.6484 19.0720   6
   0  -5  23 19.0179 14.1817   6
   0   5  23 12.6725 12.2475   5
   0   5 -24-14.8597 0.28956   3
   0  -5 -24-12.3145 20.9713   3
   0  -5 -24-9.77340 11.7714   4
   0   5  24-6.26641 11.9335   6
   0   5 -24-6.14272 11.6981   2
   0  -5  24-9.18887 7.82880   6
   0   5  24 5.53094 9.42258   5
   0  -5 -25 12.4544 18.3717   3
   0  -5  25-8.76194 12.9289   6
   0   5  25 5.87284 11.1899   6
   0   5 -25-14.0560 11.9759   3
   0   5  25 10.5415 8.98652   5
   0   5 -25 5.82372 13.1263   2
   0  -5 -26-8.24966 9.96242   4
   0   5 -26-13.2495 15.9716   3
   0   5 -26-5.68313 12.8246   2
   0  -5 -26-12.4446 15.0036   3
   0   5 -27-5.40136 12.1834   2
   0  -5 -27-12.2579 18.0874   3
   0  -5 -28-11.8893 14.3581   3
   0   6   0 59518.0 5544.77   3
   0  -6   0 59119.7 5547.29   5
   0   6  -1-7.12312 10.5204   3
   0   6  -1 21.4857 36.5907   2
   0   6   1-16.0862 36.2406   2
   0  -6   2 411.766 69.7562   5
   0   6   2 604.792 98.6957   2
   0  -6   2 503.636 74.0751   6
   0   6  -2 440.908 66.2134   3
   0  -6  -3-10.3725 17.6656   4
   0   6  -3-6.75369 11.5053   3
   0   6   3 11.8400 17.4635   2
   0  -6   3 9.18117 13.5435   6
   0  -6   3-7.68452 13.0897   5
   0   6  -3-7.02834 10.3701   4
   0   6  -4 2719.80 273.955   4
   0  -6  -4 2809.38 292.200   4
   0   6  -4 2509.24 271.927   3
   0   6   4 2806.90 285.929   6
   0  -6   4 2627.22 278.182   5
   0   6   4 2738.35 288.659   2
   0  -6   4 2645.19 286.218   6
   0   6  -5 5.99815 13.5121   4
   0  -6  -5 9.84191 16.7594   3
   0   6   5-8.95462 13.2058   6
   0  -6   5-7.63202 12.9966   5
   0   6   5-8.85866 21.3333   2
   0  -6  -5-10.7328 15.8280   4
   0   6  -5 6.42105 10.9346   3
   0  -6   5-10.0048 12.0472   6
   0  -6   6 112.549 35.2910   6
   0  -6   6 112.019 31.4469   5
   0   6   6 141.706 36.0724   6
   0  -6  -6 99.0062 38.8678   4
   0   6  -6 103.016 26.6109   3
   0   6  -6 104.668 28.4798   4
   0  -6  -6 117.068 32.7566   3
   0   6  -7 5.00752 10.4447   4
   0  -6  -7-9.69308 14.2952   3
   0   6   7-6.90962 13.1557   2
   0   6   7-6.71241 8.08406   5
   0   6   7-8.62438 14.6867   6
   0  -6   7 8.69682 14.8100   5
   0  -6  -7 11.5921 22.0697   4
   0  -6   7 10.5604 12.7166   6
   0   6  -7-6.46755 13.4892   3
   0  -6  -8 145.787 39.6364   3
   0   6  -8 106.643 26.5048   4
   0   6   8 158.659 36.2080   2
   0   6  -8 353.259 83.1591   2
   0   6   8 204.057 37.9796   5
   0   6   8 278.845 46.3881   6
   0  -6   8 225.069 44.6555   5
   0  -6  -8 216.078 51.0308   4
   0  -6   8 143.957 37.7872   6
   0   6  -8 45.9559 19.2346   1
   0   6   9 7.05556 12.0182   6
   0   6   9 6.89201 13.1245   5
   0  -6  -9-12.4417 14.9838   4
   0   6  -9 3.73169 7.11097   1
   0  -6  -9 9.71311 14.3270   3
   0   6  -9 19.7932 33.7054   2
   0   6   9 5.92221 15.1297   2
   0  -6   9 4.81172 5.42808   1
   0   6  -9-6.63183 12.6294   3
   0  -6  10 29322.8 3313.52   1
   0  -6 -10 33342.9 3339.63   3
   0   6 -10 35176.3 3329.29   3
   0   6 -10 34823.6 3322.96   1
   0  -6 -10 38131.5 3360.91   4
   0   6  10 41595.9 3335.52   5
   0   6  10 35599.2 3329.01   6
   0  -6  10 46161.6 3351.15   5
   0  -6 -11-9.68460 11.6672   3
   0   6 -11 15.6563 29.8090   2
   0   6  11-6.50175 12.3840   5
   0  -6  11 3.99060 8.33128   1
   0  -6  11-9.43941 11.3722   6
   0  -6  11-8.58071 16.3404   5
   0  -6 -12 6657.70 647.715   4
   0  -6 -12 5826.54 625.261   3
   0  -6  12 7361.21 629.147   5
   0  -6  12 6121.45 624.680   6
   0   6  12 5573.51 611.160   6
   0   6 -13-12.5506 26.1745   2
   0   6  13-6.18317 11.7717   5
   0   6  13 5.67874 9.67001   6
   0  -6  13 8.38915 15.9714   5
   0  -6  13 9.00598 10.8440   6
   0  -6 -13-14.1803 24.1465   4
   0   6  14 6310.35 591.620   5
   0  -6  14 7220.78 605.530   5
   0  -6 -14 5184.70 618.600   4
   0  -6  14 6464.66 602.978   6
   0  -6 -14 5056.27 596.636   3
   0  -6 -15 14.3836 17.3366   4
   0   6 -15 9.42202 13.9165   3
   0   6 -15 10.1921 19.4196   2
   0   6  15 6.01841 11.4846   5
   0  -6  15 17.4898 14.9116   6
   0   6  15 4.68964 8.96252   6
   0  -6 -16 56.8908 34.3766   4
   0   6 -16 178.490 44.2666   3
   0   6 -16 176.060 43.5671   2
   0   6  16 103.962 26.9187   5
   0  -6  16 165.079 37.6016   6
   0   6  16 139.488 27.7799   6
   0  -6  17 8.68806 14.7942   6
   0  -6 -17 13.8859 16.7196   4
   0   6 -17-11.9510 17.6239   3
   0   6 -17 8.50476 14.4821   2
   0   6  17-6.18042 10.5243   5
   0  -6 -17-9.09124 15.4808   3
   0   6  17 4.38115 9.13711   6
   0  -6  18-8.72776 10.5132   6
   0  -6 -18-13.3895 19.7474   4
   0   6 -18-12.1571 0.30218   3
   0   6 -18-7.83341 14.9163   2
   0   6  18-6.13762 11.6887   5
   0  -6 -18 9.23129 11.1192   3
   0   6  18 4.36001 10.5038   6
   0  -6  19-8.78119 12.9513   6
   0  -6 -19-12.7481 21.7087   4
   0   6 -19-7.25208 12.3509   2
   0   6 -19-12.8877 15.5192   3
   0   6  19 6.23127 11.8651   5
   0   6  19-4.38314 8.34753   6
   0  -6 -19 9.31127 11.2136   3
   0   6  20 7144.35 732.081   5
   0   6  20 7770.15 726.648   6
   0  -6  20 8582.19 747.542   6
   0   6 -20 8098.46 738.439   2
   0   6 -20 5801.47 750.093   3
   0  -6 -20 7961.35 747.093   3
   0  -6 -21-11.2030 13.4897   4
   0  -6 -21-9.79177 11.7904   3
   0   6 -21 13.4608 19.8505   3
   0   6  21 4.53579 7.72433   6
   0   6  21 6.08843 7.33167   5
   0  -6  21-8.64197 16.4529   6
   0  -6  22 6427.22 484.699   6
   0   6 -22 6264.11 472.118   2
   0   6 -22 3178.03 477.146   3
   0  -6 -22 6928.39 496.005   3
   0  -6 -22 6749.30 501.520   4
   0   6  22 2777.76 453.700   5
   0  -6 -23-10.4384 8.90899   3
   0   6 -23-5.69646 8.42342   2
   0   7   0 13.9331 23.7608   2
   0   7  -1-7.02922 13.3899   4
   0   7  -1 6.46599 11.0197   3
   0   7   1 12.2510 23.3279   2
   0   7  -1 31.4357 29.9270   2
   0   7   2-8.93032 18.6266   6
   0   7  -2-17.5703 21.1579   2
   0   7   2-10.7823 18.3626   2
   0   7  -2 12.4662 11.8702   3
   0   7  -2 6.85416 14.2975   4
   0  -7   3 778.691 99.6496   5
   0   7   3 791.756 107.297   2
   0   7  -3 980.941 145.150   2
   0   7  -3 797.222 96.2601   4
   0   7   3 817.449 103.282   6
   0   7  -3 720.195 93.8302   3
   0   7   4 8.25056 17.2074   6
   0  -7   4-7.38055 8.88828   5
   0   7  -4 12.2138 13.7575   4
   0  -7   4 8.13978 12.0047   6
   0   7  -4 20.4673 38.9660   2
   0   7  -4-5.90029 10.0485   3
   0  -7   5 342.665 56.8587   6
   0   7   5 353.153 58.5195   2
   0   7  -5 231.573 75.6487   2
   0   7  -5 342.176 50.4350   3
   0   7   5 258.696 51.5425   6
   0   7   6 15.4834 16.1453   6
   0   7  -6-5.90077 11.2339   3
   0  -7   6 8.62936 12.7255   6
   0   7   6 7.14480 16.0944   2
   0   7  -6-20.8761 30.7855   2
   0   7   6-6.09138 7.33444   5
   0   7  -7 260.100 69.5628   2
   0   7   7 108.394 33.0813   2
   0  -7   7 136.122 36.8356   5
   0   7   7 134.470 33.5645   6
   0  -7  -7 185.585 45.4248   4
   0  -7   7 192.573 39.8075   6
   0   7   7 159.801 32.7469   5
   0   7  -7 130.603 30.1895   3
   0  -7  -8-9.96127 14.6978   4
   0   7  -8 18.6455 42.0037   2
   0  -7   8 7.60743 17.1435   5
   0   7   8-6.97562 11.8883   6
   0  -7  -8-8.62389 12.7269   3
   0  -7   8-8.73629 12.8925   6
   0   7   8-6.19509 11.8044   5
   0   7  -8-6.00380 7.24558   3
   0  -7  -9 132.563 38.2263   4
   0   7  -9 153.138 57.0313   2
   0  -7   9 116.424 33.3000   5
   0  -7  -9 50.9292 27.9904   3
   0  -7   9 112.901 32.9945   6
   0   7   9 74.9262 24.2094   5
   0   7  -9 164.236 30.1519   3
   0  -7 -10-10.4604 17.8125   4
   0   7 -10-15.3292 22.6061   2
   0   7  10 6.18651 9.12419   6
   0  -7  10-7.82751 13.3295   5
   0  -7 -10 8.38804 14.2839   3
   0  -7  10-8.71904 16.5999   6
   0   7  10-5.80738 11.0570   5
   0   7 -10 6.09028 12.7021   3
   0  -7 -11 53.8010 30.3981   4
   0   7 -11 123.370 46.1292   2
   0   7  11 87.9072 24.6492   6
   0  -7 -11 41.2824 21.9107   3
   0  -7  11 144.876 34.5012   6
   0   7  11 103.898 25.4624   5
   0   7 -11 111.855 28.9471   3
   0  -7 -12-11.0385 13.2953   4
   0  -7 -12-8.27004 12.2002   3
   0   7 -12 12.2807 25.6137   2
   0   7  12-5.57543 9.49983   6
   0  -7  12 8.13505 9.80090   6
   0   7  12-5.50496 10.4857   5
   0   7 -12-6.76029 11.5164   3
   0   7 -13 581.816 93.1953   2
   0   7  13 757.674 79.5215   5
   0  -7 -13 398.137 77.2164   3
   0   7 -13 650.287 84.7826   3
   0  -7 -13 484.682 87.1658   4
   0  -7  13 516.617 80.7495   6
   0   7  13 616.651 76.7553   6
   0  -7  14 7.79014 13.2653   6
   0  -7 -14-8.23730 15.6823   3
   0   7 -14 8.27463 14.0903   3
   0   7  14-5.35172 12.0555   5
   0   7  14 4.88866 9.30725   6
   0   7 -14-9.84397 20.5298   2
   0  -7 -14 11.4469 19.4920   4
   0  -7 -15-8.40575 20.2574   3
   0   7 -15 35.4853 23.8979   2
   0   7  15 5.43964 11.3715   5
   0   7  15 4.59094 10.3713   6
   0  -7  15 7.53478 12.8543   6
   0   7 -15 19.5829 16.6914   3
   0   7  16-4.14941 8.66452   6
   0   7 -16-10.0170 14.7782   3
   0  -7 -16-8.44811 12.4658   3
   0   7 -16-8.04081 15.3142   2
   0  -7 -16 11.4981 16.9615   4
   0   7 -17 10.6828 20.3401   3
   0  -7 -17-11.3372 21.5856   4
   0   7 -17-7.33856 12.4995   2
   0   7  18-5.41601 11.2952   5
   0   7 -18 11.3699 16.7670   3
   0   7 -18 6.73109 11.4619   2
   0  -7  18-7.37990 8.88604   6
   0  -7 -18 11.0402 16.2808   4
   0  -7  19 111.014 28.8930   6
   0   7 -19 194.106 46.3077   3
   0   7 -20 12.0139 14.5086   3
   0   8   0 19445.2 1959.15   3
   0   8   0 21133.9 1971.56   6
   0   8   0 22548.1 1966.52   4
   0   8   1 9.43138 17.9580   2
   0   8  -1-11.2717 21.4611   2
   0   8   1 6.58738 12.5447   4
   0   8   1-5.65863 12.7502   3
   0   8  -1-5.47906 11.4306   3
   0   8   1-7.91926 13.4884   6
   0   8   2 448.778 62.9504   4
   0   8  -2 371.803 76.6415   2
   0   8   2 386.242 66.8490   2
   0   8  -2 417.665 57.6116   3
   0   8   2 449.803 61.3017   3
   0   8   2 396.780 63.3238   6
   0   8   3 15.7375 14.9853   2
   0   8  -3 13.4846 28.1248   2
   0   8   3 5.73652 9.77559   5
   0   8   3-5.91435 12.3403   3
   0   8  -3 5.35453 10.2010   3
   0   8   4 1715.04 195.848   2
   0   8  -4 2032.45 225.508   2
   0   8  -4 1671.25 187.236   3
   0   8   4 1895.33 195.801   6
   0   8   4 1881.08 191.048   5
   0   8   5-5.71125 10.8747   5
   0   8   5 6.92351 15.5971   6
   0   8  -5-5.37492 11.2111   3
   0   8  -5 15.0574 18.1312   2
   0   8   6 513.427 60.5709   5
   0  -8   6 397.122 60.6215   6
   0   8  -6 341.119 54.7968   3
   0   8   6 367.237 58.2267   6
   0   8   7-5.26173 10.0199   5
   0   8  -7-15.0584 18.1327   2
   0   8  -7 5.46584 11.4013   3
   0   8   7-6.26037 10.6627   6
   0   8   8 5.26411 7.77425   5
   0   8  -8 28.9036 24.6122   2
   0   8  -8-5.55161 12.5127   3
   0   8   8 11.6611 13.1407   6
   0   8  -9 13.5260 16.2869   2
   0  -8   9-7.10027 13.5182   6
   0   8   9 4.92380 11.0923   5
   0   8   9-5.66845 10.7925   6
   0   8  -9 5.55404 10.5747   3
   0   8 -10 13239.3 1291.18   3
   0   8  10 14413.2 1289.63   5
   0   8  10 12070.1 1287.13   6
   0  -8  10 13592.7 1295.55   6
   0   8 -10 17723.5 1333.75   2
   0  -8  11-6.88013 8.28468   6
   0   8 -11 11.2827 16.6386   2
   0   8 -11-6.52583 11.1126   3
   0   8  11 5.20458 11.7243   6
   0  -8  12 2605.22 254.591   6
   0   8 -12 2529.25 254.535   3
   0   8  12 2317.57 245.012   5
   0  -8  13-6.62711 9.77781   6
   0  -8 -13 18.5240 19.3184   4
   0   8  13-9.48553 10.6881   5
   0   8 -13 7.47532 12.7328   3
   0   8 -14 3203.04 332.791   3
   0   8 -15-9.01266 13.3171   3
   0   8 -16 124.818 36.5720   3
   0   9   0 6.90277 14.4117   6
   0   9   0 7.95216 19.1618   2
   0   9  -1 7.31286 12.5301   6
   0   9   1 6.64691 12.7309   6
   0   9  -1 42.7399 24.1779   2
   0   9   2-6.62664 13.8347   6
   0   9  -2-7.66832 9.25537   6
   0   9  -2-9.19275 19.1822   2
   0   9   2-5.87835 10.0302   5
   0   9   3 309.588 47.0017   6
   0   9  -3 316.102 50.9216   6
   0   9  -3 249.159 53.6127   2
   0   9   3 223.401 41.2059   5
   0   9   4 6.24401 9.22245   6
   0   9   4 5.22324 8.90927   5
   0   9   5 92.4565 24.6858   5
   0   9   6-4.72855 9.01471   5
   0   9   6-5.90301 8.71796   4
   1   0   0 5.92291 10.0861   5
  -1   0   0-6.99195 10.3114   5
  -1   0   0-7.52672 15.6974   2
   1   0   0 8.38637 18.8915   2
  -1   0   0 7.77114 13.2332   4
   1   0   0 7.02514 14.6513   4
  -1   0   0 11.5942 17.0981   1
   1   0   0-11.3547 16.7448   1
   1   0   0-5.98823 12.4889   6
  -1   0   0 6.04973 11.5179   6
   1   0   0 7.51974 11.0897   3
  -1   0   0-6.97415 10.2852   3
  -1   0   0 12.8152 21.8222   1
   1   0   0-12.5182 15.0732   1
   1   0  -1-4.84836 9.23051   6
   1   0   1 5.82468 14.8776   6
  -1   0  -1 6.10856 11.6296   6
  -1   0  -1 6.16598 10.4997   5
   1   0   1-5.54846 6.68101   5
   1   0  -1 6.00704 8.85865   5
  -1   0   1-7.26626 12.3732   5
   1   0   1-12.3414 23.4955   1
   1   0   1-8.55247 16.2823   2
  -1   0  -1-7.46056 12.7041   2
  -1   0   1-8.12748 16.9500   2
   1   0   1 7.38268 12.5714   4
   1   0   1-7.24660 8.72561   3
   1   0  -1-7.15504 16.1176   4
  -1   0   1 7.94639 13.5313   4
  -1   0  -1-6.95608 11.8450   3
   1   0   1-10.8742 18.5167   1
   1   0  -1 11.5880 19.7323   1
  -1   0   1-12.0186 17.7237   1
  -1   0  -1 10.8434 15.9906   1
   1   0  -1 9.02700 13.3120   3
  -1   0   1 8.62879 14.6933   3
  -1   0  -1-11.7839 17.3776   1
  -1   0   1-13.5485 16.3134   1
   1   0  -1 13.2869 11.3127   1
   1   0   2-11.3915 19.4004   1
  -1   0  -2 10.5103 8.95456   1
   1   0   2 6.31073 10.7510   6
  -1   0  -2 17.5041 14.0546   3
  -1   0   2-5.55009 14.1799   6
   1   0  -2-4.31381 9.00246   6
  -1   0  -2 6.61042 11.2611   6
   1   0   2 15.7857 10.9786   5
  -1   0  -2 6.11234 12.7516   5
   1   0   2 11.6949 26.3460   1
  -1   0  -2 12.4993 21.2864   1
  -1   0   2 7.67627 11.3248   5
   1   0  -2-6.70813 9.89777   5
  -1   0  -2 7.94068 15.1210   2
  -1   0   2-8.89999 16.9470   2
   1   0   2 7.91377 15.0698   2
   1   0  -2 20.2185 19.2487   2
  -1   0  -2 8.81202 16.7795   4
   1   0   2 7.72525 11.3970   4
   1   0  -2-6.78052 15.2774   4
  -1   0   2-8.02135 15.2746   4
   1   0  -2 11.3069 16.6772   1
   1   0  -2-11.8986 14.3304   3
  -1   0   2-12.0726 25.1797   3
  -1   0   2-14.8145 21.8490   1
   1   0  -2-15.4211 22.7434   1
   1   0   3 35.1409 31.6000   1
  -1   0  -3 11.5080 17.0864   1
  -1   0   3 5.70700 13.0080   6
  -1   0  -3 29.7034 17.9924   6
   1   0  -3 15.6556 14.8692   6
   1   0   3 44.3522 20.9678   6
   1   0   3 17.6498 15.9639   3
  -1   0  -3 36.4102 19.4335   3
   1   0   3 34.5835 19.1098   5
  -1   0  -3-6.42519 17.4126   5
  -1   0  -3-13.0033 19.2782   1
   1   0   3 12.1969 18.0957   1
  -1   0   3 61.4799 24.8803   5
   1   0   3-7.72649 16.2355   2
  -1   0  -3 7.39609 18.9952   2
  -1   0   3 39.2726 23.7267   2
   1   0  -3 55.2694 35.2699   2
  -1   0  -3 9.09120 19.0634   4
  -1   0   3 7.43422 14.2919   4
  -1   0   3 16.4015 27.9992   1
   1   0  -3 16.6379 31.7373   1
  -1   0   3 16.6752 28.4641   3
   1   0  -3 15.2789 22.6188   3
   1   0  -3 51.7754 31.2337   1
  -1   0   3 13.3426 19.7760   1
  -1   0   4 21.6805 31.9719   3
  -1   0   4-6.24698 11.8937   6
   1   0  -4 10.4241 10.8706   6
  -1   0  -4-8.55350 14.5656   6
  -1   0  -4-7.31887 13.9343   3
   1   0   4-6.24582 9.21152   3
  -1   0  -4 13.2389 19.5235   1
   1   0   4-12.3308 20.9974   1
  -1   0  -4-6.36562 14.3399   5
   1   0   4-6.29357 14.1775   5
   1   0   4-7.48266 15.6057   2
  -1   0   4 9.77576 16.6468   5
   1   0  -4 7.32069 10.7965   5
  -1   0   4-9.28999 20.9271   4
   1   0   4 9.03952 18.8524   4
   1   0  -4-12.3061 18.1480   1
  -1   0   4 13.6649 20.1518   1
   1   0   4 12.2120 18.0092   1
  -1   0  -4-11.1702 13.4504   1
  -1   0   4-16.6032 24.4847   1
   1   0  -4 16.6663 28.3798   1
  -1   0  -4-7.28791 10.7481   2
  -1   0   4-10.0028 20.8614   2
   1   0  -4 11.9737 20.3894   2
   1   0  -5 25.3569 43.2549   3
  -1   0   5 76.5582 48.6521   3
  -1   0  -5 42.2075 28.5264   6
   1   0  -5 5.60105 16.7196   6
  -1   0   5 14.4846 18.6773   6
   1   0   5-12.5627 21.5467   1
  -1   0  -5 28.7576 24.6198   1
  -1   0  -5 116.623 33.1981   3
   1   0   5 36.3529 25.6529   3
   1   0   5 24.0034 19.4396   5
   1   0  -5 39.9586 25.5892   5
   1   0   5 24.0699 29.0963   1
  -1   0  -5 73.1210 36.0356   1
   1   0  -5-9.93560 19.0904   4
  -1   0   5 28.8266 27.2557   4
   1   0   5 9.73613 20.4679   4
  -1   0  -5 10.0410 21.0988   4
  -1   0   5 69.6366 37.5862   1
   1   0  -5 57.3254 32.4775   1
   1   0  -5 33.1802 28.3673   1
  -1   0   5 32.5165 31.0597   1
   1   0   5 7.00152 14.8277   2
   1   0  -5-12.7740 28.8902   2
  -1   0  -5-7.24174 17.6288   2
  -1   0   5 38.9265 26.3278   2
  -1   0   6 8.12239 13.8323   6
   1   0  -6 6.42365 14.4713   6
  -1   0  -6-14.3497 21.1621   3
   1   0   6-8.69222 14.8026   3
  -1   0   6-29.3121 35.2944   3
   1   0   6-12.6747 24.1309   1
   1   0   6-7.43583 12.6634   5
   1   0   6-6.93500 15.6231   2
   1   0   6 5.70667 11.9030   5
  -1   0   6-11.5560 24.1009   5
   1   0  -6-8.54343 17.8185   5
  -1   0  -6-14.8873 25.3511   1
  -1   0   6 9.60499 14.1657   4
   1   0  -6 10.3586 17.6399   4
  -1   0  -6-10.8224 22.5712   4
   1   0   6-10.5474 20.0811   4
   1   0  -6-11.4294 19.4631   1
   1   0  -6 17.1060 25.2267   1
  -1   0   6 16.3456 24.1053   1
   1   0  -6-30.9338 45.6178   3
  -1   0  -6 7.30651 12.4432   2
   1   0   7 345.627 61.7638   3
  -1   0  -7 487.880 95.6503   3
  -1   0  -7 15.7037 56.3143   1
   1   0   7 213.468 61.3628   1
  -1   0  -7 308.966 73.3211   1
   1   0   7 347.132 69.7237   1
   1   0   7 227.921 47.5816   5
  -1   0   7 353.163 66.0217   5
   1   0  -7 442.831 78.8757   2
  -1   0  -7 404.876 72.0517   4
  -1   0   7 416.163 62.7536   2
   1   0  -7 382.491 72.2876   1
  -1   0   7 225.637 57.8822   1
  -1   0   7 120.870 60.7820   1
   1   0  -7 70.8450 72.2247   3
   1   0   7 333.600 68.7767   6
   1   0  -7 136.730 44.8005   6
   1   0   8 15.7627 26.8489   6
  -1   0  -8-25.9894 38.3315   3
  -1   0  -8-16.1712 30.7938   1
   1   0   8-8.74062 16.6534   5
  -1   0  -8 7.61716 17.1710   2
   1   0   8-7.48536 12.7631   2
   1   0   8-14.1072 29.4280   1
  -1   0   8-13.3082 22.6708   5
   1   0   8-6.41053 13.3854   5
  -1   0   8 9.71342 20.2681   4
   1   0  -8-12.5258 21.3392   4
  -1   0  -8-12.8289 18.9298   4
  -1   0   8-14.2561 21.0334   1
  -1   0   8 16.6421 20.0490   2
   1   0  -8-19.2358 32.7614   1
  -1   0   8-17.7547 30.2400   1
   1   0  -8-40.5381 48.8150   3
   1   0  -8-14.1956 20.9443   2
   1   0   9 28.5602 27.2505   5
   1   0   9 38.0122 28.9784   2
  -1   0  -9 46.4728 26.3523   2
  -1   0  -9 71.5910 41.3646   1
   1   0  -9 145.720 50.0263   1
   1   0   9 134.303 51.6561   1
   1   0   9 157.363 56.0107   6
  -1   0   9 10.8106 26.0505   6
   1   0   9 169.725 71.3946   1
  -1   0  -9 191.920 56.3461   1
  -1   0   9 120.346 43.5912   5
  -1   0   9 81.1549 37.7936   4
   1   0  -9 93.7919 47.9371   4
  -1   0  -9 137.612 44.8044   4
  -1   0   9 150.026 42.4000   2
  -1   0   9 147.660 49.5618   1
   1   0  -9 102.691 50.3169   1
   1   0  -9 86.3115 74.0662   3
  -1   0  -9 243.835 86.5634   3
  -1   0 -10-34.1074 41.0704   3
  -1   0  10 20.2100 24.3389   1
  -1   0 -10 19.1168 16.2832   1
   1   0  10-17.8888 30.4649   1
  -1   0  10-10.9956 16.2220   6
   1   0  10-16.4052 24.1971   6
  -1   0 -10-7.77933 17.5303   2
   1   0  10 7.63553 15.9311   2
  -1   0 -10 19.1006 32.5281   1
   1   0  10-16.1569 36.3981   1
   1   0 -10-14.5517 21.4643   1
  -1   0  10-13.2977 19.6157   5
   1   0  10-8.32152 12.2809   5
  -1   0  10-10.6115 18.0756   4
   1   0 -10-14.2789 21.0621   4
  -1   0 -10 14.8053 25.2152   4
  -1   0  10-15.6580 23.0954   1
   1   0 -10 21.4068 18.2321   1
   1   0 -10 44.4186 53.4851   3
   1   0 -10-14.7656 25.1476   2
   1   0  11 8.98111 13.3222   5
  -1   0  11-12.9328 22.0692   5
   1   0 -11 31.7471 30.2543   1
  -1   0 -11 19.9924 29.5174   1
   1   0  11 16.7098 28.4899   1
  -1   0  11-11.2465 19.2046   6
   1   0  11 15.1870 22.4422   6
  -1   0 -11 20.3193 34.6299   1
   1   0  11 55.9783 38.9410   1
   1   0 -11 43.8751 35.2484   4
   1   0 -11 29.1448 24.8557   2
  -1   0  11 47.1659 29.9660   1
   1   0 -11-44.4001 1.43951   3
  -1   0 -11 34.8738 29.7266   3
  -1   0 -11 7.60838 15.9325   2
   1   0  11 15.5914 21.0383   2
  -1   0  12-22.4059 26.9808   1
  -1   0 -12 21.4003 18.2240   1
   1   0  12 14.2310 17.1390   6
  -1   0  12 11.2259 19.1190   6
   1   0  12-8.16930 12.0527   2
   1   0 -12-17.1933 25.3573   1
   1   0  12 17.2603 20.7858   1
  -1   0 -12-20.5200 24.7102   1
   1   0  12-9.13714 11.0079   5
  -1   0  12-12.3628 18.2348   5
   1   0 -12-15.0936 12.8561   4
  -1   0 -12-16.4106 19.7630   4
  -1   0  12-16.1589 13.7627   1
   1   0 -12 22.7866 33.6049   1
   1   0 -12-43.3279 52.1710   3
   1   0 -12 14.1696 24.1310   2
  -1   0 -13 34.6313 29.5075   3
   1   0  13 19.1454 28.2566   1
  -1   0  13-23.1102 27.8498   1
  -1   0 -13-22.2996 26.8746   1
  -1   0  13 11.0011 18.7678   6
   1   0  13 12.2779 23.4027   6
   1   0  13 18.2229 17.3841   2
   1   0  13 8.41694 12.4650   5
  -1   0  13 23.7490 20.2524   5
   1   0 -13 17.4008 20.9831   1
   1   0 -13-15.3159 18.4769   4
  -1   0 -13 16.8655 20.3395   4
  -1   0  13 16.3441 19.7127   1
   1   0 -13 22.9327 27.6362   1
   1   0 -13 13.5870 16.3997   2
   1   0 -13 41.4921 49.9724   3
  -1   0  14 10.6310 20.2408   6
   1   0  14-11.3601 13.6807   6
  -1   0 -14-22.0003 37.4632   1
  -1   0  14-22.9147 19.5113   1
   1   0  14 18.8964 22.7540   1
  -1   0  14-11.1183 16.3978   5
   1   0  14-7.65570 14.5771   5
   1   0 -14 15.3056 13.0337   4
  -1   0 -14 16.3372 19.6727   4
   1   0 -14-39.1786 47.1743   3
   1   0 -14-22.7368 27.3778   1
  -1   0 -14 33.1624 39.9306   3
   1   0 -14 12.8880 19.0073   2
   1   0  15 9.52977 18.1540   2
   1   0  15-17.1347 20.6412   1
   1   0 -15 18.2555 15.5559   1
  -1   0  15 10.5390 15.5547   6
   1   0  15-9.80445 18.6766   6
  -1   0  15 22.0092 32.4626   1
  -1   0 -15-21.7988 18.5705   1
   1   0  15-18.3906 22.1527   1
  -1   0  15 31.0636 24.9433   5
   1   0  15 7.52371 14.3378   5
   1   0 -15 15.0872 22.2578   4
  -1   0 -15 15.4281 13.1511   4
  -1   0  15 16.0110 23.6197   1
   1   0 -15-36.6225 44.1006   3
   1   0 -15 12.1224 25.2894   2
  -1   0 -15-31.5791 38.0287   3
   1   0  16-9.33804 23.8580   2
   1   0  16-6.86322 14.3244   5
  -1   0  16-9.61573 14.1913   5
  -1   0 -16-20.4825 0.56513   1
  -1   0 -16-29.8882 35.9918   3
   1   0 -16 33.9937 28.9479   3
   1   0 -16 11.1007 25.0119   2
  -1   0 -16-14.5005 24.6980   4
  -1   0  16-15.5782 22.9798   1
   1   0  16-9.05544 17.2490   6
  -1   0  16 10.0159 17.0646   6
   1   0 -16-17.7674 21.4006   1
   1   0  16-15.5626 26.5062   1
   1   0 -16 21.5060 25.9008   1
   1   0  17 56.0739 24.4009   5
  -1   0 -17-19.5399 33.3400   1
  -1   0  17-19.6216 16.8397   1
   1   0  17-16.8891 24.9958   1
  -1   0 -17 27.9904 41.3310   3
   1   0 -17 20.6228 24.9214   1
   1   0 -17 14.1973 27.1117   4
  -1   0 -17 13.6192 23.2873   4
  -1   0  17 15.0363 28.7043   1
   1   0  17 8.18746 15.7305   6
  -1   0  17 9.47231 18.1573   6
   1   0  17 29.8522 28.4951   1
  -1   0 -17-18.5443 31.6484   1
   1   0 -17 50.0487 37.6396   1
   1   0 -17 31.0687 25.0290   2
   1   0  18-5.99237 11.4141   5
  -1   0  18-8.57131 12.6452   5
  -1   0 -18-18.1810 30.9610   1
  -1   0  18-18.1102 26.7092   1
   1   0  18-16.0191 23.6258   1
  -1   0 -18-26.1123 22.2352   3
   1   0 -18 19.6460 28.9738   1
   1   0 -18-13.6084 23.1754   4
  -1   0 -18-12.6940 15.2888   4
  -1   0  18 14.4206 24.5582   1
   1   0  18 7.58130 9.13574   6
  -1   0  18 8.92892 15.2086   6
   1   0 -18-9.65218 18.3795   2
  -1   0 -18-17.6779 21.2885   1
   1   0 -18-15.8613 19.1016   1
   1   0  18-13.5217 28.2019   1
   1   0 -19 17.7182 22.8372   2
  -1   0  19 63.6111 24.6031   5
  -1   0  19 17.1360 14.9120   1
   1   0  19 15.1303 25.9479   1
  -1   0 -19 17.1692 20.9016   1
  -1   0 -19 16.7875 24.9475   1
   1   0  19 49.2901 34.9326   1
   1   0 -19 75.7138 34.2498   1
  -1   0 -19 24.3445 29.4742   3
   1   0  19 14.5300 15.4619   6
  -1   0  19 42.0071 23.9234   6
   1   0 -19 12.9811 24.9050   4
   1   0 -19-18.6220 27.6340   1
  -1   0 -20-11.1103 13.3785   4
   1   0 -20-12.6358 26.3526   4
   1   0 -20 16.5473 18.6378   2
  -1   0  20-13.6558 23.2537   1
  -1   0 -20 22.6955 19.3236   3
   1   0  20-11.6895 19.9055   1
   1   0  20-5.50593 9.37682   5
  -1   0  20-7.38458 12.5755   5
  -1   0  20 8.24986 15.7068   6
   1   0  20 6.75345 16.2640   6
   1   0  20-14.2491 27.1278   1
  -1   0  20-15.8580 19.0948   1
  -1   0 -20 15.8825 30.2374   1
   1   0 -20-17.5937 29.9590   1
  -1   0 -21 10.5658 15.5890   4
   1   0 -21 11.9796 20.4049   4
   1   0 -21 23.3311 16.2266   2
  -1   0  21 12.9902 15.6489   1
  -1   0 -21 5.49835 12.3955   2
  -1   0 -21-14.9416 17.9975   1
  -1   0  21-14.9211 22.0093   1
   1   0  21-10.7100 12.9051   1
  -1   0 -21 15.0741 25.6731   1
   1   0 -21-13.8435 11.7968   1
   1   0  21 5.25410 10.9686   5
  -1   0  21 6.86877 10.1413   5
  -1   0  21 7.74766 13.2021   6
   1   0  21 6.57599 15.8436   6
   1   0 -21-21.6830 26.1125   3
   1   0 -21 16.5826 24.4590   1
   1   0 -22 11.3455 21.6010   4
  -1   0 -22-10.0635 14.8424   4
   1   0 -22 7.29235 13.8853   2
  -1   0 -22-5.10518 13.0420   2
  -1   0  22-12.3563 21.0418   1
   1   0  22-12.7219 26.5328   1
  -1   0  22-13.6158 23.1865   1
   1   0  22-10.1618 14.9874   1
  -1   0 -22-14.2814 21.0618   1
   1   0 -22 12.9405 24.6373   1
   1   0  22 5.08668 7.50515   5
  -1   0  22-7.27794 12.3953   6
  -1   0 -22 13.7725 23.4532   1
   1   0 -22-15.8260 19.0571   1
   1   0 -22-19.3102 23.2521   3
   1   0 -23-10.8316 18.4455   4
  -1   0 -23-9.36255 15.9441   4
   1   0 -23 6.83710 16.4661   2
  -1   0 -23-4.84193 12.3693   2
   1   0  23-4.94885 9.42420   5
  -1   0  23 6.37931 13.3059   5
   1   0 -23 12.3219 18.1721   1
   1   0  23-9.81291 16.7110   1
  -1   0 -23 13.8532 26.3747   1
   1   0 -23-14.9140 21.9943   1
  -1   0 -23 12.9693 19.1268   1
   1   0 -23-17.7834 26.2256   3
  -1   0  23-12.8020 15.4161   1
   1   0  23-11.9743 14.4195   1
   1   0  24-11.2716 16.6223   1
  -1   0  24 12.0661 17.7938   1
   1   0  24 5.54105 11.5563   6
  -1   0  24-6.74599 14.0692   6
  -1   0  24 6.29487 10.7194   5
   1   0  24-4.72059 8.98760   5
   1   0 -24 16.3808 19.7239   3
   1   0 -24 6.32997 14.2593   2
  -1   0 -24 9.01351 15.3486   4
   1   0 -24-10.2655 17.4805   4
  -1   0 -24-12.4129 14.9462   1
   1   0 -24 14.0513 16.9190   1
   1   0  25-5.43983 11.3513   6
  -1   0  25 6.34522 7.64971   6
  -1   0  25-5.90340 8.71407   5
   1   0 -25-15.1032 22.2756   3
  -1   0 -25-16.1453 19.4439   3
  -1   0  25 11.3446 16.7341   1
  -1   0 -25-8.82206 15.0272   4
   1   0 -25-9.73778 16.5860   4
  -1   0 -26-8.27656 9.97359   4
   1   0 -26-9.14806 17.4207   4
  -1   0 -26 15.0963 12.8593   3
   1   0 -26-13.4623 16.2144   3
   1   0  26-10.2415 10.6868   6
  -1   0  26 5.97420 5.10223   6
   1   0  27 4.34576 7.40964   5
  -1   0  27 5.26623 8.97534   5
  -1   0 -27 8.30267 12.2496   4
  -1   0 -27 14.2309 12.1221   3
   1   0 -27-12.4505 14.9960   3
   1   0  27 10.1339 9.65382   6
  -1   0  27-5.85572 12.2180   6
   1   0  28-4.44656 7.58033   5
  -1   0  28-4.97549 9.47926   5
  -1   0 -28-8.25700 15.7238   4
   1   0 -28-11.5383 9.83046   3
  -1   0 -28-13.3405 22.7193   3
  -1   0  28 5.53044 9.42427   6
   1   0  28-4.79175 9.99981   6
  -1   0  29 23.5510 13.8953   5
   1   0  29-4.27020 7.27761   5
  -1   0 -29-7.82699 13.3313   4
  -1   0 -29 12.0680 17.7990   3
   1   0 -29 10.1820 15.0182   3
   1   0  29-4.69764 8.00489   6
  -1   0  29-5.43118 10.3443   6
   1   0 -30-9.45056 8.04625   3
  -1   0 -30 11.3215 9.63918   3
   1   0  30 4.44801 8.46812   6
  -1   0  30-5.13091 7.56643   6
   1   0  30 4.33034 8.24409   5
  -1   0  30-4.51288 7.68457   5
  -1   0 -31-10.2853 17.5226   3
   1   0 -31-8.77549 10.5808   3
   1   0  31-4.21271 8.03930   6
  -1   0  32-4.80927 9.16506   6
  -1   0  32-4.13158 7.04724   5
  -1   0  33 4.53567 8.64375   6
  -1   0  33 3.92531 6.69536   5
  -1   1  33 892.558 99.6839   6
  -1   1  32 3.92732 9.47243   5
  -1   1  32 8.79743 9.18891   6
  -1   1  31 1398.11 147.257   6
   1  -1  31 1390.10 146.735   6
  -1  -1 -31 1304.06 155.749   4
   1   1 -31 1186.58 158.166   3
  -1   1  31 1501.93 146.152   5
  -1   1  30 4.08698 8.59127   5
  -1  -1 -30 10.5908 15.6552   3
  -1  -1 -30 7.39263 14.1153   4
   1  -1  30 28.2375 13.3331   6
  -1   1  30 4.64995 9.75719   6
  -1  -1 -29 3494.69 393.827   4
  -1   1  29 3810.43 383.491   6
   1  -1  29 4104.48 386.133   6
  -1  -1 -29 3712.23 410.991   3
  -1   1  29 4092.85 382.302   5
  -1  -1 -28 51.2119 26.7681   3
   1  -1  28 15.1746 9.81520   6
   1   1 -27 13213.4 1490.27   3
  -1  -1 -27 15228.2 1504.58   3
  -1   1  27 16194.0 1465.62   5
   1  -1  27 15912.5 1469.63   6
  -1   1  27 14786.6 1466.82   6
   1  -1  27 16405.5 1468.62   5
  -1  -1 -27 15827.6 1483.66   4
  -1  -1 -26 8.78694 10.6031   4
  -1   1  26 15.2670 10.6361   6
  -1   1  26 4.64061 8.86230   5
   1  -1  26 5.29675 11.0684   5
   1   1 -26 6.26841 16.0261   2
  -1  -1 -26-15.2869 22.5540   3
   1   1 -26 13.1463 19.3992   3
   1  -1  25 7214.20 606.840   5
  -1  -1 -25 5885.58 644.699   3
   1   1 -25 4701.92 626.892   3
   1   1 -25 6490.14 609.018   2
  -1   1  25 6249.39 600.323   5
  -1   1  25 5971.21 602.215   6
   1  -1  25 6278.99 605.021   6
  -1  -1 -25 6353.25 619.173   4
   1   1 -24-7.08389 12.0647   2
  -1   1  24 4.97774 7.34422   5
   1  -1  24-5.80105 9.88081   5
   1   1 -24-15.7745 18.9950   3
  -1  -1 -24 18.2752 22.0058   3
  -1  -1 -24-9.42058 13.8942   4
   1  -1  24-6.27426 10.6864   6
  -1   1  24-5.39789 11.2597   6
   1  -1  24-8.12731 15.4745   1
   1   1 -24 10.9079 16.0873   1
  -1   1  23 398.369 61.6654   5
  -1  -1 -23 521.612 79.9692   4
   1   1 -23 526.537 81.3627   4
  -1  -1 -23 662.454 92.3634   1
   1  -1  23 500.812 78.5764   1
  -1  -1 -23 413.507 100.018   3
   1   1 -23 391.389 90.6718   3
   1  -1  23 614.132 93.9006   1
   1  -1  23 520.121 69.5009   6
   1   1 -22-8.26760 15.7402   2
   1   1 -22-18.2341 21.9554   3
  -1  -1 -22-21.2133 18.0614   3
   1  -1  22 8.83302 15.0413   1
  -1  -1 -22-16.4883 24.3152   1
   1   1 -22-11.9520 14.3914   1
  -1   1  22 11.4340 13.7677   1
   1  -1  22-13.5887 23.1392   1
   1   1 -22-9.91051 14.6152   4
  -1  -1 -22 10.4014 12.5245   4
  -1   1  22-5.47491 10.4237   5
   1  -1  22-6.41785 12.2188   5
   1  -1  22 6.98822 11.9001   6
  -1   1  22 5.94402 12.3968   6
   1   1 -22 18.4357 27.1869   1
  -1  -1 -22-11.9922 17.6849   1
   1  -1  21 339.315 54.3227   6
  -1   1  21 268.053 46.8692   6
  -1  -1 -21 209.419 59.4965   1
  -1   1  21 281.089 61.9622   1
   1  -1  21 285.747 67.1345   1
   1   1 -21 404.812 61.9619   2
   1   1 -21 355.212 87.0796   3
  -1  -1 -21 332.299 92.5590   3
   1   1 -21 373.309 70.7953   1
  -1  -1 -21 310.575 74.5350   1
  -1  -1 -21 293.949 60.3581   4
   1   1 -21 329.913 61.7473   4
  -1   1  21 273.670 46.3780   5
   1  -1  21 328.605 50.2309   5
   1   1 -21 447.809 93.6840   1
  -1   1  21 294.482 68.2385   1
  -1   1  20 68.9394 22.4431   6
   1  -1  20 68.2316 22.9321   5
  -1  -1 -20 47.2546 28.7925   4
   1   1 -20 32.0704 27.6626   4
   1   1 -20 19.0597 18.6771   2
  -1  -1 -20 43.4460 15.2482   2
   1  -1  20 48.9481 26.7278   1
   1   1 -20 13.4921 26.0662   1
  -1  -1 -20 36.0900 26.9775   1
  -1   1  20 29.1419 30.7097   1
   1  -1  20 15.0198 22.5890   1
  -1  -1 -20 13.9844 21.0939   1
  -1   1  20 52.3519 33.7223   1
   1   1 -20 21.2923 18.6629   3
  -1  -1 -20 76.8883 57.9030   3
   1   1 -20 61.5988 46.4647   1
   1   1 -19 28746.6 2475.62   2
  -1  -1 -19 23710.1 2441.61   2
  -1  -1 -19 26176.1 2482.34   4
   1  -1  19 30616.1 2464.16   5
  -1   1  19 24553.1 2454.43   5
   1  -1  19 26406.0 2475.81   1
   1   1 -19 30683.8 2499.80   1
  -1  -1 -19 27533.9 2508.33   1
  -1   1  19 28949.9 2495.53   1
   1   1 -19 23824.0 2510.78   1
  -1  -1 -19 27496.3 2494.20   1
   1  -1  19 26393.3 2465.13   6
   1   1 -19 21367.9 2507.05   3
  -1  -1 -19 26746.4 2546.02   3
   1  -1  18 45.6126 27.8733   1
   1   1 -18 45.3244 34.3668   1
   1  -1  18 49.6349 34.8342   1
  -1   1  18 15.6609 23.5843   1
  -1  -1 -18 16.1194 24.2468   1
   1  -1  18 78.8284 26.3236   5
  -1   1  18 61.1771 23.6380   5
  -1  -1 -18 82.0549 35.2566   4
   1   1 -18 56.0501 32.0137   4
  -1  -1 -18 31.9077 16.2793   2
  -1   1  18 46.5821 21.7317   6
   1  -1  18 82.4393 28.5225   6
  -1  -1 -18 28.7973 14.1764   2
  -1   1  18 30.0634 29.0139   1
   1   1 -18 25.1634 30.6733   3
  -1  -1 -18-29.9193 36.3407   3
   1   1 -18 22.3117 42.7451   1
  -1   1  17 45346.9 3939.66   5
   1  -1  17 53256.8 3946.68   5
   1   1 -17 38618.0 3952.11   4
   1  -1  17 42337.2 3978.96   1
  -1   1  17 43983.5 3980.37   1
   1   1 -17 36374.0 3989.86   1
  -1  -1 -17 49100.7 3977.30   4
   1  -1  17 43077.1 3958.04   2
  -1  -1 -17 48046.5 4062.63   3
   1   1 -17 43070.0 4020.16   3
   1  -1  17 48928.0 3955.93   6
  -1   1  17 43376.9 3936.91   6
  -1  -1 -17 42876.5 3923.03   2
   1   1 -17 52643.7 3968.69   2
  -1  -1 -17 28638.7 3920.50   2
  -1   1  17 40870.8 3969.59   1
   1   1 -17 47905.9 3982.75   1
   1  -1  17 45483.9 3964.76   1
  -1  -1 -17 36105.0 3976.33   1
   1   1 -16 29.8425 35.9453   3
  -1   1  16 14.4063 17.3727   6
   1  -1  16 10.4180 19.8571   6
  -1   1  16 7.70060 13.1478   5
   1  -1  16 7.94806 17.9296   5
   1   1 -16 11.4015 16.8410   4
  -1  -1 -16 32.0549 30.5282   4
   1   1 -16 13.1949 22.4890   2
  -1  -1 -16-9.37422 13.2703   2
  -1   1  16 18.1233 26.7433   1
  -1  -1 -16-18.6388 15.8983   1
   1   1 -16 16.8653 20.3297   1
  -1  -1 -16 40.5057 29.8819   1
  -1  -1 -16 11.3904 13.3630   2
  -1   1  16 31.7118 27.0167   1
  -1  -1 -16-34.6126 58.9464   3
   1   1 -16-23.9068 20.3770   1
   1   1 -15 57356.7 7139.66   4
   1   1 -15 122060. 7197.31   2
  -1  -1 -15 54215.2 7116.81   2
  -1  -1 -15 111991. 7207.24   4
  -1   1  15 87410.4 7190.81   1
  -1  -1 -15 68219.3 7173.74   1
   1  -1  15 64343.4 7167.27   1
   1   1 -15 91478.0 7261.67   3
  -1  -1 -15 103260. 7316.02   3
  -1   1  15 104240. 7149.25   5
   1  -1  15 107141. 7150.01   5
  -1   1  15 89690.1 7137.65   6
   1  -1  15 102453. 7169.60   6
  -1  -1 -15 54907.5 7161.77   1
   1  -1  15 77840.1 7167.97   1
  -1   1  15 52243.7 7148.61   1
   1   1 -15 67441.6 7169.72   1
   1   1 -14 142.977 74.6630   3
   1  -1  14 16.1660 24.2070   1
  -1  -1 -14-20.4401 17.9028   1
   1   1 -14 35.0670 30.1504   1
   1  -1  14 12.3577 26.1123   2
   1  -1  14 18.8767 23.1139   1
  -1  -1 -14 38.9593 33.4352   1
  -1   1  14 20.4498 30.4482   1
  -1   1  14 99.1158 27.9777   5
   1  -1  14 24.8937 21.6071   5
   1   1 -14 54.5501 29.6729   4
  -1  -1 -14 44.8496 17.4836   2
   1   1 -14 95.9479 51.1159   2
  -1   1  14 16.1532 27.8249   1
   1   1 -14 48.9738 41.9076   1
  -1  -1 -14 39.8315 48.1435   3
   1  -1  14 49.7606 30.2508   6
  -1   1  14 30.6463 20.0153   6
   1   1 -13 431.210 123.487   3
   1  -1  13 298.836 77.9576   1
   1   1 -13 330.554 82.6556   1
  -1   1  13 651.787 82.1724   5
   1  -1  13 576.976 78.1589   5
  -1  -1 -13 208.323 76.0361   1
  -1   1  13 255.500 82.5280   1
   1  -1  13 474.007 81.1983   2
   1   1 -13 372.023 73.7735   4
  -1  -1 -13 861.016 127.544   4
  -1   1  13 144.051 66.9435   1
   1   1 -13 242.418 86.1364   1
  -1  -1 -13 371.435 60.1087   2
   1   1 -13 512.476 102.390   2
   1  -1  13 624.594 94.6824   6
  -1   1  13 491.772 71.1461   6
  -1   1  12 10.5144 22.0492   5
   1  -1  12 42.5518 24.1422   5
   1  -1  12 59.1123 34.9450   2
  -1  -1 -12 4.75406 17.3273   2
  -1  -1 -12-23.0241 34.0315   4
  -1   1  12 15.6123 18.9396   1
   1   1 -12 19.4231 40.5728   2
  -1  -1 -12 18.7720 27.7788   1
   1  -1  12 75.8680 45.7335   1
   1   1 -12 15.5037 22.9793   1
  -1  -1 -12 79.0507 44.5774   1
   1  -1  12 16.8873 25.0102   1
   1  -1  12 43.1001 36.7682   6
  -1   1  12 16.3753 21.0401   6
   1   1 -12-42.9851 51.8085   3
  -1   1  11 955.654 122.551   5
   1  -1  11 554.942 98.2465   5
   1   1 -11 693.795 104.890   4
   1  -1  11 813.220 134.800   1
  -1  -1 -11 991.486 141.795   1
  -1   1  11 780.501 135.382   1
  -1  -1 -11 879.763 140.568   1
   1  -1  11 815.739 125.791   1
   1   1 -11 894.845 218.164   3
   1  -1  11 821.628 116.013   2
  -1  -1 -11 886.849 160.632   4
  -1   1  11 659.334 119.391   1
   1   1 -11 1099.03 137.003   1
   1   1 -11 733.375 138.260   1
  -1   1  11 846.232 107.625   6
  -1   1  11 914.132 97.5276   2
  -1   1  10 134.900 42.8290   6
   1   1 -10 154.025 108.511   3
   1  -1  10 204.290 52.3227   2
   1  -1  10 247.029 64.3949   1
  -1   1  10 154.859 61.9763   1
  -1  -1 -10 165.488 57.3391   1
  -1   1  10 221.833 58.2731   5
   1   1 -10 204.891 42.2486   4
  -1  -1 -10 139.318 73.3148   4
  -1  -1 -10 96.5160 93.5452   3
   1  -1  10 266.942 63.7448   1
  -1  -1 -10 314.026 79.1636   1
   1   1 -10 216.401 75.7718   1
  -1   1  10 220.777 56.0053   1
   1   1 -10 248.957 83.6274   2
  -1  -1 -10 111.145 30.1948   2
   1   1  -9 78326.3 7336.49   4
   1   1  -9 67170.1 7395.54   2
  -1  -1  -9 77004.0 7328.97   2
  -1   1   9 80780.1 7333.82   2
  -1  -1  -9 72114.5 7423.84   4
  -1   1   9 74619.5 7386.00   1
   1   1  -9 74216.5 7390.34   1
   1  -1   9 89370.7 7387.57   1
   1   1  -9 92661.9 7576.79   3
  -1  -1  -9 63894.5 7476.33   3
   1  -1   9 79023.1 7380.98   6
  -1   1   9 85068.6 7354.64   6
  -1  -1  -9 78829.5 7377.81   1
  -1   1   9 77530.5 7369.02   1
   1   1  -9 92818.0 7371.31   1
   1  -1   9 73890.1 7337.74   5
   1  -1   8 17.5283 21.1594   6
  -1   1   8 10.3207 26.4045   6
   1   1  -8 59.0610 50.3075   3
  -1  -1  -8 43.3578 32.5911   1
   1  -1   8 30.5270 34.4158   1
   1  -1   8 11.6127 26.2026   2
   1  -1   8-13.6318 20.1594   1
  -1  -1  -8-14.9607 25.5200   1
   1   1  -8 12.2735 18.1626   1
   1  -1   8 33.4923 16.5328   5
  -1   1   8 47.8585 33.3041   5
   1   1  -8 14.8508 14.6782   4
  -1  -1  -8-31.9751 27.2657   4
   1  -1   8 8.47001 19.1394   4
  -1  -1  -8-45.8201 1.51263   3
  -1   1   8 16.0135 27.3099   1
   1   1  -8 18.8612 27.8553   1
  -1   1   8 13.0419 22.2593   1
   1   1  -8-23.7059 45.1566   2
  -1  -1  -8 18.4880 14.2689   2
  -1   1   8 11.6763 13.2377   2
   1   1  -7 54065.5 4573.66   2
  -1  -1  -7 49403.9 4487.74   2
  -1   1   7 45609.2 4489.59   2
   1   1  -7 39837.4 4531.27   1
   1  -1   7 49661.3 4526.07   1
  -1  -1  -7 41628.5 4584.40   4
   1  -1   7 46206.6 4514.17   2
   1   1  -7 63760.2 4795.48   3
  -1  -1  -7 42063.6 4619.49   3
  -1   1   7 32603.3 4494.64   6
   1  -1   7 40189.6 4527.25   6
   1  -1   7 55813.6 4486.05   5
  -1   1   7 61209.9 4557.16   5
   1  -1   7 53388.8 4523.33   1
   1   1  -7 56805.4 4520.19   1
  -1   1   7 48347.5 4519.98   1
  -1   1   6 404.303 70.0841   6
   1  -1   6 559.232 98.1147   6
   1  -1   6 652.157 60.5244   5
  -1  -1  -6 474.896 80.9714   5
   1  -1   6 599.583 92.6538   1
   1  -1   6 535.520 88.4528   2
  -1  -1  -6 394.938 78.1058   1
  -1   1   6 542.211 105.330   5
  -1   1   6 417.827 66.0140   2
  -1  -1  -6 379.977 66.9196   2
   1  -1   6 485.817 74.2801   4
  -1  -1  -6 615.820 145.813   4
   1   1  -6 380.381 177.083   3
   1   1  -6 386.795 76.8503   1
   1   1  -6 437.914 108.861   2
  -1   1   6 429.161 83.1290   1
  -1  -1  -6 345.814 119.834   3
  -1   1   6 467.578 87.7940   1
   1   1  -6 568.971 107.526   1
  -1  -1  -5 716465. 66318.1   5
   1   1  -5 734400. 66300.7   5
   1  -1   5 701416. 66314.6   2
  -1   1   5 792187. 66360.7   5
  -1   1   5 703758. 66320.4   4
   1   1  -5 717609. 66364.4   2
  -1   1   5 717559. 66291.7   2
   1  -1   5 738640. 66299.7   4
  -1  -1  -5 719213. 66409.0   4
   1   1  -5 744488. 66304.9   6
  -1   1   5 731391. 66290.4   6
   1  -1   5 691547. 66324.6   6
   1   1  -5 906169. 66591.0   3
  -1  -1  -5 745790. 66383.0   3
   1  -1   5 637430. 66298.7   3
  -1   1   5 726754. 66320.0   1
   1   1  -5 675884. 66335.4   1
  -1  -1  -5 684580. 66312.8   1
   1  -1   5 686131. 66309.8   1
   1   1  -5 790552. 66314.2   1
  -1   1   5 600907. 66319.5   1
  -1   1   4 741.628 72.9550   6
   1  -1   4 676.811 101.392   6
   1   1  -4 481.651 84.0593   6
   1  -1   4 690.720 100.898   2
   1   1  -4 297.943 154.998   3
   1   1  -4 642.296 88.1502   5
   1  -1   4 568.909 91.8982   1
  -1  -1  -4 698.975 112.807   5
  -1   1   4 673.866 123.515   5
  -1  -1  -4 784.448 93.1230   2
  -1   1   4 586.348 100.631   4
   1  -1   4 515.554 82.5069   4
   1   1  -4 706.423 124.238   2
  -1   1   4 551.684 96.1491   1
   1   1  -4 667.774 112.529   1
  -1   1   4 668.748 98.1598   1
   1   1  -4 584.208 96.2887   1
  -1  -1  -4 546.887 108.602   3
  -1   1   4 615.948 107.073   3
  -1  -1  -4 438.231 82.8861   1
  -1   1   3 12.4022 39.6865   1
   1   1  -3 344.449 55.9743   6
   1  -1   3 477.026 67.6453   6
   1  -1   3 273.095 55.9493   1
  -1  -1  -3 269.372 58.3639   1
  -1  -1  -3 306.013 64.0093   6
  -1  -1  -3 262.951 60.3161   5
   1   1  -3 309.849 54.8845   5
   1  -1   3 254.710 60.1857   2
  -1   1   3 256.913 71.2533   5
   1   1  -3 257.878 38.0832   4
  -1   1   3 268.240 65.8337   4
  -1  -1  -3 277.140 87.0921   4
   1  -1   3 317.732 55.3618   4
   1   1  -3 411.126 70.4162   1
  -1  -1  -3 250.787 56.1248   3
  -1   1   3 359.508 70.1719   3
  -1   1   3 287.131 50.2967   2
  -1  -1  -3 405.372 63.5063   2
   1   1  -2 101.973 34.7661   6
   1  -1   2 94.6064 28.4156   6
  -1  -1  -2 62.0479 34.5591   6
  -1  -1  -2 85.3504 32.4947   1
  -1   1   2 94.6761 35.7949   1
  -1  -1  -2 86.4018 34.3862   5
   1   1  -2 56.1902 27.8810   5
   1  -1   2 80.1190 35.2320   2
   1  -1   2 131.260 36.7754   1
  -1   1   2 33.2811 41.0346   5
  -1   1   2 120.127 41.9151   4
  -1   1   2 94.3044 28.3336   2
   1   1  -2 204.146 58.9444   2
  -1  -1  -2 120.043 38.2006   2
   1   1  -2 90.4346 34.4906   1
  -1   1   2 88.0793 35.0101   3
   1   1  -2 99.5523 42.8649   1
   1  -1   2 100.042 32.2080   4
   1  -1   1 31486.9 2751.90   5
  -1   1   1 16704.1 2769.25   5
   1   1  -1 29963.5 2779.75   6
   1  -1   1 32995.8 2762.42   6
  -1   1   1 27295.9 2765.23   2
  -1  -1  -1 37274.9 2798.34   2
  -1  -1  -1 42382.5 2840.37   4
   1   1  -1 26038.6 2755.26   4
   1  -1   1 28428.6 2776.81   4
  -1   1   1 26269.5 2784.89   3
  -1   1   1 33591.4 2780.56   1
   1   1  -1 34315.3 2788.10   1
  -1  -1  -1 28358.0 2779.13   1
   1   1  -1 32374.5 2790.91   1
   1  -1   1 29313.0 2772.37   1
   1   1  -1 27858.7 2771.95   5
   1   1   0-9.32003 13.7441   5
   1  -1   0-9.03869 15.3912   2
  -1   1   0-3.72810 8.97785   6
   1  -1   0-4.89818 11.0337   6
   1  -1   0 5.98751 13.4875   5
  -1   1   0 10.7329 20.4332   5
  -1   1   0 7.92308 15.0840   2
   1   1   0 12.0594 30.8022   2
  -1  -1   0-12.0875 27.2284   2
  -1  -1   0 38.2266 34.3068   4
   1   1   0-6.55583 13.6723   4
   1   1   0-11.9142 20.2876   1
   1  -1   0 9.11363 19.0066   1
   1   1   0-10.4022 17.7130   6
  -1  -1   0-10.6168 15.6564   1
  -1   1   0-8.87425 10.6853   1
   1   1   0 10.5884 12.7492   1
  -1   1   0 10.4229 17.7483   4
   1  -1   0 9.52144 18.1269   4
  -1   1  -1 37241.6 3018.70   5
   1  -1  -1 37896.0 3033.50   5
  -1  -1   1 37049.0 3050.33   2
   1   1   1 34274.4 3034.66   2
  -1   1  -1 34484.0 3035.86   4
  -1  -1   1 33448.7 3030.00   4
   1   1   1 27419.4 3024.10   4
   1   1   1 31559.1 3029.76   1
  -1  -1   1 27224.5 3029.60   1
  -1   1  -1 32150.5 3023.47   1
  -1  -1   1 32429.9 3005.63   3
   1   1   1 29650.0 3033.45   1
   1  -1  -1 31759.3 3030.82   1
  -1   1  -1 33795.2 3014.03   6
  -1   1  -1 26357.4 3018.22   2
   1  -1  -1 30138.5 3022.79   2
  -1   1  -2 110.945 33.3656   6
  -1  -1   2 147.890 43.1535   3
   1   1   2 32.4994 25.7239   1
   1   1   2 49.3866 28.9783   6
   1   1   2 102.847 34.8762   5
  -1   1  -2 139.679 38.8834   2
   1  -1  -2 73.0768 30.4379   5
   1   1   2 112.850 31.0441   2
   1  -1  -2 108.574 30.4270   2
   1   1   2 89.0637 52.5856   4
  -1  -1   2 100.067 29.4950   4
  -1   1  -2 48.8332 27.5260   4
   1  -1  -2 81.6141 38.0232   1
  -1  -1   2 58.6582 31.0505   1
   1   1   2 60.9970 29.8383   1
  -1   1  -2 85.2607 33.2733   1
   1  -1  -2 119.549 44.8188   3
   1   1   3 442.049 67.6551   1
  -1  -1   3 327.668 63.1516   6
  -1   1  -3 320.991 61.1447   6
   1   1   3 202.820 79.4187   3
  -1  -1   3 237.907 74.8323   3
   1   1   3 281.594 60.6570   6
  -1  -1   3 309.938 59.6271   5
   1   1   3 236.694 54.4692   5
  -1   1  -3 249.477 57.0841   1
   1  -1  -3 213.329 59.7584   5
  -1  -1   3 361.747 45.2392   4
   1   1   3 489.440 89.5100   4
  -1  -1   3 294.780 61.7155   1
  -1  -1   3 355.469 72.8598   2
   1  -1  -3 322.682 70.5587   1
   1  -1  -3 347.721 77.6971   3
   1  -1  -3 174.581 46.9082   2
   1   1   3 226.510 49.6567   2
   1  -1  -4 627.962 73.7427   6
  -1  -1   4 654.238 98.8299   6
  -1   1  -4 754.532 108.399   6
  -1  -1   4 800.537 101.586   5
   1   1   4 497.701 90.2119   6
  -1   1  -4 651.630 97.9368   1
  -1   1  -4 694.576 95.3680   1
   1  -1  -4 588.891 112.955   3
   1   1   4 554.898 90.8575   5
   1  -1  -4 521.792 96.8689   5
  -1   1  -4 689.297 99.7434   2
   1  -1  -4 519.725 81.5156   2
   1  -1  -4 608.691 102.038   4
   1   1   4 611.804 125.573   4
  -1  -1   4 715.292 109.500   2
   1   1   4 704.787 100.545   1
  -1  -1   4 843.634 107.555   1
  -1   1  -4 494.652 88.9069   3
  -1  -1   4 567.506 140.780   3
   1   1   4 536.610 146.447   3
   1   1   4 607.055 93.7810   1
   1  -1  -4 571.921 104.999   1
   1   1   5 736270. 68972.6   5
  -1  -1   5 746311. 68974.1   5
  -1   1  -5 752355. 68977.6   1
   1  -1  -5 759425. 68987.9   1
   1   1   5 695184. 68973.5   6
  -1  -1   5 702564. 68975.2   6
  -1   1  -5 692048. 68990.1   6
   1  -1  -5 677657. 68990.2   5
   1  -1  -5 715203. 68992.2   4
  -1   1  -5 739307. 68967.2   4
   1   1   5 754477. 68978.1   1
   1   1   5 768061. 69078.4   3
  -1  -1   5 787376. 69073.9   3
  -1   1  -5 663713. 68978.1   1
   1   1   5 759345. 68977.9   1
  -1  -1   5 782775. 68983.3   1
  -1   1  -5 759876. 68980.6   2
  -1   1  -5 766998. 68971.7   3
   1  -1  -5 736135. 68959.5   2
  -1  -1   5 731569. 68984.9   2
   1   1   5 809086. 68954.4   2
  -1  -1   6 695.348 89.3660   5
   1   1   6 333.531 70.8024   6
   1   1   6 578.409 89.5165   1
  -1   1  -6 467.185 83.7778   1
  -1   1  -6 530.882 60.1167   5
  -1   1  -6 582.191 84.5919   3
  -1  -1   6 175.364 100.193   3
   1   1   6 749.705 167.658   3
   1   1   6 469.306 63.3804   2
  -1  -1   6 480.932 59.4850   4
   1  -1  -6 408.618 90.0052   4
  -1  -1   6 480.986 56.3252   4
  -1   1  -6 412.362 72.4412   4
   1  -1  -6 402.126 82.4491   1
  -1  -1   6 474.783 81.5660   1
  -1  -1   6 531.069 82.1445   6
   1  -1  -6 415.927 62.1272   6
   1   1   6 487.499 80.5336   1
  -1   1  -6 456.528 87.2920   1
   1  -1  -7 49697.0 4657.81   1
  -1  -1   7 50967.8 4669.45   1
  -1   1  -7 50013.8 4661.85   1
  -1  -1   7 47751.4 4636.43   5
  -1   1  -7 49755.7 4618.29   5
   1  -1  -7 49990.8 4663.83   4
   1  -1  -7 47988.3 4622.29   6
   1   1   7 52355.7 4636.57   6
  -1  -1   7 49491.6 4641.23   6
  -1  -1   7 45721.4 4619.45   4
  -1  -1   7 46257.1 4607.40   4
   1   1   7 63953.7 4772.95   3
  -1   1  -7 55353.7 4644.10   3
  -1  -1   7 51838.9 4648.79   1
   1   1   7 57367.4 4655.93   1
  -1   1  -7 49716.0 4654.41   1
   1   1   7 48388.7 4643.32   1
   1   1   7 49631.6 4613.54   2
   1  -1  -7 50659.2 4624.19   2
   1  -1  -8 7.59117 18.3922   6
   1   1   8 9.09714 19.0797   6
  -1  -1   8 11.6006 19.8569   6
   1   1   8 26.2832 25.1006   1
   1   1   8 18.0303 12.4464   2
   1   1   8 24.9845 26.1311   1
  -1   1  -8 17.4029 21.0517   1
  -1  -1   8 73.3503 28.2848   5
  -1   1  -8 33.0793 19.6171   5
   1  -1  -8-17.2280 14.8068   4
  -1   1  -8 23.4291 21.1238   4
  -1  -1   8 8.66609 23.4199   4
  -1   1  -8-10.9218 22.8671   3
   1   1   8 98.1594 83.5978   3
   1  -1  -8 65.7172 45.7293   3
  -1  -1   8 53.2909 37.1013   1
   1  -1  -8-16.2736 19.6986   1
   1  -1  -8 39.2028 20.9126   2
  -1   1  -9 69670.2 7296.51   5
   1   1   9 72298.9 7305.53   5
   1  -1  -9 84444.8 7347.34   4
  -1  -1   9 69164.7 7340.28   1
  -1   1  -9 82312.1 7351.98   1
   1  -1  -9 69044.1 7338.76   1
   1   1   9 87523.7 7333.43   1
  -1  -1   9 81526.6 7320.68   6
   1  -1  -9 77956.6 7305.28   6
   1   1   9 80723.1 7308.54   6
  -1   1  -9 72877.4 7301.07   4
  -1  -1   9 88216.7 7318.33   4
   1   1   9 82804.5 7331.70   1
  -1  -1   9 80277.9 7328.11   1
  -1   1  -9 81760.3 7341.67   1
   1  -1  -9 84951.9 7329.57   1
  -1   1  -9 84635.1 7325.65   3
   1  -1  -9 82460.7 7370.86   3
  -1  -1   9 82392.4 7318.11   5
   1  -1  -9 77615.5 7296.04   2
   1   1   9 75577.6 7285.18   2
  -1   1 -10 181.164 59.3282   3
   1   1  10 177.156 31.9771   2
  -1   1 -10 211.683 59.4870   1
   1  -1 -10 256.646 62.0498   1
   1   1  10 263.100 64.8111   1
   1   1  10 231.315 45.4178   5
  -1  -1  10 227.078 50.2989   5
   1  -1 -10 215.946 42.5276   2
  -1   1 -10 259.334 47.8025   4
  -1  -1  10 169.874 52.0092   4
  -1  -1  10 155.169 50.4416   1
  -1  -1  10 186.946 49.0657   6
   1   1  10 177.527 49.6898   6
   1  -1 -10 225.515 70.2284   3
  -1   1 -10 340.216 83.2807   1
   1   1  10 166.291 53.5317   1
  -1  -1  10 245.332 67.9888   1
  -1   1 -11 884.098 142.513   3
  -1  -1  11 877.190 120.084   5
   1   1  11 734.644 104.845   5
  -1   1 -11 982.227 109.881   5
   1  -1 -11 880.619 105.902   2
   1  -1 -11 936.434 138.644   1
   1   1  11 715.782 128.085   1
   1  -1 -11 899.042 142.128   4
  -1   1 -11 643.692 102.686   4
  -1  -1  11 874.922 152.929   1
  -1   1 -11 637.120 132.972   1
  -1  -1  11 891.460 127.625   1
   1  -1 -11 788.425 150.229   3
   1  -1 -11 801.333 137.756   1
   1   1  11 940.332 113.883   6
  -1  -1  11 951.398 125.640   6
   1   1  12 27.1844 16.7059   2
   1   1  12 51.2172 38.6033   1
   1  -1 -12 17.2249 29.5217   1
  -1   1 -12 80.9169 54.5678   3
  -1  -1  12 25.5539 24.5547   6
   1   1  12 9.58298 20.2647   6
  -1   1 -12 91.0608 26.8488   5
  -1  -1  12 87.0198 35.2635   5
   1   1  12 15.8871 16.9023   5
   1  -1 -12 55.6695 38.8447   4
  -1  -1  12 41.7405 27.7312   4
  -1   1 -12 37.0216 28.6093   4
   1  -1 -12 39.1839 29.0857   1
  -1  -1  12 15.4230 29.5532   1
  -1  -1  12 23.0549 34.1635   1
   1  -1 -12 54.6867 46.6811   3
   1   1  13 234.301 53.6574   2
  -1   1 -13 264.349 80.6928   3
   1   1  13 426.365 71.9899   6
   1   1  13 375.926 85.2900   1
   1  -1 -13 296.558 80.4011   4
  -1   1 -13 454.913 69.6444   4
  -1  -1  13 554.796 74.9437   4
   1  -1 -13 336.336 88.0951   1
  -1  -1  13 535.560 90.8250   1
  -1  -1  13 351.895 91.7375   1
   1   1  13 257.427 79.7415   1
  -1   1 -13 381.724 93.0674   1
   1  -1 -13 316.389 101.144   3
   1  -1 -14 29.2152 49.8716   3
  -1  -1  14 52.8772 25.4108   6
   1   1  14 29.1961 22.2020   6
   1   1  14 17.9590 30.7819   1
   1  -1 -14-18.4968 22.5467   1
   1  -1 -14 34.9882 17.5537   2
   1   1  14 28.0627 22.6869   2
  -1  -1  14 15.2058 18.6426   1
   1   1  14 59.9176 23.3119   5
  -1  -1  14 52.7649 31.9598   5
   1  -1 -14 18.2756 34.9699   4
  -1   1 -14 33.2481 23.3784   4
  -1  -1  14 14.7168 19.1202   4
  -1   1 -14 23.7849 28.8532   3
   1   1  14 86.2869 41.7063   1
  -1  -1  14 72.1799 58.0460   1
   1  -1 -14 39.3316 37.6041   1
   1  -1 -14 36.4522 21.7870   2
   1   1  15 84191.9 6722.91   5
   1  -1 -15 64886.9 6748.77   4
   1  -1 -15 65266.7 6754.18   1
  -1   1 -15 78718.0 6781.30   1
   1   1  15 48992.0 6728.80   1
   1   1  15 78515.4 6728.28   6
  -1  -1  15 77955.9 6735.95   6
  -1   1 -15 70881.3 6728.82   4
   1  -1 -15 66019.1 6708.55   2
  -1   1 -15 65522.2 6767.78   3
   1  -1 -15 84942.9 6831.08   3
   1   1  15 65973.4 6749.07   1
   1  -1 -15 100088. 6783.63   1
   1  -1 -15 72672.2 6702.67   2
  -1  -1  15 72578.6 6733.48   5
   1   1  16 10.9151 18.6157   6
  -1  -1  16 12.4658 23.7554   6
   1   1  16-16.2191 23.9408   1
   1  -1 -16 17.1713 25.3437   1
   1  -1 -16-4.54394 10.2891   2
   1  -1 -16-28.8477 34.7503   3
   1   1  16 27.2483 17.3234   5
  -1  -1  16 13.0637 19.2931   5
   1  -1 -16 17.1518 29.2250   4
   1  -1 -16 7.14266 16.1236   2
  -1   1 -16 25.0140 36.9024   3
   1   1  16 16.5987 24.5001   1
  -1  -1  16 22.8020 27.4751   1
  -1  -1  16 29.3824 21.6900   1
   1  -1 -16-18.6855 15.9433   1
   1   1  17 23758.2 3199.66   5
   1  -1 -17 38197.1 3253.32   4
  -1  -1  17 40844.7 3276.22   1
   1   1  17 34811.2 3241.26   1
   1  -1 -17 38837.8 3258.35   1
  -1   1 -17 44860.2 3281.73   1
  -1  -1  17 30680.9 3218.32   6
   1   1  17 24859.8 3206.97   6
  -1   1 -17 27682.4 3216.15   4
   1  -1 -17 37997.0 3206.00   2
   1  -1 -17 34767.4 3292.79   3
   1  -1 -17 44858.8 3276.28   1
   1   1  17 44943.9 3259.34   1
  -1  -1  17 40697.3 3247.65   1
   1  -1 -17 37781.0 3192.91   2
  -1  -1  17 35922.8 3229.85   5
  -1  -1  18 46.4399 29.8799   6
   1  -1 -18 31.5954 30.2981   1
   1  -1 -18 25.2079 14.5203   2
   1  -1 -18 134.441 64.8543   3
   1   1  18 52.5178 23.8495   5
  -1  -1  18 36.2445 27.4605   5
   1  -1 -18 31.0544 32.5888   4
  -1   1 -18 23.1519 24.4183   4
  -1   1 -18-24.3160 29.5065   3
  -1  -1  18 56.5278 27.1528   1
   1  -1 -18 34.1919 32.7529   1
  -1  -1  18 19.8156 24.1391   1
   1  -1 -19 27148.4 2383.54   2
   1  -1 -19 24227.9 2420.93   1
  -1  -1  19 29107.7 2443.42   1
  -1   1 -19 24154.9 2428.47   1
   1   1  19 28432.3 2422.00   1
  -1   1 -19 21758.5 2397.78   4
  -1  -1  19 29129.9 2410.19   5
  -1   1 -19 15575.3 2417.34   3
   1  -1 -19 28618.1 2472.63   3
   1   1  19 24517.2 2387.86   5
  -1  -1  19 23387.2 2398.18   6
   1   1  19 26289.1 2414.37   1
  -1   1 -19 29430.5 2428.26   1
  -1  -1  19 26595.9 2414.28   1
   1   1  20 55.2449 23.8397   5
  -1  -1  20 42.4682 22.4835   5
   1   1  20 39.8051 21.7867   6
  -1  -1  20 21.6086 20.9364   6
   1  -1 -20 102.571 43.3928   1
   1   1  20 50.5280 28.7215   1
  -1   1 -20 56.2565 34.0926   1
   1  -1 -20 28.1754 29.6383   4
  -1   1 -20-10.3469 21.9289   4
  -1  -1  20 38.1707 26.8207   1
  -1   1 -20 50.8460 32.5021   1
   1   1  20 53.7949 34.5721   1
  -1  -1  20 17.6790 21.6418   1
   1  -1 -20 15.2802 18.8080   1
   1  -1 -20 65.2116 23.4611   2
   1  -1 -21 138.090 55.4964   1
   1   1  21 303.548 62.3838   1
  -1   1 -21 305.105 65.5869   1
  -1   1 -21 293.661 78.4342   3
   1   1  21 340.963 52.5900   6
  -1  -1  21 192.165 52.2687   6
  -1   1 -21 236.048 55.1722   4
   1  -1 -21 237.535 63.3411   4
   1  -1 -21 246.894 45.1450   2
  -1  -1  21 264.196 61.3319   1
   1  -1 -21 311.684 84.8362   3
   1   1  21 415.083 71.3307   1
  -1  -1  21 268.652 73.6914   1
   1   1  21 312.143 49.2448   5
  -1  -1  21 334.492 58.8742   5
  -1   1 -21 330.552 73.4822   1
   1  -1 -21 273.227 65.7849   1
  -1  -1  22-9.21616 17.5537   5
   1  -1 -22 12.3586 23.5342   4
  -1   1 -22-9.13568 15.5653   4
  -1   1 -22-14.9315 12.7238   1
   1  -1 -22-13.6903 16.4925   1
  -1  -1  22-11.3213 21.5599   1
  -1   1 -22-7.03417 13.4021   2
  -1  -1  22-9.42747 13.9125   6
   1   1  22-6.35317 13.2601   6
   1  -1 -22 20.5985 30.3807   3
   1  -1 -22 13.2518 29.8557   1
  -1   1 -22-19.8364 0.52923   3
  -1  -1  22 15.4647 22.8115   1
   1   1  22-11.7379 19.9945   1
  -1   1 -23 408.844 92.0779   3
   1  -1 -23 451.752 81.2184   4
  -1   1 -23 541.182 79.0661   4
  -1  -1  23 704.601 105.465   1
  -1  -1  23 576.819 87.6275   1
   1  -1 -23 632.072 112.879   3
  -1   1 -23 437.305 81.7012   1
  -1  -1  23 482.296 75.3365   6
  -1   1 -23 521.636 71.6762   2
   1   1  23 486.561 67.3957   6
   1   1  24 5.08665 9.68570   5
  -1  -1  24-7.80691 13.2949   5
  -1   1 -24-8.35287 17.4209   4
   1  -1 -24-17.0777 29.0806   3
  -1   1 -24-11.4102 13.7399   1
  -1   1 -24-17.3766 14.7956   3
   1   1  24-5.72045 9.74257   6
  -1  -1  24 8.13546 9.79738   6
  -1  -1  24-10.4162 23.4642   1
  -1   1 -24 6.31100 13.1629   2
  -1   1 -25 5829.04 669.272   4
  -1  -1  25 8929.09 679.745   6
   1   1  25 7124.56 663.000   6
  -1   1 -25 4840.05 688.232   3
   1  -1 -25 6811.05 705.184   3
   1  -1 -25 6334.64 680.087   4
  -1   1 -25 6376.87 663.134   2
   1   1  25 6701.43 659.996   5
  -1   1 -25 7571.05 687.907   1
  -1  -1  25 7793.85 673.452   5
  -1   1 -26 7.91983 15.0858   4
   1  -1 -26 9.66055 20.1531   4
  -1   1 -26-15.1638 18.2648   3
   1  -1 -26 14.3480 17.2829   3
  -1  -1  26 6.84895 13.0483   5
   1   1  26 4.66437 8.89360   5
   1   1  26 5.21886 11.7663   6
  -1  -1  27 18839.6 1564.47   5
   1  -1 -27 15847.1 1570.94   4
   1   1  27 17061.5 1555.94   6
  -1  -1  27 17852.3 1564.99   6
  -1   1 -27 14456.7 1563.47   4
   1   1  27 16547.5 1553.97   5
   1  -1 -27 17235.7 1592.25   3
  -1   1 -27 12314.9 1580.38   3
  -1  -1  28 17.6015 13.3216   5
   1   1  28 17.1302 12.2078   5
   1  -1 -28 17.0697 17.8777   4
   1   1  28 14.1396 11.4723   6
  -1  -1  28 12.6752 14.3735   6
   1  -1 -28 59.2838 30.3307   3
  -1   1 -28 13.2796 16.0765   3
  -1  -1  29 4408.35 404.792   6
   1   1  29 4332.20 399.165   6
   1   1  29 3818.22 395.063   5
   1  -1 -29 3667.79 409.925   4
   1  -1 -29 4131.97 424.407   3
   1  -1 -30 9.97371 8.50152   3
  -1  -1  30-5.26899 7.78083   5
   1   1  30 8.02677 9.67345   5
  -1  -1  30 5.58428 8.24517   6
  -1  -1  31 1378.75 149.732   6
   1   1  31 1714.70 151.328   6
  -1  -1  31 1452.26 149.799   5
   1   1  31 1221.29 143.237   5
  -1   1 -31 1042.03 163.588   3
   1  -1 -31 1403.97 164.185   3
  -1  -1  32 4.77581 9.96828   5
   1   1  32 3.76060 7.85331   5
  -1  -1  32 4.84955 8.26788   6
  -1  -2 -32 12.9403 12.3765   4
  -1  -2 -31 10.0789 12.1384   3
  -1   2  31-3.63563 6.92633   5
  -1  -2 -31-6.82927 15.3858   4
  -1   2  30 18.4297 10.0436   5
  -1   2  30 13.1353 9.26113   6
   1   2 -30 9.69543 16.5817   3
  -1  -2 -30 44.4144 26.7836   3
  -1  -2 -30 7.11908 14.9271   4
  -1   2  29-3.87454 7.37644   5
  -1   2  29 4.36823 8.31631   6
   1  -2  29-5.43343 8.01264   6
   1   2 -29 10.7351 15.8308   3
  -1  -2 -29 12.0976 25.2296   3
  -1  -2 -29 15.0678 12.8289   4
  -1   2  28 8.00016 9.12132   5
  -1   2  28 13.1852 10.0012   6
   1  -2  28 35.1227 17.3229   6
  -1  -2 -28 7.91153 13.5461   4
   1   2 -28 22.9445 19.5864   3
  -1  -2 -28 13.1753 19.4810   3
   1   2 -27-12.1791 17.9662   3
  -1  -2 -27-14.3423 12.2198   3
  -1   2  27-4.20473 7.17477   5
  -1   2  27-4.58260 7.81699   6
   1  -2  27-6.07705 10.3584   6
   1   2 -27 6.56299 12.5032   2
  -1  -2 -27-8.40750 10.1338   4
  -1  -2 -26 15.8594 27.0108   3
   1   2 -26 13.0263 11.1036   3
  -1   2  26 4.33463 6.41452   5
  -1   2  26 9.11463 8.69268   6
   1  -2  26 6.57034 9.70387   6
   1   2 -26 6.86448 11.7011   2
  -1  -2 -26-8.90119 15.1665   4
  -1   2  25 4.56193 8.68524   5
   1  -2  25-7.12422 10.5061   6
   1   2 -25-7.15073 13.6137   2
   1   2 -25-13.8923 11.8281   3
  -1   2  24-4.73316 6.98144   5
   1  -2  24-7.72498 9.30257   5
  -1   2  24 4.76754 9.07764   6
   1  -2  24 7.73952 16.1415   6
  -1  -2 -24 9.70737 20.2453   4
  -1  -2 -24 18.6940 22.5093   3
   1   2 -24 14.8972 25.3675   3
  -1  -2 -23 20.2123 29.8135   3
   1   2 -23 15.9902 19.2638   3
  -1   2  23-4.99236 10.4311   6
   1  -2  23 8.09843 13.8048   6
   1  -2  23 8.14798 12.0325   5
   1   2 -23 15.9570 17.9837   2
  -1  -2 -23 20.8992 21.8020   4
  -1  -2 -22 66.6942 53.9886   3
   1  -2  22 141.040 35.0929   6
  -1   2  22 91.6969 21.9392   6
   1   2 -22 71.8015 28.4839   1
   1  -2  22 59.8124 26.1485   5
  -1   2  22 46.7717 17.4113   5
   1   2 -22 102.694 39.1805   3
  -1  -2 -22 74.1408 29.3570   4
   1   2 -22 66.1145 26.3110   2
   1   2 -21-8.88709 15.1330   2
  -1  -2 -21-23.7399 28.5844   3
  -1   2  21-5.10891 10.6547   6
   1  -2  21-9.58093 16.3145   6
   1   2 -21-11.0957 18.8939   1
   1  -2  21-7.59898 12.9396   1
  -1   2  21 10.9639 11.4326   5
   1  -2  21 8.86836 10.6781   5
  -1  -2 -21 11.4727 16.9186   4
   1  -2  21 15.3461 26.1315   1
  -1  -2 -20 46.2249 24.1164   1
  -1  -2 -20-25.1503 30.2953   3
   1   2 -20 70.0749 52.6243   1
  -1  -2 -20 39.0577 40.7369   1
   1   2 -20 11.8022 22.4860   1
   1  -2  20 16.1820 11.9636   1
  -1   2  20 5.84809 9.99648   5
   1   2 -20-19.7206 16.8130   3
  -1   2  20 5.36338 11.2195   6
   1  -2  20 10.4114 17.7501   6
   1   2 -20 6.33043 14.2867   4
   1   2 -19-6.20790 11.8535   4
  -1  -2 -19 13.0231 22.1944   4
   1   2 -19 10.3300 17.6135   2
  -1   2  19-15.9426 27.1625   1
  -1  -2 -19 26.3561 31.7475   3
   1  -2  19 33.8291 25.4174   6
  -1   2  19 5.44951 9.32393   6
   1  -2  19-9.15730 19.1193   5
   1   2 -19-12.4030 21.1396   1
  -1  -2 -19 19.9118 16.9774   1
   1  -2  19 33.9656 23.9951   1
   1  -2  19 48.9592 36.7731   1
  -1   2  19-11.4639 16.9300   1
   1   2 -18 22.7395 43.2928   3
   1  -2  18-9.05278 15.4192   1
  -1  -2 -18-20.1383 17.1494   1
   1   2 -18 5.93572 13.3754   4
  -1  -2 -18-14.2806 17.1984   4
  -1  -2 -18-13.4234 25.5579   1
   1  -2  18 16.8507 20.2925   1
  -1   2  18 12.3252 14.8445   1
   1   2 -18-22.5502 25.4008   2
  -1   2  18-16.1996 23.8917   1
   1   2 -18-24.8832 29.9631   1
   1  -2  18-9.03396 13.3268   5
  -1   2  18 6.95665 11.8511   5
  -1  -2 -18-27.2286 32.7869   3
   1  -2  18-11.5935 17.1003   6
  -1   2  18-5.84127 11.1262   6
   1  -2  17-12.4533 23.8115   2
   1   2 -17 24.3443 20.8444   3
  -1  -2 -17 40.2662 29.7720   1
   1  -2  17 29.9230 22.5767   1
   1   2 -17 13.9100 23.7890   1
   1   2 -17 10.9824 11.6634   4
  -1  -2 -17 60.8689 36.7117   4
  -1  -2 -17 14.2392 21.1142   1
  -1   2  17 54.5129 30.7785   1
   1   2 -17 24.1710 23.1143   2
  -1   2  17 32.6782 27.9101   1
   1   2 -17-25.3020 21.6553   1
  -1   2  17 36.7621 20.8791   5
   1  -2  17 26.0866 22.3200   5
  -1  -2 -17 27.6683 33.3878   3
  -1   2  17 12.2033 13.9213   6
   1  -2  17 12.4024 21.2343   6
   1   2 -16 43.7364 17.6022   4
  -1  -2 -16 67.2845 35.3478   4
   1  -2  16 53.0432 40.0640   1
  -1   2  16 72.9554 33.1530   1
  -1  -2 -16 76.3955 34.6901   1
   1   2 -16 93.0745 41.0468   2
  -1   2  16 16.3348 20.1410   1
  -1  -2 -16 55.1625 47.1656   3
   1   2 -16 72.6405 35.2536   1
   1  -2  16 21.2199 24.2906   1
  -1  -2 -16 59.6059 34.1095   1
   1  -2  16 73.4824 29.8099   5
  -1   2  16 33.1366 21.5996   5
   1   2 -16 25.8209 44.1815   3
   1  -2  16 25.9667 22.5298   2
  -1   2  16 33.9324 16.9087   6
   1  -2  16 52.5361 27.7325   6
   1   2 -15 27.4370 33.0370   3
   1   2 -15 14.2792 24.3161   2
  -1   2  15-16.1341 27.4746   1
   1   2 -15 25.0815 30.2009   1
  -1  -2 -15 18.6655 44.9497   4
   1  -2  15 7.70227 14.6659   5
  -1   2  15-8.74065 16.6424   5
  -1  -2 -15-16.3054 13.8849   1
   1  -2  15-17.8843 21.5355   1
   1  -2  15-11.7377 14.1354   1
   1   2 -15-15.4339 18.5852   1
  -1  -2 -15 19.2936 23.2323   1
  -1  -2 -15-26.9300 39.7138   3
   1   2 -14 57.6469 42.6437   3
  -1   2  14 20.1489 25.9604   5
   1  -2  14 62.1105 21.4616   5
   1  -2  14 53.6430 30.6409   1
  -1  -2 -14 33.5233 24.9554   1
  -1   2  14 50.2855 35.1251   1
  -1   2  14 15.7077 26.9667   1
   1   2 -14 31.5871 30.2632   2
   1   2 -14 73.1170 50.9445   1
   1   2 -14 47.0453 32.8842   1
   1  -2  14 12.3878 15.3059   1
  -1  -2 -14 36.8703 31.5788   1
  -1  -2 -14-25.7248 38.0908   3
  -1  -2 -14 60.7071 38.6774   4
   1  -2  13 355.026 46.4157   5
   1   2 -13 60.3411 59.7449   3
   1  -2  13 163.833 53.2681   1
   1   2 -13 126.260 56.2072   1
  -1   2  13 235.016 70.7702   1
  -1  -2 -13 33.2745 47.7152   1
   1  -2  13 140.928 54.4945   1
   1   2 -13 384.576 85.7819   2
  -1   2  13 301.266 67.4295   1
   1   2 -13 140.449 70.9693   1
   1  -2  13 174.057 56.2842   2
  -1  -2 -13 135.685 68.6931   4
  -1  -2 -13 168.363 66.8107   3
  -1   2  13 94.9115 32.8888   6
   1  -2  13 28.6140 31.8143   6
   1  -2  12 123.250 28.8324   5
   1  -2  12 14.1493 27.4231   1
   1  -2  12 173.035 46.1619   2
  -1  -2 -12 304.050 87.2781   4
  -1   2  12 154.871 51.1516   1
   1  -2  12 136.468 53.9789   1
  -1   2  12 142.868 23.9133   2
  -1   2  12 156.197 47.0933   1
   1   2 -12 289.840 72.8961   2
   1   2 -12 88.0333 51.2768   1
  -1  -2 -12 150.927 69.9235   3
  -1   2  12 123.752 31.6516   6
   1  -2  12 213.207 51.5867   6
  -1   2  11 12.2649 18.1560   6
   1  -2  11 27.7287 26.4424   6
   1   2 -11 27.0834 28.2857   1
   1  -2  11 60.4059 34.0545   2
   1   2 -11 30.9367 26.3873   3
  -1   2  11-12.7094 18.8091   5
  -1  -2 -11 82.9659 62.3166   4
  -1   2  11 19.1105 12.2305   2
  -1   2  11-13.1711 11.3253   1
   1   2 -11 62.4834 39.6835   2
   1   2 -11-20.4270 24.6464   1
  -1  -2 -11 38.7978 28.6509   3
  -1   2  11 19.5662 23.6123   1
  -1  -2 -11 14.9084 18.0205   1
   1  -2  10 13.9429 16.8599   6
  -1   2  10 22.6048 14.5177   6
   1   2 -10 12.3579 18.2899   1
   1  -2  10 15.4354 22.8151   1
   1  -2  10 30.5561 15.4021   5
   1  -2  10-14.8539 25.3410   2
   1   2 -10-30.8906 26.3462   3
  -1   2  10-13.3703 11.4890   5
  -1  -2 -10 30.9791 45.7105   4
  -1   2  10 27.6953 14.5230   2
  -1   2  10 24.9157 26.0273   1
   1   2 -10 22.7240 33.5465   2
   1   2 -10-18.8003 35.8256   1
  -1  -2 -10 67.6271 40.7434   3
  -1   2  10-19.5900 16.7512   1
  -1  -2 -10-13.8163 23.5778   1
   1  -2   9 175.455 29.7719   5
   1  -2   9 235.076 56.1654   2
   1   2  -9 114.097 66.8323   3
  -1   2   9 219.761 56.6548   5
  -1  -2  -9 380.033 111.585   4
  -1   2   9 171.094 30.8670   2
   1   2  -9 289.975 59.1086   1
   1  -2   9 210.247 57.2773   1
  -1   2   9 381.486 89.4030   1
  -1  -2  -9 148.327 49.4192   1
  -1   2   9 212.163 36.8463   6
   1  -2   9 171.528 51.0839   6
  -1  -2  -9 133.307 52.1872   3
   1   2  -9 171.190 74.4345   2
  -1   2   8 41.0892 33.0411   5
   1  -2   8 14.5608 30.4301   2
  -1  -2  -8-11.1871 23.4132   1
  -1   2   8 16.2511 31.0009   1
  -1   2   8 15.2367 14.4754   6
   1  -2   8 12.3694 25.8711   6
  -1  -2  -8 12.7386 24.3310   3
  -1   2   8 10.6063 22.2065   1
   1   2  -8 25.8261 49.2068   2
   1   2  -8-10.4010 21.7800   1
   1  -2   8 41.2863 28.7680   1
   1  -2   8 36.7495 13.7818   5
   1   2  -8 64.0374 33.4452   1
  -1  -2  -7 511.523 81.7462   5
   1  -2   7 369.691 52.3638   5
  -1  -2  -7 391.670 73.8115   1
   1  -2   7 444.572 80.0099   1
  -1   2   7 415.806 59.4164   2
   1  -2   7 451.855 86.6848   2
  -1   2   7 389.679 82.5410   1
  -1  -2  -7 425.846 81.2834   1
  -1   2   7 560.412 92.0306   5
  -1  -2  -7 854.505 178.225   4
   1  -2   7 562.711 69.3427   4
   1   2  -7 402.764 83.1883   1
   1   2  -7 622.630 81.0006   1
  -1   2   7 487.389 80.4180   1
   1   2  -7 266.016 94.5518   2
  -1  -2  -7 402.683 74.9820   3
   1  -2   7 576.107 86.6131   6
  -1   2   7 432.309 59.6545   6
  -1  -2  -6 221.662 52.0577   3
   1  -2   6 338.533 64.8877   6
   1  -2   6 237.875 54.8921   1
  -1  -2  -6 272.946 53.5931   1
  -1  -2  -6 194.973 50.9969   5
   1  -2   6 268.640 36.0461   5
   1  -2   6 180.757 54.9782   2
  -1   2   6 210.005 56.3733   5
  -1   2   6 233.630 41.9677   2
  -1  -2  -6 346.295 118.904   4
   1  -2   6 255.965 44.8615   4
   1  -2   6 213.946 50.6222   1
  -1  -2  -6 222.160 52.7098   1
   1   2  -6 324.770 53.8625   1
  -1  -2  -6 197.270 61.2461   2
  -1   2   6 278.639 51.9321   1
  -1   2   6 272.903 57.2152   1
   1   2  -6 300.427 64.1566   1
  -1  -2  -5 7.80823 16.3538   1
   1  -2   5 17.3516 22.2112   1
  -1   2   5 6.40302 15.4930   6
   1  -2   5 23.0751 22.0169   6
   1   2  -5 13.5597 20.0529   3
   1  -2   5 45.1695 23.1238   1
  -1  -2  -5 20.9161 19.9671   1
  -1  -2  -5 13.2306 19.5691   5
  -1   2   5 11.5516 12.1396   6
   1  -2   5 7.54449 12.5300   5
   1  -2   5 15.5063 26.4473   2
  -1   2   5 37.3925 21.2776   5
  -1   2   5-5.70503 13.8211   2
  -1  -2  -5-44.5492 53.6615   4
   1  -2   5 22.3360 20.1023   4
   1   2  -5 25.7343 53.6901   2
  -1   2   5 9.23277 15.7938   1
   1   2  -5 41.0078 24.2363   1
  -1  -2  -5 14.6353 24.9668   2
  -1  -2  -5 8.50788 16.2674   3
   1   2  -5 13.9149 26.5340   1
  -1   2   5 9.55208 14.1668   1
   1  -2   4 8.36068 20.2930   1
  -1  -2  -4 7.08943 16.1701   1
  -1   2   4 46.6682 22.8463   6
   1  -2   4 33.3270 23.3065   6
  -1   2   4 19.2519 19.8625   6
   1  -2   4 53.9071 17.5321   5
   1  -2   4 22.5082 18.2450   1
  -1  -2  -4 10.2390 17.6188   1
  -1  -2  -4 14.8456 16.9121   3
  -1  -2  -4 29.3475 28.0509   5
  -1   2   4 23.0336 31.1113   5
   1  -2   4 46.5916 35.0761   2
  -1   2   4 12.0165 15.5548   2
  -1  -2  -4-43.8343 52.8405   4
   1   2  -4 7.70506 10.3372   4
   1  -2   4 31.8174 22.6043   4
   1   2  -4 30.3318 33.4360   3
   1   2  -4 72.2007 54.2726   2
  -1  -2  -4 16.7495 31.9884   2
   1   2  -4 56.5254 24.9183   1
  -1   2   4 57.5699 25.3740   1
  -1   2   4 39.6689 21.5110   1
   1   2  -4 26.9628 28.2299   1
  -1  -2  -3 1444.57 176.672   5
   1  -2   3 1234.89 140.354   5
  -1   2   3 1280.05 150.420   1
   1   2  -3 1441.38 171.075   1
  -1   2   3 1238.86 162.529   5
  -1  -2  -3 1450.19 193.756   2
   1   2  -3 1568.76 212.774   2
   1  -2   3 1460.29 166.352   6
  -1   2   3 1280.88 147.135   6
   1   2  -3 1001.58 140.654   4
  -1  -2  -3 1181.75 243.983   4
   1   2  -3 1354.44 151.724   3
  -1  -2  -3 1205.54 146.311   3
   1  -2   3 2044.56 197.941   2
  -1   2   3 1284.66 147.514   2
  -1  -2  -3 1199.68 160.030   1
   1  -2   3 1463.14 153.227   1
  -1  -2  -3 1302.56 150.241   1
  -1   2   3 1510.94 154.758   1
   1   2  -2 230.649 41.6259   3
  -1   2   2 127.667 40.2920   5
   1  -2   2 146.270 42.5923   6
  -1   2   2 114.058 35.4540   6
  -1   2   2 158.102 37.8655   2
   1  -2   2 152.326 53.2321   2
   1  -2   2 142.362 34.3572   1
  -1   2   2 201.613 48.1157   5
  -1  -2  -2 212.335 105.853   4
   1   2  -2 224.234 52.8307   4
  -1  -2  -2 230.048 40.3659   3
   1   2  -2 215.172 70.8941   2
   1   2  -2 214.893 49.6081   1
  -1   2   2 221.044 39.4202   1
   1   2  -2 176.833 43.3515   1
  -1   2   2 235.317 45.2421   1
  -1   2   1 662.579 78.1962   6
   1  -2   1 514.319 78.5471   6
  -1   2   1 614.104 78.6762   5
  -1  -2  -1 724.425 102.614   5
   1  -2   1 973.458 117.748   2
  -1  -2  -1 797.582 148.055   4
   1   2  -1 735.877 114.388   4
   1   2  -1 678.860 79.8654   3
   1  -2   1 494.415 92.3632   3
   1   2  -1 638.479 109.198   2
   1   2  -1 604.887 81.6749   1
   1   2  -1 377.589 63.5139   3
   1  -2   1 399.964 68.1190   1
  -1   2   1 558.383 69.8456   1
   1   2  -1 436.024 78.8853   1
  -1   2   0 228.564 43.3012   6
  -1   2   0 263.586 47.4558   5
   1   2   0 257.429 47.3254   1
  -1   2   0 217.419 38.6922   1
   1  -2   0 212.105 40.4561   1
  -1  -2   0 392.968 72.9336   5
   1  -2   0 279.411 43.8871   1
   1   2   0 215.921 38.8610   3
   1  -2   0 373.585 70.0691   2
  -1  -2   0 518.201 100.349   4
   1   2   0 475.783 117.196   4
   1  -2   0 306.871 67.3249   3
  -1   2   0 321.146 59.9832   4
   1   2   0 271.526 47.2119   3
   1   2   0 349.956 74.4283   2
   1   2   0 263.823 51.7856   1
   1  -2   0 334.298 52.1540   6
  -1   2  -1 515.971 74.6072   6
  -1  -2   1 464.736 90.7199   6
   1  -2  -1 406.720 74.3113   6
   1  -2  -1 754.450 101.236   2
  -1  -2   1 637.389 98.3324   5
   1  -2  -1 471.657 67.0259   1
   1  -2  -1 643.542 74.5132   1
   1   2   1 539.866 83.0008   1
  -1  -2   1 741.673 109.092   4
  -1   2  -1 683.373 101.383   4
   1   2   1 701.505 153.855   4
   1   2   1 646.323 81.6841   1
  -1   2  -1 610.209 73.5166   1
  -1   2  -1 758.516 84.2100   5
   1   2   1 624.172 99.4170   2
   1   2   1 458.938 72.7367   3
  -1   2  -1 465.345 82.4493   4
   1  -2  -1 575.004 100.818   3
   1   2   2 259.947 61.9289   6
  -1   2  -2 235.204 38.9411   5
  -1  -2   2 204.803 52.6313   5
  -1   2  -2 123.343 32.2351   1
   1   2   2 214.911 46.4536   1
  -1   2  -2 148.919 35.2012   6
   1   2   2 115.650 34.9843   1
  -1   2  -2 223.222 40.6406   1
  -1  -2   2 127.971 35.7542   1
  -1  -2   2 118.073 46.8617   1
   1  -2  -2 248.999 42.0699   1
  -1   2  -2 154.295 45.0401   4
   1  -2  -2 237.282 62.4800   3
   1   2   2 126.700 36.5210   3
   1  -2  -2 203.208 53.5284   2
  -1  -2   2 160.589 47.7949   6
   1   2   3 1198.00 167.998   6
   1  -2  -3 1450.09 165.294   2
  -1   2  -3 1414.62 150.249   1
  -1  -2   3 1508.99 174.430   1
  -1   2  -3 1327.34 139.695   5
  -1  -2   3 1443.56 169.275   5
   1   2   3 1230.17 155.336   2
   1  -2  -3 1370.95 179.660   4
  -1   2  -3 1394.14 157.760   4
  -1  -2   3 1235.83 145.165   4
   1   2   3 1423.91 154.424   1
   1  -2  -3 1306.14 179.812   3
   1   2   3 1117.17 147.940   3
  -1  -2   3 1229.41 144.196   3
  -1  -2   3 1308.45 152.870   1
   1  -2  -3 1334.32 154.738   1
   1   2   3 1465.63 158.976   1
  -1   2  -3 1075.73 147.818   1
  -1  -2   3 1396.60 172.810   6
  -1   2  -3 1231.25 145.580   6
  -1  -2   4 36.1777 30.9073   5
  -1   2  -4 24.7288 13.6909   5
  -1  -2   4 42.4023 29.5870   6
  -1   2  -4 16.7362 16.1342   1
   1   2   4 34.5790 23.4144   1
   1  -2  -4-16.4477 28.1232   3
   1   2   4 8.76649 16.8836   3
  -1  -2   4 16.2317 13.1766   4
  -1   2  -4 22.1194 21.2095   3
  -1  -2   4 13.1082 14.9827   3
  -1   2  -4 67.8646 27.4951   1
   1   2   4 34.0574 24.1778   1
  -1   2  -4 16.2926 15.7174   4
   1   2   4 13.2597 22.7224   6
  -1  -2   4 24.7520 23.6992   1
   1  -2  -4 56.3109 21.5922   1
  -1  -2   4 18.7745 22.7493   1
  -1   2  -5 11.8294 20.1699   1
   1   2   5 12.4546 18.3956   6
  -1  -2   5 13.8282 26.3465   6
  -1   2  -5 13.6132 10.4183   5
  -1  -2   5 11.5545 22.0217   5
  -1   2  -5 10.9548 16.1879   3
   1  -2  -5 7.00251 15.8078   1
   1   2   5 9.02926 18.8590   1
   1  -2  -5 16.3296 27.8255   4
  -1   2  -5 7.45442 14.2294   4
  -1  -2   5 10.0015 19.0690   1
   1  -2  -5 20.2124 21.1019   1
   1   2   5 44.8772 27.0374   3
   1  -2  -5-16.7703 28.5754   3
   1   2   5 6.76885 15.2827   2
   1   2   6 286.524 53.4983   1
  -1   2  -6 253.950 61.4217   1
  -1   2  -6 302.195 58.0615   3
  -1  -2   6 176.195 49.0069   6
  -1   2  -6 250.276 33.0083   5
   1   2   6 263.225 53.7751   6
  -1  -2   6 259.959 55.1156   5
  -1   2  -6 242.174 51.0300   1
   1   2   6 196.116 51.2686   1
   1  -2  -6 325.387 53.9355   1
   1  -2  -6 288.695 49.6189   2
   1  -2  -6 168.898 56.7949   4
  -1   2  -6 186.860 43.4205   4
  -1  -2   6 251.645 54.4164   1
   1  -2  -6 280.696 56.5791   1
   1  -2  -6 253.150 65.2211   3
   1   2   6 118.341 46.5482   3
   1   2   6 235.469 42.3154   2
   1   2   7 641.172 84.4720   6
  -1  -2   7 499.003 83.9934   6
   1  -2  -7 512.401 70.9732   6
  -1   2  -7 523.817 82.2448   1
   1  -2  -7 522.506 80.2626   1
   1   2   7 542.091 83.0238   1
  -1  -2   7 431.332 77.3032   5
  -1   2  -7 444.019 52.8836   5
   1  -2  -7 433.886 87.2173   3
   1   2   7 464.506 60.0460   2
   1  -2  -7 417.828 91.1119   4
  -1   2  -7 376.116 65.5954   4
  -1  -2   7 484.701 78.3254   1
   1   2   7 437.722 74.0709   1
  -1   2  -7 465.645 94.3667   1
   1   2   7 310.003 80.3617   3
   1  -2  -7 524.846 69.3500   2
  -1   2  -7 540.152 79.3526   3
   1  -2  -7 442.872 79.2719   1
  -1   2  -8 40.3227 29.8103   1
   1   2   8 18.4986 29.5447   1
  -1   2  -8 51.1864 30.2709   3
  -1   2  -8 11.9672 14.5712   1
   1   2   8 23.0516 29.5190   1
   1  -2  -8 25.3379 30.5854   1
  -1  -2   8 12.9249 22.1150   6
   1  -2  -8 6.97357 13.4518   6
   1   2   8 30.2129 27.2012   6
  -1  -2   8 31.7063 23.9056   5
  -1   2  -8 27.1932 10.9487   5
   1  -2  -8 17.3591 17.2029   2
   1  -2  -8 18.2094 34.7346   4
  -1   2  -8 33.6976 22.3287   4
  -1  -2   8 32.4925 26.1719   1
   1  -2  -8 11.9282 14.5248   1
   1  -2  -8 34.9516 29.8366   3
   1   2   8 3.09383 10.4292   2
   1   2   9 183.989 44.8148   1
  -1  -2   9 276.607 58.3350   6
  -1   2  -9 124.394 39.4375   3
   1   2   9 255.899 50.8725   6
   1  -2  -9 118.930 48.9044   1
  -1   2  -9 185.157 54.5128   1
  -1   2  -9 249.805 33.0719   5
  -1  -2   9 210.359 47.2611   5
   1  -2  -9 157.999 33.4469   2
   1  -2  -9 225.921 64.5214   4
  -1   2  -9 156.944 36.4957   4
  -1  -2   9 187.016 49.1369   1
   1  -2  -9 123.105 52.6795   3
   1   2   9 176.469 27.3958   2
   1  -2  -9 128.906 45.9978   1
  -1   2 -10 31.1593 19.8840   3
   1   2  10 14.1683 29.6221   1
  -1   2 -10 42.1427 26.8254   1
   1  -2 -10 21.8416 13.0525   2
  -1   2 -10 48.6474 41.4714   1
   1   2  10 10.4763 23.6914   1
  -1   2 -10 4.61556 11.3101   5
   1  -2 -10 57.7758 40.2184   4
  -1   2 -10 12.3738 11.9630   4
  -1  -2  10 12.1925 20.8667   6
   1   2  10 34.6362 20.9569   6
   1  -2 -10 41.5448 28.9563   1
   1  -2 -10 36.2284 26.7943   3
  -1   2 -11 11.3082 21.6038   3
  -1   2 -11 14.9282 18.0646   1
   1   2  11-15.4336 18.6703   1
   1   2  11 66.2288 26.6423   1
  -1   2 -11 25.1434 21.4829   1
   1   2  11 17.9139 20.2567   5
  -1   2 -11 30.1723 14.3139   5
   1  -2 -11 3.67754 6.51623   2
  -1  -2  11 30.8439 23.2297   5
   1  -2 -11 19.7224 29.1399   4
  -1   2 -11 18.2817 15.6691   4
   1  -2 -11-18.4277 27.2346   3
  -1  -2  11 11.9781 17.7555   6
   1   2  11 16.9126 19.1337   6
   1  -2 -11 44.3496 30.8831   1
  -1  -2  11 36.3739 27.3713   1
  -1   2 -12 147.513 29.7309   5
   1   2  12 91.2289 33.3632   5
   1  -2 -12 90.0650 21.6323   2
  -1  -2  12 107.146 36.2336   5
   1  -2 -12 160.126 57.8131   4
   1  -2 -12 248.652 57.4378   1
   1  -2 -12 150.417 54.4675   3
   1   2  12 83.5301 30.9364   6
  -1  -2  12 244.564 50.3233   6
  -1  -2  12 135.575 52.3314   1
  -1   2 -12 99.9868 61.4110   1
   1   2  12 153.804 42.0866   1
  -1   2 -12 139.671 49.1670   1
   1   2  12 113.916 45.4704   1
  -1  -2  12 218.549 51.6110   1
   1   2  13 128.771 35.9696   5
  -1   2 -13 96.2023 26.3034   5
   1  -2 -13 92.3354 22.6242   2
   1  -2 -13 221.009 65.3348   4
  -1   2 -13 232.782 43.2596   4
   1  -2 -13 117.350 51.6485   3
   1   2  13 167.592 39.3223   6
  -1  -2  13 134.703 43.7170   6
  -1   2 -13 47.3932 37.9250   1
   1   2  13 68.9380 50.4022   1
   1   2  13 125.511 48.3898   1
  -1   2 -13 95.5636 55.3912   1
  -1  -2  13 118.527 58.5724   1
  -1  -2  13 217.253 50.6646   5
  -1  -2  13 242.044 63.0323   1
   1  -2 -14 48.2853 30.7948   1
  -1   2 -14 7.08362 16.2485   4
  -1  -2  14 27.0421 9.70642   4
   1  -2 -14 20.3333 30.1414   3
  -1  -2  14 75.1709 33.8704   6
   1   2  14 17.3295 25.7387   1
  -1   2 -14 47.3471 27.0486   1
   1   2  14 40.9517 23.3301   5
  -1   2 -14 23.1327 34.2507   1
  -1  -2  14 46.9525 34.7553   1
  -1  -2  14 45.9054 29.4729   5
  -1  -2  14 27.6825 23.7675   1
   1   2  15 13.3637 19.7254   1
  -1   2 -15 21.8125 26.2774   1
  -1  -2  15-23.3500 28.1278   1
   1   2  15 16.2053 23.9127   1
  -1   2 -15-15.5168 18.7025   1
   1  -2 -15-19.5068 28.7787   4
  -1  -2  15 7.87710 8.69967   4
  -1   2 -15 23.2286 18.6652   4
   1  -2 -15-21.0961 31.1215   3
  -1  -2  15 38.3140 30.7668   6
   1   2  15 8.46604 19.0895   6
  -1  -2  15 11.8239 17.4570   5
   1   2  15 8.05157 16.8130   5
   1  -2 -15-16.0851 27.4029   1
  -1  -2  15 14.0109 16.8913   1
  -1  -2  16 44.2228 42.4802   1
  -1   2 -16 146.159 59.2357   1
   1   2  16 67.0689 30.7495   1
  -1   2 -16 78.2179 44.4162   3
   1  -2 -16 32.0835 24.3341   1
  -1   2 -16 15.0538 19.0019   1
   1   2  16 47.8087 43.2838   1
   1  -2 -16 18.8656 32.6269   4
  -1  -2  16 55.7313 16.7877   4
  -1   2 -16 33.8625 23.4954   4
   1  -2 -16 43.5234 37.4923   3
  -1  -2  16 38.7702 22.7331   6
   1   2  16 129.176 37.8188   6
  -1  -2  16 86.9625 33.9307   5
   1  -2 -16 15.8352 19.9014   1
  -1  -2  16 27.8834 21.3359   1
   1  -2 -17 18.0390 30.7629   4
  -1  -2  17 26.1527 13.5998   4
  -1   2 -17 9.51220 16.2844   4
   1  -2 -17 44.5115 42.4038   3
   1   2  17 26.1117 21.0274   6
  -1   2 -17-14.4556 21.3835   1
   1  -2 -17-15.6485 29.8389   1
   1   2  17 14.7576 25.1855   1
  -1  -2  17 12.9177 24.6499   5
   1   2  17 17.0338 14.5996   5
  -1   2 -17 39.5512 33.7160   3
  -1   2 -17 39.1833 33.4031   1
   1   2  17 13.2291 16.0171   1
   1  -2 -17 15.3960 18.6138   1
  -1   2 -18-18.6980 27.5744   1
   1   2  18 25.6920 21.8755   1
  -1  -2  18-20.2560 29.8720   1
  -1   2 -18 20.9039 30.8273   3
   1  -2 -18-15.0900 25.6964   1
  -1   2 -18-13.7672 20.3034   1
   1   2  18-14.3066 24.3624   1
   1  -2 -18 17.0895 14.5519   4
  -1   2 -18 9.97769 16.9916   4
   1  -2 -18 22.4981 27.0902   3
   1   2  18 8.73802 19.6846   6
   1   2  18-8.79015 10.5864   5
  -1  -2  18 13.2222 22.5161   5
   1  -2 -18-15.0017 18.0645   1
  -1  -2  18 13.2044 25.1395   1
   1   2  19-12.3001 18.1815   1
  -1   2 -19 21.7640 26.2350   3
   1  -2 -19 14.3191 21.1530   1
  -1   2 -19-13.0430 19.2746   1
   1   2  19 13.2553 22.6058   1
  -1   2 -19 29.2501 18.6040   4
   1  -2 -19 22.7196 27.3844   3
   1   2  19 46.8966 23.9893   6
  -1  -2  19 24.4406 25.5161   6
  -1  -2  19-13.2863 11.3807   5
   1   2  19 8.92502 13.2206   5
   1  -2 -19-16.0684 27.3899   4
  -1   2 -19-17.4986 25.8350   1
   1  -2 -19 14.2982 27.2495   1
  -1  -2  19 12.6228 18.6563   1
   1   2  20-8.82743 10.6668   5
   1  -2 -20 22.3451 26.9201   3
  -1  -2  20 11.7870 14.2208   6
   1  -2 -20 13.8421 26.3679   1
  -1   2 -20 49.2245 27.7354   1
   1  -2 -20-15.0222 25.5958   4
   1   2  20 23.3070 19.8640   1
  -1  -2  20 18.4251 22.2033   1
  -1  -2  20 23.9348 17.6710   1
  -1   2 -20 9.20397 17.5456   4
  -1   2 -21-8.66129 19.5111   4
  -1   2 -21 11.5860 17.0863   1
  -1  -2  21-11.2708 16.6215   1
  -1  -2  21 11.2337 19.1296   6
   1   2  21-9.30683 13.7255   6
   1  -2 -21 21.6633 26.0846   3
  -1  -2  21-17.1769 20.6828   1
   1   2  21-8.52713 10.2685   5
  -1  -2  21 12.6208 10.7466   5
  -1   2 -22 40.2359 30.3434   3
  -1   2 -22 41.2420 22.0098   4
   1  -2 -22 62.2059 35.8781   3
  -1  -2  22 53.0173 24.7200   6
   1   2  22 94.2151 28.9521   6
  -1  -2  22 131.700 39.9901   5
   1   2  22 52.9451 22.2874   5
   1   2  23 6.67999 11.4156   5
  -1   2 -23 19.1523 16.3349   3
  -1   2 -23 22.7650 18.2992   2
   1  -2 -23 19.3488 32.9614   3
   1   2  23 7.43649 16.7792   6
  -1  -2  23 9.91195 16.9057   6
  -1   2 -23 23.5259 20.0532   4
   1  -2 -23-12.1795 20.7618   4
  -1   2 -24 18.0249 21.7211   3
   1  -2 -24 11.3173 21.5639   4
  -1   2 -24 14.9444 14.2528   4
  -1   2 -24 14.5222 13.8516   2
   1   2  24 6.46216 11.0389   6
  -1  -2  24 9.42865 13.9320   6
  -1  -2  24 10.3315 17.6145   5
   1   2  24 6.41139 12.2376   5
  -1   2 -25 16.9859 14.4642   3
   1  -2 -25 10.5315 21.9650   4
  -1   2 -25 20.7107 15.5531   2
  -1  -2  25-8.71132 10.4922   6
   1   2  25-5.98533 12.4851   6
  -1  -2  25 9.47819 18.0464   5
   1   2  26 5.11912 9.77924   5
  -1   2 -26 6.55121 15.7969   2
  -1   2 -26-15.8488 19.1002   3
   1  -2 -26 15.4097 26.2523   3
   1   2  26 16.2302 13.8421   6
  -1  -2  26 8.02185 11.8572   6
   1  -2 -26 9.70936 20.2651   4
   1   2  27-4.84977 10.9255   5
  -1  -2  27-8.10806 11.9576   5
  -1   2 -27-6.21699 14.0051   2
  -1   2 -27 14.7506 17.7612   3
   1  -2 -27 9.08393 13.3966   4
  -1  -2  27 7.38010 10.8841   6
   1  -2 -27-14.1181 16.9997   3
  -1   2 -28-13.7117 16.5182   3
   1   2  28 13.5986 10.9284   5
  -1  -2  28 7.40362 14.1048   5
   1  -2 -28-12.8836 21.9446   3
   1   2  28 9.55594 10.7757   6
  -1  -2  28-6.78216 11.5607   6
   1   2  29 4.61904 8.79509   6
  -1   2 -29-12.7400 15.3406   3
   1  -2 -29-7.93520 11.7029   4
   1   2  29 4.32547 9.02214   5
   1  -2 -29 11.7259 17.2925   3
  -1  -2  29-6.77490 8.15893   5
  -1  -2  30 12.4295 11.8414   5
   1  -2 -30 7.48142 14.2512   4
   1   2  30 8.12874 8.48985   5
   1   2  30-4.27810 8.93491   6
  -1  -2  30 5.85328 8.64502   6
   1  -2 -30 10.6604 15.7279   3
  -1   2 -30 11.8572 14.2850   3
   1   2  31-3.87189 7.38321   5
   1  -2 -31-7.07344 15.9392   4
  -1  -2  31-5.38483 7.95194   6
   1   2  31-4.07236 7.76429   6
   1   2  32 14.7871 8.44012   5
  -1  -3 -31 1470.78 176.349   3
  -1  -3 -30 11.4097 13.7901   3
  -1  -3 -30 13.3957 12.8075   4
  -1  -3 -29 3073.13 298.910   4
   1   3 -29 3222.56 295.203   2
   1  -3  29 3106.05 293.440   6
  -1   3  29 2944.22 283.514   5
  -1   3  28 3.90888 8.20470   5
   1  -3  28 25.8677 16.5440   6
  -1  -3 -28 7.46913 14.2500   4
   1   3 -28 6.19518 11.8309   2
   1   3 -28 11.2146 9.59317   3
  -1  -3 -28 27.5547 23.4785   3
  -1   3  27 12140.4 1119.24   5
   1  -3  27 13067.0 1134.22   6
  -1   3  27 11215.7 1118.89   6
  -1  -3 -27 11296.7 1133.11   4
   1   3 -27 12787.4 1131.44   2
  -1  -3 -27 16290.6 1186.79   3
   1   3 -27 8668.67 1139.56   3
   1   3 -26 38.4355 21.9062   3
  -1  -3 -26 16.2785 19.7006   3
  -1  -3 -26 16.8746 14.5035   4
   1  -3  26 31.1281 19.9757   6
  -1   3  26 13.2985 12.0987   6
  -1  -3 -25 4935.14 538.370   4
   1   3 -25 5373.06 532.697   2
  -1   3  25 5896.99 523.315   5
   1  -3  25 6753.79 544.747   6
  -1   3  25 4980.61 520.867   6
  -1  -3 -25 6420.07 588.316   3
   1   3 -25 3851.33 543.155   3
   1   3 -24 14.6585 30.5770   3
  -1   3  24 9.42413 11.3651   5
  -1   3  24-4.58416 11.0576   6
   1  -3  24 27.5351 17.4853   6
   1   3 -24 7.20078 15.0307   2
  -1  -3 -24 18.4799 22.2601   3
  -1  -3 -24-9.72450 14.3546   4
   1   3 -23 141.109 58.1934   3
  -1  -3 -23 407.039 67.8448   4
  -1  -3 -23 173.734 64.2899   3
  -1   3  23 315.904 47.3339   5
   1   3 -23 298.044 54.0725   2
   1  -3  23 451.122 67.3371   6
   1  -3  22 43.5465 26.2782   6
  -1  -3 -22 11.2984 16.7583   4
  -1   3  22 15.8427 12.0311   5
  -1  -3 -22 19.8341 23.9493   3
   1  -3  21 247.296 48.2531   5
   1  -3  21 269.830 58.3026   6
  -1   3  21 230.582 40.3914   6
  -1   3  21 242.384 42.6998   5
   1   3 -21 241.528 50.0157   2
   1   3 -20 9.07038 18.9206   2
   1  -3  20 8.02806 15.2891   5
  -1   3  20 6.04745 11.5201   6
  -1  -3 -20-19.7740 29.1631   3
  -1   3  20 6.20404 9.15774   5
  -1  -3 -20-12.7123 18.7508   4
   1  -3  19 19011.9 1495.02   5
  -1  -3 -19 18528.5 1526.28   4
  -1   3  19 16099.0 1487.28   5
  -1  -3 -19 16120.5 1544.08   3
  -1  -3 -18 30.3694 31.7903   4
   1  -3  18 17.1021 32.6780   1
   1  -3  18 49.3964 19.2025   5
   1   3 -18 30.9965 30.6005   2
  -1   3  18 7.26119 16.5925   6
   1  -3  18 13.6448 23.4011   6
  -1   3  18 36.1977 18.7003   5
   1   3 -18 42.9536 26.0094   1
   1   3 -17 17184.3 2262.67   3
  -1   3  17 16210.6 2217.98   6
   1  -3  17 33267.6 2232.82   5
   1   3 -17 17049.6 2281.19   1
   1  -3  17 19605.4 2257.13   1
   1   3 -17 30520.7 2259.19   2
   1   3 -17 38503.2 2272.47   1
   1  -3  17 31127.7 2239.48   1
  -1   3  17 13838.3 2236.06   1
   1  -3  16 39.4008 27.4656   2
   1   3 -16 35.7225 28.7469   1
   1  -3  16 24.0253 19.3923   1
  -1  -3 -16 34.3111 29.2833   4
   1   3 -16 24.5085 41.7829   1
  -1   3  16 19.0557 12.2626   6
   1  -3  16 13.9676 23.8709   6
  -1   3  16-15.9445 23.6008   1
   1   3 -16 36.9351 27.8079   2
  -1  -3 -16 15.9503 23.6093   3
  -1  -3 -16 11.9733 22.8852   1
  -1   3  16 11.1722 19.1326   1
  -1   3  15 34604.9 5533.95   5
   1   3 -15 53769.6 5600.29   1
  -1   3  15 73026.0 5571.28   1
   1   3 -15 65292.8 5570.98   2
  -1  -3 -15 75083.1 5605.07   4
   1  -3  15 63022.1 5532.40   5
  -1  -3 -15 60909.8 5572.70   3
   1  -3  15 52927.3 5559.43   2
  -1   3  15 58826.7 5534.92   6
   1  -3  15 68997.8 5573.15   6
   1  -3  15 65942.5 5550.78   1
   1   3 -15 75387.7 5578.43   1
  -1  -3 -15 65991.8 5582.78   1
  -1   3  15 53029.9 5564.55   1
   1   3 -14 114.445 52.5681   3
  -1  -3 -14 82.4861 44.2099   4
   1   3 -14 130.226 56.3761   1
  -1   3  14 182.785 51.8122   1
   1   3 -14 145.638 53.5959   2
  -1  -3 -14 93.7988 35.7267   1
  -1   3  14 89.8964 44.9202   1
   1  -3  14 84.8369 24.3393   5
   1  -3  14 209.283 45.6682   1
  -1   3  14 10.1637 23.5428   5
   1  -3  14 161.523 48.3494   6
  -1   3  14 143.454 31.8029   6
  -1  -3 -14 82.0859 36.4152   3
  -1  -3 -13 279.293 82.2439   4
  -1  -3 -13 187.877 52.8685   3
   1   3 -13 385.055 83.2930   2
   1  -3  13 208.002 55.6970   6
  -1   3  13 187.415 38.1980   6
   1  -3  13 244.587 36.5135   5
   1  -3  13 190.130 52.2474   1
   1   3 -13 219.567 58.3968   1
  -1  -3 -13 323.452 66.9969   1
  -1   3  13 156.070 42.6557   5
   1   3 -13 108.313 55.9311   3
  -1  -3 -13 253.497 59.7489   1
  -1   3  13 288.454 64.0291   1
   1   3 -12 85.1635 48.8187   3
   1  -3  12 91.2968 23.1353   5
  -1   3  12 51.9699 31.9825   5
  -1  -3 -12 60.1457 30.3686   1
   1  -3  12 137.711 46.8834   1
   1   3 -12 41.2176 39.8534   1
  -1  -3 -12 46.5632 40.6789   4
   1   3 -12 109.696 44.9610   1
  -1   3  12 169.560 49.2181   1
   1   3 -12 141.370 57.0281   2
   1  -3  12 100.417 41.5215   1
  -1   3  12 120.468 43.4885   1
  -1  -3 -12 41.7511 28.0199   1
   1  -3  12 114.348 40.0541   6
  -1   3  12 109.069 27.4120   6
  -1  -3 -12 140.203 40.8210   3
   1  -3  11 314.578 78.7314   2
  -1   3  11 347.858 49.2217   2
  -1  -3 -11 467.094 75.7230   1
   1   3 -11 393.044 83.3936   1
   1  -3  11 450.585 78.3801   6
   1   3 -11 428.053 99.3026   3
  -1   3  11 430.807 75.0330   5
  -1   3  11 412.220 59.5618   6
   1   3 -11 415.214 89.5929   1
  -1   3  11 636.701 103.978   1
  -1  -3 -11 355.229 77.1902   1
   1  -3  11 615.627 92.6981   1
   1  -3  11 790.927 97.3330   1
   1   3 -11 736.416 120.098   2
  -1   3  11 421.050 73.6912   1
  -1  -3 -11 374.674 72.9758   3
   1  -3  11 427.308 55.7040   5
   1   3 -10-17.5839 36.6713   3
  -1  -3 -10 9.75088 16.6040   1
   1  -3  10 12.1428 20.6770   1
   1   3 -10 12.2751 25.5999   1
   1  -3  10 16.5983 37.3895   2
  -1  -3 -10-10.3624 12.4772   3
  -1   3  10-10.2581 21.3934   5
  -1  -3 -10 26.4032 38.9362   4
  -1   3  10-3.05872 8.23548   2
   1  -3  10 11.6966 17.2487   6
   1  -3  10-11.3432 19.3155   1
  -1  -3 -10-12.5313 18.4797   1
   1   3 -10-21.1387 31.1727   2
  -1   3  10 20.1371 20.9982   1
   1   3 -10 15.0762 22.2326   1
  -1   3   9 35891.1 3128.41   5
  -1   3   9 45646.7 3184.74   1
  -1  -3  -9 32800.2 3127.70   1
   1   3  -9 29223.1 3136.60   1
   1  -3   9 35234.7 3134.14   6
  -1  -3  -9 29632.7 3196.20   4
   1  -3   9 35092.2 3125.13   1
   1   3  -9 31023.7 3146.84   3
  -1  -3  -9 28611.3 3118.12   3
   1   3  -9 37638.2 3132.80   1
  -1  -3  -9 31540.5 3117.50   1
  -1   3   9 29468.3 3116.54   1
   1  -3   9 40185.6 3148.10   1
   1   3  -9 39769.8 3210.78   2
  -1   3   9 32169.4 3099.00   2
   1  -3   9 31108.2 3150.64   2
   1  -3   8 11.5170 21.9645   6
  -1   3   8 18.4766 15.7847   6
   1   3  -8 9.58212 14.1902   1
   1  -3   8 13.3714 22.8061   1
   1  -3   8 17.3843 25.6692   2
  -1  -3  -8 9.77019 14.4664   1
  -1   3   8 18.1282 37.8288   1
  -1   3   8 29.7810 23.9408   5
  -1  -3  -8-27.7381 33.4238   4
  -1   3   8 17.0338 12.6267   2
  -1  -3  -8 9.57883 20.0190   3
  -1   3   8-8.10339 12.0204   1
   1   3  -8 25.0748 23.9040   3
   1   3  -8 12.9118 22.0247   1
  -1   3   7 19686.1 1860.58   5
  -1   3   7 25275.2 1915.00   1
   1   3  -7 19783.8 1868.95   1
   1  -3   7 17186.6 1887.12   2
   1  -3   7 17790.3 1862.01   6
  -1   3   7 18915.9 1843.06   6
  -1  -3  -7 17428.6 1922.51   4
   1  -3   7 19161.7 1849.47   1
   1   3  -7 20214.4 1865.70   3
  -1  -3  -7 18404.1 1857.05   3
   1   3  -7 25080.6 1862.79   1
   1  -3   7 23792.5 1883.71   1
  -1  -3  -7 19235.4 1852.12   1
  -1   3   7 19094.0 1837.05   2
   1   3  -7 18595.8 1922.22   2
  -1  -3  -7 16922.5 1860.13   5
   1  -3   6 57.4074 30.9836   6
   1   3  -6 44.3935 29.3524   3
  -1   3   6-7.12360 18.3157   6
  -1  -3  -6 33.6411 25.9028   1
   1   3  -6 7.26547 18.6758   1
  -1   3   6 19.0956 24.4772   5
  -1  -3  -6 26.0802 58.7858   4
   1   3  -6 23.6861 13.0418   4
   1   3  -6 20.0194 11.5551   4
   1   3  -6 50.7914 48.3938   2
  -1   3   6 19.5610 22.3046   1
  -1  -3  -6 36.8096 27.2220   3
  -1  -3  -6 7.18008 16.3094   1
  -1   3   6-17.0152 35.5473   1
   1  -3   6 41.1929 21.9715   1
  -1   3   5 302922. 26351.2   5
   1   3  -5 239132. 26398.2   2
  -1   3   5 280073. 26342.0   6
  -1  -3  -5 346288. 26368.8   5
   1  -3   5 289764. 26336.4   5
  -1  -3  -5 299284. 26336.9   1
   1   3  -5 322240. 26362.9   1
  -1   3   5 245727. 26367.0   1
   1   3  -5 278696. 26335.0   4
  -1  -3  -5 312339. 26429.2   4
   1  -3   5 256573. 26338.1   1
   1   3  -5 281614. 26342.4   3
  -1  -3  -5 291764. 26349.5   3
   1   3  -5 310416. 26340.2   1
   1  -3   5 241159. 26355.0   1
  -1   3   5 291048. 26333.7   1
  -1  -3  -5 258520. 26348.1   1
   1  -3   5 233963. 26355.3   6
   1  -3   5 294763. 26396.2   2
  -1  -3  -4 382.520 54.5977   1
   1  -3   4 441.651 80.6109   1
  -1   3   4 422.414 78.1612   1
  -1   3   4 410.604 65.7894   6
  -1  -3  -4 360.131 78.6121   5
   1  -3   4 460.293 60.8113   5
   1  -3   4 536.784 118.566   2
  -1  -3  -4 345.727 92.5141   4
   1   3  -4 392.877 78.4814   4
  -1  -3  -4 332.833 67.5742   3
   1   3  -4 392.248 65.5477   3
   1   3  -4 354.462 103.738   2
   1   3  -4 494.725 64.3853   1
   1  -3   4 563.908 82.7882   6
  -1   3   4 230.959 58.2607   1
  -1  -3  -4 309.936 62.4269   1
   1   3  -4 464.950 76.9449   1
   1  -3   4 541.376 62.6300   1
   1  -3   3 130.319 34.4398   5
   1  -3   3 206.329 50.7644   1
  -1   3   3 80.9448 30.6383   1
   1  -3   3 263.397 39.0883   1
  -1  -3  -3 202.602 33.5097   1
  -1   3   3 139.311 40.2649   1
   1  -3   3 293.639 76.8826   2
  -1  -3  -3 336.326 68.9917   5
  -1  -3  -3 354.643 87.5857   4
   1   3  -3 271.846 72.9058   4
  -1  -3  -3 164.789 39.5006   3
   1   3  -3 173.668 39.0480   3
   1   3  -3 177.018 33.8204   1
   1   3  -3 195.854 74.1912   2
  -1  -3  -3 125.616 36.5698   1
   1   3  -3 107.542 37.3746   1
  -1  -3  -2 55.4859 31.4810   5
  -1   3   2 59.6048 24.3479   5
  -1  -3  -2 16.7452 32.1088   4
  -1   3   2 20.9919 17.0219   1
   1   3  -2 43.0989 21.5294   1
  -1  -3  -2 25.4350 19.8925   1
  -1  -3  -2 91.2443 27.7321   3
   1   3  -2 24.0428 17.4001   3
  -1  -3  -2 22.7967 13.9823   1
  -1   3   2 51.5766 12.8111   1
   1  -3   2 73.4063 25.2730   1
   1  -3   2 40.1281 42.0187   2
   1   3  -2 97.5295 60.0013   2
   1   3  -2 29.7448 17.3126   1
   1  -3   1 12926.5 933.648   2
  -1   3   1 8754.25 823.946   1
  -1  -3  -1 10028.2 845.790   1
  -1  -3  -1 10558.0 875.243   5
   1   3  -1 10571.1 896.307   2
  -1  -3  -1 9865.93 882.872   4
  -1   3   1 8849.23 821.796   1
   1  -3   1 4946.38 825.959   1
  -1  -3  -1 8838.60 833.269   1
   1   3  -1 9619.20 851.822   3
   1  -3   1 9295.03 874.913   3
   1   3  -1 8759.65 838.813   3
   1   3  -1 8324.54 838.936   1
   1   3  -1 9490.90 842.020   1
   1  -3   1 10886.3 831.147   1
   1  -3   1 9312.86 854.859   6
   1  -3   0-1.95085 5.75374   1
   1   3   0-6.31706 12.0264   1
  -1  -3   0 12.7791 18.8450   5
   1  -3   0 19.8983 33.8830   2
  -1  -3   0 4.92727 8.39020   1
  -1   3   0 2.07390 7.06291   1
  -1  -3   0-12.9000 19.0233   4
   1   3   0-5.88568 11.2051   3
   1  -3   0-13.8625 23.6051   3
   1  -3   0 4.33904 5.84116   1
   1   3   0-5.22808 8.90242   1
   1  -3   0-9.08717 15.4737   6
  -1  -3   0-12.5323 18.4811   6
  -1  -3   0 7.00146 16.8605   1
  -1   3   0 2.75568 7.78147   1
  -1  -3   1 10929.7 851.889   5
   1   3   1 10533.5 852.465   2
  -1  -3   1 9160.00 836.235   4
  -1   3  -1 9798.32 833.806   4
   1  -3  -1 9423.47 850.678   3
  -1  -3   1 9108.04 845.972   6
   1  -3  -1 8137.78 821.021   6
   1   3   1 8846.49 812.114   1
   1  -3  -1 9835.15 797.835   1
  -1   3  -1 7304.79 800.426   1
   1  -3  -1 6739.36 793.314   1
  -1   3  -1 12751.4 814.500   1
  -1  -3   1 10237.8 825.939   1
   1  -3  -1 13286.9 908.838   2
  -1  -3   1 6439.04 813.612   1
   1  -3  -2 2.68353 11.7938   1
   1  -3  -2 55.0277 14.5106   1
   1   3   2 27.6427 18.4643   1
  -1  -3   2 75.7242 32.3689   5
  -1   3  -2 27.1734 18.5235   5
  -1  -3   2 18.0831 20.5768   4
  -1  -3   2 29.8829 22.2278   1
  -1   3  -2 33.6569 16.2848   1
   1  -3  -2 74.1758 31.0773   3
  -1   3  -2 9.44723 21.4817   4
   1   3   2 45.3196 32.1272   2
   1  -3  -2 57.4704 24.3910   6
  -1  -3   2 26.5680 25.4593   6
  -1  -3   2 11.2484 18.1549   1
  -1   3  -2 25.2642 19.1951   1
   1   3   2 26.3686 17.6351   1
   1   3   3 174.310 50.4212   6
  -1  -3   3 194.292 58.8143   6
  -1  -3   3 181.319 46.4175   5
  -1   3  -3 183.031 34.3473   1
   1   3   3 184.326 34.7384   1
   1  -3  -3 238.030 36.1162   1
   1  -3  -3 220.375 68.1804   2
   1  -3  -3 292.399 66.5687   4
  -1  -3   3 180.247 39.7946   4
   1  -3  -3 123.712 26.6439   1
  -1  -3   3 170.897 42.6934   1
  -1   3  -3 188.739 41.7358   4
   1   3   3 174.458 45.6788   2
   1   3   3 126.883 31.9397   1
  -1   3  -3 273.330 60.7165   1
  -1  -3   3 127.257 32.7072   1
   1  -3  -3 117.578 47.7871   3
   1   3   3 130.408 34.0761   3
   1  -3  -4 463.883 85.3844   3
   1   3   4 381.237 64.7502   3
  -1   3  -4 502.830 74.9009   3
  -1   3  -4 407.403 56.2454   5
   1   3   4 237.446 67.5604   6
  -1  -3   4 450.460 73.1191   5
   1  -3  -4 489.918 96.3014   2
  -1   3  -4 295.287 53.2916   1
  -1  -3   4 401.631 61.8880   4
   1  -3  -4 397.912 89.7481   4
   1   3   4 363.112 66.5379   2
  -1   3  -4 423.607 65.7120   4
  -1   3  -4 510.098 95.5740   1
   1   3   4 352.384 57.2668   1
  -1  -3   4 357.154 59.5056   1
   1  -3  -4 354.465 53.7710   1
  -1  -3   4 456.090 69.2675   1
  -1  -3   5 306804. 25852.3   5
  -1   3  -5 267874. 25820.5   5
   1  -3  -5 260737. 25864.3   2
   1   3   5 253269. 25832.7   2
  -1   3  -5 267646. 25884.3   1
  -1  -3   5 277007. 25845.7   1
   1  -3  -5 257911. 25831.3   1
   1  -3  -5 295215. 25872.5   4
  -1   3  -5 262548. 25830.6   4
   1   3   5 308291. 25834.8   1
   1  -3  -5 290152. 25867.5   3
   1   3   5 274830. 25841.3   3
   1  -3  -5 290925. 25850.3   1
   1   3   5 274481. 25831.8   1
  -1  -3   5 279525. 25833.4   1
  -1   3  -5 287664. 25829.3   1
   1   3   5 306772. 25858.6   6
  -1   3  -5 274362. 25843.4   3
  -1  -3   6-13.6385 20.2655   6
  -1   3  -6 38.4245 25.9826   3
  -1   3  -6 14.0440 17.0919   1
   1  -3  -6 26.2514 29.6714   1
   1   3   6 11.3284 19.4498   6
  -1   3  -6 54.0093 15.9473   5
   1  -3  -6 28.3643 38.2646   2
   1   3   6 45.8044 43.1856   2
   1   3   6 19.7642 20.3763   1
   1  -3  -6 15.6542 23.2184   4
   1   3   6 35.3345 24.1953   2
  -1   3  -6 38.2605 22.5229   4
  -1  -3   6 14.9874 20.3286   1
   1  -3  -6 15.0858 22.3852   3
  -1  -3   6 34.9152 31.4335   1
   1  -3  -6 13.7695 19.5995   1
   1  -3  -7 27511.0 1861.57   2
   1   3   7 22012.3 1842.08   2
  -1   3  -7 26960.3 1926.59   1
  -1  -3   7 19209.7 1847.86   1
   1  -3  -7 17715.0 1822.93   1
  -1   3  -7 16674.1 1802.62   5
  -1  -3   7 18381.1 1832.61   5
   1  -3  -7 16304.2 1858.49   4
  -1   3  -7 18027.2 1814.41   4
  -1  -3   7 14693.4 1835.21   6
   1   3   7 15335.4 1826.17   6
   1  -3  -7 20954.3 1857.24   3
   1   3   7 19821.3 1818.40   1
  -1   3  -7 19339.0 1828.93   3
   1  -3  -7 26216.0 1876.55   1
   1   3   7 22719.9 1833.05   1
  -1   3  -7 22691.5 1828.88   1
  -1  -3   7 23438.2 1830.24   1
  -1  -3   8-10.2219 19.5086   5
  -1   3  -8 20.2404 9.63252   5
  -1   3  -8 24.7732 21.1365   1
  -1  -3   8 15.6141 32.5921   1
   1   3   8 26.8077 19.8137   1
  -1  -3   8-12.9659 15.6719   6
  -1   3  -8 17.2889 15.5765   4
   1  -3  -8 30.9234 21.5406   2
   1   3   8 20.5444 21.8588   2
  -1  -3   8-8.17546 12.1338   1
   1   3   8 10.6717 18.2235   1
   1  -3  -8 30.4716 31.8039   1
  -1   3  -8 27.4499 17.4735   3
   1   3   8 9.38037 17.9108   6
   1  -3  -8 14.9437 22.0797   3
   1   3   9 27782.1 3076.61   2
   1  -3  -9 34577.5 3138.29   4
   1   3   9 32969.3 3080.44   2
   1  -3  -9 45428.1 3110.48   2
  -1  -3   9 29879.2 3131.41   1
  -1   3  -9 44012.2 3198.31   1
   1  -3  -9 30663.4 3099.96   1
  -1  -3   9 31003.4 3115.22   6
   1  -3  -9 33770.2 3123.73   3
  -1   3  -9 27626.4 3095.91   3
  -1  -3   9 29376.9 3100.00   5
  -1   3  -9 32712.3 3075.06   5
   1  -3  -9 52608.3 3166.25   1
   1   3   9 36709.2 3119.51   1
  -1   3  -9 39063.9 3108.38   1
  -1  -3   9 35276.6 3102.16   1
  -1  -3  10 11.9751 22.8082   6
  -1   3 -10 18.5399 20.8924   3
  -1   3 -10-23.9419 35.3130   1
   1   3  10-7.51236 12.8099   1
  -1  -3  10-19.6538 16.7470   1
  -1   3 -10-10.5105 17.9101   1
   1   3  10-13.7530 28.6899   1
   1  -3 -10 15.7601 26.8449   1
  -1  -3  10-9.83993 11.8671   5
   1   3  10 12.8029 10.0132   2
   1  -3 -10 20.0043 20.4807   2
  -1   3 -10 7.83763 7.73482   5
   1  -3 -10-18.2565 21.9925   4
  -1   3 -10 32.2392 16.5083   4
   1  -3 -10 9.55143 21.5262   1
  -1  -3  10 9.36526 15.9615   1
   1  -3 -10 29.3285 27.9259   3
   1   3  10-2.26930 8.44879   2
   1   3  11 507.632 71.2748   1
  -1  -3  11 511.230 82.5533   6
   1  -3 -11 537.184 65.1130   2
   1   3  11 325.158 63.9160   6
  -1   3 -11 466.626 53.9861   5
  -1  -3  11 486.915 76.2578   5
   1  -3 -11 472.057 87.9400   3
   1  -3 -11 489.756 100.635   4
  -1   3 -11 355.203 59.8167   4
  -1   3 -11 536.538 79.1474   3
   1  -3 -11 533.158 98.6901   1
  -1   3 -11 541.072 83.9933   1
   1   3  11 533.466 98.2005   1
   1  -3 -11 405.716 74.1988   1
  -1  -3  11 591.913 83.1753   1
  -1  -3  12 140.541 38.4273   6
  -1   3 -12 113.670 34.5017   3
   1  -3 -12 124.864 48.7882   1
   1   3  12 63.4809 39.3094   1
  -1   3 -12 48.3431 32.2113   1
   1   3  12 83.4460 32.9516   6
  -1  -3  12 119.338 37.0820   5
   1  -3 -12 66.3797 20.7916   2
   1   3  12 75.9301 30.1690   5
  -1   3 -12 94.2464 19.4895   5
   1  -3 -12 115.842 47.3951   4
  -1   3 -12 114.236 26.6555   4
  -1  -3  12 71.6367 32.7349   1
  -1   3 -12 22.1706 50.7818   1
   1   3  12 160.591 39.7516   1
   1  -3 -12 134.998 45.1860   3
   1  -3 -12 78.7618 34.4368   1
   1   3  13 228.081 45.8259   6
  -1  -3  13 188.495 49.4164   6
  -1  -3  13 190.044 47.6548   5
  -1   3 -13 304.226 66.1376   1
   1  -3 -13 290.241 71.3975   1
  -1   3 -13 329.737 58.1224   3
  -1   3 -13 212.137 34.2240   5
   1   3  13 324.471 54.4206   5
   1  -3 -13 274.461 76.3136   4
  -1   3 -13 226.825 39.8492   4
  -1  -3  13 250.877 54.2708   1
   1   3  13 258.993 51.3562   1
   1  -3 -13 257.661 64.7604   3
   1  -3 -13 179.394 54.9437   1
   1   3  14 164.977 34.9672   6
  -1  -3  14 57.7734 33.5958   6
  -1  -3  14 81.0271 31.2867   5
   1  -3 -14 102.547 51.4780   1
  -1   3 -14 91.0961 37.2629   1
   1   3  14 122.318 56.6672   1
  -1   3 -14 260.712 52.6195   3
   1   3  14 167.611 37.5192   5
   1  -3 -14 78.7132 42.9545   4
  -1   3 -14 124.991 29.4540   4
   1  -3 -14 93.4900 39.6085   3
   1   3  14 89.7461 30.3295   1
  -1   3 -14 164.260 66.6281   1
  -1  -3  14 174.743 46.3629   1
   1  -3 -14 100.461 45.8709   1
   1   3  15 58429.4 5763.74   5
  -1   3 -15 57327.2 5755.24   4
   1   3  15 62752.7 5772.88   1
  -1   3 -15 70638.7 5791.35   3
  -1   3 -15 64117.1 5814.73   1
   1  -3 -15 51361.7 5780.99   1
   1   3  15 66289.7 5763.10   6
  -1  -3  15 64008.1 5780.84   6
   1  -3 -15 48933.1 5796.43   4
  -1  -3  15 64997.1 5777.89   5
   1   3  15 60829.5 5795.34   1
   1  -3 -15 78323.5 5812.32   1
  -1  -3  15 62545.4 5781.90   1
  -1   3 -16 12.6652 18.9157   1
   1  -3 -16 13.8757 20.6802   1
   1   3  16 56.4228 34.1002   1
  -1  -3  16 59.4166 28.7729   6
   1   3  16 44.3889 21.1044   5
   1  -3 -16 13.1268 22.5522   1
  -1   3 -16 18.5851 31.7883   1
  -1  -3  16 58.0545 28.1206   1
  -1   3 -16 60.7642 38.9166   3
  -1  -3  16-20.3403 24.6736   1
   1   3  16 9.86396 14.8513   1
   1   3  16 13.9067 15.9469   6
   1  -3 -16 19.0598 36.4095   4
  -1   3 -17 26361.8 2600.00   4
   1   3  17 30661.9 2606.84   5
   1   3  17 29868.2 2635.11   1
   1  -3 -17 32681.6 2642.59   1
  -1   3 -17 19787.1 2611.00   1
  -1  -3  17 22245.2 2612.35   1
  -1  -3  17 29323.3 2622.86   5
  -1  -3  17 27752.4 2658.47   1
  -1   3 -17 27600.0 2649.00   1
   1   3  17 32302.3 2607.23   6
  -1  -3  17 27600.9 2620.96   6
   1   3  18 69.0157 27.8942   5
  -1  -3  18 23.2430 17.4504   6
   1  -3 -18-17.5240 21.3547   4
  -1   3 -18 7.32425 16.8229   4
   1  -3 -18 51.7136 32.9817   3
  -1  -3  18 59.0325 31.9571   5
  -1  -3  18 19.0272 39.8173   1
   1   3  18 14.3992 17.6465   6
  -1   3 -18 49.9334 28.5324   3
  -1  -3  19 14426.7 1343.46   6
   1  -3 -19 17466.0 1384.65   3
  -1   3 -19 16128.5 1378.37   3
   1  -3 -19 16964.8 1378.08   4
  -1  -3  19 19769.8 1364.47   5
  -1   3 -20 7.70700 17.3691   4
  -1  -3  20-12.5029 15.0639   5
  -1   3 -20 18.6696 22.4859   3
   1  -3 -20-18.0860 15.4079   3
   1  -3 -20-15.4899 26.3817   4
  -1  -3  20-11.4630 19.5267   6
   1   3  20 14.9485 19.0983   6
   1   3  20 16.0230 15.2618   5
   1   3  21 145.596 39.3040   5
  -1   3 -21 252.553 69.1658   3
   1  -3 -21 259.413 62.2048   4
   1  -3 -21 237.398 70.7072   3
   1   3  21 269.394 46.8255   6
  -1  -3  21 224.108 53.6530   5
  -1  -3  22 12.3222 20.9845   5
   1  -3 -22-18.2188 21.9387   3
   1  -3 -22 13.3520 22.7379   4
  -1  -3  22 10.7832 12.9872   6
   1   3  22 7.99962 15.2326   6
   1   3  22-7.95841 9.58720   5
  -1   3 -22 18.9372 22.8037   3
  -1  -3  23 359.425 60.0134   6
   1   3  23 260.264 50.6519   5
  -1   3 -23 239.999 50.2144   2
   1  -3 -23 197.228 66.5226   3
   1  -3 -23 370.258 69.1530   4
   1  -3 -24 11.2716 16.6220   4
  -1  -3  24-9.67227 14.2635   6
   1   3  24 7.64031 15.9340   6
  -1   3 -24-7.42670 12.6463   2
   1   3  24-6.75228 11.4979   5
   1  -3 -24 17.4007 20.9517   3
  -1  -3  24 11.4404 13.7751   5
   1  -3 -25 5546.17 582.968   3
  -1   3 -25 5585.06 545.826   2
   1   3  25 6058.51 544.903   5
  -1  -3  25 5185.72 556.950   5
   1   3  25 5529.26 545.213   6
  -1  -3  25 5118.18 549.527   6
  -1  -3  26 16.7342 12.8866   6
   1   3  26 45.4021 19.0797   5
  -1  -3  26 30.4449 19.6747   5
   1  -3 -26 15.7414 23.5093   3
   1   3  26 61.6569 23.1820   6
   1  -3 -26 28.9508 18.7445   4
  -1   3 -27 12525.6 1191.81   2
   1  -3 -27 12354.9 1200.78   4
  -1  -3  27 11018.6 1192.62   6
   1   3  27 13381.7 1188.15   6
  -1  -3  27 14771.8 1209.14   5
  -1   3 -27 9635.57 1213.41   3
   1  -3 -27 14567.9 1234.11   3
  -1   3 -28 13.9115 16.7608   3
  -1   3 -28 24.3476 13.7242   2
   1  -3 -28 13.5885 20.0474   3
   1   3  28 4.76345 9.08801   5
   1   3  28-4.76956 9.09961   6
   1  -3 -28 16.4889 19.8626   4
  -1  -3  28 7.06668 12.0478   6
  -1  -3  29 3307.10 320.967   6
   1   3  29 3247.77 311.758   6
   1   3  29 3277.45 311.101   5
   1  -3 -29 3787.21 351.411   3
  -1   3 -29 2403.92 332.699   3
   1  -3 -29 2682.35 320.326   4
   1   3  30-3.89052 6.62599   5
   1  -3 -30-11.3480 13.6643   3
   1   3  30 4.13357 7.87047   6
   1  -3 -31 1058.28 124.650   4
  -1  -4 -30 58.0049 27.9854   3
   1   4 -30 5.44160 11.4679   2
  -1  -4 -29-12.6197 18.6106   3
   1   4 -29 5.60397 13.4961   2
   1   4 -28 32.8446 21.2160   3
   1   4 -28 35.0582 16.2223   2
  -1  -4 -28 62.5255 22.4832   4
  -1  -4 -28 13.4439 20.2169   3
  -1  -4 -27-14.2666 24.2948   3
   1  -4  27 15.0033 15.6470   6
   1   4 -27 11.7550 14.1564   3
   1   4 -27-6.03618 13.5997   2
  -1   4  27 3.85674 5.69367   5
  -1  -4 -27-7.44681 14.1797   4
  -1  -4 -26-14.9103 17.9888   3
   1  -4  26 8.24736 14.0895   6
   1   4 -26 18.3573 14.7793   2
  -1   4  26 20.4501 11.0702   5
   1   4 -26-12.6003 15.2140   3
  -1  -4 -26-7.99597 16.7142   4
  -1  -4 -25-15.3087 13.0347   3
   1   4 -25-13.4894 11.4859   3
   1   4 -25-6.43228 9.48670   2
  -1   4  25 4.37033 6.44654   5
  -1  -4 -25 8.49548 12.5290   4
  -1   4  24 57.3464 17.7020   6
   1   4 -24 57.7188 28.0464   3
   1   4 -24 27.1431 19.1238   2
  -1   4  24 68.7494 19.5331   5
  -1  -4 -24 82.5205 30.7579   4
  -1  -4 -23-15.2896 13.0235   3
  -1   4  23 5.08422 10.6104   6
   1  -4  23 10.4817 12.6268   6
  -1  -4 -23 9.91639 16.8903   4
   1   4 -23-7.10146 10.4797   2
   1   4 -23 15.3639 18.5034   3
  -1   4  23 5.16627 9.84337   5
  -1  -4 -22 134.155 47.5479   3
  -1   4  22 162.001 31.8790   5
   1  -4  22 88.7994 33.9030   6
   1   4 -22 128.417 34.6564   2
  -1  -4 -22 150.567 40.9412   4
   1   4 -22 81.0984 43.3970   3
  -1  -4 -21-14.4768 24.6637   3
  -1   4  21-6.05521 8.96376   5
   1  -4  21-11.5862 17.1039   6
  -1   4  21-6.53695 11.1587   6
  -1  -4 -21-11.5801 24.1630   4
   1   4 -21-17.1504 14.6229   3
   1   4 -21-7.89430 16.4822   2
   1  -4  20 11.9059 14.3670   6
  -1   4  20 6.96698 14.5608   6
   1   4 -20 8.47641 12.5361   2
  -1  -4 -20 12.6013 28.4017   4
   1   4 -20 17.9402 15.3039   3
  -1  -4 -19-12.9967 19.2478   3
  -1   4  19 14.3595 16.2701   5
  -1   4  19 6.60979 11.3941   6
   1  -4  19 12.0398 20.5781   6
  -1  -4 -19 13.7219 11.8168   4
   1   4 -19-18.7250 1.77382   3
   1  -4  18 23.9944 20.4299   6
  -1   4  18 12.0771 15.4250   6
  -1   4  18-8.16158 9.82913   5
   1   4 -18-9.64657 14.2270   2
  -1  -4 -18-14.9334 22.0228   4
  -1  -4 -18 12.2138 18.0126   3
  -1  -4 -17 46.3816 29.6993   3
   1   4 -17 41.9744 26.8937   2
   1  -4  17 11.8013 22.5754   6
  -1   4  17 16.7977 14.4710   5
   1   4 -17 19.3026 23.3463   3
   1  -4  17 10.7209 14.6002   5
  -1  -4 -17 48.3456 38.8703   4
  -1  -4 -16 156.964 52.7420   4
   1  -4  16 133.714 47.0739   1
   1   4 -16 134.993 40.0449   2
   1  -4  16 172.690 42.0615   6
  -1   4  16 145.396 30.4837   6
  -1  -4 -16 109.107 38.9428   3
  -1  -4 -16 107.725 39.8720   1
  -1   4  16 69.9265 31.0899   5
   1  -4  16 142.994 29.8015   5
  -1   4  15 8.91545 13.1726   5
   1   4 -15 18.5570 22.3587   3
  -1  -4 -15 21.6830 18.4789   1
   1  -4  15-13.9886 23.8339   1
   1   4 -15 12.3541 23.5339   2
  -1   4  15 13.0262 27.1783   1
   1   4 -15 19.1065 32.5450   1
  -1  -4 -15 10.3706 17.6779   3
  -1   4  15 5.29393 11.9529   6
   1  -4  15 11.1676 13.4711   6
   1  -4  15 5.31472 11.9996   5
   1  -4  14 69.5789 41.9900   2
   1   4 -14 104.051 46.7021   3
  -1  -4 -14 146.482 40.8748   1
  -1  -4 -14 79.0413 34.7809   3
   1  -4  14 154.898 48.9195   1
   1   4 -14 136.094 47.2543   2
   1  -4  14 234.761 47.9858   6
  -1   4  14 200.284 34.1393   6
   1  -4  14 172.580 33.0358   5
   1   4 -14 86.7319 44.3168   1
  -1   4  13 96.6922 26.4514   6
  -1  -4 -13 90.1511 30.6999   1
   1   4 -13 144.175 44.6097   1
   1  -4  13 92.9591 26.0455   5
  -1   4  13 134.400 34.1352   5
   1  -4  13 44.1929 37.0960   2
  -1  -4 -13 84.5501 60.6658   4
   1  -4  13 234.410 52.9745   1
   1   4 -13 210.322 56.7989   2
  -1   4  13 106.481 38.9220   1
  -1   4  13 63.1364 18.3222   2
  -1  -4 -13 192.719 40.8136   3
   1   4 -13 186.137 53.0661   3
   1   4 -13 173.996 51.5448   1
   1  -4  13 140.859 39.5535   6
  -1   4  12 68.5608 22.1665   6
   1  -4  12 96.2169 27.6142   1
   1   4 -12 105.244 40.4199   1
   1  -4  12 140.588 48.4486   2
  -1   4  12 69.9786 27.7279   5
   1  -4  12 83.5795 33.9923   1
  -1  -4 -12 67.9696 32.7270   1
  -1   4  12 33.7306 21.4513   1
  -1  -4 -12 110.038 62.5280   4
   1  -4  12 84.3934 33.1133   6
  -1   4  12 36.0006 24.0052   1
   1   4 -12 132.445 49.3154   2
   1   4 -12 57.2102 32.9512   1
   1   4 -12 62.0207 37.9731   3
  -1  -4 -12 47.6605 23.9729   3
  -1   4  11 21.1881 15.0567   6
   1  -4  11 15.0987 15.8383   1
   1   4 -11 12.0762 20.6356   1
   1   4 -11 14.1071 24.0835   3
   1  -4  11 21.5254 16.6092   5
   1  -4  11-9.39642 13.9635   1
  -1   4  11-8.19787 10.0202   1
  -1   4  11 34.4251 22.0497   5
  -1  -4 -11 22.5333 27.1863   4
  -1   4  11 6.04825 9.44212   2
   1   4 -11 18.2094 31.0550   2
  -1  -4 -11 38.2419 23.0874   3
   1  -4  11 32.2590 25.9520   6
   1   4 -11 26.2344 25.0319   1
  -1   4  10 119.499 32.2439   5
  -1  -4 -10 47.9259 29.4738   1
   1  -4  10 48.7899 23.7375   1
  -1   4  10 15.4086 12.8565   1
  -1   4  10 63.7598 18.7835   6
   1  -4  10 52.9975 20.2527   1
  -1  -4 -10 36.3862 22.2907   1
  -1  -4 -10 90.6069 54.8793   4
   1   4 -10 80.8648 37.2899   3
  -1   4  10 27.5828 17.6625   1
  -1  -4 -10 48.1272 26.6048   3
   1  -4  10 106.156 34.3490   6
   1  -4  10 79.2536 21.3156   5
   1  -4   9 176.330 35.7813   5
  -1   4   9 117.574 29.8451   1
  -1  -4  -9 36.0057 27.4667   1
  -1   4   9 95.7566 26.9274   6
   1  -4   9 96.4020 30.4163   1
   1   4  -9 162.837 46.6383   1
  -1  -4  -9 136.600 35.9088   1
  -1   4   9 124.270 34.9640   5
  -1  -4  -9 44.6370 47.8998   4
   1   4  -9 89.6852 38.6583   1
   1   4  -9 128.868 61.6948   2
  -1   4   9 147.438 30.5729   1
  -1  -4  -9 149.761 40.6461   3
   1  -4   9 185.042 40.9126   6
   1   4  -9 69.5455 27.7826   3
   1   4  -8 55.5731 29.9678   3
  -1  -4  -8 20.8356 22.7370   1
   1  -4   8 40.9866 23.8468   1
   1   4  -8 60.1824 27.6150   1
  -1   4   8 87.9446 22.6656   6
   1  -4   8 42.1465 21.3697   5
   1  -4   8 70.3403 22.3989   1
  -1  -4  -8 44.3533 27.2113   1
  -1   4   8 99.1597 23.8754   1
  -1  -4  -8 107.788 55.3116   4
   1   4  -8 45.6962 11.0835   4
  -1   4   8 44.6208 17.1675   1
   1   4  -8 113.944 51.6009   2
  -1  -4  -8 56.2671 26.9944   3
   1  -4   8 44.1934 28.7021   6
   1   4  -8 74.1145 31.6636   1
   1  -4   7 295.363 85.6194   2
   1  -4   7 280.082 46.1387   1
  -1  -4  -7 209.788 56.4340   1
   1   4  -7 353.468 56.0911   3
  -1  -4  -7 213.946 47.7421   1
   1   4  -7 348.409 65.9715   1
   1  -4   7 293.847 52.0741   1
  -1   4   7 361.035 58.0242   5
  -1  -4  -7 469.793 95.0969   4
   1   4  -7 346.853 40.7152   4
   1   4  -7 256.440 41.6376   4
  -1  -4  -7 355.954 62.1867   3
   1   4  -7 472.532 104.852   2
  -1  -4  -7 307.726 59.5586   5
   1  -4   7 363.602 53.2207   5
  -1   4   7 335.826 54.4432   6
   1   4  -7 301.151 60.6840   1
   1  -4   6 315.386 83.3341   2
  -1   4   6 21.5961 33.6225   1
   1  -4   6 192.428 33.0043   1
  -1  -4  -6 278.907 48.6599   1
  -1   4   6 153.224 28.1770   1
  -1   4   6 249.773 46.4557   6
  -1  -4  -6 216.462 48.2216   5
   1  -4   6 228.273 38.8493   5
   1  -4   6 169.343 37.1856   1
   1   4  -6 226.729 48.9188   1
  -1   4   6 280.647 48.6573   5
  -1  -4  -6 247.351 72.8629   4
   1   4  -6 241.501 42.2084   4
   1   4  -6 269.414 34.4614   4
   1   4  -6 95.2522 60.0940   2
  -1  -4  -6 142.510 35.8969   1
   1   4  -6 248.313 41.8740   3
   1  -4   5 11.3986 19.4195   6
   1   4  -5 7.79029 14.8439   1
   1   4  -5 20.6179 13.0986   3
   1  -4   5 8.58745 13.6922   1
   1   4  -5 7.64967 13.0405   1
   1  -4   5 19.4331 17.4513   5
  -1  -4  -5 10.4976 12.6548   5
  -1   4   5 8.19276 19.7389   5
  -1   4   5 3.34586 4.97242   1
  -1  -4  -5 5.93594 15.1742   1
  -1   4   5-2.15291 5.22103   1
   1  -4   5 22.8053 38.8379   2
   1   4  -5 23.2632 48.5195   2
   1  -4   4 24.2134 35.7081   2
   1  -4   4 3.35437 8.08287   1
  -1  -4  -4 4.24374 10.2235   1
  -1   4   4 8.50718 16.1985   5
  -1  -4  -4-15.9605 30.3869   4
   1   4  -4 6.46064 16.5043   1
  -1  -4  -4-4.50928 12.1441   1
   1  -4   4 6.81727 16.4194   5
  -1   4   4 9.79178 18.6438   6
  -1  -4  -4 10.6651 12.8446   5
   1   4  -4-5.93326 14.2910   1
   1   4  -4 22.0209 32.4750   2
   1  -4   4-2.97578 9.48417   1
   1  -4   4 56.4223 25.4210   6
   1   4  -4-6.51148 11.0915   3
   1  -4   3 575.371 81.0396   5
  -1  -4  -3 765.849 104.374   5
  -1  -4  -3 770.383 112.837   4
   1  -4   3 664.438 136.208   2
  -1   4   3 631.452 87.3701   5
   1  -4   3 746.522 95.4652   6
   1  -4   3 533.070 62.6593   1
  -1  -4  -3 694.803 85.6984   3
  -1  -4  -3 586.372 66.8716   1
  -1  -4  -3 490.195 71.0241   1
   1   4  -3 591.387 75.9439   3
   1   4  -3 573.874 71.2561   1
   1   4  -3 502.841 73.1932   1
   1   4  -3 627.893 118.040   2
   1   4  -2 6.13742 10.4875   3
  -1  -4  -2 11.8300 15.0402   1
   1  -4   2 26.7278 68.2742   2
  -1  -4  -2 2.34631 6.05669   1
  -1  -4  -2 40.5383 36.3920   5
  -1  -4  -2 26.1385 33.3931   4
   1  -4   2 9.98442 20.8410   6
   1   4  -2 13.7555 10.9901   1
  -1  -4  -1 116.623 29.9721   1
   1   4  -1 176.806 56.4967   2
  -1  -4  -1 267.753 59.3636   5
  -1  -4  -1 141.729 22.3079   1
  -1  -4  -1 155.038 50.6635   4
   1  -4   1 193.941 42.7949   6
   1  -4   1 165.664 79.2103   2
   1  -4   0 438.238 74.4728   3
   1   4   0 308.297 45.6934   1
   1   4   0 462.943 83.4445   2
  -1  -4   0 443.325 73.1877   5
  -1  -4   0 243.462 46.2903   1
  -1  -4   0 347.014 65.9793   4
   1  -4   0 400.754 62.2379   6
  -1  -4   0 418.460 44.6390   1
   1  -4  -1 26.1856 41.9034   2
   1   4   1 178.855 26.7891   1
   1  -4  -1 125.864 40.5313   3
  -1   4  -1 228.215 45.8259   4
   1   4   1 111.809 23.2844   1
   1   4   1 207.158 51.3113   2
  -1  -4   1 158.088 43.9148   5
  -1  -4   1 155.399 44.2910   6
   1  -4  -1 230.244 44.1767   6
  -1  -4   1 142.010 41.0107   4
  -1  -4   1 186.925 31.2354   1
  -1  -4   1 242.928 30.8841   1
  -1   4  -2 36.3086 24.4669   4
   1  -4  -2 25.6570 26.7793   3
   1   4   2-10.8067 18.4385   2
  -1  -4   2 3.61580 7.63033   1
  -1  -4   2 11.5649 22.0480   6
  -1  -4   2 20.4184 18.9800   1
  -1  -4   2 9.40845 17.9497   4
   1  -4  -2 25.3470 43.1767   2
  -1  -4   3 519.172 89.8616   6
   1  -4  -3 523.668 121.638   2
   1   4   3 601.743 86.3664   2
  -1   4  -3 397.136 61.3454   1
  -1  -4   3 675.746 80.3210   1
  -1   4  -3 650.944 82.3067   4
   1  -4  -3 563.535 94.8662   3
  -1   4  -3 519.137 59.9295   1
   1   4   3 767.828 102.248   6
  -1  -4   3 553.614 65.2446   1
   1  -4  -4 13.3025 25.3253   4
  -1  -4   4-7.49894 12.7695   4
   1   4   4-4.53981 10.2267   1
  -1  -4   4-12.7239 21.6665   6
  -1   4  -4-7.65850 17.2517   4
  -1   4  -4 8.96251 17.0630   3
   1  -4  -4-23.0138 47.9955   2
  -1  -4   4-4.64332 7.90707   1
   1   4   4 3.69044 6.28460   1
  -1  -4   4 10.7708 20.5057   5
   1   4   4 17.1218 20.6160   2
   1  -4  -5-20.2336 17.2306   2
  -1  -4   5 11.3745 13.7002   1
   1   4   5 4.12540 7.86187   1
  -1  -4   5 5.27388 8.98734   1
  -1  -4   5-12.7145 21.6533   6
   1  -4  -5-13.4645 19.8590   4
  -1   4  -5-7.59310 15.8394   1
  -1   4  -5-7.01988 13.3691   4
  -1   4  -5 8.85976 13.0700   3
   1   4   5 26.2813 16.7857   1
  -1   4  -5 4.08651 6.96750   1
   1  -4  -5 7.24826 7.07881   1
  -1  -4   5-10.6318 18.1073   5
  -1  -4   6 296.003 53.8863   5
  -1  -4   6 240.892 42.8758   1
  -1  -4   6 278.361 63.2263   1
   1   4   6 177.952 39.5985   1
  -1  -4   6 328.225 62.8709   6
   1  -4  -6 258.518 67.6611   2
   1  -4  -6 178.548 59.1213   4
   1   4   6 272.543 47.3246   2
  -1   4  -6 205.090 42.0406   4
  -1   4  -6 296.419 50.2557   3
   1   4   6 437.086 61.7311   1
  -1   4  -6 285.587 39.6795   1
   1  -4  -6 183.699 34.4831   1
   1   4   6 226.735 54.7949   6
  -1   4  -6 255.662 56.7117   1
   1  -4  -6 189.705 33.5798   1
  -1   4  -7 247.634 52.9583   3
   1   4   7 377.005 69.9216   1
   1  -4  -7 268.942 46.1777   1
  -1  -4   7 464.279 73.7821   6
   1   4   7 322.375 60.8311   6
  -1  -4   7 356.518 62.1631   5
   1  -4  -7 399.495 76.7819   2
  -1  -4   7 310.702 76.9302   1
   1  -4  -7 239.505 62.4486   4
   1   4   7 337.145 54.5131   2
  -1   4  -7 367.079 51.1775   4
  -1   4  -7 61.4459 57.3305   1
   1   4   7 219.806 48.0360   1
   1  -4  -7 411.190 74.8141   3
   1  -4  -7 422.313 51.2957   1
  -1   4  -7 347.318 48.9407   1
  -1  -4   7 308.927 48.0856   1
   1   4   8 66.4329 26.0045   6
   1  -4  -8 25.3972 18.5686   1
  -1   4  -8 84.6888 23.5541   1
   1   4   8 101.674 39.3127   1
  -1   4  -8 112.821 31.0620   3
  -1  -4   8 68.5551 26.8070   5
  -1  -4   8 24.7671 26.2740   6
   1  -4  -8 48.5160 37.5455   2
   1  -4  -8 44.6367 36.1546   4
  -1   4  -8 42.6262 20.3558   4
  -1  -4   8 18.0746 31.1544   1
   1   4   8 5.07850 13.8421   1
   1  -4  -8 39.8645 17.1270   1
  -1   4  -8 14.1269 32.1869   1
   1  -4  -8 39.2529 25.3740   3
   1   4   8 55.8248 23.5211   2
   1   4   9 154.760 36.7080   6
   1  -4  -9 81.0065 27.9880   1
   1   4   9 138.726 45.4760   1
  -1   4  -9 103.940 30.1727   1
  -1  -4   9 95.0907 32.1352   5
  -1   4  -9 145.222 31.8042   3
   1  -4  -9 91.8914 36.9352   3
   1  -4  -9 138.734 48.5207   4
  -1   4  -9 153.290 29.2085   4
  -1  -4   9 190.790 34.4364   1
   1   4   9 5.04724 26.2198   1
  -1  -4   9 114.009 46.9982   1
  -1   4  -9 77.3657 40.9510   1
   1  -4  -9 125.884 28.4587   1
   1   4   9 89.9269 26.1338   2
  -1  -4  10 65.0679 25.7874   5
   1  -4 -10 52.8154 30.3859   3
   1   4  10 62.5424 17.9280   2
   1  -4 -10 30.3157 23.2014   2
   1  -4 -10 95.9879 47.5915   4
  -1   4 -10 64.0277 20.1970   4
  -1  -4  10 97.7919 26.1853   1
  -1   4 -10 64.7920 23.6999   3
   1   4  10 136.705 45.5049   1
  -1   4 -10 14.8859 18.9713   1
   1  -4 -10 33.8665 21.3156   1
   1  -4 -10 85.0927 26.6108   1
  -1  -4  10 19.8340 29.9021   1
   1   4  10 70.1709 21.8109   1
   1   4  10 80.0771 27.9709   6
  -1  -4  11 37.7648 22.8253   5
  -1   4 -11 8.18544 12.2387   3
   1  -4 -11 9.34171 11.4280   1
  -1  -4  11 34.0161 27.3798   6
   1   4  11 38.0891 20.6093   6
  -1   4 -11 23.3727 15.0279   4
  -1  -4  11 20.4893 15.5168   1
   1  -4 -11 39.9042 18.0198   1
  -1   4 -11 34.5074 36.0394   1
   1  -4 -11 12.9058 15.6702   3
   1   4  11 5.14642 11.7675   1
  -1   4 -12 58.1637 25.1469   3
   1   4  12 92.8081 44.0811   1
  -1   4 -12 88.4565 29.7085   1
   1   4  12 87.6602 25.5093   6
  -1  -4  12 94.4721 29.5441   5
  -1  -4  12 144.980 37.2044   6
   1   4  12 31.6203 10.5194   2
   1  -4 -12 138.178 51.2532   4
   1   4  12 35.0056 11.1438   2
  -1  -4  12 86.9814 24.5579   1
   1  -4 -12 79.8854 26.8322   1
  -1   4 -12 17.4875 36.9037   1
   1  -4 -12 51.4659 27.4193   3
  -1  -4  12 78.7741 41.4563   1
   1   4  12 86.3235 23.1994   1
  -1  -4  13 161.939 40.9544   6
   1   4  13 108.497 31.4611   6
  -1  -4  13 162.766 40.2294   5
  -1  -4  13 190.616 61.9990   1
  -1   4 -13 116.820 31.0489   3
   1   4  13 218.066 40.6372   5
  -1   4 -13 79.4525 22.8930   4
  -1  -4  13 159.961 34.1454   1
   1  -4 -13 110.056 39.5135   1
   1   4  13 163.449 50.6249   1
  -1   4 -13 67.2845 33.0775   1
   1  -4 -13 53.1001 38.9756   4
   1  -4 -13 151.385 46.0184   3
  -1   4 -13 157.595 55.1901   1
   1  -4 -14 124.767 44.1607   3
  -1   4 -14 129.578 27.5089   4
  -1   4 -14 173.949 59.5619   1
   1   4  14 122.261 31.8750   6
   1   4  14 172.831 51.8453   1
  -1   4 -14 262.384 46.4373   3
  -1  -4  14 276.040 49.4122   5
  -1  -4  14 339.598 75.3391   1
  -1  -4  15 9.91679 20.7125   5
  -1  -4  15-18.2465 34.7562   1
  -1   4 -15 9.91705 20.7130   3
   1  -4 -15-11.5881 17.1262   1
   1   4  15 23.3462 22.2520   1
   1   4  15 7.28882 15.2429   5
   1  -4 -15 18.0154 21.7213   4
  -1   4 -15 16.1957 12.9481   4
  -1   4 -15 17.1931 25.3794   1
   1  -4 -15 12.6336 18.6648   3
  -1  -4  15 10.7359 20.4703   6
   1   4  15 17.6735 13.3186   6
   1   4  16 137.187 32.2444   5
  -1  -4  16 73.2227 29.4413   6
   1  -4 -16 178.291 58.1281   4
  -1   4 -16 115.670 25.5947   4
  -1  -4  16 197.105 62.2644   1
  -1  -4  16 102.784 33.8895   5
   1  -4 -16 82.1966 36.7741   1
   1  -4 -16 90.0413 38.3700   3
  -1   4 -16 155.957 42.0965   3
   1   4  16 172.350 32.2204   6
  -1   4 -17 33.7730 18.6273   4
  -1   4 -17 91.7620 35.3458   3
   1  -4 -17 25.9286 24.8731   3
  -1  -4  17 31.5702 20.2701   6
  -1  -4  17 20.7184 17.9069   5
   1   4  17 19.9627 18.1788   5
   1  -4 -17 17.4020 15.1333   4
  -1   4 -18 13.5696 20.0167   3
   1   4  18 5.72256 11.9445   6
  -1  -4  18-10.5926 15.6283   6
  -1  -4  18-10.7607 15.8761   5
   1  -4 -18-16.7723 28.5643   4
   1   4  18 13.3718 15.0686   5
   1  -4 -18 13.3168 27.7766   3
  -1   4 -19-14.4876 17.4749   3
   1  -4 -19 13.6832 16.5081   3
  -1  -4  19 10.6257 12.8360   6
  -1  -4  19 11.1277 18.9767   5
   1   4  19 13.5932 11.6197   5
   1  -4 -19 31.9057 33.2859   4
   1  -4 -20 13.9723 20.6912   3
   1   4  20 29.2688 20.0251   6
  -1  -4  20 31.3404 19.9783   6
   1   4  20 6.86624 11.8438   5
  -1   4 -20 30.8167 22.8009   3
  -1   4 -21 16.3186 24.0650   3
   1   4  21 5.96889 11.3645   6
   1  -4 -21-14.3045 12.1798   3
  -1  -4  21-10.3446 12.4565   6
  -1  -4  21 11.3792 13.7021   5
   1   4  21-6.99463 11.9114   5
   1  -4 -21-13.9983 16.8555   4
   1  -4 -22 72.8482 40.4629   3
   1   4  22 144.797 31.1324   6
  -1  -4  22 40.5754 26.3668   6
   1  -4 -22 116.804 41.0577   4
  -1   4 -22 96.9692 40.1646   3
  -1   4 -23-16.6883 14.2095   3
   1  -4 -23 14.7256 21.7161   3
  -1  -4  23-9.83981 14.5115   6
  -1  -4  23-11.3804 16.7833   5
   1  -4 -23 11.9799 22.8079   4
   1   4  23 13.7449 13.0849   5
   1   4  23-6.03509 8.90143   6
   1  -4 -24 99.3549 36.7103   4
   1  -4 -24 44.2308 31.1120   3
  -1  -4  24 28.3294 16.7657   6
  -1  -4  24 11.1493 17.1130   5
  -1   4 -24 85.0412 26.7251   2
   1   4  24 46.1032 18.3566   5
   1   4  24 38.7238 18.8325   6
   1   4  25 13.3514 12.7261   6
  -1   4 -25 6.74428 12.8565   2
   1  -4 -25 10.0600 12.1307   4
   1   4  25 6.35679 13.2733   5
   1  -4 -25-14.5761 17.5628   3
  -1   4 -26-15.0615 12.8331   3
   1   4  26 6.16338 10.5068   6
  -1   4 -26 6.42669 14.4853   2
   1  -4 -26 9.25796 17.6323   4
  -1  -4  26 8.40163 10.1283   6
   1   4  26 5.54409 10.5665   5
   1   4  27-5.35243 11.1689   6
  -1   4 -27-14.1345 17.0230   3
  -1  -4  27 7.80516 6.65610   6
   1  -4 -27-13.6763 11.6502   3
   1   4  27-4.82012 9.18432   5
  -1  -4  28 50.3706 19.6170   6
   1   4  28 44.6068 16.0867   6
  -1   4 -28 28.9302 15.8797   2
   1  -4 -28 15.7390 16.6983   4
   1  -4 -28-12.9740 11.4674   3
   1   4  28 31.8821 13.7816   5
   1   4  29 4.25736 10.2615   6
  -1   4 -29 5.58885 12.5970   2
   1   5 -27 6550.20 631.498   2
   1   5 -26-5.53961 10.5678   2
   1   5 -26-11.9752 14.4347   3
  -1   5  25 3917.83 342.262   5
   1   5 -25 3086.59 345.301   2
   1  -5  25 3362.57 356.687   6
  -1  -5 -25 3537.19 356.417   4
   1   5 -25 2786.85 364.793   3
  -1  -5 -24-12.3168 14.8379   3
  -1   5  24-4.54715 7.75762   5
  -1  -5 -24-8.61158 10.3799   4
   1  -5  24-9.47879 11.4231   6
   1   5 -24 13.7070 16.5110   3
   1   5 -24-6.09290 8.99772   2
  -1  -5 -23 203.147 52.2528   3
   1   5 -23 213.215 38.5583   2
  -1  -5 -23 176.713 42.5872   4
   1   5 -23 43.4266 34.0208   3
   1  -5  23 138.527 38.1124   6
  -1  -5 -22 11.6983 22.2713   3
   1   5 -22 15.3017 18.4244   3
  -1  -5 -22-10.0955 12.1558   4
  -1   5  22 5.34798 9.10678   5
   1   5 -22-6.87893 11.7136   2
   1  -5  22-10.1712 8.66000   6
  -1  -5 -21 123.072 43.0771   3
   1   5 -21 111.848 43.4500   3
  -1   5  21 152.546 32.5418   5
   1   5 -21 194.371 37.2407   2
   1  -5  21 175.126 42.8689   6
  -1  -5 -21 153.475 43.3297   4
  -1  -5 -20 35.6374 26.9920   4
  -1   5  20 44.3321 18.2303   5
  -1  -5 -20 21.3404 24.2949   3
   1  -5  20 42.4164 22.3963   6
   1   5 -20 30.9407 20.0717   2
   1  -5  19 7859.36 658.171   6
  -1   5  19 7673.11 634.738   6
  -1  -5 -19 7701.28 674.338   4
  -1  -5 -19 6978.44 654.957   3
   1   5 -18 8.85017 21.3392   2
  -1  -5 -18 29.9428 24.0592   3
   1   5 -18 17.0976 20.6145   3
  -1   5  18 7.39928 10.9638   5
   1  -5  18 10.3034 15.2318   6
  -1   5  18 10.4233 13.3546   6
   1   5 -17 6559.05 1033.15   3
  -1  -5 -17 10792.7 1029.22   3
  -1   5  17 7185.54 1009.97   5
  -1  -5 -17 12963.9 1065.82   4
   1   5 -17 13299.8 1037.51   2
   1  -5  17 13281.3 1037.53   6
  -1   5  17 12753.6 1012.62   6
  -1  -5 -16 31.2094 29.8032   4
  -1   5  16 19.1683 12.4688   6
   1   5 -16 10.6237 22.2830   2
   1  -5  16 68.9247 27.9056   6
  -1   5  16 15.6826 15.1165   5
   1   5 -16 32.8314 24.3244   3
  -1  -5 -15 26228.4 2459.76   4
   1   5 -15 29823.7 2448.30   2
  -1   5  15 23127.9 2419.32   5
   1  -5  15 29112.2 2434.28   6
  -1   5  15 24526.6 2408.72   6
  -1   5  14 4.74882 12.7867   6
   1   5 -14-12.7159 21.6533   2
  -1  -5 -14 8.91771 15.1861   3
  -1  -5 -14 7.01805 13.3620   1
  -1   5  14-7.88188 13.4224   5
   1  -5  14-9.60846 20.0392   6
  -1  -5 -14-17.0978 29.1147   4
   1   5 -13 70.4434 34.3709   2
  -1   5  13 48.0442 22.9571   1
  -1  -5 -13 53.0115 24.4162   3
  -1   5  13 61.5847 24.2639   5
  -1  -5 -13 65.6589 26.7919   1
   1  -5  13 33.2546 20.7631   1
  -1  -5 -13 70.1267 39.8736   4
   1  -5  13 80.2965 26.9361   5
  -1  -5 -12 6.20043 11.8075   1
  -1  -5 -12-17.7251 21.3439   4
   1   5 -12-11.0541 23.0549   1
  -1   5  12 13.1160 12.3486   2
  -1   5  12 5.01692 9.55504   1
  -1  -5 -12 8.90317 15.1628   3
   1  -5  12-6.80586 17.3857   5
  -1   5  12 5.14630 6.20240   6
   1  -5  12-7.46357 8.99072   1
  -1   5  11 158.839 38.4723   5
   1   5 -11 167.876 43.7599   3
  -1  -5 -11 227.716 39.7402   1
   1  -5  11 156.861 65.1371   2
   1   5 -11 232.384 50.3874   1
  -1   5  11 171.115 31.6345   1
   1   5 -11 189.784 63.1438   2
  -1  -5 -11 253.771 49.0199   3
  -1   5  11 174.464 34.0476   6
   1  -5  11 223.269 41.2955   5
  -1  -5 -11 335.178 77.1920   4
   1  -5  11 183.056 39.8649   1
  -1   5  10 118.164 30.4349   5
  -1   5  10 39.6189 17.8374   1
   1  -5  10 104.298 25.4212   1
   1   5 -10 38.4035 25.6483   1
   1   5 -10 94.3460 48.7783   2
  -1  -5 -10 63.3388 28.7752   3
  -1  -5 -10 63.8362 21.6043   1
  -1   5  10 63.1665 24.1319   6
   1  -5  10 137.801 31.5099   5
   1  -5  10 110.984 31.8712   6
   1   5 -10 49.7461 29.0822   3
   1   5  -9 11084.4 578.071   1
   1   5  -9 7278.11 512.991   4
  -1   5   9 2741.40 511.929   1
  -1   5   9 2718.87 508.945   1
   1   5  -9 9698.57 565.624   3
  -1  -5  -9 9426.23 568.122   3
  -1  -5  -9 8745.18 535.091   1
  -1   5   9 10807.2 561.059   5
   1  -5   9 8617.48 567.182   6
  -1   5   9 9254.34 544.541   6
   1   5  -8-7.66849 13.0580   3
  -1   5   8-6.79401 12.9345   6
   1  -5   8 26.1332 21.5434   5
   1  -5   8 19.6384 40.9560   2
  -1   5   8 7.44585 12.6789   5
  -1  -5  -8-16.1914 23.8771   4
   1  -5   8-10.6609 18.1536   6
   1   5  -8 2.65502 8.45807   4
  -1  -5  -8-9.14116 7.78289   3
  -1   5   8-1.28097 4.22409   1
   1  -5   8-3.81805 6.50150   1
  -1   5   8-1.70987 5.24904   1
   1  -5   8 3.02592 8.92457   1
   1   5  -8-21.5619 31.7968   2
   1   5  -8 7.98653 13.5996   1
  -1  -5  -8-4.16502 10.6384   1
   1  -5   7 6553.71 554.348   5
   1  -5   7 7165.76 624.848   2
  -1  -5  -7 4268.20 542.291   1
  -1   5   7 5507.41 552.523   5
  -1  -5  -7 6585.97 592.905   4
  -1   5   7 6092.73 554.905   6
   1  -5   7 5689.75 536.303   1
   1   5  -7 5812.34 537.369   4
   1   5  -7 5398.81 562.642   1
  -1  -5  -7 4946.25 535.909   1
   1   5  -7 5354.82 611.900   2
   1  -5   7 5826.75 566.708   6
   1   5  -7 5550.18 549.558   3
  -1  -5  -7 6626.53 563.584   3
   1   5  -6 86.5507 26.4131   3
   1  -5   6 182.782 73.1622   2
  -1   5   6 99.2129 30.7723   6
  -1  -5  -6 64.0068 26.8648   5
   1  -5   6 103.964 26.7704   5
  -1   5   6 91.6601 27.8211   5
  -1  -5  -6 86.3592 39.4555   4
  -1  -5  -6 21.5661 22.6616   1
   1   5  -6 68.7557 23.0429   1
  -1  -5  -6 80.1089 17.5920   1
   1   5  -6 116.718 23.8704   4
  -1  -5  -6 76.7091 30.8261   3
   1   5  -6 22.1999 50.5549   2
   1  -5   6 76.1049 15.4954   1
   1  -5   6 107.602 36.2486   6
   1  -5   6 66.1836 16.8418   1
  -1   5   5 95538.7 5933.20   5
  -1  -5  -5 84672.5 5961.31   4
  -1  -5  -5 72119.6 5890.68   1
  -1  -5  -5 78370.9 5895.31   1
   1  -5   5 90140.5 5921.45   5
  -1  -5  -5 82947.1 5933.34   5
   1  -5   5 96336.4 5946.90   6
   1  -5   5 31982.5 5884.75   1
   1   5  -5 78323.0 5912.51   3
  -1  -5  -5 87415.9 5928.20   3
  -1   5   5 89846.8 5931.35   6
   1   5  -5 88665.2 6008.08   2
   1   5  -5 36788.8 5901.78   1
   1   5  -5 87772.8 5906.68   1
   1  -5   5 73376.1 5887.37   1
  -1  -5  -4 12.6496 30.5434   4
   1   5  -4 40.2446 51.4449   2
  -1  -5  -4 9.25326 15.9135   5
  -1   5   4 29.1573 22.0065   6
   1   5  -4 7.41692 20.0933   1
   1   5  -4 10.1599 10.6327   1
  -1   5   4 47.0502 23.2352   5
   1  -5   4 20.8564 21.8621   6
   1   5  -4 36.8885 17.5035   3
   1  -5   3 50.7445 27.7897   6
   1   5  -3 71.5736 22.7069   3
   1   5  -3 5.13604 14.7259   1
   1   5  -3 22.7642 10.8805   1
   1   5  -3 91.9649 54.4831   2
  -1  -5  -3 48.5413 29.6588   4
  -1  -5  -3 84.1261 26.8761   5
  -1   5   3 98.7137 27.8921   5
   1  -5   2-9.36205 13.8077   6
   1   5  -2-16.4638 24.2797   2
  -1   5   2 14.6901 16.5469   5
   1   5  -2 2.28017 6.72858   1
   1   5  -2 1.25009 3.01836   1
  -1  -5  -2 9.84124 18.7370   5
  -1  -5  -2-11.4054 16.8207   4
   1   5  -2 5.95417 12.4194   3
   1   5  -1 1581.97 176.365   3
   1   5  -1 2094.37 223.237   2
  -1  -5  -1 1770.12 198.263   4
   1  -5   1 1567.03 187.501   6
  -1  -5   0 11.6468 19.8324   5
   1   5   0 12.7705 18.8324   2
   1   5   0-6.14903 7.40421   3
  -1   5   0-8.98185 13.2455   4
   1  -5   0 8.24588 9.92887   6
  -1   5  -1 1833.69 201.657   4
   1  -5  -1 1858.07 209.903   3
   1   5   1 1565.53 186.745   3
   1   5   1 1738.56 210.567   2
  -1  -5   1 1885.63 208.327   4
  -1  -5   1 1945.69 204.789   6
  -1  -5   1 1983.10 216.607   5
   1   5   2 20.1611 22.7092   2
  -1  -5   2-9.03323 23.0744   4
  -1  -5   2 1.15054 3.67555   1
  -1  -5   2 10.0081 12.0536   6
  -1  -5   2 10.3367 17.6035   5
   1  -5  -2 11.5618 17.0522   3
  -1  -5   3 118.763 33.9778   5
   1  -5  -3 69.7792 30.0142   3
  -1   5  -3 40.9502 21.3557   4
   1   5   3 36.8234 23.9030   2
  -1  -5   3 68.1234 29.3168   4
  -1   5  -3 40.9896 21.3754   3
  -1  -5   3 52.5553 24.0639   6
  -1  -5   3 6.22065 26.2997   1
  -1  -5   3 23.4331 11.1129   1
   1   5   3 126.018 38.0199   6
  -1  -5   4 32.8464 22.9150   6
  -1   5  -4 8.05704 13.8545   3
  -1  -5   4 8.82852 19.9804   1
  -1  -5   4 28.9125 10.6721   1
  -1   5  -4 7.53813 15.8386   4
   1  -5  -4-11.8102 14.3505   3
  -1  -5   4 38.3829 21.7012   5
   1   5   4 16.5466 23.4415   2
   1   5   4 31.8509 25.6397   6
  -1   5  -5 61679.1 800.184   1
  -1  -5   5 64144.9 1083.54   1
  -1  -5   5 95827.4 1152.78   6
   1   5   5 76907.8 987.633   2
  -1   5  -5 81501.6 975.745   4
  -1  -5   5 87951.6 1069.56   5
   1  -5  -5 97412.7 1355.50   2
   1  -5  -5 94958.8 1165.24   3
   1   5   5 8225.67 723.204   1
  -1   5  -5 35813.1 746.514   1
  -1   5  -5 77181.9 982.389   3
   1   5   5 91258.2 1113.40   6
  -1   5  -6 151.755 32.7747   3
   1   5   6 103.116 32.1374   6
  -1  -5   6 64.8539 27.8835   5
   1   5   6 35.8523 15.3560   1
  -1   5  -6 42.6829 13.8108   1
  -1  -5   6 82.7032 32.2905   6
   1  -5  -6 12.1748 23.8340   4
   1   5   6 93.7880 31.2098   2
   1  -5  -6 97.8804 34.9924   3
  -1   5  -6 70.8686 25.7424   4
   1  -5  -6 151.667 48.6340   2
  -1  -5   6 63.6497 15.9492   1
   1   5   6 33.0988 13.7712   1
  -1  -5   6 12.4397 44.0201   1
  -1   5  -6 21.1243 16.5356   1
   1   5   7 6514.00 490.728   6
   1  -5  -7 6602.86 508.693   2
  -1  -5   7 6064.06 516.010   1
  -1   5  -7 5535.54 461.339   1
  -1  -5   7 6159.92 484.821   5
   1   5   7 5150.54 468.977   2
   1  -5  -7 6503.93 504.692   4
  -1   5  -7 5646.13 466.002   4
   1   5   7 2593.60 453.156   1
  -1  -5   7 3348.46 453.551   1
   1  -5  -7 5816.65 496.257   3
  -1   5  -7 5415.80 471.754   3
   1   5   7 3636.92 453.743   1
  -1   5  -7 4745.01 450.931   1
  -1  -5   7 6357.75 496.849   6
   1   5   8 9.48438 19.7809   6
  -1  -5   8-9.32508 13.7531   5
   1   5   8 3.16092 6.59563   1
   1  -5  -8 12.7556 21.7215   4
   1  -5  -8 1.62193 3.65989   1
   1  -5  -8 12.1795 14.6666   3
  -1   5  -8 7.14900 12.1753   3
   1  -5  -8 1.44758 3.70368   1
   1   5   8-6.24952 15.0512   1
  -1   5  -8 5.39865 15.9240   4
  -1  -5   8-11.5552 17.0416   6
   1  -5  -9 10119.2 898.063   4
   1   5   9 9043.14 869.233   6
  -1   5  -9 9213.85 865.045   3
   1  -5  -9 8977.39 883.022   3
  -1   5  -9 9230.82 867.691   1
   1   5   9 9676.40 863.049   2
   1   5   9 9258.78 865.903   1
   1  -5  -9 8743.42 846.585   1
   1  -5  -9 8153.87 845.004   1
   1   5  10 131.831 30.7456   6
  -1  -5  10 88.1548 49.2002   1
   1   5  10 78.2254 29.5277   1
   1  -5 -10 82.6417 19.3462   1
  -1   5 -10 64.1502 24.2703   3
  -1  -5  10 112.662 32.1226   5
   1  -5 -10 95.3892 37.6768   4
  -1   5 -10 95.8897 23.5941   4
  -1   5 -10 61.6243 28.3511   1
   1  -5 -10 80.9907 32.3085   3
  -1  -5  10 152.274 38.0205   6
   1   5  10 69.7479 23.0762   2
   1   5  11 211.389 40.1925   6
  -1  -5  11 133.461 65.7989   1
  -1  -5  11 156.189 41.8541   5
  -1   5 -11 207.790 40.1215   3
   1   5  11 187.779 47.3876   1
   1  -5 -11 220.770 34.1697   1
   1  -5 -11 253.931 60.5185   4
  -1   5 -11 236.949 36.3696   4
  -1   5 -11 163.895 45.7581   1
   1  -5 -11 156.911 45.5469   3
  -1  -5  11 148.475 42.5671   6
   1   5  11 192.859 34.5533   2
  -1  -5  12-9.08519 17.2994   5
   1  -5 -12 5.03534 7.43253   1
   1   5  12 8.84933 18.4582   1
   1   5  12-6.89308 13.1270   6
   1  -5 -12 14.9246 33.6208   4
  -1   5 -12 4.14436 11.1629   4
  -1  -5  12-14.8561 21.9102   1
   1  -5 -12-10.9467 16.1460   3
  -1  -5  12-10.3373 15.2476   6
   1   5  12-7.07458 12.0510   5
  -1   5 -12-7.22954 12.3148   3
  -1   5 -12 11.5725 22.0341   1
   1   5  13 92.1926 26.3351   5
   1   5  13 27.1507 22.6341   1
   1  -5 -13 53.7615 23.5508   1
  -1  -5  13 74.1451 26.8748   5
   1  -5 -13 46.0784 35.1340   4
  -1   5 -13 57.3535 16.7650   4
  -1   5 -13 43.2874 18.4164   3
   1  -5 -13 43.3495 21.5175   3
  -1  -5  13 111.278 32.8005   6
  -1  -5  13 89.1228 40.4559   1
   1   5  14 7.12963 16.0685   5
   1   5  14-6.02033 11.4730   6
   1  -5 -14 31.4273 35.4003   4
   1  -5 -14 10.8821 20.7238   3
  -1  -5  14-9.38945 17.8830   5
  -1   5 -14 14.7480 17.7650   3
   1  -5 -14 6.74127 9.95452   1
  -1  -5  15 31327.2 2716.73   5
  -1  -5  15 30579.8 2716.47   6
   1  -5 -15 24791.1 2712.91   3
   1  -5 -16 22.0966 25.2239   3
   1   5  16 67.9928 21.4474   5
   1   5  16 25.4553 16.1589   6
  -1  -5  16 48.7723 22.3533   6
   1  -5 -16 15.9127 27.4056   4
   1  -5 -17 10527.4 1214.36   4
  -1  -5  17 13081.0 1199.89   6
   1   5  17 11263.5 1178.63   6
   1  -5 -17 13502.4 1208.19   3
  -1  -5  17 14506.5 1205.26   5
   1   5  17 13048.0 1186.54   5
   1   5  18 5.96171 11.4506   5
  -1  -5  18 28.4094 18.0921   6
   1  -5 -18 15.2977 26.0931   4
   1   5  18 14.4066 14.2442   6
  -1  -5  18 61.3234 28.9004   5
   1   5  19 7891.68 742.137   5
  -1  -5  19 8718.80 761.612   5
  -1   5 -19 7694.34 766.339   3
  -1  -5  19 7305.16 752.851   6
   1   5  19 7503.04 736.046   6
   1  -5 -19 7421.29 774.684   4
   1   5  20 41.9089 19.2686   5
   1  -5 -20 69.3499 30.0844   3
  -1  -5  20 94.7117 28.5271   6
   1   5  20 68.5241 21.2200   6
  -1   5 -20 49.8624 30.5717   3
   1  -5 -20 83.6426 37.9765   4
   1  -5 -21 78.5758 40.5488   4
  -1   5 -21 229.097 41.2543   2
   1  -5 -21 11.5747 49.1246   3
  -1  -5  21 198.189 43.4830   6
   1   5  21 189.321 34.1312   6
  -1  -5  21 297.523 54.5673   5
   1   5  21 186.129 36.7163   5
  -1   5 -21 145.365 47.9806   3
  -1   5 -22 13.9508 20.5790   3
   1   5  22 9.81237 11.0631   6
   1  -5 -22-11.8259 20.1436   3
  -1   5 -22 7.03660 13.4057   2
   1   5  22 6.06462 10.3391   5
  -1  -5  22-9.34460 15.9200   6
   1  -5 -22 12.1860 20.7565   4
   1  -5 -23 60.2306 34.4172   3
   1   5  23 222.424 34.5568   6
  -1   5 -23 82.6444 40.1640   3
  -1  -5  23 155.955 38.1835   6
  -1   5 -23 202.517 39.0660   2
   1   5  23 142.231 32.0479   5
   1  -5 -24-12.2049 10.4046   3
   1   5  24-5.85916 9.99084   5
   1  -5 -24 10.1271 14.9435   4
  -1  -5  24-8.72986 14.8745   6
  -1   5 -24-14.1867 17.0898   3
  -1  -5  25 2482.86 320.342   6
   1   5  25 2901.77 314.843   6
   1  -5 -25 3398.05 346.263   3
  -1   5 -25 3375.48 322.466   2
   1  -5 -26-12.2051 10.4047   3
   1   5  26 5.53549 12.4803   6
  -1   5 -26 11.6317 12.1404   2
   1  -5 -27 4928.41 522.062   3
   1   5  27 4137.96 493.366   6
   1   5  28 4.82250 9.19201   6
   1   6 -23 5.70927 9.74397   2
   1   6 -23 13.1723 15.8739   3
   1   6 -22 55.3018 27.5527   3
   1  -6  22 107.826 29.7614   6
   1   6 -22 91.5117 24.6164   2
  -1   6  22 83.9125 22.4723   5
   1   6 -21-14.4708 17.4378   3
  -1   6  21-5.46779 8.09345   5
  -1  -6 -21-10.2676 19.5599   4
   1  -6  21-8.96446 10.8164   6
  -1   6  20 31.1429 17.6939   5
   1  -6  20 8.87379 10.8579   6
   1   6 -20 6.91591 10.3800   2
  -1  -6 -20 33.2375 23.1863   4
  -1   6  19-6.43132 9.49771   5
   1   6 -19-15.0285 12.8054   3
   1   6 -19 30.0204 18.0804   2
  -1  -6 -19 11.8913 20.2550   4
  -1   6  18-6.70994 5.71351   5
   1   6 -18-15.2933 18.4144   3
   1   6 -18 8.19346 13.9522   2
  -1  -6 -18 12.3709 18.2433   4
  -1  -6 -17 17.4818 16.6621   3
  -1   6  17 13.7244 14.3358   5
   1  -6  17-8.64027 14.7367   6
   1   6 -17 14.6019 17.6018   3
   1   6 -17 8.75056 14.9243   2
  -1  -6 -17 13.0716 22.2743   4
  -1  -6 -16 128.222 34.0207   3
   1   6 -16 72.7437 38.4572   3
   1  -6  16 85.2649 27.9848   6
  -1  -6 -16 40.9625 30.1483   4
   1   6 -16 173.656 39.7790   2
   1   6 -15-10.6978 22.3113   2
  -1  -6 -15 8.42662 12.4281   3
  -1  -6 -15-14.1129 16.9940   4
  -1   6  15-6.95337 13.2393   5
   1  -6  15 8.46303 17.6508   6
  -1   6  15-4.20414 8.76997   6
   1   6 -15 13.5727 20.0163   3
   1  -6  14 156.206 37.0744   6
   1   6 -14 63.1014 32.2885   3
  -1  -6 -14 43.1934 34.2167   4
  -1   6  14 123.027 31.0723   5
  -1  -6 -14 111.668 34.4767   3
   1   6 -14 130.889 39.4435   2
  -1   6  14 116.258 25.8779   6
  -1  -6 -13 42.5365 21.2524   3
   1   6 -13 119.275 41.0741   2
  -1   6  13 46.1461 18.4576   6
  -1   6  13 55.0415 20.2340   5
   1   6 -13 61.1933 28.1425   3
   1  -6  13 87.3080 26.3634   6
   1  -6  12 44.2366 20.4283   6
   1   6 -12 67.5399 30.6374   3
  -1  -6 -12 33.8402 19.5782   3
  -1  -6 -12 12.5534 12.4814   1
  -1  -6 -12 28.8232 21.7209   4
  -1   6  12 102.108 26.9356   5
   1   6 -12 43.3301 32.8431   2
  -1   6  12 34.0629 17.6616   6
   1  -6  11 9.00665 23.0333   6
   1   6 -11 28.0814 19.5547   3
  -1  -6 -11 8.26936 15.7846   3
  -1  -6 -11 2.56652 7.33688   1
  -1  -6 -11 43.5499 24.7454   4
  -1   6  11 13.6161 13.0115   5
   1  -6  11 17.4863 9.94141   1
  -1   6  11 5.38148 10.3088   6
   1   6 -11 15.9680 27.2144   2
   1  -6  10 36.8305 19.4373   6
   1  -6  10 29.3183 12.5941   1
  -1  -6 -10 16.3435 14.2372   3
  -1  -6 -10 24.0010 8.56230   1
  -1  -6 -10 28.2498 21.0463   4
  -1   6  10 33.3977 16.3648   5
   1   6 -10 87.3066 44.7015   2
  -1   6  10 57.9226 24.6895   2
  -1   6  10 33.9760 16.2714   6
   1  -6  10 50.2891 25.3987   5
   1  -6   9 47.0116 26.1207   6
   1   6  -9 54.7300 22.9978   3
   1  -6   9 47.9203 13.5977   1
  -1  -6  -9 153.416 33.5928   3
   1   6  -9 62.3783 21.2790   1
   1   6  -9 56.2964 39.6617   2
  -1  -6  -9 54.5413 31.3827   4
  -1   6   9 103.781 26.7740   6
   1  -6   9 50.8637 23.2166   5
  -1   6   9 79.7304 22.1240   5
  -1   6   8 170.859 34.5731   5
  -1  -6  -8 145.185 36.0287   3
   1   6  -8 98.4498 54.9887   2
   1   6  -8 168.178 39.1206   3
  -1  -6  -8 248.689 60.7507   4
   1  -6   8 192.037 41.8393   6
   1   6  -8 86.6357 25.1571   1
   1   6  -7 183.996 34.0179   3
   1  -6   7 137.882 40.1553   6
  -1  -6  -7 105.235 32.2246   3
  -1   6   7 169.175 35.5599   5
  -1  -6  -7 50.0949 34.0463   4
   1   6  -7 38.2788 17.3006   1
  -1   6   7 163.331 35.4207   6
  -1   6   6 96.8503 26.7060   6
   1   6  -6 39.4985 34.3959   2
   1   6  -6 117.621 27.8286   3
  -1   6   6 150.087 31.8568   5
   1   6  -6 5.48208 10.1481   1
   1   6  -6 135.455 26.5027   4
   1   6  -5-18.8552 32.1071   2
   1  -6   5 9.82109 14.4836   6
   1   6  -5-5.17304 11.6537   4
  -1  -6  -5 11.5368 24.0604   4
   1   6  -5 5.98019 10.1841   3
  -1   6   5-8.27978 15.7637   6
  -1   6   4-7.52975 15.7041   5
   1   6  -4-5.80287 11.0485   3
   1  -6   4 9.28079 19.3557   6
  -1  -6  -4 7.96218 15.1591   5
  -1   6   4 17.8832 15.2266   6
   1   6  -3 190.628 61.3630   2
   1  -6   3 256.215 47.0488   6
  -1  -6  -3 166.599 39.0073   5
  -1   6   3 203.011 44.9231   6
  -1  -6  -3 179.341 47.1800   4
  -1   6   3 163.083 42.9333   5
   1   6  -3 164.506 34.6336   3
  -1  -6  -2 48.0664 22.1192   5
  -1  -6  -2 40.4863 26.3136   4
   1   6  -2 38.9605 15.7671   3
  -1   6   2 65.5019 26.0152   5
   1  -6   1 71.1963 27.0905   6
  -1   6   1 98.9108 30.5948   4
   1   6  -1 106.669 24.9861   3
  -1  -6  -1 134.688 38.8299   4
   1   6  -1 180.204 53.4895   2
  -1   6   1 107.280 32.0280   5
  -1  -6   0 184.901 43.8463   5
  -1  -6   0 262.268 51.7628   4
  -1   6   0 322.326 54.2517   4
  -1   6  -1 77.4413 25.5873   3
   1   6   1 50.6668 30.6483   2
  -1  -6   1 59.2077 23.7633   5
  -1  -6   1 63.7188 27.6922   4
  -1   6  -1 106.711 31.9836   4
   1   6   2 27.9695 24.0755   2
  -1   6  -2 31.8884 20.6685   4
   1   6   2 60.1200 27.2093   6
  -1  -6   2 55.2409 25.0402   5
   1   6   2 47.1732 19.7643   3
  -1   6  -2 15.3073 13.5059   3
   1   6   3 109.545 41.3336   2
  -1  -6   3 235.238 46.9237   6
   1   6   3 261.410 49.6000   6
  -1  -6   3 238.131 47.3908   5
  -1   6  -3 254.625 44.3458   3
   1   6   3 178.152 36.6323   3
  -1   6  -3 244.113 45.4628   4
   1  -6  -4-10.5799 12.7390   3
  -1   6  -4 7.19056 13.6895   4
   1   6   4 9.31540 11.2165   6
  -1  -6   4-9.37768 19.5573   6
   1   6   4 15.7761 16.4507   2
  -1  -6   4-10.0052 14.7546   5
  -1   6  -5 13.5877 12.9530   4
   1  -6  -5-10.5403 12.7105   3
   1   6   5-9.16719 11.0600   6
  -1  -6   5 29.3506 18.6390   6
   1   6   5 14.8151 15.4643   2
  -1   6  -5 6.97823 10.3143   3
   1   6   6 172.554 36.1123   6
  -1  -6   6 90.4230 27.9333   6
  -1  -6   6 180.349 39.0147   5
  -1   6  -6 87.4059 24.6095   3
  -1  -6   6 34.2420 10.5130   1
  -1   6  -6 88.5190 22.6322   4
   1  -6  -6 63.4458 27.8933   3
  -1   6  -7 69.3236 22.6542   4
   1  -6  -7 135.744 38.7352   3
   1   6   7 97.9045 30.6450   6
  -1  -6   7 112.385 34.8245   6
  -1  -6   7 113.638 31.9278   5
  -1   6  -7 112.651 26.7277   3
  -1  -6   7 74.0008 16.1815   1
   1   6   7 75.8446 26.4209   2
   1  -6  -8 177.427 48.0346   4
  -1  -6   8 85.7754 22.5998   1
  -1   6  -8 173.588 33.1182   3
  -1  -6   8 183.714 42.7693   6
  -1   6  -8 161.396 31.4038   4
  -1   6  -8 67.8353 18.0269   1
  -1  -6   8 231.911 44.5675   5
   1   6   8 168.139 37.6026   2
   1   6   8 179.375 38.6027   6
  -1   6  -9 55.0488 19.8423   4
   1   6   9 47.5048 20.9665   6
  -1  -6   9 82.5830 30.9447   6
  -1   6  -9 56.8498 17.7300   1
  -1  -6   9 69.0399 27.0641   5
  -1   6  -9 70.3511 21.1123   3
  -1  -6   9 19.7205 14.9813   1
   1   6   9 69.9433 20.9984   2
   1  -6 -10 70.1209 30.0854   4
  -1   6 -10 18.8972 14.4298   4
   1  -6 -10 51.7311 23.6059   3
  -1   6 -10 25.4927 14.8383   3
  -1  -6  10 40.5078 23.1184   6
  -1  -6  10 77.0440 24.4622   5
  -1  -6  10 24.1285 16.6684   1
  -1   6 -10 58.2803 18.6858   1
  -1   6 -11 12.7660 10.9180   3
   1  -6 -11 10.2136 12.3411   3
  -1  -6  11 8.65257 10.4693   5
  -1  -6  11 38.6416 26.0299   6
   1   6  11 6.78826 14.1945   6
   1  -6 -11 12.0412 17.7868   4
   1   6  11 2.56852 5.87723   1
  -1   6 -12 44.9048 18.8365   3
   1  -6 -12 70.3709 28.8535   3
   1   6  12 57.5004 22.3629   5
  -1  -6  12 75.2751 27.0675   6
  -1  -6  12 52.9323 23.1177   5
   1   6  12 45.0263 18.8836   6
   1  -6 -12 74.4626 38.4458   4
  -1   6 -13 25.4859 16.2315   3
   1  -6 -13 38.5113 22.3248   3
   1   6  13 89.8421 25.0017   5
  -1  -6  13 81.1275 24.8406   6
  -1  -6  13 71.7942 25.8888   5
   1   6  13 42.6510 20.1197   6
   1  -6 -13 76.6050 34.7804   4
  -1   6 -14 136.638 32.1977   3
   1  -6 -14 114.294 34.2828   3
   1   6  14 130.664 28.5233   5
  -1  -6  14 70.5191 28.2680   6
  -1  -6  14 147.751 36.8709   5
   1  -6 -14 117.750 43.1315   4
   1   6  14 111.024 27.3613   6
  -1   6 -15 13.9257 13.2718   3
  -1  -6  15 8.61586 17.9802   6
   1  -6 -15-13.3048 25.3381   4
   1   6  15 5.95223 10.1564   5
   1  -6 -15 9.47220 16.1425   3
   1   6  15 5.14643 9.81933   6
  -1  -6  16 135.311 37.0364   5
   1  -6 -16 103.945 31.4853   3
  -1  -6  16 127.503 33.6547   6
   1  -6 -16 80.6144 40.6866   4
   1   6  16 111.392 25.8800   5
  -1   6 -16 83.2140 28.8416   3
   1   6  16 77.1292 21.3475   6
  -1  -6  17 9.89600 14.5974   5
   1  -6 -17 9.31350 11.2193   3
  -1  -6  17 8.42976 10.1558   6
   1  -6 -17 13.4009 19.7649   4
   1   6  17-5.57152 9.49346   5
  -1   6 -17 8.42675 14.3533   3
   1   6  17 4.56795 9.53268   6
   1   6  18 16.0700 11.3050   5
  -1   6 -18 39.6600 26.7511   3
   1  -6 -18 9.38217 16.0698   3
   1   6  18 17.5028 10.6790   6
   1   6  19 12.7994 10.3675   6
   1  -6 -19 12.7934 18.9171   4
   1  -6 -19 9.39248 13.9202   3
  -1   6 -19 40.3569 22.7694   3
  -1   6 -19 7.18513 17.3583   2
  -1   6 -20 27.2053 15.4813   2
   1  -6 -20 19.0715 16.3892   3
   1  -6 -20-12.2486 20.9752   4
   1   6  20 26.7644 13.8521   5
  -1   6 -20 32.1129 18.3626   3
  -1  -6  20 25.0289 17.5409   6
  -1   6 -21-6.49972 11.0731   2
   1  -6 -21-9.71181 11.6987   3
  -1  -6  21-8.32088 14.1730   6
   1  -6 -21 11.5820 13.9498   4
   1   6  21 5.34886 11.1604   5
  -1   6 -21 22.6515 21.5646   3
   1   6  21 8.28726 8.64836   6
   1   6  22 108.779 23.5924   6
  -1  -6  22 124.035 31.6967   6
   1  -6 -22 129.768 40.4769   4
   1   6  22 134.672 27.6513   5
  -1   6 -22 104.965 26.8418   2
  -1   6 -22 45.1920 25.8394   3
   1  -6 -23 10.1770 8.68007   3
  -1   6 -23 5.86798 10.0053   2
   1   6  23 4.24634 9.57918   6
   1  -6 -24 10.3350 15.6925   3
   1   6  24 46.7706 15.8071   6
   1  -6 -25 10.4388 12.5788   3
   1   6  25 4.24234 10.2281   6
   1   7 -21 63.8813 31.3350   3
   1   7 -19 1079.34 273.167   3
   1  -7  19 3582.47 288.704   6
  -1  -7 -18 11.1048 18.9095   4
   1   7 -18-13.6006 11.5798   3
   1  -7  18 7.44404 12.6759   6
   1   7 -18 7.16700 13.6447   2
  -1   7  18-5.82636 9.92138   5
  -1   7  17 2816.78 351.477   5
   1   7 -17 3191.37 377.996   3
   1   7 -16 34.9819 19.7390   2
  -1  -7 -16-11.9317 17.6390   4
   1   7 -16 13.0304 22.2228   3
  -1   7  16 6.20462 9.23332   5
   1  -7  16 22.1063 14.0833   6
   1  -7  15 11299.1 1018.71   6
  -1   7  15 9939.43 1010.73   5
   1   7 -15 9402.16 1031.91   3
  -1  -7 -15 9470.99 1034.08   4
   1  -7  14 7.48039 12.7934   6
  -1  -7 -14 12.1049 20.6468   4
  -1   7  14 6.30199 10.7972   5
   1   7 -14 22.8106 21.7461   3
   1   7 -14 43.3312 27.6950   2
   1  -7  13 15.1725 12.9336   6
  -1  -7 -13 36.1931 25.1684   4
  -1   7  13-6.20806 10.5903   5
   1   7 -13 11.1192 13.4034   3
   1   7 -13 11.7402 17.3247   2
   1  -7  12 15.4622 14.8119   6
  -1  -7 -12 11.9120 22.7388   4
  -1   7  12 12.5401 14.2214   5
   1   7 -12 30.8500 19.6477   3
   1   7 -12 39.0826 27.2197   2
   1  -7  11 144.730 34.8460   6
  -1   7  11 118.366 30.3988   5
  -1  -7 -11 93.4211 41.4484   4
   1   7 -11 214.878 54.4309   2
   1   7 -11 103.243 29.7919   3
   1  -7  10-8.21101 7.06084   6
  -1  -7 -10-34.1395 23.7534   4
  -1   7  10-5.49357 12.4145   6
   1   7 -10-8.25912 14.0986   3
  -1   7   9 3330.33 362.124   6
  -1   7   9 4000.36 368.085   5
   1   7  -9 3939.09 413.442   2
   1   7  -9 3541.48 368.753   3
  -1  -7  -9 3793.65 386.837   4
   1   7  -8 17.0447 29.0309   2
  -1   7   8 6.48267 11.0573   6
   1   7  -8 6.55211 12.4903   3
  -1   7   8 6.21219 9.18330   5
   1   7  -7 2289.94 233.643   3
  -1   7   7 2446.31 234.698   5
  -1   7   7 2068.91 233.553   6
   1  -7   7 2426.00 242.456   6
   1   7  -7 1607.17 255.697   2
  -1   7   7 2025.29 238.090   2
  -1  -7  -7 2200.87 249.763   4
  -1  -7  -6-10.0596 17.1314   4
   1   7  -6-5.73630 11.9658   3
  -1   7   6-9.33008 19.4596   2
   1   7  -6 16.6316 34.6863   2
  -1   7   6-6.46386 9.53545   5
   1  -7   6 16.8169 14.3202   6
  -1   7   6-7.42418 14.1364   6
  -1   7   5 33009.4 2957.75   6
   1  -7   5 29815.4 2957.15   6
  -1   7   5 33117.2 2955.19   5
   1   7  -5 33459.2 2995.49   2
  -1  -7  -5 28984.6 2962.83   4
   1   7  -5 31154.7 2948.13   3
   1   7  -4 87.1670 41.0959   2
   1  -7   4 23.6661 19.1528   6
  -1  -7  -4 18.8275 21.3451   4
   1   7  -4 21.9565 11.7043   3
  -1   7   4 20.7624 15.7793   5
  -1   7   4 32.1497 16.9384   6
   1  -7   3 84.0299 25.6885   6
   1   7  -3 37.4999 17.7940   3
  -1   7   3 55.3693 21.8355   5
  -1  -7  -3 36.9967 25.4067   4
  -1   7   3 58.7037 20.3887   4
  -1   7   2-7.38959 16.6490   4
  -1  -7  -2 27.3274 17.3450   4
   1   7  -2-12.2323 18.0416   2
  -1  -7  -2 6.83640 10.0867   5
   1   7  -2-5.25860 12.6676   3
  -1   7   2 15.0010 18.0652   5
   1   7  -1 1263.25 142.472   2
  -1  -7  -1 1100.30 122.986   5
  -1   7   1 1200.61 126.998   5
  -1   7   1 1072.23 123.138   3
   1   7  -1 771.231 111.067   3
  -1   7   1 1072.73 123.892   4
  -1   7   0-7.19384 12.2588   3
   1   7   0-5.13294 9.78338   3
  -1   7   0-7.50938 12.7957   4
  -1   7   0-7.50539 16.9132   5
   1   7   0 9.88045 16.8311   2
  -1  -7   1 982.056 113.946   5
   1   7   1 1108.93 124.427   2
   1   7   1 928.208 118.631   6
   1   7   1 864.412 105.991   3
  -1   7  -1 903.751 112.532   3
   1   7   2-8.34700 14.2270   2
  -1   7  -2 6.95708 11.8630   3
   1   7   2 5.31012 13.5775   3
  -1   7  -2 7.50280 12.7911   5
  -1   7  -2 7.19484 15.0179   4
   1   7   2 17.1793 16.3648   6
  -1  -7   2 7.11545 8.59019   5
   1   7   3 57.1200 21.9340   6
  -1  -7   3 71.3139 24.4883   5
  -1   7  -3 101.610 26.6824   3
   1   7   3 54.5833 19.8052   3
  -1   7  -4 32.3454 17.5981   3
   1   7   4 11.0212 9.71514   3
   1   7   4 29.1506 17.7292   2
  -1   7  -4 26.7135 18.1560   4
  -1  -7   4 37.8569 19.5020   5
   1   7   5 27986.0 2860.98   3
  -1   7  -5 32026.1 2866.74   3
   1   7   5 27795.9 2865.83   2
  -1   7  -5 32105.0 2866.83   4
  -1  -7   5 31820.6 2875.05   5
  -1  -7   5 33317.2 2877.43   6
  -1  -7   6 8.42151 10.1760   6
   1   7   6 6.85770 15.4713   2
  -1   7  -6 6.00040 10.2532   3
  -1   7  -6 5.82394 15.7035   4
   1  -7  -6 9.28110 13.7133   3
   1   7   6 7.67377 13.0949   6
  -1  -7   6 25.1565 17.5089   5
   1   7   7 2016.11 237.174   2
  -1  -7   7 2536.58 249.945   5
  -1   7  -7 2429.82 238.024   3
   1   7   7 2265.80 242.154   6
   1  -7  -7 2187.85 247.869   3
  -1   7  -8-5.86078 8.64290   3
   1  -7  -8 8.93033 13.1694   3
   1   7   8 6.98518 13.2985   6
  -1   7  -9 3430.04 388.819   3
   1  -7  -9 3960.77 403.088   3
  -1  -7   9 5220.62 416.988   5
   1   7   9 3953.21 393.885   6
  -1  -7   9 4153.48 403.512   6
  -1  -7  10-9.62826 16.3968   5
  -1  -7  10 8.42326 16.0379   6
   1   7  10 6.33109 10.7832   6
   1  -7 -10 8.72594 16.6141   3
   1   7  10 5.63614 9.60013   5
  -1   7 -10-5.79597 11.0368   3
  -1  -7  11 257.607 47.7449   5
  -1  -7  11 224.017 42.0395   6
   1   7  11 115.190 29.7739   6
   1  -7 -11 136.955 37.2673   3
   1   7  11 124.751 28.7475   5
  -1   7 -11 185.473 34.5612   3
  -1  -7  12 8.09854 9.78487   6
  -1  -7  12 9.04647 13.3653   5
   1  -7 -12-8.51869 12.5885   3
   1   7  12 17.4005 14.8370   6
  -1  -7  13 16.1724 15.4002   6
   1   7  13-5.29064 10.0810   5
  -1  -7  13-9.22330 15.7111   5
   1  -7 -13 8.58378 16.3471   3
   1   7  13 16.6045 12.4748   6
   1   7  14 26.5551 15.2096   5
   1   7  14 30.3847 13.8678   6
  -1  -7  14 23.7264 16.6872   6
  -1   7 -15 13214.2 1255.86   2
   1  -7 -15 12652.1 1267.54   4
   1   7  15 13446.7 1243.60   5
  -1  -7  15 14028.3 1255.29   6
   1  -7 -15 12044.4 1253.79   3
   1   7  16 22.0102 10.7639   6
   1   7  16 19.9420 12.8702   5
   1  -7 -16 11.2494 21.4979   4
   1  -7 -16 16.8130 16.1128   3
  -1  -7  16 22.3822 14.3260   6
   1   7  17 5302.39 487.169   5
  -1   7 -17 5119.40 494.099   2
  -1  -7  17 5901.62 499.468   6
   1   7  17 4510.11 481.015   6
   1  -7 -17 4926.14 498.088   3
   1  -7 -17 4425.46 509.535   4
  -1   7 -18 6.54497 11.1655   2
   1   7  18 9.56613 9.13125   5
   1   7  18 4.16566 9.40810   6
  -1  -7  18 14.6417 13.9539   6
   1  -7 -18 8.49096 12.5398   3
   1  -7 -18-11.1488 16.4549   4
   1   7  19 3238.04 311.033   6
   1  -7 -19 2998.33 326.397   3
   1   7  20-3.90648 6.66704   6
   1  -7 -20-8.42401 14.3515   3
   1  -7 -21 145.358 36.7228   3
   1  -7 -22 8.68925 12.8393   3
   1  -8  14 91.8516 23.9200   6
  -1   8  13 11.5470 11.1125   5
   1  -8  13 26.0635 14.7684   6
  -1  -8 -13 19.1876 23.1610   4
   1  -8  12 6.64183 8.03557   6
  -1   8  12 5.74288 8.50511   5
   1   8 -12 11.1477 16.4579   2
  -1  -8 -12 18.9610 18.0659   4
   1  -8  11-6.77552 9.99429   6
  -1   8  11 5.86348 7.06371   5
   1   8 -11-12.1265 20.6503   2
  -1  -8 -11 18.6696 15.8970   4
   1  -8  10 13.7379 14.4378   6
  -1   8  10 11.9621 11.5280   5
   1   8 -10 12.9632 19.2010   2
  -1  -8 -10 55.0301 25.9613   4
   1  -8   9 27.9308 15.9775   6
  -1   8   9 30.0718 16.4342   5
   1   8  -9 27.0888 20.1697   2
  -1  -8  -9 35.9820 21.8433   4
   1  -8   8 133.390 31.0210   6
  -1   8   8 122.569 28.5075   5
   1   8  -8 68.9242 38.5002   2
  -1  -8  -8 61.9578 29.0359   4
   1  -8   7 69.6241 20.9812   6
  -1   8   7 24.5826 15.4133   5
  -1  -8  -7 52.3840 25.0268   4
   1   8  -7 68.2628 35.1364   2
  -1   8   6 51.8092 19.7369   4
   1  -8   6 55.5846 22.6858   6
  -1   8   5-6.38233 14.3769   5
   1  -8   5-6.87030 8.27234   6
  -1   8   5 6.53125 11.1215   4
  -1   8   5 13.9188 14.5139   6
   1   8  -5-12.4232 21.1543   2
  -1   8   4-6.55848 11.1805   4
   1   8  -4 11.7891 24.5920   2
  -1   8   4 9.13135 13.4763   2
  -1   8   4 7.15259 10.5611   6
  -1   8   4 13.4987 12.8604   5
  -1   8   3 45.0005 21.7832   3
  -1   8   3 59.4403 23.0084   4
  -1   8   3 110.509 36.0393   2
   1   8  -3 64.9867 30.0913   2
  -1   8   3 109.370 28.0592   6
  -1   8   3 117.065 29.6660   5
  -1   8   2 45.0720 18.9343   3
   1   8  -2 49.5264 27.1873   2
  -1   8   2 77.7048 30.3508   2
  -1   8   2 93.8744 25.4395   4
  -1   8   2 56.2352 22.2163   5
  -1   8   2 30.0375 19.8952   6
   1   8  -1 8.39303 12.4593   6
  -1   8   1 31.6529 19.1097   6
  -1   8   1 6.37150 10.9433   3
  -1   8   1 12.1860 25.4542   2
  -1   8   1 6.68011 12.7977   4
  -1   8   1 23.0386 20.7256   5
   1   8  -1 36.2493 24.4411   2
  -1   8   0 120.201 30.4690   3
  -1   8   0 126.020 31.1654   4
   1   8   0 213.916 39.2314   6
  -1   8   0 141.015 35.6561   6
  -1   8   0 109.874 35.2932   5
  -1   8  -1 32.9562 17.9160   4
   1   8   1 23.4547 17.7826   6
  -1  -8   1 31.0248 16.8865   5
   1   8   1 15.6044 18.9493   2
  -1   8  -1 14.5971 32.9735   2
  -1   8  -2 38.5253 19.9281   4
  -1   8  -2 62.4663 40.3678   2
   1   8   2 94.8950 27.0879   2
   1   8   2 95.5983 24.2343   6
  -1  -8   2 50.0903 20.8892   5
  -1   8  -3 86.3736 25.1077   3
  -1   8  -3 48.9895 37.5054   2
   1   8   3 57.1139 24.6525   2
  -1  -8   3 96.1664 25.4840   5
   1   8   3 63.7150 22.1248   6
  -1   8  -4 17.0225 11.8498   3
  -1   8  -4-16.6030 24.4919   2
   1   8   4 6.84391 15.4291   2
   1   8   4-6.89772 11.7619   6
  -1  -8   4 6.49093 11.0703   5
  -1   8  -5 16.3956 24.1928   2
   1   8   5 6.69702 8.10733   6
  -1  -8   5 6.67000 8.07497   5
  -1   8  -5 10.9901 10.4951   3
  -1   8  -6 62.9909 32.9880   2
  -1  -8   6 60.9802 21.8062   5
   1   8   6 32.2127 15.8213   6
  -1   8  -6 16.3377 10.8215   3
  -1   8  -7 14.7757 31.1656   2
  -1   8  -7 48.5373 16.5752   3
   1   8   7 60.4502 20.4713   6
  -1  -8   7 48.2612 20.8618   5
  -1  -8   8 106.711 29.9752   5
   1   8   8 132.271 28.9066   6
  -1  -8   8 91.0922 25.7289   6
  -1   8  -8 80.4506 23.3482   3
   1   8   8 158.421 27.3847   5
  -1  -8   9 13.8828 13.4705   6
  -1   8  -9 37.1966 29.9721   2
  -1   8  -9 26.7450 13.1431   3
   1   8   9 34.7815 14.8855   5
   1   8  10 27.2453 14.1018   6
  -1  -8  10 20.4689 15.5360   6
  -1   8 -10 67.2849 34.4997   2
  -1   8 -10 16.0378 12.2541   3
   1   8  10 24.9801 13.6412   5
   1   8  11 5.01723 8.59707   5
  -1  -8  11 20.3172 15.2857   6
   1  -8 -11 7.44265 9.01265   3
   1   8  11 5.23987 10.9698   6
  -1   8 -11 15.8183 11.0382   3
  -1   8 -11 10.1164 17.2531   2
   1  -8 -12-7.32698 15.2877   3
  -1  -8  12 13.2418 12.6136   6
   1   8  12 9.29923 8.86444   5
   1   8  12 10.0972 8.60969   6
  -1   8 -12-5.31916 11.1031   3
  -1   8 -13 34.0587 17.0921   3
   1   8  13 43.7095 17.3929   6
   1  -8 -13 29.0388 15.5266   3
  -1   8 -14 146.877 30.0640   3
   1  -8 -14 122.024 29.3848   3
   1   8  14 89.5883 23.2017   6
   1   8  15 4.18985 8.74664   6
   1   8  16 55.2334 16.9079   6
  -1   9   7 724.298 93.3715   5
  -1   9   6 5.74360 9.79689   4
  -1   9   6 6.66396 15.0221   5
  -1   9   5 10034.3 956.638   4
  -1   9   4 5.82446 9.93271   4
   1   9  -3 75.1822 25.6100   2
   1   9  -2-7.79895 13.2999   2
   1   9  -1 422.833 66.3097   2
   1   9   0-7.12055 13.5563   2
  -1   9   0 9.39954 13.8615   2
   1   9   1 484.362 69.3976   6
  -1   9  -1 577.149 86.9879   2
  -1   9  -2-4.89946 7.24589   3
  -1   9  -2-10.8295 24.4006   2
   1   9   2-6.24212 7.53590   6
  -1   9  -3 34.3266 26.4432   2
  -1   9  -3 68.1943 19.9021   3
  -1   9  -4 4.85912 9.26391   3
   1   9   4 5.95088 12.4204   6
  -1   9  -5 10271.8 994.262   3
   1   9   5 10776.3 998.817   6
  -1   9  -6-4.83509 9.21601   3
  -1   9  -7 817.970 94.2020   3
  -2   0   0 779561. 73918.2   6
   2   0   0 846164. 73915.5   6
  -2   0   0 814991. 73929.3   4
   2   0   0 808551. 73921.2   4
   2   0   0 817558. 73948.4   1
   2   0   0 793034. 73928.5   3
  -2   0   0 817787. 73921.8   3
   2   0   0 814755. 73933.1   2
   2   0   0 803757. 73955.8   1
  -2   0   0 808470. 73963.5   1
  -2   0   0 806616. 73924.7   5
   2   0   0 694092. 73909.6   5
  -2   0   1 1524.52 186.046   4
   2   0  -1 1663.77 181.563   4
  -2   0  -1 1632.88 191.789   4
   2   0  -1 1350.07 195.162   1
  -2   0   1 1762.99 207.059   1
   2   0   1 1583.82 198.944   1
  -2   0   1 1583.47 182.466   3
  -2   0  -1 1553.59 178.618   3
  -2   0   1 1159.60 203.516   1
  -2   0  -1 1271.88 196.757   1
   2   0  -1 1412.20 206.759   1
   2   0   1 1604.72 203.906   1
  -2   0  -1 1560.74 177.350   5
   2   0   1 1338.81 168.789   5
  -2   0   1 1881.11 189.828   5
   2   0  -1 1465.52 169.134   5
   2   0  -1 1720.84 176.983   6
  -2   0  -1 1646.11 178.924   6
   2   0   1 1570.98 191.380   2
   2   0  -2 476.730 70.4889   5
   2   0   2 554.706 72.9575   5
   2   0  -2 464.336 71.2034   6
  -2   0  -2 460.661 88.1115   1
   2   0   2 496.113 92.1361   1
   2   0  -2 420.495 89.2368   1
  -2   0   2 646.787 102.639   1
   2   0  -2 801.169 101.126   2
  -2   0   2 336.579 75.2641   5
   2   0   2 495.144 86.5183   2
  -2   0  -2 514.108 83.5852   4
  -2   0   2 437.117 79.2521   4
   2   0  -2 465.062 74.6043   4
   2   0  -2 428.211 80.6311   3
  -2   0   2 593.875 89.0428   3
  -2   0  -2 566.886 79.4536   3
  -2   0   2 538.264 107.939   1
  -2   0  -2 581.640 98.4113   1
   2   0   2 462.173 73.2482   6
   2   0   3 38.3838 23.5885   6
   2   0   3 29.3588 21.6719   1
  -2   0   3-17.2518 25.4617   1
  -2   0  -3-13.7452 20.2958   1
  -2   0  -3 8.37281 12.3901   5
  -2   0   3-10.6435 20.2892   5
  -2   0   3 18.2364 26.9125   1
   2   0   3 10.7099 18.2660   2
   2   0  -3 12.9637 19.1449   2
  -2   0   3 10.7431 12.9764   4
   2   0  -3 8.17151 12.0943   4
  -2   0   3 13.1720 15.8934   3
   2   0  -3 27.9567 23.8248   3
  -2   0  -3-16.3586 27.8747   1
   2   0  -3 13.8569 23.6182   1
   2   0  -3 16.4477 12.3930   6
   2   0   4 2587.00 298.300   6
   2   0  -4 2685.99 287.204   6
  -2   0   4 3266.61 302.008   6
  -2   0  -4 3350.02 307.510   5
   2   0   4 2100.83 286.558   5
  -2   0   4 2909.46 310.294   5
  -2   0   4 2835.95 338.204   1
   2   0  -4 3079.13 321.374   2
   2   0   4 2528.15 305.628   2
  -2   0  -4 2859.32 314.294   4
  -2   0   4 3125.76 314.070   4
   2   0  -4 2621.77 296.993   4
  -2   0   4 3006.67 327.779   3
   2   0  -4 3295.19 331.644   3
   2   0   4 3063.94 324.146   1
  -2   0  -4 3002.26 334.912   1
  -2   0  -4 3378.12 302.215   3
   2   0   4 2525.10 321.209   1
  -2   0  -4 3829.11 333.186   1
  -2   0   4 3760.18 347.242   1
  -2   0  -5 13.4970 16.4868   1
  -2   0   5 37.5706 20.4205   6
   2   0   5 17.2764 20.9864   6
   2   0  -5 27.2760 14.9476   6
   2   0   5 70.4732 34.0552   1
  -2   0  -5 16.5254 31.5834   1
   2   0   5 30.7383 15.9461   5
  -2   0   5 43.0113 29.0835   5
   2   0  -5 48.4581 33.8008   3
   2   0   5 19.8171 28.1171   2
   2   0  -5 54.9843 35.2200   2
  -2   0  -5 11.3788 23.8924   4
  -2   0   5 29.4939 22.3194   4
   2   0  -5 19.8318 29.3769   1
  -2   0   5-18.7012 27.7177   1
   2   0  -5 89.7864 38.3230   1
  -2   0   5 15.4050 29.4591   1
  -2   0  -5 22.1814 18.0205   3
  -2   0   6 22016.9 2118.13   5
   2   0   6 19460.4 2094.31   5
   2   0  -6 23797.3 2132.36   2
   2   0   6 20179.8 2109.96   2
   2   0   6 23075.6 2114.33   6
  -2   0   6 22302.2 2102.16   6
   2   0  -6 22807.8 2095.85   6
  -2   0   6 21945.8 2114.11   4
  -2   0  -6 23177.9 2122.22   4
   2   0  -6 23079.6 2147.01   3
  -2   0  -6 22832.0 2106.06   3
   2   0  -6 23921.2 2155.76   1
   2   0   6 21403.2 2127.59   1
  -2   0  -6 22107.5 2122.80   1
  -2   0   6 21999.5 2109.45   4
   2   0   6 24091.3 2135.61   1
  -2   0   6 21694.7 2131.48   1
   2   0  -6 29004.6 2152.21   1
  -2   0  -7 537.181 98.8559   1
   2   0   7 643.774 101.413   1
   2   0   7 666.622 91.8284   2
  -2   0  -7 447.837 81.1211   3
  -2   0  -7 568.297 94.1605   1
   2   0   7 576.087 96.1773   1
  -2   0   7 512.378 77.3071   6
   2   0   7 641.830 91.7270   6
   2   0  -7 660.427 76.5333   6
   2   0  -7 515.790 97.5271   2
  -2   0  -7 611.447 93.5800   4
   2   0  -7 572.297 113.462   3
   2   0  -7 687.188 101.093   1
  -2   0   7 649.658 103.558   1
   2   0   7 614.279 79.3015   5
  -2   0  -7 565.196 80.7869   5
  -2   0   7 776.425 100.123   5
   2   0  -7 607.626 110.482   1
   2   0  -8 6542.53 589.818   2
  -2   0  -8 5865.69 570.096   4
  -2   0   8 5051.64 556.126   4
   2   0  -8 6381.68 615.750   3
   2   0   8 5447.89 575.320   1
  -2   0   8 5884.33 586.059   1
  -2   0  -8 5510.16 582.770   1
   2   0  -8 5963.22 576.985   1
   2   0   8 6441.67 572.341   6
  -2   0   8 5326.74 553.484   6
   2   0  -8 5753.74 547.310   6
   2   0   8 5707.02 559.497   2
  -2   0   8 4931.06 589.932   1
   2   0  -8 6021.30 599.729   1
  -2   0  -8 6194.65 580.680   1
  -2   0  -8 4636.93 550.663   5
  -2   0   8 6312.44 577.983   5
   2   0   8 5400.39 552.400   5
   2   0   8 6372.54 587.642   1
   2   0   9 1080.37 133.943   5
   2   0   9 1112.88 137.090   2
  -2   0  -9 1093.98 151.378   1
   2   0  -9 1238.50 169.254   1
  -2   0  -9 1085.05 147.206   4
  -2   0   9 1110.61 136.495   4
  -2   0  -9 1120.35 157.772   1
  -2   0   9 1214.40 160.635   1
   2   0  -9 1528.45 158.606   1
   2   0  -9 940.963 173.736   3
   2   0   9 1403.42 163.154   1
   2   0   9 1067.07 146.667   6
  -2   0   9 1172.02 135.434   6
  -2   0  10 229505. 26634.8   5
   2   0  10 297900. 26619.6   2
   2   0 -10 303398. 26652.2   2
   2   0  10 292927. 26633.3   6
  -2   0  10 281225. 26619.7   6
  -2   0 -10 256708. 26630.9   4
   2   0  10 276126. 26610.7   5
   2   0 -10 323825. 26699.4   3
  -2   0  10 307796. 26659.6   1
  -2   0 -10 312720. 26646.5   1
   2   0 -10 275368. 26657.3   1
   2   0  10 294892. 26641.6   1
  -2   0 -10 295167. 26651.2   1
  -2   0  10 290899. 26648.3   1
   2   0 -10 296996. 26636.5   1
   2   0  10 290137. 26646.1   1
   2   0  11-12.2253 27.5548   6
  -2   0  11-8.94992 15.2689   6
   2   0  11 30.6835 21.6813   2
   2   0  11 14.4085 30.0637   1
  -2   0 -11 28.0479 23.8986   1
   2   0  11 5.86347 14.1512   5
  -2   0  11 13.3336 25.4018   5
   2   0 -11-14.6762 35.3547   2
  -2   0 -11 11.5148 25.9552   4
   2   0  11 26.3712 25.1203   1
  -2   0  11-15.1857 25.8754   1
   2   0 -11 23.9128 20.3812   1
   2   0 -11 25.9435 54.1134   3
   2   0 -11 17.9313 30.5481   1
  -2   0  11 17.0314 25.1333   1
  -2   0  12 28728.2 3192.45   5
   2   0  12 34812.2 3176.30   2
   2   0  12 33178.5 3168.56   5
  -2   0 -12 31327.6 3189.55   4
   2   0 -12 34117.0 3204.32   2
   2   0  12 38182.9 3209.50   1
  -2   0 -12 32165.8 3232.53   3
   2   0 -12 37802.5 3266.28   3
   2   0  12 24934.1 3182.57   6
  -2   0  12 37353.2 3188.45   6
  -2   0 -12 38864.0 3216.29   1
  -2   0  12 35664.2 3218.22   1
   2   0 -12 35927.7 3222.01   1
   2   0 -12 33009.4 3201.58   1
   2   0  12 37467.6 3202.73   1
  -2   0 -12 38350.1 3220.73   1
  -2   0  13 190.158 46.1928   6
  -2   0 -13 228.231 64.9141   1
   2   0  13 129.257 46.1509   1
   2   0  13 164.029 39.0120   2
   2   0  13 134.312 47.8634   1
   2   0  13 111.866 32.5589   5
  -2   0  13 145.794 42.9833   5
   2   0 -13 215.208 58.9478   2
  -2   0 -13 144.407 42.0331   4
  -2   0 -13 97.9045 56.8508   3
  -2   0  13 185.545 57.3222   1
   2   0 -13 196.002 80.2729   3
   2   0 -13 113.654 52.8502   1
  -2   0  13 157.190 55.3785   1
   2   0  14 23936.3 2271.13   5
   2   0 -14 19696.9 2289.68   2
  -2   0 -14 30436.3 2321.85   1
  -2   0  14 29273.6 2330.14   1
  -2   0 -14 25510.8 2296.67   4
  -2   0  14 15934.2 2278.95   5
   2   0 -14 23867.5 2369.22   3
  -2   0 -14 17222.7 2323.98   3
  -2   0  14 27093.6 2294.40   6
   2   0  14 16760.7 2275.39   6
   2   0  14 27422.2 2276.52   2
   2   0 -14 31290.9 2311.06   1
   2   0  14 32001.4 2316.40   1
  -2   0  14 31919.7 2339.29   1
  -2   0  15 106.779 36.8551   6
   2   0  15 33.3222 30.4326   6
   2   0  15 43.2671 22.8440   2
  -2   0  15 37.2200 26.4818   5
   2   0  15 85.3282 40.5522   1
   2   0 -15 41.8907 34.0959   1
  -2   0 -15 38.6435 29.0462   1
   2   0 -15 67.0511 34.7138   2
  -2   0 -15 78.4300 33.8608   4
   2   0 -15 59.4358 62.2330   3
   2   0 -15 81.3855 46.1781   1
  -2   0  15 36.7104 31.7602   1
   2   0  15 78.2079 33.1046   1
  -2   0 -15 136.046 50.4719   1
  -2   0  16 3805.99 431.739   5
   2   0  16 4516.50 421.718   2
   2   0  16 2906.52 411.288   5
   2   0 -16 4534.55 451.551   4
  -2   0 -16 4628.56 447.281   4
  -2   0 -16 4605.37 464.554   1
   2   0 -16 4429.83 479.262   1
  -2   0  16 4932.04 482.977   1
   2   0 -16 2822.43 474.555   3
   2   0  16 4843.54 459.098   1
   2   0  16 4124.90 428.630   6
   2   0 -16 5354.24 464.868   1
   2   0  16 4530.57 452.296   1
  -2   0 -16 5277.86 483.302   1
  -2   0  16 5970.67 491.561   1
   2   0  17 109.638 33.8999   6
   2   0 -17 139.242 50.4944   1
  -2   0 -17 203.004 63.2774   1
   2   0  17 74.2372 37.4022   1
   2   0  17 127.553 32.5443   2
   2   0  17 65.0418 35.6441   1
  -2   0  17 123.394 47.6095   1
  -2   0 -17 241.537 69.8213   1
  -2   0 -17 157.785 60.2465   3
   2   0  17 92.6190 27.4781   5
  -2   0  17 188.436 43.6096   5
   2   0 -17 57.0009 39.9068   4
  -2   0 -17 53.3279 31.9754   4
   2   0 -17 127.494 55.3737   1
  -2   0  17 37.0975 40.2113   1
   2   0 -17 196.322 79.9531   3
   2   0 -17 143.941 46.9735   2
   2   0  18 62.3392 26.0392   2
   2   0  18 65.7596 20.7917   5
  -2   0  18 41.4048 23.6957   5
  -2   0 -18 25.3654 37.6428   3
   2   0 -18 49.5289 37.4282   1
  -2   0 -18 81.7194 46.2133   1
   2   0  18 30.6525 26.4364   1
   2   0  18 32.5394 28.0235   1
  -2   0  18 103.408 52.9932   1
   2   0 -18 14.3309 27.6073   4
  -2   0 -18-13.5970 16.9065   4
   2   0 -18 21.3580 31.7773   1
   2   0 -18-26.6589 32.3751   3
   2   0  18 39.9631 22.9603   6
  -2   0  18 11.5845 14.5724   6
   2   0 -18 123.164 43.8885   2
  -2   0 -19 48.2314 41.6830   3
  -2   0  19 33.8456 22.6385   6
   2   0  19 98.5858 23.9386   5
  -2   0  19 96.1821 31.4645   5
   2   0 -19 28.4331 30.4996   4
  -2   0 -19 13.1507 26.0385   4
  -2   0  19 75.4081 43.0646   1
   2   0  19 80.3566 36.9024   1
  -2   0  19 20.9999 26.2779   1
   2   0  19 45.6213 37.3131   1
  -2   0 -19 40.5912 35.2922   1
   2   0 -19 84.7484 51.5205   1
   2   0 -19 145.396 40.1854   2
   2   0 -20 26078.2 2618.01   4
   2   0 -20 39045.8 2618.08   2
  -2   0 -20 24606.4 2608.63   4
  -2   0  20 28910.7 2609.66   6
   2   0  20 31865.0 2595.38   6
  -2   0 -20 26013.0 2655.14   3
   2   0 -20 32059.2 2672.93   3
  -2   0  20 22958.5 2631.24   1
  -2   0 -20 22908.0 2627.00   1
   2   0  20 35257.5 2590.16   5
   2   0  20 19202.7 2607.81   1
   2   0 -20 24367.6 2628.07   1
  -2   0 -20 18457.6 2616.96   1
  -2   0  20 19321.3 2616.53   1
   2   0  21 57.7471 24.5977   2
  -2   0 -21 57.9627 33.0976   1
   2   0  21 13.5260 20.2711   1
   2   0 -21 51.3268 38.7086   1
   2   0  21 57.6495 17.7256   5
  -2   0  21 41.4995 20.3112   5
  -2   0 -21 54.8009 34.9638   1
   2   0  21 45.3511 25.9937   1
   2   0 -21 20.0759 29.8251   1
  -2   0 -21 21.5223 26.1649   3
  -2   0  21 18.2460 27.1484   1
   2   0 -21 41.0334 35.1223   3
  -2   0  21 32.4758 24.6513   6
   2   0  21 19.0914 15.7450   6
   2   0  22 24821.2 2371.70   5
   2   0 -22 24860.8 2406.06   4
  -2   0  22 24228.9 2424.27   1
  -2   0 -22 22260.5 2414.59   1
   2   0 -22 23033.2 2427.18   1
  -2   0  22 26488.2 2386.45   5
   2   0 -22 28236.7 2390.85   2
   2   0 -22 26356.9 2435.75   3
  -2   0 -22 21158.9 2422.51   3
   2   0  22 22001.6 2404.43   1
  -2   0  22 29817.1 2401.31   6
   2   0  22 25870.2 2379.09   6
   2   0  22 23839.3 2405.49   1
   2   0 -22 28187.8 2429.37   1
  -2   0 -22 24532.1 2426.02   1
  -2   0  22 24712.5 2423.55   1
   2   0  23 91.8554 24.7548   6
  -2   0 -23 88.8282 43.5155   1
   2   0 -23 121.296 49.5733   3
  -2   0  23 78.1935 25.4827   5
   2   0 -23 73.4661 36.9789   4
  -2   0 -23 104.252 37.4519   4
  -2   0 -23 56.7246 36.8661   3
   2   0  23 27.4114 29.6700   1
  -2   0 -23 111.061 45.5029   1
  -2   0  23 82.4556 45.1075   1
   2   0 -23 73.0689 41.9109   1
   2   0 -23 84.4517 28.8511   2
  -2   0 -24 8660.71 882.795   4
   2   0  24 9138.83 867.076   6
  -2   0  24 10450.8 884.967   6
   2   0 -24 10100.8 915.422   3
  -2   0 -24 7512.09 903.030   3
  -2   0  24 9672.99 871.655   5
   2   0 -24 9312.53 873.616   2
  -2   0  24 9898.52 914.951   1
   2   0  24 8236.42 859.992   5
   2   0 -25 14.1870 27.0279   3
  -2   0 -25-16.5765 14.1491   3
  -2   0 -25 18.4053 17.5488   4
  -2   0  25 16.6828 15.9122   6
   2   0  25-5.25956 11.0149   6
   2   0  25 16.9037 11.4222   5
  -2   0  25 24.7149 13.9545   5
   2   0 -26 90.8108 40.7735   3
  -2   0 -26 124.008 46.5469   3
  -2   0 -26 96.5825 31.1552   4
   2   0  26 106.452 23.6814   6
  -2   0  26 63.2114 23.0016   6
  -2   0  26 86.2335 23.0587   5
  -2   0 -27 14.5842 12.4187   3
   2   0 -27 11.8797 14.3053   3
   2   0  27 4.76615 10.7381   6
  -2   0  27-7.35579 14.0053   6
   2   0  27-11.9185 10.1494   5
  -2   0  27-5.36768 7.91809   5
  -2   0  28 677.575 81.0956   6
  -2   0 -28 624.001 83.3028   4
   2   0 -28 413.351 81.0261   3
  -2   0 -28 437.064 90.0810   3
   2   0  29 4.41160 6.50647   6
  -2   0  29 6.36764 9.39075   6
  -2   0 -29-7.50894 9.04184   4
   2   0 -29-9.80590 8.34940   3
  -2   0 -29-12.8869 19.0042   3
  -2   0  29-4.78095 7.05108   5
  -2   0  30 2843.24 286.094   5
  -2   0 -30 2810.71 300.568   4
   2   0  30 2833.71 286.010   6
  -2   0  30 3159.47 294.955   6
  -2   0  31 43.7225 15.2040   5
  -2   0 -31 10.9128 13.4942   3
  -2   0  31 16.9697 13.9640   6
  -2   0  32 7660.65 728.692   5
  -2  -1 -32-6.85405 15.4526   4
  -2  -1 -31-10.2385 19.4940   3
  -2  -1 -31 6.94346 10.2429   4
  -2   1  31-3.88742 6.62503   5
   2   1 -30-8.70600 10.4945   3
  -2  -1 -30-10.9314 16.1279   3
  -2  -1 -30-7.40086 14.0986   4
  -2   1  30-4.08717 6.97754   5
   2  -1  30-4.41731 6.53319   6
  -2   1  29 12.9078 9.00953   5
   2   1 -29-9.40073 11.3480   3
  -2  -1 -29-12.0848 17.8395   3
  -2   1  29 5.93733 14.3208   6
   2  -1  29 13.4306 12.0805   6
  -2  -1 -28-12.8970 15.5308   3
   2   1 -28-10.6836 9.09938   3
  -2  -1 -28-7.55934 11.1503   4
  -2   1  28-4.50066 6.64152   5
   2  -1  28 4.74880 7.00721   6
  -2   1  28-5.97540 15.2644   6
  -2  -1 -27-13.7633 11.8201   3
   2   1 -27 11.5618 19.7483   3
  -2   1  27 19.0149 11.5519   5
  -2  -1 -27 8.08843 15.4764   4
   2  -1  27 20.1734 11.4658   6
  -2   1  27 18.9526 16.2105   6
  -2  -1 -26-8.38201 10.0927   4
   2   1 -26-12.5231 15.0788   3
   2   1 -26 6.53094 12.4338   2
  -2   1  26 4.76958 9.08057   5
   2  -1  26-5.17458 10.7918   6
  -2   1  26 6.67180 12.7019   6
  -2  -1 -25 26.9797 17.3251   4
   2  -1  25 11.0344 10.8326   6
  -2   1  25 33.9032 19.3295   6
  -2   1  25 35.4434 15.1668   5
   2   1 -25 28.2553 20.1219   2
  -2  -1 -25 32.4053 27.7170   3
   2   1 -25 70.4165 36.0692   3
   2  -1  24 5.62294 9.57535   6
   2   1 -24-15.3157 18.4415   3
   2   1 -24 7.57263 18.2362   2
   2  -1  24-4.80354 10.0183   5
   2   1 -23 150.133 55.8274   3
  -2  -1 -23 96.2493 49.4122   3
   2  -1  23 240.923 38.7599   6
   2  -1  23 178.597 48.6025   1
   2   1 -23 258.993 63.5963   1
  -2  -1 -23 187.105 44.4949   4
  -2   1  23 161.869 32.7642   5
   2  -1  23 159.820 32.8252   5
   2   1 -22 8.87123 16.8934   2
   2  -1  22 15.5002 13.2025   1
  -2  -1 -22-14.7796 21.7985   1
  -2  -1 -22 40.9718 30.2125   3
   2   1 -22-18.1788 21.8919   3
   2  -1  22-6.47004 12.3236   6
  -2   1  22 7.66958 13.0655   6
   2  -1  22 9.62139 20.0691   2
   2   1 -22-15.0969 22.2663   1
   2  -1  22 10.4725 19.9413   1
  -2  -1 -22 10.5942 15.6278   4
   2  -1  22 9.71353 14.3294   5
  -2   1  22 5.77584 9.84264   5
  -2  -1 -21-11.1413 13.4163   4
   2   1 -21-23.5927 28.4079   1
   2   1 -21-20.4552 24.6303   3
  -2  -1 -21-21.9571 18.6954   3
   2  -1  21-16.0544 13.6703   1
  -2   1  21 31.1100 22.9394   1
   2  -1  21 9.89950 18.8477   2
  -2   1  21 6.19079 9.13165   5
   2  -1  21-4.70528 8.01474   5
   2   1 -21-9.59770 21.6208   2
   2  -1  21 11.5612 22.0111   1
   2   1 -21-16.1089 19.3973   1
  -2  -1 -21-21.8406 26.2983   1
   2  -1  21 13.3219 15.0059   6
  -2   1  21 8.06167 15.3491   6
   2  -1  20 7.19197 12.2474   6
  -2   1  20-8.46060 17.6452   6
   2   1 -20 10.4797 12.6190   2
  -2  -1 -20 11.9717 22.7921   4
  -2   1  20-20.0796 17.0965   1
   2  -1  20-16.5083 19.8776   1
  -2  -1 -20-16.5650 19.9459   1
  -2   1  20-16.9327 14.4173   1
   2   1 -20-16.4724 19.8344   1
  -2  -1 -20-22.1365 26.6542   1
  -2   1  20-6.42408 9.47451   5
   2  -1  20 4.86877 10.9683   5
   2   1 -20-22.3143 26.8683   3
  -2  -1 -20 23.5741 20.0716   3
   2   1 -20-24.1281 29.0522   1
   2  -1  19 31.1472 17.7328   6
  -2   1  19 26.5258 17.0334   6
   2   1 -19 34.4110 25.9690   2
  -2  -1 -19 51.1598 28.9281   4
  -2   1  19 20.0446 29.6737   1
   2  -1  19 16.8148 20.4128   1
  -2   1  19-17.5390 29.9789   1
  -2  -1 -19-16.7351 20.3177   1
   2  -1  19 10.2219 15.2972   2
   2   1 -19 16.7212 24.7955   1
   2  -1  19 13.2428 16.1564   1
  -2  -1 -19 44.3028 32.7697   1
   2   1 -19 24.3488 36.0008   1
  -2  -1 -19 25.2026 30.4571   3
   2  -1  19 38.8523 16.7432   5
  -2   1  18 14.9634 15.7380   5
   2  -1  18 19.7286 12.7644   5
   2   1 -18 15.7465 35.5300   1
   2  -1  18 27.2254 25.9972   1
  -2  -1 -18 65.5951 41.6773   1
   2  -1  18 29.8250 24.0289   2
   2   1 -18 48.4230 41.2788   1
  -2  -1 -18 13.5877 16.4892   4
  -2   1  18 20.8083 30.7543   1
  -2  -1 -18 16.3553 27.9257   1
   2   1 -18 26.4855 22.6434   3
  -2  -1 -18-27.0892 40.0006   3
  -2   1  18 43.8484 22.4938   6
  -2   1  17 72.3722 28.8050   6
  -2   1  17 161.857 36.7724   5
   2  -1  17 116.887 27.1230   5
   2  -1  17 27.4908 28.3306   1
   2   1 -17 59.1555 32.6968   1
  -2  -1 -17 273.504 74.6486   1
   2  -1  17 143.288 38.8190   2
   2   1 -17 83.7016 37.2488   2
  -2  -1 -17 115.842 45.7576   4
  -2   1  17 101.420 55.6804   1
  -2  -1 -17 116.053 61.4732   3
   2   1 -17 94.7849 54.4708   1
  -2  -1 -17 142.927 44.1136   1
   2  -1  17 84.2925 44.4074   1
  -2   1  17 89.7954 44.5894   1
   2   1 -17 114.988 65.6593   3
   2   1 -16 30.3603 25.8503   2
   2   1 -16-22.9557 27.6415   1
   2   1 -16 32.1838 47.4614   3
   2  -1  16-16.5753 24.4446   1
  -2  -1 -16-15.6675 23.1061   1
  -2   1  16 17.8209 15.1752   1
  -2  -1 -16-31.1688 37.5303   3
  -2  -1 -16-20.2374 29.8448   1
   2  -1  16 13.3377 19.6707   1
   2   1 -16 28.8865 24.5956   1
   2  -1  16-9.35814 11.2711   6
  -2   1  16 9.23765 17.5887   6
  -2   1  16-8.60957 12.6992   5
   2  -1  16 15.3459 8.71456   5
   2  -1  15 10.2491 15.1242   6
  -2   1  15 9.30921 17.7315   6
  -2   1  15-9.31393 15.8695   5
   2  -1  15 10.4377 10.8980   5
  -2  -1 -15 19.2688 36.6881   1
   2  -1  15 8.96066 17.0683   2
   2   1 -15 32.7890 24.1829   2
  -2  -1 -15-16.1905 19.5023   4
  -2   1  15 18.7012 27.5838   1
   2  -1  15 16.1127 23.7674   1
  -2   1  15 17.1195 29.1565   1
  -2  -1 -15-33.4303 28.4680   3
   2   1 -15 34.5106 29.3877   3
   2   1 -15-22.0187 26.5178   1
   2  -1  14 56.2704 29.1252   6
  -2   1  14 18.4228 21.2727   6
   2  -1  14 38.4134 29.2220   1
  -2  -1 -14-18.2247 22.4390   1
   2   1 -14 49.7614 28.4127   1
   2  -1  14 53.2395 24.3459   2
  -2  -1 -14 35.8013 53.0031   3
   2  -1  14 57.1649 19.8481   5
  -2   1  14 80.4690 28.7878   5
   2   1 -14 35.0561 39.7612   2
  -2  -1 -14 16.9581 20.9501   4
  -2   1  14 88.8950 48.0969   1
   2  -1  14 46.5308 32.6848   1
  -2   1  14 65.1652 31.3678   1
  -2  -1 -14 70.2957 36.2148   1
   2   1 -14-36.6174 44.3384   3
   2   1 -14 20.9969 31.3166   1
   2  -1  13 1261.49 158.189   2
  -2  -1 -13 2026.82 285.080   3
   2  -1  13 1220.42 146.525   5
  -2  -1 -13 1190.87 168.584   1
  -2   1  13 1258.85 175.840   1
   2  -1  13 1617.65 148.589   5
   2   1 -13 1016.76 175.794   2
  -2  -1 -13 705.619 158.620   4
   2   1 -13 1332.23 171.986   1
   2  -1  13 1688.51 178.334   1
  -2  -1 -13 1411.99 186.104   1
  -2   1  13 1654.89 191.212   1
   2   1 -13 1034.27 232.026   3
   2  -1  13 1894.61 181.810   6
  -2   1  13 855.135 147.888   6
   2  -1  13 1372.02 177.618   1
   2  -1  12 145.454 48.8720   6
   2  -1  12 131.127 40.6466   1
  -2  -1 -12 176.864 54.0183   1
   2   1 -12 83.8451 38.1971   1
   2  -1  12 129.081 27.3903   5
   2  -1  12 46.9658 31.6613   2
  -2  -1 -12 81.0851 69.8070   3
  -2   1  12 115.680 38.2762   5
   2  -1  12 136.575 30.9872   5
   2   1 -12 115.201 55.1952   2
  -2  -1 -12 132.339 51.8247   4
  -2   1  12 62.3913 36.6271   1
   2  -1  12 130.808 45.8006   1
  -2  -1 -12 81.1154 37.8405   1
   2   1 -12 39.3297 48.4724   3
   2   1 -12 96.1902 47.4688   1
  -2   1  12 44.8737 30.2977   1
   2  -1  11-14.5906 27.8038   6
   2  -1  11 11.7938 20.1188   1
  -2  -1 -11 15.3307 18.4986   1
   2  -1  11 25.4243 14.4812   5
   2  -1  11 9.56703 18.2536   2
  -2  -1 -11 42.2854 36.0222   3
  -2   1  11 12.2436 20.8833   5
   2   1 -11 58.8166 40.9052   2
  -2  -1 -11-7.65078 11.3467   2
  -2  -1 -11 16.9091 24.9645   4
   2   1 -11-11.5163 17.0255   1
  -2   1  11 15.1409 28.8504   1
   2  -1  11 14.5158 30.2968   1
  -2  -1 -11 24.8070 23.6445   1
   2   1 -11 39.4351 33.5969   3
  -2   1  11 29.3781 35.3938   1
   2   1 -11 18.4961 31.5184   1
  -2  -1 -10 43.6461 37.1918   3
   2  -1  10-11.8797 10.2289   1
  -2  -1 -10 14.7166 21.7558   1
   2  -1  10 15.0589 10.2504   5
  -2   1  10 12.5327 15.1672   5
   2  -1  10 14.7211 17.2933   5
   2  -1  10 29.2492 28.7959   2
   2   1 -10 19.6969 29.0866   2
  -2  -1 -10 16.4438 19.8582   4
  -2   1  10 14.6814 25.0461   1
   2   1 -10 22.5893 21.5568   1
   2  -1  10 13.8983 20.5523   1
  -2  -1 -10 58.1067 26.2227   1
  -2   1  10 13.6495 17.4985   6
   2  -1  10 16.4468 31.3486   6
   2   1 -10-18.1541 21.9120   1
  -2  -1  -9 95.4492 33.1976   5
  -2  -1  -9 87.3145 91.2965   3
   2  -1   9 35.1981 32.2998   1
  -2  -1  -9 117.177 47.1450   1
  -2   1   9 12.8346 22.8704   5
   2  -1   9 92.8134 23.2597   5
   2   1  -9 39.0009 33.8826   2
  -2  -1  -9 23.2737 19.8606   2
  -2  -1  -9 63.6905 36.4951   4
   2   1  -9 135.894 39.1514   1
  -2  -1  -9 80.3891 34.5348   1
   2  -1   9 41.5178 29.6384   1
   2  -1   9 18.0665 35.0491   6
  -2   1   9 57.8900 30.9258   1
   2   1  -9 125.338 46.2281   1
   2  -1   8 748.878 118.404   6
  -2  -1  -8 505.280 152.312   3
   2  -1   8 336.164 45.0142   5
  -2  -1  -8 393.250 70.1695   5
  -2  -1  -8 384.522 82.1052   1
   2  -1   8 304.219 48.7720   5
   2  -1   8 419.645 71.5094   2
  -2   1   8 392.589 76.2857   5
   2   1  -8 476.824 92.0348   2
  -2  -1  -8 343.339 61.2675   2
  -2  -1  -8 420.610 83.5453   4
   2   1  -8 710.023 89.7233   1
  -2   1   8 344.868 76.4254   1
  -2  -1  -8 366.804 71.8354   1
   2  -1   8 402.805 75.2534   1
  -2   1   8 489.369 56.0334   6
   2   1  -8 578.608 99.4101   1
  -2   1   8 307.250 74.4327   1
  -2   1   7 58.6091 16.1592   6
   2  -1   7 106.246 57.3843   6
  -2  -1  -7 45.3754 31.8570   1
  -2  -1  -7 57.8412 34.4088   5
   2  -1   7 41.0445 11.7875   5
  -2   1   7 63.6356 30.9711   5
   2  -1   7 41.2794 12.3091   5
   2  -1   7 60.7441 26.2403   2
   2   1  -7 54.6038 41.2418   2
  -2  -1  -7 90.8984 28.4931   2
  -2  -1  -7 45.9618 34.7980   4
  -2  -1  -7 22.0597 30.0292   1
   2  -1   7 13.1611 19.9137   1
  -2   1   7 43.1255 32.6870   1
   2   1  -7 55.8666 53.3658   3
  -2   1   7 105.187 48.0772   1
   2   1  -7 55.7455 35.6558   1
   2  -1   6 385.288 97.4287   6
   2  -1   6 174.101 49.8688   1
  -2  -1  -6 223.209 58.1145   1
   2  -1   6 195.239 54.2824   1
  -2  -1  -6 181.130 74.3625   3
   2  -1   6 148.259 22.7870   5
   2  -1   6 228.351 51.6316   2
  -2   1   6 96.0122 41.3107   5
   2   1  -6 193.095 61.7962   2
  -2  -1  -6 240.337 48.7965   2
   2   1  -6 93.5227 50.2724   1
  -2   1   6 138.057 56.0761   1
  -2   1   6 220.149 50.5481   4
   2   1  -6 166.010 65.7407   3
  -2   1   6 272.315 58.0674   1
  -2   1   6 154.111 24.7985   6
   2  -1   5 347.455 95.2153   6
  -2  -1  -5 113.804 45.3004   1
   2  -1   5 177.677 46.0545   1
   2   1  -5 94.8299 44.2878   3
  -2  -1  -5 100.072 49.5899   3
  -2  -1  -5 93.5645 37.7515   5
  -2   1   5 219.263 48.1070   5
   2  -1   5 104.647 18.1955   5
   2  -1   5 136.214 38.5890   2
   2   1  -5 101.811 42.4958   2
  -2  -1  -5 143.203 47.0885   4
   2   1  -5 96.3792 24.9868   4
  -2   1   5 87.3308 34.2455   4
  -2   1   5 185.698 55.5624   1
   2   1  -5 214.200 63.1214   1
  -2  -1  -5 125.767 40.3325   1
   2  -1   5 94.2487 38.0823   1
  -2   1   5 213.144 57.0437   1
   2   1  -5 156.767 48.4211   1
  -2   1   4 479.246 92.5808   1
   2   1  -4 490.234 90.4191   3
   2  -1   4 663.732 123.443   6
   2  -1   4 504.104 85.1292   1
  -2  -1  -4 538.613 100.070   1
  -2  -1  -4 436.654 84.9444   5
   2  -1   4 502.546 55.8874   5
   2  -1   4 483.440 82.8574   2
  -2  -1  -4 694.878 88.1688   3
  -2   1   4 435.113 74.1564   5
   2   1  -4 449.812 63.9228   4
  -2  -1  -4 440.583 85.2350   4
  -2   1   4 543.489 84.3503   4
  -2   1   4 473.142 92.2677   1
   2   1  -4 509.874 100.550   1
   2   1  -4 482.720 89.1140   1
   2   1  -4 456.853 92.0047   2
   2   1  -3 2174.73 266.912   2
   2  -1   3 1865.82 248.939   2
  -2   1   3 2139.99 242.759   5
   2  -1   3 2457.80 226.619   5
   2   1  -3 2157.14 234.846   4
  -2  -1  -3 2365.52 263.032   4
  -2   1   3 1968.35 253.168   4
  -2  -1  -3 1942.54 224.626   3
   2   1  -3 2417.82 257.897   3
  -2  -1  -3 2452.91 226.803   3
   2   1  -3 2462.48 264.260   1
  -2  -1  -3 2075.21 266.974   1
   2   1  -3 2488.37 282.287   1
  -2  -1  -3 2331.52 261.231   5
   2  -1   3 2942.16 313.722   6
  -2   1   3 2711.54 276.230   1
  -2  -1  -3 2572.94 262.714   1
   2  -1   2 1734.53 175.840   2
   2  -1   2 1716.48 149.036   5
  -2   1   2 1461.47 155.605   5
   2   1  -2 1340.83 160.861   6
   2  -1   2 1440.70 201.650   6
   2   1  -2 1183.83 172.584   2
  -2   1   2 1524.39 174.107   4
  -2  -1  -2 1285.13 170.639   4
   2   1  -2 1338.07 150.237   4
   2  -1   2 1076.72 170.787   3
   2   1  -2 1197.07 154.882   3
  -2  -1  -2 1232.61 137.436   3
   2   1  -2 1238.02 179.179   1
  -2  -1  -2 867.114 165.714   1
  -2  -1  -2 1481.06 177.465   1
  -2   1   2 1541.95 181.693   1
  -2  -1  -2 1318.04 133.914   3
  -2  -1  -2 1357.74 171.676   5
  -2   1   1 8.81521 9.98331   6
   2  -1   1 62.6365 27.8147   5
  -2  -1  -1 43.1437 32.4843   1
   2   1  -1 42.8542 29.8878   1
  -2   1   1 28.0733 26.8310   1
  -2  -1  -1 12.3528 25.8738   5
   2   1  -1 13.8918 23.7770   2
   2   1  -1 13.6517 18.5344   4
  -2  -1  -1 11.0117 23.0906   4
   2  -1   1 75.2085 40.5693   3
  -2   1   1 30.4235 34.3504   1
   2   1  -1 16.7124 24.7624   1
  -2  -1  -1 80.6440 43.4913   1
  -2  -1  -1 18.9396 15.6526   3
   2   1  -1 19.4297 14.7860   3
   2  -1   1 27.9679 29.2626   1
  -2   1   0-3.45878 9.31474   6
   2   1   0 13.3530 22.7385   6
   2   1   0 13.2320 27.5963   2
   2  -1   0 11.2233 23.4071   2
  -2  -1   0-10.1045 24.3339   4
   2  -1   0 15.6321 29.7612   3
  -2   1   0 12.7968 18.8723   4
   2  -1   0-13.7589 16.5680   1
  -2   1   0-15.0997 22.2682   1
  -2  -1   0-16.8541 20.2946   1
   2   1   0 16.2806 19.6041   1
  -2  -1   0-12.7004 18.7302   5
   2   1   0-14.1654 20.8904   1
  -2   1   0-14.0081 20.6585   1
  -2  -1   0-14.6424 17.6317   1
   2  -1   0 23.2037 17.4242   5
  -2   1   0 6.39107 14.3981   5
  -2  -1   0 7.56595 18.2211   3
   2   1   0 13.9961 11.2369   3
   2  -1   0 8.63603 29.4118   6
   2   1   1 51.8041 36.6777   6
  -2  -1   1 25.7618 33.0193   5
  -2   1  -1 26.6131 25.4869   1
   2   1   1 13.5583 23.2561   1
  -2  -1   1 14.3354 27.4347   1
  -2   1  -1 51.6765 19.7536   5
   2   1   1 37.6304 30.3356   2
   2  -1  -1 45.0178 28.8820   2
  -2  -1   1 27.6397 23.6982   4
  -2   1  -1 87.3673 38.4161   4
   2   1   1 30.1418 14.2464   3
   2  -1  -1 14.9712 14.8685   6
  -2   1  -1 12.6914 12.7868   6
   2  -1  -1 15.1449 31.7085   3
  -2  -1   1 52.6531 37.2754   3
  -2  -1   1 17.5112 42.2620   1
   2   1   1 16.4246 19.9732   1
  -2   1  -1 42.9958 32.4051   1
  -2  -1   2 1354.32 173.754   5
  -2   1  -2 1368.02 147.858   5
  -2  -1   2 1326.39 158.884   4
  -2   1  -2 1601.52 176.535   4
  -2  -1   2 1570.59 175.330   6
  -2   1  -2 1052.44 146.083   6
  -2  -1   2 1450.56 202.356   3
   2  -1  -2 1278.48 179.374   3
   2   1   2 1295.33 172.782   1
  -2  -1   2 1383.09 179.019   1
  -2   1  -2 1276.47 170.152   1
   2  -1  -2 2169.35 185.226   5
  -2  -1   2 1453.93 196.713   1
   2   1   2 1499.25 177.776   6
   2   1   2 1132.81 164.646   2
   2  -1  -2 1604.30 172.603   2
  -2   1  -2 1557.97 182.169   1
   2   1   2 1488.45 188.701   1
  -2  -1   3 2361.69 279.002   1
   2   1   3 2412.03 244.522   2
   2  -1  -3 2363.23 243.094   2
  -2   1  -3 2253.62 247.121   4
  -2   1  -3 1947.89 213.595   5
  -2  -1   3 2051.39 246.400   5
  -2  -1   3 1977.66 295.938   3
   2  -1  -3 2108.68 260.817   3
  -2  -1   3 2267.41 258.170   1
   2   1   3 2028.83 247.606   1
  -2   1  -3 2167.35 245.554   1
  -2  -1   3 2377.61 250.285   6
   2   1   3 2335.02 246.644   6
  -2   1  -3 2455.04 231.967   6
   2   1   3 1954.52 250.104   1
   2  -1  -3 1626.65 253.311   1
  -2   1  -4 484.773 55.9434   5
   2   1   4 515.955 82.9101   6
  -2  -1   4 352.938 116.605   3
  -2   1  -4 418.181 69.5869   6
   2   1   4 488.921 86.6972   1
  -2  -1   4 483.288 83.0666   6
  -2  -1   4 496.323 66.7935   4
   2   1   4 446.505 81.4601   1
  -2   1  -4 430.440 80.1341   1
  -2  -1   4 527.927 92.1925   1
   2  -1  -4 413.882 91.7309   1
  -2  -1   4 356.055 93.4427   1
  -2  -1   4 431.651 81.8244   5
   2  -1  -4 591.660 83.4029   2
   2  -1  -4 401.249 87.9441   3
  -2   1  -4 306.018 75.3402   4
   2   1   5 13.7766 23.5945   1
  -2   1  -5 131.470 44.7229   1
   2  -1  -5 17.3567 48.2464   3
   2   1   5 128.386 36.0863   2
   2  -1  -5 115.672 38.8155   2
  -2   1  -5 142.194 40.2280   4
  -2  -1   5 135.067 29.8984   4
   2   1   5 154.756 40.6168   6
  -2   1  -5 148.919 46.4052   1
  -2   1  -5 137.239 23.5276   5
   2  -1  -5 239.789 66.3103   1
  -2  -1   5 152.459 55.1352   1
  -2  -1   5 279.552 102.708   3
  -2   1  -5 93.1402 32.7961   3
   2   1   5 168.270 27.2652   3
  -2   1  -6 84.2423 39.4231   1
   2   1   6 184.532 55.1652   1
   2  -1  -6 135.390 25.0655   6
   2   1   6 136.524 28.5728   3
  -2   1  -6 239.061 49.2521   3
  -2   1  -6 167.636 45.1103   1
   2   1   6 235.688 54.7928   1
   2   1   6 149.084 39.5093   2
   2  -1  -6 216.988 53.1779   2
  -2  -1   6 204.597 35.7316   4
  -2   1  -6 264.680 52.0159   4
  -2  -1   6 205.806 50.8714   1
  -2  -1   6 132.382 66.4545   1
   2  -1  -6 148.265 54.9750   1
   2  -1  -6 179.466 55.4055   3
   2   1   6 235.270 51.1801   6
   2   1   7 117.907 34.9704   6
   2  -1  -7 30.1008 16.5679   6
  -2   1  -7 126.209 37.6671   1
   2   1   7 12.5458 24.5705   1
  -2   1  -7 95.5198 32.0205   3
   2   1   7 40.4363 17.6358   3
  -2   1  -7 13.7991 31.6140   1
   2   1   7 13.1442 25.6792   1
  -2  -1   7 31.8694 22.8922   6
  -2  -1   7 104.404 37.4018   5
  -2  -1   7 24.5147 25.1441   4
  -2  -1   7 30.8483 18.9466   4
  -2   1  -7 175.208 41.5594   4
   2  -1  -7 34.3838 28.1958   1
  -2  -1   7 81.7470 35.2740   1
   2  -1  -7 48.9511 39.7141   1
  -2  -1   7 74.0286 42.0859   1
   2  -1  -7 17.9867 16.3629   3
   2   1   7 83.2265 27.9313   2
   2  -1  -8 362.380 60.6689   6
  -2   1  -8 404.518 72.0841   3
  -2  -1   8 493.824 78.7861   6
   2   1   8 553.242 71.0151   2
  -2  -1   8 517.953 67.5341   4
  -2  -1   8 435.062 76.4389   5
   2  -1  -8 364.132 88.5500   3
   2   1   8 422.079 62.5780   3
  -2  -1   8 476.089 61.6001   4
  -2   1  -8 472.086 74.0278   4
  -2  -1   8 545.053 98.6418   1
  -2   1  -8 531.927 86.5887   1
   2   1   8 389.913 79.0077   1
  -2   1  -8 550.528 86.1310   1
   2   1   8 503.063 82.1270   1
   2  -1  -8 373.228 74.4534   1
  -2  -1   8 433.021 80.4967   1
   2  -1  -8 564.183 82.5769   2
  -2   1  -9 108.116 32.3639   3
  -2  -1   9 50.3476 26.9914   6
  -2  -1   9 81.8156 34.0047   5
  -2   1  -9 26.2301 28.5506   1
   2  -1  -9 112.828 34.7994   2
   2   1   9 117.348 29.4630   2
  -2  -1   9 108.864 25.1389   4
  -2  -1   9 123.266 45.7173   1
   2  -1  -9 62.0216 42.5417   1
   2  -1  -9 92.0683 45.0921   3
  -2  -1   9 40.8701 31.7614   1
   2  -1  -9 75.8794 30.3118   1
   2  -1 -10-7.47123 15.6633   6
   2   1  10 8.85943 20.0208   6
   2   1  10 25.2135 26.3401   1
  -2  -1  10-10.1760 12.3567   6
  -2   1 -10 39.8591 25.5024   3
   2   1  10 17.9249 16.9478   2
  -2  -1  10 11.6496 14.1179   5
   2  -1 -10 18.9905 32.3768   3
  -2  -1  10 30.3098 17.9503   4
  -2   1 -10 27.5934 20.7807   4
  -2   1 -10 14.0145 23.9177   1
  -2  -1  10 17.6306 15.0958   1
   2  -1 -10 15.5757 26.5707   1
  -2  -1  10 13.6660 16.5325   1
   2  -1 -10 11.0331 21.0657   1
   2  -1 -10 30.3220 24.3924   2
  -2  -1  11 18.0079 30.7497   1
   2  -1 -11 15.7015 23.2678   1
   2   1  11 17.7570 22.7932   6
   2   1  11 26.0754 19.3626   1
  -2   1 -11 31.2304 26.6884   1
  -2   1 -11 33.0276 23.0740   3
  -2   1 -11 14.7339 28.1440   1
   2   1  11 26.3229 25.1615   1
  -2  -1  11 41.0155 23.2115   6
  -2  -1  11 36.3003 23.1500   5
  -2  -1  11 11.8884 16.9412   4
  -2   1 -11 18.0443 18.9550   4
  -2  -1  11 30.3542 18.4176   4
  -2  -1  11 14.0053 26.7618   1
   2  -1 -11 19.6378 29.0501   3
   2  -1 -11 20.3819 23.0704   2
   2  -1 -12 64.5392 38.4343   1
   2   1  12 183.882 47.7715   1
  -2   1 -12 110.625 42.2565   1
  -2  -1  12 113.639 35.2040   6
   2   1  12 97.5523 33.5471   6
  -2   1 -12 153.871 50.5865   1
   2   1  12 210.590 51.6502   1
   2  -1 -12 70.6991 36.9319   1
   2   1  12 130.568 30.1260   2
   2  -1 -12 244.386 66.0707   3
  -2  -1  12 176.346 45.9504   5
   2   1  12 118.518 32.7263   5
  -2  -1  12 105.101 30.5289   4
   2  -1 -12 104.023 41.9166   4
  -2   1 -12 106.917 33.6818   4
  -2  -1  12 169.855 30.7180   4
  -2  -1  12 86.0376 42.3771   1
  -2   1 -12 246.861 55.0235   3
   2  -1 -12 100.328 36.3820   2
   2   1  13 1395.80 149.566   2
  -2  -1  13 1348.48 191.752   1
  -2   1 -13 1427.02 188.791   1
   2  -1 -13 1488.42 192.104   1
  -2  -1  13 1577.60 178.992   5
   2   1  13 1652.35 163.160   5
   2  -1 -13 1507.85 188.454   4
   2   1  13 1254.61 162.741   6
  -2  -1  13 1632.61 174.170   6
  -2  -1  13 1161.92 154.078   4
  -2   1 -13 1259.57 162.493   4
  -2  -1  13 1220.29 147.823   4
  -2   1 -13 1418.87 179.712   3
   2  -1 -13 1731.08 215.589   3
   2   1  13 1743.26 188.493   1
   2  -1 -13 1158.19 161.987   2
   2  -1 -13 1261.14 172.086   1
   2   1  13 1234.77 175.453   1
  -2   1 -13 1448.17 187.878   1
  -2  -1  13 1243.08 179.243   1
  -2   1 -14 17.1963 21.0017   3
  -2   1 -14 17.8781 26.5977   1
   2   1  14 43.0817 27.5646   1
   2  -1 -14 66.2570 42.1933   3
   2   1  14 15.3165 14.1882   2
   2   1  14 59.5451 26.3640   5
  -2  -1  14 26.0668 22.4700   5
   2   1  14 69.0824 35.4648   1
   2  -1 -14 26.6927 28.0549   1
  -2   1 -14 101.661 40.9534   1
   2  -1 -14 15.5468 23.1944   4
  -2   1 -14 38.0106 21.6924   4
  -2  -1  14 33.6830 16.9262   4
  -2  -1  14 44.3862 25.2421   6
   2   1  14 45.8426 26.1275   6
  -2  -1  14 19.3000 23.5028   1
   2  -1 -14 34.2233 32.7662   1
   2  -1 -14 10.0394 19.4334   2
   2   1  15 18.4954 19.3126   6
  -2  -1  15 23.3019 24.3191   6
   2   1  15 14.2837 24.3434   1
  -2  -1  15-20.5737 24.7927   1
   2  -1 -15-22.6766 38.6271   3
  -2   1 -15-18.7964 22.6546   3
   2   1  15 25.5115 15.6954   2
  -2  -1  15-13.3179 19.6655   5
   2   1  15 7.00616 14.6462   5
   2   1  15 14.7315 25.1052   1
   2  -1 -15 27.9655 37.6603   1
  -2   1 -15 17.5190 25.8545   1
   2  -1 -15 15.7900 23.3070   4
  -2   1 -15 19.6079 20.4711   4
  -2  -1  15 17.8290 15.2132   4
   2  -1 -15 35.3106 30.0806   1
   2  -1 -15-9.91472 16.9130   2
  -2  -1  15-16.8851 24.9205   1
  -2   1 -16 20.3944 24.5670   3
  -2  -1  16 21.7368 37.0209   1
   2   1  16-14.7805 17.8117   1
  -2   1 -16-19.9438 24.0247   1
   2   1  16 9.25733 15.7803   6
  -2  -1  16-11.8729 20.2305   6
   2   1  16 9.90411 10.3533   2
   2  -1 -16 15.1350 28.8233   1
  -2  -1  16 40.2699 22.8689   5
   2   1  16 7.39811 15.4460   5
   2  -1 -16 15.9111 19.1719   4
  -2   1 -16 10.1999 17.3838   4
  -2  -1  16 17.5426 14.9537   1
   2  -1 -16-18.1357 26.7543   1
   2  -1 -16-23.0665 27.7832   3
   2  -1 -16 9.67095 16.4839   2
  -2   1 -17 65.8783 39.0554   3
   2   1  17 166.293 49.4614   1
  -2  -1  17 113.850 59.2419   1
   2   1  17 119.321 36.6812   6
  -2  -1  17 134.464 39.1819   6
   2   1  17 110.315 27.3351   2
  -2   1 -17 72.5359 50.1083   1
   2   1  17 78.5992 43.7996   1
   2   1  17 193.437 38.3724   5
   2  -1 -17 79.5402 50.1187   4
  -2   1 -17 150.877 41.5539   4
  -2  -1  17 36.1034 32.7409   1
   2  -1 -17 55.2246 40.0116   1
   2  -1 -17 117.158 60.9018   3
   2  -1 -17 37.2329 29.6781   2
   2   1  18 11.4598 13.0088   2
  -2  -1  18 12.9796 11.1694   5
   2   1  18 16.2269 13.9105   5
  -2   1 -18-20.9327 25.2565   1
   2   1  18 30.5193 29.0965   1
  -2  -1  18 23.1202 19.7514   1
  -2   1 -18 23.2311 19.8455   3
   2  -1 -18 23.2312 34.2969   3
   2  -1 -18 15.6948 32.7718   4
   2  -1 -18 8.83439 22.6232   2
  -2  -1  18 18.3391 22.1410   1
   2   1  18 20.7702 15.4003   6
  -2  -1  18 24.8104 25.9219   6
   2  -1 -18 17.6241 26.0404   1
  -2   1 -18 18.1039 21.8586   1
   2   1  18 16.4030 24.2434   1
   2  -1 -18 36.9414 35.2018   1
  -2  -1  19 24.9004 18.4492   5
   2   1  19 15.1744 22.4505   1
  -2  -1  19 23.7044 20.2631   1
  -2   1 -19 21.0292 31.0642   1
  -2   1 -19-22.9547 27.6983   3
  -2   1 -19 23.7139 17.5787   4
  -2  -1  19-18.3772 22.2014   1
  -2  -1  19 24.7868 27.9762   6
   2  -1 -19 54.8838 31.2048   1
   2  -1 -19 15.3039 26.1225   4
   2  -1 -19-17.6420 26.0793   1
  -2   1 -19 17.8435 26.3757   1
   2   1  19 16.4471 24.3218   1
   2  -1 -19 49.5860 27.3116   2
  -2  -1  20 11.7683 17.3579   5
   2   1  20 8.16571 12.0468   5
   2   1  20-14.8703 17.9082   1
  -2   1 -20-20.5024 17.4593   1
  -2  -1  20-22.9984 27.6938   1
  -2   1 -20 12.2312 25.5107   4
  -2  -1  20 18.1464 15.4539   1
   2   1  20 9.24233 11.1339   6
   2  -1 -20-17.8922 15.2375   1
   2  -1 -20-14.7410 25.1035   4
   2   1  20-16.1990 23.8908   1
  -2   1 -20 17.3769 14.7989   1
   2  -1 -20 17.5608 25.8989   1
   2  -1 -20-7.81009 19.9517   2
  -2  -1  21-10.9917 13.2706   5
   2   1  21-7.31221 12.4894   5
  -2   1 -21-19.3604 16.5123   1
   2   1  21-14.3646 17.3234   1
  -2  -1  21-22.4323 27.0276   1
   2  -1 -21-17.2796 20.8287   1
   2  -1 -21-14.0842 20.7925   4
  -2   1 -21-11.9131 14.3772   4
  -2  -1  21-17.6790 26.0890   1
   2   1  21-8.09949 9.80091   6
   2  -1 -21-16.7587 24.7329   1
   2  -1 -21-7.11837 18.2079   2
  -2  -1  22 10.1829 15.0643   5
   2   1  22 14.2350 13.6033   5
   2  -1 -22-19.5639 33.3352   3
   2  -1 -22 13.3709 25.4838   4
  -2   1 -22 22.6353 25.5224   4
  -2  -1  22 17.0349 20.5463   1
  -2   1 -22 21.1090 25.4450   3
  -2  -1  22-11.2691 13.6217   6
   2   1  22 22.8135 17.1719   6
  -2   1 -22 16.0119 23.6428   1
  -2  -1  22 20.8606 30.7860   1
   2  -1 -22 12.8465 17.3353   2
  -2   1 -23 128.070 39.8923   4
  -2  -1  23 97.3957 44.6025   1
   2   1  23 175.523 35.5994   5
  -2  -1  23 140.494 39.2704   5
  -2   1 -23 167.110 54.2872   1
   2  -1 -23 126.096 57.6907   3
   2  -1 -23 252.039 55.0743   4
  -2   1 -23 120.246 53.7648   3
  -2  -1  23 180.844 44.6430   6
   2   1  23 225.669 39.7445   6
   2   1  24-5.62266 12.6686   5
  -2  -1  24 8.57651 14.6067   5
  -2   1 -24 18.9339 16.1228   3
   2   1  24 6.18063 11.7699   6
  -2  -1  24 9.94929 14.6745   6
   2  -1 -24-16.6352 28.3278   3
   2  -1 -25 76.3552 36.8266   3
   2   1  25 15.0728 11.4851   5
  -2  -1  25 16.2628 17.0703   5
  -2   1 -25 37.4085 21.1570   4
   2  -1 -25 11.0798 16.4555   4
  -2  -1  25 9.24294 13.7696   6
  -2   1 -25 17.7078 21.4107   3
   2  -1 -26 13.9673 20.5976   3
   2   1  26-4.72041 12.0576   5
   2  -1 -26-10.3419 15.2514   4
  -2   1 -26-8.83904 15.0517   4
   2   1  26-5.39098 10.2641   6
  -2  -1  26 8.54778 14.5558   6
  -2   1 -26 32.9758 28.0760   3
   2  -1 -27 25.4973 21.8241   3
   2   1  27 26.8180 12.2413   5
  -2  -1  27 13.6247 13.1619   5
  -2   1 -27 8.40308 14.4836   4
   2  -1 -27 48.4762 24.8651   4
  -2  -1  27 32.2564 19.5486   6
   2   1  27 25.0621 13.6805   6
  -2   1 -27 15.3547 18.6237   3
   2  -1 -28 11.6066 9.89330   3
   2   1  28 4.28558 8.17269   5
  -2  -1  28 6.24825 9.22637   5
  -2   1 -28 7.99001 15.2188   4
   2   1  28 4.86903 8.30461   6
  -2  -1  28 7.42543 10.9604   6
  -2   1 -28-14.2876 17.2098   3
   2  -1 -29 10.4347 15.3933   3
  -2   1 -29 13.3197 16.0432   3
   2   1  29 4.52611 9.44838   6
   2   1  29 8.23595 8.59813   5
  -2  -1  29-5.95009 10.1404   5
   2  -1 -30-9.48828 11.4322   3
  -2   1 -30 12.3765 14.9080   3
   2   1  30-4.32490 9.02926   6
  -2  -1  30-6.28713 9.28088   6
  -2  -1  30-5.48468 9.34870   5
  -2   1 -31-11.5451 9.82965   3
  -2  -1  31 5.98228 11.3891   6
  -2  -1  32 4.83401 7.14430   5
  -2  -1  32 5.50756 9.39027   6
  -2  -2 -31 9.77896 16.6765   3
  -2   2  30 2875.79 277.824   5
  -2  -2 -30 2458.96 289.146   4
  -2  -2 -30 3292.95 310.662   3
   2  -2  29-5.00398 9.53605   6
  -2   2  29 11.6676 8.12208   5
   2   2 -29 9.62114 14.1944   3
  -2  -2 -29-7.22915 10.6691   4
  -2   2  28 533.174 59.8808   5
   2   2 -28 299.600 70.6580   3
  -2  -2 -28 402.934 81.7766   3
  -2  -2 -28 461.947 70.5906   4
   2  -2  28 464.705 62.5126   6
  -2  -2 -27 7.70815 14.6777   4
  -2   2  27-4.03849 6.88306   5
   2  -2  27-5.54866 9.45288   6
   2   2 -27 6.33894 13.2232   2
   2   2 -27-11.4635 9.76451   3
  -2  -2 -27-13.6102 16.3902   3
  -2  -2 -26 156.469 42.0808   4
  -2   2  26 213.718 33.7818   5
  -2   2  26 159.671 36.2938   6
   2  -2  26 262.991 41.4129   6
   2   2 -26 240.539 42.2595   2
  -2  -2 -26 210.410 60.5727   3
  -2  -2 -25 16.8211 21.9649   4
  -2   2  25 32.6751 16.7016   6
   2  -2  25 79.9566 23.2804   6
  -2   2  25 47.7632 15.4802   5
   2   2 -25 42.6651 22.3038   2
  -2  -2 -25 48.6422 34.1231   3
  -2  -2 -24 7609.73 780.938   4
  -2   2  24 7712.31 763.571   5
   2  -2  24 8767.49 774.787   6
  -2   2  24 8103.13 768.597   6
  -2  -2 -24 8815.87 825.223   3
   2   2 -24 7749.26 776.423   2
  -2   2  23 100.806 27.0940   6
  -2  -2 -23 46.9868 25.9546   4
   2   2 -23 108.454 30.9060   2
  -2  -2 -23 150.760 56.4508   3
  -2   2  23 120.156 24.8314   5
  -2   2  22 24083.5 2188.46   6
  -2  -2 -22 25799.7 2264.23   3
  -2  -2 -22 22909.3 2204.84   4
  -2   2  22 21783.7 2183.99   5
   2  -2  22 24857.7 2209.53   2
  -2  -2 -21 10.6493 18.1351   4
   2   2 -21 10.0448 14.8145   2
  -2   2  21 5.36108 10.2088   5
   2   2 -21 14.0009 23.8418   1
  -2   2  21-5.99226 11.4102   6
   2  -2  21-8.18589 13.9408   6
   2  -2  21 10.5618 17.9861   2
  -2  -2 -21-22.7566 33.5592   3
  -2  -2 -20 28121.9 2511.68   4
  -2   2  20 28710.8 2482.37   5
   2   2 -20 26013.9 2537.56   3
  -2  -2 -20 36900.5 2601.90   3
   2  -2  20 35628.9 2505.04   6
  -2   2  20 31481.4 2485.72   6
   2  -2  20 28517.2 2498.21   1
   2   2 -20 28022.5 2523.48   1
   2  -2  19 17.4173 25.7281   1
  -2  -2 -19 13.9487 16.8613   1
   2   2 -19-22.1069 26.6599   3
  -2  -2 -19 25.5286 30.7744   3
   2   2 -19 53.6451 45.6980   1
   2  -2  19 48.6317 24.8879   6
   2   2 -19 12.3595 21.0987   2
   2  -2  19 10.9700 22.9265   2
  -2  -2 -19 21.7399 26.2188   1
   2  -2  19 30.4412 21.2142   1
   2   2 -19 29.5692 21.8534   1
  -2   2  19 6.15643 13.9479   5
   2  -2  19 6.24470 11.9818   5
  -2   2  18 117.444 27.1994   5
   2  -2  18 29.1110 18.8619   5
   2   2 -18 108.625 43.9536   2
   2  -2  18 34.5528 33.8039   1
  -2   2  18 74.9939 36.9525   1
  -2   2  18 128.006 55.0485   1
   2   2 -18 104.096 59.1392   1
   2  -2  18 74.1793 29.5793   6
  -2   2  18 78.3571 24.7780   6
  -2  -2 -18 82.9146 71.0239   3
   2   2 -18 47.9270 46.2843   3
  -2  -2 -18 20.6014 35.9378   1
   2   2 -18 98.2677 40.4019   1
   2  -2  18 44.8229 29.6666   1
  -2  -2 -17 19.4991 33.2275   1
   2  -2  17 11.1183 21.2048   6
  -2   2  17 6.17940 10.5985   6
   2  -2  17 20.8800 17.8225   5
  -2   2  17 28.1707 19.0039   5
   2   2 -17 14.9267 25.4489   2
  -2  -2 -17 8.00950 6.07866   2
  -2  -2 -17 14.0632 26.8035   4
  -2   2  17-20.3059 34.6003   1
   2   2 -17-24.8898 36.7262   1
   2  -2  17 10.9973 20.9750   2
   2   2 -17-26.1338 22.2865   3
  -2  -2 -17-28.4925 34.3303   3
   2  -2  17-16.9309 24.9997   1
  -2   2  17 47.0384 29.8774   1
  -2  -2 -17 27.6492 23.5748   1
   2  -2  16 733.525 102.427   6
  -2   2  16 676.506 81.9837   6
   2  -2  16 788.895 79.9538   5
   2  -2  16 689.207 79.7538   5
  -2  -2 -16 438.682 107.054   1
   2   2 -16 703.998 107.703   1
   2  -2  16 469.884 93.1125   1
  -2  -2 -16 584.638 71.6685   2
   2  -2  16 635.792 95.7392   2
   2   2 -16 680.467 115.597   2
  -2  -2 -16 551.471 105.465   4
   2   2 -16 521.984 118.652   1
  -2   2  16 631.204 116.025   1
   2  -2  16 426.101 101.403   1
  -2   2  16 506.943 101.889   1
  -2  -2 -16 572.202 98.7827   1
   2   2 -16 513.364 128.219   3
   2   2 -15 186.136 88.0759   3
   2   2 -15 351.618 67.9514   1
   2  -2  15 229.009 57.0273   1
   2  -2  15 393.514 48.2793   5
   2  -2  15 226.065 56.1586   2
  -2   2  15 187.470 47.1784   5
  -2  -2 -15 255.060 44.8618   2
   2   2 -15 548.933 98.2114   2
  -2  -2 -15 266.129 69.2239   4
   2  -2  15 413.059 74.1043   6
  -2   2  15 337.649 51.1023   6
   2   2 -15 200.262 71.3296   1
  -2   2  15 503.238 92.9476   1
   2  -2  15 290.117 67.4330   1
  -2  -2 -15 434.115 74.2159   1
  -2   2  15 261.335 66.1696   1
   2  -2  14 35890.1 3023.84   5
   2  -2  14 32519.9 3021.52   5
   2  -2  14 29110.9 3047.17   2
  -2   2  14 33402.3 3047.17   5
  -2  -2 -14 34431.8 3036.00   2
  -2  -2 -14 30328.4 3082.73   4
   2  -2  14 32960.1 3073.09   1
  -2  -2 -14 20563.2 3089.37   3
   2   2 -14 30392.1 3140.93   3
  -2  -2 -14 28802.5 3053.31   1
   2   2 -14 30673.4 3089.97   1
   2  -2  14 34247.3 3067.86   6
  -2   2  14 32296.6 3034.40   6
   2   2 -14 34740.1 3062.09   1
   2  -2  14 29667.0 3053.88   1
  -2  -2 -14 30451.0 3070.78   1
   2   2 -13 36.8687 64.0007   3
   2  -2  13 174.796 46.3096   1
  -2  -2 -13 118.338 45.3660   1
   2   2 -13 174.777 44.3976   1
   2  -2  13 186.907 51.9813   1
  -2   2  13 125.290 44.5081   1
  -2  -2 -13 172.406 46.5375   1
   2  -2  13 111.123 18.6873   5
  -2   2  13 183.155 42.0875   5
  -2  -2 -13 128.588 38.5551   2
   2   2 -13 165.000 69.1387   2
   2   2 -13 97.2608 45.5493   1
  -2  -2 -13 98.2312 56.8542   4
   2  -2  13 186.299 48.8648   6
  -2   2  13 169.194 34.4527   6
   2  -2  13 69.6384 35.0835   2
  -2   2  13 75.2046 40.3812   1
  -2  -2 -13 25.9754 50.9922   3
   2  -2  12 35386.6 3381.06   2
  -2   2  12 48197.1 3397.13   5
   2  -2  12 25945.7 3385.11   6
  -2   2  12 39433.6 3366.31   6
  -2  -2 -12 34601.5 3427.47   4
  -2  -2 -12 33789.4 3433.28   3
   2   2 -12 47088.0 3547.77   3
  -2   2  12 39309.7 3398.33   1
   2   2 -12 36173.2 3417.47   1
  -2  -2 -12 39389.9 3393.01   1
  -2  -2 -12 28754.1 3367.08   2
   2   2 -12 33460.9 3436.82   2
   2   2 -12 43672.6 3395.07   1
   2  -2  12 42752.5 3392.28   1
  -2  -2 -12 38143.8 3401.25   1
  -2   2  12 20261.0 3376.13   1
   2  -2  12 40451.0 3404.22   1
   2   2 -11 172.842 123.455   3
   2  -2  11 228.788 50.0480   1
   2   2 -11 153.619 44.1543   1
  -2  -2 -11 179.075 68.2477   3
  -2   2  11 207.729 49.7689   5
  -2  -2 -11 117.315 42.0688   2
   2   2 -11 340.474 90.5311   2
  -2  -2 -11 233.944 76.8584   4
  -2   2  11 94.7840 48.4415   1
   2  -2  11 251.486 57.2181   1
  -2  -2 -11 186.894 47.2075   1
   2  -2  11 132.579 50.5492   6
  -2   2  11 246.077 40.2825   6
  -2   2  11 186.383 55.1274   1
   2   2 -11 315.546 70.9302   1
  -2   2  10 335631. 25539.7   5
   2   2 -10 257439. 25565.2   2
  -2  -2 -10 240693. 25509.6   2
   2  -2  10 256282. 25528.6   6
  -2   2  10 304832. 25497.5   6
  -2  -2 -10 244169. 25542.8   3
   2   2 -10 321604. 25699.4   3
   2  -2  10 248235. 25513.9   2
  -2   2  10 274365. 25523.4   1
   2   2 -10 278726. 25544.3   1
  -2   2  10 271263. 25526.9   1
  -2   2   9 533.807 63.7066   6
   2  -2   9 504.498 90.0703   6
  -2  -2  -9 417.831 73.5999   5
   2  -2   9 385.026 69.1600   1
   2  -2   9 369.522 71.5393   2
  -2  -2  -9 412.652 81.2419   3
  -2   2   9 569.108 92.5549   5
  -2  -2  -9 428.116 75.6992   2
   2   2  -9 416.019 108.840   2
  -2  -2  -9 271.691 96.2794   4
   2   2  -9 488.502 166.511   3
  -2  -2  -9 468.732 75.2636   1
   2   2  -9 417.296 72.5277   1
  -2   2   9 494.648 82.9322   1
   2   2  -9 331.592 83.4225   1
  -2   2   9 554.469 83.6765   1
  -2   2   8 2350.76 221.628   5
  -2  -2  -8 1496.24 179.763   1
  -2   2   8 1400.61 182.995   1
   2   2  -8 1446.51 200.738   1
   2   2  -8 2014.03 243.090   2
  -2  -2  -8 1574.11 187.021   2
   2   2  -8 1920.63 319.901   3
   2  -2   8 1362.04 180.775   2
  -2  -2  -8 785.586 205.757   4
  -2  -2  -8 1353.20 181.620   3
   2  -2   8 1659.98 195.952   6
  -2   2   8 1766.11 164.292   6
  -2  -2  -8 1420.10 180.592   5
   2  -2   8 1558.90 179.872   1
  -2   2   8 1344.23 182.724   1
   2   2  -8 1606.50 182.536   1
  -2   2   7 108.526 19.6975   6
   2  -2   7 140.576 42.2615   6
  -2   2   7 68.7368 21.5605   6
  -2  -2  -7 129.384 43.7620   5
   2  -2   7 191.866 46.1115   2
  -2   2   7 130.889 49.2278   5
  -2  -2  -7 57.5307 26.3568   3
   2   2  -7 87.0860 50.0005   2
  -2  -2  -7 58.8573 51.0493   4
  -2  -2  -7 71.1171 31.8031   1
  -2   2   7 122.568 40.3096   1
   2   2  -7 113.164 37.4045   1
   2   2  -7 152.228 86.9521   3
  -2  -2  -6 1292.63 164.237   5
  -2   2   6 1968.69 194.682   5
   2   2  -6 1317.48 255.553   3
   2  -2   6 1339.70 154.692   2
  -2   2   6 1221.67 118.238   6
   2  -2   6 1620.00 156.643   6
  -2   2   6 782.153 117.265   6
  -2   2   6 1237.60 152.853   1
   2   2  -6 1506.91 176.375   1
   2   2  -6 1087.78 118.841   4
  -2  -2  -6 1235.35 212.108   4
  -2  -2  -6 1108.18 127.934   3
  -2  -2  -6 1052.41 141.970   1
  -2   2   6 1340.66 159.145   1
   2  -2   6 1055.13 139.137   1
   2   2  -6 1568.26 158.478   1
  -2  -2  -5 136.301 44.3470   1
  -2   2   5 367.882 63.2659   1
  -2  -2  -5 213.803 55.7183   5
   2  -2   5 260.105 53.7535   2
  -2  -2  -5 189.667 31.9439   3
   2   2  -5 293.771 73.4239   2
  -2  -2  -5 255.713 92.3755   4
   2   2  -5 263.276 65.6639   1
  -2   2   5 225.902 51.9458   1
   2  -2   5 231.246 46.0754   1
   2   2  -5 132.553 94.2199   3
   2   2  -5 337.097 61.2249   1
   2   2  -5 147.102 30.3496   4
  -2  -2  -4 37253.0 3358.04   5
  -2   2   4 36655.3 3350.91   1
   2   2  -4 39311.7 3389.33   2
  -2  -2  -4 44478.2 3462.60   4
   2  -2   4 34771.8 3336.77   6
   2   2  -4 34504.0 3450.53   3
  -2   2   4 36411.4 3352.88   1
   2  -2   4 31799.5 3345.79   1
  -2  -2  -4 34981.6 3343.14   1
   2  -2   4 28064.3 3348.29   2
   2  -2   4 36471.5 3343.26   1
   2   2  -4 41204.9 3356.05   1
   2   2  -4 35112.0 3367.56   1
  -2   2   3-2.12676 8.49949   6
   2  -2   3 15.4195 17.3701   6
  -2   2   3 2.39579 7.36195   6
   2  -2   3 9.27560 13.6825   1
  -2  -2  -3 13.8371 16.6641   5
   2   2  -3 27.3228 40.2935   3
  -2   2   3 15.4371 34.7753   5
   2   2  -3-16.4890 24.3181   2
   2   2  -3 4.41971 11.2937   4
  -2  -2  -3-31.0640 59.1405   4
  -2   2   3 11.5744 19.7118   4
   2  -2   3 10.6863 20.3472   1
  -2   2   3 11.2862 19.2211   1
  -2  -2  -3-9.80131 14.4575   1
   2   2  -3 11.0769 16.3382   1
   2   2  -3-14.6592 17.6537   1
  -2   2   2 9604.52 781.314   5
   2  -2   2 7514.55 759.374   2
  -2  -2  -2 10626.7 875.478   4
   2   2  -2 6262.58 732.340   4
  -2   2   2 6389.20 759.536   4
   2  -2   2 7269.90 774.130   3
   2   2  -2 7913.00 788.628   3
   2  -2   2 7550.06 752.252   1
   2   2  -2 6927.69 767.639   1
   2   2  -2 7666.74 754.995   1
  -2  -2  -2 7306.00 768.326   5
   2   2  -2 7982.46 777.379   2
   2  -2   2 8155.42 746.687   6
  -2   2   2 9980.98 733.085   6
  -2  -2  -2 7031.27 759.732   1
  -2   2   2 6871.05 752.649   1
   2  -2   2 7261.86 757.705   1
  -2   2   1 1748.02 171.605   5
   2  -2   1 1334.15 161.095   2
   2   2  -1 1073.18 139.623   4
  -2   2   1 839.496 151.439   4
   2  -2   1 1172.70 168.962   3
   2   2  -1 944.799 147.316   3
   2  -2   1 1359.44 153.482   1
  -2  -2  -1 1710.96 178.013   5
  -2   2   1 1448.84 140.039   6
   2   2  -1 1578.57 179.622   2
  -2   2   1 1350.64 156.755   1
  -2  -2  -1 1200.10 156.107   1
   2  -2   1 1068.80 150.809   1
   2   2  -1 940.693 156.905   1
   2   2  -1 1247.35 161.164   1
   2   2   0 695396. 61932.0   2
  -2  -2   0 642681. 61935.5   5
  -2   2   0 684913. 61927.2   4
  -2  -2   0 694807. 61924.8   1
  -2   2   0 642762. 61915.9   1
   2  -2   0 651497. 61921.9   1
   2   2   0 657975. 61924.5   1
   2  -2   0 756004. 61952.6   3
   2   2   0 713557. 61934.0   1
   2  -2   0 634144. 61916.8   1
   2  -2   0 607194. 61900.4   5
  -2   2   0 670631. 61912.6   5
   2  -2   0 628795. 61921.3   2
   2  -2   0 683976. 61901.9   6
  -2   2   0 699660. 61906.8   6
   2   2   1 1228.49 164.043   6
   2  -2  -1 1195.30 149.497   2
   2   2   1 1263.22 161.307   2
  -2   2  -1 1241.28 153.431   4
  -2  -2   1 1116.36 146.790   1
   2   2   1 1035.92 145.419   1
  -2   2  -1 1058.85 141.227   1
   2  -2  -1 925.534 139.603   1
   2  -2  -1 1248.53 168.070   3
  -2  -2   1 981.941 119.266   3
  -2  -2   1 1371.06 164.229   5
   2  -2  -1 1542.49 142.240   5
  -2   2  -1 1564.87 137.579   5
   2   2   1 1449.90 166.561   1
   2  -2  -1 822.726 143.185   1
   2  -2  -1 1034.10 124.607   6
  -2   2  -1 1607.46 149.679   6
   2   2   2 7274.49 785.283   6
   2  -2  -2 7216.81 773.476   2
  -2   2  -2 8494.16 748.740   5
  -2   2  -2 8162.89 778.153   4
  -2  -2   2 10505.1 839.569   4
   2  -2  -2 7574.68 745.605   6
  -2  -2   2 7843.55 785.442   6
  -2   2  -2 10272.7 785.559   6
   2  -2  -2 7797.88 795.341   3
  -2   2  -2 7360.58 774.007   1
   2  -2  -2 6463.71 769.630   1
   2   2   2 7683.06 784.115   1
   2  -2  -2 7323.48 764.239   1
  -2  -2   2 7591.25 746.747   3
   2   2   2 8542.50 779.209   1
  -2  -2   2 8661.01 781.131   1
  -2   2  -2 8321.97 773.116   1
  -2  -2   3-13.9381 16.7889   6
  -2   2  -3 11.3947 19.4086   6
  -2   2  -3 3.22017 8.68242   5
   2   2   3 12.4325 31.7587   1
  -2  -2   3 13.4031 22.8276   5
  -2   2  -3 2.36370 6.98696   5
  -2   2  -3 10.6857 18.2016   1
   2  -2  -3 10.7179 20.4099   1
   2   2   3 10.2776 19.5719   2
  -2   2  -3 10.6188 18.0878   4
   2  -2  -3-9.06359 15.4406   1
   2  -2  -3-10.5821 15.6122   2
   2  -2  -3-16.0293 19.3059   3
   2   2   3 21.5692 18.3701   1
  -2  -2   3 11.5786 13.9492   1
  -2   2  -3 10.1890 19.4034   1
  -2  -2   3 14.2173 12.7679   3
  -2  -2   4 35978.7 3224.51   6
   2   2   4 31960.6 3202.46   2
  -2  -2   4 32523.0 3222.60   4
  -2   2  -4 35828.7 3208.40   4
  -2   2  -4 37369.8 3209.37   1
   2   2   4 34958.2 3212.04   1
  -2  -2   4 31220.6 3213.13   1
  -2  -2   4 38518.7 3195.63   3
   2  -2  -4 28470.8 3230.77   3
  -2  -2   4 32347.2 3216.14   5
   2  -2  -4 34468.1 3208.24   2
   2  -2  -4 35782.5 3207.40   1
   2   2   4 28931.8 3212.62   1
  -2   2  -4 32707.6 3211.82   1
   2  -2  -4 35337.3 3215.61   1
   2   2   5 214.592 49.5772   6
   2   2   5 343.693 60.0420   1
  -2   2  -5 258.798 50.5170   1
  -2  -2   5 147.901 50.9871   1
  -2  -2   5 275.716 60.8205   5
   2  -2  -5 360.158 60.8106   2
  -2  -2   5 94.6723 43.0800   6
   2   2   5 206.203 45.3451   2
  -2   2  -5 206.201 45.3107   4
  -2  -2   5 115.612 45.2158   4
   2  -2  -5 221.388 46.2987   1
   2   2   5 131.461 46.4482   1
  -2   2  -5 179.193 48.9659   1
   2  -2  -5 118.787 49.8477   3
  -2  -2   5 212.996 44.2053   3
   2   2   5 234.505 31.0374   3
  -2   2  -5 206.816 46.9148   3
   2  -2  -5 121.803 49.4034   1
  -2  -2   6 1010.05 152.696   5
   2  -2  -6 1175.61 161.807   1
  -2   2  -6 1505.25 160.466   1
  -2  -2   6 1276.63 160.797   6
   2   2   6 1267.77 156.873   6
   2   2   6 1162.14 143.319   2
  -2  -2   6 862.801 140.326   4
  -2   2  -6 1374.08 151.803   4
   2   2   6 1337.98 157.633   1
   2  -2  -6 1156.48 172.001   3
   2   2   6 1431.05 139.277   3
  -2   2  -6 1323.17 154.935   3
   2   2   6 1312.72 164.664   1
  -2   2  -6 1067.41 150.304   1
  -2  -2   6 1008.05 149.037   1
   2  -2  -6 1247.70 148.193   1
   2  -2  -6 1426.63 156.721   2
  -2  -2   7 117.701 38.1793   5
   2   2   7 119.011 37.7485   1
   2  -2  -7 216.774 45.3033   2
   2   2   7 118.661 30.6549   2
  -2   2  -7 98.2007 34.5262   4
  -2  -2   7 140.000 33.9152   4
  -2   2  -7 151.858 38.5940   3
   2   2   7 146.133 37.2901   3
  -2  -2   7 162.936 40.0772   1
   2  -2  -7 118.658 33.0073   1
  -2   2  -7 119.873 36.8423   1
  -2  -2   7 99.4376 37.2034   6
   2   2   7 94.7431 35.7323   6
   2  -2  -7 220.867 52.6456   1
  -2  -2   8 1533.69 182.612   5
  -2  -2   8 1550.68 197.947   1
   2  -2  -8 1088.52 176.748   1
  -2   2  -8 1943.75 191.253   1
   2  -2  -8 1786.78 182.121   2
   2   2   8 1551.72 164.593   2
  -2   2  -8 1190.20 166.301   4
   2   2   8 1395.17 173.808   1
   2   2   8 1455.98 175.751   3
  -2   2  -8 1630.48 178.083   3
   2   2   8 1712.22 180.054   6
  -2  -2   8 1388.17 179.914   6
   2   2   8 1490.20 183.687   1
  -2   2  -8 1410.66 177.816   1
   2  -2  -9 401.677 53.9830   6
   2   2   9 306.710 68.3840   3
  -2   2  -9 428.079 68.8338   3
   2   2   9 391.942 67.4640   6
  -2  -2   9 372.686 74.9575   5
  -2   2  -9 409.276 71.9956   1
   2  -2  -9 521.806 76.5757   2
  -2   2  -9 455.269 69.5387   4
  -2  -2   9 352.846 69.9670   1
   2  -2  -9 293.630 70.2163   1
  -2  -2   9 345.382 68.7375   6
   2   2   9 509.791 73.2100   1
  -2   2  -9 490.491 84.3198   1
  -2  -2  10 260248. 25560.4   5
   2   2  10 277691. 25534.6   2
   2  -2 -10 294440. 25554.3   2
   2  -2 -10 280030. 25577.5   4
  -2  -2  10 250714. 25582.9   1
   2  -2 -10 260986. 25564.8   1
  -2   2 -10 309435. 25579.9   1
  -2   2 -10 257687. 25547.0   4
   2   2  10 281158. 25551.9   6
   2   2  10 300816. 25568.5   1
  -2   2 -10 284547. 25564.2   1
  -2  -2  10 282983. 25562.0   1
   2   2  10 266489. 25556.0   1
  -2   2 -10 280180. 25555.8   3
   2  -2 -10 258888. 25533.4   6
  -2  -2  11 267.036 53.6729   6
   2   2  11 204.642 46.3066   6
   2  -2 -11 202.948 38.8034   6
   2   2  11 141.540 44.0414   1
  -2   2 -11 181.842 54.3563   1
  -2  -2  11 222.962 51.1853   5
   2  -2 -11 239.063 65.2871   3
   2  -2 -11 169.280 58.1051   4
  -2   2 -11 232.563 46.9071   4
  -2   2 -11 220.880 50.3018   3
   2  -2 -11 378.091 69.5202   1
  -2  -2  11 224.309 70.6389   1
  -2   2 -11 386.959 67.7624   1
   2   2  11 272.403 58.3655   1
  -2  -2  11 174.421 52.0778   1
   2   2  11 239.130 37.1745   2
  -2   2 -12 42217.1 3553.54   1
  -2  -2  12 36304.2 3549.03   1
   2  -2 -12 36476.3 3511.81   2
  -2   2 -12 38229.8 3509.58   4
   2   2  12 35621.9 3492.44   2
  -2   2 -12 38893.0 3520.36   3
   2  -2 -12 32399.9 3540.67   3
  -2  -2  12 41985.1 3529.34   5
  -2  -2  12 34958.3 3518.63   6
   2   2  12 37177.7 3512.03   6
   2   2  12 38892.1 3532.35   1
  -2   2 -12 37782.5 3532.86   1
  -2  -2  12 41013.1 3532.27   1
  -2  -2  13 87.4802 36.1507   6
   2   2  13 211.154 40.7699   6
  -2   2 -13 198.468 43.8192   3
  -2  -2  13 161.442 44.8501   5
   2   2  13 98.9603 36.3234   1
  -2   2 -13 123.981 51.7827   1
   2   2  13 143.201 26.2024   2
   2  -2 -13 47.8528 40.6883   4
  -2   2 -13 141.685 37.2741   4
   2  -2 -13 56.9147 31.5390   2
  -2  -2  13 138.533 44.9399   1
   2  -2 -13 225.865 58.8414   3
  -2  -2  13 74.6796 49.5388   1
   2  -2 -13 121.066 44.9047   1
  -2   2 -13 176.329 49.4694   1
   2   2  13 102.533 42.9780   1
   2  -2 -14 28899.7 2953.59   4
   2  -2 -14 19004.6 2909.31   2
  -2  -2  14 33461.3 2979.94   1
   2  -2 -14 32818.0 2952.87   1
  -2  -2  14 33436.1 2937.65   6
   2   2  14 35795.7 2927.70   6
   2  -2 -14 33111.7 2966.71   3
  -2   2 -14 34364.4 2942.38   3
   2   2  14 33304.5 2923.63   5
   2   2  14 35265.4 2945.40   1
  -2   2 -14 35281.7 2955.87   1
  -2  -2  14 34587.7 2949.96   1
  -2   2 -15 261.292 75.6324   1
   2   2  15 449.037 70.0411   1
  -2  -2  15 277.002 81.6456   1
  -2  -2  15 279.758 58.8649   6
   2   2  15 274.840 51.8066   6
  -2   2 -15 313.341 65.7661   3
   2   2  15 437.916 77.4174   1
  -2   2 -15 224.591 63.1825   1
  -2  -2  15 377.216 68.6525   5
   2   2  15 258.397 38.4781   2
   2   2  15 362.817 55.5593   5
   2  -2 -15 245.613 69.4500   4
  -2   2 -15 258.887 50.9029   4
   2  -2 -15 251.975 72.1348   3
  -2  -2  15 317.860 69.9668   1
   2  -2 -15 246.514 63.9941   1
   2  -2 -15 149.219 42.4651   2
   2   2  16 463.081 69.3047   2
  -2  -2  16 852.864 111.055   5
   2   2  16 749.523 90.5404   5
   2   2  16 862.051 96.4923   6
  -2  -2  16 507.039 93.1022   6
   2  -2 -16 420.106 98.6180   1
  -2   2 -16 801.183 117.947   1
   2   2  16 581.426 108.327   1
   2  -2 -16 409.801 100.927   4
  -2   2 -16 651.431 90.6247   4
  -2   2 -16 573.616 119.283   1
  -2   2 -16 1047.59 128.524   3
   2   2  16 738.745 107.009   1
   2  -2 -16 660.621 112.899   1
   2  -2 -16 627.976 118.932   3
  -2  -2  16 739.802 115.621   1
   2   2  17 40.8899 23.2197   6
  -2  -2  17 23.8987 28.8776   1
   2   2  17 38.3635 26.7790   1
  -2   2 -17 21.3506 48.1555   1
  -2  -2  17 35.4998 28.5990   6
  -2  -2  17 13.2296 22.6574   5
   2  -2 -17-16.8981 14.5898   1
  -2   2 -17 46.9462 29.8905   1
   2   2  17 15.9751 23.6824   1
  -2   2 -17-16.1859 23.9917   3
   2   2  17 50.5530 18.6047   5
   2  -2 -17 16.2481 24.0829   4
  -2   2 -17 8.39242 12.6112   4
  -2  -2  17 15.0974 25.8219   1
   2  -2 -17 30.8109 26.3442   1
   2  -2 -17 18.8895 27.9611   3
   2  -2 -17-5.64781 13.8150   2
  -2  -2  18 72.4850 32.9166   6
  -2  -2  18 49.9165 37.1509   1
  -2   2 -18 21.5931 26.4865   1
   2   2  18 65.6551 33.9183   1
  -2  -2  18 81.6129 35.1086   5
   2   2  18 42.9996 23.3834   5
   2   2  18 83.8161 40.6834   1
   2  -2 -18 17.1264 29.5978   1
   2  -2 -18 15.9310 27.5945   4
  -2   2 -18 70.8470 28.6612   4
  -2  -2  18 95.8534 43.3083   1
   2  -2 -18 62.4667 35.5395   1
   2  -2 -18 19.2014 28.7635   3
   2  -2 -18 48.3809 20.8033   2
  -2   2 -19 18.6261 22.4669   3
  -2  -2  19 13.7742 20.3565   5
  -2   2 -19-15.4744 22.8589   1
   2  -2 -19 17.0763 32.5373   1
  -2  -2  19 11.7434 17.3692   6
   2   2  19 7.45632 15.6076   5
   2  -2 -19 15.4434 22.8132   4
  -2   2 -19 28.4114 19.7960   4
   2   2  19 16.6930 17.4580   6
  -2  -2  19 16.1785 19.5259   1
   2  -2 -19 57.0951 32.4349   3
  -2  -2  19-25.1250 30.2817   1
  -2   2 -19 41.4617 35.3260   1
   2  -2 -19 4.06957 13.4858   2
  -2   2 -20 27301.8 2584.08   3
   2  -2 -20 31407.4 2591.18   3
   2   2  20 35031.9 2542.60   5
  -2  -2  20 22726.5 2593.52   1
  -2   2 -20 27541.6 2545.60   4
  -2   2 -20 15276.5 2536.30   1
  -2  -2  20 24654.5 2562.56   1
   2  -2 -20 27823.7 2564.52   4
  -2  -2  20 29349.6 2552.38   6
  -2  -2  21-13.3641 16.0920   5
   2  -2 -21-18.7136 22.5329   3
   2  -2 -21-14.0982 16.9759   4
   2   2  21 7.97544 13.5815   5
  -2  -2  21 11.5960 13.9632   6
  -2  -2  22 21655.8 1545.04   5
  -2   2 -22 12688.2 1511.99   4
   2  -2 -22 19955.8 1572.30   3
  -2   2 -22 12664.8 1541.94   3
   2  -2 -22 24698.6 1559.77   4
   2   2  22 13478.5 1508.69   6
  -2  -2  22 14472.2 1516.52   6
  -2   2 -23 62.6179 32.5496   4
   2   2  23 55.1545 22.9809   5
  -2  -2  23 43.3097 26.7009   6
   2   2  23 33.6426 22.2395   6
   2  -2 -23 112.063 40.0810   4
   2  -2 -24 7440.60 756.225   3
  -2   2 -24 7676.93 730.037   4
   2   2  24 6787.50 715.319   5
  -2  -2  24 9303.45 743.763   5
   2   2  24 7611.64 721.874   6
   2  -2 -24 8282.12 740.027   4
   2   2  25 81.2187 25.6725   5
  -2   2 -25 36.3856 27.3481   3
   2  -2 -25 30.9778 29.9613   3
  -2  -2  25 61.1165 30.5073   5
  -2  -2  25 9.62325 17.2242   6
   2   2  25 61.4243 20.8167   6
   2  -2 -25 75.9056 32.4189   4
   2   2  26 189.693 38.7538   5
  -2   2 -26 137.300 51.6631   3
  -2  -2  26 343.149 56.7004   5
   2  -2 -26 272.904 55.2433   4
  -2  -2  26 232.818 48.3296   6
   2  -2 -26 359.773 76.0803   3
   2   2  26 259.783 43.8599   6
   2  -2 -27-9.42316 16.0536   4
  -2   2 -27 6.76550 11.5311   2
   2   2  27 5.27872 10.0620   5
  -2  -2  27 8.40552 12.4054   5
   2   2  27 10.8803 10.3689   6
  -2  -2  27-8.60766 10.3762   6
   2  -2 -27 13.4705 16.2271   3
   2  -2 -28 438.500 76.9073   4
   2  -2 -28 628.652 92.8687   3
  -2  -2  28 686.143 81.9760   5
  -2  -2  28 585.530 78.7667   6
   2   2  28 439.737 64.1221   6
  -2  -2  29-7.25429 8.74299   6
   2  -2 -29 8.20085 18.4772   4
   2   2  29 4.62939 8.82168   6
   2   2  29 13.0682 10.4969   5
  -2   2 -29-13.7826 11.7407   3
   2  -2 -29 11.2264 16.5597   3
  -2  -2  29-7.13918 10.5349   5
   2   2  30 2775.67 280.007   5
  -2  -2  30 3249.03 292.909   5
  -2  -2  30 2907.41 290.769   6
   2   2  30 2887.18 281.996   6
  -2   2 -30 2070.73 301.516   3
  -2  -2  31-5.88197 8.71249   5
   2   2  31 15.4215 11.4002   5
  -2  -2  32 8291.15 793.337   5
  -2  -3 -30 10.8966 18.5824   3
  -2  -3 -29 129.858 31.4317   4
   2   3 -29 94.4587 25.8275   2
   2   3 -29 94.5643 29.7562   3
  -2  -3 -29 143.593 43.2675   3
  -2  -3 -28-7.27605 10.7298   4
  -2   3  28-3.60122 9.19828   5
   2   3 -28 5.91586 11.2626   2
   2   3 -28 20.2373 19.2639   3
  -2  -3 -28 26.1889 19.3101   3
  -2  -3 -27-7.75578 13.2161   4
  -2   3  27-3.73766 6.38416   5
   2   3 -27-6.22237 11.8567   2
  -2  -3 -27-14.2571 12.1489   3
   2   3 -27-11.2268 13.5270   3
  -2  -3 -26-7.87855 9.48830   4
   2  -3  26-6.90756 13.1520   6
  -2   3  26 7.89856 6.72767   5
   2   3 -26-12.0218 0.19423   3
  -2  -3 -26 15.4416 22.7721   3
   2   3 -25-12.7931 15.4068   3
  -2  -3 -25 16.5944 24.4734   3
  -2  -3 -25-8.43314 16.0580   4
   2  -3  25-7.57888 11.1807   6
   2   3 -25 14.2442 13.5626   2
  -2   3  25-4.09755 7.80702   5
  -2  -3 -24-17.6234 21.2207   3
   2   3 -24-13.7165 11.6800   3
  -2  -3 -24 8.48781 12.5184   4
   2  -3  24 8.31768 14.1648   6
   2   3 -24-7.79742 11.5004   2
  -2   3  24-4.33605 7.38618   5
   2   3 -23 14.6587 21.6302   3
  -2  -3 -23-9.13541 15.5744   4
   2   3 -23 8.34716 14.2339   2
   2  -3  23 18.2616 23.3344   6
  -2   3  23 9.05947 10.9346   5
  -2   3  22 9.31558 11.9062   6
   2  -3  22-9.99825 14.7517   6
  -2   3  22 4.81211 8.20754   5
   2   3 -22 15.7592 13.4257   3
  -2  -3 -22 19.0543 36.2786   3
   2   3 -21 86.3154 29.8098   2
  -2   3  21 32.0154 13.7348   6
   2  -3  21 73.4106 32.5310   6
  -2  -3 -21 19.2717 33.1472   3
   2   3 -21 16.9555 29.2479   3
  -2  -3 -21 81.5549 31.6416   4
   2  -3  21 52.3148 28.5554   2
  -2   3  21 46.1096 16.4073   5
  -2  -3 -20-11.0677 16.3220   4
  -2  -3 -20 19.0633 28.1125   3
   2   3 -20 10.4009 21.6916   2
  -2   3  20-4.56349 8.68928   6
   2  -3  20 11.3603 19.3450   6
   2   3 -20 18.1888 15.4868   3
   2  -3  19 682.479 98.0800   6
  -2   3  19 612.342 72.0886   6
  -2  -3 -19 442.277 104.692   3
   2   3 -19 599.669 94.1740   2
  -2  -3 -19 583.360 90.3617   4
   2   3 -19 430.952 101.720   3
  -2   3  19 540.648 72.5174   5
  -2  -3 -18 38.1938 26.5861   4
   2   3 -18 24.3853 27.4990   2
   2   3 -18-21.0661 25.4016   3
   2  -3  18 12.8904 21.9922   6
  -2   3  18 13.7064 11.0863   6
  -2   3  18 12.4079 10.6516   5
  -2  -3 -18 17.3980 14.8753   3
  -2  -3 -17 108.592 42.6459   4
   2   3 -17 173.200 43.4020   2
  -2   3  17 106.292 28.6032   5
   2   3 -17 111.764 39.1863   1
   2  -3  17 92.5283 32.4353   2
   2  -3  17 67.1785 33.6034   6
  -2   3  17 85.6979 22.5833   6
   2  -3  17 84.2479 43.9836   1
   2   3 -17 45.3751 44.1354   3
  -2  -3 -17 64.3682 39.8001   3
  -2   3  16 7.12034 19.1707   5
   2   3 -16-11.6200 13.9914   1
   2  -3  16 8.65809 10.4251   1
   2  -3  16-11.2914 16.6512   2
  -2  -3 -16-14.9159 25.3990   4
  -2  -3 -16-14.5993 24.8599   3
  -2   3  16 16.7008 28.4383   1
   2  -3  16-13.7474 23.4093   6
  -2   3  16 4.57544 11.0184   6
   2   3 -16-24.4087 29.3897   3
   2   3 -16 22.2470 32.8072   1
   2   3 -15 26.2509 32.0321   3
  -2  -3 -15 64.2565 32.0104   1
  -2   3  15 13.2417 23.1390   1
  -2   3  15 89.4968 29.8450   5
   2   3 -15 86.6260 33.6440   1
   2  -3  15 18.8895 21.9007   1
   2  -3  15 34.7779 24.7286   2
  -2  -3 -15 49.2995 34.6632   4
   2   3 -15 79.3903 36.1425   2
  -2   3  15 45.5115 32.0620   1
   2   3 -15 40.9544 35.2538   1
   2  -3  15 41.3588 29.2171   6
  -2  -3 -15 26.1073 25.3889   3
   2   3 -14-28.1262 24.0564   3
  -2   3  14 13.5610 20.1292   1
  -2  -3 -14 10.2100 15.2301   1
  -2   3  14 52.4124 23.6306   5
   2   3 -14 10.0382 17.2464   1
   2  -3  14 9.61814 11.8059   1
   2  -3  14 55.8693 30.1716   2
  -2  -3 -14-17.6602 36.9018   4
  -2   3  14 13.8862 23.7565   1
   2   3 -14 18.8696 27.9209   1
  -2  -3 -14 34.5766 29.5279   3
   2  -3  14 13.5559 23.1967   6
   2   3 -14 16.6749 31.8285   2
  -2   3  13 250.238 50.6951   5
   2  -3  13 115.145 39.9067   1
   2   3 -13 278.178 54.7034   1
  -2  -3 -13 225.873 51.8026   3
   2   3 -13 251.501 71.2032   2
  -2   3  13 265.869 59.3995   1
   2   3 -13 119.416 65.3265   3
  -2   3  13 260.778 58.9253   1
   2   3 -13 139.805 55.2062   1
   2  -3  13 327.093 62.1746   6
  -2   3  13 136.167 34.1555   6
  -2   3  12 32.2504 26.0141   5
  -2  -3 -12 59.5750 32.1817   1
   2  -3  12 36.6392 20.7917   1
   2  -3  12 33.3031 26.8551   2
  -2  -3 -12 64.9360 52.1878   4
   2   3 -12 57.3956 43.1726   2
  -2   3  12 4.71716 11.6446   6
   2  -3  12 25.8678 24.7563   6
  -2   3  12 12.5438 15.3191   1
  -2  -3 -12 54.0897 21.8597   1
   2   3 -12 16.4766 28.1732   1
   2   3 -12 63.3971 54.0373   3
  -2  -3 -12-9.10642 19.1634   3
   2  -3  11 248.641 56.9771   2
  -2  -3 -11 257.560 60.4670   1
   2   3 -11 285.894 55.4821   1
   2  -3  11 324.021 58.1035   1
   2  -3  11 377.953 69.0863   1
  -2   3  11 428.415 72.4409   1
  -2  -3 -11 424.530 63.1904   1
  -2   3  11 415.334 69.5001   5
  -2  -3 -11 623.574 120.972   4
   2   3 -11 261.128 78.3516   2
  -2   3  11 371.389 64.3361   1
  -2   3  11 246.994 42.0206   6
   2  -3  11 291.715 65.5849   6
   2   3 -11 534.813 133.725   3
  -2  -3 -11 268.264 52.8253   3
  -2   3  10-3.41796 8.73028   6
  -2  -3 -10 9.99635 14.7414   5
  -2   3  10-10.4866 8.92842   1
   2  -3  10-10.5125 12.6578   1
  -2  -3 -10 7.93979 13.5200   1
   2  -3  10-10.7645 20.4935   2
  -2   3  10-13.5229 28.2022   5
  -2   3  10-4.76531 9.93816   6
  -2  -3 -10 51.9507 44.2311   4
   2   3 -10-15.1451 22.3341   1
   2   3 -10 34.7170 51.1963   3
  -2   3  10 9.90076 16.8591   1
   2  -3  10 8.37326 14.2581   1
  -2  -3 -10 11.3398 23.6492   1
   2   3 -10-8.15797 17.0135   1
  -2  -3 -10-7.21113 8.68276   3
   2   3 -10 20.7140 30.5465   2
  -2  -3  -9 827.994 106.099   5
  -2  -3  -9 908.672 99.5323   1
  -2   3   9 719.820 81.6073   6
  -2   3   9 746.099 87.8521   6
  -2   3   9 737.000 115.934   5
   2   3  -9 691.080 129.971   2
  -2  -3  -9 1088.55 177.707   4
  -2  -3  -9 662.975 92.1244   3
   2  -3   9 614.618 101.553   2
   2   3  -9 321.747 129.829   3
   2  -3   9 817.026 104.805   1
   2   3  -9 613.499 112.695   1
   2   3  -9 699.260 95.1283   1
   2  -3   9 827.063 99.4332   1
  -2  -3  -9 868.270 114.434   1
  -2   3   9 626.389 99.7200   1
  -2  -3  -8 161.202 39.9419   5
   2  -3   8 84.5937 28.4405   1
  -2  -3  -8 108.533 38.1944   1
  -2   3   8 82.5242 22.0221   6
   2  -3   8 45.3231 33.3485   2
   2   3  -8 132.269 46.0844   1
  -2   3   8 61.3431 24.2778   1
  -2  -3  -8 156.920 89.1193   4
  -2  -3  -8 76.9735 25.6187   1
   2  -3   8 82.0856 32.4531   1
   2   3  -8 81.1026 29.6058   1
  -2  -3  -8 107.697 27.1503   3
   2  -3   8 145.285 39.6438   6
  -2   3   8 119.346 20.8261   6
   2  -3   7 1438.23 172.357   2
  -2  -3  -7 1541.34 170.451   5
  -2   3   7 1520.62 198.936   5
  -2   3   7 1583.19 158.453   1
  -2  -3  -7 1561.14 152.893   1
   2   3  -7 1488.62 182.304   1
   2   3  -7 1428.97 199.703   2
   2   3  -7 1121.05 127.417   4
  -2  -3  -7 1768.75 259.258   4
  -2  -3  -7 1194.58 143.052   3
   2  -3   7 1356.75 156.119   1
  -2   3   7 1413.12 164.572   1
  -2   3   7 1446.93 141.047   6
   2  -3   7 1658.56 167.162   6
   2  -3   7 1386.10 149.369   1
  -2  -3  -7 1372.19 168.832   1
   2   3  -7 1598.64 155.948   1
  -2   3   6 53.7156 16.6350   6
   2  -3   6 18.8399 22.9025   6
  -2   3   6 17.5120 12.6928   6
  -2  -3  -6 26.2624 25.1972   5
   2  -3   6 35.6054 30.4781   2
  -2  -3  -6 35.9188 16.0736   3
  -2   3   6 18.7971 27.8984   5
   2   3  -6 57.5583 40.1368   2
  -2  -3  -6 36.2778 43.7946   4
   2   3  -6 17.3624 9.76225   4
  -2  -3  -6 52.2396 20.2920   1
  -2   3   6 28.2848 24.2874   1
   2  -3   6 44.1710 25.1444   1
  -2  -3  -6 11.3505 17.0327   1
   2   3  -6 69.3557 35.5699   1
  -2   3   6 7.54820 11.5691   1
   2   3  -6 74.0006 23.7840   1
   2  -3   6 51.9526 19.4111   1
   2   3  -6 33.3692 40.3023   3
  -2   3   5 674.320 82.9348   1
   2   3  -5 431.571 120.534   3
  -2  -3  -5 562.805 93.8389   5
   2  -3   5 710.894 98.2790   2
  -2   3   5 495.036 68.1490   6
   2  -3   5 691.180 87.2941   6
  -2   3   5 550.740 67.0016   6
  -2   3   5 625.902 113.145   5
   2   3  -5 444.336 62.4525   4
  -2  -3  -5 903.945 174.880   4
  -2  -3  -5 511.803 65.5367   3
   2   3  -5 745.119 119.954   2
   2  -3   5 622.681 76.4453   1
   2   3  -5 651.759 84.1259   1
   2   3  -5 728.108 102.657   1
  -2  -3  -5 539.255 75.9872   1
  -2   3   5 692.902 87.1988   1
  -2  -3  -4 132.762 44.4593   5
   2  -3   4 109.132 36.5940   2
  -2   3   4 40.8016 39.6054   5
   2   3  -4 51.9200 39.7486   2
  -2  -3  -4 152.291 86.1123   4
   2   3  -4 54.7592 18.6763   4
  -2   3   4 44.8472 25.8379   1
   2   3  -4 84.7868 40.6860   1
   2  -3   4 81.4368 27.9505   1
  -2  -3  -4 64.0473 22.3750   1
  -2   3   4 101.253 29.9271   1
   2   3  -4 142.146 35.0112   1
   2  -3   4 120.552 34.3824   6
  -2   3   4 73.1463 18.2101   6
  -2  -3  -3 1751.56 212.180   5
   2  -3   3 1529.66 204.183   2
  -2   3   3 1237.87 220.240   5
   2   3  -3 1644.76 214.201   2
   2   3  -3 1421.10 173.343   4
  -2   3   3 1783.06 199.175   4
  -2   3   3 2032.85 192.278   1
   2  -3   3 1878.33 183.466   1
  -2  -3  -3 1365.69 198.269   1
   2   3  -3 1545.10 197.744   1
   2   3  -3 2183.61 199.329   1
   2  -3   3 1759.67 191.350   1
  -2  -3  -3 1711.13 187.168   1
   2  -3   3 1950.03 197.642   6
  -2   3   3 1641.49 173.490   6
   2   3  -2 223.095 61.6485   3
   2  -3   2 225.587 39.0543   1
   2  -3   2 221.757 50.8261   2
  -2   3   2 152.527 28.3731   6
  -2   3   2 81.7759 45.7237   5
   2   3  -2 118.894 48.5204   2
  -2  -3  -2 206.159 84.3758   4
   2   3  -2 184.586 34.4873   3
  -2   3   2 196.986 45.7816   4
   2   3  -2 137.391 41.5959   1
  -2   3   2 149.556 37.0916   1
  -2  -3  -2 136.491 42.3212   1
   2  -3   2 226.113 46.9542   6
  -2   3   2 164.090 34.4636   1
  -2  -3  -2 215.121 39.2443   1
   2  -3   2 145.366 35.0740   1
   2   3  -1 10.0929 17.1950   3
   2  -3   1 5.94978 11.3403   1
  -2   3   1 12.1357 11.4359   6
  -2   3   1 19.7684 16.8398   5
   2  -3   1 24.9533 23.7593   2
  -2   3   1 6.71133 16.1710   1
   2  -3   1 20.7688 15.6041   1
  -2  -3  -1-7.59559 14.4707   1
   2   3  -1 41.0191 30.8047   2
  -2  -3  -1 30.4324 36.6468   4
  -2   3   1 11.0060 20.9603   4
   2  -3   1-14.2691 21.0494   3
   2   3  -1 9.77866 8.34342   3
  -2  -3  -1-10.6138 15.6614   1
  -2   3   1 13.4292 11.4467   1
   2   3  -1-10.0490 12.1120   1
  -2  -3  -1-13.6116 20.0801   5
   2  -3   1-7.50757 9.05605   6
   2   3   0 10.2620 15.1399   1
   2  -3   0 6.03705 11.5024   1
  -2  -3   0 7.75861 16.1870   1
   2  -3   0 6.34772 12.0934   1
  -2   3   0-6.52552 12.4316   1
  -2  -3   0 13.7355 16.5447   5
   2  -3   0 12.3548 21.0427   2
  -2   3   0 18.5204 22.3045   5
   2  -3   0-6.55002 12.4782   6
  -2  -3   0-25.4219 61.2210   4
  -2   3   0 10.7179 15.8119   4
   2  -3   0-14.4487 17.4032   3
   2   3   0 5.67837 16.7537   3
   2   3   0 7.83961 11.0781   3
  -2   3   0 6.86970 11.7067   1
  -2  -3   0 22.0409 18.7712   1
  -2  -3   1 7.83408 17.6520   1
   2   3   1 7.83750 13.3523   1
  -2   3  -1-6.98981 14.5833   1
   2   3   1 5.94460 11.6043   3
   2  -3  -1 6.17944 11.7718   1
   2   3   1 10.2470 17.4537   1
   2  -3  -1 6.10134 13.7503   6
  -2   3  -1 20.1304 16.1643   5
  -2  -3   1-13.4143 19.7862   5
  -2   3  -1 16.6660 24.5805   5
   2  -3  -1-12.3022 23.4246   2
  -2  -3   1 40.2435 38.3100   4
   2   3   1 34.6080 29.4683   2
   2  -3  -1-15.0283 18.0999   3
  -2   3  -1-10.4373 23.5149   4
   2  -3  -1 5.56047 8.21052   1
   2   3   1 3.26810 7.37356   3
  -2  -3   1-11.3156 21.5467   1
  -2   3  -1 14.3246 12.2032   1
  -2  -3   2 148.843 35.5510   1
  -2  -3   2 268.414 55.5239   6
   2  -3  -2 184.372 34.3307   6
   2   3   2 227.978 58.9783   6
   2   3   2 147.403 23.0418   3
  -2   3  -2 215.292 36.1059   5
  -2  -3   2 78.0410 41.3802   5
   2   3   2 257.117 48.6561   1
   2  -3  -2 173.091 35.5761   1
  -2  -3   2 277.971 68.8142   4
   2   3   2 137.374 41.2036   2
   2  -3  -2 167.222 50.8529   3
   2  -3  -2 141.753 32.2367   1
   2   3   2 150.741 26.8271   3
  -2   3  -2 187.130 38.1985   1
  -2  -3   2 178.684 50.0369   1
   2   3   3 1599.67 199.923   6
   2  -3  -3 2098.65 204.933   2
  -2  -3   3 1819.98 199.469   5
  -2   3  -3 1860.67 170.512   5
  -2  -3   3 1560.38 199.266   1
   2   3   3 1704.86 189.769   2
  -2   3  -3 1876.13 189.738   4
  -2  -3   3 1962.12 201.380   4
  -2  -3   3 1747.63 184.976   1
   2   3   3 1265.62 163.218   3
   2  -3  -3 1803.07 207.230   3
   2   3   3 1525.79 157.480   3
   2  -3  -3 1622.54 174.688   1
  -2   3  -3 1825.54 182.916   1
   2   3   3 1847.24 189.997   1
   2  -3  -3 1325.98 171.574   1
  -2  -3   3 1275.53 190.477   6
  -2  -3   4 118.011 44.1911   6
   2   3   4 103.077 33.1931   1
  -2   3  -4 121.615 28.7284   1
  -2  -3   4 182.754 37.4291   1
   2   3   4 89.3878 40.2493   6
  -2   3  -4 77.6065 18.4174   5
  -2  -3   4 122.710 35.8332   5
   2  -3  -4 69.7208 31.0528   2
  -2   3  -4 31.8770 27.8193   5
  -2  -3   4 103.059 32.2500   4
   2   3   4 102.265 33.8890   2
  -2   3  -4 123.053 34.6900   4
   2  -3  -4 92.1374 24.5563   1
   2   3   4 56.0371 22.2985   3
   2  -3  -4 76.4112 30.4932   3
   2  -3  -4 90.9846 24.8188   1
  -2   3  -4 85.5684 28.7933   1
   2  -3  -5 685.131 93.8604   2
  -2   3  -5 548.540 84.3374   3
   2   3   5 420.496 78.3575   3
  -2   3  -5 629.334 81.1259   1
  -2   3  -5 514.437 61.3918   5
   2   3   5 429.839 88.9551   6
  -2   3  -5 674.124 72.8355   5
  -2  -3   5 614.122 94.1846   5
  -2  -3   5 451.051 78.8295   1
   2   3   5 616.510 84.2153   2
  -2  -3   5 553.939 73.0231   4
  -2  -3   5 693.777 100.366   1
   2   3   5 657.220 84.9141   1
  -2   3  -5 409.657 73.4987   4
   2  -3  -5 609.875 100.102   3
  -2  -3   5 443.213 87.2495   6
   2  -3  -5 619.466 81.9594   1
   2   3   5 829.721 96.6240   1
  -2   3  -5 667.223 85.8862   1
   2  -3  -5 522.776 72.2872   1
   2   3   6 11.6034 17.3675   3
  -2   3  -6 19.9167 19.1902   3
   2   3   6 55.0842 27.2398   1
   2   3   6 51.8930 22.2900   1
  -2  -3   6 18.6450 17.9953   1
  -2   3  -6 17.7656 21.5965   1
   2   3   6 23.2001 17.3626   6
  -2   3  -6 29.5713 7.89197   5
  -2  -3   6 35.6002 22.7865   5
  -2   3  -6 36.0010 8.92838   5
   2  -3  -6 32.3743 26.1566   2
  -2  -3   6 37.2757 14.1494   4
  -2   3  -6 22.9659 18.6731   4
  -2  -3   6 25.9577 24.8873   6
   2  -3  -6 61.6969 32.3043   3
  -2  -3   6 13.0011 24.9293   1
   2   3   6 30.7931 19.8864   2
  -2  -3   7 1457.85 172.643   5
  -2  -3   7 1566.73 165.872   1
  -2  -3   7 1603.06 178.008   6
   2   3   7 1088.79 157.709   6
  -2  -3   7 1392.72 174.177   1
  -2   3  -7 1751.62 174.508   1
  -2   3  -7 1166.22 151.034   4
   2   3   7 1432.24 161.473   1
   2  -3  -7 1576.82 187.301   3
  -2   3  -7 1309.96 161.548   3
   2  -3  -7 1444.51 166.870   2
   2  -3  -7 1432.64 154.472   1
   2   3   7 1237.47 160.873   1
  -2   3  -7 1451.12 161.300   1
   2  -3  -7 1202.30 160.205   1
   2   3   8 105.393 32.9375   6
   2   3   8 90.2571 27.7481   1
  -2   3  -8 79.4044 31.9290   1
  -2  -3   8 99.5816 32.6023   5
   2  -3  -8 68.7368 29.2501   2
  -2  -3   8 134.144 41.2766   6
   2   3   8 65.2906 23.3751   2
  -2   3  -8 93.2626 28.2057   4
   2  -3  -8 102.113 29.2914   1
  -2   3  -8 93.0576 30.2782   1
  -2  -3   8 91.1378 35.0884   1
   2  -3  -8 155.769 44.9608   3
  -2   3  -8 120.576 32.9314   3
   2   3   8 65.0367 37.7907   3
   2  -3  -8 107.351 37.6960   1
  -2  -3   8 134.754 45.4001   1
  -2   3  -9 810.007 113.098   1
   2  -3  -9 702.029 99.0111   1
  -2  -3   9 737.718 108.434   6
   2   3   9 674.418 97.3428   6
   2   3   9 691.318 87.5883   2
  -2   3  -9 833.573 101.236   3
  -2   3  -9 667.217 91.4242   4
   2   3   9 716.286 122.314   3
   2  -3  -9 1007.37 128.843   3
   2   3   9 689.289 95.7330   1
  -2  -3   9 859.703 109.063   5
   2  -3  -9 766.304 97.6558   1
   2   3   9 761.195 104.267   1
  -2   3  -9 828.888 101.978   1
  -2  -3   9 620.381 99.1115   1
  -2   3 -10 14.3950 24.5124   1
   2   3  10 7.77257 11.4633   1
   2   3  10-9.96168 20.7758   1
  -2   3 -10 8.89819 15.1529   1
   2  -3 -10-8.82063 18.3962   1
   2   3  10 8.58480 17.9044   6
  -2  -3  10-11.6434 17.1711   6
   2  -3 -10-8.47781 12.5031   2
   2  -3 -10 14.6741 24.9877   4
  -2   3 -10 6.81543 12.9763   4
  -2  -3  10 8.55111 16.2805   1
   2  -3 -10-15.2502 18.3631   3
   2   3  10 4.38588 9.88109   2
   2  -3 -10-9.04740 7.70484   1
   2  -3 -11 239.215 49.4984   2
   2   3  11 294.439 63.0807   1
  -2   3 -11 286.485 56.0682   1
   2  -3 -11 344.221 61.8467   1
   2   3  11 333.131 57.1841   6
  -2  -3  11 354.472 63.0930   6
   2  -3 -11 343.839 74.5059   4
   2   3  11 255.230 42.7201   2
   2  -3 -11 479.043 84.7855   3
   2  -3 -11 257.822 57.5450   1
  -2  -3  11 430.742 66.7339   5
  -2   3 -11 238.902 65.9294   1
   2   3  11 301.156 51.1847   1
  -2  -3  12 22.0312 23.0526   6
   2   3  12 7.47759 14.3637   6
  -2  -3  12 10.3934 12.6597   5
   2   3  12 30.2238 15.8736   1
  -2   3 -12 17.5136 33.3972   1
   2  -3 -12 13.8243 17.7584   2
   2  -3 -12 15.3003 29.1914   4
  -2   3 -12 13.1780 12.6892   4
  -2  -3  12 36.5433 20.6681   1
   2  -3 -12-9.51341 16.3120   1
   2  -3 -12 59.1260 30.8862   3
   2   3  12 44.9224 23.4995   1
  -2   3 -12 19.6646 14.6251   1
   2  -3 -12 46.0940 31.0845   1
  -2  -3  13 274.266 55.0245   6
   2   3  13 277.944 45.8694   6
   2   3  13 186.351 54.6225   1
  -2   3 -13 209.936 49.8700   1
  -2  -3  13 296.781 54.1753   5
  -2   3 -13 209.730 64.0282   1
   2   3  13 210.477 42.1420   1
  -2   3 -13 175.897 42.5690   3
   2  -3 -13 295.000 44.8674   2
   2  -3 -13 312.257 68.1994   4
  -2   3 -13 158.771 38.2480   4
  -2  -3  13 202.649 45.0604   1
   2  -3 -13 179.841 45.5487   1
   2  -3 -13 222.912 57.3754   3
   2   3  13 186.149 29.0344   2
  -2   3 -14 44.0601 23.8400   3
   2   3  14 26.5114 25.3441   1
   2  -3 -14 14.5259 21.5479   1
  -2  -3  14 42.5927 24.0996   5
  -2  -3  14 20.2159 29.9033   1
  -2   3 -14 19.6606 29.0870   1
   2   3  14 16.1555 13.9518   1
   2   3  14 8.88137 8.11242   2
   2  -3 -14 47.6311 33.1939   4
  -2   3 -14 43.6077 19.9826   4
  -2  -3  14 10.1617 12.4563   1
   2  -3 -14 10.5355 15.7110   1
   2   3  14 41.2013 18.6352   6
   2  -3 -14 14.9214 18.1176   3
  -2   3 -15 19.0978 20.4911   3
  -2   3 -15 119.167 39.5904   1
   2  -3 -15 30.1840 31.8425   1
   2   3  15 14.2286 21.5307   1
  -2   3 -15 20.3411 34.9718   1
  -2  -3  15 85.6629 44.9228   1
  -2  -3  15 33.0539 25.2843   5
   2  -3 -15 51.5516 19.6090   2
   2   3  15 50.8258 18.1393   5
   2  -3 -15 96.3259 41.2893   4
  -2   3 -15 49.4484 20.9458   4
  -2  -3  15 21.3105 18.7751   1
   2  -3 -15 111.148 34.4600   1
   2  -3 -15 45.3798 26.2062   3
   2   3  15 66.8190 21.8269   6
   2  -3 -16 48.3046 36.2715   4
  -2   3 -16-6.21786 14.0091   4
  -2  -3  16 11.2503 16.5929   1
  -2  -3  16-10.9948 16.2162   6
  -2   3 -16 20.9458 17.8355   3
   2  -3 -16 10.2604 10.5027   2
  -2  -3  16 22.8288 38.8740   1
  -2   3 -16-20.4216 34.7752   1
  -2  -3  16-11.4545 19.5068   5
  -2   3 -16-12.4472 21.1971   1
   2  -3 -16-15.3634 13.0834   1
   2   3  16-14.9240 25.4143   1
   2  -3 -17 66.8868 18.7713   2
   2  -3 -17 48.0374 31.7593   4
  -2   3 -17 80.0789 26.3189   4
  -2  -3  17 129.902 36.7905   6
  -2  -3  17 48.2530 36.6769   1
  -2   3 -17 117.765 38.5591   3
   2  -3 -17 154.889 50.1401   3
  -2  -3  17 116.959 44.3103   5
  -2   3 -18 13.9419 14.5482   4
   2   3  18-6.55449 14.7747   6
   2  -3 -18 31.5769 26.8902   3
   2   3  18 6.53478 12.4528   5
  -2   3 -18 13.9923 16.8564   3
   2  -3 -18-15.7178 13.3933   4
  -2  -3  18 12.1563 10.3642   5
  -2  -3  18 10.9740 13.2246   6
  -2   3 -19 421.479 76.1528   4
   2   3  19 720.020 83.4444   6
  -2  -3  19 765.773 99.2474   6
   2  -3 -19 305.281 86.3462   4
  -2   3 -19 604.162 99.8212   3
   2  -3 -19 562.712 102.759   3
   2   3  19 602.230 78.2886   5
  -2  -3  19 540.690 93.7821   5
  -2   3 -20-8.14674 9.81034   4
   2   3  20-13.6008 11.5807   6
  -2  -3  20 11.1459 13.4213   6
   2  -3 -20 14.6419 30.5360   4
   2   3  20 6.59681 11.2341   5
  -2   3 -20-15.3720 22.6693   3
   2  -3 -20 16.1231 19.4138   3
  -2  -3  20-12.8660 10.9552   5
  -2   3 -21 61.2642 28.3109   4
   2   3  21 47.8270 23.0597   6
  -2  -3  21 11.0984 14.2384   6
   2  -3 -21 13.8805 17.4208   4
   2   3  21 81.0362 24.2102   5
  -2   3 -21 81.7040 37.1360   3
   2  -3 -21 64.9158 34.2006   3
  -2  -3  21 12.9756 19.7560   5
  -2   3 -22 9.22988 13.6118   4
  -2   3 -22-17.2774 20.8036   3
  -2  -3  22-10.7789 12.9793   6
   2   3  22 6.83573 11.6408   6
   2  -3 -22-13.0633 22.2447   4
  -2  -3  22-12.8604 15.4855   5
   2  -3 -22-16.1971 19.5029   3
   2   3  22 13.5537 11.5406   5
   2  -3 -23 15.9987 13.6225   3
  -2  -3  23-10.4930 12.6355   6
   2   3  23-6.94048 11.8196   5
  -2  -3  23 12.5154 10.6571   5
   2   3  23 7.32209 12.4693   6
  -2   3 -23 17.0662 20.5495   3
  -2   3 -24-17.5503 21.1371   3
  -2  -3  24-10.0938 8.60708   6
   2  -3 -24-11.3659 19.3599   4
   2   3  24 7.07221 8.52869   6
  -2  -3  24-11.9491 14.3954   5
   2  -3 -24-15.6140 18.8064   3
  -2  -3  25-9.59873 8.17382   6
  -2  -3  25-11.2325 16.5650   5
   2   3  25-6.74615 8.12424   5
   2   3  25 7.24463 10.6846   6
   2  -3 -25 10.5591 17.9808   4
  -2   3 -26-16.5498 19.9280   3
   2  -3 -26-9.78243 16.6587   4
   2   3  26 5.95849 10.1480   5
   2   3  26 6.63555 11.3007   6
   2   3  27 5.72647 9.75826   6
  -2  -3  27 8.52706 16.2381   6
  -2   3 -27 15.5854 18.7696   3
   2  -3 -27 18.0774 18.8540   4
  -2  -3  27-9.52941 14.0578   5
  -2   3 -27 6.75589 11.5101   2
   2   3  27-5.72561 8.45171   5
   2  -3 -27 13.5108 19.9276   3
  -2  -3  28-7.87776 13.4143   6
  -2   3 -28-6.45505 9.51911   2
  -2  -3  28-8.67001 14.7634   5
  -2   3 -28-14.6174 17.6003   3
   2  -3 -28 8.37872 17.4739   4
   2  -3 -28 12.5776 15.1442   3
   2   3  28 4.98678 7.35389   5
   2  -3 -29 139.192 41.0176   3
   2   3  29 119.281 25.1252   5
   2   3  29 108.456 25.0054   6
   2  -3 -29 77.7762 28.6976   4
  -2  -3  29 157.127 36.4690   5
  -2  -3  29 137.453 33.2918   6
   2   3  30 3.89239 8.77547   5
   2   4 -29 5.23757 8.93185   2
   2   4 -28 319.489 48.3718   2
   2  -4  27 7.13312 12.1465   6
  -2  -4 -27-6.97495 11.8772   4
   2   4 -27 10.5539 8.98589   3
  -2   4  27-3.52182 5.99734   5
   2   4 -27 5.88421 10.0199   2
   2  -4  26 189.453 41.7016   6
  -2  -4 -26 164.313 37.2202   4
   2   4 -26 267.398 43.3616   2
  -2   4  26 175.445 29.1396   5
   2   4 -26 146.659 44.2065   3
  -2   4  25 31.1523 12.0893   5
   2   4 -25 6.72667 15.2596   2
   2   4 -25-12.0049 10.3792   3
   2  -4  25-8.71014 12.9708   6
  -2   4  24 4844.63 454.446   5
  -2  -4 -24 4822.90 472.792   4
   2   4 -24 4691.76 466.208   2
  -2  -4 -24 3011.72 476.609   3
   2   4 -24 3605.09 478.178   3
   2  -4  24 6045.90 485.006   6
   2  -4  23 83.1437 28.4554   6
  -2  -4 -23 55.3913 29.8607   4
   2   4 -23 45.0759 21.8351   2
   2   4 -23 54.6486 35.2770   3
  -2  -4 -23 14.7433 35.8783   3
   2   4 -22 8811.43 1134.75   3
  -2  -4 -22 11754.0 1146.34   3
  -2   4  22 11797.0 1106.46   5
   2  -4  22 12031.5 1133.38   6
   2   4 -22 13178.4 1124.77   2
  -2  -4 -22 11712.5 1129.67   4
  -2  -4 -21 41.1014 21.4740   4
   2  -4  21 57.8134 26.0830   6
  -2   4  21 4.89112 7.34465   5
   2   4 -21 17.0520 19.2556   2
   2   4 -21 15.5682 18.7962   3
  -2  -4 -21-13.6167 23.2279   3
   2  -4  20 14239.4 1392.09   2
   2   4 -20 10362.8 1401.89   3
  -2  -4 -20 13365.9 1401.16   3
  -2   4  20 16368.0 1374.76   5
   2  -4  20 11376.7 1389.01   6
   2   4 -20 16230.1 1393.97   2
  -2  -4 -20 17220.9 1404.84   4
   2   4 -19 39.8702 29.5965   2
   2  -4  19 49.4313 25.9987   6
  -2  -4 -19 58.8860 30.2757   3
   2  -4  19 52.3328 26.9522   2
  -2   4  19 35.1321 17.6056   5
   2   4 -19 17.6976 15.4518   3
  -2  -4 -19 11.4166 22.0029   4
   2  -4  18 12.4252 18.4683   6
  -2   4  18 9.47656 13.5780   6
  -2  -4 -18-10.8194 18.5677   3
   2  -4  18 32.3894 22.6344   2
  -2  -4 -18 12.4549 21.3338   4
   2   4 -18 18.8295 16.1973   3
  -2   4  18 43.4599 18.4565   5
  -2   4  17 32.8891 18.7600   5
  -2  -4 -17 50.1342 24.2890   3
   2  -4  17 25.1653 26.3728   6
  -2   4  17 20.8547 14.2818   6
   2   4 -17 11.4130 21.8868   2
   2   4 -16 633.706 102.803   2
  -2  -4 -16 679.689 92.3695   3
  -2   4  16 809.150 91.3836   5
   2  -4  16 917.648 111.913   6
  -2  -4 -16 758.214 116.667   4
  -2  -4 -15 46.5495 32.4512   4
   2   4 -15 27.0605 25.8736   2
  -2  -4 -15 45.5345 29.1779   1
  -2   4  15 14.8064 14.1477   6
   2  -4  15 11.5686 19.8489   2
  -2   4  15 31.4049 20.2009   5
  -2  -4 -14 12322.7 1076.36   4
   2  -4  14 13598.4 1051.89   1
  -2  -4 -14 9634.17 1033.46   1
   2  -4  14 7412.92 1030.11   2
  -2   4  14 10739.3 1010.31   6
  -2   4  14 10995.2 1031.23   5
   2   4 -14 12935.4 1069.73   2
  -2  -4 -13 51.6228 29.5358   1
   2  -4  13 85.4008 36.6618   6
  -2   4  13 44.3817 15.7032   6
  -2   4  13 38.2578 27.4192   5
  -2  -4 -13 91.9947 41.7147   4
   2   4 -13 95.0098 40.7216   2
   2   4 -13 23.4628 28.6442   3
  -2   4  13 35.8647 28.9524   1
  -2  -4 -13 38.1387 21.0747   3
   2  -4  13 64.5039 30.7240   1
   2   4 -13 30.2461 31.8921   1
   2   4 -12 11127.7 1149.46   1
  -2   4  12 12346.5 1107.12   6
   2  -4  12 13707.5 1139.15   6
  -2  -4 -12 15529.2 1195.13   4
   2  -4  12 12874.9 1133.35   1
  -2  -4 -12 10722.3 1119.06   3
   2  -4  12 10685.5 1135.84   2
   2   4 -12 13123.9 1168.97   2
  -2  -4 -12 9838.21 1127.61   1
  -2   4  12 10239.9 1121.36   1
  -2   4  11 14.4256 13.4379   6
   2  -4  11 9.90244 20.6866   6
   2  -4  11-11.6669 14.0990   2
   2  -4  11 8.67464 18.1309   1
  -2   4  11 11.2682 16.6603   1
  -2  -4 -11 27.8753 16.8248   1
  -2   4  11-11.5838 17.1246   5
  -2  -4 -11 21.2958 31.4274   4
   2   4 -11 35.2401 42.4485   2
  -2   4  11 7.55154 17.0530   1
  -2  -4 -11 10.2163 19.4869   1
   2   4 -11 14.7656 12.6288   1
   2  -4  11 39.1939 17.6986   1
  -2  -4 -11 7.05167 8.57535   3
   2   4 -11 13.4547 19.8778   1
  -2  -4 -10 66126.6 6391.50   5
  -2   4  10 57898.4 6388.29   1
   2   4 -10 81892.0 6417.56   1
  -2  -4 -10 79850.1 6382.85   1
  -2   4  10 53735.4 6391.28   5
  -2  -4 -10 83735.9 6463.65   4
  -2   4  10 71240.2 6392.33   1
   2   4 -10 44295.4 6413.04   3
  -2  -4 -10 79904.6 6382.15   3
   2  -4  10 74860.0 6404.44   2
   2  -4  10 74857.9 6393.70   6
   2   4 -10 87583.7 6386.48   1
   2  -4  10 47097.2 6373.15   1
   2  -4   9 259.144 60.8562   2
  -2   4   9 153.332 52.1138   5
  -2   4   9 330.452 40.8537   6
   2  -4   9 228.374 49.2274   6
  -2  -4  -9 272.578 83.3295   4
   2   4  -9 204.105 69.4854   2
  -2  -4  -9 9.64470 52.3762   1
   2   4  -9 349.396 48.6136   1
   2  -4   9 220.659 48.0230   1
  -2  -4  -9 230.332 57.0630   5
  -2   4   9 253.889 54.2038   1
   2  -4   9 307.581 49.5138   1
  -2  -4  -9 315.833 47.4714   1
  -2   4   9 183.404 45.4658   1
   2   4  -9 256.227 80.8353   3
  -2  -4  -9 250.818 49.1368   3
   2   4  -9 260.365 71.6309   1
  -2   4   8 701.859 94.8752   1
   2   4  -8 588.148 119.746   3
  -2   4   8 631.062 76.1293   6
   2  -4   8 840.513 100.164   6
  -2   4   8 475.801 94.4647   5
  -2  -4  -8 579.713 122.102   4
   2   4  -8 859.136 86.8898   1
  -2  -4  -8 660.823 82.9607   3
   2   4  -8 525.331 97.4808   1
  -2   4   8 546.848 87.9411   1
  -2  -4  -8 448.720 86.2270   1
   2   4  -8 683.395 120.359   2
  -2  -4  -8 575.363 89.5996   5
   2  -4   7 131.763 45.0498   2
  -2   4   7 81.5374 33.5301   5
   2   4  -7 35.5668 34.6344   3
   2  -4   7 66.3806 28.9059   6
   2   4  -7 162.067 59.8262   2
   2   4  -7 77.1557 15.2657   4
  -2  -4  -7 90.3330 22.4410   3
  -2   4   7 78.1625 20.2162   6
  -2  -4  -7 40.9904 28.5402   5
   2   4  -7 47.1964 35.5575   1
  -2  -4  -7 54.8098 28.9774   1
   2  -4   7 90.7136 30.5925   1
  -2   4   7 38.8907 24.5256   1
  -2   4   7 135.247 32.5988   1
   2  -4   7 94.1974 26.6392   1
  -2  -4  -6 798.187 85.9724   1
  -2   4   6 831.590 93.9622   1
   2   4  -6 810.105 121.145   3
   2  -4   6 903.465 116.226   2
  -2   4   6 593.084 83.5076   6
   2  -4   6 672.331 100.658   6
  -2   4   6 749.132 115.718   5
   2   4  -6 549.352 75.0669   4
  -2  -4  -6 629.246 138.415   4
   2   4  -6 801.582 128.923   2
  -2  -4  -6 680.265 84.5677   3
   2  -4   6 821.065 93.2572   1
   2   4  -6 766.733 111.317   1
   2   4  -6 789.030 87.4906   1
  -2  -4  -6 1170.58 120.066   5
  -2   4   6 672.734 90.1600   1
   2  -4   6 563.735 85.8523   1
   2  -4   5 9.50466 16.2124   6
   2   4  -5 13.4559 22.9325   3
  -2   4   5 11.5329 13.9189   6
   2  -4   5 37.3773 28.0815   2
   2  -4   5 10.0390 12.8559   1
  -2   4   5 13.7911 20.3595   5
  -2  -4  -5-21.9560 37.3990   4
   2   4  -5 11.5753 11.8541   4
   2   4  -5 4.93414 11.9199   1
  -2   4   5 15.7032 14.1249   1
  -2  -4  -5 8.57578 16.3541   1
   2   4  -5 10.1362 17.2860   1
  -2  -4  -5 13.3387 10.7492   1
   2  -4   5 12.1588 13.7274   1
  -2   4   5-5.02378 11.3563   1
   2   4  -5 16.4116 24.2203   2
  -2  -4  -4 5513.88 444.187   5
  -2   4   4 5258.11 444.292   5
  -2   4   4 3635.22 397.164   6
   2   4  -4 4047.34 433.535   2
  -2  -4  -4 3799.78 451.171   4
   2  -4   4 3911.33 411.323   6
   2   4  -4 4181.51 422.038   3
  -2   4   4 3501.37 392.474   1
  -2  -4  -4 4213.01 390.922   1
   2  -4   4 3314.42 394.198   1
   2  -4   4 4022.42 430.787   2
  -2  -4  -4 3683.85 404.981   1
   2  -4   4 4277.94 391.038   1
   2   4  -4 3612.09 408.063   1
   2   4  -4 4358.49 393.348   1
   2   4  -3 16.0767 22.6989   3
   2  -4   3-4.94803 11.9161   1
  -2  -4  -3-4.87604 8.30377   1
  -2   4   3 3.94816 10.6306   1
   2  -4   3-3.62197 8.15970   1
  -2  -4  -3-12.5468 21.3651   5
   2  -4   3-13.2321 22.5321   2
  -2   4   3 13.3670 32.1898   5
  -2  -4  -3-18.1366 26.7458   4
   2   4  -3-14.1061 26.8555   2
  -2   4   3 19.9976 17.0264   4
   2   4  -3 5.33250 9.08097   1
   2   4  -3 8.37164 15.9383   1
  -2  -4  -3 7.93426 15.1057   1
   2  -4   3 9.20907 17.5326   6
  -2  -4  -2 955.704 119.895   5
  -2   4   2 944.525 124.786   5
   2  -4   2 1020.10 136.258   2
   2   4  -2 1033.19 130.222   2
  -2  -4  -2 971.027 134.908   4
  -2   4   2 728.173 106.526   4
   2   4  -2 835.180 99.4736   3
   2  -4   2 815.719 85.7644   1
   2   4  -2 1052.57 102.038   1
   2   4  -2 589.808 98.1064   1
  -2  -4  -2 635.142 98.9620   1
   2  -4   2 776.962 104.527   6
  -2   4   2 833.233 89.7630   1
   2  -4   2 418.884 87.9194   1
  -2  -4  -2 804.555 92.9345   1
   2  -4   1 270.360 52.2787   6
  -2  -4  -1 422.890 70.7133   5
   2   4  -1 308.090 48.3307   3
  -2  -4  -1 344.601 80.0164   4
   2   4  -1 358.265 72.7906   2
  -2   4   1 339.612 43.3364   1
  -2  -4  -1 297.720 57.9711   1
   2   4  -1 333.486 51.9083   1
   2  -4   1 254.020 72.1395   2
  -2  -4  -1 291.292 45.9351   1
   2  -4   1 255.383 67.3587   3
   2   4  -1 321.270 49.3142   3
  -2   4   0 202358. 14956.9   5
   2  -4   0 158598. 14901.5   1
   2   4   0 155524. 14912.6   1
   2   4   0 165808. 14938.5   2
  -2  -4   0 174257. 14944.3   4
  -2   4   0 182143. 14935.9   4
   2   4   0 146120. 14904.8   3
   2   4   0 151510. 14909.7   3
   2  -4   0 154566. 14941.5   3
  -2  -4   0 179388. 14945.0   5
  -2  -4   0 175330. 14929.7   1
  -2   4   0 167006. 14903.0   1
  -2  -4   0 142058. 14910.4   1
  -2   4  -1 334.973 42.8183   1
   2   4   1 236.439 52.9288   1
   2   4   1 253.807 41.3749   3
  -2  -4   1 480.018 75.7341   5
   2  -4  -1 437.116 82.6505   2
  -2   4  -1 304.365 66.4961   5
  -2  -4   1 294.386 62.0109   4
   2   4   1 344.079 66.5807   2
   2  -4  -1 273.905 62.5478   3
  -2   4  -1 313.366 58.9133   4
   2  -4  -1 352.343 43.0899   1
   2   4   1 249.175 43.7773   1
   2   4   1 257.123 44.6600   3
  -2  -4   1 356.903 48.5330   1
   2   4   2 808.502 117.976   6
  -2  -4   2 1004.83 121.565   5
  -2   4  -2 860.131 92.0311   1
  -2   4  -2 1167.82 123.834   5
   2  -4  -2 519.752 93.1808   6
   2   4   2 775.875 110.517   2
  -2  -4   2 947.009 114.614   4
  -2   4  -2 901.069 110.539   4
   2   4   2 817.255 98.6384   1
  -2  -4   2 747.024 94.2943   1
   2  -4  -2 837.065 120.827   3
   2   4   2 776.103 93.3484   3
  -2   4  -2 743.566 92.8161   1
   2   4   2 911.587 103.112   1
   2  -4  -2 700.909 87.3751   1
   2   4   2 850.699 87.6585   3
   2  -4  -2 1044.75 135.637   2
  -2  -4   3 11.4315 19.4659   6
   2   4   3 6.87136 11.7009   1
   2  -4  -3 3.59763 7.50331   1
   2   4   3 12.8415 18.9372   6
  -2  -4   3-12.0839 17.8201   5
   2  -4  -3-14.8719 33.5005   2
  -2   4  -3 9.30767 19.4114   5
  -2  -4   3-8.00696 11.8079   4
   2   4   3-9.41540 17.9252   2
   2  -4  -3-13.7095 23.3449   3
  -2   4  -3 8.95216 20.1658   4
   2   4   3-4.84054 11.6569   3
  -2   4  -3 5.45326 10.3822   1
  -2  -4   3-5.77776 8.52071   1
   2   4   3 5.60277 10.6668   1
  -2  -4   3 8.95293 17.0448   1
  -2   4  -3-4.99529 9.51037   1
   2   4   4 4812.70 398.257   6
  -2  -4   4 3877.92 389.112   5
  -2  -4   4 4240.24 382.526   1
  -2   4  -4 4107.84 371.837   1
  -2  -4   4 3898.95 388.202   6
  -2   4  -4 3508.52 372.261   5
  -2  -4   4 4282.76 371.566   4
   2   4   4 3451.86 375.319   2
  -2   4  -4 4078.55 377.045   4
   2   4   4 2655.95 368.277   1
   2  -4  -4 4293.75 400.299   3
   2   4   4 3827.59 362.710   3
   2  -4  -4 3151.17 351.412   1
  -2   4  -4 3940.83 364.014   1
   2  -4  -4 3814.39 355.781   1
   2   4   4 3236.42 350.662   3
   2  -4  -4 4001.75 400.793   2
  -2  -4   5 11.9316 17.6279   6
  -2   4  -5 9.11783 17.3916   3
   2   4   5-11.6220 19.8190   6
   2  -4  -5 11.8641 11.7130   1
  -2  -4   5 22.7161 19.3702   5
  -2   4  -5 10.6035 9.57641   5
  -2   4  -5 7.11072 13.5798   5
   2  -4  -5 14.2542 27.1583   2
  -2  -4   5 22.9936 15.5139   4
   2   4   5-8.48202 16.1836   2
  -2   4  -5 7.65423 14.6115   4
  -2  -4   5 36.8692 19.2526   1
   2  -4  -5 20.8547 12.8487   1
  -2   4  -5 5.43182 10.3965   1
   2   4   5-6.09066 13.7617   3
   2  -4  -5 42.3171 24.0432   3
  -2   4  -5 8.36218 20.1658   1
   2   4   5 6.05629 14.6237   1
  -2   4  -6 608.202 73.8922   5
  -2   4  -6 735.622 105.405   1
  -2  -4   6 740.405 98.8762   1
  -2   4  -6 706.380 86.5377   5
   2  -4  -6 491.481 99.7101   2
   2   4   6 610.078 91.3315   2
  -2  -4   6 817.669 82.6790   4
  -2   4  -6 640.056 87.7513   4
  -2  -4   6 842.935 109.000   6
   2  -4  -6 634.484 80.9202   1
   2  -4  -6 733.773 82.7312   1
  -2   4  -6 706.003 84.8854   1
  -2   4  -6 687.780 93.7958   3
   2  -4  -6 732.509 110.930   3
   2   4   6 458.254 82.5345   3
   2   4   6 683.511 99.5651   6
  -2  -4   6 663.255 87.7917   1
   2   4   6 684.940 92.6205   1
  -2   4  -7 78.6212 16.1328   5
  -2  -4   7 86.3780 30.2666   5
  -2  -4   7 101.968 32.7229   1
   2   4   7 45.4414 25.5224   1
  -2   4  -7 12.2016 36.9598   1
  -2   4  -7 120.782 24.8697   5
   2   4   7 31.2391 19.5057   3
  -2   4  -7 121.885 33.3903   3
  -2   4  -7 93.8571 26.9024   1
   2   4   7 97.3390 29.6134   1
   2  -4  -7 159.307 33.1844   1
   2   4   7 112.626 36.5765   2
   2  -4  -7 41.7392 32.4533   3
  -2  -4   7 110.390 35.6453   6
  -2  -4   7 116.143 34.6749   1
   2  -4  -7 63.6421 21.4098   1
   2   4   7 84.6982 35.9135   6
  -2   4  -8 982.578 76.8333   5
  -2  -4   8 639.707 96.8794   6
   2   4   8 673.655 91.1572   6
   2   4   8 622.522 83.8178   2
  -2   4  -8 541.509 78.9769   4
   2  -4  -8 819.850 106.131   2
  -2  -4   8 764.196 101.794   1
   2  -4  -8 585.310 85.8744   1
  -2   4  -8 565.310 78.9306   1
   2  -4  -8 562.294 78.8888   1
   2  -4  -8 752.247 106.059   3
  -2   4  -8 666.065 90.0387   3
  -2   4  -8 557.850 63.2652   5
  -2  -4   8 772.194 97.6750   5
   2   4   8 572.655 85.3351   1
  -2  -4   8 457.070 78.0553   1
  -2  -4   9 354.820 60.7214   5
   2  -4  -9 345.061 70.6101   2
   2   4   9 291.254 48.6383   2
  -2   4  -9 268.377 47.3307   4
   2   4   9 260.799 51.5684   6
  -2   4  -9 283.395 47.0197   1
   2   4   9 325.116 55.4627   1
   2  -4  -9 179.785 50.0299   1
   2  -4  -9 310.186 66.1723   3
  -2  -4   9 284.983 53.7901   1
   2   4   9 171.009 47.2051   1
  -2   4  -9 433.189 77.8831   1
  -2  -4   9 251.489 54.4108   6
  -2   4  -9 392.838 57.8174   3
   2  -4  -9 217.082 43.8858   1
   2   4  10 77009.1 7021.23   6
  -2  -4  10 72034.8 7031.52   6
  -2   4 -10 82518.8 7014.18   4
  -2  -4  10 78682.8 7030.64   5
  -2   4 -10 60161.3 7041.56   1
   2  -4 -10 65898.5 7014.11   1
  -2  -4  10 74828.8 7047.08   1
   2  -4 -10 88296.4 7050.23   3
   2  -4 -10 113730. 7044.56   2
  -2   4 -10 67251.8 7016.95   3
   2  -4 -10 55392.8 7019.76   1
   2   4  10 87054.5 7028.87   1
  -2  -4  10 74120.8 7014.91   1
  -2   4 -11 15.4163 14.6988   3
   2   4  11 19.3696 21.8322   1
  -2   4 -11-6.74785 11.5210   1
   2  -4 -11 11.2736 16.6462   1
   2   4  11-7.79757 19.9343   6
  -2  -4  11 10.2046 12.3157   5
  -2  -4  11 15.1764 25.8562   1
  -2   4 -11 17.3697 14.8125   1
   2   4  11 5.96244 14.3829   1
  -2  -4  11 21.8113 20.7791   6
   2   4  11 11.4627 11.3004   2
  -2   4 -11 5.94492 12.4266   4
   2  -4 -11 16.4541 15.6852   2
  -2  -4  11 6.44417 11.0053   1
   2  -4 -11 40.7902 28.3685   3
   2  -4 -11 6.42979 9.51898   1
   2   4  12 11075.6 1144.81   2
  -2  -4  12 11311.3 1172.42   6
   2  -4 -12 12418.3 1191.28   4
  -2   4 -12 11929.1 1155.78   4
  -2  -4  12 12518.8 1174.61   5
  -2  -4  12 11760.8 1201.01   1
  -2   4 -12 11243.4 1198.64   1
   2  -4 -12 12240.2 1187.58   3
   2  -4 -12 14492.9 1188.54   1
   2   4  12 13222.4 1179.79   1
  -2   4 -12 12032.1 1162.37   3
   2  -4 -12 14797.1 1166.23   2
  -2  -4  13 71.2001 26.5335   5
   2  -4 -13 35.2190 26.9888   1
   2   4  13 23.3475 24.9355   1
  -2   4 -13 77.0241 23.3481   3
   2  -4 -13 52.7696 34.1248   3
   2  -4 -13 14.6143 28.3402   4
   2   4  13 38.9477 14.6801   2
   2   4  13 88.8474 24.5900   6
   2  -4 -13 59.2544 23.7392   2
  -2   4 -13 35.0323 45.0636   1
  -2  -4  13 37.1036 39.0637   1
  -2   4 -13 51.0598 24.2699   4
   2  -4 -14 11342.2 1118.37   4
  -2  -4  14 12031.4 1102.53   5
   2   4  14 10419.0 1082.57   6
  -2  -4  14 10540.0 1097.99   6
  -2   4 -14 12823.1 1093.30   3
   2  -4 -14 11457.5 1111.41   3
  -2  -4  14 9181.05 1125.25   1
   2  -4 -14 12539.4 1081.11   2
   2   4  14 10400.3 1105.20   1
   2   4  15 60.6431 21.1308   5
   2  -4 -15 76.0037 41.1534   4
  -2   4 -15 37.1401 16.2337   4
   2   4  15 30.3164 16.0780   6
   2  -4 -15 103.120 36.6540   3
  -2  -4  15 20.6424 21.9540   6
  -2  -4  15 82.5142 30.7255   5
  -2   4 -15 30.9749 19.1417   3
   2  -4 -15 47.3724 28.8451   1
   2  -4 -15 43.2012 16.2677   2
   2   4  16 714.886 88.5184   5
  -2   4 -16 720.770 85.4819   4
   2  -4 -16 689.593 112.953   4
  -2  -4  16 608.009 94.8875   6
   2   4  16 666.557 85.5321   6
  -2   4 -16 692.511 94.1846   3
  -2  -4  17 65.7352 28.8006   5
   2   4  17 78.3885 21.8675   6
   2   4  17 87.3456 24.7127   5
  -2   4 -17 81.9131 32.6680   3
  -2   4 -17 47.2703 18.0652   4
  -2  -4  17 60.4036 27.9476   6
   2  -4 -17 61.2439 32.6495   4
  -2  -4  18 11.0432 18.8127   5
   2   4  18-5.49007 10.4668   6
   2   4  18 12.5140 11.9250   5
  -2   4 -18 5.65654 11.8099   4
   2  -4 -18 15.1083 22.2867   4
  -2   4 -18 10.1760 15.0167   3
   2  -4 -18 12.9922 19.1674   3
   2   4  19 43.3762 18.7012   6
   2  -4 -19 13.1704 22.6213   3
  -2  -4  19 22.7443 23.9008   5
   2  -4 -19-14.7206 12.8782   4
  -2   4 -19 20.8734 20.0888   3
  -2  -4  19 50.7534 24.6229   6
   2   4  20 15731.8 1498.56   5
  -2  -4  20 16404.3 1516.98   6
   2   4  20 15635.3 1497.06   6
  -2  -4  20 16737.3 1523.82   5
   2  -4 -20 13419.1 1524.90   4
   2  -4 -20 15492.3 1527.48   3
  -2   4 -20 18162.8 1532.18   3
   2  -4 -21 13.3279 19.7271   3
  -2  -4  21 11.8305 17.5281   5
  -2  -4  21 20.2914 17.3589   6
   2   4  21 5.39397 10.4076   6
   2  -4 -21 13.4839 23.0229   4
   2   4  21 34.6497 18.4747   5
   2   4  22 14110.7 1253.64   5
  -2  -4  22 12666.8 1266.92   6
   2   4  22 13683.6 1251.46   6
  -2  -4  22 11384.3 1268.92   5
   2  -4 -22 13197.6 1278.82   4
   2  -4 -22 12857.3 1280.55   3
   2  -4 -23 40.5294 28.5250   3
  -2  -4  23 82.2798 33.4894   5
  -2  -4  23 87.0516 27.6740   6
   2  -4 -23 35.6376 25.1718   4
   2   4  23 27.2794 16.0378   6
   2   4  23 52.2411 19.0208   5
  -2  -4  24 3788.51 415.999   6
   2   4  24 4169.92 406.353   5
  -2  -4  24 3101.65 415.694   5
   2  -4 -24 4494.00 440.136   3
  -2   4 -24 3831.79 435.261   3
  -2  -4  25 10.9678 16.1952   5
   2   4  25 5.78546 12.0940   6
  -2  -4  25 9.03576 10.9112   6
  -2   4 -25 30.0312 22.1586   3
   2  -4 -25-13.2718 11.3300   3
   2   4  25 11.7627 11.2275   5
   2  -4 -25 10.1658 17.3302   4
   2  -4 -26 51.7675 29.8266   3
  -2  -4  26 94.4250 29.2496   6
   2   4  26 149.552 30.6490   6
  -2  -4  26 93.1426 35.3285   5
   2  -4 -27-12.4680 21.2344   3
  -2  -4  27-8.06573 9.71984   6
   2   4  27-5.66887 9.66121   6
  -2   4 -27 12.7327 12.1268   2
   2   4  27-5.43704 10.3587   5
   2  -4 -27-8.62481 10.3925   4
   2   4  28 258.515 41.8646   6
  -2   4 -28 357.089 51.7044   2
   2   4  28 246.335 40.4637   5
  -2   4 -29 5.70876 10.8813   2
   2   5 -26 5.67218 10.7990   2
   2   5 -26-10.4501 12.5829   3
   2   5 -25 35.5556 17.8351   2
   2   5 -25 44.6733 23.5610   3
   2   5 -24-11.8814 17.5214   3
   2  -5  24-9.35602 7.96610   6
  -2  -5 -24-7.86429 11.5975   4
  -2   5  24 3.80474 7.24384   5
   2   5 -24 6.28504 14.1579   2
   2   5 -23 126.674 43.2587   3
   2  -5  23 108.811 35.1552   6
  -2  -5 -23 134.733 36.3635   4
  -2   5  23 179.016 29.2373   5
   2   5 -23 200.761 37.5704   2
  -2  -5 -22-9.11885 10.9803   4
   2   5 -22-7.07196 12.0428   2
  -2   5  22 4.30282 7.32780   5
   2   5 -22 13.4722 16.2218   3
  -2  -5 -21 19.7698 22.3556   4
  -2   5  21 22.7274 12.9890   5
   2   5 -21 15.1938 14.5994   2
   2   5 -21 28.6300 27.3255   3
   2   5 -20 15.1873 18.2867   3
   2  -5  20 21.0506 17.9227   6
  -2   5  20-5.10740 8.69730   5
   2   5 -20-8.19845 13.9606   2
   2   5 -19 144.247 46.6709   3
   2  -5  19 166.407 40.2452   6
  -2  -5 -19 46.2922 30.1094   4
   2   5 -19 115.449 35.6827   2
  -2   5  19 129.063 27.9235   5
  -2   5  18-18.1109 13.6146   5
   2   5 -18 16.7729 20.2063   3
   2  -5  18 10.5728 15.6052   6
  -2  -5 -18-12.5586 18.5315   4
   2  -5  18-9.70437 8.28818   2
   2   5 -18 9.34688 17.8066   2
   2   5 -17 20.3900 27.4549   2
  -2  -5 -17 33.1983 18.7047   3
   2   5 -17 17.5579 14.9601   3
   2  -5  17-10.2490 15.1251   6
  -2  -5 -17 13.6049 23.1738   4
   2  -5  17 20.0757 22.6187   2
  -2   5  17-6.34580 14.3064   5
  -2  -5 -16-7.88343 15.0105   3
   2   5 -16-18.1820 21.8937   3
   2  -5  16-9.88881 8.42302   6
  -2  -5 -16-14.6859 12.5061   4
   2  -5  16 10.3905 12.5133   2
   2   5 -16 11.1401 16.4299   2
   2   5 -15 12.1638 20.7138   2
  -2  -5 -15 7.46795 16.8236   3
   2   5 -15 18.7711 22.6027   3
   2  -5  15 10.7650 15.8762   2
  -2  -5 -15-15.7708 23.2578   4
   2  -5  15 9.52908 14.0539   6
  -2   5  15-7.62538 12.9862   5
  -2  -5 -14-7.24734 8.76967   3
   2   5 -14-13.2438 22.5684   2
   2  -5  14-9.20173 13.5975   6
  -2  -5 -14-16.8183 20.2690   4
  -2   5  14-7.96648 9.63166   5
   2   5 -13 1431.06 158.255   2
  -2  -5 -13 951.774 118.683   3
   2  -5  13 1002.95 126.109   6
  -2   5  13 955.667 107.766   6
  -2   5  13 930.142 123.413   5
  -2  -5 -13 1065.23 154.623   4
  -2   5  12 9.46337 13.9656   5
   2  -5  12 8.97729 18.7298   6
  -2  -5 -12 17.5953 21.1926   4
   2   5 -12-15.1667 12.9240   2
  -2   5  12 3.73662 11.0335   6
  -2   5  12 6.20473 10.5789   1
   2  -5  12 6.74427 9.95989   1
   2   5 -12-18.8810 22.7403   3
  -2  -5 -12 7.82923 11.5579   1
  -2  -5 -12 7.01585 11.9585   3
   2  -5  12 11.8396 17.4677   2
   2  -5  11 75.3012 23.1599   1
  -2   5  11 97.6584 24.0294   1
   2   5 -11 112.184 47.8049   2
  -2  -5 -11 46.8011 22.4673   3
  -2  -5 -11 96.7502 29.2257   1
   2  -5  11 61.7652 35.6078   2
  -2   5  11 96.5049 20.4546   6
  -2   5  11 19.8999 20.2475   5
   2   5 -11 123.521 45.6349   3
  -2  -5 -10 18.3011 26.9903   4
   2   5 -10-16.6391 20.0374   2
  -2  -5 -10 6.21483 12.9653   3
  -2  -5 -10-7.34326 12.5086   1
   2   5 -10 11.1479 18.9856   1
  -2   5  10-4.11870 7.84820   6
   2  -5  10-8.89193 15.1449   6
   2   5 -10-17.1352 20.6346   3
   2  -5  10-5.88057 8.67828   1
   2  -5   9 89.9250 37.3806   2
   2  -5   9 73.1926 30.5102   6
  -2  -5  -9 36.3902 35.7953   4
   2   5  -9 101.571 44.1701   2
  -2  -5  -9 70.1777 24.5360   3
   2   5  -9 170.293 48.3726   3
  -2   5   9 119.515 24.0521   6
  -2   5   9 105.546 34.8127   5
  -2  -5  -9 85.3649 28.5492   1
   2   5  -9 106.712 38.5316   1
   2  -5   9 86.2407 25.0789   1
  -2   5   9 106.367 23.5328   1
   2  -5   8-13.4835 11.4868   2
   2  -5   8 9.36869 11.2876   6
   2   5  -8-16.8501 28.6953   2
  -2  -5  -8 11.0171 10.4947   3
   2   5  -8 13.8457 20.4219   3
  -2   5   8-4.68039 7.97978   6
  -2  -5  -8 8.81727 16.7910   5
  -2  -5  -8-6.80380 14.1950   1
   2   5  -8 9.90965 16.8789   1
  -2  -5  -8 37.3577 31.8090   4
  -2   5   8 10.6070 15.6469   5
   2  -5   8 5.00882 11.2899   1
  -2   5   7 13.9242 20.9474   1
  -2   5   7 185.400 28.6546   1
   2   5  -7 144.661 45.6588   1
  -2  -5  -7 231.171 41.3750   1
   2   5  -7 51.2751 38.7063   3
  -2  -5  -7 253.572 45.7226   5
  -2   5   7 250.758 38.1375   6
  -2  -5  -7 268.832 65.3089   4
   2  -5   7 319.223 54.1012   6
  -2   5   7 270.112 53.3448   5
  -2   5   6-10.6552 22.2216   5
  -2  -5  -6-16.9263 28.8223   4
   2   5  -6-15.6686 13.3403   2
   2   5  -6-8.09967 15.4201   1
   2   5  -6 11.1602 16.4577   3
   2  -5   6 14.0143 20.6665   2
  -2   5   6 12.0611 13.5844   6
   2  -5   6-9.59158 14.1445   6
   2  -5   6 3.98772 9.60300   1
  -2   5   6 1.72738 5.30275   1
  -2   5   6-2.24504 6.04454   1
  -2  -5  -5 425.708 89.7389   4
   2  -5   5 471.978 85.1038   2
  -2  -5  -5 556.001 77.8941   5
   2  -5   5 263.349 48.9865   1
   2  -5   5 476.971 53.2429   1
   2   5  -5 420.411 62.6198   1
  -2  -5  -5 422.980 61.0873   1
   2  -5   5 546.769 76.2720   6
   2   5  -5 401.183 69.4172   3
   2  -5   4 15.5085 26.4085   2
   2   5  -4-6.28875 9.27531   1
  -2  -5  -4-5.66577 9.64912   1
  -2   5   4-10.7598 18.3226   5
  -2  -5  -4 14.5276 17.4930   4
  -2  -5  -4-2.84629 6.85621   1
   2  -5   4-2.59737 5.41932   1
  -2   5   4 9.04119 17.2134   4
   2   5  -4 7.13338 12.1479   3
   2   5  -4-3.52461 7.94125   1
   2  -5   4 2.94353 7.92677   1
   2   5  -4-13.8350 20.4029   2
  -2  -5  -4-10.9676 18.6764   5
  -2   5   4-7.45932 12.7029   6
  -2  -5  -3 1695.80 157.874   4
   2   5  -3 1569.93 152.207   2
  -2   5   3 1732.38 148.669   5
  -2  -5  -3 2120.72 166.579   5
  -2   5   3 1592.28 133.048   4
   2  -5   3 1373.52 90.2972   1
   2  -5   3-1.74914 78.0211   1
   2   5  -3 424.415 83.8927   1
   2  -5   3 2018.43 178.479   2
  -2  -5  -3 1378.79 113.450   1
  -2  -5  -3 1290.69 96.4276   1
   2  -5   3 1500.73 127.306   6
   2   5  -3 1485.19 117.821   3
  -2   5   2 31.3154 19.8995   5
  -2  -5  -2 12.1792 14.7009   5
  -2  -5  -2 5.54133 10.6000   1
   2   5  -2 11.7427 17.3474   2
  -2   5   2 18.7122 15.9650   4
   2   5  -2 5.90530 7.61205   1
  -2  -5  -2 7.94448 8.79306   1
   2  -5   2 33.8822 19.1087   6
  -2  -5  -1-11.0754 16.3333   5
   2  -5   1 16.7460 20.1638   2
   2   5  -1-5.00213 7.37794   1
  -2   5   1 20.4812 17.4384   5
  -2  -5  -1 11.1140 16.3901   4
   2   5  -1-11.1846 21.2937   2
  -2   5   1-9.44159 11.3692   4
  -2  -5  -1-3.02278 6.81067   1
   2  -5   1 7.74932 11.4286   6
  -2  -5  -1-5.37919 7.93387   1
  -2  -5   0-10.7383 12.9311   5
   2  -5   0 17.2542 35.9843   2
   2   5   0-4.58994 10.3412   1
   2   5   0-4.07651 6.94425   3
  -2   5   0 9.80764 18.6728   5
  -2  -5   0-10.2154 17.3959   4
   2   5   0-10.3559 17.6352   2
  -2   5   0-9.37003 17.8397   4
  -2  -5   0-3.21851 6.13050   1
   2  -5   0 7.22341 12.3016   6
  -2  -5   0 10.5510 10.0454   1
   2  -5  -1 6.78448 8.17363   6
   2   5   1-3.75365 9.04351   3
  -2  -5   1 10.5296 21.9613   5
   2  -5  -1 17.5704 25.9120   2
   2   5   1 8.66407 10.4358   1
  -2   5  -1 9.45798 19.7266   5
  -2  -5   1-9.28094 15.8061   4
   2   5   1-9.66551 14.2562   2
   2  -5  -1 11.6090 17.1217   3
  -2   5  -1 9.19488 15.6596   4
   2   5   1 3.60655 7.52655   1
  -2  -5   1 3.34903 6.38184   1
  -2  -5   1-5.26953 10.9931   1
   2   5   2 11.5545 19.7238   6
  -2  -5   2 10.3465 17.6725   5
   2  -5  -2 17.6384 15.0812   2
   2   5   2 20.2970 13.0058   1
  -2   5  -2 9.02728 13.3842   5
  -2  -5   2 16.9615 17.7408   4
  -2  -5   2 16.1655 12.2169   1
  -2   5  -2 35.5462 22.7404   4
   2  -5  -2 23.3714 19.9467   3
   2   5   2 3.60083 8.78121   1
   2   5   2 17.6729 10.9385   3
  -2  -5   2 11.0745 10.5157   1
   2   5   3 1541.98 161.008   6
   2  -5  -3 1165.32 172.546   2
  -2  -5   3 1345.86 142.639   1
  -2   5  -3 1374.18 133.050   1
  -2   5  -3 1624.95 128.284   1
  -2   5  -3 1567.61 156.322   5
   2   5   3 1441.32 154.696   2
  -2  -5   3 1454.63 150.835   4
  -2   5  -3 1567.28 155.325   4
  -2  -5   3 1682.81 136.567   1
   2  -5  -3 1533.35 166.369   3
   2   5   3 1333.54 131.584   3
   2   5   3 1646.60 136.312   1
  -2  -5   3 1663.30 161.214   6
  -2  -5   4 10.3563 12.4730   5
   2  -5  -4-16.8173 24.8016   2
   2   5   4 7.32952 8.82987   3
  -2   5  -4 8.26025 12.1845   3
  -2  -5   4 4.21040 10.7581   1
  -2   5  -4-8.22458 19.8080   5
  -2  -5   4-7.04857 15.8802   4
   2  -5  -4 12.0809 17.8177   3
   2   5   4-8.58873 14.6278   2
   2   5   4-10.4172 15.3647   6
  -2  -5   4 10.2471 12.3415   6
  -2   5  -4 2.79484 7.14435   1
  -2   5  -4-5.59988 11.6821   1
  -2  -5   4 6.59817 13.7635   1
  -2  -5   5 531.878 79.8986   5
   2  -5  -5 525.562 94.3543   2
   2   5   5 513.113 71.0637   2
   2   5   5 370.092 70.8968   6
  -2  -5   5 497.250 64.5809   4
  -2   5  -5 437.033 67.6163   5
  -2  -5   5 443.756 74.9423   6
  -2   5  -5 223.879 59.1895   1
  -2   5  -5 420.084 65.2072   4
   2   5   5 540.147 60.5616   1
  -2   5  -5 459.275 55.0686   1
  -2   5  -5 431.707 66.8845   3
   2   5   5 400.406 54.5674   3
  -2   5  -6-6.76277 12.8749   5
   2  -5  -6 14.7705 25.1513   2
   2   5   6-7.80617 18.7983   2
  -2  -5   6 8.31792 17.3471   1
  -2   5  -6-3.77178 7.86606   1
  -2   5  -6-6.94175 11.8205   4
  -2   5  -6 15.9005 15.1357   3
  -2  -5   6 10.4061 12.5296   5
   2  -5  -6-1.65193 4.44763   1
   2  -5  -6 2.13740 6.30395   1
   2   5   6-4.65696 6.86750   1
   2   5   6-10.0367 14.8008   6
  -2   5  -7 177.258 33.9430   5
   2  -5  -7 282.067 61.4174   2
   2   5   7 275.713 39.9621   1
   2  -5  -7 95.7238 24.6999   1
   2  -5  -7 108.419 22.9313   1
  -2   5  -7 161.709 33.4756   4
  -2  -5   7 303.897 52.4303   1
  -2   5  -7 124.856 38.6869   1
  -2  -5   7 260.192 49.3926   5
   2   5   7 291.624 46.7608   2
  -2  -5   8 10.0941 17.1959   5
   2  -5  -8 25.3799 26.4698   2
  -2  -5   8 11.2025 13.4981   1
  -2   5  -8-4.96459 14.0282   5
  -2  -5   8 10.8110 18.4161   6
  -2   5  -8 6.08199 12.6942   4
  -2   5  -8-11.3389 19.3147   1
  -2   5  -8 7.37804 8.89821   3
   2  -5  -8 12.4360 14.9824   3
   2   5   8 6.50540 11.0891   1
   2  -5  -8-4.16044 11.2130   1
   2  -5  -9 111.876 39.7158   2
   2   5   9 135.043 33.8485   1
  -2  -5   9 153.011 41.0401   6
   2   5   9 134.061 31.3435   2
  -2   5  -9 117.254 29.5492   4
  -2   5  -9 120.160 39.8870   1
  -2   5  -9 99.3526 29.2546   3
  -2  -5   9 102.667 42.3922   1
  -2  -5   9 118.425 34.4190   5
   2   5   9 131.156 33.1642   6
  -2  -5  10-9.93392 14.6494   5
   2  -5 -10-5.65412 13.6159   1
   2   5  10-8.59350 14.6331   1
  -2  -5  10 10.7367 12.9278   6
   2  -5 -10 10.3755 19.7530   2
   2   5  10 16.2909 16.0159   2
  -2   5 -10 5.74957 9.79049   4
  -2   5 -10-12.4977 18.4301   1
  -2   5 -10-6.85542 10.1096   3
  -2  -5  10 14.4656 24.6322   1
   2  -5 -10-11.8934 14.3206   3
   2   5  10 7.85007 14.9450   6
   2  -5 -11 80.5712 29.4763   2
   2  -5 -11 93.1414 28.0071   1
   2   5  11 116.965 36.7865   1
  -2  -5  11 71.9165 30.9070   6
   2   5  11 85.3093 23.8040   2
  -2  -5  11 148.624 37.3440   5
  -2  -5  11 48.2015 37.7298   1
   2   5  11 103.909 28.8512   6
  -2   5 -11 149.398 32.3976   3
  -2   5 -11 64.0954 40.7697   1
   2  -5 -11 150.149 40.7531   3
  -2   5 -12-6.73932 11.4765   3
   2  -5 -12 11.4147 16.8335   3
   2   5  12 7.04120 11.9905   6
   2  -5 -12 6.88796 13.1139   1
   2  -5 -12-8.04126 11.8590   2
  -2  -5  12-10.0494 12.1009   6
  -2   5 -12-5.40269 11.2681   4
   2  -5 -13 996.839 129.739   1
  -2  -5  13 1257.70 141.271   6
   2   5  13 937.245 125.303   6
  -2   5 -13 1154.57 124.014   4
  -2   5 -13 1245.30 131.152   3
   2  -5 -13 1073.08 141.630   3
  -2   5 -14-10.0856 16.0756   4
   2   5  14-6.11720 11.6610   6
   2  -5 -14-11.0765 13.3500   3
  -2  -5  14-9.49988 11.4538   6
  -2   5 -14-6.74243 11.4964   3
  -2  -5  14 10.0551 17.1322   5
  -2  -5  15 9.95058 14.7021   5
  -2   5 -15 6.68070 11.4124   3
   2   5  15 5.68797 9.72828   6
   2  -5 -15 11.1136 13.4125   3
  -2  -5  15 9.32087 15.8978   6
   2   5  15 6.24584 13.0576   5
  -2   5 -15 28.5460 16.2284   4
   2   5  16-6.22060 10.5933   5
  -2  -5  16-10.2050 12.2882   5
   2  -5 -16-11.0808 16.3411   3
  -2  -5  16-9.22391 7.85439   6
   2   5  16 10.6712 10.1587   6
  -2   5 -16-7.14789 13.6088   3
   2  -5 -16 14.0700 20.7490   4
   2   5  17 6.19474 13.9903   5
  -2  -5  17 62.8935 25.2626   5
   2  -5 -17 11.2394 16.6048   3
  -2  -5  17 18.3245 15.6338   6
   2   5  17-10.1016 11.4216   6
  -2   5 -17 29.0968 17.5460   3
   2  -5 -17 14.1335 20.8665   4
   2   5  18 11.3923 11.8876   5
  -2  -5  18-10.5596 15.5782   5
  -2  -5  18 9.11940 15.5349   6
   2   5  18 4.82466 9.19582   6
   2  -5 -18-11.2935 21.5051   3
  -2   5 -18 7.89388 17.7873   3
   2  -5 -18-14.0425 11.9640   4
   2   5  19 116.716 26.7372   5
   2  -5 -19 91.0983 34.3157   3
  -2  -5  19 127.464 34.1336   6
   2   5  19 149.973 27.9371   6
   2  -5 -19 124.019 48.4349   4
  -2   5 -19 131.679 34.7131   3
   2   5  20-5.09851 8.68394   5
  -2  -5  20 11.0502 13.3065   5
   2  -5 -20-11.3259 13.6385   3
  -2  -5  20 9.09748 20.4939   6
  -2   5 -20-10.3240 12.4323   3
   2  -5 -20 13.3557 19.6963   4
   2   5  21 30.3970 14.5944   5
  -2  -5  21 11.1970 16.7626   5
   2  -5 -21 57.3132 25.9818   3
  -2  -5  21 36.2661 22.0236   6
   2   5  21 36.0032 16.5109   6
  -2   5 -21 10.4956 15.7447   3
   2  -5 -21 12.7672 19.0478   4
   2  -5 -22 12.0619 17.7873   4
   2  -5 -22-11.5977 13.9645   3
   2   5  22 4.56057 9.51109   6
  -2  -5  22-11.2370 13.5301   5
  -2   5 -22 11.1161 18.9286   3
   2   5  22-5.10007 8.68445   5
   2   5  23 234.830 38.3811   5
  -2  -5  23 133.694 45.5254   5
  -2  -5  23 257.098 48.8884   6
   2  -5 -23 234.133 53.2655   3
   2  -5 -23 191.716 52.5143   4
  -2   5 -23 175.986 48.4644   3
   2   5  23 245.654 37.9877   6
  -2  -5  24-8.67082 7.40612   6
  -2   5 -24-12.3436 10.5261   3
   2   5  24-5.15294 9.82805   5
   2  -5 -24-11.7667 14.1803   3
   2   5  24-4.53010 8.64473   6
  -2  -5  25 8.39295 10.2068   6
   2   5  25 15.0898 12.1973   5
   2   5  25 18.0063 13.3539   6
  -2   5 -26-6.08987 11.5944   2
   2   5  26 4.79831 9.13564   6
   2   6 -23 11.4849 19.5857   3
   2  -6  22 6005.57 563.892   6
   2   6 -22 6224.29 554.293   2
   2  -6  21-8.97456 15.2832   6
  -2  -6 -21 9.21513 17.5448   4
   2   6 -21-12.9787 19.1403   3
  -2   6  20 7762.44 757.641   5
   2  -6  20 9082.65 778.875   6
   2   6 -20 5749.94 779.827   3
  -2  -6 -20 8252.51 781.592   4
   2   6 -20 8447.60 770.837   2
  -2   6  19 5.15843 11.6200   5
   2   6 -19-7.94949 15.1343   2
   2  -6  19-8.68038 12.8008   6
   2   6 -19-14.3640 12.2297   3
  -2  -6 -19 10.7789 15.8954   4
  -2   6  18 5.41404 7.98428   5
   2   6 -18-8.40623 14.3144   2
   2  -6  18 8.72215 10.5023   6
   2   6 -18-15.0524 18.1243   3
  -2  -6 -18-11.4360 16.8646   4
  -2   6  17 18.6118 14.0038   5
   2   6 -17 9.21784 19.2448   2
   2  -6  17 8.49786 10.2712   6
   2   6 -17-15.6078 13.3188   3
  -2  -6 -17-12.2392 18.0712   4
  -2   6  16 103.762 27.7404   5
   2   6 -16 121.457 35.8745   2
  -2  -6 -16 51.9790 26.6619   4
   2  -6  16 140.949 33.0974   6
   2   6 -16 48.4349 32.3043   3
  -2   6  15 33.8225 21.0023   5
  -2   6  14 4736.33 553.744   5
   2  -6  14 6156.18 561.759   6
   2  -6  14 5725.08 567.403   2
  -2  -6 -14 4739.67 577.908   4
  -2   6  13 8.04353 15.3504   5
   2  -6  13 31.4795 23.6610   2
   2   6 -13 16.4942 24.3470   3
   2   6 -13 13.1948 22.4936   2
  -2  -6 -13-14.6409 24.9534   4
   2  -6  13 8.11333 15.4830   6
   2  -6  12 4763.15 451.480   2
  -2   6  12 2642.85 424.173   5
   2  -6  12 5962.71 446.100   6
   2   6 -12 3726.89 457.298   3
  -2  -6 -12 4798.47 470.705   4
   2   6 -12 6254.48 487.197   2
   2   6 -11 15.3086 18.5108   3
   2  -6  11 35.0212 26.3512   2
   2   6 -11 29.6742 30.9896   2
  -2  -6 -11 14.8757 25.3874   4
  -2   6  11 8.76968 15.0295   5
   2  -6  10 24560.1 2581.50   2
  -2   6  10 26307.9 2567.06   5
   2   6 -10 28916.3 2597.46   2
  -2  -6 -10 32374.7 2604.06   4
   2   6 -10 26213.1 2587.58   3
  -2  -6  -9 28.6631 32.4554   4
   2  -6   9 47.3712 14.2045   1
  -2  -6  -9 23.2415 15.1220   1
  -2   6   9 47.0117 16.8373   6
   2   6  -9 15.6220 26.8099   2
   2  -6   9 17.2398 18.2841   6
   2   6  -9 40.4773 25.9028   3
  -2  -6  -8 13.8273 35.4896   4
   2  -6   8 39.6147 11.2391   1
  -2  -6  -8 3.56127 13.3285   1
  -2  -6  -8 61.1380 23.7179   5
  -2   6   8 34.8694 15.6844   6
   2   6  -8 30.9621 29.6785   2
  -2   6   8 75.2881 26.8026   5
   2  -6   8 17.4797 17.0006   6
   2   6  -8 24.3234 21.0007   3
   2   6  -7 54.4210 24.5423   3
   2  -6   7 2.84701 3.98649   1
  -2   6   7 19.2825 18.3877   5
  -2  -6  -7 13.4007 22.8451   4
  -2  -6  -7 31.2109 17.6107   5
  -2   6   7 22.4385 13.5532   6
  -2  -6  -7-3.16325 8.58701   1
  -2   6   6 408.744 66.0790   4
   2  -6   6 528.304 73.2489   6
  -2  -6  -6 431.477 53.9586   1
   2   6  -6 359.636 56.1875   1
   2   6  -6 565.528 80.2728   3
  -2  -6  -6 454.105 70.5618   5
  -2   6   6 406.911 62.3675   6
   2   6  -6 604.653 96.8227   2
  -2   6   5 6.84692 14.2952   6
  -2  -6  -5 8.01788 18.0737   5
   2   6  -5 8.44295 11.3858   1
  -2   6   5 9.75643 16.6270   5
  -2  -6  -5 12.0333 20.5015   4
   2  -6   5 8.80471 15.0079   6
  -2   6   5 8.10668 13.8206   4
   2   6  -5 8.06859 13.7558   3
   2   6  -5 13.4603 19.8611   2
  -2  -6  -5 2.35776 8.05786   1
  -2   6   4 5514.52 402.548   5
  -2  -6  -4 4404.19 399.019   4
  -2   6   4 4051.02 377.716   6
   2   6  -4 4372.51 403.903   2
  -2  -6  -4 4280.56 385.039   5
  -2   6   4 3605.72 377.864   4
   2   6  -4 3912.05 376.403   3
   2   6  -4 2709.54 356.532   1
   2  -6   4 3906.09 381.317   6
   2  -6   4 2638.04 401.631   2
   2  -6   3-18.5450 15.7893   2
   2  -6   3 16.3026 19.6295   6
  -2   6   3-9.86981 16.8064   5
  -2  -6  -3-10.7630 18.3274   4
   2   6  -3 5.81831 12.1341   3
  -2   6   3-8.35788 15.9117   4
  -2   6   3 16.3593 13.9284   6
  -2  -6  -3-8.68158 16.5280   5
  -2  -6  -3 1.68658 5.17743   1
   2   6  -3 2.65195 6.77366   1
   2   6  -3-11.4642 23.9086   2
  -2  -6  -2 863.920 110.356   4
   2   6  -2 684.563 105.220   2
   2  -6   2 522.612 116.625   2
   2  -6   2 857.615 99.3327   6
  -2   6   2 1032.24 118.898   5
  -2   6   2 889.012 102.777   4
   2   6  -2 643.912 86.3954   3
  -2  -6  -2 775.865 75.8382   1
  -2  -6  -2 1010.10 107.794   5
   2   6  -2 519.235 74.9144   1
   2  -6   1 99.8509 56.6349   2
   2   6  -1 42.2749 18.6383   3
   2   6  -1 120.513 36.6537   2
  -2   6   1 84.9690 28.5050   4
   2  -6   1 79.1059 24.2867   6
  -2  -6  -1 68.9632 34.9798   4
  -2   6   1 69.5853 34.2583   5
  -2  -6  -1 86.0490 16.9060   1
   2   6  -1 24.2109 10.1512   1
   2   6   0 52433.9 5413.00   3
  -2  -6   0 67622.4 5410.30   1
  -2  -6   0 73530.9 5451.83   5
  -2  -6   0 56275.1 5435.12   4
   2   6   1 61.8702 29.6190   2
  -2   6  -1 134.258 34.7472   4
   2   6   1 80.4519 31.0516   6
  -2  -6   1 136.744 36.9831   5
   2  -6  -1 40.4371 43.1560   2
  -2   6  -1 115.601 42.8197   5
   2   6   1 89.4592 23.2368   3
  -2  -6   2 875.019 112.239   4
   2   6   2 862.303 112.314   2
  -2   6  -2 1011.26 121.239   5
  -2  -6   2 881.819 104.754   1
   2   6   2 733.067 94.5315   3
  -2  -6   2 1002.32 119.442   5
  -2   6  -2 1028.98 114.262   4
  -2  -6   3 9.26268 17.6370   5
  -2   6  -3-9.18280 17.4849   5
  -2  -6   3-7.53319 15.7136   4
   2   6   3 16.2484 15.4699   2
   2  -6  -3-10.5393 8.97856   3
  -2   6  -3 8.01054 15.2536   4
  -2   6  -3 7.59501 12.9366   3
   2   6   3 3.71233 7.74827   3
   2   6   3-2.87492 9.16374   1
   2  -6  -3 18.9030 16.0971   2
  -2  -6   3 7.09975 14.8098   1
  -2   6  -4 3987.79 360.036   5
  -2  -6   4 3663.52 355.607   1
   2   6   4 3369.13 350.324   2
  -2   6  -4 4581.80 357.486   4
  -2   6  -4 4232.82 353.180   3
   2  -6  -4 4385.08 369.518   3
   2  -6  -4 3475.16 387.841   2
   2   6   4 3954.48 359.335   6
  -2  -6   4 4450.34 364.803   5
  -2   6  -5-8.30509 18.7108   5
   2   6   5 8.86004 13.0696   6
   2   6   5-5.11110 13.0587   1
  -2   6  -5-7.26611 10.7199   3
   2   6   5-7.54322 12.8486   2
   2  -6  -5 20.9400 21.8376   3
  -2   6  -5 21.0770 14.6555   4
  -2  -6   5 10.0124 17.0522   1
  -2  -6   5-9.11663 17.3591   6
  -2  -6   5 9.10968 15.5153   5
   2  -6  -5 32.7057 24.1173   2
  -2   6  -6 493.258 66.8769   4
  -2  -6   6 557.310 75.6156   5
   2   6   6 485.863 71.1577   6
   2  -6  -6 526.616 78.9807   3
  -2  -6   6 437.948 77.9721   1
  -2  -6   6 500.234 73.5188   6
  -2   6  -6 401.561 63.2569   3
   2   6   6 401.941 65.2021   2
   2   6   7 21.3634 20.1420   2
   2   6   7 8.37949 12.4113   6
   2   6   7-5.77883 14.8058   1
   2  -6  -7 10.5688 20.1543   3
  -2   6  -7 7.08108 5.75743   1
  -2  -6   7 9.44994 11.4373   6
  -2   6  -7 20.1171 16.1898   3
  -2  -6   7 11.8683 22.6246   1
  -2  -6   7 27.0832 17.2260   5
  -2   6  -8 64.2633 21.0983   3
   2   6   8 61.4593 24.5158   1
   2   6   8 41.9347 21.2353   2
  -2   6  -8 52.8948 20.6555   4
   2  -6  -8 42.7323 20.9686   3
  -2   6  -8 33.3873 13.6492   1
  -2  -6   8 94.3823 27.1355   6
   2   6   8 47.1043 22.7482   6
   2   6   9 65.9443 25.8511   2
  -2   6  -9 45.2943 22.9302   4
   2  -6  -9 84.3194 30.3912   3
  -2   6  -9 54.9665 17.9701   1
  -2   6  -9 67.9954 21.2905   3
  -2  -6   9 92.0441 27.8349   5
   2  -6  -9 87.5936 36.6247   2
  -2  -6   9 65.8711 24.8098   6
   2   6   9 58.3811 20.5879   6
   2  -6 -10 33180.9 3169.67   3
  -2   6 -10 32345.4 3151.84   3
  -2  -6  10 36414.5 3168.47   5
  -2   6 -10 33348.3 3150.64   4
   2  -6 -10 32347.5 3167.16   2
  -2  -6  10 37602.7 3169.40   6
   2   6  10 32183.0 3155.58   6
  -2  -6  11 38.0588 21.5223   5
  -2   6 -11 10.7594 13.1025   4
   2  -6 -11 10.3101 12.5679   3
   2   6  11 40.5146 20.0115   6
  -2   6 -11 12.0095 10.4112   3
  -2   6 -12 5896.93 577.350   3
   2  -6 -12 5616.69 592.837   3
  -2  -6  12 6533.01 592.769   6
   2   6  12 5636.14 578.153   6
  -2  -6  12 6383.28 594.277   5
   2  -6 -13 9.73545 14.4795   3
  -2   6 -13 17.7688 12.4950   3
   2   6  13 12.2855 12.9483   6
  -2  -6  13 29.5290 23.7779   5
  -2  -6  13 44.7367 24.1630   6
   2  -6 -14 5572.16 609.849   3
  -2  -6  14 7823.08 624.364   5
  -2  -6  14 6511.21 611.350   6
   2   6  14 5530.00 595.339   6
   2   6  14 6438.01 599.442   5
  -2  -6  15 33.6540 20.4390   6
   2   6  15 21.9159 11.7394   6
   2  -6 -15 28.6552 20.1013   3
  -2  -6  15 49.8213 26.9623   5
   2   6  16 153.989 31.2433   5
   2  -6 -16 142.623 37.1168   3
  -2  -6  16 122.614 38.5307   5
  -2  -6  16 165.909 37.3527   6
   2   6  17 4.79407 8.16676   6
  -2  -6  17-10.4698 12.6086   5
  -2  -6  17 24.6148 19.7599   6
   2   6  17-5.23767 8.92184   5
   2   6  18 5.21032 8.87453   5
   2   6  18-4.53543 9.46086   6
  -2   6 -18 6.80227 11.5848   3
  -2  -6  18-10.4353 15.3901   5
  -2  -6  18 7.99721 13.6192   6
  -2  -6  19-7.95120 9.63719   6
   2  -6 -19 9.39417 8.07402   3
   2   6  19 19.3631 13.0798   5
   2   6  19 12.9691 10.4688   6
  -2   6 -19 7.52713 12.8647   3
  -2  -6  19 10.6418 18.1546   5
  -2   6 -20 8645.51 841.803   3
   2  -6 -20 8263.44 841.490   3
  -2  -6  20 10183.2 855.240   5
   2   6  20 8880.12 825.098   5
   2   6  20 8381.92 822.413   6
  -2  -6  20 8440.35 836.443   6
   2   6  21-4.58269 7.80458   5
   2   6  21 4.08028 8.51049   6
  -2  -6  21 7.87814 13.4156   6
   2  -6 -21-9.46752 13.9622   3
  -2   6 -21 17.8240 13.1430   3
   2  -6 -22 6023.45 616.342   3
   2   6  22 6293.76 594.846   6
   2  -6 -23-9.67625 11.8190   3
   2   6  23 27.7508 14.4574   6
   2  -7  18-7.37158 10.8825   6
  -2   7  18-4.79630 10.0156   5
   2   7 -17-14.0230 11.9395   3
   2  -7  17 7.27007 12.3798   6
  -2   7  17-5.04020 8.58290   5
  -2  -7 -17 11.1727 13.4530   4
  -2  -7 -16 11.3999 16.8117   4
   2   7 -16-9.43287 17.9588   2
   2   7 -16 14.5575 12.3950   3
   2  -7  16-7.19264 8.66143   6
  -2   7  16 5.78620 9.85368   5
  -2  -7 -15 11.7865 20.2018   4
   2  -7  15 21.4602 15.0950   6
   2   7 -15 40.2749 25.8205   2
  -2   7  14-6.97272 11.8978   5
  -2  -7 -14-12.0468 20.5277   4
   2  -7  14-7.16491 10.5936   6
   2   7 -14-11.0619 16.3306   2
  -2   7  13 182.321 40.6993   5
  -2  -7 -13 162.037 54.2115   4
   2  -7  13 288.566 48.0609   6
   2   7 -13 313.392 61.0419   2
  -2   7  12-7.61804 6.48617   5
  -2  -7 -12-12.4459 21.1930   4
   2   7 -12 12.9588 24.6709   2
   2  -7  12 7.33357 10.8147   6
  -2   7  11 64.6025 26.0604   5
   2   7 -11 54.7482 34.6161   2
  -2   7  10-8.41885 12.4420   5
   2  -7  10-7.72481 11.4210   6
  -2  -7 -10-12.0582 10.2990   4
   2   7  -9 42.7805 32.2595   2
  -2   7   9 152.036 33.8244   4
  -2   7   9 140.375 38.6698   5
   2  -7   9 133.582 33.7773   6
  -2  -7  -9 140.792 44.1856   4
   2   7  -8 14.0141 20.6750   2
  -2   7   8-7.16856 8.65250   4
  -2   7   8-8.96331 13.2317   5
  -2  -7  -8-11.3574 16.7594   4
   2  -7   8-8.13198 12.0072   6
   2  -7   7 151.641 38.9515   6
   2   7  -7 148.167 47.3636   2
  -2   7   7 186.438 45.7959   5
  -2   7   7 193.239 38.6762   4
   2  -7   7 154.903 49.2623   2
  -2  -7  -7 198.966 49.8473   4
   2  -7   6 7.93207 13.5125   6
   2   7  -6-12.7127 21.6509   2
  -2   7   6 9.68833 16.5021   5
  -2   7   6 7.13445 10.5284   4
  -2  -7  -6-10.6654 18.1655   4
   2  -7   6 15.0783 22.2390   2
  -2  -7  -5 205.912 49.3939   4
   2  -7   5 255.960 45.7032   6
  -2   7   5 260.194 45.9263   4
  -2  -7  -5 243.135 42.9114   5
   2   7  -5 224.858 55.2901   2
   2  -7   5 256.914 65.2441   2
   2  -7   4-16.9478 35.3459   2
  -2   7   4 7.17937 12.2283   6
  -2  -7  -4 6.77966 10.0017   5
  -2  -7  -4 19.6916 22.1804   4
   2   7  -4-11.2962 19.2374   2
  -2   7   4-10.1318 14.9438   5
  -2   7   3 499.011 74.5189   6
  -2   7   3 529.047 75.6101   4
  -2  -7  -3 517.594 72.7567   5
   2  -7   3 388.767 93.9958   2
   2   7  -2-9.58714 16.3330   2
  -2  -7  -2 9.19018 17.5037   4
   2  -7   2 18.1432 34.5447   2
  -2   7   2-7.48836 9.03088   4
  -2  -7  -2-7.01822 10.3621   5
  -2   7   2-8.19877 12.1013   6
  -2   7   2-10.7832 18.3688   5
  -2   7   1 22.5882 18.1650   4
   2   7  -1 8.88452 10.7538   2
  -2  -7  -1 7.04851 14.7407   5
  -2  -7  -1 8.73830 14.9201   4
   2   7   0-8.39383 15.9802   2
   2  -7   0-18.0802 21.7698   2
  -2  -7   0 8.48827 12.5176   4
  -2   7   0-7.53454 9.07226   4
   2   7   0 8.98684 7.65164   6
  -2  -7   0 7.48581 11.0393   5
  -2   7   0-11.1202 18.9357   5
   2   7   1-7.91656 15.0822   2
   2  -7  -1 17.5174 25.8388   2
  -2   7  -1 14.1933 12.0975   3
  -2  -7   1 8.18742 15.5975   4
  -2   7  -1 11.2482 23.4651   5
   2   7   1 17.0499 14.5274   6
  -2  -7   1-7.52081 12.8190   5
  -2   7  -1 7.51309 9.06400   4
   2  -7  -2-16.6701 28.3862   2
  -2   7  -2-7.44661 10.9820   4
   2   7   2-8.03662 9.67743   6
  -2  -7   2 8.27540 15.7552   5
  -2   7  -2 13.9980 11.9186   3
   2   7   2-7.63993 15.9336   2
   2   7   3 494.637 75.8555   2
   2  -7  -3 577.872 99.3161   2
  -2  -7   3 782.403 88.3905   5
   2   7   3 488.443 75.2775   6
  -2   7  -3 539.290 75.4717   3
  -2   7  -4 6.62504 11.2819   3
  -2   7  -4-6.92921 15.6093   4
   2   7   4-7.02692 14.6552   2
   2   7   4-7.57099 12.8925   6
   2  -7  -4 14.4701 21.3391   2
  -2   7  -5 200.781 40.4679   3
   2   7   5 265.725 47.1768   6
   2  -7  -5 258.084 49.2107   3
  -2   7  -5 232.670 41.8807   4
   2   7   5 243.368 43.3521   2
  -2  -7   5 305.855 54.2315   5
  -2   7  -6 6.15618 11.7203   3
   2   7   6 7.39279 14.0745   6
  -2   7  -6-6.19317 7.45724   4
   2   7   6-6.78227 14.1446   2
  -2  -7   6-8.48035 12.5059   5
  -2   7  -7 218.332 38.7527   4
  -2  -7   7 231.753 45.7331   6
  -2   7  -7 194.366 37.4920   3
   2   7   7 177.986 39.0792   6
  -2  -7   8 7.98824 9.64689   6
  -2   7  -8 5.65403 9.65623   3
   2   7   8 6.67595 9.87272   6
  -2  -7   8 16.8296 14.3479   5
   2  -7  -9 157.570 36.9726   3
  -2  -7   9 166.271 35.9315   6
  -2   7  -9 139.022 29.5453   3
   2   7   9 143.431 31.9056   6
  -2  -7   9 187.978 40.3653   5
   2  -7 -10-8.58046 10.3317   3
  -2  -7  10-7.90699 11.6605   6
  -2   7 -10 5.46941 10.4129   3
   2   7  10-6.08522 10.3623   6
  -2  -7  10 8.52727 14.5205   5
  -2  -7  11 100.888 28.2649   6
  -2   7 -11 102.505 24.6321   3
   2  -7 -11 127.993 36.2531   3
  -2  -7  11 112.956 32.9465   5
   2  -7 -12 8.38233 17.4850   3
  -2  -7  12-7.64004 9.20601   6
  -2   7 -12 5.34488 7.89001   3
   2   7  12 5.64830 9.62457   6
  -2  -7  12 8.87333 15.1138   5
   2  -7 -13 312.401 55.3050   3
  -2  -7  13 357.288 58.6441   5
   2   7  13 300.724 46.2840   5
  -2  -7  13 351.298 54.9856   6
   2   7  13 325.635 47.3895   6
  -2   7 -13 281.217 45.3988   3
   2  -7 -14 16.6661 15.8661   3
  -2  -7  14-9.14310 13.4850   5
  -2   7 -14 5.30510 11.0661   3
  -2  -7  14-7.31834 8.81469   6
   2   7  14-10.6301 11.0869   6
   2   7  14 10.3470 10.7917   5
   2  -7 -15 8.27654 10.0677   3
  -2  -7  15 14.4397 13.8194   6
  -2  -7  15 9.36382 16.0089   5
  -2   7 -15 15.6714 11.8538   3
   2   7  15 15.5093 9.94565   5
   2   7  15 19.5936 13.2658   6
   2   7  16-4.57755 8.75274   6
  -2   7 -16-5.54944 8.22410   3
  -2  -7  16-9.63449 14.2311   5
   2   7  16-19.0311 9.95578   5
   2  -7 -16 8.21907 12.1478   3
   2   7  17-4.30219 10.3605   6
   2  -7 -17 8.23198 9.91213   3
  -2   7 -17-5.95607 8.78358   3
   2   7  17-4.73959 6.98974   5
  -2  -7  17 21.0318 11.9379   6
   2   7  18-4.06865 10.9552   6
   2  -7 -18 8.23585 12.1460   3
   2  -7 -19 157.056 41.0745   3
   2   7  19 278.942 37.9485   6
  -2  -8 -13 10.1602 19.3562   4
  -2   8  13 6.73411 9.95635   5
  -2  -8 -12 1895.53 195.565   4
  -2   8  12 1407.59 174.558   5
   2  -8  12 1668.90 175.316   6
  -2  -8 -11 9.94489 16.9472   4
   2  -8  11 6.53659 11.1503   6
  -2   8  11 6.56970 9.71084   4
   2  -8  10 11317.7 860.938   6
  -2  -8 -10 10718.2 877.938   4
  -2   8  10 11145.4 859.801   4
  -2   8   9 8.70971 14.9764   5
   2   8  -9-12.5870 18.6782   2
   2  -8   9 46.9693 19.0614   6
   2  -8   8-6.73932 11.6069   6
  -2  -8  -8 27.8689 19.4516   4
  -2   8   8 9.27232 11.2993   5
  -2   8   8 31.4680 15.2554   4
   2   8  -8 36.8988 27.7607   2
   2  -8   7-6.76700 12.8841   6
  -2  -8  -7-9.10745 13.4316   4
  -2   8   7 9.88204 16.8281   5
  -2   8   7 6.25374 10.6503   4
   2   8  -7 11.7658 20.0356   2
   2  -8   6 239.673 42.7539   6
  -2  -8  -6 262.233 51.4529   4
  -2   8   6 237.880 55.6917   5
  -2   8   6 246.050 43.2429   4
   2   8  -6 288.046 59.7305   2
   2  -8   5 13.1672 12.5504   6
  -2  -8  -5-8.60969 14.6748   4
  -2   8   5 6.30015 9.31303   4
   2   8  -5 10.3206 17.5859   2
  -2   8   5 11.0253 16.2716   5
   2   8  -4 1281.80 161.744   2
  -2  -8  -4 1391.87 161.051   4
  -2   8   4 1397.70 152.482   4
  -2   8   4 1409.50 171.986   5
  -2  -8  -3 5.75194 4.89722   5
  -2   8   3-6.45954 15.5555   4
   2   8  -3-8.96934 15.2731   2
   2   8  -2 283.465 53.2330   2
   2   8  -2 397.981 59.2437   6
  -2  -8  -2 269.680 47.5804   5
  -2   8   2 338.555 50.8355   3
   2   8  -1 15.6750 11.6712   6
  -2   8   1 12.7845 13.4296   3
  -2   8   1 26.3916 15.9713   4
  -2  -8   0 16704.2 1583.27   5
  -2   8   0 17272.3 1586.64   4
   2   8   0 15493.5 1586.80   2
   2   8   0 17560.0 1589.57   6
  -2   8   0 16808.0 1584.67   3
  -2   8  -1 39.7698 17.1186   4
   2   8   1 28.8986 17.5815   6
  -2  -8   1 24.3446 14.8736   5
  -2   8  -1 31.3147 16.1963   3
   2   8   1 7.10896 15.0407   2
  -2   8  -2 215.228 44.9647   4
   2   8   2 324.491 51.1833   6
  -2  -8   2 317.667 50.3202   5
  -2   8  -2 324.497 48.6259   3
   2   8   2 295.269 52.3133   2
  -2   8  -3 6.35164 12.1003   4
   2   8   3-6.52926 7.87409   2
  -2   8  -3 6.02136 8.89056   3
   2   8   3 6.66908 9.84467   6
  -2  -8   3 6.30306 9.30548   5
  -2  -8   4 1418.37 148.082   5
   2   8   4 1284.07 146.181   6
  -2   8  -4 1265.29 143.141   3
  -2  -8   5 6.85816 10.1288   5
  -2   8  -5 5.52113 10.5258   3
   2   8   6 261.953 42.2784   6
  -2  -8   6 265.018 46.6031   5
  -2   8  -6 238.839 39.6357   3
  -2  -8   7 7.77536 14.8229   5
   2   8   7 5.68370 6.88715   6
  -2   8  -7 10.4064 9.93604   3
   2   8   8-5.29505 7.82078   6
  -2   8  -8-15.3653 11.5457   3
  -2  -8   9 24.3166 15.7749   5
   2   8   9 15.5186 12.8801   6
   2  -8  -9 7.40790 13.0323   3
   2  -8 -10 10706.7 1073.30   3
  -2   8 -10 11421.5 1066.13   3
  -2  -8  10 14607.6 1094.00   5
  -2  -8  10 10982.9 1071.60   6
   2   8  10 10412.2 1064.66   6
  -2   8 -11 4.92394 9.42946   3
   2   8  11 19.7014 11.9046   6
  -2  -8  11 9.32497 13.7891   5
   2   8  12 2201.73 222.945   6
   2  -8 -12 2039.62 229.837   3
  -2   8 -12 2285.38 224.024   3
   2  -8 -13 6.89166 5.88851   3
   2   8  13 4.60360 6.80690   6
   2  -8 -14 2296.42 239.960   3
  -2   9   3 208.334 36.9243   4
   2   9  -1 20.0916 16.2356   2
  -2   9   0 11.6400 14.0571   2
  -2   9  -1-12.4642 21.2558   2
  -3   0   0 11.2609 16.6107   4
   3   0   0 11.3729 16.7759   3
   3   0   0 16.2019 19.5121   1
  -3   0   0-17.3317 20.8721   1
   3   0   0-7.21931 13.7496   6
  -3   0   0 16.3595 24.1281   1
   3   0   0-15.2391 18.3530   1
   3   0   0 12.8581 26.8185   2
  -3   0   0 10.2882 19.5906   5
   3   0   1-16.6340 24.5299   1
   3   0  -1 6.15518 10.4815   6
   3   0  -1 12.8747 26.8505   2
   3   0   1 23.8702 22.7222   2
  -3   0   1 11.1056 16.3774   4
  -3   0  -1 11.4703 23.9216   4
   3   0   1 10.6489 22.2086   3
  -3   0   1-17.7867 30.2874   1
   3   0  -1 16.7473 24.6969   1
  -3   0  -1-16.8313 24.8208   1
  -3   0  -1 15.9405 19.1937   1
   3   0   1-14.8193 17.8437   1
   3   0  -1-15.6323 23.0527   1
  -3   0   1-16.2024 23.8934   1
   3   0   1-7.32697 13.9494   6
   3   0  -1-7.13271 12.1460   6
   3   0  -1-11.3472 21.6030   3
  -3   0  -1 9.49173 13.9975   5
   3   0   2 16.9767 25.0397   1
   3   0  -2 6.25447 10.6606   6
   3   0  -2-12.9215 26.9521   2
   3   0   2 11.4176 27.4991   2
  -3   0   2 10.8764 22.6877   4
  -3   0  -2-11.3570 23.6898   4
   3   0   2 10.1257 21.1225   3
  -3   0   2-18.3158 22.0585   1
  -3   0  -2 16.3098 31.0542   1
   3   0  -2 17.1864 29.2690   1
   3   0   2-6.96738 11.8735   6
   3   0  -2 7.57195 15.7984   6
  -3   0  -2-8.85762 15.0902   5
  -3   0   2 11.5140 19.6118   5
   3   0  -2 12.1603 17.9387   3
   3   0  -2-15.5197 22.8914   1
  -3   0   2 16.4158 27.9570   1
   3   0   2 57.7394 32.5194   1
  -3   0  -2 15.4107 22.7307   1
   3   0  -3 5.83494 20.5651   6
   3   0  -3 7.36129 31.2465   6
  -3   0   3 50.6683 42.4931   1
   3   0   3 14.4735 27.5473   1
  -3   0  -3 44.1246 50.0369   1
  -3   0  -3 172.746 51.8957   5
  -3   0   3 357.809 61.4546   5
   3   0   3 78.9133 68.3048   1
  -3   0   3 392.211 79.1229   4
  -3   0  -3 306.824 76.5616   4
   3   0  -3 108.889 47.9601   1
   3   0  -3 251.656 59.9545   3
   3   0  -3 12.9361 41.5742   2
   3   0   3 143.185 49.3745   2
  -3   0   3 18.4071 57.8303   1
  -3   0  -3 32.0796 54.3036   1
  -3   0  -4 7.24717 10.6875   3
  -3   0  -4-8.43726 16.0630   5
   3   0  -4 10.1091 9.62323   6
  -3   0   4-11.0957 18.8940   5
   3   0  -4-13.1085 19.3310   3
   3   0  -4-12.9011 19.0250   2
   3   0   4 10.6112 18.0691   2
  -3   0   4 10.2692 17.4866   4
   3   0  -4-13.7883 16.6022   1
   3   0  -4 7.46754 15.5738   6
   3   0   4 14.8450 17.8745   1
  -3   0   4-17.3545 25.5924   1
  -3   0  -4-13.7883 23.4790   1
  -3   0  -4-15.7435 23.2167   1
   3   0  -4-18.2491 26.9116   1
  -3   0  -5 7.29614 21.5317   3
   3   0   5 7.40073 19.9394   6
  -3   0  -5 8.40966 24.8142   5
   3   0  -5 13.9421 14.2858   6
  -3   0   5 10.8851 26.2233   5
   3   0   5 10.2774 19.5802   2
   3   0  -5 13.0332 29.3680   2
  -3   0  -5 11.3188 34.7542   4
  -3   0   5 17.6253 36.7652   1
   3   0   5-14.7263 17.7470   1
  -3   0  -5 13.5870 23.1479   1
   3   0  -5 14.0577 20.7438   1
   3   0  -5-13.8724 26.4207   3
  -3   0   5 17.8850 21.5476   1
   3   0  -5-18.6242 22.4371   1
   3   0   6 14.4764 17.4312   1
  -3   0   6 17.2134 14.6562   1
  -3   0  -6 13.4691 16.2184   1
  -3   0  -6-7.10966 10.4854   3
   3   0   6 13.3972 11.4073   1
   3   0   6 7.76132 14.7767   6
  -3   0  -6-7.94639 16.5729   5
  -3   0   6 7.01564 18.8893   6
  -3   0   6-10.6397 15.6907   5
   3   0  -6-13.2682 22.5937   2
  -3   0  -6-11.0548 26.6218   4
  -3   0   6-9.76095 14.3950   4
   3   0  -6-14.0380 23.9045   1
   3   0  -6 14.2455 17.1532   3
   3   0  -6-18.4219 22.1817   1
  -3   0   6-17.5778 21.1654   1
   3   0   7 14.0591 26.7673   1
  -3   0  -7-12.2556 14.7595   1
  -3   0   7 16.8169 24.8011   1
   3   0  -7-4.48401 10.8021   6
   3   0   7 25.0588 24.6375   6
   3   0   7-13.2989 19.6137   1
  -3   0  -7-16.5693 24.4361   1
  -3   0  -7 14.4756 19.4892   3
  -3   0  -7 7.64354 22.5454   5
  -3   0   7-7.32708 13.9524   6
  -3   0   7-10.8398 20.6389   5
   3   0  -7 13.3676 30.1134   2
   3   0   7-9.63574 24.6135   2
  -3   0  -7 10.8904 26.2273   4
  -3   0   7 9.27496 22.3373   4
   3   0  -7-13.6403 25.9701   1
   3   0  -7 14.5220 27.6485   3
   3   0  -7-18.2441 26.9057   1
  -3   0   7 17.0660 25.1686   1
  -3   0  -8 7.64046 14.5477   3
   3   0   8 39.7429 27.6289   1
  -3   0  -8-15.7679 23.2536   1
   3   0  -8-4.41544 9.21125   6
   3   0   8 8.57228 16.3215   6
  -3   0  -8-7.63277 12.9991   5
   3   0   8-9.35939 13.8039   2
  -3   0   8-10.7215 20.4129   5
   3   0  -8 27.1758 25.8696   2
  -3   0  -8-10.7647 20.4951   4
  -3   0   8-9.07635 20.4467   4
   3   0  -8-13.0468 15.7109   1
   3   0  -8-14.8678 12.6606   3
  -3   0   8-16.4941 24.3246   1
   3   0  -8-17.7506 15.1146   1
  -3   0  -9 8.07989 19.4596   3
   3   0   9-13.2086 19.4805   1
   3   0   9-8.86742 18.4953   2
  -3   0  -9 15.1804 18.2805   1
   3   0   9 12.0697 17.8013   1
  -3   0   9-11.0511 16.2993   5
   3   0  -9-17.0338 20.5118   1
  -3   0   9 15.9911 19.2565   1
  -3   0  -9 10.6389 23.9670   4
  -3   0   9 8.71847 12.8602   4
  -3   0   9-13.7778 26.2318   1
   3   0  -9-12.0979 25.2320   1
   3   0  -9 15.2690 26.0018   3
   3   0   9 17.7963 20.0461   6
  -3   0 -10-6.56097 12.4978   5
   3   0  10-8.40347 16.0040   2
  -3   0 -10-14.7142 17.7219   1
  -3   0  10 6.91380 13.1691   6
  -3   0  10 11.0340 24.8588   5
   3   0 -10-13.7955 28.7736   2
  -3   0 -10 10.4932 17.8729   4
  -3   0  10-8.47725 16.1444   4
   3   0  10-18.3344 20.6543   6
  -3   0 -10 11.6417 17.1729   1
   3   0  10-12.6281 15.2108   1
  -3   0 -10-9.34654 21.0582   3
  -3   0  10-15.4841 13.1899   1
   3   0 -10-16.6543 28.3622   1
  -3   0 -11 23.8905 26.9087   3
  -3   0 -11-11.5802 17.0783   1
  -3   0  11-6.84287 14.2723   6
   3   0  11-8.07951 13.7594   2
  -3   0  11-11.3795 23.7329   5
  -3   0 -11 14.3696 17.3031   1
   3   0  11 11.5744 26.0734   1
   3   0 -11 13.9208 20.5297   2
  -3   0 -11 21.3064 20.2826   4
  -3   0  11-8.26063 12.1835   4
   3   0  11-9.39222 11.3107   6
  -3   0  11 13.3824 19.7357   1
   3   0 -11 10.5356 15.5379   1
  -3   0  11 15.1002 18.1828   1
  -3   0 -12 15.1475 25.7947   3
  -3   0 -12-11.7005 17.2566   1
   3   0  12-12.6360 21.5184   1
  -3   0  12 7.00189 10.3292   6
   3   0  12 7.79680 16.2626   2
  -3   0  12 11.6759 19.8837   5
  -3   0 -12-14.6010 24.8643   1
   3   0 -12-13.9128 29.0164   2
  -3   0 -12 10.7141 22.3459   4
  -3   0  12-8.28494 14.1103   4
   3   0  12-9.44018 16.0772   6
   3   0 -12-10.6030 20.1878   1
  -3   0  12-13.4589 19.8494   1
  -3   0  12-14.8609 25.3068   1
   3   0 -12-15.9196 23.4779   1
  -3   0 -13 259.274 79.4839   3
   3   0  13 12.9255 33.5705   1
  -3   0 -13 154.849 51.0711   1
  -3   0  13 14.5193 23.9139   6
   3   0  13 46.1979 29.2154   2
   3   0  13 33.7012 30.4785   5
   3   0  13 11.6451 30.3601   1
  -3   0 -13 14.5723 35.6157   1
   3   0 -13 13.8537 27.0673   2
  -3   0 -13 176.955 43.5776   4
  -3   0  13 33.3936 36.0564   4
   3   0  13 122.711 38.4349   6
   3   0 -13 16.1032 43.7808   1
   3   0 -13 128.011 45.8178   1
  -3   0  13 13.7831 21.2168   1
   3   0  14-7.58122 15.8109   2
   3   0  14-11.7546 20.0160   1
  -3   0 -14 15.0956 12.8527   1
  -3   0  14 7.75564 13.2067   6
  -3   0  14-11.7660 20.0355   5
   3   0  14 5.21959 11.7580   5
   3   0 -14 13.6685 20.1569   2
  -3   0  14 15.1563 28.8547   1
   3   0 -14-16.1793 19.4811   1
   3   0  14 10.0209 17.0639   6
   3   0  14-13.2714 15.9799   1
  -3   0 -14-12.7148 18.7504   1
  -3   0  14 14.2946 27.2142   1
   3   0 -14-10.9447 22.8255   1
  -3   0 -14-19.4919 28.7444   3
   3   0 -14-19.9989 24.0801   3
   3   0  15 10.4463 15.4076   6
   3   0  15-13.7693 23.4483   1
  -3   0 -15 13.8454 16.6733   1
  -3   0  15 8.47396 20.4085   6
  -3   0 -15-21.6809 26.1069   3
   3   0  15-7.39320 19.9074   2
   3   0  15 5.47247 10.4225   5
  -3   0  15 11.6784 17.2242   5
   3   0  15 11.6389 17.1660   1
   3   0 -15-11.4403 16.8732   1
  -3   0 -15 30.6788 26.1216   1
   3   0 -15-13.3372 19.6701   2
  -3   0 -15 11.3173 25.4950   4
  -3   0  15-8.81918 16.7924   4
  -3   0  15 14.8790 21.9436   1
   3   0 -15 20.8301 17.7372   3
  -3   0  15-15.3464 22.6328   1
   3   0 -15-16.6739 20.0785   1
   3   0  16-7.26033 15.1487   2
   3   0  16-11.7384 17.3167   1
  -3   0 -16-16.0383 23.6559   1
   3   0 -16 11.6259 17.1508   1
  -3   0  16-8.99189 13.2684   6
   3   0  16-5.85673 13.2012   5
  -3   0  16-11.4290 16.8606   5
  -3   0  16-15.6034 18.7934   1
   3   0 -16 17.1130 25.2405   1
  -3   0 -16 11.5692 19.7057   4
  -3   0  16-9.22357 15.7130   4
   3   0  16-9.78015 16.6603   6
   3   0  16 14.3326 21.1411   1
  -3   0 -16 13.8468 11.7985   1
  -3   0 -16-23.5470 28.3561   3
   3   0 -16-21.6730 36.9080   3
   3   0  17 9.32725 11.2380   6
   3   0  17-14.8937 21.9671   1
  -3   0  17 9.78630 20.4134   6
  -3   0 -17-23.7268 0.40708   3
   3   0  17 6.23534 9.20411   5
  -3   0  17 11.0283 18.7834   5
  -3   0 -17-16.7675 28.5548   1
   3   0 -17 21.9937 18.7299   3
   3   0 -17-12.2668 14.7757   2
  -3   0 -17 12.0092 17.7144   4
  -3   0  17-9.49704 14.0110   4
   3   0  17-7.14404 14.9045   2
  -3   0  17 33.0716 31.4834   1
  -3   0  17 15.9949 23.5908   1
   3   0 -17 17.7664 21.3958   1
  -3   0  18-16.9696 20.4342   1
  -3   0 -18-15.3567 22.6477   1
  -3   0  18 10.1315 12.2019   6
   3   0  18-6.94207 17.7335   2
  -3   0  18 10.5054 17.8907   5
[truncated: 409,559 more chars]
