# Supplementary material for: The varying temperature- and pressure-induced phase transition pathways in hybrid improper ferroelectric Sr3Sn2O7
Source: Acta Crystallogr B Struct Sci Cryst Eng Mater. 2025 Apr 14;81(Pt 3):318–24. doi: 10.1107/S2052520625002306 (PMC12147935; doi:10.1107/S2052520625002306)
Supplement: Supplementary file 1 [file b-81-00318-sup1.zip › SSO_HP_VT_CIFs/SSO_VT_CIFS/SrSnO_I19VT_25_420_3_pnab.cif]

data_srsno_i19vt_25_420_3_pnab

# start Validation Reply Form
_vrf_PLAT971_srsno_i19vt_25_420_3_pnab
;
PROBLEM: Check Calcd Resid. Dens.  0.66Ang From Sn1             5.55 eA-3  
RESPONSE: The sample is highly absorbing and contains a significant 
proportion of heavy elements. While efforts have been made to account
for this as best as possible, the diffractometer upon which the data 
were collected lacks a camera with which to obtain a true representation
of the crystal for a more explicit correction. The impact of this upon
the data is further compounded by the crystal existing as a highly 
anisotropic plate. Errors carried through from this in the intensities will 
increase the residual levels in the model. This is in addition to the typical
fourier rippling that is expected at heavy elements, and the impact of the
spherical contraction of the valence shell owed to the ionisation of these 
metals in this highly charge system. Since these residuals exist close to 
these heavy metal centres and the model (and symmetry) has been thoroughly 
evaluated (see the manuscript), these are believed to have no physical 
significance.
;
_vrf_PLAT972_srsno_i19vt_25_420_3_pnab
;
PROBLEM: Check Calcd Resid. Dens.  0.35Ang From Sr2            -3.92 eA-3  
RESPONSE: The sample is highly absorbing and contains a significant 
proportion of heavy elements. While efforts have been made to account
for this as best as possible, the diffractometer upon which the data 
were collected lacks a camera with which to obtain a true representation
of the crystal for a more explicit correction. The impact of this upon
the data is further compounded by the crystal existing as a highly 
anisotropic plate. Errors carried through from this in the intensities will 
increase the residual levels in the model. This is in addition to the typical
fourier rippling that is expected at heavy elements, and the impact of the
spherical contraction of the valence shell owed to the ionisation of these 
metals in this highly charge system. Since these residuals exist close to 
these heavy metal centres and the model (and symmetry) has been thoroughly 
evaluated (see the manuscript), these are believed to have no physical 
significance.
;
_vrf_PLAT974_srsno_i19vt_25_420_3_pnab
;
PROBLEM: Check Calcd Negative Resid. Density on       Sr1      -2.33 eA-3  
RESPONSE: The sample is highly absorbing and contains a significant 
proportion of heavy elements. While efforts have been made to account
for this as best as possible, the diffractometer upon which the data 
were collected lacks a camera with which to obtain a true representation
of the crystal for a more explicit correction. The impact of this upon
the data is further compounded by the crystal existing as a highly 
anisotropic plate. Errors carried through from this in the intensities will 
increase the residual levels in the model. This is in addition to the typical
fourier rippling that is expected at heavy elements, and the impact of the
spherical contraction of the valence shell owed to the ionisation of these 
metals in this highly charge system. Since these residuals exist close to 
these heavy metal centres and the model (and symmetry) has been thoroughly 
evaluated (see the manuscript), these are believed to have no physical 
significance.
;
_vrf_PLAT097_srsno_i19vt_25_420_3_pnab
;
PROBLEM: Large Reported Max.  (Positive) Residual Density       5.84 eA-3  
RESPONSE: The sample is highly absorbing and contains a significant 
proportion of heavy elements. While efforts have been made to account
for this as best as possible, the diffractometer upon which the data 
were collected lacks a camera with which to obtain a true representation
of the crystal for a more explicit correction. The impact of this upon
the data is further compounded by the crystal existing as a highly 
anisotropic plate. Errors carried through from this in the intensities will 
increase the residual levels in the model. This is in addition to the typical
fourier rippling that is expected at heavy elements, and the impact of the
spherical contraction of the valence shell owed to the ionisation of these 
metals in this highly charge system. Since the residual exists close to 
a heavy metal centre and the model (and symmetry) has been thoroughly 
evaluated (see the manuscript), it is believed to have no physical 
significance.
;
_vrf_PLAT112_srsno_i19vt_25_420_3_pnab
;
PROBLEM: ADDSYM Detects New (Pseudo) Symm. Elem         4        100 %Fit  
RESPONSE: The deviations from the high symmetry aristotype are low, 
manifesting as low intensity superstructure reflections and small deviations
from the tetragonal aristotype. The model (and symmetry) has been thoroughly
evaluated (please see the manuscript).
;
_vrf_PLAT113_srsno_i19vt_25_420_3_pnab
;
PROBLEM: ADDSYM Suggests Possible Pseudo/New  Space Group     I4/mmm Check 
RESPONSE: The deviations from the high symmetry aristotype are low, 
manifesting as low intensity superstructure reflections and small deviations
from the tetragonal aristotype. The model (and symmetry) has been thoroughly
evaluated (please see the manuscript).
;
_vrf_PLAT975_srsno_i19vt_25_420_3_pnab
;
PROBLEM: Check Calcd Resid. Dens.  0.57Ang From O4      .       1.56 eA-3  
RESPONSE: The sample is highly absorbing and contains a significant 
proportion of heavy elements. While efforts have been made to account
for this as best as possible, the diffractometer upon which the data 
were collected lacks a camera with which to obtain a true representation
of the crystal for a more explicit correction. The impact of this upon
the data is further compounded by the crystal existing as a highly 
anisotropic plate. Errors carried through from this in the intensities will 
increase the residual levels in the model. This is in addition to the typical
fourier rippling that is expected at heavy elements, and the impact of the
spherical contraction of the valence shell owed to the ionisation of these 
metals in this highly charge system. Since these residuals exist close to 
these heavy metal centres and the model (and symmetry) has been thoroughly 
evaluated (see the manuscript), these are believed to have no physical 
significance.
;
# end Validation Reply Form

_audit_creation_date               2025-01-14
_audit_creation_method
;
Olex2 1.5-ac7-013
(compiled 2025.01.02 svn.rf662f148 for Rigaku Oxford Diffraction, GUI svn.r7109)
;
_shelx_SHELXL_version_number       '2019/3'
_audit_contact_author_address      
;
Dept. of Chemistry, University of Warwick, Gibbet Hill Road, Coventry, CV4 7AL
;
_audit_contact_author_email        ?
_audit_contact_author_name         'Evie Ladbrook'
_audit_contact_author_phone        ?
_publ_contact_author_id_orcid      ?
_publ_section_references
;
Dolomanov, O.V., Bourhis, L.J., Gildea, R.J, Howard, J.A.K. & Puschmann, H.
 (2009), J. Appl. Cryst. 42, 339-341.

Sheldrick, G.M. (2008). Acta Cryst. A64, 112-122.

Sheldrick, G.M. (2015). Acta Cryst. C71, 3-8.
;
_chemical_name_common              ?
_chemical_name_systematic          ?
_chemical_formula_moiety           'O7 Sn2 Sr3'
_chemical_formula_sum              'O7 Sn2 Sr3'
_chemical_formula_weight           612.24
_chemical_melting_point            ?
_chemical_oxdiff_formula           'Sr3 Sn2 O7'
loop_
  _atom_type_symbol
  _atom_type_description
  _atom_type_scat_dispersion_real
  _atom_type_scat_dispersion_imag
  _atom_type_scat_source
 'O' 'O' 0.0101 0.0057 'International Tables Vol C Tables 4.2.6.8 and 6.1.1.4'
 'Sr' 'Sr' -1.1610 3.0594
 'International Tables Vol C Tables 4.2.6.8 and 6.1.1.4'
 'Sn' 'Sn' -0.6810 1.3529
 'International Tables Vol C Tables 4.2.6.8 and 6.1.1.4'

_shelx_space_group_comment
;
The symmetry employed for this shelxl refinement is uniquely defined
by the following loop, which should always be used as a source of
symmetry information in preference to the above space-group names.
They are only intended as comments.
;
_space_group_crystal_system        'orthorhombic'
_space_group_IT_number             60
_space_group_name_H-M_alt          'P n a b'
_space_group_name_Hall             '-P 2bc 2n'
loop_
  _space_group_symop_operation_xyz
 'x, y, z'
 'x+1/2, -y+1/2, -z+1/2'
 '-x+1/2, y, -z'
 '-x, -y+1/2, z+1/2'
 '-x, -y, -z'
 '-x-1/2, y-1/2, z-1/2'
 'x-1/2, -y, z'
 'x, y-1/2, -z-1/2'

_cell_length_a                     5.6984(2)
_cell_length_b                     5.7202(3)
_cell_length_c                     20.6881(9)
_cell_angle_alpha                  90
_cell_angle_beta                   90
_cell_angle_gamma                  90
_cell_volume                       674.34(5)
_cell_formula_units_Z              4
_cell_measurement_reflns_used      1158
_cell_measurement_temperature      420
_cell_measurement_theta_max        33.5090
_cell_measurement_theta_min        1.9270
_shelx_estimated_absorpt_T_max     0.675
_shelx_estimated_absorpt_T_min     0.330
_exptl_absorpt_coefficient_mu      28.461
_exptl_absorpt_correction_T_max    0.01079
_exptl_absorpt_correction_T_min    0.00082
_exptl_absorpt_correction_type     sphere
_exptl_absorpt_process_details
;
CrysAlisPro 1.171.43.91a (Rigaku Oxford Diffraction, 2023)
Spherical absorption correction
using equivalent radius and absorption coefficient.
Empirical absorption correction using spherical harmonics,
implemented in SCALE3 ABSPACK scaling algorithm.
;
_exptl_absorpt_special_details     ?
_exptl_crystal_colour              'clear colourless'
_exptl_crystal_colour_lustre       clear
_exptl_crystal_colour_primary      colourless
_exptl_crystal_density_diffrn      6.030
_exptl_crystal_density_meas        ?
_exptl_crystal_density_method      ?
_exptl_crystal_description         plate
_exptl_crystal_F_000               1080
_exptl_crystal_size_max            0.05
_exptl_crystal_size_mid            0.05
_exptl_crystal_size_min            0.015
_exptl_crystal_size_rad            0.400
_exptl_transmission_factor_max     ?
_exptl_transmission_factor_min     ?
_diffrn_reflns_av_R_equivalents    0.0748
_diffrn_reflns_av_unetI/netI       0.0305
_diffrn_reflns_Laue_measured_fraction_full  0.997
_diffrn_reflns_Laue_measured_fraction_max  0.965
_diffrn_reflns_limit_h_max         8
_diffrn_reflns_limit_h_min         -9
_diffrn_reflns_limit_k_max         8
_diffrn_reflns_limit_k_min         -9
_diffrn_reflns_limit_l_max         32
_diffrn_reflns_limit_l_min         -33
_diffrn_reflns_number              21031
_diffrn_reflns_point_group_measured_fraction_full  0.997
_diffrn_reflns_point_group_measured_fraction_max  0.965
_diffrn_reflns_theta_full          24.415
_diffrn_reflns_theta_max           34.173
_diffrn_reflns_theta_min           1.908
_diffrn_ambient_temperature        420
_diffrn_detector                   'Hybrid Pixel Array Detector'
_diffrn_detector_area_resol_mean   5.8140
_diffrn_measured_fraction_theta_full  0.997
_diffrn_measured_fraction_theta_max  0.965
_diffrn_measurement_details
;
List of Runs (angles in degrees, time in seconds):

  # Type    Start    End  Width  t~exp~   \w     \q     \k     \f   Frames
--------------------------------------------------------------------------
  1  \f      0.00 360.00   0.20    0.20   0.00   0.00   0.00    --  1800
  2  \w   -150.00  20.00   0.20    0.20    --   25.00   0.00 288.00  850
  3  \w   -150.00  20.00   0.20    0.20    --   25.00   0.00 216.00  850
  4  \w   -150.00  20.00   0.20    0.20    --   25.00   0.00 144.00  850
  5  \w   -150.00  20.00   0.20    0.20    --   25.00   0.00  72.00  850
  6  \w   -150.00  20.00   0.20    0.20    --   25.00   0.00   0.00  850
;
_diffrn_measurement_device         'abstract diffractometer'
_diffrn_measurement_device_type   
 'dectris-CrysAlisPro-abstract goniometer imported dectris images'
_diffrn_measurement_method         '\w and \f scans'
_diffrn_orient_matrix_type        
 'CrysAlisPro convention (1999,Acta A55,543-557)'
_diffrn_orient_matrix_UB_11        -0.0008981104
_diffrn_orient_matrix_UB_12        0.0078571342
_diffrn_orient_matrix_UB_13        -0.0332317149
_diffrn_orient_matrix_UB_21        -0.1204425527
_diffrn_orient_matrix_UB_22        0.0103611974
_diffrn_orient_matrix_UB_23        0.0004262068
_diffrn_orient_matrix_UB_31        0.0104619104
_diffrn_orient_matrix_UB_32        0.1197084800
_diffrn_orient_matrix_UB_33        0.0021439653
_diffrn_radiation_monochromator    synchrotron
_diffrn_radiation_probe            x-ray
_diffrn_radiation_type             synchrotron
_diffrn_radiation_wavelength       0.6889
_diffrn_source                     synchrotron
_reflns_Friedel_coverage           0.000
_reflns_Friedel_fraction_full      .
_reflns_Friedel_fraction_max       .
_reflns_number_gt                  1117
_reflns_number_total               1481
_reflns_special_details
;
 Reflections were merged by SHELXL according to the crystal
 class for the calculation of statistics and refinement.
 
 _reflns_Friedel_fraction is defined as the number of unique
 Friedel pairs measured divided by the number that would be
 possible theoretically, ignoring centric projections and
 systematic absences.
;
_reflns_threshold_expression       'I > 2\s(I)'
_computing_cell_refinement         'CrysAlisPro 1.171.43.91a (Rigaku OD, 2023)'
_computing_data_collection        
 'CrysAlisPro 1.171.43.91a (Rigaku OD, 2023) (IMPORT)'
_computing_data_reduction          'CrysAlisPro 1.171.43.91a (Rigaku OD, 2023)'
_computing_molecular_graphics      'Olex2 1.5-ac7-013 (Dolomanov et al., 2009)'
_computing_publication_material    'Olex2 1.5-ac7-013 (Dolomanov et al., 2009)'
_computing_structure_refinement    'SHELXL 2019/3 (Sheldrick, 2015)'
_computing_structure_solution      'SHELXS  (Sheldrick, 2008)'
_refine_diff_density_max           5.836
_refine_diff_density_min           -3.997
_refine_diff_density_rms           1.003
_refine_ls_extinction_coef         .
_refine_ls_extinction_method       none
_refine_ls_goodness_of_fit_ref     1.005
_refine_ls_hydrogen_treatment      undef
_refine_ls_matrix_type             full
_refine_ls_number_parameters       56
_refine_ls_number_reflns           1481
_refine_ls_number_restraints       0
_refine_ls_R_factor_all            0.0856
_refine_ls_R_factor_gt             0.0811
_refine_ls_restrained_S_all        1.005
_refine_ls_shift/su_max            0.001
_refine_ls_shift/su_mean           0.000
_refine_ls_structure_factor_coef   Fsqd
_refine_ls_weighting_details      
 'w=1/[\s^2^(Fo^2^)+(0.1815P)^2^] where P=(Fo^2^+2Fc^2^)/3'
_refine_ls_weighting_scheme        calc
_refine_ls_wR_factor_gt            0.2170
_refine_ls_wR_factor_ref           0.2322
_refine_special_details
;
All atoms were refined as anisotropic without the need for any restraints.
;
_olex2_refinement_description
;
;
_atom_sites_solution_hydrogens     .
_atom_sites_solution_primary       isomorph
_atom_sites_solution_secondary     difmap
loop_
  _atom_site_label
  _atom_site_type_symbol
  _atom_site_fract_x
  _atom_site_fract_y
  _atom_site_fract_z
  _atom_site_U_iso_or_equiv
  _atom_site_adp_type
  _atom_site_occupancy
  _atom_site_site_symmetry_order
  _atom_site_calc_flag
  _atom_site_refinement_flags_posn
  _atom_site_refinement_flags_adp
  _atom_site_refinement_flags_occupancy
  _atom_site_disorder_assembly
  _atom_site_disorder_group
 Sn1 Sn 0.75198(3) 0.25024(3) 0.09825(4) 0.0235(3) Uani 1 1 d . . . . .
 Sr1 Sr 0.250000 0.25192(6) 0.000000 0.0292(4) Uani 1 2 d S T P . .
 Sr2 Sr 0.25902(8) 0.24342(6) 0.18716(6) 0.0298(3) Uani 1 1 d . . . . .
 O1 O 0.750000 0.2923(10) 0.000000 0.0379(10) Uani 1 2 d S T P . .
 O2 O 0.7481(5) 0.2168(7) 0.1960(4) 0.0376(8) Uani 1 1 d . . . . .
 O3 O 0.4776(5) 0.0249(5) 0.08919(15) 0.0356(6) Uani 1 1 d . . . . .
 O4 O 0.0268(5) 0.4745(5) 0.10403(15) 0.0375(6) Uani 1 1 d . . . . .

loop_
  _atom_site_aniso_label
  _atom_site_aniso_U_11
  _atom_site_aniso_U_22
  _atom_site_aniso_U_33
  _atom_site_aniso_U_23
  _atom_site_aniso_U_13
  _atom_site_aniso_U_12
 Sn1 0.0223(4) 0.0234(4) 0.0248(4) -0.00007(5) 0.00005(5) -0.00001(4)
 Sr1 0.0292(5) 0.0294(5) 0.0291(8) 0.000 -0.00038(12) 0.000
 Sr2 0.0307(4) 0.0305(4) 0.0283(5) 0.00064(9) -0.00022(10) 0.00111(8)
 O1 0.047(3) 0.0376(19) 0.029(2) 0.000 0.0014(12) 0.000
 O2 0.0438(18) 0.0401(14) 0.0288(15) 0.0004(19) 0.0013(8) -0.0020(8)
 O3 0.0298(10) 0.0332(11) 0.0437(13) 0.0016(8) 0.0009(8) -0.0079(9)
 O4 0.0308(10) 0.0339(11) 0.0478(14) 0.0030(9) -0.0007(9) -0.0079(9)

_geom_special_details
;
 All esds (except the esd in the dihedral angle between two l.s. planes)
 are estimated using the full covariance matrix.  The cell esds are taken
 into account individually in the estimation of esds in distances, angles
 and torsion angles; correlations between esds in cell parameters are only
 used when they are defined by crystal symmetry.  An approximate (isotropic)
 treatment of cell esds is used for estimating esds involving l.s. planes.
;
loop_
  _geom_bond_atom_site_label_1
  _geom_bond_atom_site_label_2
  _geom_bond_distance
  _geom_bond_site_symmetry_2
  _geom_bond_publ_flag
 Sn1 Sr1 3.4907(5) 1_655 ?
 Sn1 Sr1 3.4987(6) 5_665 ?
 Sn1 Sr2 3.4254(8) 1_655 ?
 Sn1 Sr2 3.4314(8) 7_665 ?
 Sn1 Sr2 3.3580(8) . ?
 Sn1 Sr2 3.3704(8) 7_655 ?
 Sn1 O1 2.0468(10) . ?
 Sn1 O2 2.032(8) . ?
 Sn1 O3 2.041(2) 7_655 ?
 Sn1 O3 2.035(2) . ?
 Sn1 O4 2.034(2) 7_665 ?
 Sn1 O4 2.028(2) 1_655 ?
 Sr1 O1 3.113(6) 5_655 ?
 Sr1 O1 2.8585(5) 1_455 ?
 Sr1 O1 2.8585(5) . ?
 Sr1 O1 2.607(6) 5_665 ?
 Sr1 O3 2.602(4) 3 ?
 Sr1 O3 2.885(3) 7 ?
 Sr1 O3 2.885(3) 5_655 ?
 Sr1 O3 2.602(4) . ?
 Sr1 O4 3.093(4) 7_665 ?
 Sr1 O4 2.805(3) . ?
 Sr1 O4 3.093(4) 5_565 ?
 Sr1 O4 2.805(3) 3 ?
 Sr2 O2 2.428(8) 2_455 ?
 Sr2 O2 3.093(4) 7_565 ?
 Sr2 O2 2.921(3) 1_455 ?
 Sr2 O2 2.640(5) 7 ?
 Sr2 O2 2.797(3) . ?
 Sr2 O3 3.006(4) 7 ?
 Sr2 O3 2.687(3) . ?
 Sr2 O4 2.809(3) 7_665 ?
 Sr2 O4 2.541(4) . ?

loop_
  _geom_angle_atom_site_label_1
  _geom_angle_atom_site_label_2
  _geom_angle_atom_site_label_3
  _geom_angle
  _geom_angle_site_symmetry_1
  _geom_angle_site_symmetry_3
  _geom_angle_publ_flag
 Sr1 Sn1 Sr1 70.251(14) 1_655 5_665 ?
 Sr2 Sn1 Sr1 177.55(2) . 1_655 ?
 Sr2 Sn1 Sr1 67.94(2) 7_665 5_665 ?
 Sr2 Sn1 Sr1 107.476(14) 7_665 1_655 ?
 Sr2 Sn1 Sr1 108.903(11) 1_655 5_665 ?
 Sr2 Sn1 Sr1 177.51(2) 7_655 5_665 ?
 Sr2 Sn1 Sr1 108.085(13) 7_655 1_655 ?
 Sr2 Sn1 Sr1 108.966(12) . 5_665 ?
 Sr2 Sn1 Sr1 68.098(19) 1_655 1_655 ?
 Sr2 Sn1 Sr2 72.617(19) . 7_655 ?
 Sr2 Sn1 Sr2 114.29(4) . 1_655 ?
 Sr2 Sn1 Sr2 74.09(2) . 7_665 ?
 Sr2 Sn1 Sr2 114.49(4) 7_655 7_665 ?
 Sr2 Sn1 Sr2 71.779(19) 7_655 1_655 ?
 Sr2 Sn1 Sr2 73.254(18) 1_655 7_665 ?
 O1 Sn1 Sr1 47.73(16) . 5_665 ?
 O1 Sn1 Sr1 54.965(19) . 1_655 ?
 O1 Sn1 Sr2 122.74(2) . . ?
 O1 Sn1 Sr2 122.63(2) . 1_655 ?
 O1 Sn1 Sr2 115.67(16) . 7_665 ?
 O1 Sn1 Sr2 129.83(16) . 7_655 ?
 O2 Sn1 Sr1 130.91(13) . 5_665 ?
 O2 Sn1 Sr1 126.08(8) . 1_655 ?
 O2 Sn1 Sr2 56.25(8) . . ?
 O2 Sn1 Sr2 51.54(13) . 7_655 ?
 O2 Sn1 Sr2 58.24(8) . 1_655 ?
 O2 Sn1 Sr2 62.99(13) . 7_665 ?
 O2 Sn1 O1 178.35(13) . . ?
 O2 Sn1 O3 91.48(13) . 7_655 ?
 O2 Sn1 O3 91.36(13) . . ?
 O2 Sn1 O4 90.42(13) . 7_665 ?
 O3 Sn1 Sr1 117.36(10) . 5_665 ?
 O3 Sn1 Sr1 125.20(8) 7_655 5_665 ?
 O3 Sn1 Sr1 55.70(8) 7_655 1_655 ?
 O3 Sn1 Sr1 124.94(8) . 1_655 ?
 O3 Sn1 Sr2 61.89(10) . 7_655 ?
 O3 Sn1 Sr2 52.88(8) 7_655 7_655 ?
 O3 Sn1 Sr2 126.37(8) . 7_665 ?
 O3 Sn1 Sr2 60.60(10) 7_655 1_655 ?
 O3 Sn1 Sr2 124.63(8) 7_655 . ?
 O3 Sn1 Sr2 133.85(10) 7_655 7_665 ?
 O3 Sn1 Sr2 53.15(8) . . ?
 O3 Sn1 Sr2 133.66(10) . 1_655 ?
 O3 Sn1 O1 90.17(14) 7_655 . ?
 O3 Sn1 O1 88.78(13) . . ?
 O3 Sn1 O3 89.26(2) . 7_655 ?
 O4 Sn1 Sr1 53.47(8) 1_655 1_655 ?
 O4 Sn1 Sr1 61.44(10) 1_655 5_665 ?
 O4 Sn1 Sr1 53.29(9) 7_665 5_665 ?
 O4 Sn1 Sr1 123.01(9) 7_665 1_655 ?
 O4 Sn1 Sr2 119.25(10) 1_655 7_655 ?
 O4 Sn1 Sr2 47.36(10) 7_665 7_665 ?
 O4 Sn1 Sr2 54.93(9) 1_655 7_665 ?
 O4 Sn1 Sr2 120.61(10) 7_665 1_655 ?
 O4 Sn1 Sr2 56.58(9) 7_665 . ?
 O4 Sn1 Sr2 128.59(9) 7_665 7_655 ?
 O4 Sn1 Sr2 47.48(10) 1_655 1_655 ?
 O4 Sn1 Sr2 128.39(9) 1_655 . ?
 O4 Sn1 O1 87.94(14) 7_665 . ?
 O4 Sn1 O1 89.34(12) 1_655 . ?
 O4 Sn1 O2 90.53(13) 1_655 . ?
 O4 Sn1 O3 90.63(8) 7_665 . ?
 O4 Sn1 O3 90.39(9) 1_655 7_655 ?
 O4 Sn1 O3 178.09(12) 1_655 . ?
 O4 Sn1 O3 178.10(12) 7_665 7_655 ?
 O4 Sn1 O4 89.656(17) 1_655 7_665 ?
 O1 Sr1 O1 94.63(12) . 5_655 ?
 O1 Sr1 O1 85.37(12) 5_665 1_455 ?
 O1 Sr1 O1 180.0 5_665 5_655 ?
 O1 Sr1 O1 170.7(2) . 1_455 ?
 O1 Sr1 O1 94.63(12) 1_455 5_655 ?
 O1 Sr1 O1 85.37(11) 5_665 . ?
 O1 Sr1 O3 123.30(5) 5_665 5_655 ?
 O1 Sr1 O3 60.53(9) . 5_655 ?
 O1 Sr1 O3 123.30(5) 5_665 7 ?
 O1 Sr1 O3 60.53(9) 1_455 7 ?
 O1 Sr1 O3 125.50(10) 1_455 5_655 ?
 O1 Sr1 O3 125.50(10) . 7 ?
 O1 Sr1 O4 63.01(6) 5_665 3 ?
 O1 Sr1 O4 56.69(8) . 7_665 ?
 O1 Sr1 O4 59.61(5) 5_665 5_565 ?
 O1 Sr1 O4 63.01(6) 5_665 . ?
 O1 Sr1 O4 117.87(9) 1_455 7_665 ?
 O1 Sr1 O4 59.61(5) 5_665 7_665 ?
 O1 Sr1 O4 56.69(8) 1_455 5_565 ?
 O1 Sr1 O4 117.87(8) . 5_565 ?
 O3 Sr1 O1 119.93(5) 3 5_665 ?
 O3 Sr1 O1 60.07(5) 3 5_655 ?
 O3 Sr1 O1 60.07(5) . 5_655 ?
 O3 Sr1 O1 56.70(5) 5_655 5_655 ?
 O3 Sr1 O1 62.84(8) 3 1_455 ?
 O3 Sr1 O1 122.49(8) 3 . ?
 O3 Sr1 O1 62.84(8) . . ?
 O3 Sr1 O1 122.49(8) . 1_455 ?
 O3 Sr1 O1 56.70(5) 7 5_655 ?
 O3 Sr1 O1 119.93(5) . 5_665 ?
 O3 Sr1 O3 113.40(10) 5_655 7 ?
 O3 Sr1 O3 84.92(10) 3 7 ?
 O3 Sr1 O3 62.66(5) 3 5_655 ?
 O3 Sr1 O3 84.92(10) . 5_655 ?
 O3 Sr1 O3 62.66(5) . 7 ?
 O3 Sr1 O3 120.15(11) 3 . ?
 O3 Sr1 O4 96.15(10) 5_655 5_565 ?
 O3 Sr1 O4 178.92(9) . 5_565 ?
 O3 Sr1 O4 96.15(10) 7 7_665 ?
 O3 Sr1 O4 84.75(11) 3 3 ?
 O3 Sr1 O4 60.32(6) 3 5_565 ?
 O3 Sr1 O4 116.64(7) 7 5_565 ?
 O3 Sr1 O4 122.99(8) . 3 ?
 O3 Sr1 O4 122.99(8) 3 . ?
 O3 Sr1 O4 116.64(7) 5_655 7_665 ?
 O3 Sr1 O4 84.75(11) . . ?
 O3 Sr1 O4 60.32(6) . 7_665 ?
 O3 Sr1 O4 178.92(9) 3 7_665 ?
 O4 Sr1 O1 60.76(8) . 1_455 ?
 O4 Sr1 O1 114.53(9) 3 1_455 ?
 O4 Sr1 O1 120.39(5) 7_665 5_655 ?
 O4 Sr1 O1 116.99(6) . 5_655 ?
 O4 Sr1 O1 60.76(8) 3 . ?
 O4 Sr1 O1 114.53(9) . . ?
 O4 Sr1 O1 120.39(5) 5_565 5_655 ?
 O4 Sr1 O1 116.99(6) 3 5_655 ?
 O4 Sr1 O3 60.96(6) 3 5_655 ?
 O4 Sr1 O3 60.96(6) . 7 ?
 O4 Sr1 O3 169.66(13) 3 7 ?
 O4 Sr1 O3 169.66(13) . 5_655 ?
 O4 Sr1 O4 126.01(11) . 3 ?
 O4 Sr1 O4 94.19(8) 3 7_665 ?
 O4 Sr1 O4 94.19(8) . 5_565 ?
 O4 Sr1 O4 119.22(9) 7_665 5_565 ?
 O4 Sr1 O4 57.85(5) . 7_665 ?
 O4 Sr1 O4 57.85(5) 3 5_565 ?
 Sn1 Sr2 Sn1 73.783(19) . 7 ?
 Sn1 Sr2 Sn1 72.927(18) 7 1_455 ?
 Sn1 Sr2 Sn1 114.29(4) . 1_455 ?
 O2 Sr2 Sn1 150.31(17) 1_455 . ?
 O2 Sr2 Sn1 151.19(18) . 1_455 ?
 O2 Sr2 Sn1 37.06(18) 7 7 ?
 O2 Sr2 Sn1 128.41(10) 2_455 7 ?
 O2 Sr2 Sn1 88.78(13) 1_455 7 ?
 O2 Sr2 Sn1 91.64(11) 7 1_455 ?
 O2 Sr2 Sn1 90.12(14) . 7 ?
 O2 Sr2 Sn1 37.16(16) . . ?
 O2 Sr2 Sn1 92.16(9) 7_565 . ?
 O2 Sr2 Sn1 90.20(10) 7_565 1_455 ?
 O2 Sr2 Sn1 150.26(16) 7_565 7 ?
 O2 Sr2 Sn1 36.25(16) 1_455 1_455 ?
 O2 Sr2 Sn1 124.45(7) 2_455 . ?
 O2 Sr2 Sn1 120.78(7) 2_455 1_455 ?
 O2 Sr2 Sn1 93.98(11) 7 . ?
 O2 Sr2 O2 170.4(2) . 1_455 ?
 O2 Sr2 O2 94.04(11) . 7_565 ?
 O2 Sr2 O2 91.61(11) 1_455 7_565 ?
 O2 Sr2 O2 88.02(19) 2_455 . ?
 O2 Sr2 O2 87.98(10) 7 . ?
 O2 Sr2 O2 85.23(18) 2_455 1_455 ?
 O2 Sr2 O2 91.4(2) 2_455 7 ?
 O2 Sr2 O2 85.42(10) 7 1_455 ?
 O2 Sr2 O2 172.2(3) 7 7_565 ?
 O2 Sr2 O2 81.21(16) 2_455 7_565 ?
 O2 Sr2 O3 134.85(10) 2_455 7 ?
 O2 Sr2 O3 61.63(16) 7 7 ?
 O2 Sr2 O3 123.22(17) . 7 ?
 O2 Sr2 O3 66.39(16) 7 . ?
 O2 Sr2 O3 143.72(12) 2_455 . ?
 O2 Sr2 O3 58.94(16) 1_455 7 ?
 O2 Sr2 O4 128.92(14) 7 7_665 ?
 O2 Sr2 O4 127.71(11) 2_455 . ?
 O2 Sr2 O4 61.96(12) . 7_665 ?
 O2 Sr2 O4 124.72(12) 2_455 7_665 ?
 O3 Sr2 Sn1 89.50(7) . 1_455 ?
 O3 Sr2 Sn1 36.27(4) 7 1_455 ?
 O3 Sr2 Sn1 37.29(5) . . ?
 O3 Sr2 Sn1 94.75(6) 7 . ?
 O3 Sr2 Sn1 36.66(4) 7 7 ?
 O3 Sr2 Sn1 37.27(5) . 7 ?
 O3 Sr2 O2 119.02(17) . 1_455 ?
 O3 Sr2 O2 121.21(15) . 7_565 ?
 O3 Sr2 O2 122.60(14) 7 7_565 ?
 O3 Sr2 O2 64.04(17) . . ?
 O3 Sr2 O3 60.08(6) . 7 ?
 O3 Sr2 O4 63.48(6) . 7_665 ?
 O4 Sr2 Sn1 36.04(5) . 1_455 ?
 O4 Sr2 Sn1 98.83(7) 7_665 7 ?
 O4 Sr2 Sn1 93.37(7) . . ?
 O4 Sr2 Sn1 37.20(4) 7_665 . ?
 O4 Sr2 Sn1 97.06(7) 7_665 1_455 ?
 O4 Sr2 Sn1 93.46(7) . 7 ?
 O4 Sr2 O2 63.29(13) . 1_455 ?
 O4 Sr2 O2 60.68(14) . 7_565 ?
 O4 Sr2 O2 126.26(14) . . ?
 O4 Sr2 O2 58.26(13) 7_665 7_565 ?
 O4 Sr2 O2 123.61(16) . 7 ?
 O4 Sr2 O2 127.57(12) 7_665 1_455 ?
 O4 Sr2 O3 99.81(10) 7_665 7 ?
 O4 Sr2 O3 88.44(12) . . ?
 O4 Sr2 O3 62.06(7) . 7 ?
 O4 Sr2 O4 64.51(6) . 7_665 ?
 Sn1 O1 Sn1 166.5(3) . 3_655 ?
 Sn1 O1 Sr1 89.77(3) 3_655 1_655 ?
 Sn1 O1 Sr1 83.25(16) 3_655 5_655 ?
 Sn1 O1 Sr1 96.75(16) 3_655 5_665 ?
 Sn1 O1 Sr1 89.77(3) . . ?
 Sn1 O1 Sr1 83.25(16) . 5_655 ?
 Sn1 O1 Sr1 96.75(16) . 5_665 ?
 Sn1 O1 Sr1 89.14(3) . 1_655 ?
 Sn1 O1 Sr1 89.14(3) 3_655 . ?
 Sr1 O1 Sr1 180.0 5_665 5_655 ?
 Sr1 O1 Sr1 94.63(11) 5_665 . ?
 Sr1 O1 Sr1 170.7(2) 1_655 . ?
 Sr1 O1 Sr1 94.63(11) 5_665 1_655 ?
 Sr1 O1 Sr1 85.37(11) . 5_655 ?
 Sr1 O1 Sr1 85.37(12) 1_655 5_655 ?
 Sn1 O2 Sr2 169.0(2) . 2 ?
 Sn1 O2 Sr2 91.4(3) . 7_655 ?
 Sn1 O2 Sr2 86.60(19) . . ?
 Sn1 O2 Sr2 81.20(14) . 7_665 ?
 Sn1 O2 Sr2 85.51(17) . 1_655 ?
 Sr2 O2 Sr2 87.82(9) . 7_665 ?
 Sr2 O2 Sr2 172.2(3) 7_655 7_665 ?
 Sr2 O2 Sr2 91.37(11) 7_655 1_655 ?
 Sr2 O2 Sr2 99.31(18) 2 7_655 ?
 Sr2 O2 Sr2 85.66(9) 1_655 7_665 ?
 Sr2 O2 Sr2 94.20(12) 7_655 . ?
 Sr2 O2 Sr2 91.83(18) 2 1_655 ?
 Sr2 O2 Sr2 94.92(19) 2 . ?
 Sr2 O2 Sr2 88.0(2) 2 7_665 ?
 Sr2 O2 Sr2 170.4(2) . 1_655 ?
 Sn1 O3 Sn1 164.6(2) . 7 ?
 Sn1 O3 Sr1 88.53(9) 7 5_655 ?
 Sn1 O3 Sr1 97.60(11) . . ?
 Sn1 O3 Sr1 89.61(9) . 5_655 ?
 Sn1 O3 Sr1 97.81(11) 7 . ?
 Sn1 O3 Sr2 89.55(9) . . ?
 Sn1 O3 Sr2 83.12(10) 7 7_655 ?
 Sn1 O3 Sr2 89.85(9) 7 . ?
 Sn1 O3 Sr2 81.46(11) . 7_655 ?
 Sr1 O3 Sr1 95.08(10) . 5_655 ?
 Sr1 O3 Sr2 177.09(11) . 7_655 ?
 Sr1 O3 Sr2 82.18(9) 5_655 7_655 ?
 Sr1 O3 Sr2 94.11(11) . . ?
 Sr2 O3 Sr1 170.80(15) . 5_655 ?
 Sr2 O3 Sr2 88.63(10) . 7_655 ?
 Sn1 O4 Sn1 166.7(2) 1_455 7_565 ?
 Sn1 O4 Sr1 91.02(10) 1_455 . ?
 Sn1 O4 Sr1 83.41(11) 1_455 5_565 ?
 Sn1 O4 Sr1 83.64(10) 7_565 5_565 ?
 Sn1 O4 Sr1 91.16(10) 7_565 . ?
 Sn1 O4 Sr2 86.22(10) 7_565 7_565 ?
 Sn1 O4 Sr2 96.48(11) 1_455 . ?
 Sn1 O4 Sr2 96.55(12) 7_565 . ?
 Sn1 O4 Sr2 88.85(10) 1_455 7_565 ?
 Sr1 O4 Sr1 85.81(8) . 5_565 ?
 Sr1 O4 Sr2 167.61(15) . 7_565 ?
 Sr2 O4 Sr1 92.70(11) . . ?
 Sr2 O4 Sr1 178.51(13) . 5_565 ?
 Sr2 O4 Sr1 81.86(9) 7_565 5_565 ?
 Sr2 O4 Sr2 99.63(11) . 7_565 ?

_shelx_res_file
;
TITL SrSnO_I19VT_25_420_3_pnab in Pnab
    srsno_i19vt_25_420_3_pnab.res
    created by SHELXL-2019/3 at 11:35:27 on 14-Jan-2025
REM Pnab (#60 with fixed user cell
CELL 0.6889 5.698381 5.720191 20.68807 90 90 90
ZERR 4 0.00023 0.00026 0.000893 0 0 0
LATT 1
SYMM 0.5+X,0.5-Y,0.5-Z
SYMM 0.5-X,+Y,-Z
SYMM -X,0.5-Y,0.5+Z
SFAC O Sr Sn
DISP O 0.0101 0.0057 30.1044
DISP Sn -0.681 1.3529 5641.0613
DISP Sr -1.161 3.0594 12162.7002
UNIT 28 12 8

L.S. 10
PLAN  5
SIZE 0.05 0.05 0.015
TEMP 146.85
CONF
LIST 4
MORE -1
fmap 2
acta
OMIT 0 0 -10
OMIT 0 0 -4
OMIT 0 2 0
OMIT 1 1 -5
OMIT 2 0 0
REM <olex2.extras>
REM <HklSrc "%.\\SrSnO_I19VT_25_420_3_pnab.hkl">
REM </olex2.extras>

WGHT    0.181500
FVAR       1.16950
SN1   3    0.751976    0.250240    0.098248    11.00000    0.02228    0.02338 =
         0.02485   -0.00007    0.00005   -0.00001
SR1   2    0.250000    0.251919    0.000000    10.50000    0.02916    0.02942 =
         0.02912    0.00000   -0.00038    0.00000
SR2   2    0.259016    0.243418    0.187164    11.00000    0.03067    0.03049 =
         0.02832    0.00064   -0.00022    0.00111
O1    1    0.750000    0.292292    0.000000    10.50000    0.04700    0.03764 =
         0.02916    0.00000    0.00136    0.00000
O2    1    0.748060    0.216842    0.196018    11.00000    0.04382    0.04013 =
         0.02876    0.00045    0.00129   -0.00199
O3    1    0.477621    0.024946    0.089189    11.00000    0.02981    0.03317 =
         0.04369    0.00165    0.00087   -0.00792
O4    1    0.026836    0.474521    0.104030    11.00000    0.03077    0.03387 =
         0.04781    0.00298   -0.00065   -0.00787
HKLF 4


REM  SrSnO_I19VT_25_420_3_pnab in Pnab
REM wR2 = 0.2322, GooF = S = 1.005, Restrained GooF = 1.005 for all data
REM R1 = 0.0811 for 1117 Fo > 4sig(Fo) and 0.0856 for all 1481 data
REM 56 parameters refined using 0 restraints

END

WGHT      0.1815      0.0000

REM Highest difference peak  5.836,  deepest hole -3.997,  1-sigma level  1.003
Q1    1   0.8412  0.3267  0.0997  11.00000  0.05    5.84
Q2    1   0.8412  0.1724  0.0994  11.00000  0.05    5.79
Q3    1   0.6610  0.3267  0.0972  11.00000  0.05    5.64
Q4    1   0.6599  0.1732  0.0967  11.00000  0.05    5.60
Q5    1   0.3373  0.1667  0.1864  11.00000  0.05    3.86
;
_shelx_res_checksum                12463
_shelx_hkl_file
;
   0   0   2 35022.6 2564.64   1
   0   0  -2 19919.9 2523.99   3
   0   0  -2 35585.2 2578.57   1
   0   0  -2 29053.6 2518.73   6
   0   0  -2 25260.8 2502.23   5
   0   0   2 26645.8 2501.97   5
   0   0  -3 20.9639 25.3722   4
   0   0   3-22.5731 19.3192   4
   0   0   3 10.3644 15.3652   5
   0   0  -3-10.8875 13.1799   5
   0   0   3-24.0252 29.0767   1
   0   0  -3 24.5174 36.3403   1
   0   0   3-11.2647 19.2818   2
   0   0  -3-13.5640 20.1067   2
   0   0  -3-22.8059 27.6013   3
   0   0   3 26.1257 22.3589   1
   0   0  -3 25.5962 30.9778   1
   0   0   3-14.9977 25.6699   6
   0   0  -3-15.0635 28.8253   6
   0   0  -4 133984. 14081.1   5
   0   0   4 144392. 14078.3   5
   0   0   4 209906. 14171.0   4
   0   0  -4 144738. 14123.5   4
   0   0   4 162476. 14084.0   2
   0   0  -4 129311. 14121.2   3
   0   0  -4 195101. 14192.4   1
   0   0   4 154901. 14173.2   1
   0   0  -4 149418. 14095.6   6
   0   0   4 154758. 14104.7   6
   0   0   4 163994. 14151.2   1
   0   0  -4 180237. 14171.2   1
   0   0   5 26.3659 31.9163   4
   0   0  -5-22.5529 43.1606   4
   0   0  -5-13.3606 19.8165   5
   0   0   5-12.3509 21.1511   5
   0   0  -5-30.4429 45.1276   1
   0   0   5-28.7185 24.5864   1
   0   0   5 12.5524 26.3215   2
   0   0  -5-26.4356 22.6339   3
   0   0   5 30.9344 26.4819   1
   0   0  -5-31.6774 46.9570   1
   0   0   5 17.1343 29.3341   6
   0   0  -5-17.4892 33.4733   6
   0   0  -6 3304.60 376.038   5
   0   0   6 3070.93 368.961   5
   0   0   6 4410.89 439.742   4
   0   0  -6 3094.02 401.181   4
   0   0   6 3638.47 376.879   2
   0   0  -6 2751.60 404.421   3
   0   0   6 3100.91 427.171   3
   0   0   6 5363.00 480.610   1
   0   0  -6 4724.74 462.537   1
   0   0  -6 2870.35 381.173   6
   0   0   6 5030.04 416.659   6
   0   0  -6 4038.47 445.845   1
   0   0   6 3589.79 434.820   1
   0   0  -7 18.8547 42.6930   4
   0   0  -7 57.8485 60.6317   1
   0   0   7 27.6639 33.4848   1
   0   0  -7 13.6840 28.6905   5
   0   0   7-12.4121 21.2531   5
   0   0  -7 16.4104 34.4041   6
   0   0   7-16.5913 20.0893   6
   0   0  -7 24.3960 41.7580   3
   0   0   7 30.4872 45.1918   3
   0   0   7-29.3183 35.4866   1
   0   0   7-12.0538 23.0739   2
   0   0  -8 7704.60 818.683   6
   0   0  -8 8676.09 836.388   4
   0   0   8 8374.45 851.793   4
   0   0   8 10582.8 898.608   1
   0   0  -8 8559.51 886.541   1
   0   0  -8 8678.60 876.647   1
   0   0  -8 8072.06 811.981   5
   0   0   8 8199.05 805.562   5
   0   0   8 7262.45 865.062   3
   0   0   8 8809.80 808.655   2
   0   0   9 24.2730 46.4469   1
   0   0  -9 12.3752 23.6822   5
   0   0  -9-14.8064 28.3337   6
   0   0   9 27.1627 46.4892   3
   0   0  -9-24.9910 37.0424   1
   0   0   9 25.6337 43.8725   1
   0   0   9-10.5505 22.1177   2
   0   0 -10 774167. 77690.1   6
   0   0  10 973565. 77730.0   4
   0   0  10 923604. 77684.1   2
   0   0  10 795990. 77739.4   3
   0   0 -10 999999. 77753.0   1
   0   0  10 804029. 77743.4   1
   0   0 -10 994907. 77752.0   1
   0   0  10 889786. 77736.3   1
   0   0 -10 726502. 77680.7   5
   0   0  11-16.9891 29.0823   4
   0   0 -11-20.8343 17.8387   1
   0   0  11-20.2765 24.5457   1
   0   0 -11 10.6833 15.8459   5
   0   0 -11 12.3325 21.1151   6
   0   0  11 11.1914 23.4660   2
   0   0  11 23.0764 48.3741   3
   0   0  11 9.12520 24.7006   2
   0   0  11 21.3276 40.8140   1
   0   0 -11 20.2098 38.6755   1
   0   0  12 101381. 8940.25   2
   0   0 -12 90117.9 8940.11   6
   0   0  12 85675.6 8974.53   3
   0   0  12 93532.8 8981.80   1
   0   0 -12 107368. 8979.93   1
   0   0 -12 95986.9 8936.44   5
   0   0  12 100284. 8964.31   4
   0   0  12 105337. 8932.23   2
   0   0  13-14.3755 24.6041   4
   0   0  13-16.9668 25.1487   1
   0   0  13-9.31094 21.0817   2
   0   0  13-19.4095 33.2193   3
   0   0 -13 21.1903 18.1346   6
   0   0  13 7.44495 16.8573   2
   0   0 -13 33.7563 32.2966   1
   0   0  13-18.0250 30.8499   1
   0   0 -13 16.6992 35.0039   1
   0   0  14 60039.9 5800.71   3
   0   0  14 67010.7 5792.25   4
   0   0 -14 59300.8 5769.56   6
   0   0 -14 67401.8 5768.92   5
   0   0  14 63675.3 5766.83   2
   0   0  14 56673.2 5789.13   1
   0   0 -14 66629.6 5798.94   1
   0   0 -15-14.2819 17.2879   1
   0   0  15-16.3223 24.1954   3
   0   0 -15-14.1269 27.0340   1
   0   0  15-12.4626 23.8498   4
   0   0 -15 8.20536 12.1676   5
   0   0  16 1488.90 194.161   3
   0   0  16 1523.71 189.654   1
   0   0 -16 1606.00 189.512   1
   0   0  16 1584.33 195.897   1
   0   0 -16 2001.44 199.928   1
   0   0  16 1697.80 172.276   2
   0   0  16 1428.80 183.760   4
   0   0 -16 1341.60 167.295   5
   0   0  17-12.8206 21.9421   1
   0   0 -17 11.9881 20.5172   1
   0   0  17 20.6203 16.6364   2
   0   0  17 13.9043 23.7968   3
   0   0  17-11.1527 19.0876   4
   0   0 -17-7.24758 15.1918   5
   0   0 -17 12.2937 18.2214   1
   0   0  17 13.5255 16.3685   1
   0   0 -17-7.90245 17.8916   6
   0   0  18 170.232 38.8593   2
   0   0 -18 176.948 50.1986   1
   0   0  18 139.093 47.4690   1
   0   0  18 219.000 53.0135   3
   0   0  18 174.019 51.4075   1
   0   0 -18 186.346 41.5037   6
   0   0 -18 163.387 38.2879   5
   0   0 -19-6.47862 12.3974   5
   0   0  19 10.0707 8.61890   4
   0   0  19 6.23830 13.0768   2
   0   0 -19-10.9183 18.6867   1
   0   0 -19 6.96254 11.9169   6
   0   0 -19-10.6591 20.3963   1
   0   0  19 12.2720 14.8521   1
   0   0  19-11.9677 14.4838   3
   0   0  19-11.6027 14.0421   1
   0   0 -20 47627.6 4322.61   5
   0   0  20 41028.3 4338.99   3
   0   0  20 42224.0 4340.05   1
   0   0 -20 53021.7 4344.90   1
   0   0 -20 48444.7 4325.82   6
   0   0  20 45325.7 4321.71   2
   0   0  20 46703.6 4339.35   4
   0   0  20 51721.7 4352.08   1
   0   0 -20 52083.4 4343.23   1
   0   0 -21-5.78333 11.0760   5
   0   0  21 9.26769 13.7442   4
   0   0  21-5.77305 13.9807   2
   0   0 -21-12.5901 14.2599   6
   0   0  21-10.5251 18.0193   3
   0   0  21 11.4268 16.9429   1
   0   0 -21 9.54243 18.2651   1
   0   0 -21-9.39877 19.7063   1
   0   0 -22 33274.7 2962.60   5
   0   0  22 27930.2 2976.62   3
   0   0 -22 36694.1 2980.25   1
   0   0  22 31677.3 2979.46   1
   0   0 -22 29675.5 2962.64   6
   0   0  22 34393.8 2979.79   4
   0   0  22 35560.6 2990.53   1
   0   0 -22 34318.3 2979.05   1
   0   0  22 31046.9 2961.82   2
   0   0  23-8.53619 16.3338   4
   0   0  23 5.49701 13.3048   2
   0   0 -23-5.77402 9.88208   6
   0   0  23-10.3895 15.3989   1
   0   0  23 9.63706 14.2838   1
   0   0 -23 8.35045 12.3768   1
   0   0  23 9.46962 14.0356   3
   0   0 -23-8.77951 10.6249   1
   0   0  24 10978.1 998.262   1
   0   0  24 10027.2 990.610   1
   0   0 -24 10829.7 987.033   1
   0   0 -24 10778.6 975.335   5
   0   0 -24 11154.5 977.642   6
   0   0  24 8826.78 986.242   3
   0   0  25 7.94635 15.2072   4
   0   0 -25 4.86138 10.1931   5
   0   0  25 8.40668 14.3900   3
   0   0 -25-5.31013 6.43132   6
   0   0 -25 7.42703 14.2137   1
   0   0  26 118.926 32.5597   3
   0   0 -26 120.517 25.4961   5
   0   0 -26 146.210 28.4539   6
   0   0  27-7.37398 10.9312   4
   0   0 -27 4.79653 7.11190   6
   0   0  27-7.49091 11.1045   3
   0   0 -27-4.62095 9.68791   5
   0   0 -28 617.410 70.7625   5
   0   0  28 612.760 81.2577   4
   0   0  28 504.225 76.1720   3
   0   0  29-6.73136 9.97699   3
   0   0 -29 4.51459 8.63853   6
   0   0 -30 3236.44 296.148   5
   0   0  30 2558.48 300.627   3
   0   0 -30 3276.97 298.068   6
   0   0 -31 4.27519 8.18912   6
   0   0 -31 4.00958 6.87258   5
   0   0 -32 9532.08 843.393   6
   0   0 -32 8681.45 840.797   5
   0   1   0 14.8268 17.9449   6
   0  -1   0-6.80570 11.6504   6
   0  -1   0 7.10364 10.5319   4
   0   1   0-7.37799 16.7061   4
   0  -1   0-7.11624 10.5505   3
   0   1   0-7.32248 10.8561   3
   0  -1   0-6.40793 12.2640   5
   0   1   0-6.89242 10.2189   5
   0   1   0-26.5342 45.4129   2
   0  -1   0 14.8855 33.7024   2
   0  -1   1-18.5424 27.5008   2
   0   1  -1-30.0629 25.7449   2
   0   1   1-21.6100 26.1709   2
   0  -1  -1 10.1633 17.4225   2
   0   1  -1 22.7329 14.6237   4
   0  -1  -1 9.36840 16.0644   4
   0  -1   1 10.7240 13.0160   4
   0   1   1-9.92669 22.4964   4
   0  -1   1 7.38713 14.1699   6
   0  -1  -1 6.98338 13.3994   6
   0   1  -1 8.10112 12.0482   6
   0  -1   1 17.2114 16.4967   3
   0   1   1 7.51157 9.14452   3
   0  -1  -1 6.92836 8.44325   3
   0  -1   1 15.6337 12.6522   5
   0  -1  -1 14.4870 12.4367   5
   0   1  -1 18.6474 14.1079   5
   0   1   1 7.68121 16.1312   5
   0  -1   2-4.94528 10.3658   5
   0   1  -2-5.80592 12.1698   5
   0  -1  -2-6.33977 13.2888   2
   0   1   2 15.7123 40.3364   2
   0   1  -2 32.0467 38.7824   2
   0  -1   2 21.0603 25.4868   2
   0  -1   2 7.38472 15.4791   6
   0  -1   2-4.08948 6.06131   4
   0  -1  -2-11.4240 21.8595   4
   0  -1   2 8.02106 16.8129   1
   0  -1   2 3.62403 8.77150   4
   0  -1  -2 4.81318 10.8973   1
   0   1  -2 16.1708 23.9678   1
   0  -1  -2 7.28846 10.8027   5
   0  -1  -2-7.63705 16.0080   6
   0  -1  -2 12.6191 21.5970   1
   0  -1   2-15.7592 19.0716   1
   0   1   2 5.39884 12.2232   1
   0   1  -2-6.96290 11.9167   1
   0   1   2 7.96430 9.63828   3
   0  -1  -2-7.61100 14.5634   3
   0   1  -2-7.14793 10.5944   3
   0  -1   2-6.92591 10.2654   3
   0  -1   3 535.979 74.9314   6
   0  -1  -3 569.786 78.2089   6
   0  -1   3 530.950 68.0756   5
   0   1   3 425.640 71.3484   6
   0   1  -3 565.094 70.3977   5
   0  -1  -3 517.386 74.2489   5
   0  -1  -3 874.876 98.4172   1
   0  -1  -3 562.160 103.591   1
   0   1  -3 710.027 104.205   1
   0   1  -3 513.901 140.332   2
   0  -1  -3 694.904 102.146   4
   0  -1   3 515.028 61.1985   4
   0   1   3 714.041 113.142   4
   0   1  -3 518.380 62.8192   4
   0  -1  -3 549.937 80.4880   3
   0   1   3 422.531 94.1181   1
   0   1   3 527.958 82.4029   3
   0  -1   3 503.458 74.1319   3
   0   1  -3 597.349 76.1190   3
   0  -1   3 717.872 104.083   1
   0   1   4 7.52838 12.8849   6
   0  -1  -4 7.28404 13.9381   6
   0   1  -4 7.09493 14.8720   3
   0   1  -4-18.8782 27.9808   1
   0  -1   4 24.6609 29.8444   1
   0  -1  -4 21.7853 32.2896   1
   0   1  -4-5.63980 10.7921   5
   0  -1   4-22.2422 42.5598   2
   0  -1   4 4.81391 8.23943   5
   0  -1  -4-8.07437 15.4504   5
   0   1   4-20.6026 35.2606   4
   0  -1   4-2.96588 6.21759   4
   0   1  -4-2.96009 6.20548   4
   0   1  -4-9.37536 13.8962   6
   0  -1   4 14.2139 19.2320   6
   0  -1   4-20.8148 17.8121   1
   0   1   4 21.2455 36.3610   1
   0  -1  -4-9.42929 13.9761   3
   0   1   4-11.3512 16.8247   3
   0  -1   5 872.943 141.215   1
   0   1  -5 657.801 125.787   1
   0  -1   5 790.779 127.003   2
   0   1  -5 787.512 152.162   2
   0   1   5 480.073 111.418   4
   0   1  -5 413.250 57.4997   4
   0  -1  -5 588.732 107.342   4
   0   1   5 572.289 116.590   1
   0  -1  -5 366.096 96.7017   1
   0  -1  -5 501.978 71.4618   6
   0  -1   5 584.116 73.4050   6
   0   1   5 436.119 67.6857   6
   0   1  -5 594.857 75.1792   3
   0  -1  -5 390.021 73.3272   3
   0  -1   5 462.640 74.0600   3
   0   1  -5 533.897 67.8726   5
   0   1  -5 585.631 81.9144   6
   0  -1   6 19.9661 38.2064   2
   0   1  -6-29.4675 50.4337   2
   0  -1  -6-17.0235 20.6049   5
   0  -1   6-4.53319 13.9917   5
   0   1  -6-6.33259 13.2791   5
   0   1   6-24.9799 21.3793   4
   0  -1   6 4.01838 9.73325   4
   0  -1  -6 19.0691 36.4900   4
   0  -1  -6-24.2237 35.9055   1
   0  -1   6-26.0408 38.5986   1
   0   1  -6 25.4698 30.8254   1
   0  -1   6 26.8765 32.5276   1
   0   1   6-23.4275 40.0969   1
   0  -1  -6-23.1002 19.7711   1
   0   1   6 7.42675 15.5718   6
   0  -1  -6-10.6196 18.1789   3
   0   1   6-13.8116 23.6410   3
   0   1  -6-10.8779 18.6209   6
   0  -1  -6-7.06641 14.8167   6
   0  -1   6 10.5504 20.1914   3
   0   1  -6-8.11454 13.8928   3
   0  -1  -7 3286.46 375.420   6
   0   1  -7 4234.03 398.310   6
   0   1   7 3902.75 383.376   6
   0   1   7 3417.82 440.434   4
   0  -1   7 3463.97 371.562   4
   0   1  -7 3679.09 367.777   4
   0  -1  -7 3925.34 442.868   1
   0   1  -7 4416.03 470.214   1
   0   1   7 4993.50 460.611   1
   0  -1   7 3790.92 452.216   1
   0  -1   7 4195.06 408.443   3
   0   1   7 2951.38 397.900   3
   0  -1  -7 3048.10 386.354   3
   0  -1  -7 4017.35 385.576   5
   0  -1   7 3801.70 368.788   5
   0  -1  -7 6877.97 501.889   1
   0   1  -7 4475.76 464.402   1
   0  -1   7 6363.11 498.473   1
   0  -1   7 5101.63 436.364   2
   0   1  -7 4958.73 482.668   2
   0   1   8-25.7111 31.1152   4
   0  -1   8 8.92746 21.6079   4
   0   1  -8 5.21210 9.97354   4
   0  -1  -8 9.13795 13.5442   5
   0   1  -8 7.75813 13.2780   5
   0  -1   8 5.28861 7.83904   5
   0  -1   8 26.1672 31.6672   1
   0   1  -8-25.7569 38.1761   1
   0   1   8-21.9631 32.5531   1
   0  -1   8-23.7363 40.6238   1
   0  -1  -8-23.3341 44.6490   1
   0   1  -8-24.1941 29.2795   1
   0   1   8-17.0147 29.1201   3
   0  -1  -8-7.87955 15.0775   6
   0   1  -8-12.3676 23.6651   6
   0  -1   8 15.2825 18.4948   3
   0   1  -9 1406.10 167.680   4
   0  -1   9 1107.66 180.388   4
   0  -1  -9 1481.86 183.017   5
   0  -1   9 1620.72 172.146   5
   0  -1   9 1606.55 208.729   3
   0   1   9 1456.99 214.357   3
   0  -1  -9 2231.85 248.962   1
   0  -1   9 2087.34 253.559   1
   0   1   9 2056.99 235.714   1
   0   1  -9 2779.12 275.863   1
   0   1  -9 1738.08 196.253   6
   0  -1  -9 1687.64 183.480   6
   0   1   9 1754.85 246.387   4
   0  -1  -9 1985.10 239.068   1
   0   1   9 1577.17 246.149   1
   0   1  10 23.2179 44.4285   4
   0   1 -10-5.79764 11.1008   4
   0  -1  10-12.2459 20.9622   4
   0   1  10-19.2080 28.4723   1
   0  -1 -10 20.9252 35.8148   1
   0   1 -10-22.4403 33.2627   1
   0  -1  10-23.0599 27.9096   1
   0  -1 -10-9.12404 15.6205   6
   0   1 -10-12.9372 22.1450   6
   0   1 -10-9.59514 16.4265   5
   0  -1 -10 10.4674 12.6737   5
   0  -1  10-18.2861 22.1331   3
   0   1  10-19.5649 16.7470   3
   0  -1  10 20.5967 35.2527   1
   0   1 -10 21.0152 35.9688   1
   0   1  10-22.8496 33.8692   1
   0  -1 -10 19.9690 29.6000   1
   0   1 -11 576.486 99.1439   1
   0  -1 -11 426.428 94.6634   1
   0   1  11 340.607 90.5923   1
   0   1  11 223.921 36.8225   2
   0  -1  11 193.783 66.9407   3
   0   1 -11 363.824 68.8402   6
   0  -1 -11 262.289 60.1463   5
   0   1 -11 531.636 73.6357   5
   0   1  11 580.057 105.098   4
   0   1 -11 239.888 46.3050   4
   0  -1  11 377.027 71.2324   4
   0   1  11 324.483 90.1912   3
   0  -1  11 445.670 97.3720   1
   0   1  11 277.816 47.6167   2
   0  -1 -11 727.958 112.829   1
   0   1  11 564.930 95.5111   1
   0   1 -11 537.130 104.437   1
   0  -1  12 11.1084 16.4645   4
   0  -1  12 19.4671 28.8535   1
   0   1  12-20.5888 17.6185   3
   0   1 -12 12.7955 21.8989   6
   0  -1 -12 10.5594 20.2051   6
   0  -1  12 19.2236 16.4502   3
   0   1  12-2.38774 6.46141   2
   0   1  12-19.7250 23.8709   1
   0  -1  12 17.2642 36.1874   1
   0   1 -12-17.7190 26.2626   1
   0   1 -12-10.6448 15.7774   5
   0  -1 -12-10.5415 20.1708   5
   0   1  12-16.3110 19.7394   1
   0   1 -12 18.9537 32.4384   1
   0   1 -13 184.218 45.5506   5
   0  -1 -13 83.2474 34.7453   5
   0   1 -13 177.188 56.0104   1
   0  -1  13 158.652 49.9325   1
   0  -1 -13 184.666 53.5888   1
   0   1  13 55.1256 17.0365   2
   0   1  13 215.803 56.3548   4
   0  -1  13 134.587 41.7772   4
   0   1  13 48.5633 22.9975   2
   0   1  13 123.014 53.5484   3
   0  -1 -13 96.9178 40.3193   1
   0   1 -13 120.356 47.5595   1
   0  -1  13 57.2473 37.8205   3
   0  -1 -13 11.1728 23.5413   6
   0   1 -13 148.742 43.5573   6
   0  -1  13 226.366 65.3171   1
   0   1  13 239.004 59.4009   1
   0   1 -14-11.8544 10.1496   6
   0  -1 -14-10.4582 17.9018   6
   0   1  14-17.1789 32.8730   4
   0   1  14-5.10423 13.1077   2
   0  -1  14-11.2488 19.2547   2
   0  -1 -14 14.6283 21.6842   1
   0   1  14 2.57499 7.64039   2
   0   1  14 17.4339 25.8421   1
   0  -1 -14-14.4438 21.4106   1
   0  -1  14-14.7785 17.8878   1
   0   1 -14-14.6625 28.0583   1
   0  -1 -14 9.53195 11.5402   5
   0   1 -14-10.8222 16.0438   5
   0   1  14 20.0807 24.3036   3
   0  -1  14-17.3457 29.6882   1
   0   1  14-13.7009 11.7290   1
   0   1 -15 22.4578 22.4912   6
   0  -1 -15 39.9957 25.0977   6
   0   1  15 62.7465 40.8156   4
   0  -1  15 75.5751 27.6235   4
   0   1  15 47.2403 23.8485   2
   0  -1  15 146.077 38.4604   2
   0  -1 -15 127.458 40.7398   1
   0   1 -15 145.495 53.2395   1
   0   1  15 40.6618 13.9837   2
   0  -1  15 68.2372 35.6608   1
   0   1 -15 136.975 42.7817   1
   0   1  15 161.995 50.4219   1
   0  -1 -15 80.4913 36.9060   1
   0  -1 -15 62.9070 26.3578   5
   0   1 -15 85.0352 29.5221   5
   0   1  15 58.2056 41.2081   3
   0  -1  15 80.0364 39.3098   1
   0   1  15 79.7865 38.3219   1
   0  -1 -16-8.78469 15.0387   6
   0   1 -16-10.5643 18.0837   6
   0   1  16 14.3590 21.2853   4
   0  -1  16 8.71977 16.6887   4
   0   1  16-5.38053 9.21519   2
   0  -1  16-9.76797 16.7211   2
   0  -1 -16-12.8829 24.6535   1
   0  -1  16-13.0288 19.3140   1
   0  -1 -16-12.5053 18.5382   1
   0   1  16-15.6216 26.7381   1
   0   1 -16 10.3058 15.2789   5
   0  -1 -16-8.09417 12.0020   5
   0   1  16 18.5419 22.4418   3
   0   1  16 12.2630 20.9905   1
   0  -1  16-15.4652 22.9247   1
   0  -1 -17 248.842 50.6007   6
   0   1 -17 366.076 60.8338   6
   0   1 -17 326.488 59.0382   5
   0   1  17 395.237 77.5346   1
   0  -1 -17 527.036 76.6581   1
   0   1 -17 334.871 65.9434   1
   0   1  17 208.477 37.0674   2
   0  -1  17 400.956 60.9204   4
   0   1  17 358.890 70.8461   4
   0   1  17 281.178 50.8462   2
   0  -1  17 317.353 60.0235   2
   0   1 -17 319.841 65.6452   1
   0  -1 -17 376.240 66.9155   1
   0   1  17 404.150 84.6420   3
   0  -1  17 215.951 60.9688   1
   0   1  17 329.012 62.8001   1
   0   1 -18-9.24055 19.3700   6
   0  -1 -18 7.33171 14.0302   6
   0  -1  18-13.0588 19.3561   3
   0   1  18-2.41884 7.17253   2
   0   1 -18-9.42357 13.9685   5
   0  -1 -18-6.99036 11.9651   5
   0   1  18 13.7796 23.5839   1
   0   1 -18 10.8220 24.5021   1
   0  -1  18-11.3124 16.7678   1
   0  -1 -18 11.2631 16.6947   1
   0   1  18 12.7261 15.4019   4
   0  -1  18-8.46436 16.1973   4
   0   1  18 10.2330 12.3851   2
   0  -1  18-8.44466 16.1596   2
   0   1 -18-12.7172 18.8498   1
   0  -1 -18 10.7688 15.9622   1
   0   1  18 16.5579 24.5423   3
   0   1  18-10.9800 13.2890   1
   0  -1  18-13.4617 16.2922   1
   0  -1 -19 333.798 60.1249   6
   0  -1  19 339.373 70.4889   3
   0   1  19 273.579 45.9942   2
   0   1 -19 525.498 71.8844   6
   0   1 -19 553.452 75.6807   5
   0   1  19 459.313 80.6422   4
   0   1  19 374.431 58.1985   2
   0   1 -19 463.835 78.6596   1
   0  -1  19 402.018 64.8911   2
   0   1 -19 622.480 80.4478   1
   0  -1 -19 463.936 63.3985   5
   0  -1  19 533.683 72.4111   4
   0   1  19 558.660 94.5134   3
   0  -1  19 405.363 74.6283   1
   0  -1  19 442.571 82.0817   1
   0   1  19 459.968 73.1550   1
   0   1  20-12.8919 22.0643   1
   0  -1  20 10.3005 17.6293   1
   0   1  20-14.4962 17.5435   3
   0   1  20-4.08224 9.88127   2
   0  -1 -20-9.06142 15.5087   1
   0   1 -20 11.1617 16.5439   1
   0  -1 -20 6.35766 12.1658   6
   0   1 -20-8.30923 14.2214   5
   0  -1 -20-6.05081 10.3564   5
   0  -1  20 7.89108 15.0998   4
   0   1  20 11.2429 16.6644   4
   0  -1  20 12.2718 21.0030   1
   0   1  20-9.54048 14.1411   1
   0   1 -20-9.34974 13.8584   1
   0  -1 -20-10.2279 19.5712   1
   0  -1  20 7.49210 11.1052   2
   0   1  21 19.7474 13.5080   2
   0  -1 -21 16.7650 20.4839   1
   0   1 -21 52.2135 25.4321   1
   0  -1  21 21.6090 17.6607   2
   0  -1 -21 29.2242 20.6129   1
   0   1 -21 15.6466 16.6392   5
   0  -1 -21 34.0969 17.7591   5
   0   1  21 67.5756 30.7286   3
   0  -1  21 51.9738 25.3168   3
   0  -1  21 9.71986 20.5681   1
   0   1  21 12.2976 23.6995   1
   0  -1 -21 29.9372 16.4461   6
   0   1 -21 46.3692 22.1143   6
   0  -1  21 11.6121 20.0729   1
   0   1  21 18.4038 17.8321   1
   0   1  22-8.63523 12.7989   1
   0  -1  22 11.3083 16.7608   1
   0  -1  22 9.65117 11.6797   3
   0   1  22 12.5389 21.4599   3
   0   1  22 11.7836 17.4653   1
   0   1 -22-7.21074 6.17049   6
   0  -1  22 7.71100 16.1630   4
   0   1  22-9.92324 14.7079   4
   0   1 -22-9.87220 14.6323   1
   0  -1 -22 7.85489 11.6423   1
   0   1 -22-7.35994 14.0830   5
   0   1 -22 8.39935 14.3752   1
   0  -1  22-6.78318 10.0538   2
   0   1 -23 27.7275 18.1406   5
   0  -1 -23 25.8864 15.1100   5
   0  -1 -23 37.9813 16.4653   6
   0   1 -23 74.1816 22.6262   6
   0  -1  23 27.0259 19.2086   3
   0  -1  23 9.11044 13.9549   1
   0  -1  23 59.2651 21.3182   4
   0   1  23 37.3267 22.8590   4
   0  -1  23 32.8854 17.2480   2
   0   1 -23 28.1269 16.4280   1
   0  -1 -23 65.8479 23.6893   1
   0   1 -23 39.5916 23.7353   1
   0   1  24 8.90859 17.0465   4
   0  -1  24-7.21734 13.8104   4
   0   1 -24 7.61645 13.0354   1
   0  -1 -24-4.94370 7.32777   5
   0   1 -24 6.47171 12.3836   5
   0  -1  24-8.67676 12.8606   1
   0  -1  24-8.42464 12.4869   3
   0  -1  24-6.36433 10.8925   2
   0  -1 -24-5.19408 10.8876   6
   0   1 -24 13.0555 15.7997   6
   0  -1  25-7.06524 12.1265   4
   0   1  25 25.2894 19.1074   4
   0  -1 -25 9.37012 10.6466   5
   0   1 -25 12.1916 11.7000   5
   0  -1  25 8.36561 14.3466   1
   0   1 -25 18.3620 11.7475   6
   0   1  25 10.1147 17.3351   3
   0  -1  25 7.89056 15.1261   3
   0  -1  25-6.27789 14.2429   2
   0  -1 -26 8.99983 8.62357   5
   0   1 -26 5.75079 11.0142   6
   0  -1 -26-4.80167 10.8816   6
   0  -1  26 7.49812 9.08656   3
   0   1  26 9.43633 13.9943   3
   0  -1  26 12.1047 14.6566   2
   0  -1 -27 22.8268 14.1663   6
   0   1 -27 11.0740 12.6263   6
   0   1  27 8.79607 10.7511   3
   0  -1  27 21.1748 14.8715   3
   0  -1 -27 17.1456 10.4836   5
   0   1 -27 10.8842 10.5219   5
   0   1  28-8.21097 7.03076   3
   0  -1  28-6.82860 8.26760   3
   0  -1 -28 4.49522 9.42571   6
   0   1 -28-5.23077 8.95569   6
   0   1  28 7.34062 12.5656   4
   0  -1 -28-4.12516 7.06442   5
   0   1 -28-5.15708 10.8126   5
   0   1  29 61.8478 23.9225   3
   0  -1  29 71.0169 21.7807   3
   0  -1 -29 94.3671 20.9240   6
   0   1 -29 54.4571 18.7668   6
   0   1  29 84.4972 26.4693   4
   0   1 -29 69.9927 19.8708   5
   0  -1 -29 82.8994 18.5415   5
   0   1  30-7.22021 8.73908   3
   0  -1  30-6.13721 5.25395   3
   0  -1 -30 4.20959 7.20610   6
   0   1 -30-4.75410 9.96620   6
   0   1  30 6.78649 14.2260   4
   0  -1 -30-3.85146 7.37118   5
   0   1 -30 4.75224 9.96230   5
   0  -1 -31 8.05037 9.11321   6
   0   1  31-6.73992 8.15655   3
   0  -1  31-5.81664 9.95495   3
   0  -1 -32 3.68443 7.72367   5
   0   1 -32-4.28777 8.20522   6
   0  -1 -32-3.97638 8.33558   6
   0  -1 -33 3.61889 7.59269   5
   0  -2   0 693196. 64965.0   5
   0   2   0 719737. 64969.9   5
   0   2   0 504158. 65061.4   2
   0  -2   0 782216. 65002.1   2
   0  -2   0 734567. 64970.3   3
   0   2   0 722384. 64978.0   3
   0   2   0 702970. 64973.5   6
   0  -2   0 710039. 64967.4   6
   0   2   0 753538. 64978.3   4
   0  -2  -1 21.4969 30.6490   4
   0   2   1 83.5617 46.9054   4
   0   2  -1 101.264 40.2774   4
   0  -2   1 17.4703 30.9620   4
   0   2   1 51.8720 30.8955   6
   0  -2   1 45.3037 27.0219   6
   0  -2  -1 8.67600 21.2070   6
   0   2  -1 10.5600 22.3321   6
   0   2   1 10.3244 28.0950   3
   0  -2   1 9.90800 24.1633   3
   0   2   1 9.93204 25.6689   5
   0  -2  -1 36.2290 28.1016   5
   0   2  -1 18.5080 19.6222   5
   0   2   1 74.8174 110.931   2
   0  -2   1 74.3397 63.6836   2
   0   2  -1 47.2550 107.028   2
   0  -2   2 400.455 60.6866   5
   0   2   2 392.529 69.4695   5
   0  -2   2 503.874 73.4546   1
   0  -2   2 451.177 67.7353   3
   0  -2  -2 475.414 72.6145   5
   0   2  -2 431.828 68.9215   5
   0   2  -2 339.543 137.155   2
   0  -2   2 461.436 71.7209   4
   0  -2  -2 430.031 80.1818   4
   0   2   2 412.918 81.0947   4
   0   2  -2 383.664 75.9168   1
   0  -2   2 598.089 81.7994   3
   0   2   2 475.067 78.4379   3
   0   2  -2 367.173 51.3015   1
   0  -2  -2 468.293 70.9905   6
   0   2  -2 460.268 75.1179   6
   0  -2   3-8.68810 12.8774   3
   0  -2  -3 10.0433 19.2177   6
   0   2   3 9.97193 14.7802   5
   0  -2   3-6.15090 11.7698   5
   0  -2  -3-7.97168 18.0484   1
   0   2   3-3.86855 6.62127   1
   0   2  -3-11.6746 22.3391   6
   0   2   3 31.5419 23.3753   4
   0  -2   3 6.42162 10.9906   4
   0   2   3 9.25403 17.7074   1
   0   2  -3 14.8885 28.4888   1
   0  -2  -3-3.47749 9.41056   1
   0  -2   3-5.54953 10.6191   4
   0  -2  -3 7.50877 17.0004   2
   0   2  -3 47.5857 70.5300   2
   0   2   3-21.7112 37.1579   2
   0  -2   3-5.72959 9.80623   1
   0   2   3 10.7207 24.2722   3
   0  -2  -3 8.78503 13.0211   3
   0  -2  -4 3542.61 313.959   6
   0  -2   4 2478.25 289.557   5
   0  -2   4 3689.34 310.869   1
   0   2   4 2571.53 314.452   1
   0   2  -4 3458.46 320.650   6
   0  -2   4 2946.62 291.466   4
   0   2   4 3515.96 350.762   4
   0  -2  -4 2848.92 287.442   1
   0  -2   4 3036.23 287.013   4
   0  -2  -4 2673.85 302.086   3
   0   2   4 2608.83 306.924   3
   0  -2   4 2802.56 326.690   1
   0  -2  -4 1971.28 308.737   1
   0  -2  -4 3482.59 295.304   2
   0  -2   4 2931.17 302.418   3
   0  -2   5 8.51818 16.3082   3
   0  -2  -5 14.2550 27.2819   1
   0  -2   5 17.7417 33.9525   1
   0   2   5 8.04348 18.2188   1
   0  -2   5 5.66277 11.8820   5
   0   2  -5-40.9941 60.7624   2
   0  -2  -5-4.04362 11.4890   2
   0  -2   5 4.43963 10.7591   4
   0   2   5 19.6457 23.7810   4
   0  -2   5 12.0901 20.6987   1
   0  -2   5 3.74082 8.48659   4
   0   2  -5 17.9226 23.0117   1
   0  -2  -5-9.26988 17.7458   3
   0   2   5-11.1188 19.0370   3
   0   2  -5 11.2547 19.2695   6
   0  -2  -5 19.1223 21.6536   6
   0   2  -5 21.0932 31.2683   1
   0  -2  -5 6.63226 16.0616   1
   0   2  -6 21143.3 1943.32   6
   0  -2   6 20683.4 1911.94   4
   0  -2   6 19326.2 1918.77   5
   0   2   6 18468.7 1941.50   3
   0   2  -6 22054.7 1952.52   1
   0   2   6 25772.6 1954.04   1
   0  -2   6 27904.6 1998.40   1
   0  -2  -6 18050.0 1974.43   1
   0  -2   6 19978.1 1932.24   3
   0  -2  -6 19065.2 1908.52   2
   0   2  -6 33018.9 2142.22   2
   0  -2  -6 23983.6 1940.53   1
   0   2  -6 26794.2 2019.10   1
   0  -2   6 22284.4 1970.67   1
   0   2   6 21604.8 1968.77   1
   0  -2   7 8.51925 25.2773   3
   0   2   7 23.8950 27.0716   3
   0  -2  -7 16.5893 44.9048   1
   0  -2   7 55.9011 45.1135   1
   0   2   7-26.0886 24.9836   1
   0   2  -7 40.0502 36.1424   1
   0   2  -7 13.3729 16.2203   5
   0   2  -7 133.379 102.886   2
   0  -2  -7-1.87881 8.57682   2
   0   2   7 22.8264 39.0815   4
   0  -2   7 18.3069 15.2633   4
   0   2  -7 9.74805 12.7886   4
   0   2   7 33.6743 28.8366   1
   0  -2   7 9.54847 14.1942   5
   0  -2  -7 56.5602 32.2852   5
   0  -2  -7 2.61424 9.28778   2
   0  -2   7-18.4553 49.9530   1
   0   2   8 6842.10 551.784   1
   0  -2  -8 5316.72 519.472   1
   0  -2   8 4616.01 536.901   1
   0  -2  -8 5676.96 494.266   6
   0   2   8 5241.34 552.142   4
   0  -2   8 4223.37 470.534   4
   0   2  -8 5196.03 473.548   4
   0   2   8 4649.21 507.880   3
   0  -2   8 5253.09 498.822   3
   0   2  -8 8114.84 638.274   2
   0  -2   8 5017.21 478.623   5
   0   2  -8 4903.81 485.616   5
   0   2  -8 5302.09 524.280   1
   0   2   8 5310.84 526.956   1
   0  -2  -8 5402.76 551.753   1
   0  -2   8 7961.00 570.646   1
   0   2  -9 20.0049 21.6471   5
   0  -2  -9 58.7568 26.1582   6
   0   2  -9 11.8380 20.5722   6
   0   2   9 50.1914 45.4140   1
   0   2  -9 30.5940 29.4871   1
   0  -2   9 17.2070 41.7999   1
   0  -2  -9 15.9533 56.4004   1
   0   2   9-23.1844 34.5479   4
   0  -2   9 5.97489 16.9476   4
   0   2  -9 34.6741 14.4634   4
   0   2   9 52.6076 32.0318   3
   0  -2  -9 29.8908 40.6002   1
   0   2   9 15.9120 43.2062   1
   0  -2   9 21.5064 26.2702   1
   0   2  10 217870. 23304.5   4
   0   2 -10 257176. 23234.6   4
   0  -2 -10 292698. 23261.8   5
   0  -2 -10 258976. 23251.7   6
   0   2 -10 215046. 23270.7   6
   0  -2  10 308150. 23279.7   3
   0   2  10 259206. 23284.7   3
   0   2 -10 265062. 23250.4   5
   0  -2  10 343566. 23317.8   1
   0   2 -10 231385. 23284.2   1
   0  -2 -10 153806. 23263.9   1
   0   2  10 310136. 23306.9   1
   0   2 -11-7.27369 16.4683   5
   0  -2 -11-14.7348 21.8397   1
   0  -2  11 30.3858 34.3976   1
   0   2  11 14.8860 25.4769   3
   0  -2 -11 8.47761 16.2220   5
   0   2  11-22.0570 26.6932   4
   0   2 -11 3.40007 7.12762   4
   0  -2  11 5.41361 13.1033   4
   0  -2 -11-7.09339 13.5734   6
   0   2 -11-12.5626 18.6201   6
   0  -2  11-12.6632 21.6728   3
   0  -2 -11-15.6249 23.1589   1
   0  -2  11 21.0636 25.4910   1
   0   2  11-14.2011 21.0486   1
   0   2  12 32495.0 3205.28   4
   0   2  12 36954.5 3182.16   1
   0   2 -12 40205.2 3218.39   1
   0  -2 -12 38157.1 3191.89   1
   0  -2  12 33974.3 3214.80   1
   0   2 -12 31375.8 3137.19   4
   0   2 -12 29374.1 3152.52   5
   0  -2  12 36657.6 3182.49   3
   0   2  12 35782.7 3194.63   3
   0   2 -12 34738.7 3184.95   1
   0  -2  12 41462.5 3197.20   1
   0  -2 -12 41215.3 3196.95   1
   0  -2 -12 33872.4 3157.47   5
   0   2 -12 32693.2 3173.53   6
   0  -2 -12 35045.0 3152.69   6
   0  -2 -13-8.94481 13.2660   5
   0   2 -13 39.7286 32.0560   1
   0  -2 -13 13.4247 19.9032   1
   0   2 -13-12.9627 19.2186   6
   0  -2 -13 7.42797 16.8238   6
   0   2  13-19.6941 29.1936   4
   0  -2  13-6.86004 14.3870   4
   0   2 -13 12.7679 12.0882   4
   0   2 -13 8.46756 12.5591   5
   0  -2  13 28.5141 29.8878   3
   0   2 -13 16.6803 40.3752   1
   0  -2 -13-14.2778 27.3242   1
   0  -2  13 19.0857 32.6677   1
   0   2  14 30456.8 2696.55   4
   0   2 -14 35314.3 2695.13   1
   0  -2 -14 33767.1 2680.07   1
   0  -2  14 28783.9 2691.93   1
   0   2  14 30466.0 2666.90   1
   0   2 -14 28576.1 2633.97   4
   0  -2  14 26965.8 2639.69   4
   0   2 -14 27775.5 2651.16   5
   0  -2  14 25773.1 2669.57   3
   0  -2 -14 25761.8 2648.66   5
   0  -2 -14 27771.3 2645.36   6
   0   2 -14 28808.9 2667.46   6
   0   2 -14 31565.1 2673.21   1
   0  -2 -14 28176.7 2668.35   1
   0  -2  14 30446.1 2670.78   1
   0   2 -15 11.6078 14.0479   1
   0  -2 -15-9.74399 16.6768   5
   0   2 -15 9.86149 14.6167   5
   0  -2  15-6.18129 11.8282   4
   0   2  15 17.4778 25.9052   4
   0   2 -15 5.19696 10.8939   4
   0  -2 -15 8.10437 16.9879   6
   0   2 -15 13.0378 15.7785   6
   0  -2  15-15.1592 18.3457   3
   0   2 -15-14.9692 28.6432   1
   0  -2  15-17.3927 25.7790   1
   0   2  15-11.1016 21.2429   1
   0  -2  15 11.8329 17.5387   1
   0  -2 -15 12.3095 14.8972   1
   0  -2  16 4629.70 415.244   2
   0  -2  16 4679.87 395.306   4
   0  -2 -16 2261.66 388.646   5
   0  -2  16 2769.23 408.798   3
   0   2  16 4370.02 458.284   3
   0  -2 -16 3524.71 396.336   6
   0   2 -16 3012.05 405.543   6
   0  -2 -16 5874.03 430.683   1
   0   2  16 5010.99 419.887   1
   0   2 -16 5676.72 442.425   1
   0  -2  16 4845.18 419.807   1
   0   2  16 4479.67 445.179   1
   0   2 -16 5021.35 420.397   1
   0   2 -17 21.7824 20.8506   5
   0  -2 -17-9.27249 11.2411   5
   0   2 -17 12.4278 15.0546   6
   0  -2 -17 8.84431 13.1256   6
   0   2  17 9.95698 17.0539   1
   0  -2  17 15.3961 22.8292   1
   0   2  17-21.5248 26.0574   3
   0  -2 -17 11.1088 30.0683   1
   0  -2  17-10.2702 17.5896   1
   0  -2  17 15.4755 22.9469   3
   0   2  17 29.8133 25.5208   4
   0  -2 -17 10.4538 17.9037   1
   0  -2  17 9.91049 22.4476   2
   0   2 -17 9.96273 17.0637   1
   0  -2 -18 136.090 33.9699   5
   0   2 -18 56.0123 26.1672   5
   0  -2 -18 46.3911 20.4859   6
   0   2 -18 190.442 46.0032   6
   0  -2  18 29.0806 33.5435   1
   0   2  18 27.7733 20.4451   1
   0   2  18 21.7007 27.0393   3
   0  -2  18 89.2748 30.1009   1
   0   2  18 43.4219 28.4338   1
   0  -2 -18 64.4934 32.5071   1
   0  -2  18 44.4262 29.0581   3
   0   2 -18 53.2749 32.8727   1
   0  -2 -18 106.550 32.7418   1
   0   2  18 27.5221 27.1069   4
   0  -2  18 61.5837 23.2666   4
   0   2 -18 75.6370 28.7565   1
   0  -2  18 9.40630 19.1153   2
   0   2  19 38.5704 29.1097   4
   0  -2  19 5.86801 11.2316   4
   0  -2  19 14.1189 17.0886   1
   0   2  19 8.88006 10.7500   1
   0   2 -19-11.2665 16.7011   5
   0  -2 -19 8.02687 15.3616   5
   0   2 -19-8.78305 13.0208   1
   0  -2  19 8.85210 20.0434   2
   0  -2 -19 10.2941 23.3080   1
   0   2  19-14.0093 23.9779   1
   0   2  19-21.4183 25.9215   3
   0   2 -19-12.6162 21.5938   1
   0  -2 -19-8.88775 15.2135   1
   0  -2 -19 8.63782 14.7858   6
   0   2 -19-11.2782 21.5822   6
   0  -2  20 25928.5 2757.35   3
   0   2  20 30562.0 2802.62   3
   0   2 -20 24572.7 2749.39   5
   0  -2  20 29057.1 2735.88   4
   0   2  20 32923.0 2765.96   4
   0  -2 -20 34686.3 2752.39   1
   0  -2  20 28177.1 2766.13   1
   0   2 -20 33254.2 2760.10   6
   0  -2 -20 26683.1 2740.85   6
   0  -2  20 31205.9 2750.51   1
   0   2 -20 32407.0 2750.60   1
   0  -2 -20 30019.8 2753.53   1
   0   2  20 31575.4 2776.80   1
   0  -2  21 8.54973 12.6722   1
   0  -2 -21-6.77198 11.5900   5
   0   2 -21-10.7052 9.16082   5
   0   2  21 11.0480 16.3751   4
   0  -2  21-5.96419 8.84001   4
   0   2 -21 11.3573 16.8335   1
   0  -2  21-11.6141 9.93862   3
   0   2 -21-9.87983 16.9090   6
   0   2  21 39.3163 37.6152   3
   0   2 -21 15.2576 15.9908   1
   0  -2  21 7.91090 16.5821   2
   0   2 -22 24880.8 2347.27   6
   0  -2 -22 24438.7 2335.89   6
   0   2  22 31884.7 2407.20   3
   0  -2  22 22581.8 2349.82   3
   0   2  22 25299.4 2353.10   4
   0  -2  22 23968.3 2333.86   4
   0  -2  22 23447.4 2339.85   2
   0   2 -22 27059.0 2341.85   1
   0  -2  22 25690.3 2345.66   1
   0   2 -22 27655.2 2355.70   5
   0  -2 -22 27500.7 2337.77   5
   0   2  23 29.1844 22.0254   4
   0   2  23-17.0022 14.5499   3
   0  -2 -23 5.78370 12.1240   6
   0   2 -23-8.50661 12.6089   6
   0  -2  23-7.22828 16.3657   2
   0  -2  23-9.90989 14.6887   3
   0  -2 -23-5.70933 10.9255   5
   0  -2  24 8597.68 843.503   2
   0   2 -24 10184.2 856.756   5
   0  -2 -24 9070.72 838.210   5
   0   2  24 10707.7 893.219   3
   0  -2  24 7599.67 847.033   3
   0  -2 -24 9053.59 838.671   6
   0   2 -25-7.39187 12.6510   6
   0  -2 -25 10.3210 13.9647   6
   0   2 -25-8.33651 12.3562   5
   0  -2 -25-4.98542 10.4501   5
   0   2  25 8.60493 16.4654   4
   0  -2  25-8.45203 10.2287   3
   0   2  25 28.3186 20.9865   3
   0  -2  25 6.71095 14.0669   2
   0   2  26 81.0899 28.4492   4
   0   2 -26 107.755 30.8981   5
   0  -2  26 91.9984 27.9777   2
   0  -2 -26 112.038 24.4488   5
   0   2 -26 116.305 29.5871   6
   0  -2 -26 98.6514 24.5716   6
   0   2  26 77.0245 37.6104   3
   0   2  27-7.68184 11.3886   4
   0   2 -27-7.11023 8.60844   5
   0  -2 -27-4.49118 8.59749   5
   0  -2  27 6.42060 9.51979   2
   0   2  27-11.8041 14.2873   3
   0  -2 -27 4.64837 8.89814   6
   0   2 -27-6.34620 9.40955   6
   0   2  28 509.685 80.1545   4
   0  -2 -28 670.161 74.0968   6
   0   2 -28 624.625 78.1015   6
   0   2  28 565.114 91.0300   3
   0  -2 -29 4.01296 7.68067   5
   0  -2  29 6.40148 12.2503   3
   0   2  29-9.62949 14.2736   3
   0   2 -29 5.48422 6.63923   6
   0  -2 -29-4.31055 9.03703   6
   0   2 -30 2948.40 278.884   6
   0  -2 -30 3034.17 274.190   5
   0  -2  30 2340.64 277.641   3
   0   2  30 2966.62 296.616   3
   0   2  30 2850.75 285.086   4
   0   2  31-6.30661 12.0681   4
   0   2 -31-4.78920 7.09935   6
   0  -2 -31-3.98788 6.82609   6
   0  -2 -31 3.61479 6.91777   5
   0  -2 -32 8269.92 713.949   6
   0   2  32 6257.41 718.025   4
   0  -2 -32 7968.18 712.048   5
   0   3   0 43.4020 52.5312   2
   0   3   0-9.37064 13.9146   5
   0   3   0-10.5546 18.0836   6
   0   3   0-10.6988 15.8800   3
   0   3  -1-9.08491 13.4653   5
   0   3  -1-10.8353 18.5441   6
   0   3   1 10.5967 18.1357   6
   0   3   1 9.70601 16.6114   5
   0   3   1 36.7634 44.4904   2
   0   3  -1-48.3330 58.4918   2
   0   3  -1 9.84085 16.8422   4
   0   3   1-11.4102 19.5280   4
   0   3   2 12.5487 21.4767   4
   0   3  -2 2.11528 6.52658   1
   0   3  -2-2.01336 4.87326   1
   0   3  -2-10.8874 16.1369   6
   0  -3   2 2.03588 5.77825   1
   0   3   2 9.39933 19.7020   5
   0  -3   2-7.86588 15.0512   3
   0   3  -2-50.7243 86.8125   2
   0   3  -3 4191.36 509.642   5
   0   3   3 4335.53 510.542   5
   0   3  -3 4865.64 517.378   6
   0   3  -3 6003.81 495.466   1
   0  -3   3 4884.14 490.710   1
   0  -3   3 6241.32 494.100   1
   0   3  -3 4896.90 487.660   1
   0  -3   3 5305.26 507.873   3
   0   3   3 5408.89 532.181   4
   0  -3   3 5208.35 511.400   4
   0   3   4 3.15940 7.64889   1
   0  -3   4 6.14236 12.8762   1
   0  -3  -4-10.2460 15.1872   6
   0   3  -4-8.14767 15.5913   5
   0   3  -4 48.1445 71.3583   2
   0   3  -4-11.5686 19.7999   6
   0   3   4-14.7753 25.2878   4
   0  -3  -4-2.77473 7.51058   1
   0   3  -4 6.76501 12.9458   1
   0  -3   4-5.66285 11.8712   4
   0   3  -4-3.78907 8.58039   1
   0   3   4-10.9821 9.39934   3
   0   3   4 3.26599 6.84806   1
   0  -3   4-5.01315 11.3513   1
   0   3  -5 883.710 114.958   6
   0  -3   5 959.017 103.809   4
   0   3   5 959.589 132.172   4
   0  -3  -5 869.225 87.2087   1
   0  -3   5 795.578 91.1401   4
   0   3   5 746.153 108.940   3
   0  -3  -5 696.000 105.191   6
   0   3  -5 591.884 97.1858   5
   0   3  -5 1015.74 113.548   1
   0   3   5 956.799 97.2781   1
   0  -3   5 634.780 94.3958   1
   0  -3  -5 908.582 92.5028   1
   0   3   5 803.281 89.2830   1
   0   3  -5 609.291 86.2023   1
   0  -3   5 915.329 107.000   1
   0  -3  -6 13.0196 11.1452   2
   0   3   6-17.2020 29.4421   4
   0  -3   6-6.18150 12.9605   4
   0  -3  -6 3.95020 8.28536   1
   0   3  -6-12.0791 17.9057   1
   0   3   6 7.30144 15.3074   1
   0  -3   6 7.58170 12.9792   1
   0   3   6 10.9955 16.2999   3
   0   3  -6-11.3462 19.4209   6
   0   3  -6 7.41059 10.9878   5
   0  -3  -6 9.35344 16.0108   6
   0  -3   6 10.1072 17.3006   1
   0  -3  -6 6.56383 13.7617   1
   0   3   6-4.95463 8.48488   1
   0  -3  -7 201.414 46.8108   6
   0   3   7 322.169 48.2573   1
   0  -3   7 171.277 50.0961   1
   0  -3  -7 304.963 53.8763   1
   0   3  -7 245.208 48.3050   5
   0   3  -7 326.777 61.3505   6
   0  -3   7 318.673 40.3675   4
   0  -3   7 288.835 45.6890   4
   0   3   7 345.793 77.6638   4
   0   3  -7 232.262 61.9633   1
   0  -3  -7 288.870 43.0095   1
   0   3  -7 324.691 50.0946   1
   0   3   7 278.910 54.8395   1
   0  -3  -7 322.951 41.3536   2
   0  -3   7 211.069 46.6085   3
   0   3   7 398.622 65.9573   3
   0  -3   8-7.72709 14.7860   3
   0   3   8 21.1774 17.0861   1
   0  -3  -8-9.96207 14.7660   1
   0   3  -8 10.8058 16.0165   6
   0  -3  -8-7.57765 14.5001   6
   0   3  -8-6.79513 11.6302   5
   0  -3  -8 8.67953 18.1936   5
   0  -3  -8 2.80544 8.65671   2
   0  -3   8-4.67453 12.6501   4
   0   3   8 19.1015 23.1167   4
   0  -3   8-3.09937 8.38797   4
   0   3  -8 7.09043 13.5679   1
   0  -3  -8 3.97446 8.33177   2
   0   3   8 9.73246 14.4256   1
   0  -3   8 11.5607 24.2326   1
   0   3   8-10.2042 17.4645   3
   0  -3  -8 5.74312 12.0388   1
   0   3  -8-15.2691 18.4788   1
   0   3  -9 75.9783 29.8707   6
   0  -3  -9 72.6100 25.4416   6
   0  -3  -9 93.8106 25.5787   1
   0   3  -9 95.7083 43.5064   1
   0  -3   9 54.5641 23.7378   3
   0   3  -9 53.6425 18.9422   5
   0  -3   9 61.9125 28.5570   1
   0  -3  -9 21.9461 21.6893   1
   0  -3  -9 97.5764 29.8977   5
   0  -3   9 77.3115 18.5687   4
   0  -3   9 47.2094 13.8114   4
   0  -3  -9 65.2762 17.3300   2
   0   3  -9 48.5191 20.3136   1
   0   3   9 51.6732 27.0825   1
   0  -3   9 82.4004 33.6817   1
   0   3   9 51.3226 28.3036   3
   0  -3  -9 39.8827 12.4660   2
   0   3 -10-10.7848 22.6069   6
   0  -3  10-8.15902 18.4734   3
   0   3 -10-16.1568 27.6523   1
   0  -3 -10 6.85619 11.7357   6
   0   3 -10 6.62163 11.3343   5
   0  -3  10-12.6220 15.2762   1
   0   3  10-9.96851 22.5700   1
   0  -3 -10-11.5444 13.9722   1
   0  -3 -10-8.39915 14.3761   5
   0   3  10 20.0492 29.7168   4
   0  -3  10-3.52514 10.4515   4
   0  -3  10-2.23120 7.14659   4
   0   3 -10-8.87578 18.6055   1
   0  -3  10-14.9426 25.5744   1
   0   3  10 10.9800 13.2892   1
   0   3  10 10.5130 12.7242   3
   0  -3 -10-1.79255 5.31725   2
   0  -3 -10-1.25001 4.41463   2
   0  -3 -11 46.5013 20.2139   6
   0  -3 -11 34.2586 21.2259   1
   0   3 -11 80.1441 39.0631   1
   0   3 -11 59.4028 20.8694   5
   0  -3 -11 48.2268 22.2242   5
   0   3  11 39.5570 29.6680   4
   0  -3  11 62.5725 12.6407   4
   0   3 -11 55.4255 21.4063   1
   0   3  11 43.0727 21.1038   3
   0  -3  11 43.4737 25.0952   3
   0  -3  11 24.4570 28.0594   1
   0   3  11 67.9549 32.4664   1
   0  -3 -11 23.5390 25.0885   1
   0   3 -11 33.0218 23.5192   6
   0   3  11 54.3380 26.6964   1
   0  -3  11 16.2884 24.5696   1
   0  -3  12-9.46658 14.0365   3
   0  -3 -12-6.38932 16.4073   6
   0   3  12-12.4740 15.1009   1
   0  -3  12 11.6879 17.3278   1
   0  -3 -12 11.7538 17.4254   1
   0   3  12-19.4305 28.8020   4
   0  -3  12-2.70105 8.34297   4
   0   3  12 11.1105 13.4515   3
   0  -3 -12-9.30239 11.2644   1
   0  -3  12-17.1083 25.3603   1
   0   3  12-10.5479 18.0565   1
   0   3 -12-9.47560 14.0499   1
   0   3  13 1711.19 261.092   4
   0  -3  13 1447.75 255.755   1
   0   3  13 2656.71 250.728   1
   0   3 -13 2013.57 230.108   5
   0  -3 -13 1229.90 226.179   1
   0   3  13 2125.29 249.575   3
   0  -3  13 3083.61 260.150   3
   0  -3 -13 2951.83 244.368   5
   0  -3 -13 2598.23 234.051   6
   0   3 -13 3183.70 264.554   6
   0   3  13 1695.95 243.958   1
   0  -3  13 2699.89 260.458   1
   0   3 -13 1363.36 228.598   1
   0  -3 -13 2557.25 258.691   1
   0   3 -14 7.09096 8.58141   5
   0  -3 -14-11.4557 19.6060   1
   0   3  14-13.9581 16.8919   1
   0  -3  14 10.4153 15.4372   1
   0  -3 -14-7.99326 11.8474   5
   0  -3 -14 6.41299 9.50515   6
   0   3 -14 23.9506 25.1014   6
   0  -3 -14-9.92331 16.9834   1
   0   3  14-17.9688 15.3765   4
   0  -3  14 3.94966 7.55760   4
   0   3 -14-9.26775 11.2157   1
   0  -3  14 11.6548 14.1045   3
   0   3  14-12.4140 15.0232   3
   0   3  14-9.58927 11.6048   1
   0  -3  14-17.3888 29.7602   1
   0   3 -15-7.44702 14.2534   5
   0  -3  15-12.2989 18.2320   3
   0  -3 -15-9.81925 18.7917   1
   0  -3 -15-8.39999 17.6102   5
   0   3  15-17.1993 20.8168   4
   0  -3  15 7.09928 11.7688   4
   0   3  15-9.04430 15.4824   1
   0  -3  15-17.0512 14.5949   1
   0   3 -15 2.72023 5.21529   4
   0  -3 -15 11.1267 23.3250   1
   0   3 -15-9.08177 13.4646   1
   0   3  15-13.5786 16.4359   3
   0   3 -15-12.3176 23.5716   6
   0  -3 -15 6.57251 15.9112   6
   0   3 -16 7.81956 11.5934   5
   0  -3  16 9.45116 16.1778   1
   0   3  16-14.4314 17.4670   1
   0  -3  16-12.8610 19.0643   3
   0  -3 -16 9.50446 16.2690   1
   0  -3 -16 8.28488 15.8555   5
   0  -3  16 3.32363 8.04952   4
   0   3  16 16.1328 27.6121   4
   0  -3  16-16.5523 14.1672   1
   0   3 -16 2.86338 7.35644   4
   0  -3 -16 10.7819 13.0512   1
   0   3 -16-8.64900 12.8225   1
   0  -3 -16 6.73680 14.1239   6
   0   3 -16-12.5772 21.5273   6
   0   3  16 14.2483 24.3870   3
   0  -3 -17 43.3594 21.4669   5
   0  -3  17 61.8878 25.4933   1
   0   3 -17 66.7669 26.1410   5
   0   3  17 30.0857 31.8514   4
   0  -3  17 33.3625 35.2544   1
   0   3  17 73.8401 25.7114   1
   0   3  17 77.9261 42.4142   3
   0   3 -17 38.1282 27.0182   6
   0   3 -17 110.656 42.9140   1
   0  -3 -17 27.1396 19.4900   1
   0  -3  17 67.0710 30.7025   3
   0  -3  17 39.9510 21.4143   2
   0  -3 -17 31.3366 20.4884   1
   0   3 -17 24.5180 17.7129   1
   0  -3 -18 8.95104 7.66132   5
   0  -3  18 8.26788 12.2554   1
   0  -3  18-3.53122 7.99643   4
   0  -3  18-16.0479 19.4216   1
   0  -3 -18 7.22055 10.7032   6
   0   3 -18-12.6738 26.5660   6
   0  -3 -18 10.3666 17.7427   1
   0  -3  18-9.50640 18.1909   2
   0   3 -18 23.0454 18.5934   1
   0  -3  18-13.9229 16.8500   3
   0   3 -18 13.2054 19.5732   1
   0   3  18-16.9428 20.5045   3
   0   3 -18-8.81894 16.8755   5
   0  -3 -19 59.1387 23.8640   6
   0   3 -19 62.2502 28.3513   6
   0  -3  19 27.0009 20.6031   2
   0  -3  19 13.6616 16.8108   3
   0  -3 -19 8.58000 16.6972   5
   0   3 -19 50.9055 30.9524   1
   0   3  19 18.2090 22.2454   3
   0   3 -19 46.5300 24.0833   5
   0  -3 -20 8.43027 12.4989   5
   0   3  20 18.3548 22.2148   3
   0   3  20-12.0042 14.5305   4
   0  -3 -20-8.07082 11.9663   6
   0   3 -20-12.0479 17.8597   6
   0   3 -21 23.0010 22.0262   6
   0  -3  21 16.2175 19.6490   2
   0   3 -21 19.8929 17.0493   5
   0  -3  21-12.4279 15.0698   3
   0   3  21 19.0121 16.2968   3
   0   3  21 11.1992 21.4503   4
   0  -3 -21 7.69423 9.35952   5
   0  -3 -22-7.85693 9.52073   6
   0   3 -22-10.8275 16.0556   6
   0  -3  22-7.72041 11.4532   2
   0   3 -22 9.99917 8.57037   5
   0  -3  22-11.6697 14.1308   3
   0   3  22-19.1810 28.4336   3
   0   3  22 10.3932 12.5870   4
   0  -3 -22-7.21291 10.7018   5
   0   3 -23 373.213 65.3605   6
   0  -3 -23 275.551 51.1570   6
   0  -3  23 345.610 54.6164   2
   0   3 -23 206.947 52.5817   5
   0   3  23 395.674 87.1997   3
   0   3  23 338.082 62.0571   4
   0  -3  23 319.220 61.8835   3
   0   3 -24-9.32042 15.9515   6
   0  -3 -24-6.47777 11.0865   6
   0  -3  24-7.11949 12.1847   2
   0   3 -24 9.53466 8.15912   5
   0  -3 -24 5.87794 10.0599   5
   0  -3  24-9.83718 16.8359   3
   0   3  24 18.0295 21.8190   3
   0   3  24 9.00067 15.4043   4
   0  -3  25 47.5464 19.7687   2
   0  -3 -25 38.1646 17.3824   5
   0  -3  25 44.9179 22.1801   3
   0   3 -25 77.0716 26.7821   6
   0  -3 -25 45.3909 19.3076   6
   0   3  25 33.7169 29.1830   3
   0   3  25 58.9076 24.2821   4
   0  -3  26 8.21756 9.94498   3
   0  -3 -26 5.12496 9.80668   6
   0   3 -26-7.84535 13.4271   6
   0  -3 -26-4.96497 9.50055   5
   0  -3  27 19.5463 16.9328   2
   0   3  27 44.4923 19.2183   4
   0  -3 -27 48.3239 17.7412   6
   0  -3 -27 22.9968 11.4400   5
   0   3  27 14.6533 25.2168   3
   0  -3  27 15.1032 14.6882   3
   0   3  28-7.00516 11.9892   4
   0  -3 -28-4.25494 8.91894   5
   0  -3  28 6.23599 11.9325   2
   0   3  28 13.0958 11.2066   3
   0  -3  28-6.92294 10.2611   3
   0  -3 -28 4.50306 9.43903   6
   0   3 -28 6.55052 13.7306   6
   0   3  29-6.60974 9.80631   4
   0  -3 -29 8.07651 9.15305   5
   0   3  29 11.6192 17.2271   3
   0  -3  29-6.36687 9.44670   3
   0   3 -29 11.9467 10.2323   6
   0  -3 -29 8.54506 9.68290   6
   0  -3  29 6.08270 13.7783   2
   0   3  30-6.14755 12.8905   4
   0  -3 -30 8.07758 9.15050   6
   0   3  30 10.2683 15.2233   3
   0  -3 -31-3.77712 8.55847   6
   0   4   0 233967. 22318.4   4
   0   4   0 254956. 22313.7   5
   0   4  -1 39.7430 31.8299   6
   0   4  -1 8.37596 16.0612   5
   0   4   1 10.5068 15.6078   4
   0   4  -1 9.51017 27.0114   4
   0   4   1-10.1695 21.3420   3
   0   4   2 3022.68 296.421   3
   0  -4   2 2837.95 284.358   3
   0   4  -2 2989.92 299.218   6
   0   4   2 2712.93 288.772   5
   0   4  -2 2595.84 286.860   5
   0   4   2 2757.27 300.565   4
   0  -4   3 1.44172 4.93535   1
   0   4  -3-10.3678 15.3669   6
   0  -4   3-1.58952 4.71232   1
   0   4  -3-1.41327 4.68437   1
   0   4   3 10.0928 19.3124   3
   0   4   3 8.42830 16.1274   5
   0  -4   3-7.59267 12.9947   3
   0   4  -3-7.89891 13.5188   5
   0   4  -4 13664.3 1229.00   5
   0  -4   4 12718.7 1208.49   1
   0   4  -4 13741.1 1241.28   6
   0   4   4 12479.9 1246.07   4
   0   4  -4 13605.1 1205.23   1
   0  -4   4 13449.1 1221.63   4
   0   4   4 15255.4 1243.90   3
   0   4  -4 12978.3 1204.54   1
   0  -4  -4 12950.9 1235.20   6
   0  -4   4 11557.8 1221.54   3
   0  -4  -5-9.35070 13.8601   6
   0   4  -5-7.67760 9.29250   5
   0  -4   5 3.24160 6.79636   1
   0   4  -5 10.6895 15.8443   6
   0   4   5-13.1073 25.0809   4
   0  -4  -5-1.63406 4.19759   1
   0   4  -5-3.59643 9.23391   1
   0   4   5-10.3207 15.2978   3
   0  -4   5-5.14815 9.85195   4
   0  -4   5-7.02635 13.4455   3
   0  -4  -5-2.63019 4.06031   1
   0   4  -5-3.13058 8.47281   1
   0  -4   5 4.05842 10.9833   1
   0   4   5-1.54264 4.38075   1
   0   4   5 1.55993 4.00741   1
   0   4  -6 774.878 94.3179   5
   0   4   6 706.827 76.5179   1
   0  -4   6 542.214 82.6285   1
   0   4  -6 697.576 102.197   6
   0   4   6 956.832 123.005   4
   0  -4  -6 625.832 76.0475   1
   0  -4   6 683.490 82.3998   4
   0   4   6 696.679 100.643   3
   0   4  -6 880.735 81.9233   1
   0   4   6 716.491 77.6978   1
   0  -4   6 855.306 86.2600   1
   0  -4   6 714.675 89.7757   3
   0  -4  -6 734.028 97.2165   6
   0  -4   7 6.92166 14.5100   3
   0  -4   7 5.81536 12.1913   1
   0   4  -7-6.27740 12.0134   1
   0  -4  -7 8.24265 7.43793   1
   0   4   7-14.5819 21.6138   4
   0   4   7 3.49676 7.91956   1
   0  -4   7-5.65256 10.8180   1
   0  -4   7-4.04272 8.47649   4
   0   4   7-9.97913 17.0801   3
   0   4  -7 7.03277 10.4258   5
   0   4  -7 3.96577 10.7336   1
   0  -4  -7 6.40275 8.66558   1
   0  -4  -7-6.23584 10.6744   2
   0  -4  -7 8.48310 20.5333   6
   0   4  -7-10.6430 15.7760   6
   0  -4  -8 379.075 69.2355   6
   0   4  -8 585.674 76.8931   5
   0   4  -8 640.949 79.7322   1
   0   4   8 488.284 65.5646   1
   0  -4  -8 581.627 69.8313   2
   0   4   8 612.012 101.766   4
   0  -4   8 533.715 62.7885   4
   0  -4  -8 532.913 61.7886   1
   0   4   8 666.722 87.5607   3
   0  -4   8 588.072 74.9387   3
   0   4  -8 584.065 85.6143   6
   0  -4  -8 616.781 67.7091   1
   0   4   8 493.397 65.9277   1
   0  -4   8 691.887 80.9862   1
   0   4  -8 485.247 64.1731   1
   0  -4   9-6.82661 10.1182   3
   0   4   9-4.92687 11.9248   1
   0  -4   9-8.16625 18.4888   1
   0  -4  -9-6.95724 13.3125   6
   0  -4  -9-3.00819 8.53765   2
   0   4  -9 10.2701 21.5272   6
   0  -4  -9 23.4192 22.1556   5
   0   4   9 15.9284 27.2608   4
   0  -4   9 7.08965 16.0513   4
   0  -4   9-3.04795 9.40409   4
   0   4   9 9.63118 14.2750   3
   0   4   9-5.15665 16.5108   1
   0  -4   9-7.94446 15.2015   1
   0  -4  -9-5.70392 16.9083   1
   0  -4  -9-4.29256 12.1829   2
   0   4  -9-9.11113 13.5042   1
   0  -4  -9 7.10788 8.60186   1
   0  -4  10 104592. 10164.7   4
   0   4  10 135227. 10225.0   4
   0   4 -10 92047.5 10178.1   1
   0   4  10 109995. 10165.6   1
   0  -4  10 115910. 10186.5   1
   0  -4 -10 114884. 10168.7   6
   0   4 -10 118797. 10185.8   6
   0  -4 -10 140446. 10183.3   5
   0   4 -10 117959. 10168.8   5
   0   4  10 109028. 10180.2   3
   0  -4  10 118904. 10170.7   3
   0  -4 -10 104264. 10151.5   2
   0  -4 -10 114195. 10157.2   1
   0  -4 -10 120795. 10171.5   1
   0   4  10 121567. 10167.8   1
   0  -4  10 74738.3 10166.4   1
   0   4 -10 119835. 10165.7   1
   0  -4  11 7.07050 16.0132   3
   0  -4 -11-6.29112 12.0449   6
   0   4 -11 20.2816 26.0365   6
   0   4 -11 6.43073 14.5653   5
   0   4  11-6.53501 11.1920   1
   0   4 -11 11.1976 16.6018   1
   0  -4 -11 8.88828 8.51368   1
   0  -4 -11 15.1225 17.1240   5
   0  -4  11 5.36307 12.1492   4
   0   4  11 16.6857 31.9303   4
   0  -4  11 3.78106 6.06717   4
   0   4  11 9.37264 13.8979   3
   0  -4  11-10.9542 22.9649   1
   0   4  11-6.54770 9.71351   1
   0   4 -11 5.88900 15.1238   1
   0  -4 -11-8.07187 9.77712   1
   0  -4 -11 3.57038 6.67154   2
   0  -4 -11 3.00199 8.52999   2
   0  -4  12 13373.5 1494.14   4
   0   4  12 17289.3 1560.50   4
   0  -4  12 15705.5 1537.77   1
   0   4  12 12361.0 1502.84   1
   0   4 -12 18415.4 1527.51   6
   0  -4 -12 17037.7 1504.91   6
   0  -4  12 15795.3 1485.41   4
   0  -4  12 14887.5 1518.23   1
   0   4  12 19927.6 1517.47   1
   0  -4 -12 11697.9 1507.75   1
   0   4 -12 16850.6 1507.18   1
   0  -4  12 18470.6 1514.48   3
   0   4  12 16720.9 1517.71   3
   0  -4 -12 20870.9 1517.26   5
   0  -4 -12 17963.3 1502.18   1
   0   4 -12 18469.0 1509.54   5
   0   4 -13 6.46598 12.3748   5
   0  -4  13 9.54104 11.5490   1
   0   4  13-8.44712 16.1651   1
   0  -4  13-8.05156 16.8786   3
   0  -4 -13-7.35700 15.4229   5
   0  -4  13-14.0882 17.0510   1
   0  -4  13-3.36394 5.93941   4
   0   4 -13 6.49562 20.0429   1
   0   4  13-9.00263 13.3456   3
   0   4 -13 10.4411 15.4773   6
   0   4 -13-12.2479 20.9632   1
   0  -4 -13-5.52138 8.18722   1
   0   4  14 11698.9 1159.13   4
   0  -4  14 11416.1 1156.19   1
   0   4 -14 18190.9 1169.43   1
   0  -4  14 7602.19 1095.87   4
   0   4 -14 15666.0 1127.47   5
   0  -4  14 20254.8 1153.86   3
   0   4  14 15889.8 1141.86   3
   0   4 -14 19988.7 1162.71   6
   0  -4 -14 15344.5 1120.95   6
   0  -4 -14 20337.2 1140.31   5
   0   4  14 15897.2 1143.55   1
   0  -4 -14 11267.1 1132.35   1
   0  -4 -15 5.45487 16.8390   6
   0  -4 -15 7.23239 16.3834   5
   0   4  15 15.6300 23.1726   4
   0  -4  15-16.2243 31.0494   1
   0  -4 -15 10.4062 23.5664   1
   0   4  15-9.49000 14.0761   3
   0   4 -15-6.68131 15.1364   5
   0   4 -15 10.6238 15.7555   6
   0   4  15-10.6088 15.7333   1
   0   4 -15-12.6510 18.7586   1
   0  -4  15 39.5422 36.8774   3
   0   4 -16 327.985 65.4623   1
   0  -4 -16 356.536 63.0427   1
   0  -4  16 204.124 54.4175   2
   0   4  16 196.315 53.1155   1
   0   4  16 311.168 57.0546   3
   0   4  16 193.785 55.7999   4
   0  -4 -16 308.170 45.9819   6
   0   4 -16 313.645 49.8715   5
   0   4  17 10.4352 19.9677   3
   0   4  17 14.0887 20.8820   4
   0  -4 -17-7.54666 12.9160   5
   0  -4 -17-5.62951 13.6257   6
   0   4 -17 7.28665 12.4710   5
   0   4 -18 46.4215 26.5004   6
   0   4 -18 38.2864 22.9592   5
   0   4  18 13.2439 19.9303   4
   0  -4 -18 57.7435 18.8074   6
   0  -4 -18 31.7526 20.6684   5
   0  -4  18 18.2374 20.9311   2
   0   4 -19-11.7846 20.1695   6
   0  -4 -19 7.70870 11.4266   5
   0   4 -19-7.92210 11.7429   5
   0   4  19 12.3637 14.9631   4
   0  -4  19-8.63389 19.5481   2
   0  -4 -19 6.01279 13.6141   6
   0   4  20 21160.1 1805.03   3
   0  -4  20 19965.6 1784.93   2
   0   4 -20 21882.1 1787.03   5
   0  -4 -20 21209.5 1777.19   6
   0   4 -20 20311.3 1797.77   6
   0   4  20 21608.1 1802.98   4
   0   4  21 10.6733 12.9220   4
   0   4 -21-11.4479 16.9718   6
   0  -4 -21-6.40444 12.2603   6
   0  -4  21 7.78836 14.9074   2
   0  -4  21-11.6821 14.1424   3
   0  -4 -21-7.78929 11.5510   5
   0   4  21-13.2084 19.5806   3
   0   4 -21-8.57840 14.6863   5
   0  -4  22 15582.8 1170.13   2
   0  -4  22 8675.99 1165.52   3
   0   4  22 15025.5 1202.37   3
   0   4 -22 11974.3 1173.09   6
   0  -4 -22 11992.7 1159.96   6
   0  -4 -22 12772.3 1162.22   5
   0  -4 -23 6.65970 12.7624   5
   0   4  23 14.4685 17.5236   3
   0  -4  23 10.4797 20.0649   3
   0   4 -23-10.6248 9.11894   6
   0   4  23 18.3784 20.8166   4
   0   4  24 5880.24 522.260   4
   0  -4  24 5707.20 513.447   2
   0  -4 -24 6278.09 512.675   5
   0  -4 -24 4196.80 506.264   6
   0   4 -24 5342.04 522.687   6
   0  -4  24 4804.52 519.314   3
   0   4  24 4489.26 533.399   3
   0  -4  25 6.58493 12.6001   2
   0   4  25 14.7265 21.8272   3
   0  -4  25 8.86769 13.1434   3
   0   4  25-7.97823 11.8251   4
   0  -4 -25-5.50439 9.42061   5
   0   4 -25-9.29172 13.7719   6
   0  -4 -25 6.03707 11.5518   6
   0   4 -26 347.809 57.0523   6
   0  -4  26 257.838 48.7454   2
   0  -4 -26 357.164 49.8161   6
   0  -4  26 236.203 51.5569   3
   0   4  26 215.698 46.2698   4
   0  -4 -26 383.453 48.2214   5
   0   4  26 114.769 50.7154   3
   0  -4  27 6.15128 10.5284   2
   0   4 -27-7.92402 13.5622   6
   0  -4  27-7.38532 10.9469   3
   0  -4 -27 4.95246 9.47715   6
   0   4  27 6.83786 8.27595   4
   0  -4 -27-4.57838 8.76143   5
   0   4  27-13.6429 16.5108   3
   0  -4 -28 400.413 49.1040   5
   0   4  28 355.715 71.2871   3
   0   4  28 339.155 53.5044   4
   0   4 -28 459.655 61.1999   6
   0  -4  28 360.089 55.1515   2
   0  -4 -28 302.473 47.4515   6
   0  -4  28 288.023 52.6497   3
   0  -4  29 5.71267 8.48303   2
   0  -4  30 1993.02 204.526   2
   0   5   0 8.93552 17.0981   6
   0   5   0-7.34222 10.8828   5
   0   5  -1 18.1301 20.5297   6
   0  -5   1 7.03701 13.4743   3
   0   5  -1 7.32444 14.0239   5
   0   5   1-7.32448 12.5454   5
   0   5   1 9.50726 18.1987   4
   0   5  -2 9.23575 11.1837   6
   0   5   2 9.76364 16.7146   4
   0  -5   2-7.19944 8.72130   3
   0   5   2 7.32797 8.87670   5
   0   5  -2 7.49140 11.1103   5
   0  -5   3 1532.05 166.084   3
   0   5   3 1715.67 180.264   3
   0   5  -3 1447.84 167.386   5
   0   5  -3 1688.18 178.524   6
   0   5   3 1367.87 175.557   4
   0  -5   4 5.80440 9.93550   4
   0   5   4-9.57674 16.3911   3
   0   5  -4-7.12856 8.62862   5
   0  -5  -4 16.8263 16.0992   6
   0  -5   4-6.66170 9.87527   3
   0   5   4-10.4965 12.7039   4
   0   5  -5 680.900 76.9053   6
   0  -5  -5 540.555 67.7028   6
   0   5   5 619.231 78.5024   4
   0  -5  -5 598.764 71.8523   2
   0   5  -5 535.850 35.9324   1
   0  -5   5 629.303 57.2112   4
   0   5   5 593.327 74.0230   3
   0  -5   5 209.137 31.0277   1
   0  -5   5 553.369 59.2224   3
   0  -5  -6 8.18649 12.1339   6
   0   5  -6 6.81499 14.2850   5
   0   5  -6-9.66225 14.3212   6
   0   5   6-11.2957 13.6700   4
   0  -5   6 2.76797 4.73757   1
   0   5   6-9.54774 18.2694   3
   0  -5   6-4.69221 10.6235   4
   0  -5  -6-7.52132 18.2044   2
   0  -5   6 2.06159 4.32163   1
   0   5  -6 2.20375 5.65769   1
   0   5  -6-2.39897 5.43165   1
   0  -5   6-6.30866 12.0715   3
   0  -5  -7 779.275 93.8239   2
   0   5  -7 758.385 101.286   6
   0   5  -7 705.627 79.7664   1
   0  -5  -7 854.289 101.060   6
   0   5  -7 862.900 97.4273   5
   0  -5   7 712.383 77.9439   1
   0   5  -7 717.063 77.4009   1
   0  -5   7 748.689 81.9843   1
   0  -5   7 786.140 91.3950   3
   0   5  -8-3.81371 8.63582   1
   0  -5  -8-1.68739 4.08705   1
   0   5   8-12.2127 18.1019   4
   0   5   8-1.54403 3.96686   1
   0   5   8 1.64431 4.22411   1
   0  -5   8-3.92576 8.23024   4
   0  -5  -8-5.54889 12.5639   2
   0  -5  -8-1.60376 4.75662   1
   0   5  -8-2.85940 6.92255   1
   0   5  -8-6.60501 11.3053   5
   0  -5   8 6.20375 14.0464   3
   0   5  -8-9.57182 8.19236   6
   0   5  -9 398.185 62.5707   5
   0  -5  -9 302.232 57.5386   6
   0   5   9 491.194 50.1595   1
   0  -5   9 504.605 59.8697   1
   0  -5  -9 484.896 66.5425   5
   0  -5  -9 434.528 58.4786   2
   0   5   9 291.238 70.6965   4
   0  -5   9 417.530 53.0446   4
   0  -5  -9 446.312 49.5531   1
   0   5   9 554.800 74.7724   3
   0  -5   9 401.548 60.2753   3
   0   5  -9 611.989 78.3387   6
   0  -5  -9 470.258 50.3753   1
   0   5   9 351.725 49.9611   1
   0  -5 -10 6.26947 15.1747   6
   0   5 -10 5.70289 12.9119   1
   0   5 -10 6.38829 12.2241   5
   0  -5  10 6.22820 13.0552   3
   0   5  10-3.15909 7.15287   1
   0   5  10-13.0622 15.8079   4
   0  -5  10-2.81939 7.23844   4
   0  -5 -10 4.58454 11.7697   2
   0   5  10-8.97615 7.68166   3
   0   5 -10-9.23863 15.8118   6
   0  -5  10 11.0303 13.3490   1
   0  -5  11 328.640 50.5619   3
   0   5 -11 255.307 48.2373   1
   0   5 -11 342.245 50.7888   5
   0  -5 -11 327.536 48.3375   6
   0  -5 -11 337.111 51.4401   5
   0  -5  11 252.596 34.7103   4
   0   5  11 271.900 66.1861   4
   0  -5 -11 225.737 41.2181   2
   0  -5 -11 443.455 49.7638   1
   0   5  11 198.677 47.5007   3
   0   5 -11 294.418 56.0705   6
   0  -5  11 248.060 46.1585   1
   0  -5 -12 5.63953 9.65653   6
   0   5 -12-6.28663 9.32270   5
   0   5  12-4.27409 8.96399   1
   0  -5  12-6.38385 10.9299   3
   0  -5  12-7.66427 14.6684   1
   0  -5 -12-5.70681 9.77161   1
   0   5  12 8.32991 7.13452   3
   0   5  12-13.7942 20.4476   4
   0   5 -12 7.50624 16.9972   1
   0   5 -12-9.04721 17.3142   6
   0  -5 -12-6.73703 16.3089   5
   0  -5 -13 559.995 69.3378   5
   0   5  13 387.647 81.0940   4
   0   5 -13 335.169 67.2986   1
   0   5  13 473.558 70.2701   3
   0  -5  13 354.202 61.3718   3
   0   5 -13 501.385 74.6801   6
   0  -5 -13 492.091 62.0574   6
   0  -5 -13 651.607 74.6909   1
   0   5  13 438.588 59.5559   1
   0   5  14 13.7341 20.3579   4
   0   5 -14 9.13685 15.6394   6
   0  -5  14 11.0942 16.4454   2
   0   5 -14-6.36692 13.3481   5
   0   5  14-5.82975 13.2013   1
   0   5  14 8.37178 14.3302   3
   0  -5  14-14.3055 17.3141   3
   0  -5 -14-6.24574 13.0942   5
   0  -5 -14-5.03463 10.5562   6
   0  -5 -15 47.8635 16.6088   6
   0  -5  15 30.6903 23.6785   2
   0   5  15 51.4612 21.3345   3
   0   5 -15 25.8108 16.3748   5
   0   5 -15 65.4028 25.7578   6
   0   5  15 53.9103 28.6757   4
   0  -5  15 75.8747 26.4334   3
   0  -5 -15 63.0701 20.0721   5
   0  -5  16-9.49084 21.4880   2
   0   5  16-8.76585 12.9930   3
   0   5 -16 6.46587 14.6395   5
   0   5 -16-9.59414 16.4204   6
   0  -5  16 8.63402 12.7976   3
   0  -5 -16-6.38074 10.9210   5
   0  -5 -16 4.67563 8.94750   6
   0  -5 -17 23.3241 13.0432   6
   0  -5  17 53.5729 23.1559   2
   0   5  17 78.1269 24.8549   3
   0   5 -17 52.9005 21.4254   5
   0   5 -17 69.1988 26.9515   6
   0   5  17 25.0322 21.6709   4
   0  -5 -17 26.8273 17.5279   5
   0  -5  17 9.00437 13.7438   3
   0  -5 -18-4.73207 9.92492   6
   0  -5  18 8.38420 14.3534   2
   0   5  18-9.01163 15.4269   3
   0   5 -18-6.66675 9.88729   5
   0  -5  18 9.40658 11.3889   3
   0   5 -18-9.99599 17.1112   6
   0  -5 -18-6.61938 9.81713   5
   0   5  18-11.8832 10.1747   4
   0   5  19 451.963 76.7002   3
   0   5 -19 637.618 87.4275   6
   0   5  19 447.997 80.1169   4
   0  -5  19 596.899 83.2137   3
   0  -5  20-9.91163 8.48403   3
   0   5  20-9.43379 13.9839   3
   0  -5 -20 6.71633 8.13046   5
   0  -5 -20 5.03088 9.62851   6
   0  -5  20-7.48679 11.0985   2
   0   5  20-10.4911 15.5509   4
   0   5 -20-10.5185 15.5914   6
   0   5  21 69.4365 31.0813   3
   0  -5 -21 73.2869 21.2309   6
   0  -5 -21 48.1262 20.2510   5
   0  -5  21 35.6233 19.0760   2
   0   5  21 78.2697 30.6689   4
   0  -5  21 71.2555 28.0737   3
   0   5  22 10.4274 12.6375   3
   0  -5 -22 5.43204 11.4065   6
   0  -5 -22 6.75973 11.5890   5
   0  -5  22 6.80562 13.0402   2
   0   5  22 8.95752 13.2940   4
   0  -5  22 9.90787 14.7009   3
   0   5 -23 21.0182 18.0610   6
   0  -5 -23 6.01890 11.6340   6
   0  -5 -23 6.36115 12.2826   5
   0  -5  23 52.0532 17.6841   2
   0   5  23 16.6372 16.0023   4
   0  -5  23 9.69906 14.4695   3
   0  -5  24-8.85149 15.1543   3
   0   5  24 10.9100 9.34466   3
   0  -5 -24-5.74286 9.83692   5
   0  -5 -24-6.39812 9.49164   6
   0  -5  24-6.32538 9.38393   2
   0   5  24-7.71769 13.2147   4
   0   5 -24 10.1685 8.71084   6
   0   5  25 11.1673 21.3767   3
   0  -5 -25 21.2952 12.0684   5
   0  -5 -25-18.0112 12.5989   6
   0   5 -25 9.66768 11.7152   6
   0  -5  25-8.23681 9.98630   3
   0  -5  25 6.05104 8.98891   2
   0   5  26-6.65260 11.3860   4
   0  -5  26 5.92801 10.1459   2
   0  -5  26 7.43828 11.0251   3
   0   5  26-11.2531 13.6186   3
   0  -5  27-5.65338 11.8669   2
   0   5  27-11.1182 16.4912   3
   0   5  28 10.7648 13.0640   3
   0   6   0 53971.5 5092.21   5
   0  -6   0 57624.0 5094.39   3
   0  -6   1 65.7743 56.2851   2
   0  -6  -1 15.5918 29.8346   2
   0  -6   1-6.78447 10.0561   3
   0   6  -2 454.125 66.2915   5
   0  -6   2 412.375 63.5958   4
   0   6  -2 438.964 70.7654   6
   0  -6   2 517.257 67.8040   3
   0   6   3 8.88698 13.1733   4
   0  -6   3 6.26188 7.58026   3
   0  -6  -3 10.9337 16.2065   2
   0   6  -3-8.55193 10.3510   6
   0   6  -3-6.40560 12.2583   5
   0  -6   3 5.90571 10.1090   4
   0  -6   4 2285.81 236.196   4
   0   6   4 2162.86 248.839   4
   0  -6   4 2549.62 240.965   3
   0  -6  -4 2342.07 244.601   6
   0   6  -4 2311.81 241.180   5
   0  -6  -4 2447.87 253.636   2
   0   6  -4 2418.64 249.986   6
   0   6   5 9.04765 15.4891   3
   0  -6   5-5.03681 9.64490   4
   0   6  -5 6.33158 10.8426   5
   0  -6  -5 7.29261 10.8152   6
   0  -6  -5-7.89970 13.5251   2
   0   6   5 9.22066 17.6473   4
   0  -6   5 5.85207 11.2039   3
   0   6  -5 8.73095 16.7105   6
   0   6  -6 97.0897 30.6234   6
   0   6  -6 71.6957 24.7169   5
   0  -6  -6 73.0476 25.8494   6
   0   6   6 113.140 32.5346   4
   0  -6   6 108.932 25.2131   3
   0  -6   6 115.989 23.8899   4
   0   6   6 115.446 30.7948   3
   0  -6   7-4.35726 7.46721   4
   0   6   7-8.68509 14.8692   3
   0  -6  -7 6.12817 11.7324   2
   0  -6  -7-5.71075 8.47305   5
   0   6  -7 6.43219 11.0152   5
   0  -6  -7-7.30509 10.8342   6
   0   6   7-9.76063 16.7093   4
   0   6  -7-8.86749 10.7382   6
   0  -6   7-5.63420 8.35971   3
   0  -6   8 113.438 24.4264   4
   0   6   8 128.456 34.4954   3
   0  -6  -8 130.107 31.3510   2
   0  -6  -8 174.689 31.7762   5
   0   6  -8 152.310 30.2021   5
   0  -6  -8 161.441 33.0150   6
   0   6   8 170.532 41.6770   4
   0   6  -8 181.055 36.9839   6
   0  -6   8 20.6105 13.7596   1
   0  -6  -9-6.24530 13.0908   6
   0  -6  -9-5.94520 10.1750   5
   0   6   9-10.3039 19.7162   4
   0  -6   9 2.52762 8.09305   1
   0   6   9 8.41339 16.0988   3
   0  -6   9 18.2556 31.2437   2
   0  -6  -9-5.36569 14.5198   2
   0   6  -9 2.14931 5.20212   1
   0  -6   9 5.50444 9.42063   3
   0   6 -10 26769.9 2675.68   1
   0   6  10 31448.0 2702.44   3
   0  -6  10 31759.4 2690.50   3
   0  -6  10 23689.6 2675.98   1
   0   6  10 32894.9 2714.74   4
   0  -6 -10 35545.1 2697.66   5
   0  -6 -10 29598.9 2689.84   6
   0   6 -10 33055.2 2693.52   5
   0   6  11 8.17977 9.90577   3
   0  -6  11 14.1683 27.1130   2
   0  -6 -11 17.2000 13.8816   5
   0   6 -11-6.91032 9.81300   1
   0   6 -11-8.09086 11.9976   6
   0   6 -11-6.21732 9.22235   5
   0   6  12 5115.27 533.178   4
   0   6  12 4707.29 518.609   3
   0   6 -12 5755.95 516.537   5
   0  -6 -12 5073.23 510.492   6
   0   6 -12 5362.53 521.938   6
   0  -6  13-11.3670 16.8503   2
   0  -6 -13 5.57436 10.6704   5
   0  -6 -13 10.0292 9.59982   6
   0   6 -13 12.6053 15.2575   5
   0   6 -13-8.00587 11.8697   6
   0   6  13-11.0577 16.3920   4
   0  -6 -14 6035.42 524.999   5
   0   6 -14 5424.45 526.331   5
   0   6  14 5222.83 542.932   4
   0   6 -14 5751.70 533.141   6
   0   6  14 4759.15 527.780   3
   0   6  15-10.9658 13.2731   4
   0  -6  15 6.64902 9.85826   3
   0  -6  15 9.35548 11.3247   2
   0  -6 -15 5.45863 10.4480   5
   0   6 -15-8.03501 9.72719   6
   0  -6 -15 4.43881 9.30769   6
   0   6  16 53.7798 29.4004   4
   0  -6  16 158.062 33.7497   3
   0  -6  16 94.5630 31.9673   2
   0  -6 -16 127.206 27.0020   5
   0   6 -16 113.036 32.5062   6
   0  -6 -16 89.6429 22.4105   6
   0   6 -17-8.25642 15.8010   6
   0   6  17-10.4391 12.6364   4
   0  -6  17-7.82446 11.6007   3
   0  -6  17-7.94721 9.62184   2
   0  -6 -17-5.82589 12.2150   5
   0   6  17 7.77679 6.66098   3
   0  -6 -17 4.15914 10.0707   6
   0   6 -18-8.48335 12.5779   6
   0   6  18 10.0398 14.8841   4
   0  -6  18 8.11458 12.0315   3
   0  -6  18 7.41880 15.5539   2
   0  -6 -18 5.77236 8.56167   5
   0   6  18-7.96478 9.64424   3
   0  -6 -18 4.13599 9.36962   6
   0   6 -19-8.73148 12.9429   6
   0   6  19-9.56330 14.1757   4
   0  -6  19 13.9325 14.6031   2
   0  -6  19 8.36681 10.1271   3
   0  -6 -19 6.07207 13.7487   5
   0  -6 -19-4.17891 10.1163   6
   0   6  19 7.96894 11.8128   3
   0  -6 -20 6786.22 704.578   5
   0   6 -20 8798.23 724.541   6
   0  -6 -20 7506.13 700.540   6
   0  -6  20 7733.19 710.880   2
   0  -6  20 7211.83 716.817   3
   0   6  20 7680.01 716.825   3
   0   6  21-8.47937 7.25877   4
   0   6  21 17.1367 14.6657   3
   0  -6  21 8.57909 12.7172   3
   0  -6 -21-6.06894 8.99738   5
   0  -6 -21 13.2453 11.3361   6
   0   6 -21-9.03171 15.4587   6
   0   6 -22 7583.13 488.936   6
   0  -6  22 6160.17 464.415   2
   0  -6  22 3737.94 460.383   3
   0   6  22 6355.95 478.786   3
   0  -6 -22 2720.62 446.423   5
   0   6  22 6129.75 474.267   4
   0  -6  23-8.54391 7.31225   3
   0   6  23-9.29256 13.7736   3
   0  -6  23 5.76998 11.0413   2
   0  -7   0-13.6751 28.6913   2
   0  -7   1 6.13518 10.5111   4
   0  -7   1-6.01325 7.29301   3
   0  -7  -1 34.9983 26.4169   2
   0  -7   1 32.0244 33.5666   2
   0  -7  -2 6.89393 11.8037   6
   0  -7   2-18.4612 27.3647   2
   0  -7  -2-9.99692 12.1030   2
   0  -7   2 5.75691 9.85869   3
   0  -7   2 5.88104 11.2584   4
   0   7  -3 730.915 82.5178   5
   0  -7  -3 709.444 92.7919   2
   0  -7   3 808.056 135.029   2
   0  -7   3 700.980 80.4341   4
   0  -7  -3 662.958 83.5264   6
   0  -7   3 503.864 75.8146   3
   0   7  -4-5.86400 7.10286   5
   0  -7  -4-6.61543 8.01150   6
   0  -7   4 22.3398 27.0369   2
   0   7  -4 7.74358 13.2562   6
   0  -7   4-5.39224 9.23347   3
   0  -7   4-5.18601 8.88072   4
   0  -7  -5 235.950 44.5351   6
   0   7  -5 266.039 49.0992   6
   0  -7   5 321.391 82.6846   2
   0  -7  -5 244.121 47.3797   2
   0  -7   5 332.794 45.2956   3
   0  -7  -6 6.40211 12.2503   6
   0  -7   6 5.18325 8.87101   3
   0  -7  -6-4.95321 9.47789   5
   0   7  -6-7.78052 9.41595   6
   0  -7   6 22.4355 27.1511   2
   0  -7  -6 6.26628 10.7245   2
   0  -7  -7 95.2971 29.1003   2
   0  -7   7 251.802 72.8301   2
   0  -7  -7 156.897 31.7914   6
   0   7  -7 136.896 30.8162   5
   0   7  -7 169.374 35.0788   6
   0   7   7 170.407 38.6724   4
   0  -7  -7 105.415 25.3701   5
   0  -7   7 126.900 27.3716   3
   0   7  -8 7.64576 11.3325   6
   0  -7   8-5.15354 11.6680   3
   0   7  -8-5.95236 12.4769   5
   0  -7  -8-5.96913 7.22406   6
   0   7   8 7.92558 11.7472   3
   0   7   8 24.7065 17.2625   4
   0  -7  -8-5.08991 9.73962   5
   0  -7   8-19.0059 28.1699   2
   0   7  -9 134.553 31.0261   6
   0  -7   9 159.197 27.9151   3
   0   7  -9 121.059 28.3002   5
   0   7   9 100.604 31.3119   3
   0   7   9 75.2279 26.7821   4
   0  -7  -9 81.4937 22.1444   5
   0  -7   9 135.040 51.0602   2
   0   7 -10 7.38106 12.6325   6
   0  -7  10 5.04453 8.63364   3
   0   7 -10-6.06309 8.98664   5
   0  -7 -10 5.31950 11.1503   6
   0   7  10-7.53699 15.7984   3
   0   7  10 8.49327 12.5885   4
   0  -7 -10-4.86951 11.0249   5
   0  -7  10-14.8565 17.9791   2
   0   7 -11 138.257 31.7003   6
   0  -7  11 87.0931 22.7240   3
   0  -7 -11 90.9542 23.2757   6
   0   7  11 74.0526 26.0130   3
   0   7  11 86.1710 28.9063   4
   0  -7 -11 92.9211 23.7558   5
   0  -7  11 104.401 44.1019   2
   0   7 -12-7.01635 10.4035   6
   0   7  12-7.31690 14.0037   3
   0  -7  12-5.34827 9.15797   3
   0  -7 -12-4.84340 7.18464   6
   0  -7  12-11.4932 19.6724   2
   0   7  12-8.73690 14.9557   4
   0  -7 -12 4.71720 6.99775   5
   0   7  13 582.099 78.9908   4
   0  -7  13 683.312 89.0335   2
   0  -7 -13 535.617 64.0522   5
   0  -7 -13 464.767 62.7818   6
   0   7 -13 486.941 69.5081   6
   0   7  13 477.429 69.9802   3
   0  -7  13 448.962 64.8695   3
   0   7  14-7.21012 8.72833   3
   0  -7  14-9.11864 17.4496   2
   0  -7 -14-4.62812 6.86316   5
   0  -7  14 5.87058 10.0497   3
   0   7  14 8.84973 15.1475   4
   0   7 -14-6.92843 11.8597   6
   0  -7 -14-4.33902 7.42931   6
   0   7  15 14.5575 15.3238   3
   0  -7  15 16.4482 14.1476   2
   0  -7 -15 14.1118 10.7455   5
   0  -7 -15 8.33618 9.54440   6
   0   7 -15 13.6039 13.0936   6
   0  -7  15 33.1993 18.0246   3
   0  -7 -16-3.93473 7.53618   6
   0  -7  16-6.94559 16.8141   3
   0   7  16-7.33859 12.5640   3
   0  -7  16 7.48314 14.3225   2
   0   7  16-8.71514 12.9215   4
   0  -7  17 7.18499 10.6880   3
   0   7  17 8.53353 12.6807   4
   0  -7  17 13.7382 13.1751   2
   0  -7 -18 4.91725 8.41570   5
   0  -7  18 7.45730 12.7629   3
   0  -7  18-6.35223 10.8716   2
   0   7 -18-7.01540 10.3980   6
   0   7  18-8.27948 14.1700   4
   0   7 -19 201.115 40.1517   6
   0  -7  19 220.413 45.3596   3
   0  -7  20 7.80611 6.71749   3
   0  -8   0 18101.8 1746.02   3
   0  -8   0 18256.8 1751.23   6
   0  -8   0 21085.9 1753.98   4
   0  -8  -1-8.60595 10.4148   2
   0  -8   1 21.9350 16.2557   2
   0  -8  -1 12.3169 10.5399   6
   0  -8   1-9.83573 8.41673   3
   0  -8  -1-5.12478 8.77086   3
   0  -8  -1 6.22145 9.22124   4
   0  -8   2 385.161 50.6920   3
   0  -8  -2 393.003 53.3027   3
   0  -8  -2 410.062 57.5560   4
   0  -8  -2 260.747 49.3805   6
   0  -8   2 474.092 80.5232   2
   0  -8  -2 374.765 59.7370   2
   0  -8  -3-6.88871 13.1903   2
   0  -8   3-14.0211 24.0014   2
   0  -8  -3-4.54595 9.54115   5
   0  -8   3-4.72965 9.06307   3
   0  -8  -3-5.45339 10.4462   3
   0  -8  -4 1349.94 163.073   2
   0  -8   4 1637.90 159.684   3
   0  -8  -4 1463.04 160.710   6
   0  -8  -4 1455.68 157.818   5
   0  -8  -5 4.51199 9.45814   5
   0  -8  -5-5.68297 8.42375   6
   0  -8   5-4.67574 8.94748   3
   0  -8   5-16.3904 31.3627   2
   0  -8  -6 415.051 49.3611   5
   0   8  -6 319.683 52.8666   6
   0  -8   6 285.392 45.2385   3
   0  -8  -6 327.761 48.9863   6
   0  -8  -7-4.19396 8.02564   5
   0  -8   7 16.3783 19.8210   2
   0  -8   7 4.57090 8.74685   3
   0  -8  -7-5.31177 7.87357   6
   0  -8  -8 12.6339 10.8591   5
   0  -8   8 15.4385 26.4420   2
   0  -8   8 9.37578 11.3920   3
   0  -8  -8 9.98253 9.60477   6
   0  -8   9 14.1122 24.1526   2
   0   8  -9-6.40714 9.49677   6
   0  -8  -9-3.97558 7.60757   5
   0  -8  -9 4.86827 8.33222   6
   0  -8   9 9.22221 7.89212   3
   0  -8  10 11728.1 1117.03   3
   0  -8 -10 11753.6 1115.63   5
   0   8 -10 12705.6 1125.53   6
   0  -8 -10 11312.1 1116.34   6
   0   8 -11 6.13739 9.11157   6
   0  -8  11-11.2177 16.6347   2
   0  -8  11 9.67165 13.0964   3
   0  -8 -11 4.55340 8.72838   6
   0   8 -12 2199.84 218.003   6
   0  -8  12 2195.49 214.422   3
   0  -8 -12 2047.92 208.316   5
   0   8 -13 5.90367 8.75471   6
   0   8  13-7.09996 13.5884   4
   0  -8 -13 3.89665 5.78230   5
   0  -8  13 5.35398 9.16740   3
   0  -8  14 3364.17 330.381   3
   0  -8  15-6.32948 10.8479   3
   0  -8  16 196.666 39.7278   3
   0  -9   0-5.53883 8.21011   6
   0  -9   0 6.98007 5.97395   2
   0  -9  -1 5.38327 11.2970   6
   0  -9   1 5.76622 6.99941   6
   0  -9   1 7.70377 13.1959   2
   0  -9  -2-5.41187 6.57633   6
   0  -9   2-5.94582 10.1934   6
   0  -9   2-17.0798 21.9316   2
   0  -9  -2-4.72693 8.11179   5
   0  -9  -3 209.952 36.9640   6
   0  -9   3 291.651 42.9308   6
   0  -9   3 239.505 51.3317   2
   0  -9  -3 183.250 34.1955   5
   0  -9  -4 5.16897 8.89292   6
   0  -9  -4 12.4693 10.1009   5
   0  -9  -5 73.2247 19.5859   5
   0  -9  -6 3.75097 7.17854   5
   0  -9  -6-6.07540 9.00569   4
   1   0   0 7.77980 13.3149   2
  -1   0   0 7.69074 14.7161   2
  -1   0   0 7.01042 8.48410   4
   1   0   0-6.46241 7.82091   4
  -1   0   0-5.84406 5.00126   3
   1   0   0 6.36074 10.8863   3
   1   0   0-10.6800 12.9249   1
  -1   0   0-10.8713 16.1132   1
  -1   0   0-5.48297 10.4916   6
   1   0   0-5.41475 11.3500   6
  -1   0   0-6.02183 11.5227   5
   1   0   0 5.37064 12.1595   5
  -1   0   0-10.5909 15.6975   1
   1   0   0 21.1636 18.1104   1
   1   0   1-4.39374 9.95110   6
  -1   0   1-5.54930 8.22916   6
   1   0  -1-5.17695 9.90940   6
   1   0  -1-5.01037 9.59078   5
  -1   0   1 5.47285 9.37023   5
   1   0   1-5.33062 11.1766   5
  -1   0  -1-6.66225 11.4052   5
   1   0  -1 10.1862 12.3300   1
  -1   0   1-7.10873 13.6049   2
   1   0  -1 7.56001 11.2083   2
  -1   0  -1 8.41597 10.1882   2
   1   0  -1 6.71532 12.8522   4
  -1   0   1 5.94061 7.19402   3
   1   0   1-6.29135 10.7706   4
  -1   0  -1 6.91955 13.2429   4
   1   0  -1-6.23139 11.9265   3
  -1   0  -1-10.3762 15.3815   1
   1   0   1-10.6917 18.3002   1
   1   0  -1-9.49882 16.2589   1
  -1   0   1-9.66248 16.5390   1
  -1   0  -1-7.08752 8.58122   3
   1   0   1 7.63945 11.3260   3
  -1   0  -1-10.5953 15.7062   1
   1   0   1-10.7140 12.9685   1
  -1   0   1-10.2146 12.3644   1
  -1   0   2-8.91961 10.7967   1
   1   0  -2-9.86275 8.44285   1
   1   0  -2 5.84883 13.2439   6
  -1   0   2 5.66347 8.39723   3
  -1   0  -2-4.67647 6.93497   6
   1   0   2-3.97252 8.32985   6
  -1   0   2-6.14409 12.8806   6
  -1   0   2-5.04963 11.4348   5
   1   0  -2-4.84797 9.27918   5
   1   0  -2-10.2552 12.4128   1
  -1   0   2-10.9655 13.2722   1
  -1   0  -2 13.9060 11.9019   5
   1   0   2 5.80891 9.94426   5
   1   0  -2-6.99126 11.9674   2
   1   0   2-10.6621 9.12666   2
  -1   0  -2-9.32563 19.5488   2
  -1   0   2-7.38980 12.6493   2
  -1   0   2-7.57078 17.1421   4
   1   0  -2-7.14575 13.6750   4
  -1   0  -2-6.71445 11.4937   4
   1   0   2-6.10699 12.8028   4
   1   0   2-9.16428 11.0928   1
  -1   0  -2-8.52486 12.6373   3
   1   0   2 9.88748 14.6566   3
   1   0   2 12.5376 23.9913   1
  -1   0  -2 11.6087 17.2076   1
  -1   0   3 60.1347 25.7944   1
   1   0  -3-11.0567 16.4896   1
  -1   0  -3 15.8037 15.7226   6
   1   0  -3 35.0140 21.6836   6
  -1   0   3 21.4483 18.4448   6
   1   0   3 8.65155 11.2547   6
  -1   0   3 5.72431 13.9752   3
   1   0  -3 6.01368 14.6698   3
  -1   0   3 5.26121 15.7029   5
   1   0  -3 20.4807 13.2711   5
   1   0  -3 11.4859 19.7426   1
  -1   0   3-12.1063 23.2372   1
  -1   0  -3 48.1206 22.8355   5
   1   0  -3 13.5765 18.4602   2
  -1   0   3 13.7657 16.7591   2
  -1   0  -3 49.1380 29.1896   2
   1   0   3 58.2529 31.5801   2
  -1   0   3-7.63244 16.1026   4
  -1   0  -3 19.7189 18.7444   4
  -1   0  -3 53.1395 32.2063   1
   1   0   3 65.5089 31.7638   1
   1   0   3 11.1909 25.4026   3
  -1   0  -3 19.0789 24.5577   3
   1   0   3 42.1691 28.5865   1
  -1   0  -3 55.8122 28.7144   1
  -1   0  -4-10.8729 16.1182   3
   1   0   4 8.69938 9.85239   6
  -1   0   4-8.49321 14.5388   6
  -1   0  -4 5.45787 9.34565   6
  -1   0   4-6.20263 10.6197   3
   1   0  -4 5.88683 12.3430   3
   1   0  -4 11.4775 19.6455   1
  -1   0   4-12.6402 18.7372   1
  -1   0   4-5.48169 9.38640   5
   1   0  -4 5.62913 12.7481   5
   1   0  -4-6.68692 12.7987   2
   1   0   4-6.65417 12.7360   5
  -1   0  -4-9.02262 13.3763   5
  -1   0  -4-7.85666 15.0364   4
   1   0  -4-7.53701 14.4249   4
  -1   0  -4-11.7112 14.1759   1
   1   0   4-10.5318 18.0272   1
   1   0  -4-11.6283 17.2377   1
  -1   0   4-10.5012 15.5673   1
  -1   0  -4-13.2379 19.6230   1
   1   0   4 13.2476 16.0348   1
  -1   0   4-6.59668 16.9375   2
   1   0   4-12.3076 21.0661   2
  -1   0  -4-9.67274 16.5572   2
   1   0   5 13.9812 23.9755   3
  -1   0  -5 36.6740 27.7181   3
  -1   0   5 10.2156 21.4657   6
   1   0   5 4.90900 11.2156   6
  -1   0  -5-6.20890 13.1011   6
   1   0  -5 57.3459 26.0103   1
  -1   0   5 26.9637 23.1226   1
   1   0  -5 12.6390 15.3693   3
  -1   0   5 29.9767 19.2977   3
   1   0  -5 22.8482 16.2812   5
   1   0   5 73.9152 26.1226   5
   1   0  -5 22.9794 22.0366   1
  -1   0   5-10.6244 18.2453   1
   1   0   5 16.1475 19.5993   4
  -1   0  -5 8.06403 13.8830   4
   1   0  -5 7.71492 13.2892   4
  -1   0   5 8.40503 17.6819   4
  -1   0  -5 23.3250 29.9775   1
   1   0   5 10.0481 25.8391   1
  -1   0  -5 12.2841 21.0774   1
   1   0   5 13.1993 22.6401   1
   1   0  -5-6.37571 14.5131   2
  -1   0   5-6.45770 13.6193   2
   1   0   5 73.7881 33.3131   2
  -1   0  -5 46.4805 26.4264   2
  -1   0  -6 7.12230 12.1899   6
   1   0   6-5.92605 14.3436   6
   1   0  -6 7.04591 12.0592   3
  -1   0  -6 14.1480 20.9698   3
  -1   0   6 19.5762 22.1609   3
   1   0  -6-11.8366 17.5441   1
   1   0  -6 12.5127 11.9717   5
   1   0  -6 6.41344 7.76206   2
  -1   0  -6 10.8488 16.0800   5
   1   0  -6 5.21200 12.6153   5
   1   0   6-7.94781 17.9945   5
  -1   0   6-13.7026 20.3097   1
   1   0   6-8.71730 18.2726   4
  -1   0  -6 8.14429 13.9390   4
  -1   0   6-8.99334 17.2087   4
   1   0  -6 8.01943 15.3452   4
   1   0   6-10.0669 17.2294   1
  -1   0  -6-11.6987 17.3397   1
   1   0   6-13.6644 20.2531   1
   1   0   6 15.7515 26.9582   3
  -1   0   6-6.44253 15.5936   2
   1   0  -7 169.634 40.3963   3
  -1   0   7 330.920 68.8034   3
   1   0  -7 132.199 52.1629   1
  -1   0   7 71.7834 53.9890   1
  -1   0   7 430.839 69.0602   1
   1   0  -7 476.333 79.7997   1
   1   0  -7 128.184 39.0312   5
  -1   0  -7 280.733 59.2089   5
   1   0   7 247.677 60.3684   2
  -1   0   7 360.873 60.2874   4
  -1   0  -7 391.858 67.2813   1
   1   0   7 356.655 61.6730   1
  -1   0  -7 179.406 47.9759   2
  -1   0  -7 170.274 53.6932   1
   1   0   7 121.812 61.8556   3
   1   0  -7 457.818 77.9503   6
   1   0   7 159.040 45.9040   6
   1   0  -8 15.4553 18.7136   6
  -1   0   8-15.9299 19.2877   3
  -1   0   8-12.0196 20.5800   1
   1   0  -8 14.4148 15.1196   5
  -1   0   8 20.3559 16.4341   2
   1   0  -8 6.97721 13.3644   2
   1   0  -8 12.5455 18.6044   1
   1   0  -8 11.4977 14.7708   5
  -1   0  -8 12.2181 20.9196   5
  -1   0  -8 8.54376 19.3530   4
   1   0   8 10.6397 18.2195   4
  -1   0   8-10.5433 18.0546   4
  -1   0  -8-12.8372 19.0365   1
  -1   0  -8 7.83257 18.9674   2
   1   0   8 15.3774 18.6194   1
  -1   0  -8 24.4576 20.9379   1
   1   0   8-18.6304 27.6200   3
   1   0   8 12.4778 18.5041   2
   1   0  -9 55.2587 30.8885   5
  -1   0   9 61.6424 24.5429   2
   1   0  -9 64.1289 29.4590   2
   1   0  -9 52.4560 41.5237   1
  -1   0   9 16.3537 32.6541   1
   1   0   9 165.838 47.3798   1
   1   0  -9 108.272 50.3958   6
  -1   0  -9 19.0672 24.8903   6
   1   0  -9 170.325 60.2304   1
  -1   0   9 292.859 59.4142   1
  -1   0  -9 12.3064 20.4885   5
   1   0   9 165.383 47.2547   4
  -1   0  -9 146.443 39.4237   4
  -1   0   9 147.028 45.3221   4
  -1   0  -9 133.292 45.1507   1
  -1   0  -9 172.204 40.7108   2
   1   0   9 33.2380 29.9343   1
   1   0   9 19.4604 38.3883   3
  -1   0   9 238.784 70.9099   3
  -1   0  10-20.3569 17.4215   3
   1   0 -10-14.7275 25.2064   1
  -1   0  10 13.7687 16.6643   1
  -1   0 -10-13.2191 25.2953   1
  -1   0 -10 9.73396 14.4292   6
   1   0 -10-16.2764 19.6988   6
  -1   0  10 6.92788 13.2582   2
   1   0 -10 7.19378 18.4692   2
   1   0  10-13.0691 27.3951   1
   1   0 -10 13.8201 16.7265   1
  -1   0  10-17.5530 26.0175   1
   1   0 -10-7.82665 11.6027   5
  -1   0 -10-12.1865 20.8579   5
  -1   0 -10-8.90074 10.7739   4
   1   0  10-12.6856 15.3536   4
  -1   0  10 12.4642 21.3332   4
  -1   0 -10-14.2437 21.1128   1
   1   0  10 34.2819 32.7995   1
   1   0  10-19.7991 23.9616   3
   1   0  10 12.5478 26.3025   2
   1   0 -11 8.61791 12.8309   5
  -1   0 -11 23.6732 17.5858   5
   1   0  11 14.2094 32.1936   1
  -1   0  11-18.4828 27.4215   1
   1   0 -11 29.3315 33.2262   1
  -1   0 -11-9.91818 19.0170   6
   1   0 -11 15.0798 22.3837   6
   1   0 -11 30.9493 26.5121   1
  -1   0  11 57.6803 32.6703   1
   1   0  11 13.2990 22.7931   4
   1   0  11 12.2914 21.0713   2
  -1   0 -11 14.5070 17.5982   1
   1   0  11-19.6945 23.8649   3
  -1   0  11 20.7725 17.8171   3
   1   0 -11 14.4323 19.5650   2
  -1   0  11 6.71867 12.9133   2
  -1   0  12-20.9504 25.3617   3
  -1   0  12-15.1677 18.3665   1
  -1   0 -12-14.1585 24.2399   1
   1   0 -12-14.2315 24.3647   6
  -1   0 -12 9.87771 16.9170   6
   1   0 -12 7.45622 16.8930   2
   1   0  12-15.1836 25.9936   1
  -1   0  12 19.0669 28.2673   1
   1   0 -12 15.4760 22.9467   1
  -1   0 -12-11.3342 16.8109   5
   1   0 -12-8.91519 15.2710   5
   1   0  12-13.6952 20.3083   4
  -1   0  12-14.2048 24.3190   4
  -1   0 -12-14.9833 22.2166   1
   1   0  12-18.2861 31.3022   1
   1   0  12-19.2363 16.4731   3
   1   0  12-11.9139 22.8056   2
  -1   0  13 19.4962 28.9024   3
   1   0 -13 16.1968 19.6095   1
  -1   0  13-15.9738 13.6814   1
  -1   0 -13-14.4749 21.4620   1
  -1   0 -13 9.67466 14.3510   6
   1   0 -13 12.3232 23.5870   6
   1   0 -13-8.26249 15.8205   2
   1   0 -13 8.42498 16.1312   5
  -1   0 -13-10.8256 16.0557   5
   1   0  13 15.3031 26.1970   1
   1   0  13 13.8253 16.7411   4
  -1   0  13 29.3299 25.1050   4
  -1   0 -13 15.1905 22.5222   1
   1   0  13 36.6392 31.3585   1
   1   0  13 22.8770 29.3705   2
   1   0  13-18.5250 15.8628   3
  -1   0  14 19.0145 28.1827   1
  -1   0 -14-9.35941 11.3266   6
   1   0 -14-11.4754 24.0537   6
   1   0 -14 16.1333 19.5243   1
  -1   0 -14-14.3694 24.5926   1
  -1   0  14 15.7750 13.4991   1
   1   0 -14 7.76308 11.5062   5
  -1   0 -14 10.2001 15.1183   5
   1   0  14-13.7113 20.3225   4
  -1   0  14-14.1958 21.0405   4
   1   0  14-17.6545 21.3652   3
   1   0  14 18.0345 21.8251   1
  -1   0  14 18.4154 22.2860   3
   1   0  14-10.9093 18.6708   2
   1   0 -15-8.49517 17.8097   2
   1   0  15 15.7303 23.3172   1
   1   0 -15-15.7686 23.3739   1
  -1   0 -15-9.22222 15.7868   6
   1   0 -15-9.98328 17.0891   6
   1   0 -15 15.8143 19.1409   1
  -1   0 -15 14.0511 24.0500   1
  -1   0  15-15.3235 18.5471   1
   1   0 -15 7.39233 12.6558   5
  -1   0 -15-9.57463 8.19973   5
   1   0  15 13.4074 11.4777   4
  -1   0  15-13.3191 19.7438   4
  -1   0 -15-14.8727 22.0462   1
   1   0  15-16.7002 14.2945   3
   1   0  15 10.3552 19.8169   2
  -1   0  15-16.8790 20.4292   3
   1   0 -16 8.09009 13.8459   2
   1   0 -16 6.86248 11.7449   5
  -1   0 -16-8.97247 15.3560   5
  -1   0  16-14.5400 17.5961   1
  -1   0  16-15.5541 13.3101   3
   1   0  16-15.7158 19.0190   3
   1   0  16 9.67317 16.5552   2
  -1   0  16-12.3792 18.3480   4
  -1   0 -16 14.4313 21.3896   1
   1   0 -16-9.26653 17.7312   6
  -1   0 -16 8.79850 13.0409   6
   1   0 -16 14.4602 21.4324   1
  -1   0  16 17.9058 26.5394   1
   1   0  16 15.1838 22.5049   1
   1   0  16-16.7927 20.3223   1
   1   0 -17 6.36140 10.9376   5
   1   0 -17 14.6234 21.6996   1
  -1   0 -17 49.4972 25.9589   1
  -1   0  17 13.8203 31.3073   1
  -1   0  17 14.4185 17.4805   3
   1   0  17 15.9822 30.5994   1
   1   0  17 12.4341 21.3063   4
  -1   0  17 23.2039 26.2882   4
  -1   0 -17-13.8744 16.8232   1
  -1   0 -17 16.7254 17.5604   6
   1   0 -17 8.32146 18.8693   6
   1   0 -17 27.7917 26.6099   1
  -1   0  17-17.1957 29.4484   1
   1   0  17-14.1406 20.9849   1
   1   0  17 9.15465 24.7951   2
  -1   0  18-10.8623 16.0999   4
   1   0  18 11.8570 20.2930   4
   1   0  18-8.66872 16.5875   2
  -1   0 -18 13.2548 25.3628   1
  -1   0  18 13.2770 16.0678   3
   1   0 -18 7.73288 14.7969   6
  -1   0 -18 7.92899 15.1721   6
  -1   0  18 16.3146 19.7438   1
   1   0 -18-12.7505 10.9113   1
   1   0  18-13.1880 15.9601   1
   1   0 -18 27.7311 29.0637   1
  -1   0 -18-11.4562 16.9802   1
  -1   0  18-13.0598 19.3569   1
   1   0  18-15.1235 18.3024   1
   1   0 -18-5.99829 12.5733   5
  -1   0 -18-8.01361 11.8778   5
   1   0  19 49.2342 25.3599   2
  -1   0 -19 15.0310 15.8211   5
  -1   0 -19 10.8054 20.7276   1
  -1   0  19 24.5466 25.7677   1
   1   0 -19 65.3689 35.4086   1
   1   0 -19 46.7177 28.3064   1
   1   0  19 25.0608 32.2011   1
  -1   0  19 15.4236 18.7227   1
  -1   0  19 12.3082 14.9669   3
   1   0 -19 7.27994 16.5470   6
  -1   0 -19 7.51033 17.0666   6
   1   0  19-11.2621 21.5993   4
   1   0  19-14.2637 21.1918   1
  -1   0  20 9.56198 16.3650   4
   1   0  20 10.7128 20.4986   4
   1   0  20 7.79450 20.0100   2
  -1   0 -20-12.3526 14.9490   1
  -1   0 -20-10.1739 12.3124   1
  -1   0  20 11.6044 19.8605   1
   1   0 -20 12.2705 14.8496   1
   1   0 -20-11.0450 13.3666   1
   1   0 -20-5.46784 9.35808   5
  -1   0 -20-7.05746 15.9785   5
   1   0 -20-6.78430 11.6111   6
  -1   0 -20 7.34027 12.5626   6
  -1   0  20 11.3937 13.7885   3
   1   0  20 13.4253 22.9768   1
   1   0  21-10.1466 19.4157   4
  -1   0  21-9.24556 17.6915   4
   1   0  21-7.56159 14.4694   2
  -1   0  21-5.27130 10.0872   2
  -1   0 -21 11.7094 17.3557   1
  -1   0 -21 9.54710 18.2685   1
  -1   0  21 10.8646 18.5947   1
   1   0 -21 10.1175 21.2077   1
   1   0  21-11.1774 21.3879   1
  -1   0  21-13.7164 16.5999   1
   1   0 -21-5.17396 10.8458   5
  -1   0 -21-6.63643 11.3586   5
  -1   0 -21-6.94839 10.2994   6
   1   0 -21 6.44247 13.5046   6
   1   0  21 11.2931 13.6673   3
   1   0  21 12.6279 10.8068   1
   1   0  22-9.60916 16.4458   4
  -1   0  22 9.02010 10.9162   4
   1   0  22-7.19988 13.7769   2
  -1   0 -22-11.1088 21.2565   1
  -1   0  22 4.94878 11.2044   2
  -1   0 -22 8.85587 15.1566   1
   1   0 -22 11.0470 16.3737   1
  -1   0  22-12.9369 22.1411   1
   1   0 -22-9.55208 14.1579   1
   1   0  22 10.7461 20.5625   1
   1   0 -22 4.95423 11.2168   5
  -1   0 -22 6.58101 11.2633   6
   1   0  22-12.2657 18.1799   1
  -1   0  22-10.2543 19.6214   1
   1   0  22-10.5625 15.6554   3
  -1   0  23 8.39911 16.0785   4
   1   0  23 17.9513 18.8199   4
   1   0  23 13.9553 16.8952   2
  -1   0  23 4.72944 11.4569   2
  -1   0 -23 6.12419 11.7282   5
   1   0 -23 4.76729 10.8039   5
   1   0 -23 9.15471 11.0892   1
   1   0  23-10.2422 21.4740   1
  -1   0  23 12.5828 10.7780   1
   1   0  23 11.5683 19.8043   1
  -1   0  23-9.61707 16.4661   1
   1   0  23-9.88731 8.47430   3
  -1   0 -23 8.31774 12.3375   1
   1   0 -23 20.6925 17.7136   1
  -1   0 -24-8.00557 13.7017   1
   1   0 -24 9.68385 20.2986   1
   1   0 -24-5.37663 7.96991   6
  -1   0 -24 6.13143 13.8823   6
  -1   0 -24-5.91726 10.1278   5
   1   0 -24-4.54741 6.74103   5
   1   0  24-9.25599 11.2020   3
  -1   0  24 8.75506 10.5959   3
   1   0  24 6.68547 15.1367   2
   1   0  24 8.52294 12.6329   4
  -1   0  24 8.32429 14.2471   4
   1   0  24 10.9145 18.6801   1
  -1   0  24-9.52799 16.3072   1
   1   0 -25-5.20403 10.9171   6
  -1   0 -25-5.82614 13.1981   6
  -1   0 -25-5.60886 8.32501   5
   1   0  25-8.67309 12.8626   3
  -1   0  25 8.21841 9.95561   3
  -1   0 -25-7.52616 12.8883   1
   1   0  25-8.10894 9.82326   4
  -1   0  25-8.17779 15.6542   4
   1   0  26-7.74534 14.8208   4
  -1   0  26-7.70126 13.1807   4
   1   0  26-8.11106 12.0223   3
  -1   0  26-7.73493 11.4648   3
   1   0 -26 4.90734 7.27412   6
  -1   0 -26 5.54610 6.71249   6
  -1   0 -27 10.0017 10.4875   5
   1   0 -27 12.3576 8.64055   5
  -1   0  27-7.62829 13.0597   4
   1   0  27-7.62101 9.22872   3
  -1   0  27 7.48039 9.05866   3
  -1   0 -27 5.40492 8.01778   6
   1   0 -27-4.78898 8.20278   6
   1   0 -28 4.12531 7.06199   5
  -1   0 -28 4.77276 9.13384   5
  -1   0  28 7.45347 12.7572   4
  -1   0  28-7.07787 8.56692   3
   1   0  28 7.17375 10.6338   3
   1   0 -28-4.53862 10.2768   6
  -1   0 -28 5.16498 8.84100   6
   1   0 -29 3.99652 6.84255   5
  -1   0 -29-4.55847 8.72458   5
  -1   0  29 7.10875 12.1678   4
   1   0  29 6.76993 10.0360   3
  -1   0  29 6.73184 9.97954   3
   1   0 -29 4.42415 8.46763   6
  -1   0 -29-5.00489 6.05985   6
   1   0  30-6.37679 5.45698   3
  -1   0  30-6.38559 10.9288   3
   1   0 -30-4.20453 7.19600   6
  -1   0 -30 4.79153 8.20062   6
   1   0 -30 3.96461 8.97617   5
  -1   0 -30 4.32563 9.06706   5
   1   0  31-6.01087 8.91099   3
  -1   0  31 6.06960 7.34762   3
   1   0 -31-3.99815 7.65252   6
  -1   0 -32-4.47077 8.56310   6
  -1   0 -32-3.96873 6.80293   5
  -1   0 -33-4.28243 8.19444   6
  -1   0 -33 3.79793 7.26738   5
  -1  -1 -33 860.630 94.6266   6
  -1  -1 -32 3.75651 8.51242   5
  -1  -1 -32 4.25182 7.28559   6
  -1  -1 -31 1196.91 137.776   6
   1   1 -31 1473.69 140.337   6
  -1   1  31 1402.84 148.384   4
   1  -1  31 1194.46 143.164   3
  -1  -1 -31 1396.10 137.781   5
  -1  -1 -30 7.92618 9.62756   5
  -1   1  30 6.88993 11.8207   3
  -1   1  30 6.75506 14.1833   4
   1   1 -30 8.89596 7.65712   6
  -1  -1 -30 13.3690 9.37728   6
  -1   1  29 3664.42 360.619   4
  -1  -1 -29 3901.33 352.102   6
   1   1 -29 3536.70 351.233   6
  -1   1  29 3094.41 357.906   3
  -1  -1 -29 3854.87 349.563   5
  -1   1  28 7.75003 11.5163   3
   1   1 -28 9.58549 10.0797   6
   1  -1  27 12685.4 1370.39   3
  -1   1  27 14122.8 1379.33   3
   1   1 -27 15659.3 1365.58   5
  -1   1  27 16169.7 1380.84   4
   1   1 -27 14608.8 1366.66   6
  -1  -1 -27 14620.9 1364.87   6
  -1  -1 -27 15546.1 1363.49   5
  -1   1  26 7.96960 13.6401   4
  -1  -1 -26 4.80793 10.0785   6
   1  -1  26-6.35511 13.3214   2
   1   1 -26 4.90312 9.38266   5
  -1  -1 -26-4.50113 7.70434   5
  -1   1  26-8.78791 15.0406   3
   1  -1  26-7.34636 10.8891   3
   1   1 -25 6676.79 570.426   5
  -1  -1 -25 5601.28 566.525   6
   1   1 -25 6305.04 570.983   6
  -1   1  25 6858.61 585.639   4
   1  -1  25 5490.83 572.223   2
  -1  -1 -25 6119.43 566.306   5
  -1   1  25 6143.65 588.419   3
   1  -1  25 5111.36 575.295   3
   1  -1  24 6.95888 11.9149   2
  -1  -1 -24-4.86310 7.21625   5
   1   1 -24-5.33162 10.2078   5
   1  -1  24-8.23910 9.97685   3
  -1   1  24 9.99363 14.8163   3
  -1   1  24-8.58150 12.7239   4
   1   1 -24-5.91558 8.77472   6
  -1  -1 -24-5.06534 9.69857   6
   1   1 -24 7.61511 15.9658   1
   1  -1  24-8.92260 15.2746   1
  -1  -1 -23 528.333 63.4046   5
   1  -1  23 388.100 68.6577   4
  -1   1  23 428.277 71.8767   4
  -1   1  23 446.944 70.1837   1
   1   1 -23 467.001 73.4735   1
  -1   1  23 351.991 72.0988   3
   1  -1  23 350.834 66.7610   3
   1   1 -23 525.694 84.9787   1
   1   1 -23 505.166 66.0832   6
   1  -1  22-7.85295 16.4606   2
   1  -1  22 9.11922 13.5163   3
  -1   1  22-11.4020 16.8997   3
  -1   1  22-15.2982 22.6745   1
   1   1 -22-8.42172 17.6528   1
   1  -1  22-9.67033 16.5504   1
  -1  -1 -22-7.50437 12.8435   1
   1   1 -22 11.7226 14.1866   1
   1  -1  22-8.24726 15.7809   4
  -1   1  22 9.34437 15.9925   4
  -1  -1 -22 5.35453 9.16415   5
   1   1 -22 11.7227 13.2704   5
   1   1 -22-6.59823 9.77976   6
  -1  -1 -22-5.50448 10.5327   6
  -1   1  22-8.88675 10.7547   1
   1  -1  22 14.2285 21.0890   1
  -1  -1 -21 222.833 40.2692   6
   1   1 -21 276.686 47.5717   6
  -1  -1 -21 298.623 50.2053   1
  -1   1  21 293.770 55.6368   1
   1   1 -21 272.389 61.5321   1
   1  -1  21 214.231 45.5189   2
   1  -1  21 224.196 48.3718   3
  -1   1  21 267.662 56.9265   3
  -1   1  21 370.825 76.5548   1
   1  -1  21 283.314 56.8308   1
   1  -1  21 309.402 53.9513   4
  -1   1  21 264.831 51.8899   4
  -1  -1 -21 229.735 40.4273   5
   1   1 -21 239.333 43.2179   5
   1  -1  21 135.456 53.4141   1
  -1  -1 -21 359.753 66.5356   1
  -1  -1 -20 40.7994 15.4691   6
   1   1 -20 62.4143 22.9973   5
   1  -1  20 53.5703 24.4774   4
  -1   1  20 30.5715 23.4033   4
   1  -1  20 52.9500 25.3522   2
  -1   1  20 24.0022 10.9349   2
  -1   1  20 16.9840 25.4772   1
   1  -1  20 21.6494 23.0267   1
   1   1 -20 47.3159 23.2383   1
  -1  -1 -20 50.0295 26.5089   1
   1   1 -20 39.2083 25.3141   1
  -1  -1 -20 33.7503 19.5022   1
  -1   1  20 50.8884 23.3747   1
  -1   1  20 13.0496 25.2766   3
   1  -1  20 82.5605 28.2011   3
   1  -1  20 31.8504 27.5365   1
   1  -1  19 23708.2 2217.79   2
  -1   1  19 20738.4 2189.57   2
  -1   1  19 25620.4 2227.51   4
   1   1 -19 26885.5 2210.08   5
  -1  -1 -19 23741.4 2205.45   5
   1   1 -19 26140.7 2228.53   1
   1  -1  19 26599.3 2234.09   1
  -1   1  19 26614.6 2260.63   1
   1  -1  19 23181.1 2247.81   1
  -1  -1 -19 26617.2 2221.91   1
  -1   1  19 25535.1 2227.52   1
   1   1 -19 24145.7 2214.20   6
   1  -1  19 22315.6 2221.84   3
  -1   1  19 25075.4 2241.54   3
   1   1 -18 99.6427 34.4731   1
   1  -1  18 49.4684 30.2903   1
   1   1 -18-14.4622 21.9317   1
  -1  -1 -18 9.77423 15.2118   1
  -1   1  18 115.481 35.9311   1
   1   1 -18 52.3386 21.4551   5
  -1  -1 -18 73.4235 23.3138   5
  -1   1  18 56.7756 31.0758   4
   1  -1  18 9.66501 19.0667   4
  -1   1  18 37.5325 17.3694   2
  -1  -1 -18 24.8769 15.7515   6
   1   1 -18 95.2916 30.0130   6
  -1  -1 -18 52.5535 27.9274   1
  -1   1  18 28.3920 14.0929   2
  -1   1  18 45.1442 29.1654   3
   1  -1  18 59.6119 30.9566   3
   1  -1  18 17.1752 25.8757   1
   1   1 -17 42829.6 3660.00   2
  -1  -1 -17 44018.7 3644.79   5
   1   1 -17 49191.4 3647.04   5
   1  -1  17 37077.4 3651.79   4
   1  -1  17 36565.5 3683.79   1
  -1  -1 -17 41219.0 3657.29   1
  -1   1  17 48028.2 3672.23   4
   1   1 -17 40917.2 3677.56   1
   1  -1  17 38430.1 3663.81   3
  -1   1  17 47510.2 3691.96   3
   1   1 -17 45664.9 3657.33   6
  -1  -1 -17 38689.5 3638.89   6
   1  -1  17 44968.6 3662.41   2
  -1   1  17 29100.0 3626.86   2
  -1   1  17 37122.7 3624.48   2
  -1  -1 -17 35101.3 3662.58   1
  -1   1  17 37564.0 3686.56   1
   1   1 -17 46300.2 3673.01   1
   1  -1  17 40444.5 3670.67   1
  -1   1  16-19.3688 16.5782   1
   1  -1  16-13.9893 20.7375   1
  -1  -1 -16-11.3254 13.7103   1
  -1   1  16 13.0484 19.3431   1
  -1  -1 -16-7.47424 16.9257   5
   1   1 -16 14.0878 14.7690   5
   1  -1  16 9.96067 20.8815   4
  -1   1  16-12.8877 15.6005   4
  -1   1  16 4.97258 12.7704   2
   1  -1  16 11.8256 26.7760   2
  -1  -1 -16-6.75990 15.3088   6
   1   1 -16 29.7896 22.4844   6
  -1  -1 -16-14.0108 20.7693   1
  -1   1  16 13.2637 11.3556   2
  -1   1  16 16.9539 35.5387   3
   1  -1  16 13.8939 16.8178   3
   1  -1  16 18.6981 16.0044   1
   1   1 -15 66764.2 6733.93   2
  -1  -1 -15 97326.1 6732.04   5
   1   1 -15 94731.8 6726.25   5
  -1   1  15 54333.8 6702.16   2
   1  -1  15 100396. 6760.41   2
   1  -1  15 55883.2 6719.53   4
  -1   1  15 109644. 6771.17   4
   1   1 -15 61592.6 6742.11   1
   1  -1  15 90504.0 6763.45   3
  -1   1  15 108556. 6798.81   3
  -1  -1 -15 81490.5 6740.93   1
  -1   1  15 63913.7 6736.75   1
   1   1 -15 97452.8 6750.88   6
  -1  -1 -15 81869.9 6719.99   6
  -1   1  15 56150.3 6748.60   1
   1   1 -15 80899.1 6751.77   1
  -1  -1 -15 50839.3 6728.17   1
   1  -1  15 58083.3 6736.60   1
   1  -1  14 16.3883 24.5753   3
   1  -1  14 44.2974 31.1748   1
   1   1 -14 30.5346 22.9344   1
  -1   1  14 39.1262 33.6888   1
   1   1 -14 11.9769 23.2193   2
  -1   1  14 69.7419 36.0021   1
   1   1 -14-15.9276 19.6334   1
  -1  -1 -14 51.7794 27.3892   1
  -1  -1 -14 60.8088 23.8019   5
   1   1 -14 43.7973 20.1026   5
   1  -1  14 29.0407 22.2321   4
   1  -1  14 42.5278 32.3112   2
  -1   1  14 21.2215 16.7893   2
  -1  -1 -14 43.1873 27.7976   1
   1  -1  14-19.4463 29.0633   1
  -1   1  14 19.2456 28.7683   3
  -1  -1 -14 51.1524 21.9810   6
   1   1 -14 82.3072 37.8324   6
  -1  -1 -13 392.950 63.3838   6
   1   1 -13 342.677 81.8695   1
   1  -1  13 394.056 82.2900   1
  -1   1  13 416.519 79.4319   1
  -1  -1 -13 211.803 64.1622   1
   1  -1  13 427.640 89.7782   3
  -1  -1 -13 676.765 80.4198   5
   1   1 -13 373.741 77.7517   2
   1   1 -13 406.150 64.6984   5
   1  -1  13 415.154 73.1589   4
  -1   1  13 386.838 81.7736   4
  -1  -1 -13 228.676 67.3942   1
   1  -1  13 348.171 88.6105   1
   1   1 -13 766.771 99.6082   6
  -1   1  13 402.329 59.3137   2
   1  -1  13 502.253 95.5345   2
   1   1 -12 44.0884 21.8865   5
  -1  -1 -12-10.1914 19.6174   5
   1   1 -12 45.0376 30.5432   2
  -1   1  12 24.7783 12.8999   2
  -1   1  12 17.4436 39.5508   4
   1  -1  12 52.0379 44.5815   2
  -1  -1 -12 13.9503 20.7866   1
  -1   1  12 26.5511 25.4919   1
   1   1 -12 16.0361 23.8638   1
   1  -1  12 13.4227 23.0714   1
   1   1 -12 47.0607 30.0922   1
  -1   1  12 37.7417 39.6128   1
  -1  -1 -12 15.7536 19.1839   6
   1   1 -12 27.3338 26.2382   6
   1  -1  12 19.3831 33.2420   3
   1   1 -11 517.406 90.3367   5
  -1  -1 -11 1171.07 124.974   5
   1  -1  11 701.460 97.7762   4
   1   1 -11 742.212 121.093   1
  -1  -1 -11 746.104 114.155   1
   1   1 -11 778.636 121.329   1
  -1   1  11 976.139 140.698   1
  -1   1  11 739.075 114.356   1
   1  -1  11 783.825 140.791   3
   1   1 -11 767.875 109.522   2
  -1   1  11 725.881 129.579   4
  -1  -1 -11 708.360 115.782   1
   1  -1  11 769.563 115.136   1
   1  -1  11 966.558 138.571   1
  -1  -1 -11 792.614 102.472   6
  -1  -1 -11 881.069 91.6713   2
  -1  -1 -10 207.224 48.2597   6
   1  -1  10 114.722 58.7170   3
   1   1 -10 235.151 52.8189   2
  -1   1  10 225.634 55.2150   1
   1   1 -10 248.746 59.1544   1
  -1  -1 -10 209.010 53.9403   1
  -1  -1 -10 195.383 51.5441   5
   1  -1  10 261.167 43.6890   4
  -1   1  10 229.006 67.0048   4
  -1   1  10 208.543 73.9923   3
   1   1 -10 295.448 64.2820   1
  -1   1  10 147.793 50.3569   1
   1  -1  10 226.377 64.3314   1
  -1  -1 -10 155.703 47.0418   1
   1  -1  10 61.9801 53.5179   2
  -1   1  10 182.568 38.5602   2
   1   1  -9 64643.9 6494.87   5
   1  -1   9 68240.6 6493.34   4
   1   1  -9 76194.1 6544.60   6
  -1  -1  -9 80724.7 6516.03   6
  -1   1   9 59498.2 6553.19   4
   1  -1   9 65140.2 6534.91   1
  -1  -1  -9 63641.7 6519.42   1
  -1   1   9 57760.5 6556.68   3
   1  -1   9 82727.7 6592.74   3
  -1   1   9 73274.0 6542.42   1
   1  -1   9 80194.3 6522.46   1
  -1  -1  -9 75227.4 6524.44   1
   1  -1   9 63237.2 6554.58   2
  -1   1   9 77971.6 6495.27   2
  -1  -1  -9 71950.5 6494.22   2
   1   1  -9 76465.3 6533.55   1
   1   1  -8 16.5538 34.7402   6
  -1  -1  -8 29.4000 23.7805   6
   1  -1   8 132.584 64.2030   3
  -1   1   8 10.9460 18.8107   1
   1   1  -8-12.8358 24.6198   1
   1   1  -8 21.6609 24.5795   2
   1   1  -8 36.4536 27.5634   1
  -1   1   8 13.9197 23.8836   1
   1  -1   8 10.4034 15.5131   1
  -1  -1  -8 43.4127 30.3801   5
   1   1  -8 19.7228 14.0970   5
   1  -1   8 20.0970 13.4293   4
   1   1  -8 14.9363 15.7462   4
  -1   1   8-23.5209 28.5154   4
  -1   1   8 22.0277 32.6930   3
   1  -1   8 15.0183 22.3245   1
  -1  -1  -8 21.1385 18.1686   1
  -1  -1  -8 22.8367 23.9944   1
   1  -1   8 22.2918 33.0839   2
  -1  -1  -8 5.82200 12.3215   2
  -1   1   8 15.9657 13.7678   2
   1   1  -7 47172.9 4001.82   5
  -1  -1  -7 59144.9 4072.69   5
   1  -1   7 42496.5 4042.50   1
  -1  -1  -7 29364.7 4011.84   6
   1   1  -7 39611.1 4045.40   6
  -1   1   7 37101.0 4073.65   4
   1   1  -7 47481.4 4042.64   1
  -1   1   7 41667.5 4068.11   3
   1  -1   7 56631.5 4138.83   3
  -1   1   7 48111.5 4011.29   2
  -1  -1  -7 38125.8 4007.72   2
   1  -1   7 48767.9 4090.03   2
   1  -1   7 45795.1 4026.71   1
  -1  -1  -7 46353.6 4032.37   1
   1   1  -7 49824.0 4039.20   1
   1   1  -7 44545.6 4031.89   2
   1   1  -6 592.705 96.8860   6
  -1  -1  -6 295.007 63.8910   6
  -1   1   6 487.204 75.3228   5
   1   1  -6 500.484 54.5922   5
   1   1  -6 464.661 81.2412   2
  -1  -1  -6 500.744 68.1322   2
  -1   1   6 511.290 69.7072   2
  -1   1   6 412.925 93.4742   3
  -1  -1  -6 533.313 101.786   5
   1   1  -6 422.954 66.6686   4
  -1   1   6 423.265 109.853   4
   1  -1   6 638.909 134.174   3
   1   1  -6 691.343 88.8307   1
  -1  -1  -6 523.632 80.1401   1
   1  -1   6 868.246 135.193   2
   1  -1   6 392.192 71.9288   1
  -1   1   6 458.569 75.8600   1
  -1  -1  -6 564.718 80.6661   1
   1  -1   6 318.593 78.7622   1
   1   1  -5 659059. 60389.8   2
  -1  -1  -5 668189. 60385.2   1
   1  -1   5 569865. 60395.2   1
  -1   1   5 656761. 60390.7   5
   1  -1   5 675944. 60376.1   5
  -1  -1  -5 697272. 60427.4   5
  -1  -1  -5 659664. 60392.1   4
  -1  -1  -5 689546. 60369.0   6
   1   1  -5 657318. 60402.7   6
   1  -1   5 690719. 60380.1   6
   1   1  -5 672760. 60375.5   4
  -1   1   5 629098. 60442.8   4
  -1   1   5 679919. 60388.0   1
   1  -1   5 758286. 60486.6   3
  -1   1   5 698585. 60403.4   3
   1   1  -5 630844. 60381.9   3
  -1  -1  -5 626721. 60371.1   2
   1  -1   5 667802. 60442.0   2
   1   1  -5 650750. 60387.3   1
  -1  -1  -5 646866. 60387.8   1
   1  -1   5 706649. 60385.7   1
  -1  -1  -4 735.230 69.6284   6
   1  -1   4 658.899 86.0182   6
   1   1  -4 618.304 96.1759   6
   1  -1   4 656.616 141.566   3
   1   1  -4 609.458 91.1719   2
   1  -1   4 619.993 83.8341   5
  -1   1   4 523.788 89.8819   5
  -1   1   4 697.569 89.1504   2
  -1  -1  -4 693.529 113.821   5
  -1  -1  -4 522.412 90.5875   4
   1   1  -4 423.128 74.3353   4
   1  -1   4 671.604 118.760   2
  -1  -1  -4 577.974 86.7986   1
   1  -1   4 485.820 89.8681   1
  -1  -1  -4 817.846 96.4195   1
   1   1  -4 597.777 88.1858   1
   1  -1   4 624.312 90.0880   1
  -1   1   4 510.680 84.2915   1
  -1   1   4 445.524 81.1688   3
  -1  -1  -4 468.646 89.0433   3
  -1  -1  -3 474.028 67.4130   1
  -1   1   3 210.512 51.4752   1
   1  -1   3 254.693 50.8081   6
   1   1  -3 355.644 59.7551   6
   1  -1   3 378.075 100.191   3
   1   1  -3 416.930 65.9577   1
  -1   1   3 249.463 55.7464   6
   1  -1   3 241.465 50.6144   5
  -1   1   3 254.412 54.5693   5
   1   1  -3 199.386 50.1648   2
  -1  -1  -3 150.238 64.8317   5
   1  -1   3 329.879 39.6449   4
  -1  -1  -3 240.994 57.2924   4
  -1   1   3 392.526 83.8343   4
   1   1  -3 350.958 53.7334   4
   1  -1   3 301.518 56.2033   1
  -1  -1  -3 155.655 52.2074   3
  -1   1   3 303.494 45.2806   3
  -1  -1  -3 269.005 49.5616   2
  -1   1   3 359.063 60.2118   2
  -1  -1  -2 9.00219 15.0928   1
  -1   1   2 88.0094 29.0972   1
   1  -1   2 43.6106 22.2582   6
   1   1  -2 105.833 27.4703   6
   1  -1   2 20.5451 35.8627   3
  -1   1   2 52.5527 30.6531   6
  -1  -1  -2 31.5105 34.3625   3
  -1  -1  -2 61.0201 35.2512   5
  -1  -1  -2 96.5958 33.8580   4
  -1   1   2 109.966 38.9023   2
  -1  -1  -2 106.425 29.3209   2
   1  -1   2 151.647 57.0032   2
   1   1  -2 78.3438 25.1804   4
   1  -1   2 94.1227 36.9796   1
   1  -1   2 93.0343 29.7970   5
  -1   1   2 59.6954 26.4978   5
   1  -1   2 87.5158 28.8955   1
   1   1  -2 121.765 32.3550   1
   1   1  -2 63.3745 27.7492   2
   1  -1   1 26639.1 2381.46   5
   1   1  -1 29366.0 2360.80   5
  -1  -1  -1 14959.1 2377.67   5
   1  -1   1 26418.7 2383.12   6
   1   1  -1 28110.7 2368.54   6
  -1   1   1 29365.8 2395.01   2
  -1  -1  -1 25017.3 2373.42   2
  -1   1   1 32349.0 2411.76   4
   1  -1   1 24856.7 2363.10   4
   1   1  -1 25729.9 2382.97   4
   1  -1   1 12530.0 2376.50   3
  -1  -1  -1 23795.0 2389.04   3
  -1   1   1 26030.8 2384.90   1
  -1  -1  -1 28789.2 2384.45   1
   1  -1   1 27803.2 2390.12   1
   1   1  -1 25638.4 2377.60   1
   1  -1   1 30815.1 2395.40   1
   1  -1   0-8.30159 17.4036   5
   1   1   0-8.12055 17.0241   2
  -1  -1   0 3.33322 8.07323   6
   1   1   0-4.02517 7.70793   6
  -1  -1   0 9.76509 16.7153   5
   1   1   0 5.61171 9.60892   5
   1  -1   0 11.7239 17.3794   2
  -1  -1   0 7.08077 16.0340   2
  -1   1   0 10.7520 15.9391   2
   1  -1   0 5.30153 13.6133   4
  -1   1   0 9.16028 19.2032   4
   1   1   0 7.89459 9.55865   1
   1  -1   0 9.83247 14.5765   1
   1  -1   0-9.69975 11.7423   6
   1  -1   0 9.77210 18.7010   1
  -1  -1   0 8.08027 11.9801   1
  -1   1   0 10.0465 14.8937   1
  -1  -1   0-9.30238 13.7910   4
   1   1   0 8.52372 17.8691   4
  -1  -1   1 33163.5 2592.18   5
   1   1   1 36773.0 2613.49   5
  -1   1  -1 30143.9 2615.35   2
   1  -1  -1 29048.7 2609.03   2
  -1  -1   1 29987.7 2602.73   4
  -1   1  -1 29135.4 2594.15   4
   1  -1  -1 24893.5 2591.62   4
  -1  -1   1 26750.0 2592.07   1
  -1   1  -1 25371.8 2602.59   1
   1  -1  -1 28783.1 2603.81   1
  -1   1  -1 27926.7 2576.87   3
   1   1   1 27411.2 2598.51   1
   1  -1  -1 25690.1 2601.75   1
  -1  -1   1 30675.1 2588.17   6
   1   1   1 24692.2 2592.93   2
  -1  -1   1 24865.1 2592.26   2
  -1  -1   2 74.3950 25.8563   6
  -1   1  -2 66.9908 28.1766   3
   1  -1  -2 37.5433 25.3219   1
   1  -1  -2 102.181 35.8846   6
   1  -1  -2 89.8508 30.7796   5
  -1  -1   2 116.129 36.3351   2
   1   1   2 72.7715 38.2226   5
   1  -1  -2 138.198 40.3783   2
   1   1   2 135.408 34.9417   2
  -1   1  -2 80.0450 22.8912   4
   1  -1  -2 55.9694 33.8208   4
  -1  -1   2 95.3283 32.4121   4
   1   1   2 121.531 34.8218   1
   1   1   2 102.080 41.5908   3
   1  -1  -2 80.2482 32.4087   1
  -1   1  -2 43.8455 26.0097   1
  -1  -1   2 81.7994 26.4119   1
  -1   1  -3 335.711 61.4184   6
  -1  -1   3 262.884 54.3594   6
  -1   1  -3 355.710 61.6503   3
   1  -1  -3 321.200 65.2418   3
   1  -1  -3 377.168 63.3957   6
   1  -1  -3 123.324 42.9745   5
  -1   1  -3 154.640 45.0689   5
   1   1   3 259.181 63.9268   5
  -1  -1   3 281.927 56.5075   1
   1  -1  -3 304.565 55.2999   2
   1   1   3 262.846 48.6680   2
   1  -1  -3 264.766 63.1559   4
  -1   1  -3 258.640 36.3344   4
   1  -1  -3 476.501 65.8341   1
  -1   1  -3 152.834 47.6148   1
  -1   1  -3 267.161 60.4779   2
   1   1   3 212.591 57.5288   3
   1   1   3 327.694 60.8612   1
   1   1   4 559.556 68.2360   6
  -1   1  -4 658.297 94.7322   6
  -1  -1   4 605.058 98.6821   6
  -1   1  -4 600.843 86.9042   5
   1  -1  -4 628.165 90.5605   6
   1  -1  -4 601.482 87.2766   5
  -1  -1   4 587.982 92.3559   1
   1   1   4 552.133 78.3843   2
  -1  -1   4 638.881 90.5413   2
   1  -1  -4 702.978 113.304   3
   1   1   4 516.518 100.430   5
   1   1   4 434.808 87.0419   4
   1  -1  -4 667.635 109.005   4
  -1   1  -4 1130.18 137.065   3
   1  -1  -4 720.985 98.6458   1
  -1   1  -4 717.952 102.123   2
  -1   1  -4 667.139 94.2538   1
   1   1   4 402.846 90.7930   3
  -1  -1   4 536.466 90.4184   3
   1   1   4 608.414 94.4153   1
  -1  -1   4 714.150 91.0818   1
   1  -1  -4 730.477 96.5769   1
  -1  -1   5 671201. 61853.9   2
   1   1   5 740585. 61860.3   1
  -1  -1   5 702533. 61850.8   1
   1  -1  -5 654020. 61848.7   5
  -1   1  -5 676105. 61848.2   5
   1   1   5 703934. 61879.5   5
   1   1   5 675600. 61861.1   4
  -1   1  -5 667433. 61859.2   2
   1  -1  -5 708168. 61829.5   2
   1   1   5 683435. 61836.1   2
  -1  -1   5 671347. 61844.8   4
   1  -1  -5 685976. 61855.2   1
  -1   1  -5 672423. 61890.1   3
   1  -1  -5 719288. 61887.9   3
  -1  -1   5 684452. 61848.1   3
  -1  -1   5 598964. 61854.1   1
   1  -1  -5 717507. 61854.9   1
  -1   1  -5 705033. 61855.8   1
  -1  -1   5 633626. 61865.8   6
  -1   1  -5 633342. 61849.3   6
   1  -1  -5 669998. 61850.1   6
   1  -1  -6 442.441 71.6208   6
   1  -1  -6 416.000 75.6683   1
  -1  -1   6 477.686 79.2038   1
  -1   1  -6 457.725 74.1401   6
   1   1   6 439.591 60.2026   6
  -1  -1   6 530.641 55.9018   5
  -1   1  -6 414.856 70.6979   5
  -1   1  -6 419.184 55.2429   4
   1  -1  -6 409.867 56.7902   2
   1   1   6 453.062 84.7797   4
  -1  -1   6 479.853 69.9730   4
  -1   1  -6 451.853 51.5302   4
   1  -1  -6 584.239 108.325   3
  -1  -1   6 510.025 74.9260   3
  -1   1  -6 430.455 100.168   3
  -1  -1   6 546.594 81.2714   1
   1  -1  -6 406.683 73.0274   1
  -1   1  -6 490.243 79.0306   1
   1   1   6 431.171 76.8314   1
  -1   1  -7 44659.6 4163.82   6
   1   1   7 45565.7 4149.43   6
   1  -1  -7 46477.1 4161.13   6
   1  -1  -7 45870.2 4139.77   2
   1   1   7 44125.0 4175.96   1
  -1   1  -7 46161.8 4176.62   1
  -1  -1   7 40288.8 4167.20   1
  -1   1  -7 48412.3 4167.60   5
  -1  -1   7 45234.7 4143.76   5
   1   1   7 45730.5 4149.90   2
   1   1   7 48082.9 4184.91   4
  -1   1  -7 43030.2 4143.31   4
  -1   1  -7 42823.9 4134.39   4
   1  -1  -7 62414.1 4227.64   3
  -1  -1   7 44507.7 4175.97   1
   1  -1  -7 46892.2 4171.75   1
  -1   1  -7 46306.1 4170.79   1
   1  -1  -7 49744.1 4173.17   1
  -1  -1   7 46787.8 4164.37   3
   1  -1  -8 8.43113 16.2587   6
  -1   1  -8 10.2412 17.6435   6
   1   1   8 7.27981 17.7353   6
   1  -1  -8 45.1255 27.3797   1
   1  -1  -8 26.6139 12.2457   2
  -1  -1   8 12.4851 26.2478   1
   1  -1  -8 34.3209 24.0650   1
  -1   1  -8 40.6183 23.0790   5
  -1  -1   8 35.5664 17.6875   5
   1   1   8 59.7606 36.2170   4
  -1  -1   8 13.5496 15.4710   4
  -1   1  -8 6.68549 12.9511   4
   1  -1  -8 52.8613 42.6957   3
  -1  -1   8 9.24266 17.8006   3
   1   1   8 32.7023 24.3192   3
   1   1   8 13.2546 19.7491   1
  -1   1  -8 12.4197 26.1112   1
   1   1   8 18.5908 17.7034   2
  -1   1  -9 78870.4 6745.02   5
   1  -1  -9 72141.5 6710.58   2
   1  -1  -9 74439.1 6731.30   5
  -1  -1   9 61846.9 6718.75   5
   1   1   9 79083.2 6766.85   4
  -1   1  -9 78668.5 6730.68   4
  -1  -1   9 71670.3 6723.94   4
   1   1   9 70918.9 6722.98   2
   1  -1  -9 79035.8 6753.08   1
  -1  -1   9 86111.5 6744.64   3
   1   1   9 70362.7 6767.64   3
   1   1   9 67927.5 6756.81   1
  -1   1  -9 67053.3 6747.09   1
  -1  -1   9 85051.8 6761.98   1
  -1   1  -9 71935.9 6738.52   6
   1   1   9 74407.8 6731.16   6
   1  -1  -9 76106.5 6731.88   6
   1   1   9 78111.1 6748.65   1
   1  -1  -9 72200.6 6745.90   1
  -1  -1   9 76594.5 6760.65   1
  -1   1  -9 75723.6 6750.20   1
  -1  -1  10 205.432 53.3771   3
   1  -1 -10 180.614 31.3839   2
  -1  -1  10 281.189 62.4100   1
   1  -1 -10 267.976 63.7419   1
  -1   1 -10 136.370 50.4522   1
   1  -1 -10 184.007 40.1852   5
  -1   1 -10 265.394 55.2526   5
   1   1  10 215.392 46.2676   2
  -1   1 -10 208.225 41.4864   4
  -1  -1  10 262.285 44.9715   4
   1   1  10 308.777 74.4191   3
  -1   1 -10 142.681 42.1654   6
   1  -1 -10 215.699 48.2594   6
   1  -1 -10 213.964 52.9392   1
  -1  -1  10 232.118 63.6312   1
   1   1  10 229.538 56.3034   1
  -1   1 -10 154.775 48.1211   1
  -1   1 -11 977.662 120.680   5
   1  -1 -11 770.244 100.589   5
  -1  -1  11 880.153 101.303   5
   1   1  11 707.702 118.043   1
   1  -1 -11 719.316 103.400   6
  -1   1 -11 682.516 108.423   6
  -1  -1  11 672.397 98.2011   4
   1   1  11 934.028 135.764   4
  -1   1 -11 616.087 113.377   1
  -1  -1  11 616.410 114.910   1
   1   1  11 977.519 140.284   3
  -1  -1  11 1005.86 127.978   3
   1   1  11 848.025 105.483   2
   1  -1 -11 904.222 124.933   1
  -1  -1  11 1001.85 134.719   1
  -1   1 -11 890.399 123.417   1
   1   1  11 889.341 129.411   1
   1  -1 -12 19.0992 13.6331   2
   1  -1 -12 14.4099 32.6892   1
  -1  -1  12-16.6031 28.4897   1
   1   1  12 15.1097 25.9411   1
  -1  -1  12 82.0951 37.0826   3
   1  -1 -12 27.1260 21.9812   6
  -1   1 -12 34.5316 24.2146   6
  -1   1 -12 12.1470 23.3335   5
   1  -1 -12 7.26911 15.3747   5
  -1  -1  12 6.79896 13.1709   5
   1   1  12 34.2772 29.4039   4
  -1  -1  12 40.5789 25.1244   4
  -1   1 -12 35.0009 19.4424   4
   1   1  12 15.9919 23.7916   1
  -1   1 -12 28.6482 24.6010   1
   1  -1 -12 43.0542 32.5571   1
  -1   1 -12 14.9022 18.1511   1
   1   1  12-18.3112 31.4061   3
   1  -1 -13 196.838 46.7412   2
  -1  -1  13 394.898 79.8326   3
   1  -1 -13 398.436 69.1929   6
   1  -1 -13 395.789 80.4010   1
  -1  -1  13 484.587 91.4346   1
   1   1  13 340.481 83.2711   4
  -1   1 -13 529.549 61.5518   4
  -1  -1  13 487.265 68.9360   4
   1   1  13 433.697 86.2492   1
  -1   1 -13 382.513 77.1937   1
  -1  -1  13 234.561 67.0288   1
  -1   1 -13 334.989 74.9552   1
   1  -1 -13 208.338 65.4606   1
   1   1  13 667.685 107.385   3
   1   1  14 74.9908 42.5301   3
  -1   1 -14 35.3596 28.6532   6
   1  -1 -14 28.3613 24.4170   6
   1   1  14 15.8674 30.4797   1
  -1  -1  14 16.5207 14.3889   1
   1  -1 -14 15.3767 13.4282   1
   1  -1 -14 13.5668 19.1465   2
   1   1  14 32.8024 18.3161   2
  -1   1 -14 57.4575 32.6318   1
  -1   1 -14 25.5061 19.0911   5
   1  -1 -14 23.7343 16.7982   5
   1   1  14 16.6552 28.6303   4
  -1   1 -14 47.4913 20.3709   4
  -1  -1  14 51.0563 27.7618   4
  -1  -1  14 15.5418 35.2892   3
   1  -1 -14 75.6834 34.3747   1
  -1   1 -14-15.4601 13.4982   1
   1   1  14-15.8435 13.8199   1
   1   1  14 35.3326 24.0526   2
  -1   1 -15 76618.0 6527.33   5
   1  -1 -15 79881.7 6509.33   5
   1   1  15 64991.4 6534.67   4
   1   1  15 67878.7 6532.21   1
  -1  -1  15 87959.0 6550.67   1
  -1   1 -15 74736.9 6520.66   6
   1  -1 -15 75169.6 6517.27   6
  -1  -1  15 77418.3 6520.12   4
   1  -1 -15 52973.3 6517.57   1
  -1  -1  15 75340.2 6538.49   3
   1   1  15 67160.0 6555.14   3
   1   1  15 70509.1 6490.64   2
   1   1  15 91711.9 6552.62   1
   1  -1 -15 55299.8 6525.58   1
  -1  -1  15 57866.2 6527.44   1
   1   1  15 70789.3 6509.79   2
   1  -1 -16 21.7244 18.6125   6
  -1   1 -16 11.3133 21.6669   6
   1  -1 -16-14.1308 24.2014   1
   1   1  16-14.4723 21.4697   1
  -1  -1  16 30.9481 26.4989   1
   1   1  16 24.2979 13.4524   2
   1   1  16 18.4584 22.3567   3
   1  -1 -16 8.76211 13.0189   5
  -1   1 -16-12.5713 18.6551   5
   1   1  16 15.3573 22.7803   4
   1   1  16 8.70385 23.5707   2
  -1  -1  16 16.2614 19.7004   3
   1  -1 -16 14.8213 21.9866   1
  -1   1 -16 14.8912 12.7755   1
  -1   1 -16-13.8987 23.8045   1
   1   1  16 14.7844 21.9319   1
  -1   1 -17 37757.4 3016.48   5
   1  -1 -17 23570.8 2984.87   5
   1   1  17 37400.5 3033.17   4
  -1  -1  17 42887.1 3037.89   1
   1   1  17 35815.1 3025.63   1
  -1   1 -17 39533.6 3028.28   1
   1  -1 -17 24121.8 2991.69   6
  -1   1 -17 28263.6 2997.56   6
  -1  -1  17 28149.6 2999.35   4
   1  -1 -17 35454.5 3022.96   1
  -1  -1  17 21661.8 3004.91   3
   1   1  17 33760.6 3036.44   3
   1   1  17 34268.2 2973.30   2
   1  -1 -17 39333.9 3030.90   1
  -1   1 -17 39674.0 3030.26   1
   1   1  17 39044.7 3036.87   1
   1   1  17 40121.9 3002.63   2
  -1   1 -18 63.0442 27.2041   6
  -1  -1  18 13.9856 17.2889   1
   1   1  18 33.9178 15.3373   2
   1   1  18 17.2820 29.7870   3
  -1   1 -18 35.0080 24.7132   5
   1  -1 -18 41.7251 22.8559   5
   1   1  18 13.6887 26.4294   4
  -1  -1  18 83.4982 29.8317   4
  -1  -1  18 60.0746 31.6776   3
  -1   1 -18 38.4567 27.1003   1
  -1   1 -18 13.2165 16.3788   1
   1   1  18 13.3077 23.0471   1
   1  -1 -19 24544.2 2260.61   5
  -1  -1  19 24814.3 2283.71   1
   1   1  19 24058.3 2280.58   1
  -1   1 -19 25381.5 2280.78   1
  -1   1 -19 26850.3 2278.28   5
  -1  -1  19 24888.2 2271.07   4
   1  -1 -19 26366.7 2286.91   1
   1   1  19 24165.5 2295.64   3
  -1  -1  19 18385.9 2274.79   3
  -1   1 -19 21436.9 2265.12   6
   1   1  19 26731.9 2262.17   2
   1  -1 -19 24749.1 2279.46   1
  -1   1 -19 26572.6 2285.02   1
  -1  -1  19 25960.3 2287.87   1
   1   1  20 72.3036 34.5050   4
  -1  -1  20 36.7161 24.0031   4
   1   1  20 50.8128 24.1281   2
  -1   1 -20 35.5015 25.2221   1
  -1  -1  20 85.0522 36.3061   1
  -1   1 -20 57.8818 33.1713   1
   1  -1 -20 60.0256 27.5614   1
   1  -1 -20 41.2392 19.1521   5
  -1   1 -20 93.2568 32.2950   5
   1  -1 -20 24.1145 19.9845   6
  -1   1 -20 47.8163 23.5931   6
   1  -1 -20 45.1312 24.0871   1
  -1  -1  20 37.4789 24.3375   1
   1   1  20 70.5295 30.5209   1
   1   1  20 58.8710 27.0460   1
   1   1  21 319.103 64.8573   1
   1  -1 -21 313.535 61.6997   1
  -1  -1  21 422.935 70.2307   1
  -1  -1  21 193.643 54.2211   3
  -1   1 -21 251.804 51.3983   6
   1  -1 -21 276.074 48.7380   6
   1   1  21 225.353 55.7196   4
  -1  -1  21 201.294 49.8229   4
   1   1  21 301.995 48.2897   2
  -1   1 -21 401.051 65.0522   1
   1   1  21 203.514 61.5003   3
   1  -1 -21 312.524 59.2917   1
  -1   1 -21 350.374 62.7347   1
   1  -1 -21 303.081 47.8873   5
  -1   1 -21 347.933 58.5107   5
  -1  -1  21 243.007 54.2471   1
   1   1  21 353.380 64.5773   1
  -1   1 -22 8.98251 17.1919   5
  -1  -1  22 8.05060 16.8791   4
   1   1  22-10.5420 9.02897   4
   1   1  22 10.6849 12.9362   1
  -1  -1  22-10.9464 13.2526   1
  -1  -1  22 6.89299 14.4533   2
  -1   1 -22 10.4761 15.5319   1
  -1   1 -22 16.8590 16.1340   6
   1  -1 -22 6.42139 9.52503   6
   1  -1 -22-10.3485 17.7150   1
  -1   1 -22-10.2393 15.1811   1
   1   1  22 13.5377 11.5907   3
   1   1  22 10.9420 16.2222   1
  -1  -1  22-11.1242 13.4676   3
  -1   1 -23 529.012 73.7308   6
   1  -1 -23 415.435 64.6079   6
  -1  -1  23 440.609 75.1026   3
  -1   1 -23 513.123 80.7743   1
   1   1  23 613.018 86.4450   4
  -1  -1  23 561.330 75.5572   4
   1   1  23 418.533 81.8380   3
  -1  -1  23 535.516 71.2766   2
  -1   1 -23 727.167 88.8028   1
  -1  -1  23 531.288 83.3741   1
  -1   1 -24-7.71416 11.4344   5
   1  -1 -24 5.06183 11.4610   5
  -1  -1  24-7.62271 9.22584   4
   1   1  24-11.7326 14.1993   3
  -1  -1  24 10.1030 12.2272   1
   1  -1 -24-5.70286 9.76111   6
  -1   1 -24-7.38440 10.9457   6
  -1  -1  24 6.26861 11.9955   2
  -1   1 -24-9.66013 16.5334   1
  -1  -1  24 9.48409 14.0576   3
  -1   1 -25 7459.41 633.454   6
   1  -1 -25 6621.75 623.691   6
  -1  -1  25 5383.51 631.240   3
   1   1  25 7117.50 649.846   3
  -1   1 -25 7494.45 634.280   5
  -1  -1  25 6358.08 625.482   2
  -1  -1  25 6669.01 640.980   1
   1  -1 -25 6443.79 620.486   5
   1   1  25 5814.31 633.213   4
  -1  -1  25 7111.62 634.609   4
   1   1  26 9.99743 12.0994   3
  -1  -1  26 16.2844 13.9356   3
  -1  -1  26 7.43955 11.0274   4
   1   1  26-8.12159 17.0241   4
   1  -1 -26-4.56254 11.0438   5
  -1   1 -26 6.76060 12.9368   5
   1  -1 -26-5.09181 10.6737   6
  -1   1 -27 18130.4 1478.87   5
  -1  -1  27 14100.3 1477.69   3
   1   1  27 16021.1 1488.38   3
   1  -1 -27 15749.6 1467.20   5
   1  -1 -27 16189.4 1469.38   6
  -1   1 -27 17026.1 1476.47   6
   1   1  27 14663.0 1479.24   4
  -1  -1  27 15532.7 1478.50   4
   1   1  28 7.33044 15.4392   4
   1   1  28 25.9064 16.5924   3
  -1  -1  28 14.1641 13.6350   3
  -1   1 -28 17.3814 14.1040   6
   1  -1 -28 13.6465 9.65341   6
   1  -1 -28 24.6395 12.7598   5
  -1   1 -28 5.84972 12.3540   5
   1  -1 -29 3658.31 364.700   5
   1   1  29 3389.85 375.669   4
  -1   1 -29 4285.00 374.033   6
   1  -1 -29 4077.11 368.646   6
   1   1  29 3658.94 380.945   3
  -1   1 -30 5.22431 7.77447   5
   1  -1 -30 7.55053 7.25726   5
  -1   1 -30 10.3072 10.8249   6
   1   1  30 7.35865 12.6132   3
  -1   1 -31 1481.50 144.002   5
   1  -1 -31 1493.79 142.217   6
  -1   1 -31 1463.79 143.611   6
   1   1  31 1187.34 148.060   3
  -1  -1  31 1041.23 144.058   3
   1  -1 -31 1358.69 137.625   5
  -1   1 -32 4.59157 7.85894   6
   1  -1 -32-3.50998 6.71701   5
  -1   1 -32 4.52450 9.48437   5
  -1   2  32 5.92523 7.19082   4
  -1   2  31 7.66021 11.3537   3
  -1   2  31 6.23028 7.53981   4
  -1  -2 -31-3.53224 5.23541   5
  -1   2  30 19.5343 16.7337   4
  -1  -2 -30 16.9417 13.0904   6
   1  -2  30 5.72377 8.51821   3
  -1   2  30 8.27580 12.2901   3
  -1  -2 -30 3.63378 7.65532   5
  -1   2  29-6.84775 11.7198   4
  -1  -2 -29 4.24162 7.25966   6
   1   2 -29-5.10631 9.77099   6
  -1   2  29 9.08023 15.5406   3
   1  -2  29 6.03160 8.94009   3
  -1  -2 -29-3.80678 6.51550   5
  -1   2  28 7.11841 8.62270   4
  -1   2  28-9.97116 17.0693   3
   1  -2  28-6.38559 7.73678   3
  -1  -2 -28 3.96415 6.79477   5
  -1  -2 -28 4.27586 8.97043   6
   1   2 -28 16.3924 11.4595   6
   1   2 -27-5.78444 8.57499   6
  -1  -2 -27 4.43102 10.0333   6
  -1   2  27 7.50450 12.8446   4
  -1   2  27-10.9500 18.7411   3
   1  -2  27-6.60644 7.99661   3
  -1  -2 -27-4.16406 7.96941   5
   1  -2  27 13.4921 12.9094   2
  -1  -2 -26 4.45262 8.52207   6
   1   2 -26 6.21531 7.52406   6
  -1   2  26 7.83549 13.4115   4
   1  -2  26-6.99807 10.3740   2
  -1   2  26-11.8568 17.5747   3
   1  -2  26-7.01328 12.0044   3
  -1  -2 -26 4.33360 7.41921   5
   1  -2  25-7.37728 12.6389   3
   1  -2  25 21.6206 17.4527   2
   1   2 -25-6.69939 9.94618   6
  -1  -2 -25 13.7130 9.59843   5
  -1   2  24 8.57324 16.4819   4
  -1   2  24 42.8579 24.5018   3
   1  -2  24 31.4897 17.8947   3
  -1  -2 -24 28.7205 14.2788   5
   1   2 -24 22.2622 19.1170   5
   1   2 -24-7.23680 13.9389   6
  -1  -2 -24 4.68779 9.11055   6
  -1  -2 -23-4.88952 11.8562   6
   1   2 -23 7.66165 13.1323   6
   1   2 -23 7.81113 17.6993   5
  -1   2  23 27.3984 19.1568   4
   1  -2  23 8.41729 17.6581   3
  -1   2  23 15.6338 18.9334   3
   1  -2  23 15.7645 15.0995   2
  -1  -2 -22 80.6960 20.7264   6
   1   2 -22 116.158 29.9231   6
  -1  -2 -22 52.5526 17.9319   5
   1   2 -22 24.5043 19.5042   5
   1  -2  22 71.3002 26.1122   1
   1  -2  22 56.8455 24.8579   2
  -1   2  22 101.321 46.1153   3
   1  -2  22 36.0513 21.3262   3
  -1   2  22 102.495 31.4969   4
   1  -2  21-8.66033 12.8401   2
   1   2 -21-13.8830 16.8041   1
   1   2 -21 17.9550 15.3679   6
  -1  -2 -21-5.17727 13.2949   6
  -1  -2 -21-5.58311 9.56063   5
   1   2 -21-8.44741 10.2279   5
   1  -2  21-8.31119 14.2279   1
   1   2 -21-7.13039 13.6475   1
  -1   2  21 9.97008 17.0664   4
   1  -2  21-9.66152 11.6966   3
  -1   2  21-18.2489 15.6194   3
  -1   2  20 58.6703 40.9959   3
  -1  -2 -20-5.41369 11.3585   6
   1   2 -20 9.71112 18.5885   6
   1  -2  20 8.83369 13.1024   1
   1   2 -20 7.62987 11.3196   1
  -1   2  20 55.7690 38.9689   1
  -1   2  20-8.24780 15.7897   1
  -1  -2 -20 27.8946 17.9096   1
  -1  -2 -20 5.95411 11.4038   5
   1  -2  20-10.4103 12.6082   3
   1  -2  20-5.76016 13.9505   4
   1  -2  20 18.4251 22.3033   1
  -1   2  19 11.0226 9.50532   4
   1  -2  19 5.71200 12.0305   4
   1  -2  19 29.5941 20.7108   2
  -1  -2 -19 26.1586 27.4407   1
   1   2 -19 29.1196 27.8845   1
  -1  -2 -19 7.35584 16.6954   1
  -1  -2 -19 11.1853 11.7815   6
   1   2 -19 10.4809 15.5788   6
   1   2 -19 17.3063 14.8561   5
   1   2 -19 8.06326 15.4735   1
  -1   2  19 19.0741 28.2955   1
   1  -2  19 9.47083 18.1602   1
  -1   2  19 20.6780 35.4091   3
   1  -2  18-12.1243 10.3767   3
  -1   2  18-19.3720 28.7131   1
   1   2 -18 8.63312 14.7763   1
   1  -2  18-5.50479 12.4644   4
  -1   2  18-11.9165 17.6631   4
  -1   2  18-21.4978 36.7930   3
  -1  -2 -18 13.3836 16.1977   1
   1  -2  18-10.7065 15.8699   2
  -1   2  18 9.42617 16.1335   1
  -1  -2 -18 31.8029 18.0017   1
   1   2 -18-15.0323 22.2811   1
   1   2 -18-8.49734 14.5439   5
  -1  -2 -18 6.91189 14.4891   5
   1   2 -18 10.8904 18.6393   6
  -1  -2 -18-6.03452 10.3294   6
   1  -2  18 19.9868 29.6243   1
   1   2 -17 12.5532 21.5717   2
   1  -2  17 13.0435 31.6295   3
   1   2 -17 9.51923 16.4068   1
   1  -2  17 21.6441 16.1570   1
  -1   2  17 19.4009 23.5586   1
   1  -2  17 15.2979 13.2338   4
  -1   2  17 24.3422 23.3697   4
  -1   2  17 43.7638 37.5002   3
   1  -2  17 22.8044 21.9038   2
  -1  -2 -17-13.5990 20.2491   1
  -1   2  17 40.2106 25.8799   1
  -1  -2 -17 34.7326 19.7545   1
   1   2 -17 24.4509 18.5543   5
  -1  -2 -17 14.7836 14.2764   5
   1   2 -17 23.2510 24.4452   6
  -1  -2 -17 31.3742 18.7016   6
   1  -2  17 20.5181 24.9063   1
  -1   2  16 79.4155 34.3961   4
   1  -2  16 22.3583 17.9266   4
  -1   2  16 21.7368 37.5829   3
   1  -2  16 62.4942 34.2415   2
  -1  -2 -16 13.6956 17.4132   1
   1   2 -16 13.2580 23.3104   2
   1  -2  16 113.010 40.4462   3
   1   2 -16 132.048 37.2620   1
  -1   2  16 19.1212 28.8395   1
   1  -2  16 56.7767 26.2577   1
  -1  -2 -16 72.5954 25.4536   5
   1   2 -16 68.6217 28.1920   5
  -1  -2 -16 27.7232 17.6045   6
   1   2 -16 24.5963 18.9940   6
   1   2 -16 78.3786 38.3149   1
  -1  -2 -16 46.7927 24.6114   1
  -1   2  16 95.6084 34.4303   1
   1   2 -15 14.1200 27.0213   2
  -1   2  15-14.4329 17.4715   4
  -1   2  15 21.0342 31.1790   3
  -1  -2 -15 13.6139 23.3034   1
   1  -2  15 13.4300 22.9888   2
   1   2 -15-15.7469 19.0613   1
  -1   2  15 11.2382 9.62596   1
   1  -2  15 30.2435 28.9380   3
   1   2 -15 14.1344 17.1103   5
  -1  -2 -15-8.63292 18.1003   5
   1  -2  15-12.1537 14.7141   1
   1   2 -15 11.1867 16.5858   1
  -1   2  15 18.4880 22.3778   1
   1  -2  15-20.6364 24.9773   1
   1   2 -14 44.2306 18.3377   5
   1   2 -14 44.1898 31.1121   2
   1  -2  14 32.8327 28.3558   3
  -1  -2 -14 38.5620 20.5673   5
  -1   2  14 39.6299 41.7104   3
   1  -2  14 29.7153 33.8558   2
  -1  -2 -14 13.3330 16.5839   1
  -1   2  14 46.3313 28.2952   1
   1   2 -14 15.6011 23.4386   1
  -1  -2 -14 32.0491 18.6805   1
  -1   2  14 17.5435 30.2684   1
   1  -2  14 12.4428 15.5377   1
   1   2 -14 82.6853 30.5651   1
  -1   2  14 119.877 42.7005   4
   1  -2  14 40.1864 30.0268   1
   1   2 -13 212.509 34.6238   5
   1  -2  13 121.255 50.6191   3
   1   2 -13 154.038 48.1377   1
   1  -2  13 113.495 46.0976   1
  -1   2  13 180.586 55.7290   4
  -1   2  13 163.808 57.4363   3
   1  -2  13 230.886 65.7861   2
  -1  -2 -13 179.680 48.1298   1
  -1   2  13 82.0413 40.6713   1
   1   2 -13 152.006 53.4089   1
  -1  -2 -13 184.430 50.7715   1
   1   2 -13 131.289 48.2382   2
  -1  -2 -13 37.1213 22.5524   6
   1   2 -13 26.8860 25.9745   6
   1  -2  13 97.9490 54.3647   1
   1   2 -12 165.804 30.7719   5
   1  -2  12 130.410 46.8669   3
   1   2 -12 106.004 41.3048   1
   1   2 -12 113.751 45.6934   2
  -1   2  12 234.096 61.0329   4
  -1   2  12 131.927 52.4604   3
  -1  -2 -12 96.9310 35.1893   1
   1  -2  12 238.367 64.0498   2
  -1  -2 -12 121.281 23.0778   2
   1   2 -12 87.2684 39.4647   1
  -1  -2 -12 187.418 48.3249   1
  -1  -2 -12 157.060 35.5087   6
   1   2 -12 120.530 43.2506   6
   1  -2  12 109.604 46.0229   1
  -1  -2 -11 30.4997 16.6866   6
   1   2 -11 39.2994 25.1849   6
   1  -2  11 44.5446 25.3309   1
   1   2 -11 44.2314 35.7690   2
   1  -2  11 18.6270 22.6741   3
  -1  -2 -11 12.0527 18.0304   5
  -1   2  11 56.5885 39.6138   4
  -1  -2 -11 27.9830 13.2615   2
  -1  -2 -11 22.4536 19.3689   1
   1  -2  11 100.246 48.5880   2
   1  -2  11-16.7313 24.9186   1
  -1   2  11 20.8514 25.3520   1
  -1  -2 -11 12.6551 18.9155   1
  -1   2  11-14.5371 24.9993   3
   1   2 -10 52.0903 25.0060   6
  -1  -2 -10 16.7907 16.7226   6
   1   2 -10 14.1410 12.2806   1
   1  -2  10-10.2476 12.5769   1
   1   2 -10 33.3004 12.4401   5
   1   2 -10 70.9653 36.4963   2
   1  -2  10 18.6183 22.6285   3
  -1  -2 -10 12.2934 18.3407   5
  -1   2  10 20.6468 25.0739   4
  -1  -2 -10 21.7075 11.7716   2
   1  -2  10 22.1659 32.9202   2
  -1  -2 -10 10.6382 20.4631   1
   1  -2  10 30.2603 29.0266   1
  -1  -2 -10-12.4161 15.1708   1
  -1   2  10 29.4245 23.8315   1
  -1   2  10 38.4309 29.0785   3
   1   2  -9 181.940 27.8525   5
   1   2  -9 165.944 51.3370   2
   1  -2   9 104.441 51.9187   3
  -1  -2  -9 115.687 42.7530   5
  -1   2   9 179.949 62.9281   4
  -1  -2  -9 143.182 29.2791   2
  -1   2   9 198.238 48.8522   3
  -1   2   9 186.664 46.5209   1
  -1  -2  -9 81.1259 37.8836   1
   1  -2   9 305.639 51.3992   1
   1   2  -9 204.001 58.0525   1
   1   2  -9 246.752 56.1512   6
  -1  -2  -9 133.498 32.3485   6
   1  -2   9 388.221 94.2187   2
  -1  -2  -8 12.4445 21.3791   5
   1   2  -8 27.0136 23.1908   2
  -1   2   8 16.3752 19.9038   1
  -1  -2  -8 10.4601 22.0040   1
   1  -2   8 17.1151 16.4796   1
   1   2  -8 98.3504 34.9408   1
  -1  -2  -8 14.6383 13.9725   6
   1   2  -8 23.1239 22.2012   6
  -1  -2  -8 26.5960 24.0618   1
   1  -2   8 52.2583 54.8008   2
   1  -2   8 12.7645 21.9247   1
  -1   2   8 19.0687 21.6659   3
   1   2  -8 15.3195 10.9686   5
   1   2  -7 484.330 75.2792   6
  -1  -2  -7 470.885 72.8781   1
  -1   2   7 365.074 65.4211   1
  -1  -2  -7 440.691 56.8689   6
   1   2  -7 468.518 81.8045   2
   1  -2   7 393.229 62.4435   1
  -1   2   7 505.609 77.0078   1
  -1   2   7 372.125 63.8700   3
  -1  -2  -7 496.436 82.6458   5
  -1   2   7 524.723 115.304   4
   1   2  -7 361.986 56.8359   4
   1   2  -7 346.198 47.8599   5
  -1   2   7 399.412 67.4363   5
  -1  -2  -7 386.219 69.0692   1
   1   2  -7 646.178 86.2457   1
   1  -2   7 439.523 111.623   2
   1  -2   7 524.414 82.5660   1
  -1  -2  -7 332.512 53.0079   2
  -1   2   6 190.726 40.1975   3
   1   2  -6 208.070 51.7522   6
  -1   2   6 174.658 44.7555   5
   1   2  -6 266.924 32.6588   5
   1   2  -6 217.932 54.4161   2
   1   2  -6 211.236 47.9021   1
  -1   2   6 239.351 48.4387   1
  -1  -2  -6 271.342 56.8645   5
  -1   2   6 183.209 76.7961   4
  -1  -2  -6 216.571 36.5766   2
   1   2  -6 247.985 40.2274   4
   1   2  -6 139.258 44.5932   1
  -1   2   6 173.574 41.0600   1
   1  -2   6 256.248 43.1731   1
  -1  -2  -6 145.473 45.3211   1
  -1   2   6 283.071 51.6137   2
  -1  -2  -6 209.359 42.0927   1
   1  -2   6 145.363 46.0374   1
  -1   2   5 13.3877 15.2107   1
   1   2  -5 8.22234 15.7866   1
  -1  -2  -5 34.8747 21.5594   6
   1   2  -5 39.7441 25.5406   6
   1  -2   5 9.35732 21.2251   3
   1   2  -5 7.96257 15.2913   1
  -1   2   5 19.3110 21.8990   1
  -1   2   5 43.9001 29.7273   5
  -1  -2  -5 10.7050 13.0198   6
   1   2  -5 6.02067 9.72559   5
   1   2  -5 55.8082 33.7940   2
  -1  -2  -5 10.8955 22.8748   5
  -1   2   5-26.7309 32.3753   4
  -1  -2  -5-5.17864 13.3577   2
   1   2  -5 6.64037 16.1244   4
   1  -2   5-27.4877 40.7619   2
  -1  -2  -5 36.5779 17.7539   1
   1  -2   5 6.67153 15.1603   1
  -1   2   5 19.8362 20.8298   2
  -1  -2  -5 19.6144 17.7401   1
   1  -2   5 10.8599 20.8206   1
  -1   2   5 6.92167 14.5664   3
  -1  -2  -4 11.0237 15.0845   1
   1  -2   4 10.7294 20.6536   1
   1   2  -4 15.6148 20.1692   1
  -1   2   4 39.0326 21.6778   1
  -1  -2  -4 5.70804 11.1520   6
   1   2  -4 56.9054 27.0116   6
   1   2  -4 46.2954 14.3269   5
  -1   2   4 32.9638 24.9790   5
  -1  -2  -4 5.88307 11.4802   6
   1   2  -4 46.8839 19.1420   1
  -1   2   4 45.2101 24.5717   1
   1   2  -4 13.8444 29.1064   2
  -1   2   4 18.3332 15.8492   3
  -1  -2  -4 20.4876 21.5899   5
  -1   2   4 26.3990 45.2369   4
   1  -2   4 8.65969 9.88638   4
   1   2  -4 49.9181 27.3833   4
   1  -2   4 7.35948 21.9319   3
   1  -2   4 25.9305 38.4992   2
   1  -2   4 26.0737 18.6368   1
  -1   2   4 22.9420 22.0647   2
  -1  -2  -4 31.5944 15.4590   1
  -1  -2  -4 16.3282 14.8996   2
  -1  -2  -3 1186.98 146.944   5
   1   2  -3 1332.04 146.475   6
  -1  -2  -3 1199.92 129.147   6
  -1   2   3 874.546 177.866   4
   1  -2   3 1128.67 125.838   4
   1   2  -3 1113.03 132.353   1
  -1  -2  -3 1352.93 135.433   1
  -1   2   3 1126.43 132.516   1
  -1   2   3 1085.79 129.243   3
   1  -2   3 1099.92 131.458   3
   1   2  -3 1451.32 164.413   2
  -1  -2  -3 1108.58 130.330   2
  -1  -2  -3 1240.60 129.601   1
   1  -2   3 1428.99 150.853   1
  -1   2   3 1176.01 147.325   5
   1   2  -3 1175.32 123.259   5
   1  -2   3 1645.97 217.137   2
  -1   2   3 725.197 139.649   2
  -1   2   3 1133.52 141.635   1
   1  -2   2 151.002 32.5917   3
  -1  -2  -2 162.635 36.2217   5
  -1  -2  -2 175.313 35.3926   6
   1   2  -2 105.296 36.8103   6
   1   2  -2 106.564 43.7775   2
  -1  -2  -2 118.667 31.9848   2
   1   2  -2 163.334 31.6203   1
  -1  -2  -2 253.436 46.7415   5
  -1   2   2 112.172 56.3544   4
   1  -2   2 233.789 46.2561   4
  -1   2   2 176.669 33.2306   3
   1  -2   2 135.512 35.6301   1
   1  -2   2 250.945 81.4374   2
  -1  -2  -2 163.209 32.5934   1
  -1   2   2 173.162 38.6989   1
   1  -2   2 189.127 41.7449   1
  -1  -2  -2 180.765 37.3592   1
   1   2  -1 476.988 72.3866   6
  -1  -2  -1 523.560 69.8692   6
  -1  -2  -1 503.880 68.0997   5
  -1   2   1 569.455 85.5543   5
   1   2  -1 697.146 96.8379   2
  -1   2   1 510.844 106.543   4
   1  -2   1 688.124 101.900   4
   1  -2   1 460.070 68.6094   3
   1   2  -1 620.936 93.2475   3
   1  -2   1 471.052 71.6628   1
   1  -2   1 496.790 67.2165   1
   1  -2   1 480.223 99.1016   2
   1  -2   1 485.005 63.5791   3
   1   2  -1 510.672 67.8635   1
  -1  -2  -1 517.794 65.9305   1
  -1  -2   0 174.229 37.8365   6
  -1  -2   0 226.578 40.4282   5
   1  -2   0 360.321 50.4502   1
   1   2   0 158.317 35.9721   1
  -1  -2   0 221.881 35.2659   1
   1  -2   0 226.641 37.8366   3
   1   2   0 242.615 55.1347   2
   1   2   0 177.582 35.6264   1
  -1   2   0 446.683 80.8344   4
   1  -2   0 556.884 114.975   4
   1  -2   0 222.024 38.1620   3
   1   2   0 293.731 60.9674   3
  -1  -2   0 166.262 43.3235   4
   1  -2   0 471.108 81.9208   2
  -1   2   0 237.739 53.2302   5
   1  -2   0 288.939 47.4285   1
   1   2   0 283.477 46.3188   6
   1  -2  -1 470.219 69.3794   1
  -1  -2   1 466.877 64.4395   5
  -1   2  -1 492.241 80.8845   5
  -1   2  -1 476.716 82.1041   6
  -1  -2   1 577.879 68.5052   6
   1   2   1 536.542 83.5365   2
  -1   2  -1 688.793 93.8224   4
  -1  -2   1 348.035 70.6852   4
   1  -2  -1 860.699 164.840   4
   1  -2  -1 406.686 60.6710   3
  -1  -2   1 474.852 75.6939   4
   1   2   1 532.984 90.3902   3
   1   2   1 499.563 63.0852   1
   1   2   1 516.900 60.8453   1
   1  -2  -1 489.440 72.3919   1
  -1  -2   1 495.987 63.3024   1
   1  -2  -1 526.425 89.7329   2
   1  -2  -2 164.840 47.9907   6
  -1  -2   2 164.286 31.7283   5
  -1   2  -2 149.451 44.9740   5
  -1  -2   2 108.597 32.4105   1
   1  -2  -2 201.098 39.0433   1
  -1  -2   2 83.1781 26.4731   6
   1  -2  -2 143.717 35.7827   1
  -1   2  -2 94.2836 30.8599   1
  -1  -2   2 235.508 38.5883   1
  -1   2  -2 168.278 43.7250   1
   1   2   2 108.804 29.2523   1
  -1  -2   2 167.628 40.8142   4
   1   2   2 111.185 41.7103   3
   1  -2  -2 135.937 30.6608   3
   1   2   2 127.268 40.8222   2
  -1   2  -2 205.191 54.3493   6
   1  -2  -3 1367.65 159.760   6
   1   2   3 1180.43 146.389   2
  -1   2  -3 1335.59 152.125   1
   1   2   3 1351.09 139.683   1
  -1  -2   3 1419.58 136.768   1
  -1   2  -3 1074.71 149.266   5
  -1  -2   3 1144.31 125.047   5
   1  -2  -3 1275.93 147.245   2
  -1   2  -3 1291.37 135.581   4
   1   2   3 1196.26 157.001   4
  -1  -2   3 1202.35 143.125   4
   1  -2  -3 1209.18 139.095   1
   1   2   3 1245.56 164.117   3
   1  -2  -3 1090.83 132.403   3
  -1   2  -3 1348.32 138.004   3
  -1   2  -3 1158.54 138.521   1
  -1  -2   3 1221.02 139.466   1
   1  -2  -3 1133.66 147.251   1
  -1  -2   3 1138.13 132.985   6
  -1   2  -3 1160.14 154.662   6
  -1  -2   4 21.4499 11.0446   5
  -1   2  -4 21.2886 22.4254   5
  -1   2  -4 25.1136 24.1327   6
   1  -2  -4 15.7508 24.4032   1
  -1  -2   4 7.56134 14.6433   1
   1   2   4 13.8952 20.7182   3
   1  -2  -4 44.7905 19.8826   3
  -1   2  -4 10.6280 11.9561   4
  -1   2  -4 24.6077 15.9536   3
  -1  -2   4 20.1729 19.4316   3
   1  -2  -4 37.5660 22.3857   1
  -1  -2   4 21.1072 20.0955   1
  -1  -2   4 52.0730 23.9252   4
   1  -2  -4 36.4491 23.3573   6
  -1   2  -4 28.7737 26.0523   1
  -1   2  -4 57.0534 25.2483   1
   1   2   4 14.6724 11.3006   1
  -1  -2   5 8.35285 18.9281   1
   1  -2  -5 11.6136 19.8921   6
  -1   2  -5 12.2018 18.1027   6
  -1   2  -5 19.8070 16.9682   5
  -1  -2   5 15.1214 8.10876   5
  -1  -2   5-9.81538 11.9052   3
   1   2   5 11.9685 15.3834   1
   1  -2  -5 7.80755 11.5996   1
   1   2   5-13.9762 26.7550   4
  -1  -2   5 7.06380 18.1517   4
  -1   2  -5 8.73515 16.7335   1
   1   2   5-8.12182 18.4055   1
   1  -2  -5 18.0192 17.0657   3
   1   2   5 14.0295 20.8094   3
   1  -2  -5 7.01183 14.7191   2
  -1  -2   6 274.198 56.2279   1
   1  -2  -6 258.861 46.9391   1
  -1  -2   6 249.134 51.9655   3
  -1   2  -6 274.242 54.9262   6
  -1  -2   6 211.400 30.5340   5
   1  -2  -6 274.910 54.2915   6
  -1   2  -6 281.684 52.7052   5
   1   2   6 254.479 46.9198   2
   1   2   6 322.433 49.8441   1
   1  -2  -6 163.758 44.0679   1
  -1  -2   6 320.914 52.5736   1
   1   2   6 174.943 54.8492   4
  -1  -2   6 315.652 48.9994   4
  -1   2  -6 242.687 47.7352   1
   1   2   6 339.745 53.9245   1
   1   2   6 251.043 63.8688   3
   1  -2  -6 167.580 41.2651   3
   1  -2  -6 235.160 44.1420   2
  -1   2  -7 449.484 76.5079   6
   1   2   7 467.861 61.9802   6
  -1   2  -7 536.111 74.2314   5
   1  -2  -7 479.710 71.9974   6
   1   2   7 388.535 66.4958   1
  -1  -2   7 442.784 69.0296   1
  -1  -2   7 443.674 46.6188   5
   1   2   7 519.745 88.8085   3
   1  -2  -7 368.800 63.0162   3
   1   2   7 396.445 60.4249   2
   1  -2  -7 407.523 56.3965   2
   1   2   7 290.626 72.4268   4
  -1  -2   7 343.113 59.3025   4
   1  -2  -7 368.604 70.9068   1
  -1   2  -7 424.158 68.5338   1
   1  -2  -7 400.837 65.4596   1
  -1  -2   7 515.668 81.4656   1
  -1  -2   7 388.948 66.4236   3
   1   2   7 372.379 66.7768   1
  -1  -2   8 27.7925 29.2225   1
   1  -2  -8 25.5548 24.2899   1
  -1  -2   8 52.9221 27.3153   3
  -1  -2   8 19.8277 20.9129   1
   1  -2  -8 18.4677 25.0975   1
   1   2   8 33.5568 23.5636   1
  -1   2  -8 11.3354 19.5418   6
   1  -2  -8 64.5564 28.5512   6
   1   2   8 18.2937 15.8298   6
  -1   2  -8 8.76438 16.9342   5
  -1  -2   8 24.0892 9.09841   5
   1   2   8 5.52693 18.4676   2
   1   2   8 16.0267 19.5370   4
  -1  -2   8 68.2973 23.8767   4
  -1   2  -8 18.7374 22.7971   1
   1   2   8 30.2022 22.9139   1
   1   2   8-14.1730 17.3121   3
   1  -2  -8 11.8584 12.6483   2
   1  -2  -9 195.116 41.6491   1
  -1   2  -9 228.079 47.1570   6
  -1  -2   9 255.193 47.7328   3
  -1  -2   9 120.987 41.7497   1
   1   2   9 90.5286 42.7699   1
   1  -2  -9 179.394 42.8977   6
  -1   2  -9 132.014 35.4687   5
   1   2   9 128.547 29.0806   2
  -1  -2   9 195.927 28.0286   5
   1   2   9 201.020 55.8027   4
  -1  -2   9 178.365 33.6755   4
  -1   2  -9 97.8673 37.8076   1
   1   2   9 141.454 47.8371   3
   1  -2  -9 140.761 23.0266   2
   1   2   9 271.576 56.3481   1
  -1  -2  10 25.5992 19.4344   3
  -1  -2  10 23.3644 20.1049   1
   1  -2 -10 10.8942 18.7642   1
   1   2  10 21.3278 11.1524   2
  -1  -2  10 16.5023 24.5502   1
   1  -2 -10 28.7232 23.2697   1
  -1  -2  10 23.9686 12.9639   5
   1   2  10 17.6653 21.4824   4
  -1  -2  10 42.6424 17.1970   4
  -1   2 -10 10.7480 18.5157   6
   1  -2 -10 8.11247 15.6661   6
   1   2  10 23.1583 17.2918   1
   1   2  10 14.8442 18.0881   3
  -1  -2  11 17.6958 18.6238   3
   1  -2 -11-11.9971 23.0189   1
  -1  -2  11 12.5190 18.6330   1
   1  -2 -11 10.1735 19.5408   1
  -1  -2  11 33.4890 24.8762   1
   1  -2 -11 41.9745 21.6182   5
  -1  -2  11 17.7590 11.5238   5
   1   2  11 18.0515 11.6839   2
  -1   2 -11 9.16075 13.6838   5
   1   2  11 18.1363 26.9347   4
  -1  -2  11 15.8452 12.8963   4
   1   2  11 14.9340 22.1999   3
  -1   2 -11 10.8533 20.8368   6
   1  -2 -11 31.3310 25.1368   6
   1   2  11 12.4209 15.1274   1
  -1   2 -11 22.0629 23.1854   1
   1  -2 -12 161.953 41.7723   5
  -1  -2  12 133.124 27.0976   5
   1   2  12 67.9727 22.1318   2
  -1   2 -12 163.958 40.4032   5
   1   2  12 183.771 60.5328   4
   1   2  12 169.750 48.2134   1
   1   2  12 180.085 51.7279   3
  -1   2 -12 200.048 46.8173   6
   1  -2 -12 245.361 46.2526   6
  -1  -2  12 182.829 58.6401   1
  -1   2 -12 60.9358 34.9522   1
   1  -2 -12 165.108 42.4145   1
   1  -2 -12 164.820 46.9367   1
  -1  -2  12 196.931 48.4531   1
  -1   2 -12 153.201 45.0840   1
  -1  -2  13 128.517 28.7064   5
   1  -2 -13 217.386 44.4751   5
   1   2  13 97.6158 22.6334   2
   1   2  13 18.3534 34.7612   4
  -1  -2  13 207.527 34.9197   4
   1   2  13 110.941 51.1157   3
   1  -2 -13 320.925 48.5737   6
  -1   2 -13 125.849 43.0246   6
   1  -2 -13 108.075 39.4728   1
  -1  -2  13 80.8354 39.3806   1
  -1  -2  13 192.419 61.6362   1
  -1   2 -13 63.3854 41.1426   1
   1  -2 -13 163.647 50.2287   1
  -1   2 -13 204.167 46.9655   5
  -1   2 -13 161.329 51.9877   1
   1   2  14 26.2555 19.6783   1
  -1  -2  14 49.8655 18.7096   4
  -1   2 -14 17.3466 8.77204   4
   1   2  14 81.1326 44.0081   3
  -1   2 -14 58.6743 26.7304   6
   1  -2 -14 13.6774 23.5921   1
  -1  -2  14-13.5497 16.6591   1
   1  -2 -14 46.2009 23.9390   5
  -1  -2  14 30.9518 32.5719   1
  -1   2 -14 15.9953 19.5792   1
  -1   2 -14 43.6549 24.8834   5
  -1   2 -14 25.6912 22.1804   1
  -1   2 -15 11.5824 22.1679   5
  -1   2 -15 15.8739 19.2164   1
  -1  -2  15-14.8365 21.9956   1
   1  -2 -15 12.8468 19.0472   1
   1  -2 -15 12.9401 22.1518   1
  -1  -2  15-13.3880 16.2092   1
   1  -2 -15 22.4361 14.3185   5
   1   2  15 17.5131 21.1996   4
  -1   2 -15 10.0154 8.58423   4
  -1  -2  15-6.82933 14.3232   4
   1   2  15-17.0991 14.6403   3
  -1   2 -15 11.9791 17.7617   6
   1  -2 -15-7.79325 14.9200   6
   1   2  15-12.9945 11.1304   1
  -1   2 -15 13.0497 22.3392   1
  -1   2 -16 98.4816 36.8487   5
  -1  -2  16 66.2561 30.4348   3
   1  -2 -16 25.5957 19.6469   1
   1   2  16 51.7314 29.7245   1
  -1  -2  16 26.0608 25.4531   1
  -1  -2  16 70.7754 34.6407   1
  -1   2 -16 74.2708 36.3150   1
   1  -2 -16 104.603 35.7507   1
   1   2  16 16.7683 25.3748   4
  -1   2 -16 35.0572 14.8181   4
  -1  -2  16 77.0842 26.0550   4
   1   2  16 71.6333 43.6459   3
  -1   2 -16 60.6109 31.5379   6
   1  -2 -16 40.0202 23.2859   6
   1   2  16 50.6438 27.0276   1
  -1   2 -16 65.0625 29.9021   1
   1  -2 -17 16.0074 15.4756   5
   1  -2 -17 26.0580 19.4388   1
  -1  -2  17 40.8012 28.5944   1
  -1  -2  17 27.4665 28.8721   3
   1   2  17 12.3295 18.4092   1
  -1  -2  17 12.5330 18.7087   1
   1  -2 -17 36.1860 23.1872   1
   1   2  17 15.8828 27.2736   4
  -1  -2  17 8.93467 18.8596   4
  -1   2 -17 11.0586 9.19508   4
   1   2  17 18.5774 31.8721   3
   1  -2 -17 49.1275 26.3106   6
  -1   2 -17 38.8049 27.2041   5
   1   2  17 24.3592 23.4112   1
  -1   2 -18 13.3574 19.7993   5
  -1   2 -18 13.5312 20.0568   1
   1  -2 -18 12.7215 15.3971   1
  -1  -2  18-12.9442 19.1869   1
  -1  -2  18-14.2678 12.2116   3
  -1  -2  18 11.9398 25.0282   1
   1   2  18-11.8669 20.3110   1
   1  -2 -18-11.7361 14.2048   1
   1   2  18 14.9183 18.0553   4
  -1  -2  18 9.36315 11.3336   4
   1   2  18 19.0142 23.0119   3
   1  -2 -18-8.34576 14.2853   6
   1  -2 -18 8.44742 17.7082   5
   1   2  18 23.9494 22.9144   1
  -1   2 -18-12.3293 14.9226   1
   1  -2 -19 12.1999 18.1544   1
  -1  -2  19 29.4502 25.2532   3
   1   2  19 34.7492 28.0819   1
  -1  -2  19 11.3004 13.7708   1
   1  -2 -19 21.9561 18.8579   1
   1   2  19 13.9248 23.8866   4
  -1  -2  19 18.0652 19.0021   4
   1   2  19 18.7547 16.1302   3
   1  -2 -19 9.10391 15.6646   6
  -1   2 -19 23.2716 24.4433   6
  -1   2 -19 13.5099 23.1781   5
   1  -2 -19 8.77139 15.0987   5
  -1  -2  19 24.8729 23.8516   1
   1   2  19 11.3238 13.7989   1
  -1   2 -19 35.3095 26.6964   1
   1  -2 -20 8.42450 14.4448   5
   1   2  20 18.5666 22.4861   3
  -1  -2  20 8.35867 14.3323   4
  -1  -2  20 14.6938 12.6044   3
   1   2  20 11.2041 13.5873   1
  -1  -2  20 21.2942 18.2431   1
  -1   2 -20 22.3850 19.1755   6
   1  -2 -20 11.5238 19.7420   1
  -1   2 -20 12.4052 23.7530   1
  -1   2 -20-11.1425 19.0900   1
   1   2  20-12.9491 19.2126   4
  -1  -2  21 15.5079 18.7710   4
  -1   2 -21-11.7150 22.4193   1
  -1  -2  21 14.0663 17.0268   3
  -1  -2  21-10.0053 14.8341   1
  -1   2 -21 10.4789 15.5360   1
   1   2  21 18.0490 26.7543   3
   1  -2 -21-9.18149 15.7181   6
  -1   2 -21 10.6406 15.7754   6
   1  -2 -21 8.27568 10.0220   5
  -1   2 -21-12.9024 11.0472   5
  -1  -2  22 74.5894 27.6407   4
  -1  -2  22 25.7255 19.8530   3
   1   2  22 86.3032 47.0354   3
  -1   2 -22 61.1435 33.5518   5
  -1   2 -22 70.1718 28.9851   6
   1  -2 -22 50.8076 27.6730   6
   1  -2 -22 67.8411 23.9077   5
   1  -2 -23 13.4883 11.6050   5
  -1  -2  23 30.1231 21.4073   2
  -1  -2  23 11.7536 17.4624   3
   1   2  23-16.5817 24.6063   3
   1  -2 -23 14.7795 16.7741   6
  -1   2 -23 9.36552 13.9334   6
   1   2  23 10.1932 17.4867   4
  -1  -2  23 14.2812 16.2114   4
  -1  -2  24-6.91937 15.7211   4
   1   2  24 9.48090 14.1139   4
  -1  -2  24 21.7371 20.8383   3
  -1  -2  24-7.23341 12.4496   2
  -1   2 -24 10.4745 17.9751   5
  -1   2 -24 8.72784 14.9953   6
   1  -2 -24 19.4534 14.7401   6
   1  -2 -24 31.3344 17.8349   5
   1   2  25-8.83939 13.1088   4
  -1  -2  25 9.91821 12.0109   3
  -1  -2  25-6.87440 14.4161   2
   1  -2 -25-6.04825 12.6853   6
  -1   2 -25-8.07735 11.9800   6
  -1   2 -25-9.55797 16.3639   5
   1  -2 -26 5.17390 8.85530   5
  -1  -2  26 13.0874 13.7165   2
  -1  -2  26-9.10281 13.4921   3
   1   2  26 12.8868 19.1005   3
  -1   2 -26-7.46168 15.6406   6
   1  -2 -26-5.44167 12.3205   6
   1   2  26 8.28148 15.8466   4
   1  -2 -27 4.79174 8.20107   5
  -1   2 -27 7.93704 9.60545   5
  -1  -2  27 6.23643 13.0723   2
  -1  -2  27-8.30875 14.2202   3
   1   2  27-7.77566 6.65412   4
  -1   2 -27-6.89438 10.2188   6
   1   2  27 11.6920 17.3296   3
   1  -2 -28 4.43483 8.51896   5
  -1   2 -28 19.1089 15.4351   6
   1  -2 -28 4.75305 12.2250   6
   1   2  28-10.5619 12.8038   3
  -1  -2  28 30.5143 17.2877   3
  -1   2 -28-7.20155 12.3479   5
  -1   2 -29 13.0921 13.7212   5
   1  -2 -29-4.48733 8.58636   6
   1   2  29 6.92739 10.2675   4
   1  -2 -29-4.21592 7.21538   5
   1   2  29 19.0352 16.2890   3
  -1  -2  29-6.99196 10.3633   3
  -1   2 -30 17.9077 12.6311   5
   1   2  30 13.1241 11.3631   4
   1  -2 -30 23.5263 11.2621   5
  -1   2 -30 16.3151 11.5298   6
   1  -2 -30 25.0207 12.4820   6
   1   2  30 8.84042 18.6110   3
  -1  -2  30 12.8865 11.1622   3
   1  -2 -31 3.69056 7.06182   5
   1   2  31 6.23135 13.0616   4
  -1   2 -31-5.04025 8.62621   6
   1  -2 -31-3.92509 8.88663   6
   1  -2 -32 31.3832 11.9036   5
  -1   3  31 1383.57 160.889   3
  -1   3  30-9.86540 14.6229   3
  -1   3  30 6.06723 8.99391   4
  -1   3  29 2935.51 286.925   4
   1  -3  29 3014.91 287.297   2
   1   3 -29 3445.04 287.609   6
   1  -3  29 2142.64 278.558   3
  -1  -3 -29 2974.28 275.826   5
  -1  -3 -28-3.94243 8.94552   5
   1   3 -28 18.6114 13.0173   6
  -1   3  28 6.70916 9.96175   4
   1  -3  28 6.45507 13.5435   2
   1  -3  28 12.2700 11.7541   3
  -1   3  28 38.1686 24.3520   3
  -1  -3 -27 12336.8 1108.59   5
  -1   3  27 11764.0 1119.45   4
   1  -3  27 11800.1 1117.85   2
  -1  -3 -27 11257.0 1107.53   6
   1   3 -27 14540.3 1124.15   6
   1  -3  27 9989.54 1113.95   3
  -1   3  27 15893.8 1169.55   3
  -1   3  26 44.4358 21.1884   4
  -1   3  26 32.2962 31.0144   3
   1  -3  26 28.1621 17.2491   3
  -1  -3 -26 35.6316 14.5093   6
   1   3 -26 7.41711 14.4420   6
  -1   3  25 4665.51 518.825   4
   1  -3  25 5481.43 520.019   2
  -1  -3 -25 6303.89 511.741   5
  -1   3  25 7111.07 584.914   3
   1  -3  25 4154.77 515.523   3
   1   3 -25 6274.31 527.562   6
  -1  -3 -25 5079.89 508.433   6
  -1  -3 -24 4.91998 8.43133   5
  -1  -3 -24-4.77169 10.0112   6
   1   3 -24 8.84024 18.5350   6
   1  -3  24 14.6399 15.3494   2
   1  -3  24 8.12070 13.9049   3
  -1   3  24-18.9587 16.2292   3
  -1   3  24 8.33242 12.3575   4
   1  -3  23 175.297 51.2251   3
  -1   3  23 386.329 63.1205   4
  -1   3  23 465.166 100.453   3
  -1  -3 -23 436.913 54.3287   5
   1  -3  23 262.143 54.5611   2
   1   3 -23 510.988 70.6044   6
   1   3 -22 20.9301 18.0322   6
  -1   3  22 9.37474 16.1803   4
  -1  -3 -22 28.1429 12.9139   5
  -1   3  22 20.9764 35.9612   3
   1   3 -21 141.683 39.0797   5
  -1  -3 -21 204.865 40.1304   6
  -1  -3 -21 226.703 40.7656   5
   1  -3  21 238.264 50.4552   2
   1  -3  20 8.86056 20.0629   2
   1   3 -20 6.81809 10.1099   5
  -1  -3 -20 12.7282 14.4117   6
  -1   3  20 20.4345 34.9741   3
  -1   3  20 10.4674 15.5173   4
  -1  -3 -20-6.54578 13.7238   5
  -1  -3 -19 12220.8 1384.91   6
  -1   3  19 14487.7 1406.32   4
   1   3 -19 16872.6 1388.70   5
  -1  -3 -19 16068.0 1390.86   5
  -1   3  19 16416.6 1450.37   3
  -1   3  18 12.0948 20.8550   4
   1   3 -18 26.3284 25.3170   6
  -1  -3 -18 22.8404 18.6016   6
   1  -3  18 69.6374 30.7988   2
   1   3 -18 35.3805 19.0505   5
   1   3 -18 46.7322 26.7808   1
   1  -3  18 15.5105 16.4530   1
  -1  -3 -18 22.7609 16.1046   5
   1  -3  17 18217.7 2124.43   1
   1   3 -17 30031.9 2071.53   5
   1   3 -17 19683.1 2102.22   1
   1  -3  17 20718.5 2094.57   3
   1  -3  17 27285.8 2099.96   2
  -1  -3 -17 15609.8 2064.74   6
   1   3 -17 28687.5 2080.07   1
   1  -3  17 27722.0 2087.39   1
  -1  -3 -17 13333.7 2076.96   1
   1  -3  16-14.6591 12.6731   3
   1  -3  16 17.5864 21.3589   1
   1   3 -16 44.0355 21.8305   1
   1   3 -16 27.3776 23.4971   2
  -1   3  16 13.4272 30.4532   4
   1  -3  16-21.2569 25.7879   1
  -1   3  16 57.6389 30.2579   3
  -1  -3 -16 13.4963 20.0848   1
   1  -3  16 11.6766 22.4155   2
  -1  -3 -16 6.47891 12.5276   6
   1   3 -16 27.0056 23.1797   6
  -1   3  16 24.5003 18.5776   1
  -1  -3 -16 22.7502 17.2635   1
  -1   3  15 64217.5 5010.33   4
   1  -3  15 63788.9 5003.78   2
  -1  -3 -15 33868.5 4967.20   5
   1   3 -15 59336.8 5008.48   2
   1   3 -15 55872.1 4960.31   5
   1  -3  15 31412.9 4978.15   3
  -1   3  15 58893.9 4999.19   3
   1  -3  15 54484.6 5032.44   1
  -1  -3 -15 75292.6 4987.67   1
   1   3 -15 71168.5 5011.72   6
  -1  -3 -15 55336.6 4968.09   6
   1  -3  15 55234.4 4983.17   1
   1   3 -15 63613.6 4981.07   1
  -1   3  15 58853.2 5012.65   1
  -1  -3 -15 45352.5 4985.30   1
   1   3 -14 132.988 25.4235   5
   1  -3  14 59.8293 37.6550   3
   1   3 -14 168.367 42.0469   1
  -1  -3 -14 88.7341 31.0077   5
  -1   3  14 155.630 52.6092   4
   1  -3  14 184.674 62.0755   1
  -1  -3 -14 120.182 39.8502   1
   1  -3  14 123.621 46.6867   2
  -1  -3 -14 123.026 35.1885   1
  -1   3  14 144.621 37.7291   1
  -1   3  14 69.7690 35.9925   3
  -1  -3 -14 76.8841 24.8908   6
   1   3 -14 90.9847 36.6663   6
  -1  -3 -13 133.529 41.4632   5
   1   3 -13 112.071 49.7042   2
   1  -3  13 229.148 60.9113   3
  -1   3  13 246.116 57.3494   1
   1   3 -13 268.702 54.0414   1
   1  -3  13 114.928 40.0607   1
  -1   3  13 175.313 56.5317   4
  -1  -3 -13 239.426 39.8292   6
   1   3 -13 275.571 60.1899   6
   1  -3  13 226.494 67.6738   2
  -1  -3 -13 315.812 56.1740   1
  -1   3  13 301.390 53.0024   1
  -1   3  13 163.335 43.0784   3
   1   3 -13 240.574 35.7349   5
   1   3 -12 96.1824 37.9146   6
  -1  -3 -12 95.7419 26.5278   6
   1  -3  12 42.2081 29.6115   1
   1   3 -12 68.9831 33.5889   1
  -1   3  12 110.660 36.2891   1
   1  -3  12 97.4330 45.2511   3
   1   3 -12 94.6110 21.2022   5
   1   3 -12 66.7987 38.6135   2
  -1  -3 -12 69.6583 34.9530   5
  -1   3  12 102.036 48.8982   4
  -1  -3 -12 42.4384 16.9704   2
   1  -3  12 116.451 43.4211   2
  -1  -3 -12 20.4655 24.4585   1
  -1   3  12 104.546 33.4638   1
   1   3 -12 123.024 40.1633   1
  -1  -3 -12 199.532 49.0256   1
   1  -3  12 91.0982 43.7992   1
  -1   3  12 112.925 33.1518   3
   1   3 -11 445.658 52.9422   5
   1   3 -11 480.464 89.5285   2
  -1  -3 -11 354.874 55.2955   6
  -1  -3 -11 479.339 73.0957   5
  -1   3  11 352.771 63.7123   3
   1  -3  11 416.471 79.1989   1
  -1  -3 -11 299.049 47.6933   2
   1   3 -11 646.001 86.9456   1
  -1   3  11 317.399 62.2185   1
   1   3 -11 413.120 73.0482   6
  -1  -3 -11 737.470 94.4630   1
  -1   3  11 366.166 67.3640   1
   1   3 -11 507.121 79.0042   1
   1  -3  11 325.402 65.4751   1
   1  -3  11 362.066 77.6863   3
  -1  -3 -11 416.941 69.3646   1
   1  -3  11 586.165 105.880   2
   1  -3  10 11.9313 17.6843   3
  -1   3  10-8.94270 15.3051   1
   1  -3  10 9.63275 20.1912   1
   1   3 -10 22.6053 21.6273   1
   1   3 -10-16.2041 24.0172   2
  -1   3  10 16.4891 21.1654   3
  -1  -3 -10-9.66031 14.3182   5
  -1   3  10-18.8857 27.9918   4
  -1  -3 -10 3.11183 8.42083   2
   1  -3  10-20.1191 29.8199   2
  -1  -3 -10-8.18551 12.1323   1
   1   3 -10 10.2029 21.3864   1
  -1   3  10-8.48698 14.5251   1
   1   3 -10-10.9691 18.7732   6
   1  -3  10 12.1483 20.7914   1
  -1  -3  -9 29622.4 2795.02   5
  -1   3   9 23463.1 2825.49   4
   1  -3   9 34877.9 2874.79   2
  -1  -3  -9 28151.2 2770.33   2
   1   3  -9 34668.1 2806.09   6
   1   3  -9 33047.0 2796.36   1
   1  -3   9 33868.5 2809.40   3
  -1   3   9 24285.3 2782.16   3
   1  -3   9 32187.9 2794.16   1
   1   3  -9 38175.4 2826.10   1
  -1  -3  -9 30744.4 2787.37   1
  -1   3   9 28096.5 2787.47   1
   1   3  -9 31287.0 2829.48   2
  -1   3   9 31226.8 2788.62   1
   1  -3   9 23135.9 2798.74   1
   1   3  -8-10.2228 15.2148   6
  -1  -3  -8 22.5395 13.7084   6
   1  -3   8 7.73583 14.8667   1
   1   3  -8 36.9467 25.8517   1
   1   3  -8 81.8956 42.0710   2
  -1  -3  -8-13.5253 25.9171   1
  -1   3   8 13.4942 11.6299   1
  -1  -3  -8 18.2263 19.1520   5
  -1   3   8 19.8707 24.0869   4
  -1  -3  -8 11.7518 13.0561   2
  -1   3   8-7.66489 14.7315   3
   1  -3   8 45.3495 24.5825   3
  -1  -3  -8 19.2294 12.3426   1
   1  -3   8-9.82944 16.8794   1
  -1   3   7 12832.0 1695.08   4
   1  -3   7 18243.2 1744.66   2
  -1  -3  -7 17394.6 1648.16   2
  -1  -3  -7 20553.8 1673.30   5
   1   3  -7 17517.8 1660.71   1
   1  -3   7 19248.3 1668.81   3
  -1   3   7 16218.3 1662.60   3
  -1   3   7 17513.4 1663.63   1
   1   3  -7 21458.8 1691.16   1
   1  -3   7 20303.0 1662.91   1
  -1   3   7 16323.8 1669.90   5
   1  -3   7 17085.6 1669.23   1
  -1  -3  -7 27017.4 1716.50   1
   1   3  -7 16024.8 1670.04   6
  -1  -3  -7 17225.2 1654.28   6
   1   3  -7 17489.3 1700.49   2
   1   3  -6 29.7746 19.0713   6
   1  -3   6 28.3101 23.5216   3
  -1  -3  -6 19.6959 15.9864   6
  -1   3   6 14.8845 18.0977   1
   1  -3   6 17.4759 15.8603   1
  -1  -3  -6 62.5681 27.6334   5
  -1   3   6 38.5630 43.6892   4
   1  -3   6 2.19946 11.1131   4
   1  -3   6 18.5731 10.5929   4
   1  -3   6-25.6223 38.0168   2
  -1  -3  -6 10.0538 13.7150   1
  -1   3   6 7.75841 23.0649   3
   1   3  -6 25.7766 24.7233   1
  -1   3   6 26.3937 17.5822   1
  -1  -3  -6 13.1846 29.9016   1
   1   3  -5 229620. 23313.7   5
  -1   3   5 297920. 23339.9   5
   1   3  -5 267964. 23373.1   2
  -1  -3  -5 285585. 23345.2   1
   1  -3   5 273203. 23331.0   1
  -1   3   5 268414. 23312.2   1
  -1  -3  -5 264989. 23329.6   5
  -1   3   5 241066. 23372.0   4
   1  -3   5 252910. 23397.4   2
   1  -3   5 267063. 23313.5   4
   1   3  -5 245580. 23319.0   1
   1  -3   5 256410. 23319.3   3
  -1   3   5 262839. 23326.9   3
   1  -3   5 255507. 23313.8   1
   1   3  -5 228438. 23335.7   1
  -1   3   5 251916. 23324.4   1
  -1  -3  -5 252780. 23310.1   1
   1   3  -5 220814. 23333.7   6
  -1  -3  -5 261497. 23321.4   6
   1  -3   4 252.877 49.9883   3
   1   3  -4 505.712 79.0602   1
  -1  -3  -4 525.018 71.3525   1
  -1  -3  -4 323.995 56.1663   6
   1   3  -4 421.217 54.6230   5
  -1   3   4 314.925 63.5295   5
   1   3  -4 643.522 114.968   2
  -1   3   4 425.099 90.3998   4
   1  -3   4 470.812 73.7049   4
  -1   3   4 255.654 56.2145   3
  -1   3   4 396.168 60.2283   1
   1  -3   4 294.052 99.2185   2
   1  -3   4 318.634 47.3354   1
   1   3  -4 325.872 62.7375   6
   1  -3   4 405.606 62.2546   1
  -1  -3  -4 357.414 50.0457   1
  -1   3   4 347.606 47.6094   1
   1   3  -4 359.184 52.2271   1
   1   3  -3 125.183 33.0145   5
   1   3  -3 172.171 40.0789   1
  -1   3   3 147.778 28.7171   1
  -1  -3  -3 74.3744 26.8148   1
   1   3  -3 102.661 26.2544   1
  -1  -3  -3 247.500 38.4356   1
   1   3  -3 209.498 63.8868   2
  -1   3   3 251.100 50.3165   5
  -1   3   3 111.607 48.3216   4
  -1   3   3 124.452 35.1066   3
   1  -3   3 180.543 37.4837   3
   1  -3   3 179.394 30.2616   1
   1  -3   3 159.028 77.1781   2
   1  -3   3 161.514 36.7231   1
  -1   3   3 117.751 32.3854   1
  -1   3   2 85.4917 33.1806   5
  -1  -3  -2 31.4398 18.1794   5
  -1   3   2 28.2911 13.9010   1
  -1  -3  -2 24.5219 10.9248   1
  -1   3   2 28.0141 34.1053   4
   1  -3   2 22.8313 15.1172   1
  -1  -3  -2 36.2603 13.2825   1
  -1   3   2 54.1136 19.4512   1
  -1   3   2 56.4916 22.9132   3
   1   3  -2 90.5418 23.7186   1
   1   3  -2 53.3965 50.6520   2
   1  -3   2 51.2050 15.8870   1
   1  -3   2 40.7885 46.3229   2
   1  -3   2 34.1763 19.2405   3
  -1   3   1 9188.55 811.558   5
   1  -3   1 11384.2 859.489   2
  -1  -3  -1 7578.60 766.194   1
  -1   3   1 8976.83 783.539   1
  -1   3   1 9356.62 819.785   4
   1   3  -1 8510.53 796.048   6
   1   3  -1 7888.31 772.287   1
  -1  -3  -1 8469.65 766.585   1
  -1   3   1 7814.08 776.419   1
   1  -3   1 8353.01 787.853   3
   1   3  -1 8547.97 815.552   3
   1  -3   1 7035.90 776.607   1
   1  -3   1 8168.99 781.202   1
   1   3  -1 10437.9 774.855   1
   1   3  -1 12081.8 863.815   2
   1  -3   1 8553.25 784.809   3
   1   3   0 1.68694 6.12551   1
   1  -3   0-5.12083 9.79915   1
  -1   3   0 10.9949 16.2966   5
   1   3   0 17.6141 30.1459   2
  -1  -3   0 1.58774 5.26326   1
  -1   3   0 4.46665 11.4672   1
  -1   3   0-10.9730 23.0008   4
   1  -3   0 5.75628 13.0329   3
   1   3   0-12.4141 18.4000   3
   1  -3   0-4.14079 8.68020   1
   1   3   0 1.80859 3.79254   1
  -1   3   0-11.8953 17.6311   6
   1   3   0 8.21082 15.7115   6
  -1  -3   0 4.21520 4.77295   1
  -1   3   0-5.51487 9.43910   1
  -1   3  -1 10073.6 842.665   5
   1  -3  -1 9738.78 853.457   2
  -1   3  -1 9241.18 833.343   4
  -1   3  -1 6517.90 812.284   1
  -1  -3   1 9972.36 835.227   4
   1   3   1 9480.89 846.577   3
   1   3   1 7926.36 795.851   1
  -1  -3   1 6951.34 799.529   1
   1  -3  -1 8546.01 811.575   1
   1   3   1 10025.3 799.661   1
  -1   3  -1 8556.64 840.801   6
   1   3   1 7929.70 820.820   6
  -1   3  -1 10158.1 820.211   1
  -1  -3   1 11511.6 807.314   1
   1   3   1 11538.4 887.134   2
  -1   3  -2 71.9846 34.2852   6
   1   3   2 32.5804 22.4022   6
  -1   3  -2 71.4441 27.4656   4
  -1   3  -2 47.4303 22.4746   1
  -1  -3   2 51.4615 15.6082   1
  -1  -3   2 26.4116 25.3056   4
   1   3   2 38.6127 24.9518   3
   1   3   2 34.2373 11.7528   1
   1  -3  -2 15.6305 13.2316   1
   1   3   2 55.5039 13.8410   1
  -1   3  -2 21.9934 25.2173   5
  -1  -3   2 64.9246 22.0822   5
   1  -3  -2 114.599 36.9110   2
  -1   3  -2 5.30865 18.0444   1
  -1  -3   2 34.7219 20.8073   1
   1  -3  -2 66.5687 20.0018   1
  -1  -3   3 190.411 32.3055   1
   1  -3  -3 144.331 32.6905   1
   1   3   3 229.912 34.1676   1
   1  -3  -3 157.415 42.9964   6
  -1   3  -3 214.382 49.2516   5
  -1   3  -3 86.0726 38.1579   6
   1   3   3 180.716 58.3132   2
  -1   3  -3 247.859 42.9923   4
   1   3   3 160.535 52.9764   4
  -1   3  -3 117.217 32.6835   1
   1  -3  -3 178.729 34.0852   1
  -1  -3   3 248.294 50.2936   1
  -1  -3   3 174.189 39.6161   4
   1   3   3 76.7934 37.9171   3
   1  -3  -3 223.825 49.5711   2
   1   3   3 157.169 27.2881   1
  -1   3  -3 147.778 32.5104   1
   1  -3  -3 150.948 33.5665   3
   1   3   4 352.633 74.4536   3
   1  -3  -4 326.898 54.0844   3
  -1  -3   4 392.917 64.3547   3
   1   3   4 301.271 47.2041   1
  -1  -3   4 308.159 49.2085   1
  -1   3  -4 400.556 60.5585   1
  -1  -3   4 401.626 50.6521   5
   1  -3  -4 450.954 74.5003   6
  -1   3  -4 351.211 63.3704   5
   1   3   4 364.280 85.3939   2
  -1   3  -4 404.445 56.4827   4
   1   3   4 304.450 68.5535   4
   1  -3  -4 338.936 63.9414   2
  -1  -3   4 306.448 54.9346   4
   1  -3  -4 343.177 51.8111   1
   1  -3  -4 365.806 50.9919   1
  -1   3  -4 384.928 57.8869   1
  -1  -3   4 382.621 76.2315   1
  -1   3  -5 288768. 23273.2   5
  -1  -3   5 249140. 23242.9   5
   1   3   5 208655. 23281.0   2
   1  -3  -5 238242. 23258.9   2
  -1  -3   5 255813. 23291.2   1
  -1   3  -5 239636. 23258.2   1
   1   3   5 259395. 23250.8   1
   1   3   5 285678. 23289.1   4
  -1  -3   5 233245. 23252.5   4
  -1  -3   5 239172. 23262.4   3
   1  -3  -5 251715. 23255.1   3
   1   3   5 278667. 23284.3   3
   1  -3  -5 268765. 23275.8   6
   1  -3  -5 254615. 23255.1   1
  -1   3  -5 262442. 23252.9   1
   1   3   5 281421. 23273.5   1
   1  -3  -5 266008. 23250.2   1
  -1  -3   5 267425. 23250.3   1
  -1   3  -6 23.5013 30.2656   6
  -1  -3   6 8.40581 16.2701   3
  -1  -3   6 29.2577 19.5478   1
   1   3   6 23.4934 28.5369   1
   1  -3  -6 42.2419 24.0348   6
  -1  -3   6 55.8371 18.0850   5
   1  -3  -6 34.5315 16.5172   1
   1   3   6 12.7624 15.6383   3
   1   3   6 13.7651 28.9570   4
  -1  -3   6 11.9813 13.7829   4
   1   3   6 38.4919 34.8068   2
   1  -3  -6 62.1352 39.8649   2
  -1   3  -6 18.8210 18.7582   1
   1   3   6 11.0217 15.1129   1
  -1   3  -6 25.8528 22.2585   1
   1  -3  -6 49.4524 26.4652   2
   1  -3  -7 17617.1 1665.67   2
   1   3   7 23058.8 1692.44   2
  -1   3  -7 19790.1 1677.59   1
  -1  -3   7 21847.5 1722.76   1
   1   3   7 18482.8 1660.56   1
  -1  -3   7 16719.6 1644.97   5
  -1   3  -7 16218.6 1668.50   5
   1   3   7 17151.1 1698.83   4
  -1  -3   7 18339.2 1657.53   4
   1  -3  -7 15856.6 1669.60   6
  -1   3  -7 16242.7 1677.27   6
   1   3   7 18701.7 1686.64   3
   1  -3  -7 17304.8 1656.19   1
  -1  -3   7 17251.9 1664.65   3
   1   3   7 23798.3 1705.56   1
   1  -3  -7 17661.0 1659.50   1
  -1   3  -7 17884.4 1661.19   1
  -1  -3   7 19588.3 1662.59   1
  -1   3  -8 26.3672 19.9382   5
  -1  -3   8 5.26774 6.49675   5
  -1   3  -8 22.4229 21.4892   1
  -1  -3   8 69.2739 36.3228   1
   1  -3  -8 6.06180 10.4498   1
  -1   3  -8-11.1316 16.5464   6
  -1  -3   8 21.5669 13.8981   4
   1   3   8 36.9580 29.6100   2
   1  -3  -8 10.0073 13.5979   2
  -1   3  -8 6.87763 11.8372   1
   1  -3  -8 14.9635 14.3708   1
   1   3   8 39.5564 27.6664   1
  -1  -3   8 23.6212 16.5516   3
   1  -3  -8 8.78284 16.8523   6
   1   3   8 12.1328 18.0263   3
   1  -3  -9 23620.1 2616.92   2
   1   3   9 34297.0 2680.65   4
   1   3   9 42282.0 2647.36   2
   1  -3  -9 25332.3 2613.04   2
   1   3   9 31859.2 2637.73   1
  -1   3  -9 29641.7 2659.97   1
  -1  -3   9 38879.0 2701.74   1
  -1   3  -9 27857.3 2649.12   6
   1   3   9 29160.0 2651.30   3
  -1   3  -9 26234.8 2635.23   5
  -1  -3   9 27701.5 2611.84   5
  -1  -3   9 26090.5 2631.19   3
   1   3   9 46261.8 2694.43   1
   1  -3  -9 28837.6 2638.38   1
  -1  -3   9 30630.5 2635.64   1
  -1   3  -9 29525.8 2633.20   1
   1  -3 -10 6.61092 12.6725   1
  -1  -3  10 49.7118 34.7419   1
  -1   3 -10 13.8056 20.4763   1
  -1  -3  10 7.53926 17.0861   3
  -1   3 -10-10.6055 22.2430   6
  -1   3 -10-8.21776 14.0848   5
   1  -3 -10 8.33486 8.39778   2
   1   3  10 11.7247 18.7856   2
  -1  -3  10 11.2966 8.46143   5
   1   3  10 16.3667 31.3263   4
  -1  -3  10 24.4551 13.9020   4
  -1   3 -10 7.76844 11.5391   1
   1   3  10-8.15327 15.6194   1
   1   3  10 11.7822 17.4796   3
  -1  -3  10 8.44858 14.4793   1
   1  -3 -10-9.85062 14.6199   1
   1   3  10-13.1269 25.1293   1
   1  -3 -10 12.1052 8.82236   2
  -1  -3  11 393.731 64.4271   3
   1   3  11 461.234 57.6731   2
   1  -3 -11 241.318 64.3818   1
  -1  -3  11 422.012 69.6881   1
  -1  -3  11 420.089 49.3508   5
  -1   3 -11 403.916 65.6797   5
   1   3  11 541.642 95.6170   4
  -1  -3  11 488.269 58.7883   4
   1   3  11 466.619 71.8738   1
  -1   3 -11 394.465 67.1398   1
   1   3  11 776.756 103.896   1
   1   3  11 425.370 75.3615   3
  -1  -3  11 812.393 113.685   1
   1  -3 -11 346.117 62.2154   1
   1  -3 -11 485.484 67.5395   6
  -1   3 -11 457.322 74.6037   6
  -1   3 -12 192.366 43.7140   6
  -1  -3  12 82.9188 27.8984   3
   1  -3 -12 11.5074 21.4202   1
   1   3  12 163.026 47.5289   1
  -1  -3  12 69.7872 29.5223   1
   1  -3 -12 91.9037 30.2110   6
  -1   3 -12 130.956 32.4354   5
   1   3  12 61.6397 18.3285   2
  -1  -3  12 89.1503 17.9655   5
   1  -3 -12 86.8868 28.3188   5
   1   3  12 69.2975 34.2032   4
  -1  -3  12 61.9756 20.5177   4
  -1   3 -12 79.8595 34.9867   1
  -1  -3  12 122.950 46.3304   1
   1  -3 -12 138.329 31.6622   1
   1   3  12 85.5636 32.4907   3
   1   3  12 152.868 37.5212   1
   1  -3 -13 233.527 41.9318   6
  -1   3 -13 206.843 49.0619   6
  -1   3 -13 308.097 49.9276   5
   1   3  13 219.741 56.9950   1
  -1  -3  13 180.246 46.2574   1
  -1  -3  13 124.629 37.2620   3
   1  -3 -13 287.280 49.6265   5
  -1  -3  13 228.846 32.5243   5
   1   3  13 245.114 70.0027   4
  -1  -3  13 222.080 35.5752   4
  -1   3 -13 257.135 48.3431   1
   1  -3 -13 269.604 46.9757   1
   1   3  13 184.511 50.1615   3
   1   3  13 159.618 45.6859   1
   1  -3 -14 117.502 29.8993   6
  -1   3 -14 139.084 39.6230   6
  -1   3 -14 119.276 33.1934   5
   1   3  14 216.054 55.6692   1
  -1  -3  14 55.1265 27.7156   1
   1  -3 -14 56.6712 36.9864   1
  -1  -3  14 155.814 36.4279   3
   1  -3 -14 149.956 35.4479   5
   1   3  14 52.3279 35.4827   4
  -1  -3  14 125.292 26.5906   4
   1   3  14 154.817 45.7734   3
  -1  -3  14 153.639 49.3024   1
   1  -3 -14 142.742 35.7891   1
  -1   3 -14 216.118 45.3106   1
   1   3  14 72.9486 31.9351   1
   1  -3 -15 60123.4 5303.35   5
  -1  -3  15 56653.1 5291.61   4
   1  -3 -15 61875.4 5313.62   1
  -1  -3  15 63819.0 5312.23   3
   1   3  15 48925.8 5311.92   1
  -1  -3  15 61797.7 5332.35   1
  -1   3 -15 57859.4 5317.03   6
   1  -3 -15 59881.6 5299.39   6
   1   3  15 45504.4 5329.52   4
  -1   3 -15 61875.1 5311.01   5
   1  -3 -15 49770.6 5312.84   1
   1   3  15 70104.9 5333.17   1
  -1   3 -15 56642.6 5315.25   1
   1   3  16 11.3232 19.5364   1
  -1  -3  16-10.8609 9.61740   1
   1  -3 -16 42.9954 24.4612   1
  -1   3 -16 22.5339 21.7003   6
   1  -3 -16 13.8341 14.7082   5
  -1  -3  16 12.8371 24.6876   1
   1   3  16 10.6983 20.6197   1
  -1   3 -16 31.5841 22.2060   1
  -1  -3  16 60.9214 26.1832   3
   1  -3 -16 19.1952 18.5304   1
  -1   3 -16 42.4917 32.1629   1
   1  -3 -16 39.1699 20.2936   6
   1   3  16 49.6866 31.7876   4
  -1  -3  17 26178.4 2370.04   4
   1  -3 -17 30238.9 2377.86   5
   1  -3 -17 22989.0 2382.73   1
   1   3  17 27844.5 2399.17   1
  -1  -3  17 18661.1 2377.41   1
  -1   3 -17 19873.5 2379.11   1
  -1   3 -17 27078.1 2386.75   5
  -1  -3  17 26197.2 2399.89   1
  -1   3 -17 32045.1 2415.96   1
  -1   3 -17 26006.0 2390.70   6
   1  -3 -17 29094.2 2375.26   6
   1  -3 -18 35.1869 19.2632   5
  -1   3 -18 11.4396 19.7922   6
   1   3  18 14.9270 25.7110   4
  -1  -3  18 54.5770 25.6115   4
   1   3  18-14.7724 25.4482   3
  -1   3 -18 20.8626 22.0566   5
  -1   3 -18 39.9139 25.6227   1
   1  -3 -18 34.0789 21.2283   6
  -1  -3  18 56.2579 27.3870   3
  -1   3 -19 16126.1 1364.20   6
  -1  -3  19 17160.7 1371.47   3
   1   3  19 16304.9 1385.19   3
   1   3  19 16010.3 1377.44   4
  -1   3 -19 17647.0 1366.72   5
  -1  -3  20 7.24047 15.1800   4
  -1   3 -20 11.3184 21.6598   5
  -1  -3  20 12.2139 20.9060   3
   1   3  20 16.2197 19.6313   3
   1   3  20-13.0075 19.2818   4
  -1   3 -20 11.3598 16.8401   6
   1  -3 -20 7.07100 13.5338   6
   1  -3 -20-7.74505 13.2591   5
   1  -3 -21 152.198 36.3135   5
  -1  -3  21 126.407 40.5224   3
   1   3  21 216.828 51.7868   4
   1   3  21 233.723 62.5426   3
   1  -3 -21 186.820 40.9222   6
  -1   3 -21 126.638 46.6802   5
  -1   3 -22 22.9597 25.9931   5
   1   3  22-16.8958 20.4499   3
   1   3  22 11.1308 19.0530   4
  -1   3 -22 21.3051 15.7926   6
   1  -3 -22-7.80236 13.3579   6
   1  -3 -22 7.67193 9.29084   5
  -1  -3  22-12.3589 14.9604   3
  -1  -3  23 326.915 55.6993   2
   1   3  23 151.019 57.0435   3
   1   3  23 349.476 62.4526   4
  -1   3 -23 272.778 54.4548   6
  -1  -3  23 230.605 56.2359   3
   1  -3 -23 217.927 44.9547   5
   1   3  24-9.51360 18.2106   4
  -1   3 -24 9.46841 14.0424   6
   1  -3 -24 7.53154 11.1738   6
  -1  -3  24 14.9696 14.3303   2
   1  -3 -24 6.81458 11.6732   5
   1   3  24-16.3274 19.7652   3
  -1   3 -24 10.7167 15.8915   5
   1   3  25 4902.48 557.222   3
  -1  -3  25 5813.79 529.608   2
   1  -3 -25 5797.63 525.434   5
  -1   3 -25 5387.09 538.707   5
  -1   3 -25 5353.92 532.856   6
   1  -3 -25 5204.44 526.043   6
  -1   3 -26 24.3305 15.7653   6
   1  -3 -26 16.8733 14.7038   5
  -1   3 -26 28.0157 22.7729   5
   1   3  26 14.5839 21.7936   3
   1  -3 -26 61.6181 21.9173   6
   1   3  26 32.7214 19.9934   4
  -1  -3  27 12649.0 1183.76   2
   1   3  27 11437.4 1185.26   4
   1  -3 -27 13377.9 1180.80   6
  -1   3 -27 12125.4 1186.27   6
  -1   3 -27 14804.4 1197.41   5
   1   3  27 14187.0 1222.06   3
  -1  -3  27 11759.4 1190.16   3
  -1  -3  28 15.5005 13.3135   3
  -1  -3  28 12.1446 13.7955   2
   1   3  28 12.2192 14.8317   3
   1  -3 -28 18.6750 12.6856   5
   1  -3 -28 9.59308 10.1190   6
   1   3  28 7.12309 13.6778   4
  -1   3 -28 6.80183 8.31066   6
   1   3  29 2827.39 304.022   4
   1  -3 -29 3170.20 297.785   6
  -1   3 -29 3118.86 304.521   6
   1  -3 -29 3239.01 296.974   5
   1   3  29 3619.63 331.562   3
  -1  -3  29 2593.93 302.922   3
   1  -3 -30 3.85378 8.07899   5
   1   3  30 9.83446 14.5769   3
   1  -3 -30-4.11773 10.5718   6
   1   3  31 961.936 110.897   4
  -1   4  30 53.9136 26.3442   3
   1  -4  30 34.4268 15.9369   2
  -1   4  29 12.0738 14.6124   3
   1  -4  29-5.89529 11.2817   2
   1  -4  28 30.6865 15.2517   2
  -1   4  28 43.0007 19.2662   4
  -1   4  28 51.3853 31.2845   3
   1  -4  28 36.0274 15.7980   3
   1   4 -27-7.64177 9.25452   6
  -1   4  27 6.51107 9.65678   4
   1  -4  27-6.30448 13.2194   2
  -1  -4 -27-4.01756 6.88473   5
   1  -4  27-6.49492 9.63286   3
   1   4 -26 8.44960 10.2317   6
   1  -4  26-6.37725 7.72572   2
  -1  -4 -26 4.32490 6.41994   5
  -1   4  26 6.91149 13.2296   4
   1  -4  26 7.04859 12.0685   3
  -1   4  26-14.7751 17.8840   3
  -1   4  25-15.2572 18.4655   3
   1  -4  25-7.63205 9.23917   3
   1  -4  25 6.65949 11.3999   2
  -1  -4 -25 4.66078 8.92135   5
  -1   4  25 7.30404 8.84234   4
  -1  -4 -24 72.2224 20.9272   6
   1  -4  24 33.2285 16.7741   3
   1  -4  24 69.7000 23.7133   2
  -1  -4 -24 61.2263 18.7822   5
  -1   4  24 54.4493 20.6750   4
  -1   4  23-14.9305 22.1318   3
   1   4 -23 10.9263 16.1978   6
  -1  -4 -23 10.9161 12.3614   6
  -1   4  23-8.29154 12.2936   4
   1  -4  23 14.3739 16.2747   2
   1  -4  23-8.96717 17.1614   3
  -1  -4 -23 5.47570 9.37693   5
  -1   4  22 56.8670 33.4479   3
  -1  -4 -22 119.730 27.1812   5
   1  -4  22 48.7435 23.8723   3
   1  -4  22 113.538 31.0446   2
  -1   4  22 106.308 32.5534   4
   1   4 -22 81.3512 31.1906   6
  -1   4  21 13.7788 26.3735   3
  -1  -4 -21-6.40346 10.9790   5
   1  -4  21-10.4635 20.0325   3
  -1   4  21-9.36823 16.0468   4
  -1  -4 -21-6.92105 13.2596   6
   1   4 -21-12.1507 14.7192   6
   1  -4  21-7.81740 11.6054   2
   1  -4  20 11.3810 13.8011   3
   1  -4  20 8.30005 14.2322   2
  -1   4  20 10.0361 17.1987   4
   1   4 -20 12.4798 18.5180   6
  -1  -4 -20 7.35900 12.6251   6
  -1   4  19-11.5677 14.0792   3
  -1  -4 -19 22.7053 15.9350   5
   1  -4  19 12.0277 20.6396   3
   1  -4  19 25.9133 22.2255   2
  -1   4  19 10.7559 16.0124   4
  -1  -4 -19 20.7095 16.7755   6
   1   4 -19 12.5801 18.7061   6
  -1   4  18 10.5156 17.9978   3
   1  -4  18 12.9690 15.6958   3
  -1  -4 -18-8.27447 14.1625   5
   1  -4  18 9.25981 17.7192   2
  -1  -4 -18 6.19101 15.8944   6
   1   4 -18 12.4599 23.8422   6
  -1   4  18-11.5215 17.0777   4
  -1   4  17 29.6855 24.0537   3
   1  -4  17 9.97134 22.6856   2
   1  -4  17 13.0326 19.4450   3
  -1  -4 -17 8.68433 16.7663   5
   1   4 -17 24.3085 25.5740   6
   1   4 -17 34.2243 13.8781   5
  -1   4  17 60.8996 33.0349   4
  -1   4  16 38.9790 28.5237   4
   1   4 -16 80.9711 33.7456   1
   1  -4  16 106.316 36.2411   2
   1   4 -16 113.781 23.5166   5
   1   4 -16 152.568 41.0562   6
  -1  -4 -16 116.912 27.0196   6
  -1   4  16 108.505 31.1436   3
  -1  -4 -16 43.8179 26.2774   5
  -1   4  16 43.4966 27.6512   1
  -1  -4 -15-9.07877 11.0091   5
  -1   4  15 8.53468 12.6690   3
   1   4 -15 25.1644 28.4953   1
   1  -4  15 23.1521 24.2746   2
  -1  -4 -15 11.5986 22.2045   1
   1   4 -15 8.38210 11.9152   5
  -1   4  15 9.85528 18.8707   1
  -1  -4 -15 15.6781 13.4344   6
   1   4 -15 11.2556 16.6972   6
   1  -4  15 15.9325 23.6249   1
   1  -4  15-12.6426 21.6485   3
   1   4 -14 133.022 25.4217   5
  -1  -4 -14 111.418 29.4359   6
  -1   4  14 166.781 40.2464   1
   1   4 -14 158.165 53.6455   2
   1   4 -14 184.360 43.3033   6
   1   4 -14 128.188 42.9340   1
   1  -4  14 151.971 45.0763   2
   1  -4  14 168.707 55.2040   1
   1  -4  14 156.696 45.4730   3
  -1   4  14 103.322 32.1190   3
   1  -4  13 149.931 42.8495   3
  -1   4  13 89.3364 29.2512   1
   1  -4  13 118.418 34.3954   1
  -1  -4 -13 88.5585 23.6942   6
   1   4 -13 112.116 23.4524   5
  -1  -4 -13 124.761 32.7330   5
   1   4 -13 106.578 42.1941   2
  -1   4  13 76.3911 46.1952   4
   1   4 -13 84.1074 32.4671   1
   1  -4  13 125.180 45.4548   2
  -1  -4 -13 44.9788 16.0408   2
  -1  -4 -13 205.849 43.6026   1
  -1   4  13 77.3329 25.5371   3
   1  -4  13 99.1002 39.2889   1
   1   4 -13 155.664 38.7602   6
   1  -4  12 183.122 43.1010   3
   1  -4  12 54.6456 27.2309   1
   1   4 -12 73.0053 24.2786   1
   1   4 -12 64.0734 37.2641   2
  -1  -4 -12 85.2689 23.1072   6
  -1  -4 -12 92.4590 30.8686   5
  -1   4  12 79.2763 36.9049   4
   1   4 -12 112.235 34.0931   1
  -1   4  12 130.726 31.0114   1
  -1  -4 -12 52.3457 20.4508   1
  -1  -4 -12 122.035 31.1121   1
   1  -4  12 137.735 51.4386   2
  -1   4  12 76.6394 26.8054   3
   1  -4  12 54.2558 31.9660   1
   1   4 -12 119.693 35.1996   6
   1   4 -11 58.9887 25.3265   6
  -1  -4 -11 25.2475 15.7206   6
   1  -4  11 28.4982 20.0222   1
   1   4 -11 20.4759 17.6473   1
   1   4 -11-8.38940 12.6107   1
  -1  -4 -11 12.7961 12.4214   1
   1   4 -11 26.6729 12.7906   5
   1   4 -11 34.3962 29.5087   2
  -1  -4 -11 23.9220 16.8458   5
  -1   4  11 16.2650 27.9161   4
  -1  -4 -11 5.62152 8.59278   2
   1  -4  11 84.2376 47.8616   2
  -1   4  11 7.79418 11.7417   3
   1  -4  11 50.1943 27.2468   3
   1  -4  11 9.63834 20.3118   1
   1   4 -10 81.3292 20.9445   5
   1   4 -10 108.975 54.1641   2
   1   4 -10 29.2433 20.6501   1
  -1   4  10 45.4811 22.3131   1
  -1  -4 -10 12.0232 12.9368   1
  -1  -4 -10 110.855 29.3506   5
  -1   4  10 32.9224 28.7878   4
   1  -4  10 102.499 33.2197   3
  -1   4  10 32.2232 20.0002   1
   1   4 -10 48.2954 20.4565   1
  -1  -4 -10 74.4543 21.0565   1
  -1   4  10 71.8543 25.3343   3
   1   4 -10 95.8778 29.0313   6
  -1  -4 -10 58.5007 19.6758   6
  -1  -4  -9 168.080 30.8139   6
   1   4  -9 149.645 33.6976   1
  -1   4   9 164.627 33.4935   1
   1  -4   9 70.8127 30.0395   1
  -1   4   9 90.3486 29.3030   1
  -1  -4  -9 85.6702 26.4355   1
   1   4  -9 102.090 24.0572   5
   1   4  -9 115.298 48.1272   2
  -1  -4  -9 146.817 36.5177   5
   1  -4   9 126.802 36.0943   1
   1  -4   9 161.078 63.3428   2
  -1  -4  -9 163.079 28.7551   1
  -1   4   9 125.229 33.7621   3
   1  -4   9 131.056 34.6045   3
   1   4  -9 167.016 40.4631   6
  -1   4   9 246.306 62.4851   4
   1   4  -8 81.7161 19.3892   5
  -1  -4  -8 28.6112 16.8636   6
  -1   4   8 42.3053 20.5384   1
   1  -4   8 19.7239 19.4094   1
   1   4  -8 25.9084 16.3216   1
   1  -4   8 56.0590 20.3999   3
  -1   4   8 35.5348 18.8017   1
   1   4  -8 52.2119 19.7560   1
  -1  -4  -8 66.6476 20.2719   1
  -1   4   8 96.7722 41.6538   4
   1  -4   8 48.1344 10.5192   4
   1  -4   8 21.6259 41.6289   2
  -1  -4  -8 49.5175 15.2512   1
  -1   4   8 79.9119 25.9865   3
   1   4  -8 9.79132 19.2780   6
   1  -4   8 59.9543 28.3205   1
   1   4  -7 410.231 50.4367   5
  -1  -4  -7 277.621 49.1644   6
  -1   4   7 296.981 54.8726   5
   1  -4   7 361.032 61.1979   1
   1   4  -7 270.207 47.8498   1
  -1   4   7 284.636 48.1737   1
  -1  -4  -7 466.453 62.0216   5
   1   4  -7 205.666 72.0122   2
   1   4  -7 286.890 44.9639   1
  -1   4   7 255.091 50.7760   1
   1  -4   7 295.339 40.3619   4
  -1   4   7 358.859 76.4252   4
   1  -4   7 297.931 38.3305   4
  -1   4   7 299.203 54.8109   3
   1  -4   7 318.576 91.8310   2
   1  -4   7 374.167 52.0422   3
   1  -4   7 354.847 54.5563   1
   1   4  -6 305.869 83.4488   2
  -1   4   6 263.391 39.1700   1
   1   4  -6 168.817 31.6520   1
  -1  -4  -6 126.711 25.2404   1
  -1   4   6 249.160 47.6293   5
   1   4  -6 208.229 36.2601   5
  -1  -4  -6 227.818 42.9454   6
   1   4  -6 278.779 39.2233   1
   1  -4   6 222.561 44.5885   1
  -1  -4  -6 266.487 49.3648   5
  -1   4   6 208.238 61.0308   4
   1  -4   6 258.900 40.0727   4
   1  -4   6 236.339 31.2248   4
   1  -4   6 163.061 68.5089   2
  -1  -4  -6 115.093 34.1417   1
  -1   4   6 198.540 37.9771   1
   1  -4   6 165.068 35.1791   3
   1   4  -5 9.76679 16.7174   6
   1  -4   5-5.96430 7.22242   1
   1  -4   5-6.06214 11.6025   3
   1  -4   5 13.0734 16.7829   1
   1   4  -5 11.5091 11.3751   1
   1   4  -5 16.3104 13.1615   5
  -1   4   5-8.85052 10.7138   5
  -1  -4  -5 7.50096 14.3551   5
  -1  -4  -5 4.00068 4.84829   1
  -1  -4  -5-2.36873 7.31288   1
  -1   4   5-3.89138 7.45042   1
   1   4  -5-21.7623 32.2564   2
   1  -4   5 23.0757 27.9270   2
   1   4  -4 23.0736 39.4905   2
   1   4  -4-3.11195 5.33362   1
  -1   4   4 2.91952 7.90553   1
  -1  -4  -4-7.69082 13.1656   5
  -1   4   4 13.1593 19.5064   4
  -1   4   4 7.59424 11.2595   1
   1  -4   4-5.02020 10.5267   1
   1   4  -4 5.66686 13.7189   5
  -1  -4  -4 7.84416 11.6299   6
  -1   4   4 9.07280 15.5303   5
   1   4  -4-9.60215 16.4362   6
   1  -4   4-22.0653 32.7057   2
   1   4  -4 7.86450 8.39849   1
   1  -4   4 5.07519 11.4940   1
   1  -4   4 5.89708 7.14225   3
  -1   4   3 582.000 85.6728   5
   1   4  -3 587.664 74.5894   5
  -1  -4  -3 589.102 79.9506   5
  -1   4   3 651.244 97.6144   4
   1   4  -3 590.573 61.1235   1
  -1   4   3 649.081 82.0972   3
   1  -4   3 611.190 74.0335   3
   1  -4   3 486.520 67.8793   1
   1  -4   3 560.319 67.9345   1
   1  -4   3 754.731 124.381   2
   1   4  -3 624.010 85.8728   6
  -1   4   3 558.439 66.8586   1
  -1   4   3 521.627 60.7615   1
   1   4  -3 609.224 138.558   2
  -1   4   2 45.0973 29.0001   4
   1  -4   2 11.6902 11.3307   3
  -1   4   2 9.43501 12.4657   1
   1   4  -2 25.5640 53.6155   2
   1  -4   2 28.1965 10.6728   1
  -1   4   2 15.8872 8.17482   1
   1   4  -2 44.2329 18.6319   6
  -1   4   2 18.9445 18.2155   5
  -1   4   1 165.348 24.3753   1
  -1   4   1 177.377 28.9783   1
   1  -4   1 257.740 62.2938   2
  -1   4   1 211.924 45.1314   5
  -1   4   1 228.296 48.1701   4
   1   4  -1 265.296 97.7095   2
   1   4  -1 183.014 40.0618   6
   1   4   0 369.981 61.3833   6
   1   4   0 467.388 72.9001   3
  -1   4   0 354.114 42.7840   1
  -1   4   0 342.756 63.2982   5
  -1   4   0 408.819 67.1050   4
  -1   4   0 315.006 44.5076   1
   1  -4   0 429.641 46.8658   1
   1  -4   0 377.069 78.2689   2
  -1   4  -1 164.961 27.8673   1
   1   4   1 192.666 47.8783   3
  -1  -4   1 147.790 36.9959   4
   1  -4  -1 199.545 27.8372   1
   1  -4  -1 216.689 56.4132   2
  -1   4  -1 238.776 47.6884   5
  -1   4  -1 236.650 48.4840   6
   1   4   1 223.832 44.4737   6
   1   4   1 75.6350 55.7663   2
  -1   4  -1 208.378 29.4743   1
  -1   4  -1 227.382 45.3140   4
  -1   4  -2 10.0734 11.1748   1
   1   4   2 57.1654 25.9049   3
  -1  -4   2 8.22342 12.2307   4
   1  -4  -2 10.5529 22.1433   2
   1   4   2 49.0245 55.5061   2
  -1   4  -2 43.4244 24.5997   6
  -1   4  -2 15.7570 20.2511   4
   1  -4  -2 6.54898 6.81148   1
  -1   4  -2-3.78959 11.2794   1
   1   4   3 714.449 124.682   2
   1  -4  -3 742.423 87.6827   2
  -1  -4   3 425.893 52.8980   1
  -1   4  -3 650.328 66.1396   1
   1  -4  -3 496.865 79.1820   6
  -1  -4   3 703.357 79.0350   4
   1   4   3 465.910 82.4646   3
  -1  -4   3 374.832 51.4321   1
  -1   4  -3 488.251 60.3086   1
  -1   4  -3 652.517 87.9492   6
  -1   4  -4-6.24536 10.6927   4
   1   4   4 11.4648 21.9395   4
  -1  -4   4 8.17177 12.1155   3
  -1   4  -4-11.1048 16.4617   6
  -1  -4   4-6.89209 11.7992   4
  -1   4  -4 9.38858 11.3657   5
   1  -4  -4 6.43401 9.13504   1
   1   4   4-22.4379 33.2580   2
  -1   4  -4 4.20660 8.05460   1
   1  -4  -4 3.88053 5.75916   1
   1  -4  -4 8.26110 14.1416   2
   1   4   5-19.5673 29.0121   2
  -1  -4   5 7.16874 9.23377   1
   1   4   5 10.8658 6.41652   1
   1  -4  -5 4.40850 8.47044   1
  -1   4  -5 21.9431 23.0103   6
   1   4   5 11.7922 22.5770   4
  -1  -4   5 7.99084 11.8686   3
  -1  -4   5 6.23075 9.26691   4
   1  -4  -5 8.44951 10.2543   1
  -1   4  -5 32.2262 18.2566   1
  -1   4  -5 4.78015 9.17886   1
  -1   4  -5-9.21457 15.7890   5
  -1  -4   5 5.60010 13.5761   1
   1  -4  -6 288.932 54.8174   6
  -1   4  -6 265.067 52.1466   1
  -1   4  -6 215.736 40.1384   1
  -1   4  -6 183.380 45.6047   6
  -1   4  -6 294.149 52.2484   5
   1   4   6 296.613 70.9521   2
   1  -4  -6 271.062 43.5384   1
  -1  -4   6 228.435 34.5878   1
   1   4   6 215.637 31.9511   1
   1   4   6 182.677 52.3601   4
   1  -4  -6 160.554 40.9151   2
  -1  -4   6 218.027 38.7728   4
   1  -4  -6 282.580 41.1410   1
  -1  -4   6 258.697 50.7535   1
  -1  -4   6 229.510 43.3031   3
   1   4   6 248.547 33.0871   1
  -1   4  -7 253.716 60.5605   1
   1  -4  -7 340.676 59.9786   6
  -1   4  -7 350.537 61.1154   6
  -1   4  -7 310.722 55.4964   5
   1  -4  -7 354.400 59.1152   1
  -1  -4   7 283.925 50.4019   3
   1   4   7 484.766 77.5991   2
   1   4   7 430.107 71.9653   4
  -1  -4   7 311.446 47.0707   4
   1   4   7 334.893 45.4963   1
  -1   4  -7 363.022 47.0675   1
  -1  -4   7 289.089 43.3569   1
   1   4   7 448.636 72.5591   3
   1  -4  -7 309.123 52.5471   2
   1   4   7 260.276 40.8186   1
   1  -4  -7 334.244 47.8319   1
  -1  -4   7 189.146 57.1535   1
   1  -4  -8 43.5680 22.7791   6
  -1   4  -8 20.8286 20.3862   6
  -1   4  -8 59.2960 23.3225   5
  -1  -4   8 74.1133 19.8891   1
   1   4   8 54.9289 21.4563   1
   1  -4  -8 17.9188 17.6747   1
  -1  -4   8 48.1439 19.9880   3
   1   4   8 68.7555 31.3061   2
   1   4   8 13.3121 28.2330   4
  -1  -4   8 51.1055 19.5416   4
   1  -4  -8 30.6621 17.3060   1
  -1   4  -8 128.219 38.2510   1
   1   4   8 48.0674 15.9211   1
  -1  -4   8 10.9602 19.2446   1
   1   4   8 32.5831 21.2226   3
   1  -4  -8 55.3572 22.1236   2
   1  -4  -9 132.869 33.1167   6
   1   4   9 151.601 39.6524   3
  -1   4  -9 122.978 31.6002   5
  -1  -4   9 131.742 27.6282   1
   1   4   9 121.179 29.0301   1
   1  -4  -9 89.3906 34.5859   1
  -1  -4   9 100.837 25.9841   3
   1   4   9 103.969 34.9957   2
   1   4   9 69.4538 39.0582   4
  -1  -4   9 87.6622 24.1152   4
  -1   4  -9 166.718 28.6849   1
   1  -4  -9 98.7625 24.4679   1
  -1   4  -9 123.681 45.2623   1
   1   4   9 123.187 26.0683   1
  -1  -4   9 71.8117 30.8508   1
   1  -4  -9 112.780 27.7006   2
  -1   4 -10 119.764 27.8771   5
   1   4  10 44.8528 19.9630   1
   1  -4 -10 59.8897 30.0953   1
  -1  -4  10 65.9625 21.8603   1
  -1  -4  10 72.6964 21.8629   3
   1   4  10 32.6502 21.5386   3
   1  -4 -10 39.1579 14.8080   2
   1   4  10 14.3728 17.1742   2
   1   4  10 57.8871 37.5564   4
  -1   4 -10 87.5289 20.6081   1
  -1   4 -10 71.4869 37.1136   1
   1  -4 -10 56.1147 17.0136   1
   1   4  10 58.9251 20.4616   1
   1  -4 -10 29.5120 21.6496   6
  -1  -4  10 55.6162 16.7899   4
  -1   4 -11 32.0057 19.4639   5
  -1  -4  11 13.0261 9.84752   3
  -1   4 -11 39.2849 23.8504   6
   1   4  11 16.5626 14.3060   1
   1  -4 -11 27.9103 14.7545   6
  -1  -4  11 29.5267 14.5687   4
  -1   4 -11 22.8935 13.1032   1
  -1  -4  11 39.9261 27.9641   1
   1   4  11 16.3071 12.4595   1
   1   4  11 20.8846 20.0755   3
   1  -4 -11 8.92472 10.2886   1
  -1   4 -12 147.269 37.1415   6
  -1  -4  12 71.5638 22.4341   3
   1  -4 -12 73.1651 24.9302   6
  -1   4 -12 64.0339 23.5467   5
  -1   4 -12 125.228 41.7092   1
   1  -4 -12 112.351 23.4924   1
   1  -4 -12 36.1620 11.0941   2
   1   4  12 123.412 42.2022   4
   1  -4 -12 33.2084 11.0045   2
  -1   4 -12 135.119 28.4922   1
   1   4  12 65.8163 20.7753   1
  -1  -4  12 66.4952 38.2495   1
   1  -4 -12 140.123 41.5400   1
  -1  -4  12 87.0246 26.3265   1
   1   4  12 52.4138 27.6151   3
   1  -4 -13 93.0087 25.9365   6
   1  -4 -13 201.966 44.0270   1
  -1  -4  13 153.215 36.7107   1
   1   4  13 126.337 36.8031   1
  -1   4 -13 89.2854 28.8668   5
  -1   4 -13 147.871 44.2969   1
  -1  -4  13 115.622 28.8921   3
   1  -4 -13 94.2928 27.6505   5
   1   4  13 110.098 47.7850   4
  -1  -4  13 77.7627 19.8551   4
  -1   4 -13 169.738 31.3606   1
  -1   4 -13 156.219 36.9615   6
   1   4  13 131.559 37.2093   3
  -1  -4  13 144.403 44.7496   1
   1   4  14 129.339 37.7042   3
  -1  -4  14 141.468 24.7646   4
  -1  -4  14 193.103 49.9517   1
   1  -4 -14 129.544 30.4251   6
   1  -4 -14 189.656 43.6056   1
  -1  -4  14 183.948 35.5517   3
  -1   4 -14 141.204 36.0672   5
  -1   4 -14 158.390 47.2291   1
  -1   4 -15 8.44468 19.1610   5
  -1   4 -15 25.8414 31.2985   1
  -1  -4  15 13.6784 11.7733   3
   1   4  15 51.1828 29.0803   1
   1  -4 -15 9.02485 18.9593   1
   1  -4 -15 13.6434 15.4964   5
   1   4  15 15.7389 26.9663   4
  -1  -4  15 3.22148 8.36652   4
  -1  -4  15-12.5805 24.1056   1
   1   4  15 20.4131 19.5709   3
  -1   4 -15 30.2403 22.8569   6
   1  -4 -15 16.9667 16.1011   6
   1  -4 -16 122.528 29.9301   5
  -1   4 -16 171.788 40.3731   6
   1   4  16 46.2481 39.0730   4
  -1  -4  16 119.544 23.6070   4
  -1   4 -16 138.606 45.9454   1
   1   4  16 134.730 40.3595   1
   1  -4 -16 120.784 27.4317   6
   1   4  16 84.3715 34.5443   3
  -1  -4  16 94.7279 28.2038   3
  -1  -4  17 12.2414 13.6961   4
   1   4  17 42.4916 25.8025   3
  -1  -4  17 24.8787 21.3994   3
  -1   4 -17 31.0497 19.9224   6
  -1   4 -17 17.9325 15.4976   5
   1  -4 -17 24.8048 15.1647   5
   1   4  17 14.8889 12.9238   4
   1  -4 -18 5.44155 11.4080   6
   1   4  18-11.1062 19.0090   3
  -1  -4  18-8.73702 12.9515   3
  -1   4 -18 10.5911 12.8189   6
  -1   4 -18-9.36691 11.3377   5
   1  -4 -18 12.4160 14.0568   5
   1   4  18-14.2128 12.1642   4
   1   4  19 11.6273 17.2771   3
  -1  -4  19 27.2514 20.6026   3
  -1   4 -19 21.5547 18.4856   6
  -1   4 -19 9.76088 16.7502   5
   1  -4 -19 12.4510 13.1066   5
   1   4  19-13.4054 16.2692   4
   1   4  20 23.7545 17.6682   3
  -1  -4  20 9.45770 14.0983   3
  -1   4 -20 10.8086 16.0906   6
   1  -4 -20 25.9172 14.7463   5
   1  -4 -20 11.2570 13.7058   6
   1  -4 -21 17.3334 13.9874   6
   1   4  21 12.3978 18.3779   3
  -1  -4  21-9.85303 14.6067   3
  -1   4 -21-10.7918 9.23936   6
  -1   4 -21-10.2013 17.4614   5
   1  -4 -21 6.77720 11.6025   5
   1   4  21-11.6375 9.96272   4
   1   4  22 77.1470 39.4300   3
  -1  -4  22 79.0280 30.9755   3
  -1   4 -22 116.936 34.3185   6
   1   4  22 75.3319 30.8230   4
   1  -4 -22 150.744 31.0405   6
   1  -4 -23-5.88100 12.3273   6
   1   4  23-13.2031 11.2984   3
  -1  -4  23 10.0869 14.9505   3
  -1   4 -23-10.3234 12.4933   6
  -1   4 -23 10.3671 15.3659   5
   1  -4 -23 6.68368 9.90650   5
   1   4  23-9.92787 16.9912   4
   1   4  24 27.4777 21.1221   4
  -1  -4  24 72.2907 22.6629   2
   1   4  24 26.7691 28.3412   3
  -1  -4  24 59.9279 24.5058   3
  -1   4 -24 39.5233 21.0968   6
  -1   4 -24 71.4083 29.2294   5
   1  -4 -24 32.7324 15.3558   5
   1  -4 -24 38.3009 17.7346   6
   1  -4 -25-6.65636 9.86615   6
  -1  -4  25 18.9833 18.1622   3
  -1  -4  25-6.89121 13.1863   2
   1   4  25 8.46273 16.1934   4
   1  -4 -25-6.13656 10.5028   5
   1   4  25-13.3345 16.1374   3
   1  -4 -26-6.14709 10.5265   6
  -1  -4  26 8.61219 12.7696   3
  -1  -4  26 6.53155 14.7920   2
   1   4  26 15.6278 11.5869   4
  -1   4 -26-8.67481 14.8508   6
   1  -4 -26 5.51336 9.44259   5
  -1  -4  27 7.80990 11.5756   3
   1  -4 -27 5.79143 9.91180   6
  -1   4 -27-7.99033 9.66977   6
   1   4  27 12.5121 21.4140   3
   1  -4 -27-4.87490 10.2183   5
  -1   4 -28 14.6031 14.2829   6
   1  -4 -28 49.9900 17.3665   6
  -1  -4  28 40.8048 18.8988   2
   1   4  28 13.3994 11.8440   4
   1   4  28 23.5509 22.7265   3
   1  -4 -28 35.7981 14.1216   5
   1  -4 -29 4.33492 9.81491   6
  -1  -4  29-5.56262 9.52065   2
   1  -5  27 6468.42 611.811   2
   1  -5  26 5.83107 9.99617   2
   1  -5  26 6.76097 11.5854   3
  -1   5  25 3510.09 357.570   4
   1  -5  25 3367.58 354.816   2
  -1  -5 -25 4319.77 352.222   5
   1   5 -25 3548.91 369.255   6
   1  -5  25 3020.30 357.340   3
   1  -5  24 16.0758 13.7732   3
  -1   5  24 21.3546 14.9359   4
  -1  -5 -24 4.86317 8.35072   5
   1   5 -24 10.4495 12.6640   6
   1  -5  24-6.26081 11.9991   2
  -1   5  23 210.485 48.9861   3
   1  -5  23 140.289 39.2123   3
   1  -5  23 196.986 38.8030   2
   1   5 -23 120.155 39.4128   6
  -1   5  23 182.596 38.3670   4
   1  -5  22 6.91023 8.37205   2
  -1   5  22 16.2820 18.4359   4
  -1  -5 -22-5.70664 10.9267   5
  -1   5  22 20.9085 17.8964   3
   1   5 -22-11.1899 9.58377   6
   1  -5  22 18.8592 16.1432   3
   1  -5  21 164.030 37.4635   2
  -1   5  21 148.134 37.3854   4
  -1  -5 -21 164.991 33.4373   5
  -1   5  21 117.673 37.9726   3
   1   5 -21 179.855 43.9602   6
   1  -5  21 51.3084 30.7496   3
   1  -5  20 60.5431 25.8408   2
  -1   5  20 45.8834 25.5991   3
  -1   5  20 55.8574 24.6949   4
  -1  -5 -20 87.3837 25.8320   5
   1  -5  20 33.5430 20.1205   3
   1   5 -20 104.011 36.1951   6
  -1   5  19 7037.75 601.353   4
  -1  -5 -19 7366.40 580.224   6
   1   5 -19 9162.45 617.899   6
  -1  -5 -19 4739.86 576.585   5
   1  -5  19 3568.12 580.529   3
  -1   5  19 6684.05 592.727   3
   1   5 -18 21.7124 20.8027   6
  -1  -5 -18 5.18138 12.5900   6
   1  -5  18 8.46504 14.5302   2
  -1  -5 -18 15.3332 18.5893   5
  -1   5  18 17.0065 16.3087   3
   1  -5  18 11.6972 14.1994   3
  -1   5  17 10504.4 1002.63   4
   1  -5  17 12381.1 1001.77   2
  -1  -5 -17 12232.3 979.582   6
   1   5 -17 14104.8 1010.70   6
  -1  -5 -17 7556.21 979.828   5
  -1   5  17 9962.62 988.688   3
   1  -5  17 8650.83 996.867   3
   1  -5  16 49.7541 25.6579   2
   1   5 -16 19.9638 17.2511   6
  -1  -5 -16 23.8295 16.8215   5
  -1  -5 -16 23.3283 15.6479   6
   1  -5  16 22.6025 23.8096   3
  -1   5  16 23.5510 24.7988   4
   1   5 -15 29863.8 2231.85   6
  -1  -5 -15 23541.9 2202.25   6
   1  -5  15 27418.9 2237.51   2
  -1   5  15 19048.4 2226.10   4
  -1  -5 -15 22693.5 2213.86   5
   1  -5  14-11.7887 17.4781   2
  -1   5  14 15.0372 14.3930   3
  -1   5  14 6.15299 10.5394   1
  -1  -5 -14-9.08058 11.6637   6
  -1  -5 -14-7.21657 12.3584   5
   1   5 -14-9.29438 13.7826   6
  -1   5  14-12.8002 21.9113   4
   1   5 -13 35.9560 23.7615   1
  -1   5  13 81.5090 26.0338   3
   1   5 -13 71.5058 19.1643   5
  -1  -5 -13 87.1560 27.0141   5
  -1   5  13 45.8669 19.8876   1
  -1   5  13 39.4290 25.8246   4
  -1  -5 -13 59.3484 21.9565   1
   1  -5  13 52.0518 33.9184   2
  -1  -5 -12-9.40243 12.0725   6
  -1   5  12-5.38390 10.3061   1
  -1   5  12 13.3610 16.1720   4
   1  -5  12-7.37941 12.6330   1
  -1   5  12-7.57048 11.2246   3
   1   5 -12 4.96447 12.7481   5
   1   5 -12-6.43814 9.54692   1
  -1  -5 -12-4.51918 7.73997   1
  -1  -5 -12 3.75439 9.09175   2
  -1  -5 -11 225.451 40.4384   5
   1  -5  11 172.400 40.0796   3
  -1   5  11 228.164 37.3387   1
  -1   5  11 120.872 43.4429   4
   1  -5  11 140.634 37.2298   1
  -1   5  11 201.789 40.8616   3
   1   5 -11 220.701 64.2176   2
  -1  -5 -11 194.301 33.4697   6
   1   5 -11 174.455 33.9202   5
   1   5 -11 131.267 33.0066   1
   1  -5  11 255.671 73.1489   2
  -1  -5 -11 212.532 33.3385   1
   1  -5  10 79.5946 25.2059   3
  -1   5  10 80.0258 35.1088   4
   1  -5  10 81.5916 25.2417   1
  -1   5  10 70.0473 21.4350   1
  -1   5  10 54.3156 24.2755   3
   1  -5  10 88.1295 45.9098   2
  -1  -5 -10 51.2081 19.1695   6
   1   5 -10 95.6001 24.0132   5
  -1  -5 -10 167.065 31.7581   5
   1   5 -10 124.814 33.2848   6
   1   5 -10 49.6417 20.0773   1
  -1  -5 -10 58.2441 21.2870   1
   1  -5   9 8137.87 503.671   1
   1  -5   9 7071.03 472.992   4
  -1   5   9 8726.40 519.378   3
   1  -5   9 8845.37 512.152   3
  -1   5   9 8232.96 493.078   1
  -1  -5  -9 9924.55 515.775   5
  -1  -5  -9 8105.64 500.035   6
   1   5  -9 8575.07 524.289   6
   1  -5   8-6.18284 12.9605   3
  -1  -5  -8-6.12447 12.8381   6
   1   5  -8 10.7395 11.2563   5
   1   5  -8-19.8345 33.9461   2
  -1  -5  -8 6.69184 12.8052   5
  -1   5   8-12.8132 21.9296   4
   1   5  -8 9.07505 15.5321   6
   1  -5   8 7.43251 6.70546   4
  -1   5   8 7.96849 15.2480   3
  -1  -5  -8 1.04860 2.69496   1
   1   5  -8-3.59430 6.87876   1
  -1  -5  -8 2.05022 4.96391   1
   1   5  -8 2.70694 5.67543   1
   1  -5   8-20.6905 25.0396   2
  -1   5   8 3.60280 7.55291   1
   1  -5   8-5.52373 11.5790   1
   1   5  -7 5620.27 485.452   5
   1   5  -7 7901.03 589.591   2
  -1   5   7 2904.94 469.724   1
  -1  -5  -7 5296.23 489.718   5
  -1   5   7 5669.54 517.258   4
  -1  -5  -7 5751.81 491.917   6
   1   5  -7 5465.84 474.067   1
   1  -5   7 5259.84 473.402   4
   1  -5   7 7689.65 524.801   1
  -1   5   7 4713.44 472.093   1
   1  -5   7 5007.51 551.807   2
   1   5  -7 5888.21 502.600   6
   1  -5   7 5463.87 485.904   3
  -1   5   7 5867.64 496.440   3
   1  -5   6 115.985 25.5366   3
  -1   5   6 38.2713 19.4847   5
  -1  -5  -6 85.0305 24.9942   6
   1   5  -6 90.5937 23.0095   5
   1   5  -6 186.111 63.2420   2
  -1  -5  -6 80.5277 26.9988   5
  -1   5   6 118.271 42.1633   4
  -1   5   6 22.2088 14.7319   1
  -1   5   6 72.1376 14.7913   1
   1  -5   6 55.1555 17.6988   1
  -1   5   6 54.5449 25.6690   3
   1  -5   6 59.8169 16.1742   4
   1   5  -6 50.0227 12.3813   1
   1  -5   6 109.971 53.5751   2
   1   5  -6 91.0638 16.1661   1
   1   5  -6 45.9468 23.0462   6
  -1   5   5 82701.5 5708.41   5
   1   5  -5 80646.9 5695.64   5
   1   5  -5 93002.0 5847.30   2
  -1   5   5 70923.3 5672.77   1
  -1   5   5 70578.5 5671.81   1
  -1  -5  -5 93062.1 5708.62   5
  -1   5   5 81293.2 5728.59   4
  -1  -5  -5 79243.1 5702.60   6
   1  -5   5 91663.9 5799.84   2
  -1   5   5 88455.2 5710.76   3
   1  -5   5 75530.3 5692.82   3
   1   5  -5 86111.5 5716.64   6
   1  -5   5 60557.2 5700.22   1
   1   5  -5 72275.2 5669.95   1
   1  -5   5 72250.0 5681.40   1
  -1   5   4 42.8890 24.3799   4
   1  -5   4 8.36978 8.23218   1
   1  -5   4 81.0914 54.9056   2
  -1  -5  -4 13.4633 14.2888   5
   1  -5   4 39.3186 17.4761   3
   1  -5   4 28.5214 19.4261   1
  -1  -5  -4 7.68527 13.3444   6
  -1   5   4 31.6580 21.5351   5
   1   5  -4 36.1500 20.5849   6
   1   5  -3 71.2454 25.5950   6
   1  -5   3 18.5007 27.7160   2
  -1  -5  -3 51.7346 19.5892   5
   1  -5   3 45.4699 19.2638   3
   1  -5   3 34.2943 10.3482   1
   1  -5   3 27.9451 16.4441   1
   1   5  -3 58.8120 50.4883   2
  -1   5   3 30.6590 21.7975   4
  -1   5   3 64.5865 23.2651   5
   1   5  -2 8.51430 14.5747   6
   1  -5   2 16.4566 24.3931   2
  -1   5   2 9.71340 16.6265   4
   1  -5   2-1.97578 5.35423   1
   1  -5   2 2.35316 4.39801   1
  -1   5   2 8.43769 14.4436   5
   1  -5   2 5.71932 12.9520   3
   1   5  -2-30.8545 52.8069   2
  -1  -5  -2 6.20910 10.6305   5
   1  -5   1 1558.08 163.964   3
   1   5  -1 1291.43 169.135   6
   1   5  -1 1107.41 232.871   2
  -1   5   1 1546.33 179.090   4
  -1  -5   0 7.90653 13.5323   4
   1  -5   0-12.4951 26.1912   2
   1  -5   0 6.16979 10.5601   3
   1   5   0-31.4890 38.1077   2
  -1   5   0-8.28638 10.0289   5
   1   5   0-8.20741 15.7052   6
  -1  -5   1 1856.64 190.650   4
   1   5   1 1968.51 202.773   3
   1  -5  -1 1861.17 183.549   3
   1   5   1 1481.92 255.396   2
   1  -5  -1 1729.05 202.114   2
  -1   5  -1 1568.88 188.880   4
  -1   5  -1 1713.00 193.487   6
  -1   5  -1 1522.88 189.704   5
   1   5   2-10.5180 15.5902   3
   1  -5  -2 9.60853 14.2424   2
   1   5   2-27.9721 33.8518   2
  -1   5  -2 1.06296 3.75395   1
  -1   5  -2-7.69998 11.4138   4
  -1   5  -2 9.69584 16.5948   6
  -1   5  -2 16.4765 18.6525   5
  -1   5  -3 124.642 30.5432   5
  -1   5  -3 29.3220 15.7810   1
  -1   5  -3 35.8760 9.90867   1
  -1  -5   3 74.0278 23.3337   3
   1   5   3 83.4571 31.2905   3
  -1  -5   3 69.6108 22.0015   4
   1  -5  -3 26.0567 20.2355   2
   1   5   3 49.9260 52.5421   2
   1  -5  -3 37.1180 22.9614   6
  -1   5  -3 42.6714 23.2661   4
  -1   5  -3 58.7489 22.6764   6
  -1   5  -4 41.9940 20.6850   1
  -1   5  -4 21.7619 9.01143   1
  -1   5  -4 25.1885 17.7164   5
  -1   5  -4 39.5504 22.4783   6
  -1  -5   4 6.47142 16.7375   4
   1   5   4 31.2973 23.7070   3
  -1  -5   4 14.7578 16.8296   3
   1  -5  -4 9.26770 15.9913   6
   1  -5  -4 31.0777 21.1227   2
   1  -5  -5 78500.9 1459.53   6
  -1   5  -5 81076.3 1450.62   5
  -1   5  -5 87660.4 1501.16   6
   1  -5  -5 71972.2 1419.78   2
   1   5   5 88601.3 1695.23   2
  -1  -5   5 78738.2 1401.01   4
   1   5   5 89545.2 1516.70   3
  -1  -5   5 69049.7 1404.75   3
  -1  -5   6 60.0492 22.0389   3
   1  -5  -6 61.4778 27.6334   6
  -1   5  -6 111.219 29.3460   5
  -1  -5   6 23.7184 11.5030   1
   1  -5  -6 84.4797 22.1699   1
  -1   5  -6 100.034 30.1439   6
   1   5   6 63.9456 30.7287   4
   1  -5  -6 75.2356 27.3624   2
   1   5   6 73.2459 28.8286   3
  -1  -5   6 67.6276 22.2368   4
   1   5   6 104.781 46.5005   2
   1  -5  -6 77.3836 19.5930   1
  -1   5  -6 53.0145 15.9510   1
  -1   5  -6 53.2674 24.9595   1
  -1  -5   6 43.1482 13.9820   1
   1  -5  -7 5701.61 476.134   6
   1   5   7 6417.93 501.951   2
  -1   5  -7 5908.98 480.357   1
  -1  -5   7 4171.54 447.111   1
  -1   5  -7 5779.61 473.659   5
   1  -5  -7 4425.53 461.501   2
   1   5   7 5135.64 485.202   4
  -1  -5   7 5228.42 458.466   4
  -1   5  -7 3893.86 448.229   1
   1  -5  -7 5344.84 455.082   1
   1   5   7 5024.85 479.173   3
  -1  -5   7 4647.90 460.665   3
   1  -5  -7 4257.79 457.062   1
  -1  -5   7 4580.17 446.007   1
  -1   5  -7 5617.98 479.857   6
   1  -5  -8-8.31418 14.2294   6
  -1   5  -8-7.84294 13.4229   5
   1  -5  -8-3.27653 6.86795   1
   1   5   8-11.3305 13.7119   4
  -1  -5   8 5.08589 10.6605   4
   1   5   8 10.1192 14.9983   3
   1   5   8 1.28491 3.47708   1
   1  -5  -8-6.97276 11.9336   1
  -1   5  -8-9.68153 16.5695   6
  -1  -5   8 6.12834 9.08323   3
   1   5   8 1.38217 3.92282   1
   1   5   9 9234.21 809.828   4
   1  -5  -9 8571.21 786.489   6
  -1  -5   9 8438.16 779.667   3
   1   5   9 8075.60 794.908   3
  -1   5  -9 12373.1 811.772   1
   1   5   9 7642.38 763.628   1
  -1  -5   9 7729.11 776.632   1
   1  -5  -9 8032.46 779.839   2
   1  -5  -9 11034.1 799.068   1
   1   5   9 8003.92 764.273   1
  -1  -5  10 46.5232 18.4576   3
  -1   5 -10 95.3903 35.2545   1
   1  -5 -10 114.539 31.9968   1
   1   5  10 98.2708 19.3558   1
   1  -5 -10 48.7395 19.0529   6
  -1   5 -10 77.6036 26.5519   5
   1   5  10 109.214 38.0172   4
  -1  -5  10 80.7488 21.3573   4
  -1  -5  10 18.7661 19.6812   1
   1   5  10 87.0902 29.4335   3
  -1   5 -10 82.3247 27.9060   6
   1  -5 -10 76.0053 24.1469   2
  -1  -5  11 198.679 34.9836   3
  -1   5 -11 164.681 46.2099   1
  -1   5 -11 222.248 40.6974   5
   1  -5 -11 162.996 35.7225   6
   1   5  11 183.340 31.3369   1
   1  -5 -11 234.363 45.5585   1
   1   5  11 150.544 48.5232   4
  -1  -5  11 176.938 31.1257   4
  -1  -5  11 179.200 39.3139   1
   1   5  11 176.753 41.6842   3
  -1   5 -11 207.877 42.8400   6
   1  -5 -11 136.999 31.3444   2
   1  -5 -12-6.17493 11.8209   6
  -1  -5  12-5.60626 10.7334   3
   1   5  12-13.0385 19.3286   4
  -1  -5  12 3.66914 9.42617   4
  -1   5 -12-9.76113 18.6810   1
   1   5  12-8.95541 15.3310   3
  -1   5 -12 15.2017 17.2124   5
   1  -5 -12-8.59160 19.4551   1
   1   5  12-4.66043 9.77528   1
   1  -5 -12-6.54503 12.5288   5
  -1   5 -12-8.87720 13.1624   6
  -1  -5  12-8.59761 14.7188   1
  -1   5 -13 38.5835 19.1447   5
   1   5  13 50.4154 17.7876   1
   1  -5 -13 85.2331 29.4761   1
   1   5  13 119.985 36.3203   4
  -1  -5  13 50.8040 14.7316   4
   1   5  13 53.4178 24.4561   3
  -1  -5  13 27.3322 16.7411   3
  -1   5 -13 61.9470 23.1044   6
  -1   5 -13 60.1209 29.9992   1
   1  -5 -13 32.8126 19.9028   5
   1   5  14-8.93258 13.2449   3
   1  -5 -14 6.60209 14.9522   5
  -1  -5  14 5.64070 8.36893   3
   1   5  14-13.5250 23.1505   4
   1  -5 -14 5.45080 8.08776   6
   1   5  14 12.8045 14.4998   1
  -1   5 -14 7.83867 13.4208   5
  -1   5 -15 28991.0 2341.34   5
  -1   5 -15 24645.3 2340.66   6
   1   5  15 22784.2 2336.90   3
   1   5  16 18.3627 17.6127   3
   1  -5 -16 23.1788 14.9287   5
   1  -5 -16 5.00457 9.65760   6
  -1   5 -16 17.9661 17.2343   6
   1   5  16-13.4185 16.2871   4
   1   5  17 8679.91 1116.78   4
  -1   5 -17 11837.6 1112.98   6
   1  -5 -17 11547.1 1095.46   6
   1   5  17 12292.4 1115.56   3
  -1   5 -17 12971.6 1113.50   5
   1  -5 -17 12950.5 1102.52   5
   1  -5 -18 27.6828 15.0677   5
  -1   5 -18 9.17123 13.6874   6
   1   5  18 37.9341 26.5530   4
   1  -5 -18 9.17657 12.5191   6
  -1   5 -18 8.69713 14.9708   5
   1  -5 -19 7629.46 691.045   5
  -1   5 -19 8527.77 707.550   5
   1   5  19 6844.85 703.551   3
  -1  -5  19 7758.90 699.369   3
   1  -5 -19 6867.77 684.478   6
  -1   5 -19 7664.27 706.536   6
   1   5  19 6326.57 710.392   4
   1  -5 -20 49.1066 19.0308   5
   1   5  20 39.2665 23.0027   3
  -1   5 -20 76.1853 26.4436   6
   1  -5 -20 78.3298 21.3287   6
  -1  -5  20 75.1002 25.5865   3
   1   5  20 79.5520 34.2063   4
   1   5  21 148.930 42.4030   4
  -1  -5  21 117.018 32.9433   2
   1   5  21 165.300 43.4186   3
  -1   5 -21 125.273 37.1419   6
   1  -5 -21 138.487 29.1157   6
  -1   5 -21 168.157 39.5679   5
   1  -5 -21 191.502 34.2930   5
  -1  -5  21 232.295 41.9548   3
  -1  -5  22 7.99709 13.6875   3
   1  -5 -22-4.70804 9.86970   6
   1   5  22-10.0709 12.1886   3
  -1  -5  22 7.05289 10.4547   2
   1  -5 -22 5.83890 7.06780   5
  -1   5 -22 9.65749 14.3148   6
   1   5  22-9.88540 16.9191   4
   1   5  23 135.094 40.1204   3
   1  -5 -23 225.345 35.2371   6
  -1  -5  23 127.261 35.1875   3
  -1   5 -23 124.263 37.4530   6
  -1  -5  23 205.195 40.0174   2
   1  -5 -23 184.683 35.6996   5
   1   5  24-10.6565 12.9051   3
   1  -5 -24-5.66541 9.70782   5
   1   5  24-8.35320 12.3900   4
  -1   5 -24 9.21387 11.1607   6
  -1  -5  24-8.07266 9.78103   3
   1  -5 -25 2948.60 285.530   6
  -1   5 -25 2611.41 294.551   6
   1   5  25 3299.81 310.897   3
  -1  -5  25 3918.11 297.898   2
   1   5  25 3707.49 301.920   4
   1   5  26-10.8415 16.0749   3
   1  -5 -26-5.55102 8.23940   6
  -1  -5  26 23.8697 14.4501   2
   1   5  27 4437.29 484.346   3
   1  -5 -27 3707.23 462.388   6
   1  -5 -28 4.86135 10.1994   6
   1  -6  23 16.2923 12.0761   3
   1  -6  23-5.80498 9.93767   2
   1   6 -22 137.960 38.3384   6
   1  -6  22 140.846 28.8572   2
   1  -6  22 80.3791 29.6324   3
  -1  -6 -22 116.707 25.5845   5
   1  -6  21-9.50157 14.0941   3
   1   6 -21 9.65891 14.3271   6
  -1   6  21 15.7430 13.4835   4
  -1  -6 -21 5.62619 9.64535   5
  -1  -6 -20 6.13382 10.5723   5
   1  -6  20-10.3077 15.3290   3
   1   6 -20 28.1078 19.6788   6
  -1   6  20 16.7930 14.4248   4
   1  -6  20 27.0176 15.3435   2
   1  -6  19 10.4325 15.4905   3
  -1   6  19 8.92395 10.8393   4
  -1  -6 -19 12.8373 14.5616   5
   1  -6  19 7.24732 10.7817   2
   1  -6  18 10.6333 18.1998   3
  -1   6  18 9.39891 16.0874   4
  -1  -6 -18-6.45087 7.80997   5
   1  -6  18 7.82427 9.47147   2
  -1   6  17 7.67628 17.3878   3
  -1   6  17 9.87049 11.9573   4
   1  -6  17-10.2706 12.4410   3
  -1  -6 -17 6.65664 9.88096   5
   1   6 -17 8.46286 14.4939   6
   1  -6  17 8.30119 12.3155   2
   1  -6  16 136.339 37.1911   2
  -1   6  16 123.377 36.7595   4
  -1   6  16 67.2759 25.3906   3
   1   6 -16 147.107 33.7618   6
   1  -6  16 91.0375 34.0839   3
   1   6 -15 7.94330 11.7758   6
   1  -6  15 19.1854 18.3569   3
  -1   6  15-10.6205 15.7433   4
  -1  -6 -15 6.50004 11.1272   5
  -1   6  15-7.31538 12.5223   3
  -1  -6 -15 4.20660 10.1844   6
   1  -6  15-10.0285 17.1650   2
   1   6 -14 87.0635 25.9284   6
   1  -6  14 63.7857 29.4341   3
  -1   6  14 76.0850 30.6764   4
  -1  -6 -14 110.427 26.6421   5
  -1   6  14 102.923 28.7731   3
   1  -6  14 111.401 37.9351   2
  -1  -6 -14 97.8186 22.3557   6
  -1   6  13 51.5312 21.2011   3
   1  -6  13 62.1683 32.7338   2
  -1  -6 -13 74.0092 18.9202   6
  -1  -6 -13 123.318 27.8654   5
   1  -6  13 60.3160 24.4198   3
   1   6 -13 54.6657 22.3435   6
   1   6 -12 62.8106 22.5269   6
   1  -6  12 32.4957 21.1159   3
  -1   6  12 29.5400 19.2446   3
  -1   6  12 2.69153 9.23003   1
  -1   6  12 66.3431 30.1034   4
  -1  -6 -12 40.8605 18.3108   5
   1  -6  12 68.4773 35.3139   2
  -1  -6 -12 40.7837 14.8810   6
   1   6 -11 7.85716 13.5324   6
   1  -6  11 42.1986 20.0184   3
  -1   6  11-7.30885 15.3949   3
  -1   6  11 12.7467 6.96905   1
  -1   6  11 11.0299 18.9380   4
  -1  -6 -11 23.2205 15.7820   5
   1   6 -11 9.66010 7.93976   1
  -1  -6 -11 19.3037 11.0308   6
   1  -6  11 30.6289 29.3429   2
   1   6 -10 79.7725 25.7737   6
   1   6 -10 24.2614 10.3767   1
  -1   6  10 7.33654 24.5583   3
  -1   6  10 26.6655 8.15667   1
  -1   6  10 21.7616 18.9386   4
  -1  -6 -10 51.2772 17.2376   5
  -1  -6 -10 47.9430 17.9885   2
   1  -6  10 17.0118 29.3185   2
   1   6 -10 28.6569 15.8882   5
  -1  -6 -10 66.2691 20.2853   6
   1   6  -9 80.4009 25.4067   6
   1  -6   9 84.6038 23.1998   3
   1   6  -9 28.3522 11.6027   1
  -1   6   9 44.1994 23.3820   3
   1  -6   9 48.0353 15.4947   1
   1  -6   9 37.2685 36.0761   2
  -1   6   9 53.2795 23.0004   4
   1   6  -9 75.1772 23.8510   5
  -1  -6  -9 59.5040 20.3920   6
  -1  -6  -9 84.3267 22.7186   5
  -1  -6  -8 207.968 35.7081   5
  -1   6   8 172.030 36.4738   3
   1  -6   8 199.555 65.6257   2
   1  -6   8 194.074 36.3559   3
  -1   6   8 135.025 36.4720   4
   1   6  -8 196.516 39.3679   6
   1  -6   8 70.4168 22.8982   1
   1  -6   7 98.7465 24.1395   3
   1   6  -7 109.003 31.3129   6
  -1   6   7 121.550 28.5396   3
  -1  -6  -7 73.6929 23.9057   5
  -1   6   7 90.7987 34.2315   4
   1  -6   7 29.3098 12.5957   1
  -1  -6  -7 123.838 27.7361   6
   1  -6   6 103.580 25.1339   3
   1  -6   6 82.5832 43.7823   2
  -1  -6  -6 122.266 28.6564   6
  -1  -6  -6 124.048 26.6166   5
   1  -6   6 132.862 23.6321   4
   1  -6   5-19.7913 23.9543   2
   1   6  -5 8.44439 10.2268   6
   1  -6   5-4.47398 8.56985   4
  -1   6   5-9.32021 11.2860   4
  -1  -6  -5-6.82359 15.4539   6
   1  -6   5-5.35906 12.1395   3
  -1  -6  -4 6.09287 10.4291   5
  -1  -6  -4-7.10951 10.5388   6
  -1   6   4 6.76308 11.5760   5
   1   6  -4 8.25431 12.2354   6
   1  -6   4-5.33894 10.2173   3
   1   6  -3 219.307 42.2479   6
   1  -6   3 197.280 35.3770   3
  -1   6   3 228.806 45.7554   4
  -1  -6  -3 166.705 37.7590   5
  -1  -6  -3 239.538 41.4333   6
  -1   6   3 169.420 36.6665   5
   1  -6   2 102.637 38.0297   2
   1  -6   2 48.2130 17.9887   3
  -1   6   2 94.3584 28.9419   4
  -1  -6  -2 40.6999 18.0680   5
  -1   6   2 69.0132 23.5063   5
   1  -6   1 92.3327 22.2014   3
  -1  -6  -1 28.2963 20.1424   4
  -1   6   1 57.8776 26.2689   4
  -1  -6  -1 56.8668 19.8614   5
   1   6  -1 86.3583 25.0199   6
  -1   6   0 296.921 52.2001   4
  -1   6   0 218.296 44.9507   5
  -1  -6   0 251.755 46.4303   4
   1  -6  -1 77.7027 29.7638   2
  -1   6  -1 86.6986 25.1049   5
  -1  -6   1 113.243 27.4566   3
  -1   6  -1 23.1357 16.5727   4
  -1  -6   1 82.0586 24.5921   4
  -1  -6   2 26.2598 15.3422   4
   1  -6  -2 52.7278 25.2297   2
  -1   6  -2 42.9980 19.7619   5
   1  -6  -2 39.9062 18.4658   6
  -1  -6   2 35.6196 16.5712   3
   1  -6  -2 59.1264 20.5927   3
   1  -6  -3 165.127 38.9724   2
  -1   6  -3 199.001 41.7226   6
  -1   6  -3 127.576 31.8607   5
   1  -6  -3 86.2022 30.4199   6
  -1  -6   3 200.719 35.9627   3
   1  -6  -3 184.735 34.0239   3
  -1  -6   3 144.095 33.1186   4
  -1  -6   4 11.8731 11.3662   4
   1   6   4 9.56109 14.1765   3
   1  -6  -4-7.67190 13.1359   6
  -1   6  -4 8.84774 15.1476   6
  -1   6  -4 6.95279 10.3126   5
   1  -6  -4-7.32501 10.8639   2
  -1  -6   5 5.60625 10.7361   4
   1   6   5 9.36175 11.3377   3
   1  -6  -5 15.2307 15.9684   6
  -1   6  -5 8.86096 15.1713   6
  -1  -6   5-6.21710 7.53625   3
   1  -6  -5 6.90476 14.4795   2
   1  -6  -6 128.239 31.8669   6
  -1   6  -6 159.012 36.2536   6
  -1   6  -6 131.740 29.4417   5
  -1  -6   6 129.718 27.2851   3
  -1   6  -6 34.9651 10.2884   1
   1   6   6 156.698 36.0753   3
  -1  -6   6 96.1648 23.6374   4
  -1  -6   7 101.792 23.7931   4
   1   6   7 99.8524 31.2733   3
  -1   6  -7 54.3931 14.0454   1
  -1  -6   7 79.2993 22.2668   3
  -1   6  -7 157.365 35.3307   6
  -1   6  -7 176.278 36.2046   5
   1  -6  -7 58.4586 21.7842   2
   1  -6  -7 127.898 30.0313   6
  -1  -6   8 146.880 28.9099   4
   1  -6  -8 159.707 33.5101   6
  -1   6  -8 234.493 41.0217   6
  -1   6  -8 91.6212 19.0479   1
  -1  -6   8 138.644 27.5070   3
  -1   6  -8 180.123 37.0599   5
   1  -6  -8 90.1454 28.4541   2
  -1  -6   8 36.3241 11.8791   1
  -1  -6   9 89.2267 21.5513   4
   1  -6  -9 81.5317 22.3982   6
  -1   6  -9 68.7871 23.8708   6
  -1  -6   9 22.0225 11.1931   1
  -1   6  -9 57.3065 25.0924   5
  -1  -6   9 70.0274 20.7880   3
  -1   6  -9 73.3110 17.9702   1
   1  -6  -9 37.6045 21.4450   2
   1   6  10 40.1865 22.9279   4
  -1  -6  10 31.0110 13.4449   4
   1   6  10 8.60856 10.8092   3
  -1  -6  10 26.2406 14.4911   3
  -1   6 -10 25.4337 16.4762   6
  -1   6 -10 49.1834 21.0264   5
  -1   6 -10 28.6817 12.9663   1
  -1  -6  10 42.7104 11.9988   1
  -1  -6  11 10.2112 10.7555   3
   1   6  11 8.38218 14.3858   3
   1  -6 -11 2.57928 5.93727   1
  -1   6 -11 16.3013 12.1281   6
   1  -6 -11 17.8958 13.5482   6
  -1   6 -11 21.1202 13.5135   5
   1   6  11 10.3056 15.3122   4
   1   6  12 33.0963 19.1898   3
  -1   6 -12 64.1907 22.3960   5
  -1   6 -12 56.3299 22.1702   6
   1  -6 -12 17.4665 11.8928   5
  -1  -6  12 60.2399 18.6946   3
   1  -6 -12 56.8835 19.9107   6
   1   6  12 42.2208 22.5129   4
   1   6  13 56.2181 22.5376   3
   1   6  13 75.3809 29.7458   4
   1  -6 -13 93.8424 23.7619   5
  -1   6 -13 23.4243 14.6359   6
  -1   6 -13 93.7359 24.6313   5
  -1  -6  13 72.9810 20.8405   3
   1  -6 -13 32.4827 16.4839   6
  -1  -6  14 78.0089 21.9850   3
  -1   6 -14 103.340 30.6308   5
   1   6  14 79.8467 29.1096   3
  -1   6 -14 62.1946 25.1295   6
   1  -6 -14 175.305 29.8588   5
   1  -6 -14 129.920 25.1124   6
   1   6  14 120.141 36.3773   4
   1   6  15-7.95870 6.81053   3
  -1   6 -15 7.69662 11.4077   6
   1   6  15-10.9909 13.3010   4
   1  -6 -15 5.51011 9.43035   5
  -1  -6  15-5.02224 11.3706   3
   1  -6 -15 4.72998 10.7089   6
  -1   6 -16 130.621 32.1237   5
   1   6  16 127.912 31.1457   3
  -1   6 -16 123.989 30.2712   6
   1   6  16 43.7714 26.3562   4
   1  -6 -16 145.488 27.4414   5
  -1  -6  16 71.9919 22.0789   3
   1  -6 -16 67.4440 20.1625   6
  -1   6 -17 31.4809 17.8405   5
   1   6  17 7.86211 13.4847   3
  -1   6 -17 7.84701 13.4590   6
   1   6  17 10.7977 18.5010   4
   1  -6 -17 5.20766 10.0039   5
  -1  -6  17 16.1501 12.2203   3
   1  -6 -17 4.28256 8.24220   6
   1  -6 -18 24.8486 14.2338   5
  -1  -6  18 30.0789 17.1803   3
   1   6  18 15.9738 15.4018   3
   1  -6 -18 12.3300 8.82466   6
   1  -6 -19 16.0459 11.9295   6
   1   6  19 10.1326 15.0483   4
   1   6  19 7.92633 11.7867   3
  -1  -6  19 6.21753 10.6836   3
  -1  -6  19 6.76504 12.9797   2
  -1  -6  20 6.50006 11.2865   2
   1   6  20 24.3835 18.5001   3
   1   6  20 9.65073 8.47524   4
   1  -6 -20 29.3584 14.0172   5
  -1  -6  20 12.7135 11.0448   3
  -1   6 -20 32.7497 17.2670   6
  -1  -6  21 6.30495 10.7909   2
   1   6  21 8.36095 10.1186   3
  -1   6 -21-8.31735 12.3280   6
   1   6  21 9.10226 13.4913   4
   1  -6 -21-5.04386 9.65160   5
  -1  -6  21-6.52300 7.89443   3
   1  -6 -21 7.91218 7.57027   6
   1  -6 -22 95.7000 21.8030   6
  -1   6 -22 126.055 33.3735   6
   1   6  22 93.7645 29.6243   4
   1  -6 -22 67.9294 20.9618   5
  -1  -6  22 85.0584 24.3532   2
  -1  -6  22 151.203 31.0746   3
   1   6  23 8.89361 10.7985   3
  -1  -6  23 5.85279 11.2334   2
   1  -6 -23 12.1492 10.4333   6
   1   6  24 54.7674 22.3515   3
   1  -6 -24 32.8599 14.0290   6
   1   6  25-9.30627 13.7938   3
   1  -6 -25 4.15865 8.71750   6
   1  -7  21 128.373 34.7680   3
   1  -7  20 18.6197 16.0231   3
   1  -7  19 1463.77 253.103   3
   1   7 -19 3503.20 269.053   6
  -1   7  18-8.05476 11.9403   4
   1  -7  18 9.65398 14.3103   3
   1   7 -18-7.10028 13.5877   6
   1  -7  18 6.89123 14.4462   2
  -1  -7 -18-5.55299 6.72326   5
  -1  -7 -17 2580.78 333.619   5
   1  -7  17 3487.73 353.846   3
   1  -7  16 41.8276 23.7978   2
  -1   7  16 8.64562 14.8853   4
   1  -7  16 18.4916 17.7658   3
  -1  -7 -16 11.3551 10.9842   5
   1   7 -16 20.4519 15.5197   6
   1   7 -15 11512.0 964.500   6
  -1  -7 -15 9695.43 954.900   5
   1  -7  15 12239.9 978.225   3
   1  -7  15 13138.7 984.486   2
   1   7 -14 13.3044 12.8385   6
  -1   7  14 26.8874 21.7570   4
  -1  -7 -14 16.5050 12.5681   5
   1  -7  14 8.40777 14.4867   3
   1  -7  14 41.8376 26.9034   2
   1   7 -13 33.5688 15.2186   6
  -1   7  13-9.00406 10.9222   4
  -1  -7 -13 5.18745 8.90951   5
   1  -7  13 7.98983 15.3065   3
   1  -7  13-11.4972 17.0571   2
   1   7 -12 13.4845 12.9833   6
  -1  -7 -12 15.6537 14.8808   5
  -1   7  12 26.9339 18.8751   4
   1  -7  12 7.57545 14.5686   3
   1  -7  12 25.9456 24.8659   2
  -1  -7 -11 107.890 24.2813   6
   1   7 -11 125.042 29.1253   6
  -1  -7 -11 104.097 25.7678   5
  -1   7  11 62.2668 26.1840   4
   1  -7  11 116.610 46.1386   2
   1  -7  11 164.822 33.0589   3
   1   7 -10 7.02835 8.53590   6
  -1   7  10 8.76982 13.0182   4
   1  -7  10 6.16579 13.9781   3
  -1  -7 -10 9.84532 11.1683   6
   1  -7   9 3499.80 318.075   3
  -1   7   9 3123.11 326.368   4
   1  -7   9 3916.36 376.276   2
  -1  -7  -9 2979.46 312.849   6
  -1  -7  -9 3155.79 312.974   5
  -1  -7  -8-5.69781 10.9120   6
  -1   7   8 8.49054 16.2527   4
   1  -7   8 5.42059 10.3820   3
   1  -7   8-18.6503 15.9660   2
  -1  -7  -8 9.76907 9.35738   5
   1  -7   7 1997.64 197.613   3
  -1  -7  -7 1991.35 198.485   5
  -1  -7  -7 1811.57 199.909   6
   1   7  -7 2389.44 211.476   6
  -1  -7  -7 1611.49 199.562   2
   1  -7   7 1460.68 233.244   2
  -1   7   7 1909.57 209.748   4
  -1   7   6-8.19660 9.93065   4
   1  -7   6-4.94816 10.3826   3
  -1  -7  -6 7.52051 15.7708   2
   1  -7   6-18.5001 22.3935   2
  -1  -7  -6-5.05612 8.66625   5
   1   7  -6-7.51447 12.8694   6
  -1  -7  -6-6.33230 12.1259   6
  -1  -7  -5 27594.3 2603.39   6
   1   7  -5 29216.9 2610.27   6
  -1  -7  -5 27388.4 2599.26   5
   1  -7   5 36199.9 2672.59   2
  -1   7   5 26020.4 2609.30   4
   1  -7   5 29322.6 2599.02   3
   1  -7   4-15.7124 26.9429   2
   1   7  -4 15.0907 18.3386   6
  -1   7   4 15.7790 16.6212   4
   1  -7   4 14.7059 11.2230   3
  -1  -7  -4 21.3405 14.5332   5
  -1  -7  -4 32.6703 17.7601   6
   1   7  -3 44.6284 21.7089   6
   1  -7   3 58.8121 18.4997   3
  -1  -7  -3 69.1022 20.9629   5
  -1   7   3 38.9995 19.5458   4
  -1  -7  -3 51.4928 21.9250   4
  -1  -7  -2-6.39609 12.2397   4
  -1   7   2-7.68768 11.3954   4
   1  -7   2-12.5272 21.4403   2
  -1   7   2-5.74446 6.95350   5
   1  -7   2 4.89809 8.38425   3
  -1  -7  -2 5.71562 8.47285   5
   1  -7   1 1029.52 128.516   2
  -1  -7  -1 966.443 112.492   3
  -1   7   1 942.578 109.580   5
  -1  -7  -1 1033.37 110.902   5
   1  -7   1 914.162 106.581   3
  -1  -7  -1 933.828 110.835   4
  -1  -7   0 13.4756 15.2547   3
   1  -7   0-4.89458 8.37688   3
  -1  -7   0-6.25826 10.7108   4
  -1  -7   0-5.71441 8.46972   5
   1  -7   0 9.61623 16.4578   2
  -1   7  -1 815.352 98.0642   5
   1  -7  -1 959.278 97.9216   3
  -1  -7   1 854.755 101.373   3
   1  -7  -1 775.257 100.338   6
   1  -7  -1 715.728 105.471   2
  -1  -7   2 5.89667 8.74271   4
  -1  -7   2-6.42682 11.0015   3
   1  -7  -2 10.2171 10.7104   3
  -1   7  -2-5.99229 10.2580   5
   1  -7  -2 6.87894 10.1982   6
   1  -7  -2 7.83160 16.4173   2
  -1  -7   2 5.74907 9.84184   5
  -1   7  -3 41.8513 18.2085   5
   1  -7  -3 33.1310 15.5726   6
  -1  -7   3 28.3598 14.3495   4
   1  -7  -3 36.8728 17.3753   3
  -1  -7   3 79.5169 23.1946   3
   1  -7  -4 6.74735 13.1616   2
   1  -7  -4 42.9876 16.1326   3
  -1  -7   4 34.6358 17.3020   3
  -1   7  -4 24.9440 15.3085   5
  -1  -7   4 21.6668 14.1388   4
   1  -7  -5 28565.2 2562.25   3
  -1  -7   5 29241.6 2563.39   3
  -1   7  -5 32539.1 2577.23   6
  -1  -7   5 28566.0 2561.26   4
   1  -7  -5 22426.9 2561.98   2
  -1   7  -5 27958.9 2566.29   5
  -1  -7   6-5.25595 10.0647   3
   1   7   6-8.39122 12.4433   3
  -1  -7   6-4.91789 9.41833   4
  -1   7  -6-7.78588 9.43044   6
   1  -7  -6 6.36006 16.3321   6
  -1   7  -6-6.22989 9.24199   5
   1  -7  -6-6.35993 13.3368   2
   1   7   7 2058.34 215.151   3
  -1  -7   7 2005.05 202.573   3
  -1   7  -7 2211.67 209.688   5
   1  -7  -7 1916.47 206.274   6
   1  -7  -7 1807.83 205.602   2
  -1  -7   8 4.98489 8.54313   3
   1   7   8 23.8683 19.2619   3
   1  -7  -8-5.91343 8.77607   6
  -1  -7   9 3339.62 321.278   3
   1   7   9 3442.74 333.912   3
   1  -7  -9 3010.87 321.798   6
  -1   7  -9 3778.67 334.988   6
  -1   7  -9 3216.50 326.591   5
  -1  -7  10 4.68990 9.01033   3
  -1   7 -10 6.25678 9.30877   5
  -1   7 -10 7.34141 10.9112   6
   1   7  10 30.2158 15.8545   3
   1  -7 -10 9.94719 11.2894   5
   1  -7 -10 5.37750 9.23882   6
  -1  -7  11 73.4182 20.4395   3
   1  -7 -11 98.2304 22.9040   6
  -1   7 -11 116.146 28.7353   5
  -1   7 -11 143.038 30.2986   6
   1   7  11 103.803 27.1678   3
   1  -7 -11 135.736 27.2348   5
  -1   7 -12 19.5561 13.7084   5
  -1   7 -12 14.0942 10.5032   6
   1   7  12 7.27346 6.32135   3
   1  -7 -12 9.98342 9.61513   6
   1  -7 -13 9.60511 10.0804   6
  -1   7 -13 13.1977 15.9804   5
   1  -7 -13 4.76963 8.18002   5
  -1   7 -13 6.96924 10.3430   6
   1   7  13-7.24238 8.78045   3
   1  -7 -14 38.5470 15.1713   5
  -1   7 -14 55.3138 18.9534   6
   1  -7 -14 13.3979 10.5542   6
   1  -7 -15 13277.1 1087.58   5
  -1   7 -15 11290.8 1093.24   6
  -1  -7  15 11941.8 1096.54   2
   1   7  15 10759.5 1092.42   3
   1   7  15 10586.5 1098.94   4
   1  -7 -16 16.1690 10.5535   6
   1   7  16 8.74544 15.0902   4
  -1   7 -16 26.9354 14.2449   6
   1  -7 -16 27.5840 14.3140   5
   1   7  16 14.2302 13.7494   3
   1  -7 -17 5005.69 443.029   5
  -1   7 -17 5205.55 453.328   6
   1  -7 -17 4164.76 436.836   6
  -1  -7  17 5021.23 450.570   2
   1   7  17 4442.33 449.950   3
   1   7  17 4260.24 455.659   4
  -1   7 -18-6.85415 14.3682   6
   1   7  18 8.48908 12.5836   4
   1   7  18-7.17401 15.0386   3
   1  -7 -18-3.78156 7.92868   6
  -1  -7  18 5.96523 8.84340   2
   1  -7 -18 8.81067 10.6641   5
   1   7  19 2824.21 276.005   3
   1  -7 -19 2658.99 260.682   6
   1   7  20 7.30273 12.5046   3
   1  -7 -20 3.57949 7.51343   6
   1   7  21 239.406 45.0664   3
   1   7  22 30.7057 18.7882   3
   1   8 -14 104.090 25.0646   6
  -1  -8 -13 37.4058 13.5322   5
   1   8 -13 29.0373 15.1424   6
  -1   8  13 7.35364 19.0632   4
   1   8 -12 11.7443 10.0585   6
  -1  -8 -12 4.45365 6.61419   5
   1  -8  12 11.7745 17.4568   2
  -1   8  12-7.32739 10.8684   4
   1   8 -11 5.95667 8.83380   6
  -1  -8 -11 4.53742 6.73180   5
   1  -8  11 13.1782 22.5559   2
  -1   8  11-7.27970 8.81481   4
   1   8 -10 18.3694 13.0787   6
  -1  -8 -10 27.7000 12.7435   5
   1  -8  10 14.4914 17.7166   2
  -1   8  10 43.3034 17.6484   4
   1   8  -9 37.3693 17.0268   6
  -1  -8  -9 17.7836 9.62821   5
  -1   8   9 50.1147 22.2211   4
   1   8  -8 108.565 26.3455   6
  -1  -8  -8 85.8711 20.9970   5
   1  -8   8 63.9876 34.5148   2
  -1   8   8 85.2375 28.3877   4
   1   8  -7 78.4401 22.3751   6
  -1  -8  -7 45.5499 16.1001   5
  -1   8   7 84.7113 24.0560   4
   1  -8   7 63.4081 33.6954   2
  -1  -8  -6 48.2857 18.7940   4
   1   8  -6 85.7506 24.6291   6
  -1  -8  -5-4.72114 9.03398   5
   1   8  -5-6.58466 7.96891   6
  -1  -8  -5 5.97853 10.2322   4
  -1  -8  -5 17.8228 13.4507   6
   1  -8   5-13.9109 20.6184   2
  -1  -8  -4-5.93805 7.18979   4
   1  -8   4-12.5191 18.5568   2
  -1  -8  -4 7.22317 10.7084   2
  -1  -8  -4 11.8571 13.4245   6
  -1  -8  -4 5.03052 10.5470   5
  -1  -8  -3 129.264 27.3528   3
  -1  -8  -3 56.4044 25.6595   2
   1  -8   3 91.0849 34.3429   2
  -1  -8  -3 64.9573 21.1871   4
  -1  -8  -3 41.1289 18.7084   5
  -1  -8  -3 41.8335 18.8193   6
  -1  -8  -2 48.2889 19.4721   6
  -1  -8  -2 101.776 24.1556   3
  -1  -8  -2 63.4689 25.1858   2
  -1  -8  -2 35.3210 16.9141   4
  -1  -8  -2 52.6628 19.4311   5
   1  -8   2 90.6266 33.8538   2
  -1  -8  -1 6.19464 13.1391   6
   1  -8   1 51.5825 18.4097   6
  -1  -8  -1 23.5521 16.8314   3
  -1  -8  -1 50.8275 24.6861   2
  -1  -8  -1 5.79989 13.2840   4
  -1  -8  -1 11.5076 11.1915   5
   1  -8   1 26.7976 24.2552   2
  -1  -8   0 145.101 30.3184   3
  -1  -8   0 74.3730 24.2055   4
   1  -8   0 155.089 32.0640   6
  -1  -8   0 171.279 34.0061   6
  -1  -8   0 142.020 33.2152   5
  -1  -8   1 11.2429 11.8287   4
  -1  -8   1 38.3805 26.8365   2
   1  -8  -1 7.36272 15.4678   2
   1  -8  -1 18.7017 14.1519   6
  -1   8  -1 5.00409 11.3769   5
  -1  -8   2 42.0303 32.1747   2
   1  -8  -2 47.3948 19.0991   2
  -1   8  -2 70.4413 19.0467   5
   1  -8  -2 53.4641 18.4169   6
  -1  -8   3 50.5138 18.3075   3
  -1  -8   3 74.6393 38.7921   2
   1  -8  -3 45.7008 22.4586   2
   1  -8  -3 68.8588 21.1212   6
  -1   8  -3 87.2270 21.4554   5
  -1  -8   4 4.94381 8.49931   3
  -1  -8   4-15.3725 18.6209   2
   1  -8  -4 6.21904 13.0605   2
   1  -8  -4 5.56264 9.55418   6
  -1   8  -4 20.6845 12.5419   5
  -1  -8   5-15.2508 29.1830   2
  -1   8  -5 5.31041 10.1642   5
   1  -8  -5-5.48355 9.38799   6
  -1  -8   5-4.77577 9.14148   3
  -1  -8   6 43.8632 31.0793   2
  -1   8  -6 80.4822 21.1728   5
   1  -8  -6 31.8609 14.5775   6
  -1  -8   6 60.2448 17.5994   3
  -1  -8   7 40.8572 26.4718   2
  -1  -8   7 53.9592 16.0795   3
  -1   8  -7 21.7150 15.4098   5
   1  -8  -7 70.7711 20.8165   6
  -1   8  -8 117.310 27.8664   5
   1  -8  -8 123.371 25.8199   6
  -1   8  -8 109.876 26.9380   6
  -1  -8   8 124.326 43.8732   2
  -1  -8   8 120.651 23.8146   3
   1  -8  -8 113.839 23.0308   5
  -1   8  -9 19.2154 12.5155   6
  -1  -8   9 34.7508 13.6401   3
   1  -8  -9 21.2314 11.1919   5
   1  -8 -10 35.8206 14.5522   6
  -1   8 -10 56.6719 19.5879   6
  -1  -8  10 30.1335 22.8779   2
  -1  -8  10 21.2751 10.5970   3
   1  -8 -10 17.1529 11.2881   5
   1  -8 -11 4.33107 6.44211   5
  -1   8 -11 6.12074 5.26554   6
   1   8  11 13.4373 12.8673   3
   1  -8 -11 4.33046 8.30382   6
  -1  -8  11 4.10346 7.04370   3
  -1  -8  11 17.9947 17.2247   2
   1   8  12 6.59589 11.3042   3
  -1   8 -12 12.0402 10.3202   6
   1  -8 -12 4.06215 9.84982   5
   1  -8 -12 4.22024 7.24713   6
  -1  -8  12 8.35080 8.77217   3
  -1  -8  13 4.18029 8.08392   3
   1  -8 -13 24.6139 11.7015   6
   1   8  13 12.9302 12.4259   3
  -1  -8  14 101.952 21.5054   3
   1   8  14 108.800 28.2687   3
   1  -8 -14 88.6446 21.1919   6
   1  -8 -15-3.70012 8.38399   6
   1  -8 -16 46.1689 13.2144   6
  -1  -9  -7 599.095 73.9682   5
  -1  -9  -6 33.0315 16.3915   4
  -1  -9  -6 4.76885 9.25338   5
  -1  -9  -5 11222.9 1043.08   4
  -1  -9  -4 5.49476 10.5259   4
   1  -9   3 16.8784 22.8884   2
   1  -9   2-7.61811 13.0565   2
   1  -9   1 342.674 55.6539   2
   1  -9   0-6.56266 12.5734   2
  -1  -9   0-7.44985 12.7658   2
   1  -9  -1 407.097 55.0342   6
  -1  -9   1 409.443 63.8271   2
   1  -9  -2-5.03219 7.46420   6
  -1  -9   2-4.20215 8.04593   3
  -1  -9   2 8.95530 20.2773   2
  -1  -9   3 20.8005 12.0224   3
  -1  -9   3 48.3646 24.9354   2
  -1  -9   4-4.06949 6.97621   3
   1  -9  -4-4.85283 9.29433   6
   1  -9  -5 9418.72 855.889   6
  -1  -9   5 9026.48 852.208   3
  -1  -9   6 3.97472 7.61408   3
  -1  -9   7 667.498 75.6372   3
   2   0   0 761553. 66166.4   6
   2   0   0 735587. 66181.9   2
  -2   0   0 736066. 66169.8   3
   2   0   0 701862. 66175.8   3
   2   0   0 768864. 66200.8   1
  -2   0   0 738286. 66174.0   5
   2   0   0 692334. 66164.8   5
  -2   0   0 733703. 66177.8   4
   2   0   0 729349. 66173.7   4
  -2   0   0 749761. 66201.4   1
   2   0   0 720732. 66198.9   1
  -2   0   0 697338. 66167.7   6
   2   0  -1 1778.37 183.397   2
  -2   0   1 1669.69 180.586   4
   2   0   1 1396.48 168.187   4
  -2   0  -1 1413.11 174.059   4
   2   0   1 1610.34 167.453   6
  -2   0   1 1663.22 171.606   6
  -2   0  -1 1454.17 169.151   3
  -2   0   1 1559.61 168.078   3
  -2   0  -1 1568.39 194.712   1
   2   0   1 1747.10 200.557   1
   2   0  -1 1551.59 189.655   1
  -2   0  -1 1304.50 181.994   1
  -2   0   1 1457.47 165.986   5
  -2   0  -1 1442.85 170.503   5
   2   0  -1 1509.09 162.204   5
   2   0   1 1346.98 158.556   5
   2   0   1 1081.00 179.170   1
   2   0  -1 1667.73 191.386   1
  -2   0   1 1382.14 188.296   1
  -2   0  -2 436.831 73.2652   5
   2   0  -2 422.607 65.2380   6
  -2   0  -2 481.068 85.0908   1
   2   0  -2 479.334 83.3928   1
   2   0   2 313.415 78.9730   1
  -2   0   2 399.870 76.2383   1
  -2   0   2 602.135 81.1971   4
   2   0   2 482.721 69.1955   4
  -2   0  -2 455.195 77.2458   4
  -2   0  -2 430.594 85.1554   1
  -2   0   2 420.902 81.9434   1
   2   0   2 445.547 64.6635   6
   2   0  -2 436.727 62.9120   5
   2   0   2 538.509 68.4878   5
   2   0   2 364.378 68.3411   3
  -2   0  -2 465.257 72.8301   3
  -2   0   2 398.386 64.5184   3
   2   0   2 492.647 84.6257   2
   2   0  -2 395.459 74.8754   2
   2   0  -3 6.95992 16.9575   6
  -2   0   3 28.5161 18.4046   5
   2   0  -3 12.9701 19.3220   1
  -2   0  -3 14.8298 22.0661   1
  -2   0   3 47.1162 28.5759   1
  -2   0  -3 29.3155 26.5145   5
  -2   0   3 29.0843 24.9641   1
  -2   0  -3 41.9512 29.3757   1
   2   0   3 13.8649 26.6012   2
   2   0  -3 27.8484 21.1065   2
   2   0   3 15.0634 14.5424   4
  -2   0  -3 18.2237 20.7212   4
  -2   0  -3 9.53888 16.4409   3
   2   0   3 35.8755 29.0092   3
   2   0   3 11.6785 17.4184   1
   2   0   3 14.9582 11.4550   6
  -2   0  -4 2686.64 263.021   6
   2   0   4 2355.41 253.619   6
   2   0  -4 2653.92 267.204   6
  -2   0  -4 2669.38 277.190   5
  -2   0   4 2776.00 265.779   5
   2   0  -4 2281.80 257.404   5
  -2   0  -4 2662.38 294.250   1
   2   0  -4 2261.03 268.951   2
   2   0   4 3098.71 299.698   2
  -2   0  -4 2857.54 276.651   4
  -2   0   4 2400.66 272.927   4
   2   0   4 2399.89 264.215   4
  -2   0  -4 2460.18 273.700   3
   2   0   4 2723.29 287.847   3
   2   0  -4 2700.01 286.084   1
  -2   0   4 2783.19 298.505   1
  -2   0   4 3101.61 270.636   3
   2   0  -4 2214.89 284.534   1
  -2   0   4 2754.06 283.344   1
  -2   0  -4 3196.66 306.071   1
  -2   0   5 22.4038 19.3879   1
  -2   0  -5 13.2349 16.2749   6
   2   0  -5 23.7331 20.5135   6
   2   0   5 56.0928 18.1203   6
   2   0  -5 25.5013 22.0125   1
  -2   0   5 44.6723 31.3459   1
   2   0  -5 68.7244 20.9919   5
  -2   0   5 20.5441 16.8245   3
  -2   0  -5 29.8991 22.7484   5
   2   0  -5 33.7896 21.8775   2
   2   0   5 14.4568 27.8130   2
  -2   0   5 9.39713 22.9271   4
  -2   0  -5 66.3087 24.7393   4
   2   0   5 24.1062 23.2434   1
  -2   0  -5 13.0030 19.4878   1
   2   0   5 13.3286 30.3146   3
  -2   0  -5 59.2796 33.6770   1
   2   0   5-15.7162 30.2107   1
   2   0  -6 20059.4 1840.08   6
  -2   0  -6 21288.3 1831.95   6
   2   0   6 19527.8 1821.43   6
   2   0  -6 18291.7 1836.90   2
   2   0  -6 18620.1 1824.40   5
  -2   0  -6 19093.2 1846.14   5
   2   0   6 21821.8 1870.21   2
  -2   0  -6 18781.7 1836.52   4
  -2   0   6 20909.9 1832.81   3
  -2   0   6 19907.8 1843.62   4
  -2   0  -6 19480.7 1835.32   4
   2   0   6 20687.5 1861.49   3
   2   0   6 20583.0 1868.31   1
  -2   0  -6 19014.3 1854.66   1
   2   0  -6 22646.7 1865.22   1
   2   0   6 21866.4 1858.36   1
   2   0  -6 19221.4 1859.24   1
  -2   0   6 18644.7 1845.00   1
   2   0  -7 539.216 83.3215   6
  -2   0   7 512.471 71.3904   5
   2   0  -7 549.940 71.0047   5
  -2   0  -7 646.820 90.3957   5
   2   0  -7 528.564 92.4570   1
  -2   0   7 387.350 78.6389   1
   2   0  -7 631.542 92.6679   1
  -2   0   7 538.198 97.1724   1
  -2   0  -7 635.758 76.0418   6
   2   0   7 676.422 69.6538   6
   2   0  -7 529.158 79.5241   2
   2   0   7 478.588 92.7311   2
  -2   0   7 511.473 79.6137   4
  -2   0   7 436.733 72.2022   3
  -2   0  -7 679.140 97.6394   1
   2   0   7 674.939 91.5225   1
   2   0   7 584.388 94.4363   3
   2   0   7 432.147 88.6388   1
   2   0  -8 5430.32 510.096   2
  -2   0   8 5354.81 516.561   4
  -2   0  -8 4898.25 507.607   4
   2   0   8 5240.56 535.638   3
   2   0  -8 5686.56 529.673   1
  -2   0   8 5207.48 533.354   1
  -2   0  -8 4972.70 527.672   1
   2   0   8 4577.66 517.131   1
  -2   0  -8 6372.69 533.804   5
  -2   0   8 5024.00 500.989   5
   2   0  -8 4978.08 501.923   5
   2   0   8 5631.91 541.784   2
  -2   0  -8 6031.38 540.918   1
   2   0   8 4845.55 530.877   1
  -2   0   8 5488.32 523.210   1
   2   0  -8 5222.63 532.603   1
   2   0  -8 5852.94 522.652   6
  -2   0  -8 5241.13 504.842   6
   2   0   8 5121.35 496.067   6
   2   0  -9 1048.73 133.796   2
   2   0   9 1504.72 167.868   1
  -2   0   9 1468.35 149.529   4
  -2   0  -9 1247.61 138.462   4
   2   0  -9 1183.22 149.041   6
  -2   0  -9 1204.86 134.727   6
   2   0   9 1066.23 158.784   3
   2   0  -9 1147.15 153.203   1
  -2   0   9 927.867 140.673   1
   2   0  -9 949.518 128.998   5
   2   0  -9 1203.67 150.569   1
  -2   0   9 1393.32 164.821   1
  -2   0  -9 1194.39 154.211   1
   2   0   9 1357.45 150.009   1
  -2   0 -10 229971. 24077.2   5
   2   0 -10 276875. 24059.0   2
   2   0  10 273791. 24092.6   2
   2   0 -10 271133. 24073.7   6
  -2   0 -10 257734. 24057.9   6
  -2   0  10 234823. 24067.3   4
   2   0 -10 253585. 24050.1   5
   2   0  10 280996. 24096.1   3
   2   0  10 276628. 24090.3   1
  -2   0 -10 291467. 24083.3   1
  -2   0  10 268123. 24072.4   1
   2   0 -10 266485. 24078.9   1
  -2   0  10 281404. 24092.5   1
  -2   0 -10 273126. 24082.8   1
   2   0  10 257290. 24070.4   1
   2   0 -10 272247. 24084.4   1
   2   0 -11 11.8727 24.9057   6
  -2   0 -11-7.97976 13.6923   6
   2   0 -11-7.13302 13.6841   2
   2   0 -11 12.9948 19.2855   1
  -2   0  11 10.7957 20.6807   1
  -2   0 -11 24.9320 21.3576   5
   2   0 -11 10.6551 15.8231   5
   2   0  11 29.6146 40.0813   2
  -2   0  11 19.6768 26.6414   4
   2   0 -11 11.8732 20.3443   1
   2   0  11 20.5230 19.6596   1
  -2   0 -11 13.2030 22.6177   1
   2   0  11 16.0936 33.7481   3
  -2   0 -11 12.1995 23.3641   1
   2   0  11 14.7670 30.9687   1
  -2   0 -12 27461.1 2968.31   5
   2   0 -12 32595.8 2953.22   2
   2   0 -12 30576.8 2944.53   5
  -2   0  12 33643.2 2967.33   4
   2   0  12 26458.6 2975.04   2
   2   0 -12 34836.9 2980.82   1
  -2   0  12 34995.8 2989.91   3
   2   0  12 32560.8 2991.55   3
   2   0 -12 24272.3 2961.13   6
  -2   0 -12 34154.9 2961.33   6
   2   0  12 34479.7 2990.52   1
  -2   0  12 40702.5 2983.47   1
  -2   0 -12 33337.3 2976.19   1
   2   0  12 31667.9 2968.91   1
   2   0 -12 34508.7 2975.95   1
  -2   0  12 36807.1 2998.84   1
  -2   0 -13 165.739 39.4011   6
  -2   0  13 184.095 65.4878   1
   2   0 -13 80.9281 39.4571   1
   2   0 -13 147.522 33.5581   2
   2   0 -13 135.471 46.9301   1
   2   0 -13 131.618 30.2219   5
  -2   0 -13 220.279 48.7845   5
   2   0  13 57.2245 39.1846   2
  -2   0  13 157.003 41.3626   4
  -2   0  13 257.853 61.0281   3
  -2   0 -13 129.609 44.8215   1
   2   0  13 83.9010 42.8499   3
   2   0  13 209.227 55.0618   1
  -2   0 -13 171.451 46.5127   1
   2   0 -14 21108.3 2106.04   5
   2   0  14 16377.9 2124.19   2
  -2   0  14 31640.0 2147.50   1
  -2   0 -14 26618.2 2138.01   1
  -2   0  14 26712.7 2136.04   4
  -2   0 -14 16145.3 2116.41   5
  -2   0  14 18017.4 2135.73   3
   2   0  14 19435.4 2143.35   3
  -2   0 -14 24980.3 2124.05   6
   2   0 -14 16899.9 2115.82   6
   2   0 -14 27153.2 2114.55   2
   2   0  14 27552.1 2138.92   1
   2   0 -14 29232.8 2146.11   1
  -2   0 -14 28653.8 2163.04   1
  -2   0 -15 40.2758 24.9139   6
   2   0 -15 32.8732 25.3428   6
   2   0  15 74.4223 33.9616   1
   2   0 -15 12.4615 21.9461   1
  -2   0  15 111.709 50.6470   1
   2   0 -15 68.9157 26.2215   2
   2   0  15 49.7972 37.9357   3
  -2   0 -15 57.1066 29.7738   5
   2   0  15 40.1432 32.7979   2
  -2   0  15 24.1981 21.3438   4
  -2   0  15 16.6230 20.7717   3
   2   0  15 85.8325 44.3724   1
  -2   0 -15 94.8503 45.1637   1
   2   0 -15 71.7827 35.1313   1
  -2   0  15 124.401 40.1660   1
  -2   0 -16 3794.90 400.733   5
   2   0 -16 4220.56 388.975   2
   2   0 -16 2503.37 377.699   5
   2   0  16 4203.80 414.384   4
  -2   0  16 4765.82 416.219   4
   2   0  16 3996.04 436.081   1
  -2   0 -16 4604.71 417.985   1
  -2   0  16 5135.48 425.432   1
   2   0  16 2690.16 406.397   3
  -2   0  16 3128.19 411.117   3
   2   0 -16 4411.97 423.736   1
   2   0 -16 4281.20 400.832   6
   2   0  16 4554.51 421.351   1
   2   0 -16 4527.16 420.029   1
  -2   0  16 5288.40 455.744   1
  -2   0 -16 4994.92 439.611   1
   2   0 -17 227.109 44.0062   6
   2   0 -17 109.579 42.0982   1
   2   0  17 109.609 43.7106   1
  -2   0  17 80.1182 46.6909   1
   2   0 -17 185.442 38.2710   2
   2   0 -17 167.478 50.0008   1
  -2   0 -17 130.995 44.8157   1
  -2   0  17 94.7644 39.9983   1
  -2   0  17 45.0555 35.7742   3
   2   0 -17 90.5584 29.8260   5
  -2   0 -17 92.4819 31.2114   5
   2   0  17 88.5071 37.5679   4
  -2   0  17 136.253 41.1889   4
   2   0  17 143.710 54.3988   1
  -2   0 -17 149.025 52.2843   1
   2   0  17 78.1887 37.1093   3
   2   0  17 72.7172 34.6295   2
   2   0 -18 37.0609 20.7542   2
  -2   0 -18 48.3063 26.6819   5
   2   0 -18 70.6350 22.5939   5
  -2   0  18 55.5607 34.0394   3
   2   0  18 43.1519 32.9995   1
   2   0 -18 42.8966 35.0167   1
  -2   0  18 121.838 49.4371   1
   2   0 -18 77.0290 37.6669   1
  -2   0 -18 66.0529 34.3305   1
  -2   0  18 54.5799 29.0939   1
   2   0  18 12.6780 27.1040   4
  -2   0  18 25.3131 24.7978   4
   2   0  18 17.9787 27.1755   1
   2   0  18 29.8662 29.0671   3
   2   0 -18 104.056 27.9119   6
  -2   0 -18 69.9720 27.5701   6
   2   0  18 45.6852 29.8014   2
  -2   0  19-12.9863 15.9951   3
   2   0 -19 28.6411 27.5631   1
  -2   0  19 40.4904 38.8527   1
   2   0 -19 92.1848 41.6825   1
  -2   0 -19 13.2667 19.8874   1
   2   0 -19 54.4404 19.9877   5
  -2   0 -19 9.05015 15.7723   5
   2   0  19 24.9956 21.5955   4
  -2   0  19 12.1778 15.0349   4
  -2   0 -19 16.8473 14.7207   1
  -2   0 -19 48.7417 26.5469   6
   2   0  19 53.1424 34.0259   1
   2   0  19 64.2580 33.1771   2
   2   0  20 23873.3 2383.72   4
   2   0  20 32214.9 2388.32   2
  -2   0 -20 20481.4 2379.64   1
  -2   0  20 20999.0 2384.87   1
  -2   0  20 27085.1 2386.19   4
  -2   0 -20 26028.3 2375.83   6
   2   0 -20 31869.8 2370.73   6
  -2   0  20 27410.4 2389.38   3
   2   0  20 26885.8 2394.87   3
   2   0 -20 23854.5 2368.84   2
   2   0 -20 35168.4 2365.95   5
   2   0 -20 18622.8 2381.41   1
   2   0  20 20977.0 2388.43   1
  -2   0  20 19637.8 2398.73   1
  -2   0 -20 18096.6 2384.39   1
   2   0 -21 31.7089 22.8419   2
   2   0 -21 38.9142 22.5479   1
   2   0  21 14.4874 28.0006   1
  -2   0  21 76.7796 40.4275   1
   2   0 -21 42.5547 15.1128   5
  -2   0 -21 62.3348 22.4636   5
  -2   0  21 13.2315 20.0043   1
   2   0 -21 43.8934 28.2729   1
   2   0  21 16.4995 24.7713   1
  -2   0  21 22.1067 23.5026   3
  -2   0 -21 32.4943 24.4021   1
   2   0  21 37.3663 24.1575   3
  -2   0 -21 54.9415 25.0913   6
   2   0 -21 50.9878 19.3008   6
   2   0 -22 23387.9 2176.07   5
   2   0  22 23865.4 2204.76   4
   2   0  22 22127.6 2219.23   1
  -2   0  22 23379.4 2209.20   1
  -2   0 -22 24552.6 2207.34   1
  -2   0 -22 25923.4 2190.83   5
   2   0 -22 22984.8 2213.76   1
   2   0  22 21615.6 2205.13   3
  -2   0  22 22026.0 2197.86   3
  -2   0 -22 26484.8 2198.31   6
   2   0 -22 23841.0 2182.90   6
   2   0  22 24426.3 2195.66   2
   2   0 -22 22847.0 2211.08   1
   2   0  22 24004.1 2218.78   1
  -2   0  22 24229.6 2236.16   1
  -2   0 -22 22415.4 2218.86   1
   2   0 -23 66.3782 31.1545   1
  -2   0 -23 63.3176 28.3044   1
  -2   0  23 140.172 39.5718   1
  -2   0 -23 81.7385 24.7144   5
  -2   0  23 129.183 36.2514   4
   2   0  23 51.9663 27.9123   4
   2   0  23 81.7623 30.7953   2
   2   0  23 86.3591 30.3399   3
  -2   0  23 95.0853 34.5355   3
   2   0 -23 90.5459 24.1481   6
   2   0  23 118.190 42.7237   1
  -2   0  23 69.5042 37.3330   1
  -2   0  24 9742.00 824.182   4
  -2   0 -24 8690.36 825.151   1
  -2   0 -24 9243.64 817.907   6
   2   0 -24 9107.67 806.798   6
   2   0 -24 8037.56 799.140   5
   2   0  24 7887.85 812.488   2
  -2   0 -24 8908.99 810.012   5
  -2   0  24 7977.39 817.370   3
   2   0  24 8392.28 823.634   3
  -2   0  25 16.1179 13.8923   4
   2   0  25 18.7335 17.9999   3
  -2   0  25 33.0125 17.3791   3
   2   0 -25 3.99003 9.79934   5
  -2   0 -25 29.6713 14.4589   5
   2   0 -25 20.2368 12.3574   6
  -2   0 -25 7.39891 15.5977   6
  -2   0  26 46.5361 23.8915   4
   2   0  26 95.5336 30.4291   3
  -2   0  26 61.7555 23.7871   3
   2   0 -26 86.5889 21.1869   6
  -2   0 -26 98.1407 28.2466   6
  -2   0 -26 44.6145 17.7620   5
  -2   0  27-7.33247 6.28071   3
   2   0  27-8.06284 9.76144   3
  -2   0 -27-5.25576 7.79483   5
   2   0 -27 7.45186 8.44022   5
   2   0 -27 13.5828 10.2545   6
  -2   0 -27 6.62625 11.3439   6
  -2   0 -28 556.352 73.2460   5
  -2   0  28 669.027 83.6751   4
   2   0  28 650.997 84.4844   3
  -2   0  28 572.574 80.2264   3
  -2   0 -28 732.940 82.8709   6
   2   0  29 7.04692 10.4563   3
  -2   0  29 6.66421 12.7613   3
  -2   0 -29 4.69655 8.05306   5
  -2   0  29 6.86540 10.1876   4
   2   0 -29 8.27579 9.38135   6
  -2   0 -29-5.92533 11.3486   6
  -2   0  30 3032.99 296.230   4
  -2   0 -30 3014.78 289.610   6
   2   0 -30 2942.20 282.915   6
  -2   0 -30 2810.89 283.457   5
  -2   0 -31 42.6039 16.6101   6
  -2   0  31 23.9239 14.6790   3
  -2   0 -31 21.5266 11.9015   5
  -2   0 -32 7866.75 732.155   5
  -2   1  32-6.05317 10.3743   4
  -2   1  31-6.28041 9.30896   4
  -2  -1 -31-3.78158 6.47252   5
  -2   1  31 18.3518 15.7043   3
  -2   1  30-6.70077 12.8219   4
  -2  -1 -30 3.93610 6.73688   5
   2  -1  30-5.91046 12.3891   3
  -2   1  30 6.45731 9.57110   3
   2   1 -30-4.09911 9.28088   6
  -2  -1 -29 4.09956 7.04538   5
   2  -1  29 6.27803 9.32709   3
  -2   1  29 20.5067 13.0953   3
  -2  -1 -29 10.9055 11.4475   6
   2   1 -29 4.19341 7.20535   6
  -2   1  28-6.98596 13.3675   4
  -2  -1 -28-4.33694 8.29871   5
  -2   1  28 7.21607 12.3501   3
   2  -1  28 6.65843 5.69797   3
   2   1 -28 4.43495 9.29620   6
  -2  -1 -28-5.56894 10.6561   6
  -2   1  27 44.9237 22.2617   4
   2  -1  27 21.2577 16.1353   3
  -2   1  27 22.8790 16.0783   3
  -2  -1 -27 9.06340 11.1031   5
   2   1 -27 14.0988 12.1873   6
  -2  -1 -27 34.7040 15.7465   6
  -2  -1 -26-4.64246 6.88219   5
  -2   1  26-7.57195 11.2237   4
  -2   1  26 8.05730 9.75173   3
   2  -1  26-7.54295 12.9101   3
   2  -1  26 7.02602 13.4447   2
   2   1 -26 4.85424 9.28939   6
  -2  -1 -26-6.00082 11.4832   6
  -2  -1 -25 19.4937 10.3727   5
  -2   1  25 40.7558 18.5423   4
   2  -1  25-7.33369 12.6799   2
   2   1 -25 15.5041 10.9814   6
  -2  -1 -25 30.7651 17.5557   6
  -2   1  25 34.1590 17.9905   3
   2  -1  25 8.07235 9.93365   3
   2   1 -24 5.34005 12.9313   6
   2  -1  24 8.62512 7.39199   3
   2  -1  24-7.74673 11.4892   2
   2   1 -24 4.36793 8.36782   5
  -2   1  23 180.896 39.4933   4
   2   1 -23 199.910 34.3622   6
   2   1 -23 116.942 42.4354   1
   2  -1  23 137.770 45.1129   1
  -2   1  23 144.195 39.4295   3
   2  -1  23 166.074 40.4351   3
  -2  -1 -23 120.181 27.5884   5
   2   1 -23 156.485 28.2179   5
   2  -1  22-8.62763 19.5498   2
   2   1 -22 13.2786 13.1453   5
  -2  -1 -22 11.0572 9.49593   5
   2   1 -22 10.3155 15.3103   1
   2  -1  22 12.1161 20.7517   1
   2   1 -22 19.4145 21.9923   2
   2   1 -22 15.1668 25.9697   1
  -2   1  22 10.6016 15.7338   1
   2   1 -22 6.12219 11.7421   6
  -2  -1 -22 6.74591 12.9330   6
  -2   1  22-9.31537 13.8302   4
  -2   1  22 20.0042 14.8465   3
   2  -1  22 9.88028 14.6662   3
  -2   1  21 9.70320 18.5668   4
   2  -1  21 9.23765 19.3631   2
   2  -1  21 19.2573 23.3050   1
   2   1 -21-15.6741 26.8256   1
  -2  -1 -21-9.72159 11.7650   1
   2   1 -21 6.38999 10.9364   6
  -2  -1 -21 6.98703 11.9582   6
   2   1 -21 10.1111 14.9864   2
   2  -1  21-13.0334 22.3063   1
  -2   1  21-21.7832 26.3617   1
   2   1 -21 11.2466 13.6106   1
   2   1 -21-4.35260 8.32876   5
  -2  -1 -21-5.85929 10.0281   5
   2  -1  21 10.5715 12.7935   3
  -2   1  21-10.6784 12.9230   3
   2   1 -20 4.44336 11.4074   5
  -2  -1 -20 6.12300 10.4798   5
  -2   1  20-22.1339 18.9409   1
   2  -1  20 13.4363 11.4983   1
   2   1 -20 10.5882 15.6938   2
  -2   1  20 10.4946 15.5551   4
   2  -1  20 9.74609 16.6803   2
   2  -1  20-19.8658 24.0415   1
  -2   1  20 11.8543 20.2884   1
   2   1 -20 16.0446 30.7010   1
  -2  -1 -20-10.6773 15.8259   1
  -2  -1 -20 17.0737 20.6625   1
   2  -1  20-11.3311 19.3930   3
  -2   1  20-11.4403 19.5799   3
   2   1 -20-6.88297 10.2022   6
  -2  -1 -20-7.23081 12.3757   6
   2   1 -19 7.43157 15.6646   6
  -2  -1 -19 14.9186 15.7224   6
   2  -1  19 10.5183 15.6771   2
  -2   1  19-11.1527 16.6124   4
  -2   1  19 12.1961 18.1519   1
   2   1 -19 16.2168 24.0927   1
  -2  -1 -19 11.0674 19.0133   1
  -2  -1 -19 34.2396 25.4280   1
   2   1 -19 51.5281 26.5079   2
  -2   1  19 22.1127 26.8113   1
   2  -1  19 13.7397 20.4313   1
   2   1 -19 12.7192 15.4809   1
   2   1 -19 35.7139 13.8725   5
  -2   1  19 12.1356 20.8350   3
   2  -1  19 20.2015 34.6134   1
   2  -1  18 20.2011 24.5111   1
  -2   1  18 11.8464 17.6474   4
  -2   1  18 11.7861 17.5584   1
  -2  -1 -18-17.2919 21.0012   1
   2   1 -18 9.84879 18.9284   2
  -2   1  18 21.7001 32.2119   1
   2  -1  18 13.0830 15.9315   1
   2   1 -18-12.9615 11.2320   1
   2   1 -18 13.5911 12.9792   5
  -2  -1 -18 48.7560 20.7228   5
   2  -1  18 12.9993 27.3052   3
  -2   1  18 13.0588 19.4362   3
  -2  -1 -18 14.8281 14.2967   6
  -2  -1 -17 121.150 33.1781   6
   2  -1  17 110.844 43.7303   2
  -2   1  17 114.449 39.4480   4
   2   1 -17 143.356 44.6436   1
  -2  -1 -17 123.833 40.2493   1
  -2   1  17 148.612 43.1008   1
  -2  -1 -17 135.116 51.3982   1
   2   1 -17 139.690 38.3250   2
   2   1 -17 171.370 29.5545   5
  -2  -1 -17 111.691 30.7761   5
   2  -1  17 60.9004 44.1108   1
  -2   1  17 210.580 60.8856   1
   2  -1  17 99.9135 38.8046   1
   2   1 -17 103.656 40.1297   1
   2  -1  17 97.2120 41.0932   3
  -2   1  17 98.5269 41.6048   3
   2  -1  16-19.6340 23.7639   1
   2   1 -16-15.4849 18.7436   1
  -2  -1 -16-11.1551 9.55368   1
  -2   1  16 11.1643 21.3662   1
  -2   1  16 15.2093 34.4367   3
   2  -1  16 14.7279 25.2092   3
  -2   1  16 20.0069 34.2432   1
   2  -1  16 12.2013 23.3501   1
   2   1 -16 12.4154 23.7596   1
  -2  -1 -16 7.90785 13.5396   5
   2   1 -16 4.68084 8.96510   5
   2   1 -16 9.20460 17.6170   6
  -2  -1 -16-7.67097 13.1343   6
   2  -1  16-13.2951 22.7573   2
   2   1 -15 10.0250 17.1817   6
  -2  -1 -15 7.68979 11.4340   6
  -2  -1 -15 16.9193 17.7558   5
   2   1 -15 14.3225 13.5804   5
  -2   1  15 18.7842 22.7506   1
   2   1 -15 8.57323 16.4300   2
   2  -1  15-14.2931 24.4791   2
  -2   1  15-14.1860 12.1737   4
   2   1 -15 14.9060 25.5273   1
  -2  -1 -15-10.9075 16.1925   1
  -2  -1 -15 15.5560 18.8478   1
  -2   1  15 16.5114 28.2733   3
   2  -1  15 31.1965 23.1372   3
   2  -1  15 18.7231 22.6767   1
   2   1 -14 65.6170 32.6726   6
  -2  -1 -14 37.9768 21.9371   6
   2   1 -14 11.3080 17.2468   1
  -2   1  14 17.5097 30.2420   1
   2  -1  14 42.0755 28.7538   1
   2   1 -14 50.5719 24.2650   2
  -2   1  14 53.6924 37.7348   3
   2   1 -14 67.3727 18.8604   5
  -2  -1 -14 45.2028 24.8001   5
   2  -1  14 15.2574 22.9769   2
  -2   1  14 29.8476 25.8633   4
  -2  -1 -14 31.8996 24.4153   1
   2   1 -14 42.7227 27.5515   1
  -2   1  14 50.7691 26.3822   1
  -2  -1 -14 44.2622 28.5230   1
   2  -1  14 16.3946 28.3520   3
   2  -1  14 70.7615 45.5963   1
  -2  -1 -13 949.674 137.971   6
   2   1 -13 1440.17 163.696   6
   2   1 -13 1428.87 152.262   2
   2   1 -13 1085.31 131.091   5
  -2   1  13 1301.15 152.634   1
  -2  -1 -13 1336.37 154.527   1
   2   1 -13 1693.96 139.604   5
   2  -1  13 596.974 145.358   2
  -2   1  13 789.616 148.483   4
  -2   1  13 1971.32 210.633   3
   2  -1  13 767.532 155.564   3
   2   1 -13 1113.06 159.547   1
   2  -1  13 1071.97 149.697   1
   2   1 -13 1557.52 164.445   1
  -2   1  13 1802.06 191.074   1
  -2  -1 -13 1321.22 165.614   1
   2   1 -12 103.193 40.8750   6
   2   1 -12 97.2895 35.8442   1
  -2   1  12 106.951 42.3821   1
   2  -1  12 49.0516 34.8488   1
   2   1 -12 129.333 24.5191   5
   2   1 -12 96.4077 33.9934   2
  -2   1  12 126.695 51.9507   3
  -2  -1 -12 61.3121 29.1802   5
   2   1 -12 110.081 26.9119   5
   2  -1  12 50.5550 36.5312   2
  -2   1  12 171.181 46.6156   4
  -2  -1 -12 92.3361 35.1222   1
   2   1 -12 92.8458 35.3024   1
  -2   1  12 169.239 41.0298   1
   2  -1  12 87.5168 43.3773   3
   2  -1  12 78.6449 45.6032   1
  -2  -1 -12 93.4798 33.3740   1
   2   1 -11 14.0819 24.1433   6
   2   1 -11 10.7088 13.0388   1
  -2   1  11 14.5747 21.6498   1
   2   1 -11 10.8727 10.3857   5
   2   1 -11 17.7553 21.5350   2
  -2   1  11 22.9097 39.2353   3
  -2  -1 -11 32.2615 26.0677   5
  -2   1  11 9.51603 14.1772   2
   2  -1  11 34.7217 25.7717   2
  -2   1  11 14.5339 27.8471   4
  -2  -1 -11 50.9663 26.7461   1
   2  -1  11 9.47321 18.1834   1
   2   1 -11 26.2388 22.4991   1
  -2   1  11 9.39348 13.9965   1
   2  -1  11-17.6477 15.1697   3
  -2  -1 -11 10.3921 15.4696   1
   2  -1  11 14.8814 18.0663   1
  -2   1  10 24.3450 36.0868   3
   2   1 -10 10.7595 15.9552   1
  -2   1  10-13.8226 16.7354   1
   2   1 -10 9.71634 10.0053   5
  -2  -1 -10 11.0715 9.48738   5
   2   1 -10 4.73680 11.4757   5
   2   1 -10 8.95860 15.3404   2
   2  -1  10 17.6262 15.0915   2
  -2   1  10 9.75181 16.6973   2
  -2   1  10-13.7190 26.2556   4
   2  -1  10-9.31334 17.8278   1
  -2  -1 -10 12.2979 23.5370   1
   2   1 -10 12.6557 18.7645   1
  -2   1  10-9.08242 11.0027   1
   2   1 -10 15.8520 27.1346   6
  -2  -1 -10 11.5784 14.0208   6
   2  -1  10 14.3654 12.3030   1
  -2   1   9 22.8666 19.5147   5
  -2   1   9 77.2829 54.3710   3
   2   1  -9 52.8666 30.6755   1
  -2   1   9 55.0198 33.8945   1
  -2  -1  -9 34.0272 28.1804   5
   2   1  -9 111.593 23.7850   5
   2  -1   9 105.899 48.1835   2
  -2   1   9 94.2939 35.7427   2
  -2   1   9 129.171 43.2803   4
   2  -1   9 37.7208 23.6946   1
  -2   1   9 46.8032 29.5735   1
   2   1  -9 139.663 43.9227   1
   2   1  -9 120.172 53.3487   6
  -2  -1  -9 97.9666 34.1822   1
   2  -1   9 70.5907 34.7583   1
  -2   1   8 537.171 119.405   3
   2   1  -8 485.504 74.5836   1
  -2   1   8 371.433 76.7735   1
  -2   1   8 394.786 63.3593   5
   2   1  -8 339.479 44.0872   5
   2   1  -8 316.911 47.8434   5
   2   1  -8 328.369 64.2143   2
  -2  -1  -8 483.415 76.0486   5
  -2   1   8 475.643 70.4672   2
   2  -1   8 488.898 94.4006   2
  -2   1   8 340.720 71.0810   4
   2  -1   8 452.425 68.6558   1
  -2  -1  -8 391.664 73.8037   1
   2   1  -8 494.515 79.1568   1
  -2   1   8 310.235 62.0078   1
  -2  -1  -8 503.192 54.3690   6
   2  -1   8 494.468 83.7913   1
  -2  -1  -8 383.136 70.9960   1
  -2  -1  -7 43.3521 14.2146   6
   2   1  -7 97.6199 53.0171   6
  -2   1   7 48.5099 62.4233   3
  -2   1   7 41.8302 34.0357   1
  -2   1   7 74.5211 30.3839   5
   2   1  -7 48.1056 11.1398   5
  -2  -1  -7 33.8273 25.9078   5
   2   1  -7 51.6054 12.3152   5
   2   1  -7 46.5737 22.9733   2
   2  -1   7 34.1808 38.9445   2
  -2   1   7 9.50037 20.3973   2
  -2   1   7 36.6825 29.9226   4
   2   1  -7 50.5848 34.5049   1
  -2   1   7 28.7665 23.6247   1
  -2  -1  -7 11.8097 20.6883   1
   2  -1   7 42.6177 32.4644   3
  -2  -1  -7 83.9505 34.3226   1
   2  -1   7 102.602 37.8863   1
   2   1  -6 260.026 75.4334   6
  -2   1   6 202.907 52.9514   1
   2   1  -6 147.088 43.3163   1
   2   1  -6 186.238 48.3083   1
  -2   1   6 95.5059 45.3776   3
   2   1  -6 134.720 20.0102   5
   2   1  -6 104.471 37.9984   2
  -2  -1  -6 128.896 41.3483   5
  -2   1   6 86.8768 31.7445   2
   2  -1   6 183.206 55.0697   2
  -2  -1  -6 200.491 51.0244   1
   2  -1   6 119.472 51.3675   1
  -2  -1  -6 170.433 40.7545   4
   2  -1   6 162.693 44.9883   3
  -2  -1  -6 200.898 46.1730   1
  -2  -1  -6 166.064 23.3548   6
   2   1  -5 241.186 80.4561   6
   2   1  -5 93.4029 36.5280   1
  -2   1   5 115.787 47.7912   1
   2  -1   5 140.389 37.6491   3
  -2   1   5 134.308 48.1642   3
  -2   1   5 101.002 32.5965   5
   2   1  -5 104.057 34.4227   2
  -2  -1  -5 99.2729 33.8643   5
   2   1  -5 117.788 18.1087   5
   2  -1   5 115.509 43.9432   2
  -2   1   5 136.343 40.6075   4
  -2  -1  -5 173.101 39.7367   4
   2  -1   5 137.609 27.1540   4
  -2  -1  -5 213.565 51.7585   1
   2  -1   5 80.0826 38.0973   1
   2   1  -5 187.020 46.7488   1
  -2  -1  -5 158.977 46.0959   1
  -2   1   5 113.461 37.1886   1
   2  -1   5 165.756 40.7011   1
  -2  -1  -4 391.375 75.9846   1
   2  -1   4 469.455 70.5720   3
   2   1  -4 555.737 107.435   6
  -2   1   4 446.161 85.2624   1
   2   1  -4 377.337 70.2361   1
   2   1  -4 422.773 47.9560   5
  -2   1   4 344.000 67.6865   5
  -2  -1  -4 439.748 68.9170   5
   2   1  -4 384.012 71.7652   2
   2  -1   4 359.488 54.3529   4
  -2   1   4 348.581 71.9898   4
  -2   1   4 549.769 65.7867   3
  -2  -1  -4 556.805 80.5515   4
  -2  -1  -4 549.685 83.3255   1
   2  -1   4 375.378 80.7566   1
   2  -1   4 395.108 71.7300   1
   2  -1   4 513.059 92.0358   2
  -2  -1  -3 2066.64 220.079   5
   2   1  -3 2289.50 201.739   5
   2   1  -3 1838.85 224.723   2
   2  -1   3 1706.30 235.895   1
   2  -1   3 1742.86 238.295   2
   2  -1   3 2176.23 213.605   4
  -2   1   3 1992.21 225.685   4
  -2  -1  -3 2113.83 230.809   4
  -2   1   3 2273.70 199.211   3
   2  -1   3 2139.76 221.381   3
  -2   1   3 1791.48 199.376   3
  -2   1   3 1837.98 239.525   1
   2  -1   3 2134.40 229.822   1
  -2   1   3 1922.94 226.976   5
   2  -1   3 2055.35 219.170   6
   2   1  -3 2097.59 261.801   6
  -2  -1  -3 2025.31 236.789   1
  -2   1   3 2018.53 228.595   1
   2  -1   2 1358.30 146.837   6
   2   1  -2 1105.95 173.416   6
  -2   1   2 1237.22 154.883   5
  -2  -1  -2 1276.14 140.334   5
   2   1  -2 1450.13 132.472   5
  -2   1   2 1253.96 120.595   3
   2  -1   2 1302.17 169.940   2
  -2   1   2 1090.30 147.071   4
   2  -1   2 1136.05 136.450   4
  -2  -1  -2 1365.84 156.135   4
  -2   1   2 1124.10 122.745   3
   2  -1   2 1334.45 142.519   3
   2   1  -2 1218.21 161.517   3
  -2   1   2 1442.11 163.370   1
  -2  -1  -2 1378.62 161.744   1
   2  -1   2 1188.56 159.054   1
  -2   1   2 802.625 149.824   1
   2   1  -2 1213.13 149.515   2
  -2  -1  -1 44.3603 13.1144   6
   2   1  -1 39.6157 19.5961   5
  -2   1   1 13.1693 22.7319   1
  -2  -1  -1 25.7277 24.7917   1
   2  -1   1 26.9739 28.4243   1
  -2   1   1 32.9738 29.8897   5
   2  -1   1 44.6583 31.3426   2
  -2   1   1 8.70781 18.4906   4
   2  -1   1 33.0134 20.5854   4
   2   1  -1 25.4361 26.8219   3
   2  -1   1 55.5993 29.2852   1
  -2  -1  -1 11.7496 20.3254   1
  -2   1   1 27.6924 23.8810   1
   2  -1   1 32.3106 18.0909   3
  -2   1   1 39.7995 15.5156   3
   2   1  -1 11.6867 17.5724   1
   2  -1   0-11.6758 19.9832   6
   2  -1   0 14.2228 27.2152   2
   2   1   0 9.71231 18.5848   2
  -2   1   0-7.96156 15.2350   4
   2   1   0 13.1067 19.4269   3
  -2  -1   0 10.9814 21.0130   4
   2  -1   0-13.5272 25.8843   1
   2   1   0 11.8890 17.6221   1
  -2  -1   0-11.9087 20.3818   1
  -2   1   0-13.8837 26.5665   1
  -2   1   0-11.2946 16.7412   5
  -2   1   0 13.5275 28.3554   1
  -2  -1   0 12.7823 18.9461   1
   2  -1   0-13.1264 22.4658   1
   2   1   0 7.20772 17.4460   5
  -2  -1   0-5.47857 11.4847   5
  -2   1   0 15.2348 12.1958   3
   2  -1   0 3.88630 8.80010   3
  -2  -1   0 3.25233 9.23182   6
   2   1   0-7.94139 20.3876   6
   2  -1  -1 11.9704 23.0232   6
  -2   1  -1-11.1432 16.6797   5
  -2  -1   1 24.2616 27.5635   1
   2  -1  -1 50.7115 24.3704   1
  -2   1  -1 13.2835 22.8534   1
  -2  -1   1 25.3355 16.9545   5
   2  -1  -1 67.5598 34.7660   2
   2   1   1 19.4642 20.5322   2
  -2  -1   1 54.4523 30.9963   4
  -2   1  -1 14.5748 17.7915   4
   2  -1  -1 47.3166 13.6735   3
  -2  -1   1 4.12632 11.9408   6
   2   1   1 21.6768 15.0088   6
   2   1   1 39.0841 29.5880   3
  -2   1  -1 25.5618 19.0863   3
  -2   1  -1 14.0593 20.9681   1
  -2  -1   1 36.8138 29.7923   1
   2  -1  -1-13.4529 16.4465   1
  -2   1  -2 1176.42 156.420   5
  -2  -1   2 1264.34 134.843   5
  -2   1  -2 1136.13 140.567   4
  -2  -1   2 1213.39 155.327   4
  -2  -1   2 1292.02 138.233   6
  -2   1  -2 1584.69 163.080   6
   2   1   2 1215.64 163.781   3
  -2   1  -2 1550.33 162.850   3
  -2  -1   2 1390.83 159.793   1
   2  -1  -2 971.482 151.444   1
  -2   1  -2 1276.12 163.309   1
   2   1   2 1887.75 168.755   5
  -2   1  -2 1106.68 164.982   1
   2  -1  -2 1419.90 165.196   6
   2   1   2 1268.91 152.192   2
   2  -1  -2 1271.43 162.029   2
  -2  -1   2 1396.51 165.145   1
   2  -1  -2 1361.03 165.941   1
  -2   1  -3 1675.41 228.203   1
   2   1   3 2256.15 219.243   2
   2  -1  -3 1787.09 218.539   2
  -2  -1   3 2360.91 224.947   4
  -2  -1   3 1822.42 190.785   5
  -2   1  -3 1970.28 219.875   5
   2   1   3 1673.13 225.134   3
  -2   1  -3 2686.56 251.603   3
   2  -1  -3 1905.36 221.768   1
  -2   1  -3 2175.28 234.329   1
  -2  -1   3 1951.06 217.757   1
  -2  -1   3 2378.34 210.413   6
   2  -1  -3 1949.31 219.675   6
  -2   1  -3 1860.99 216.848   6
   2   1   3 1674.09 224.401   1
   2  -1  -3 1786.02 221.591   1
   2  -1  -4 431.781 73.8359   6
  -2  -1   4 366.698 47.4470   5
  -2   1  -4 627.878 110.183   3
  -2  -1   4 487.199 69.4457   6
   2  -1  -4 412.977 74.5378   1
   2  -1  -4 342.040 69.3884   1
  -2  -1   4 445.348 72.3106   1
  -2   1  -4 518.785 86.6608   1
  -2   1  -4 455.095 75.1009   5
  -2   1  -4 511.372 61.4190   4
  -2  -1   4 324.005 68.7783   4
   2   1   4 320.841 73.1663   1
  -2   1  -4 390.636 85.1587   1
   2   1   4 296.092 70.1506   3
   2   1   4 483.170 70.5441   2
  -2   1  -4 546.356 78.4142   6
   2  -1  -5 99.3731 37.4330   1
  -2  -1   5 130.848 43.7446   1
  -2  -1   5 129.063 38.9058   1
  -2  -1   5 126.372 38.3811   3
   2  -1  -5 213.184 29.4827   3
  -2   1  -5 164.105 61.4855   3
   2   1   5 133.675 38.6467   2
   2  -1  -5 98.4200 33.8161   2
  -2  -1   5 237.016 48.7065   4
  -2   1  -5 118.666 26.9008   4
   2   1   5 146.483 50.1523   3
   2   1   5 96.7985 39.4797   1
  -2   1  -5 135.042 52.8791   1
  -2  -1   5 126.179 21.1244   5
   2  -1  -5 116.919 33.6391   6
  -2  -1   6 202.809 45.5457   1
   2  -1  -6 221.995 51.8583   1
   2   1   6 153.382 24.3300   6
   2  -1  -6 173.095 30.2916   3
  -2  -1   6 236.693 47.9817   3
   2  -1  -6 129.559 44.2686   1
  -2  -1   6 227.310 52.9908   1
   2  -1  -6 140.321 37.3784   2
   2   1   6 137.365 39.7280   2
  -2   1  -6 165.527 30.5471   4
  -2  -1   6 217.468 44.7932   4
  -2   1  -6 108.535 40.2903   1
  -2   1  -6 104.585 48.6198   1
   2   1   6 209.684 57.0724   1
   2   1   6 199.030 54.6364   3
   2  -1  -6 137.227 38.2705   6
   2  -1  -7 96.5656 29.6289   6
   2   1   7 88.8443 20.6090   6
  -2  -1   7 49.7126 30.5979   1
   2  -1  -7 59.7857 29.4779   1
  -2  -1   7 43.2091 24.0469   3
   2  -1  -7 41.0953 16.1368   3
  -2   1  -7 64.0742 32.1481   5
  -2  -1   7 127.535 40.0362   1
   2  -1  -7 48.3512 31.5332   1
  -2   1  -7 67.8253 29.2636   6
  -2   1  -7 41.8718 20.3107   4
  -2  -1   7 71.7948 28.2503   4
  -2   1  -7 56.1679 19.6043   4
   2   1   7 79.7582 36.6267   1
  -2   1  -7 59.9760 27.7294   1
  -2   1  -7 28.7089 30.6055   1
   2   1   7 26.0487 27.8692   1
   2   1   7 14.8473 36.3700   3
   2  -1  -7 66.1199 23.9920   2
  -2  -1   8 319.097 62.2822   3
  -2  -1   8 471.153 75.3837   1
   2  -1  -8 421.861 72.9536   1
   2   1   8 336.890 54.9754   6
  -2  -1   8 444.024 76.5279   1
   2  -1  -8 509.147 80.8319   1
  -2   1  -8 365.946 65.5884   6
  -2   1  -8 545.945 78.7542   5
  -2   1  -8 392.569 56.6929   4
  -2   1  -8 407.715 54.0859   4
  -2  -1   8 407.631 64.7134   4
   2   1   8 403.987 69.4711   1
  -2   1  -8 438.587 74.2713   1
   2  -1  -8 450.608 57.1225   3
   2   1   8 340.895 76.8423   3
  -2   1  -8 516.366 91.5915   1
   2  -1  -8 352.623 56.9307   2
   2   1   8 458.064 71.3231   2
  -2  -1   9 92.3743 30.2713   3
   2  -1  -9 69.2690 30.2797   1
  -2   1  -9 45.7598 21.6288   6
  -2   1  -9 55.5529 29.1895   5
  -2  -1   9 168.056 40.6719   1
   2  -1  -9 51.2205 21.5729   2
   2   1   9 77.0476 29.2152   2
  -2   1  -9 50.7391 19.1220   4
  -2   1  -9 39.1798 30.2117   1
   2   1   9 75.7400 34.7179   1
   2   1   9 87.6708 38.0205   3
  -2   1  -9 84.6375 31.6536   1
   2   1   9 37.8319 22.2934   1
   2   1  10-6.51416 11.2025   6
   2  -1 -10 8.02705 13.7817   6
   2  -1 -10 23.3828 20.0393   1
  -2   1 -10 27.6154 22.3068   6
  -2  -1  10 24.6330 18.6225   3
   2  -1 -10 10.5680 12.8362   2
  -2   1 -10 23.4427 28.3911   5
   2   1  10 15.0665 18.2662   3
  -2   1 -10 15.5105 12.5617   4
  -2  -1  10 7.81538 16.4185   4
  -2  -1  10-12.5831 15.2673   1
  -2   1 -10-12.7211 21.7992   1
   2   1  10 38.3899 28.9929   1
  -2   1 -10 11.9968 17.8150   1
   2   1  10-9.72667 18.6440   1
   2   1  10 19.9362 22.5949   2
   2   1  11 13.1487 19.5810   1
  -2   1 -11 12.8085 24.5822   1
   2  -1 -11 24.1656 15.5301   6
   2  -1 -11 11.7332 14.3259   1
  -2  -1  11 58.7463 28.5010   1
  -2  -1  11 17.2437 16.6067   3
  -2  -1  11 13.1524 22.5899   1
   2  -1 -11 47.0613 26.7049   1
  -2   1 -11 18.1629 15.6582   6
  -2   1 -11 36.7919 23.5435   5
  -2   1 -11 20.6576 15.4265   4
  -2  -1  11 30.7829 20.9115   4
  -2   1 -11 4.63668 10.6683   4
  -2   1 -11 12.3265 21.1818   1
   2   1  11 15.0663 25.8553   3
   2   1  11 10.2527 24.8879   2
   2   1  12 164.842 49.7277   1
   2  -1 -12 117.729 43.0020   1
  -2  -1  12 117.480 39.2262   1
  -2   1 -12 83.4240 28.5636   6
   2  -1 -12 178.360 40.7918   6
  -2  -1  12 97.3169 37.3841   1
   2  -1 -12 105.609 37.8759   1
   2   1  12 144.699 39.1389   1
   2  -1 -12 116.596 26.9942   2
   2   1  12 93.3449 43.5448   3
   2  -1 -12 122.168 32.6846   5
  -2   1 -12 166.996 45.3561   5
  -2   1 -12 71.1292 25.5549   4
   2   1  12 102.731 41.1528   4
  -2  -1  12 130.807 34.7514   4
  -2   1 -12 85.9829 23.2705   4
  -2   1 -12 139.427 40.6595   1
  -2  -1  12 176.096 38.0096   3
   2   1  12 63.3709 35.6006   2
   2  -1 -13 1377.23 137.575   2
   2   1  13 1288.25 169.328   1
  -2  -1  13 1441.72 166.315   1
  -2   1 -13 1518.52 171.697   1
  -2   1 -13 1440.07 167.261   5
   2  -1 -13 1584.49 150.461   5
   2   1  13 1077.46 160.371   4
   2  -1 -13 1338.87 149.765   6
  -2   1 -13 1358.85 154.304   6
  -2   1 -13 1168.10 140.097   4
  -2  -1  13 1067.43 143.824   4
  -2   1 -13 1073.93 134.187   4
   2   1  13 1210.64 172.567   3
  -2  -1  13 1388.53 157.764   3
   2  -1 -13 1436.94 167.084   1
   2   1  13 1258.69 158.194   2
   2   1  13 1239.71 157.056   1
   2  -1 -13 1093.52 156.625   1
  -2  -1  13 1317.03 170.400   1
  -2   1 -13 1104.20 159.976   1
  -2  -1  14 35.9250 23.2039   3
   2  -1 -14 60.6139 29.5687   1
   2   1  14 35.6623 25.1844   1
  -2  -1  14 15.4558 19.0587   1
   2   1  14 48.5409 31.1758   3
   2  -1 -14 48.0342 17.8186   2
  -2   1 -14 40.6971 28.6694   5
   2  -1 -14 40.8353 21.3149   5
   2  -1 -14-12.8820 22.3485   1
  -2  -1  14 39.2609 33.7953   1
   2   1  14-13.6898 26.4491   4
  -2  -1  14 16.4535 16.1611   4
  -2   1 -14 58.9552 19.2605   4
  -2   1 -14 60.5986 27.5742   6
   2  -1 -14 68.2007 26.5563   6
   2   1  14 59.8705 31.5862   1
  -2   1 -14 26.1354 22.6620   1
   2   1  14 10.8395 21.0612   2
   2  -1 -15 17.1025 17.9325   6
  -2   1 -15 21.1052 18.0684   6
   2  -1 -15-12.5818 21.5401   1
   2   1  15-12.4876 28.2776   1
  -2  -1  15-16.2089 19.6232   1
   2   1  15 49.6643 31.6817   3
  -2  -1  15-12.8322 15.5388   3
   2  -1 -15 9.56803 12.9571   2
  -2   1 -15-13.8925 26.5884   5
   2  -1 -15 6.36487 12.1910   5
   2  -1 -15 26.1660 25.0398   1
  -2   1 -15 13.6280 16.5012   1
   2   1  15-13.9654 20.7061   4
  -2  -1  15-8.57280 14.6820   4
  -2   1 -15 11.4432 12.9653   4
   2   1  15 15.5505 23.0548   1
   2   1  15 21.5266 20.6023   2
  -2   1 -15-14.7925 25.3225   1
  -2  -1  16 13.6893 26.2060   3
   2   1  16-13.4189 19.9048   1
  -2   1 -16 21.9301 20.9962   6
   2  -1 -16 26.0639 18.2281   6
   2  -1 -16 4.60887 10.4647   2
   2  -1 -16 13.6707 23.4103   1
  -2  -1  16 14.5287 21.5484   1
  -2   1 -16 14.1020 24.1479   1
   2  -1 -16-6.61900 11.3558   5
  -2   1 -16 14.0169 12.0208   5
   2   1  16 14.0807 24.1116   4
  -2  -1  16 8.97585 17.1933   4
  -2   1 -16 30.9367 29.6088   1
   2   1  16 15.6296 26.7611   1
   2   1  16-16.7941 20.3394   3
   2   1  16 10.5089 23.8058   2
  -2  -1  17 130.623 44.0202   3
  -2  -1  17 85.9459 40.0166   1
   2  -1 -17 98.3338 40.9431   1
   2  -1 -17 94.7195 31.7263   6
  -2   1 -17 134.779 38.3721   6
   2  -1 -17 91.3406 24.7269   2
   2  -1 -17 84.9843 37.5362   1
  -2   1 -17 58.2094 38.5027   1
   2  -1 -17 134.803 31.7538   5
   2   1  17 42.0327 37.1555   4
  -2  -1  17 87.8450 31.5230   4
  -2   1 -17 112.002 44.2883   1
   2   1  17 110.921 51.5840   1
   2   1  17 116.085 52.0077   3
   2   1  17 80.5026 34.6272   2
   2  -1 -18 5.21164 10.9972   2
   2  -1 -18-14.4902 17.5814   1
  -2   1 -18 14.8210 22.0037   1
  -2  -1  18 31.0601 26.6092   1
  -2   1 -18-11.3422 13.7844   6
   2  -1 -18 9.96651 14.8262   6
   2  -1 -18 59.2068 33.5356   1
  -2  -1  18 17.3026 20.9776   1
   2  -1 -18 37.8750 22.4905   5
  -2   1 -18 27.0925 23.2184   5
   2   1  18 13.7358 20.3980   4
   2   1  18-9.45062 22.9090   2
  -2   1 -18-16.3297 19.8024   1
   2   1  18 15.8175 19.1839   1
   2   1  18 16.4279 24.3817   3
  -2  -1  18 15.2382 22.6210   3
   2  -1 -19 5.49293 13.3403   2
  -2   1 -19 25.9719 24.8725   5
   2   1  19 31.0947 26.6313   1
  -2  -1  19-15.0514 18.2481   3
  -2  -1  19 11.0200 16.3705   4
  -2   1 -19 16.4045 28.0970   1
  -2   1 -19 33.8472 21.6164   6
   2   1  19-15.0732 22.3681   1
   2  -1 -19 14.9611 22.2021   1
  -2  -1  19 51.4132 29.3511   1
   2   1  19 13.2974 22.7845   4
   2  -1 -19-14.5912 12.5344   1
  -2   1 -19 30.0930 25.7749   1
  -2  -1  19-15.3142 18.5655   1
   2   1  19 8.70535 21.0988   2
  -2   1 -20 12.2639 18.1772   5
   2  -1 -20-7.84356 11.6255   5
   2   1  20 15.0591 22.3201   1
  -2  -1  20 11.3495 13.7350   4
  -2   1 -20-16.2183 13.8785   1
   2  -1 -20-8.91695 7.63052   6
   2  -1 -20-14.8556 25.4247   1
   2   1  20 14.8647 22.0319   1
  -2  -1  20 16.7101 14.2993   1
   2   1  20 12.7294 15.4049   4
   2  -1 -20 14.4415 21.4047   1
  -2   1 -20-14.8807 18.0084   1
  -2  -1  20-14.8909 22.0708   1
   2   1  20 7.84353 13.4239   2
  -2   1 -21-11.4516 9.80030   5
   2  -1 -21 7.16964 10.6274   5
   2   1  21-14.4025 17.4301   1
   2   1  21 12.0661 25.2922   4
  -2  -1  21-10.9347 9.35803   4
   2   1  21 14.0534 24.0522   1
   2  -1 -21-14.0503 17.0039   1
  -2  -1  21-14.1475 24.2132   1
  -2   1 -21-14.5041 17.5531   1
   2  -1 -21 7.83995 11.6209   6
   2   1  21-20.9759 15.8307   2
   2  -1 -22-6.71370 14.0737   5
  -2   1 -22-10.6078 18.1557   5
  -2   1 -22-10.2074 12.3541   6
   2  -1 -22 14.8189 17.9345   6
  -2  -1  22-15.3116 22.6950   1
   2   1  22 13.9061 20.6119   3
   2   1  22-11.3660 16.8471   4
  -2  -1  22 10.1982 17.4547   4
  -2   1 -22 15.2021 22.5328   1
  -2  -1  22 12.8250 19.0096   3
  -2   1 -22 13.3568 16.1652   1
   2   1  22-6.15344 13.9328   2
  -2  -1  23 169.159 42.9002   4
  -2   1 -23 159.030 51.6961   1
   2   1  23 85.1706 37.2237   4
  -2  -1  23 216.554 55.8881   1
   2  -1 -23 191.166 35.6223   5
  -2   1 -23 224.390 46.6389   5
   2   1  23 131.870 44.7925   3
  -2  -1  23 174.847 47.0482   3
  -2   1 -23 154.493 39.8633   6
   2  -1 -23 136.969 33.1038   6
   2  -1 -24-5.42399 6.58534   5
  -2   1 -24 17.8782 15.3081   5
   2   1  24 12.2186 23.3858   3
  -2  -1  24 10.6527 18.2394   3
   2  -1 -24 6.10850 14.7943   6
  -2   1 -24 9.06481 13.4460   6
  -2  -1  25 40.4190 24.1383   4
   2   1  25 18.5783 18.0100   4
   2  -1 -25 19.7239 12.2829   5
  -2   1 -25 41.8949 20.4870   5
   2   1  25 33.7728 23.7750   3
  -2  -1  25 9.79312 14.8026   3
  -2   1 -25 76.1887 25.2617   6
   2   1  26-8.66807 18.1702   4
  -2  -1  26-7.65375 13.1006   4
   2  -1 -26-4.56616 7.81734   5
   2   1  26-10.3363 12.5104   3
  -2  -1  26-8.94536 10.8274   3
   2  -1 -26 5.21129 8.92114   6
  -2   1 -26 7.88509 13.4965   6
   2  -1 -27 12.7604 9.93439   5
  -2   1 -27 56.1969 24.1681   5
  -2  -1  27 41.1659 21.2765   3
   2   1  27 47.3603 23.0553   3
  -2  -1  27 22.0196 16.7960   4
   2   1  27 24.3709 17.2019   4
  -2   1 -27 51.2247 22.7097   6
   2  -1 -27 9.72890 9.62248   6
   2  -1 -28-8.14725 10.4588   5
  -2   1 -28 6.44606 11.0332   5
  -2  -1  28 7.56853 9.16054   3
   2   1  28 8.65820 10.4791   3
  -2  -1  28 7.10479 8.59941   4
   2  -1 -28 4.61451 8.83100   6
  -2   1 -28-6.80294 11.6439   6
   2  -1 -29 4.30239 7.36419   6
   2  -1 -29 3.86291 6.61212   5
  -2   1 -29 5.84689 12.2562   5
   2   1  29-8.07768 6.91319   3
  -2  -1  29-6.99412 5.98609   3
   2  -1 -30-4.06379 6.02329   6
  -2   1 -30 5.88118 11.2535   6
  -2  -1  30 6.47936 11.0892   3
   2   1  30-7.37395 10.9295   3
  -2   1 -30 5.38708 7.98461   5
  -2   1 -31-5.51625 9.44145   6
  -2  -1  31 6.08775 7.36810   3
  -2   1 -32-5.13770 7.61523   6
  -2   1 -32 4.66842 8.93314   5
  -2   2  31 6.02130 8.92469   4
  -2   2  31-7.04294 13.4765   3
  -2   2  30 2768.09 272.376   4
  -2  -2 -30 2780.70 260.540   5
  -2   2  30 2385.54 273.069   3
   2   2 -29 9.31491 9.76313   6
  -2  -2 -29-3.76719 6.44834   5
   2  -2  29-5.87614 8.71013   3
  -2   2  29 13.2116 14.9563   4
  -2   2  28 540.270 69.9875   4
   2   2 -28 491.273 60.2741   6
   2  -2  28 291.996 57.5878   3
  -2   2  28 497.361 75.8117   3
  -2  -2 -28 500.585 57.2569   5
  -2   2  27-7.13056 14.9479   4
   2   2 -27 5.20361 8.90829   6
  -2  -2 -27 3.96103 6.78247   5
   2  -2  27 13.4771 11.5347   2
  -2   2  27 9.64041 16.5005   3
   2  -2  27-6.56814 11.2431   3
  -2   2  26 227.695 46.2797   4
  -2  -2 -26 273.039 36.9672   5
   2   2 -26 200.761 37.5629   6
  -2  -2 -26 261.642 40.8495   6
   2  -2  26 159.143 38.8104   2
  -2   2  26 155.654 45.0725   3
  -2   2  25 38.6249 19.2796   4
  -2  -2 -25 40.5718 17.9850   6
   2   2 -25 69.4963 20.9676   6
  -2  -2 -25 59.8309 16.2127   5
   2  -2  25 7.28042 15.9687   2
  -2   2  25 33.7817 24.0672   3
  -2   2  24 8198.86 735.670   4
  -2  -2 -24 6579.36 714.801   5
   2   2 -24 8610.08 727.525   6
  -2  -2 -24 7844.60 721.344   6
  -2   2  24 9381.54 761.023   3
   2  -2  24 7616.41 730.495   2
  -2  -2 -23 118.234 26.7684   6
  -2   2  23 99.9391 30.3653   4
   2  -2  23 123.478 33.9158   2
  -2   2  23 106.227 40.0991   3
  -2  -2 -23 56.5178 18.2964   5
  -2  -2 -22 22202.0 2159.54   6
  -2   2  22 29120.9 2213.84   3
  -2   2  22 24768.9 2178.63   4
  -2  -2 -22 21817.9 2157.64   5
   2   2 -22 26353.3 2188.82   2
  -2   2  21-9.12048 11.0381   4
   2  -2  21-9.65854 14.3160   2
  -2  -2 -21-5.22748 7.74890   5
   2   2 -21 11.1207 25.1780   2
   2  -2  21-10.5334 9.01450   1
   2   2 -21 7.65234 9.26150   6
  -2  -2 -21 5.37010 11.2569   6
  -2   2  21 15.5197 23.0031   3
  -2  -2 -20 27464.8 2415.83   5
  -2   2  20 32058.6 2442.93   4
   2   2 -20 25237.3 2440.11   2
   2  -2  20 25756.9 2432.67   3
  -2   2  20 39862.1 2500.31   3
   2   2 -20 16584.8 2407.12   5
   2   2 -20 34463.6 2435.38   6
  -2  -2 -20 28540.1 2415.48   6
   2   2 -20 29736.0 2435.48   1
   2  -2  20 22667.7 2432.74   1
   2  -2  19 23.0228 34.1681   1
   2  -2  19 23.2760 19.9941   2
   2  -2  19 21.3839 20.5328   3
  -2   2  19 17.8094 26.4540   3
   2   2 -19 16.9898 25.2420   1
  -2   2  19 10.0525 12.2897   1
   2   2 -19 26.9925 18.9401   6
   2   2 -19 11.5432 11.1806   5
   2   2 -19 11.3179 13.8073   2
  -2  -2 -19 17.7675 13.5216   5
  -2   2  19 20.9802 18.0378   1
   2   2 -19 19.4763 20.4864   1
   2  -2  19 33.8254 23.6980   1
  -2   2  18 40.0366 34.8252   1
   2  -2  18 86.7129 32.7322   1
   2   2 -18 10.6490 19.2660   1
   2   2 -18 39.0081 25.8027   6
  -2  -2 -18 58.8833 20.9212   6
  -2  -2 -18 94.1044 25.3822   5
   2   2 -18 48.2954 19.4009   5
  -2   2  18 109.267 41.2329   4
   2  -2  18 127.537 41.3104   2
  -2  -2 -18 68.7575 33.4792   1
   2   2 -18 33.3204 29.1893   1
  -2  -2 -18 36.0666 23.9754   1
  -2   2  18 94.4061 48.8724   3
   2  -2  18 68.2009 31.3870   3
   2  -2  18 22.3644 33.7311   1
  -2   2  17 37.4562 35.8836   1
  -2  -2 -17 38.0148 18.0940   6
   2   2 -17 30.7885 21.5919   6
   2   2 -17 14.3943 13.1160   5
  -2  -2 -17 33.6259 20.8326   5
  -2   2  17 11.3950 16.9910   4
  -2   2  17 9.96942 7.03507   2
   2  -2  17 28.0302 29.4357   2
  -2  -2 -17-16.4019 28.1325   1
   2   2 -17 48.3663 41.4300   1
  -2   2  17 9.82566 18.8926   1
  -2  -2 -17 18.5230 17.8186   1
   2   2 -17 32.9703 24.9513   2
   2  -2  17-12.2492 18.2501   3
  -2   2  17 39.3139 33.6932   3
   2  -2  17 21.3162 31.6487   1
   2   2 -16 761.918 98.4817   6
  -2  -2 -16 725.935 78.8358   6
  -2   2  16 676.112 114.568   1
   2   2 -16 318.611 80.8557   1
   2   2 -16 528.496 89.6366   2
  -2   2  16 516.827 66.2422   2
  -2   2  16 629.701 98.4896   4
   2  -2  16 715.389 109.516   2
   2   2 -16 647.324 105.724   1
  -2  -2 -16 384.022 78.0108   1
  -2   2  16 566.178 85.8532   1
   2  -2  16 618.508 91.0685   1
  -2  -2 -16 677.777 108.120   1
   2   2 -16 707.890 73.0340   5
   2   2 -16 548.297 68.3283   5
   2  -2  16 647.589 102.081   3
   2  -2  16 683.548 119.370   1
  -2  -2 -15 300.712 46.1693   6
   2   2 -15 224.176 58.9003   6
   2   2 -15 281.301 38.9279   5
   2   2 -15 257.377 56.8188   2
   2  -2  15 356.613 72.0200   3
  -2  -2 -15 334.125 53.1808   5
  -2   2  15 329.289 66.3408   4
  -2   2  15 269.230 43.9246   2
   2  -2  15 318.092 75.1182   2
  -2   2  15 271.125 68.0316   1
   2  -2  15 309.520 57.6214   1
   2   2 -15 285.880 58.5319   1
   2  -2  15 316.657 79.4129   1
  -2  -2 -15 301.965 73.5561   1
  -2  -2 -15 248.518 53.7422   1
  -2   2  15 274.288 54.0421   1
   2   2 -15 344.205 71.7283   1
   2   2 -14 27654.9 2612.64   5
   2   2 -14 28072.5 2612.82   5
   2   2 -14 27144.8 2641.63   2
  -2   2  14 31624.8 2629.84   2
   2  -2  14 30065.2 2686.12   2
   2   2 -14 29945.2 2656.87   6
  -2  -2 -14 28174.9 2624.98   6
  -2   2  14 29719.7 2665.35   4
   2  -2  14 29128.0 2643.11   1
   2   2 -14 28129.7 2648.57   1
  -2   2  14 30356.1 2670.07   1
   2  -2  14 29657.4 2671.67   3
  -2   2  14 22070.8 2668.70   3
   2  -2  14 28768.2 2673.75   1
  -2   2  14 29358.3 2640.16   1
  -2  -2 -14 32264.7 2641.11   5
   2   2 -14 28348.7 2663.87   1
  -2   2  13 137.235 49.7062   1
   2  -2  13 164.930 38.0850   1
   2   2 -13 195.468 44.0998   1
  -2   2  13 142.210 35.4056   1
   2   2 -13 316.118 59.6352   1
  -2  -2 -13 96.0046 34.4385   1
   2   2 -13 112.793 16.9081   5
  -2  -2 -13 97.3074 31.3967   5
  -2   2  13 85.7081 31.3908   2
   2  -2  13 79.7889 46.5377   2
   2  -2  13 173.403 55.1155   1
  -2   2  13 45.8416 33.9426   4
  -2  -2 -13 152.388 30.9067   6
   2   2 -13 26.0280 27.3186   6
   2   2 -13 74.7898 33.9146   2
  -2  -2 -13 136.003 46.2722   1
   2  -2  13 199.573 58.0248   3
  -2   2  13 125.499 58.4929   3
   2   2 -12 33067.8 3188.14   2
  -2   2  12 27980.2 3178.53   2
   2  -2  12 30455.4 3238.94   2
   2   2 -12 26715.5 3194.53   6
  -2  -2 -12 34809.8 3172.06   6
  -2   2  12 32641.9 3218.86   4
   2  -2  12 35139.9 3186.67   1
   2   2 -12 37210.1 3193.42   1
  -2   2  12 36522.6 3209.57   1
  -2  -2 -12 33589.0 3198.85   1
  -2  -2 -12 42366.3 3199.46   5
   2  -2  12 34901.3 3212.64   1
  -2  -2 -12 35050.3 3186.47   1
  -2   2  12 39191.9 3193.01   1
   2   2 -12 36892.8 3207.23   1
   2  -2  12 39836.2 3236.92   3
  -2   2  12 36193.1 3224.03   3
   2   2 -11 293.120 51.3878   1
   2  -2  11 135.178 39.1605   1
   2  -2  11 192.819 74.1792   3
  -2   2  11 302.439 64.8431   3
  -2  -2 -11 227.355 52.4794   5
  -2   2  11 81.8871 36.0507   2
   2  -2  11 249.182 74.7696   2
  -2   2  11 143.487 64.0220   4
  -2  -2 -11 144.406 45.2382   1
   2   2 -11 143.738 44.8412   1
  -2   2  11 228.425 43.2946   1
   2   2 -11 173.942 50.5804   6
  -2  -2 -11 234.858 37.6381   6
  -2  -2 -11 183.083 41.8294   1
   2  -2  11 164.395 54.2304   1
  -2  -2 -10 277201. 22193.5   5
  -2   2  10 215836. 22173.4   2
   2  -2  10 239623. 22237.4   2
   2   2 -10 234830. 22189.5   6
  -2  -2 -10 262498. 22157.7   6
  -2   2  10 246034. 22191.8   3
   2  -2  10 281496. 22240.0   3
   2   2 -10 224220. 22174.7   2
   2  -2  10 235801. 22190.1   1
  -2  -2 -10 250523. 22172.6   1
  -2  -2 -10 222752. 22177.3   1
  -2  -2  -9 449.773 55.6524   6
   2   2  -9 436.750 78.7670   6
  -2   2   9 346.842 61.7431   5
   2   2  -9 433.198 67.7136   1
  -2  -2  -9 511.395 69.1483   1
   2   2  -9 461.642 74.2470   2
  -2   2   9 243.569 63.0683   3
  -2  -2  -9 441.642 76.1381   5
  -2   2   9 504.444 77.9207   2
   2  -2   9 427.060 104.382   2
  -2   2   9 265.826 88.5719   4
   2  -2   9 498.530 106.734   3
  -2   2   9 443.169 64.9967   1
   2  -2   9 383.212 62.1848   1
  -2  -2  -9 353.517 65.1129   1
   2  -2   9 447.371 78.7445   1
  -2   2   8 1208.83 158.661   5
  -2  -2  -8 2210.04 196.787   5
  -2  -2  -8 1393.82 159.699   1
   2  -2   8 1333.33 173.798   1
   2   2  -8 1689.27 180.321   6
  -2  -2  -8 1507.86 146.899   6
  -2   2   8 1527.13 162.494   1
  -2   2   8 872.842 189.758   4
  -2   2   8 1349.79 158.063   3
   2  -2   8 1820.33 223.037   3
   2   2  -8 1596.41 171.375   2
   2  -2   8 1522.90 216.744   2
  -2   2   8 1553.44 172.959   2
   2   2  -8 1387.12 163.017   1
  -2  -2  -8 1336.31 163.793   1
   2  -2   8 1136.58 155.980   1
  -2  -2  -7 73.3050 19.2469   6
   2   2  -7 118.139 39.3729   6
  -2  -2  -7 99.7153 23.1302   6
  -2   2   7 128.747 38.4286   5
   2   2  -7 167.535 38.0828   1
   2   2  -7 60.6330 29.3620   2
  -2  -2  -7 176.473 47.6798   5
  -2   2   7 139.809 28.9963   3
   2  -2   7 45.2508 40.1715   2
  -2  -2  -7 184.323 39.4158   1
   2  -2   7 113.542 59.2692   3
   2  -2   7 113.381 33.5101   1
  -2   2   7 115.569 34.0230   1
  -2   2   7 65.1372 38.6675   4
  -2  -2  -6 966.045 142.284   5
  -2  -2  -6 1127.74 103.625   6
  -2  -2  -6 658.664 103.051   6
   2   2  -6 1566.85 143.082   6
  -2  -2  -6 1269.95 134.341   1
   2  -2   6 1182.42 149.105   1
   2   2  -6 1267.19 138.281   2
   2  -2   6 839.430 159.644   3
  -2  -2  -6 1311.49 144.045   1
   2  -2   6 1034.68 105.339   4
  -2   2   6 1068.38 176.053   4
  -2   2   6 960.522 110.283   3
   2   2  -6 1118.69 127.409   1
   2  -2   6 1107.96 128.567   1
  -2   2   6 901.444 130.099   5
  -2   2   6 1108.14 129.474   1
  -2   2   5 203.573 50.1318   5
   2   2  -5 243.409 49.9739   2
  -2  -2  -5 180.233 46.0850   1
  -2   2   5 105.295 36.3577   1
   2  -2   5 304.466 77.7512   2
   2  -2   5 218.444 30.1667   4
  -2   2   5 164.394 71.8302   4
   2  -2   5 203.381 69.6884   3
   2  -2   5 230.962 44.5958   1
   2   2  -5 219.592 46.2737   1
  -2   2   5 140.041 26.4717   3
   2  -2   5 217.765 52.4850   1
  -2  -2  -5 291.589 50.6232   1
  -2   2   4 30943.0 2919.48   5
  -2  -2  -4 33767.1 2916.53   1
   2  -2   4 33549.0 2935.16   1
   2  -2   4 34055.3 2966.28   2
  -2   2   4 37611.8 2992.08   4
   2   2  -4 31976.1 2909.34   6
   2  -2   4 32254.1 2953.14   3
   2   2  -4 29268.9 2917.13   1
  -2  -2  -4 30778.9 2918.89   1
  -2   2   4 30444.3 2911.29   1
   2   2  -4 25653.5 2917.97   2
   2  -2   4 32581.1 2915.13   1
   2   2  -4 34759.2 2917.79   1
  -2  -2  -3 3.67654 6.09737   6
   2   2  -3 13.5954 15.3923   6
  -2  -2  -3-2.08469 5.92171   6
   2   2  -3 8.42604 14.4229   1
  -2   2   3-11.2536 16.6815   5
   2  -2   3 13.1283 15.8896   3
  -2  -2  -3 12.7006 24.3035   5
   2  -2   3-16.9859 29.0716   2
   2  -2   3 4.36349 10.5641   4
  -2   2   3-22.5779 27.3245   4
  -2  -2  -3 22.0865 25.0037   4
   2   2  -3 9.43412 13.9851   1
  -2  -2  -3 9.72835 16.6515   1
  -2   2   3-8.38043 12.4236   1
   2  -2   3-8.75954 16.7629   1
   2  -2   3 12.2666 20.9952   1
   2  -2   2 7188.20 720.816   2
   2   2  -2 7230.58 683.586   6
  -2  -2  -2 8597.81 672.387   6
  -2   2   2 9927.63 772.764   4
   2  -2   2 6162.41 674.976   4
  -2  -2  -2 5845.82 697.521   4
   2   2  -2 7738.41 716.022   3
   2  -2   2 8365.38 699.140   3
  -2   2   2 7085.79 704.050   5
   2   2  -2 6865.03 697.914   2
  -2  -2  -2 8757.98 712.699   5
   2  -2   2 6657.96 705.253   1
   2   2  -2 6975.13 691.130   1
   2  -2   2 7223.99 691.787   1
  -2   2   2 7281.18 698.230   1
  -2  -2  -2 6220.58 693.855   1
   2   2  -2 6567.78 693.482   1
  -2   2   1 1118.10 150.005   5
   2   2  -1 1248.39 150.524   2
   2  -2   1 1258.42 166.944   2
  -2  -2  -1 1419.24 131.871   6
   2  -2   1 939.730 128.880   4
  -2  -2  -1 965.381 147.483   4
   2   2  -1 1211.66 160.459   3
   2  -2   1 1256.49 132.256   3
   2  -2   1 1315.38 153.845   1
  -2   2   1 1360.65 153.152   1
   2   2  -1 1249.93 149.151   1
  -2  -2  -1 1065.02 144.241   1
   2   2  -1 1333.06 143.692   1
   2  -2   1 858.334 144.598   1
  -2  -2  -1 1720.71 160.311   5
   2  -2   0 634308. 55461.4   2
   2   2   0 600038. 55446.7   2
  -2   2   0 595949. 55456.4   5
   2  -2   0 611252. 55448.5   1
   2   2   0 618818. 55445.7   1
  -2  -2   0 599365. 55440.5   1
  -2   2   0 632062. 55448.6   1
  -2  -2   0 605093. 55446.8   4
   2   2   0 657873. 55468.0   3
   2  -2   0 632417. 55449.6   1
   2   2   0 582732. 55437.5   1
   2   2   0 557733. 55426.1   5
  -2  -2   0 591313. 55433.2   5
   2   2   0 639960. 55425.1   6
  -2  -2   0 627925. 55428.9   6
   2  -2  -1 1036.91 147.647   6
   2   2   1 1174.77 143.033   2
   2  -2  -1 892.017 147.122   2
  -2  -2   1 1127.47 141.346   4
  -2   2  -1 1999.15 211.927   4
   2  -2  -1 1140.34 141.454   1
  -2  -2   1 1264.49 139.547   1
  -2   2  -1 1012.17 139.343   1
   2   2   1 846.502 133.493   1
   2   2   1 1081.75 151.062   3
  -2   2  -1 1202.58 115.794   3
  -2   2  -1 1408.52 155.210   5
   2   2   1 1484.66 135.134   5
  -2  -2   1 1339.63 127.287   5
   2   2   1 750.816 132.071   1
   2  -2  -1 1098.41 143.564   1
   2   2   1 1023.70 118.566   6
  -2  -2   1 1184.82 133.557   6
   2  -2  -2 6818.62 706.528   6
   2   2   2 6955.19 695.528   2
  -2  -2   2 7563.69 671.004   5
  -2  -2   2 6611.09 695.261   4
  -2   2  -2 8875.88 731.262   4
   2  -2  -2 7541.64 700.340   1
  -2  -2   2 7318.32 691.288   1
  -2   2  -2 7764.98 701.398   1
   2   2   2 7690.55 717.612   3
  -2   2  -2 6811.65 669.316   3
  -2   2  -2 7124.83 706.192   6
  -2  -2   2 7809.25 696.395   6
   2   2   2 7170.76 669.493   6
  -2  -2   2 7239.21 696.499   1
   2  -2  -2 7305.35 700.449   1
   2   2   2 6779.39 685.364   1
   2   2   2 7196.50 693.997   1
  -2   2  -3-12.4744 15.0966   6
  -2  -2   3 10.5419 22.0970   6
  -2  -2   3 5.06476 7.18761   5
   2  -2  -3 10.4985 17.9680   1
  -2   2  -3-11.6306 22.2549   5
  -2  -2   3-2.06621 6.12539   5
   2  -2  -3 11.4528 19.6012   2
  -2  -2   3 9.59160 8.20815   4
  -2  -2   3 8.62862 16.5107   1
   2  -2  -3 9.86438 11.9379   1
  -2   2  -3-10.4788 15.5314   1
   2   2   3-9.79758 20.5368   2
   2   2   3 13.7818 20.4270   3
  -2   2  -3-7.85341 8.89056   3
   2   2   3 7.73784 11.4690   1
  -2  -2   3-9.63348 16.4875   1
   2   2   3 9.03706 15.4667   1
  -2   2  -4 25441.6 2863.28   5
  -2   2  -4 33577.0 2880.41   6
   2  -2  -4 30836.1 2869.10   2
  -2  -2   4 34316.3 2867.20   4
  -2   2  -4 28822.0 2864.43   4
   2  -2  -4 30474.5 2865.28   1
  -2   2  -4 30067.6 2871.20   1
  -2  -2   4 31961.5 2862.31   1
   2   2   4 27129.6 2885.67   3
  -2   2  -4 32743.1 2847.18   3
   2   2   4 36980.2 2872.48   2
   2   2   4 32840.9 2867.33   1
   2  -2  -4 24833.4 2867.51   1
  -2  -2   4 31490.9 2867.73   1
   2   2   4 33153.5 2860.44   1
   2  -2  -5 190.603 48.1572   6
  -2   2  -5 175.475 47.9395   1
   2  -2  -5 271.318 50.8549   1
  -2  -2   5 186.010 42.2814   1
  -2   2  -5 167.048 42.5505   5
   2   2   5 219.911 46.5658   2
  -2   2  -5 193.936 49.4535   6
   2  -2  -5 152.005 41.0108   2
  -2   2  -5 155.457 40.2186   4
   2   2   5 129.795 36.1376   1
   2  -2  -5 144.619 48.7677   1
  -2  -2   5 267.254 50.8902   1
   2   2   5 201.419 54.9748   3
  -2   2  -5 264.238 42.0971   3
   2  -2  -5 190.631 25.2696   3
  -2  -2   5 178.168 46.4684   3
   2   2   5 128.078 45.5072   1
  -2   2  -6 886.230 130.400   5
   2   2   6 1148.83 139.936   1
  -2   2  -6 1106.17 142.474   6
   2  -2  -6 1178.73 140.160   6
   2  -2  -6 1200.54 134.895   2
  -2  -2   6 1134.77 131.948   4
  -2   2  -6 728.976 118.118   4
   2  -2  -6 1145.36 137.674   1
  -2  -2   6 1308.97 138.505   1
   2   2   6 1410.88 161.049   3
   2  -2  -6 1055.26 113.326   3
  -2  -2   6 1195.58 137.645   3
  -2   2  -6 960.446 130.229   1
   2  -2  -6 961.235 143.798   1
  -2  -2   6 1271.98 140.354   1
   2   2   6 952.346 124.649   1
   2   2   6 1252.79 140.997   2
  -2   2  -7 126.298 34.8876   5
   2  -2  -7 129.577 35.7116   1
   2  -2  -7 93.6022 31.0219   2
   2   2   7 147.032 41.4618   2
  -2  -2   7 114.581 33.0499   4
  -2   2  -7 120.810 25.8534   4
   2  -2  -7 107.284 26.5287   3
  -2  -2   7 153.226 36.0706   3
  -2   2  -7 114.256 33.2726   1
   2   2   7 118.675 32.2160   1
  -2  -2   7 122.210 33.8633   1
   2  -2  -7 67.3015 26.8423   6
  -2   2  -7 88.6858 31.7995   6
   2   2   7 118.256 35.3430   1
   2   2   8 1722.53 171.561   2
  -2   2  -8 1488.54 166.523   5
  -2  -2   8 1564.10 169.878   1
  -2   2  -8 1696.52 183.834   1
   2   2   8 1290.17 165.780   1
   2  -2  -8 1353.53 151.802   2
  -2  -2   8 1348.23 160.291   4
   2  -2  -8 1266.62 163.618   1
   2  -2  -8 1241.01 152.463   3
  -2  -2   8 1547.41 164.412   3
  -2   2  -8 1308.31 166.976   6
   2  -2  -8 1420.24 164.572   6
   2  -2  -8 1625.68 177.085   1
  -2  -2   8 1351.46 164.086   1
   2   2   9 417.541 51.6383   6
  -2  -2   9 416.598 64.3330   3
   2  -2  -9 293.095 58.6292   3
   2  -2  -9 394.469 67.3109   6
  -2   2  -9 315.303 63.9881   5
  -2  -2   9 498.290 72.3689   1
   2  -2  -9 311.934 68.9776   1
   2   2   9 396.862 67.1932   2
  -2  -2   9 391.879 62.2555   4
  -2   2  -9 458.580 69.9716   1
   2   2   9 298.160 64.6110   1
  -2   2  -9 418.357 68.6172   6
   2  -2  -9 514.435 70.2694   1
  -2  -2   9 531.548 76.4632   1
  -2   2 -10 238936. 22579.0   5
   2   2  10 276138. 22576.7   2
   2  -2 -10 250008. 22555.3   2
  -2  -2  10 268636. 22585.1   1
  -2   2 -10 241096. 22589.5   1
   2   2  10 252017. 22582.1   1
   2   2  10 254083. 22593.4   4
  -2  -2  10 232883. 22567.4   4
   2   2  10 238677. 22554.9   6
   2  -2 -10 269354. 22585.8   1
  -2  -2  10 250347. 22580.1   1
  -2   2 -10 247626. 22579.7   1
  -2  -2  10 242491. 22571.8   3
   2  -2 -10 236974. 22576.8   1
   2  -2 -10 244027. 22571.7   6
   2  -2 -11 212.408 43.7947   6
   2   2  11 188.013 33.8680   6
  -2   2 -11 248.468 50.4687   6
  -2   2 -11 176.980 45.5640   5
  -2  -2  11 195.445 47.2941   1
   2  -2 -11 239.805 53.3369   1
   2   2  11 194.145 53.9621   3
   2   2  11 294.028 63.5570   4
  -2  -2  11 237.724 41.4514   4
  -2  -2  11 238.473 43.6355   3
   2   2  11 241.744 52.9528   1
  -2   2 -11 219.809 54.7531   1
   2  -2 -11 262.076 51.2097   1
  -2  -2  11 216.362 51.0419   1
   2  -2 -11 168.663 31.1642   2
  -2   2 -11 153.782 43.7773   1
  -2  -2  12 39263.7 3176.06   1
  -2   2 -12 35019.1 3172.52   1
  -2  -2  12 34243.7 3146.37   4
   2   2  12 35008.2 3152.67   2
   2  -2 -12 33877.6 3133.20   2
   2   2  12 29077.1 3170.18   3
  -2  -2  12 34923.4 3154.46   3
  -2   2 -12 39517.1 3168.35   5
  -2   2 -12 33201.1 3158.85   6
   2  -2 -12 30399.8 3150.13   6
   2  -2 -12 34579.5 3166.49   1
  -2  -2  12 34186.5 3165.84   1
  -2   2 -12 36766.9 3166.78   1
  -2   2 -13 80.1309 35.9202   6
   2  -2 -13 177.615 37.3019   6
  -2  -2  13 110.656 31.8075   3
   2  -2 -13 185.415 43.1499   1
  -2  -2  13 164.260 47.8815   1
  -2   2 -13 247.279 50.5793   5
  -2  -2  13 127.817 40.8818   1
   2  -2 -13 152.747 44.9311   1
   2  -2 -13 154.349 24.5838   2
   2   2  13 170.321 49.0004   4
  -2  -2  13 145.254 31.7180   4
  -2   2 -13 188.348 45.5619   1
   2   2  13 83.7969 40.2067   3
  -2   2 -13 177.307 50.3719   1
   2   2  13 185.460 46.4325   1
   2   2  13 120.953 35.7251   2
   2   2  14 29005.2 2675.15   4
  -2   2 -14 29839.3 2654.41   6
   2  -2 -14 30106.4 2642.29   6
   2  -2 -14 30944.5 2641.88   5
   2   2  14 18568.8 2630.01   2
   2   2  14 29287.2 2671.13   3
  -2  -2  14 30215.2 2648.03   3
   2   2  14 32851.7 2669.76   1
  -2   2 -14 32008.6 2674.53   1
   2  -2 -14 31384.8 2659.11   1
  -2  -2  14 31409.1 2667.30   1
  -2   2 -14 31347.5 2664.75   1
   2  -2 -15 322.297 52.9617   6
  -2  -2  15 352.828 58.6364   3
   2  -2 -15 280.808 38.6801   2
  -2   2 -15 338.529 62.3187   6
  -2   2 -15 374.869 67.4460   5
   2  -2 -15 316.119 60.6016   1
  -2  -2  15 325.986 71.1834   1
  -2   2 -15 271.187 66.1923   1
   2  -2 -15 256.616 65.5761   1
  -2  -2  15 168.741 57.1722   1
   2  -2 -15 437.029 57.2877   5
   2   2  15 117.397 51.8985   4
  -2  -2  15 358.017 53.5380   4
   2   2  15 243.659 61.7235   3
  -2   2 -15 370.277 68.5969   1
   2   2  15 255.346 63.4347   1
   2   2  15 158.062 44.0975   2
   2   2  16 390.649 90.3821   1
   2  -2 -16 475.005 91.6071   1
  -2  -2  16 664.558 103.659   1
   2  -2 -16 508.067 64.5191   2
   2  -2 -16 656.423 82.8592   5
  -2   2 -16 668.389 101.687   5
  -2  -2  16 485.388 96.2683   1
  -2  -2  16 713.096 84.3808   4
   2   2  16 528.529 99.1532   4
   2   2  16 570.528 102.085   1
   2  -2 -16 683.756 97.7275   1
  -2  -2  16 860.424 102.267   3
   2   2  16 727.296 112.785   3
   2  -2 -16 675.774 85.0425   6
  -2   2 -16 595.078 91.7150   6
  -2   2 -16 718.137 106.382   1
  -2   2 -17 43.8763 23.0467   6
   2  -2 -17 22.5104 15.8075   6
  -2  -2  17 45.0170 27.2854   3
  -2   2 -17 27.1319 20.1693   5
   2  -2 -17-2.04059 6.49211   2
   2  -2 -17 19.8229 16.0711   5
   2   2  17-13.9498 20.7365   1
   2  -2 -17 27.2925 23.4086   1
  -2  -2  17 13.9701 16.9804   1
   2   2  17 14.4956 21.5432   4
  -2  -2  17 7.01775 13.5213   4
  -2   2 -17 54.7382 35.1665   1
   2   2  17 54.4084 32.9601   1
  -2   2 -17 15.4532 29.6115   1
   2  -2 -17-11.8215 14.3936   1
  -2  -2  17 15.2707 26.1831   1
   2   2  17 15.3180 18.6051   3
   2   2  17 10.3432 14.0840   2
  -2   2 -18 33.7178 23.9110   6
   2  -2 -18 24.7006 21.5291   1
  -2   2 -18 48.0096 30.8936   1
  -2  -2  18 15.1411 22.8114   1
  -2   2 -18 70.6957 36.5275   5
   2  -2 -18 45.3251 19.6250   5
   2   2  18 42.0217 27.1127   1
   2  -2 -18 43.2682 32.9089   1
   2   2  18 14.1205 24.5103   4
  -2  -2  18 59.5301 23.3205   4
  -2   2 -18 28.4030 30.0475   1
   2   2  18 68.6273 37.3663   1
   2   2  18 62.8314 38.2381   3
   2   2  18 44.3120 18.6396   2
  -2  -2  19 25.0642 21.5288   3
  -2   2 -19 14.4733 21.5325   5
   2   2  19 13.8552 16.8704   1
  -2  -2  19 14.1034 12.2114   1
  -2   2 -19 22.3592 21.4726   6
   2  -2 -19 19.8775 15.1162   5
   2   2  19-13.5765 16.5352   4
  -2  -2  19 57.2404 26.2482   4
   2  -2 -19 31.2086 22.2216   6
  -2   2 -19 14.4520 24.8040   1
   2   2  19 15.2198 26.1144   3
  -2  -2  19 29.3597 28.1510   1
  -2   2 -19-16.1285 19.6070   1
   2   2  19 3.72901 12.8991   2
   2   2  20 27888.6 2421.64   3
  -2  -2  20 31597.1 2420.01   3
   2  -2 -20 31553.6 2387.77   5
  -2   2 -20 22070.6 2411.47   1
  -2  -2  20 28334.8 2395.49   4
  -2   2 -20 23523.4 2406.41   1
   2   2  20 26703.4 2409.55   4
  -2   2 -20 26665.7 2399.37   6
  -2   2 -21 14.1798 21.0221   5
   2   2  21 15.1495 25.9321   3
   2   2  21 24.3610 23.3119   4
  -2  -2  21-13.7170 16.6069   3
  -2   2 -21-11.0308 16.3564   6
   2  -2 -21 7.39946 10.9775   5
  -2  -2  22 15240.7 1505.10   3
   2   2  22 16447.1 1516.40   3
   2   2  22 22471.6 1517.71   4
  -2   2 -22 14891.5 1491.86   6
   2  -2 -22 12703.4 1480.71   6
  -2   2 -22 24212.9 1533.82   5
  -2  -2  22 13826.2 1485.70   4
   2   2  23 63.7851 29.1987   4
  -2  -2  23 73.0119 31.6366   4
   2  -2 -23 30.2045 20.0193   5
  -2  -2  23 92.6495 36.1635   3
  -2   2 -23 51.2332 23.7313   6
   2   2  23 85.1809 38.7412   3
   2  -2 -23 40.2046 21.2392   6
   2   2  24 6506.29 711.086   3
  -2  -2  24 6361.11 704.621   3
  -2  -2  24 7579.99 698.531   4
   2  -2 -24 6297.29 685.798   5
   2  -2 -24 7151.16 692.269   6
   2   2  24 8054.40 706.317   4
   2  -2 -25 83.1197 23.7744   5
  -2  -2  25 22.4797 22.1117   3
   2   2  25 50.2653 26.8362   3
  -2   2 -25 95.1417 33.0182   5
   2   2  25 36.7239 21.4112   4
   2  -2 -25 39.6511 19.4462   6
  -2   2 -25 63.4335 25.0540   6
   2  -2 -26 221.028 40.0515   5
  -2  -2  26 334.800 58.8775   3
  -2   2 -26 257.421 52.1035   5
  -2   2 -26 185.238 41.8269   6
   2   2  26 196.556 45.3434   4
   2  -2 -26 248.492 41.2168   6
   2   2  26 197.700 51.2876   3
  -2  -2  27-6.37503 12.2031   2
   2   2  27 11.1812 13.5355   3
   2  -2 -27 5.11518 8.76095   5
  -2   2 -27 7.92359 13.5651   6
  -2   2 -27-8.55208 10.3551   5
   2   2  27-7.96391 13.6341   4
   2  -2 -27 10.7283 12.9876   6
  -2   2 -28 477.215 71.3924   5
   2  -2 -28 537.409 63.5404   6
  -2   2 -28 422.929 68.5157   6
   2   2  28 326.844 64.4382   4
   2   2  28 610.785 83.2961   3
  -2   2 -29-6.69705 11.4624   6
   2   2  29 13.9252 10.3204   4
   2  -2 -29 4.48085 10.1456   6
  -2   2 -29 6.90163 16.7049   5
   2   2  29-9.22290 11.1621   3
   2  -2 -29-4.23560 8.10559   5
  -2  -2  29 7.56615 6.47571   3
   2  -2 -30 2686.45 262.199   5
  -2   2 -30 2427.48 268.874   6
   2  -2 -30 2744.86 263.966   6
  -2  -2  30 2435.90 272.434   3
  -2   2 -30 3391.71 277.144   5
  -2   2 -31 16.7618 12.6523   5
   2  -2 -31-3.68586 5.46889   5
  -2   2 -32 7740.63 724.759   5
  -2   3  30 9.46139 16.2156   3
   2  -3  29 83.6400 22.7111   3
  -2   3  29 139.403 41.0252   3
   2  -3  29 126.389 28.7385   2
   2  -3  28 6.26847 10.7299   2
  -2  -3 -28-3.60287 4.36430   5
  -2   3  28 6.48055 9.60714   4
   2  -3  28-5.90110 10.1013   3
  -2   3  28-12.1527 14.7082   3
   2  -3  27-6.53945 12.5141   2
  -2  -3 -27-3.76460 7.20538   5
  -2   3  27-6.85734 13.1224   4
   2  -3  27 6.22546 9.22868   3
  -2   3  27 13.3307 22.8155   3
   2   3 -26-6.56865 7.95356   6
  -2  -3 -26 3.96781 7.59675   5
  -2   3  26-15.0320 18.1933   3
   2  -3  26 6.59991 9.78565   3
  -2   3  26 7.06778 13.5265   4
  -2   3  25 7.49740 12.8341   4
   2  -3  25-7.30657 12.5076   2
   2   3 -25-7.17468 12.2819   6
  -2  -3 -25 4.14596 6.15044   5
   2  -3  25 6.84056 8.28237   3
  -2   3  25 16.8149 20.3508   3
  -2   3  24 7.60771 9.21171   4
   2  -3  24 7.86344 13.4614   2
   2   3 -24 7.83379 9.48517   6
  -2  -3 -24 4.38212 6.50210   5
  -2   3  24-18.5552 22.4572   3
   2  -3  24-7.26960 10.7790   3
  -2   3  23 8.10169 9.81277   4
   2  -3  23 8.35929 12.3964   2
   2   3 -23-8.56010 14.6558   6
   2  -3  23 7.75147 13.2724   3
  -2  -3 -23 4.60455 8.81983   5
  -2  -3 -22-4.45015 11.4253   6
   2   3 -22 9.33556 13.8376   6
  -2  -3 -22-4.89224 8.37408   5
  -2   3  22-21.2038 25.6609   3
   2  -3  22 8.18299 9.90395   3
   2  -3  21 61.3083 24.8960   3
  -2   3  21 21.6200 27.2518   3
  -2   3  21 79.5097 28.3031   4
   2  -3  21 47.3717 25.4887   2
  -2  -3 -21 79.4190 20.7059   6
   2   3 -21 90.0621 31.8019   6
   2   3 -21 44.3682 27.9079   2
  -2  -3 -21 109.449 26.3553   5
   2  -3  20 10.2415 17.5405   2
  -2  -3 -20 4.44167 10.7710   6
   2   3 -20 10.8024 18.4998   6
   2  -3  20 9.38643 16.0782   3
  -2   3  20-21.1951 25.6585   3
  -2   3  20 9.47194 14.0547   4
   2   3 -19 704.965 97.7294   6
  -2  -3 -19 488.623 69.3117   6
   2   3 -19 407.504 86.7693   2
   2  -3  19 756.533 98.0190   2
  -2  -3 -19 673.580 77.2150   5
   2  -3  19 625.236 89.2436   3
  -2   3  19 578.837 120.706   3
  -2   3  19 508.382 82.1030   4
   2  -3  18 11.9644 22.9081   2
   2  -3  18-10.8665 13.1760   3
  -2   3  18-18.0928 26.8290   3
   2   3 -18 12.2027 20.9004   6
  -2  -3 -18 13.5587 10.9697   6
  -2   3  18 10.3214 15.3200   4
  -2  -3 -18 12.4497 11.9392   5
  -2   3  17 158.690 40.8582   4
   2  -3  17 183.631 48.7839   2
  -2   3  17 159.015 50.1925   3
   2   3 -17 126.019 45.9449   1
  -2  -3 -17 95.1620 24.0488   6
   2   3 -17 76.2449 34.2990   6
   2   3 -17 82.5597 36.5314   2
   2  -3  17 127.599 35.6084   1
   2  -3  17 93.6629 36.2864   3
  -2  -3 -17 120.308 29.9549   5
  -2   3  16-11.4439 16.9655   4
   2  -3  16-18.3482 15.7051   1
  -2  -3 -16 13.9460 20.6733   1
  -2   3  16-13.6492 23.3627   3
   2   3 -16-13.0065 19.2811   6
  -2  -3 -16 4.57390 10.3615   6
   2   3 -16 11.2115 13.5726   2
   2  -3  16 8.64358 7.40497   1
   2   3 -16 7.97607 11.8271   1
   2  -3  16 12.6234 18.7133   3
  -2  -3 -16 7.18695 13.7565   5
   2  -3  15 13.6970 20.8435   3
   2   3 -15 78.3765 33.8655   6
  -2  -3 -15 70.9450 24.7758   5
   2  -3  15 16.4370 19.1972   1
   2   3 -15 25.8240 15.4710   1
   2   3 -15 56.6907 27.8460   2
   2  -3  15 47.6057 30.7292   2
  -2  -3 -15 25.1326 22.0193   1
  -2   3  15 30.3199 18.9446   1
  -2  -3 -15 22.4218 15.0610   1
  -2   3  15 23.7760 25.3622   3
   2  -3  15 49.6397 35.0034   1
   2  -3  14 14.7693 28.2946   3
   2   3 -14 25.7394 24.6648   6
  -2  -3 -14 25.5018 19.2957   5
   2  -3  14 7.71620 11.5205   1
   2   3 -14 34.7747 18.2755   1
   2   3 -14-10.6599 12.9748   2
  -2   3  14 12.8467 19.0914   4
  -2  -3 -14 11.5325 19.7861   1
  -2   3  14 21.9427 15.3940   1
  -2  -3 -14 7.52253 11.2356   1
   2  -3  14-15.0902 18.3145   1
  -2   3  14 9.93586 17.0613   3
   2  -3  14 33.8480 32.4133   2
  -2  -3 -13 205.825 45.0824   5
   2  -3  13 266.316 45.4435   1
   2   3 -13 146.131 40.0057   1
   2  -3  13 191.399 52.5875   1
   2  -3  13 166.675 61.7894   2
  -2  -3 -13 239.148 50.1853   1
  -2  -3 -13 109.962 34.1704   1
   2   3 -13 323.773 64.5194   6
  -2  -3 -13 120.852 30.1394   6
   2  -3  13 256.564 62.2845   3
  -2   3  13 199.344 47.1926   3
  -2  -3 -12 30.3135 23.0093   5
   2   3 -12 16.2491 17.2071   1
  -2   3  12 10.6463 18.3865   1
   2   3 -12 61.5998 27.8911   2
  -2   3  12 30.2877 31.8384   4
   2  -3  12 20.0960 34.4816   2
  -2   3  12 22.5873 17.2233   3
  -2  -3 -12 28.2316 17.2594   1
  -2   3  12 57.8999 22.8317   1
   2   3 -12 12.0269 14.7618   6
  -2  -3 -12-4.75908 11.7792   6
   2  -3  12 34.4118 29.5500   3
   2  -3  12 25.3608 26.6933   1
   2   3 -11 236.746 51.8599   2
  -2   3  11 272.399 56.4448   1
   2  -3  11 317.644 49.1688   1
   2   3 -11 258.482 48.4241   1
  -2  -3 -11 228.766 39.7854   6
   2   3 -11 317.119 66.7195   6
  -2  -3 -11 458.225 71.0806   5
  -2   3  11 361.377 77.6469   4
   2  -3  11 494.969 99.2519   2
  -2  -3 -11 263.458 52.0012   1
  -2  -3 -11 299.041 49.0734   1
   2   3 -11 205.381 55.5712   1
  -2   3  11 308.396 48.6342   1
  -2   3  11 244.925 46.2412   3
   2  -3  11 477.739 88.6795   3
  -2  -3 -10-4.82390 9.23242   6
  -2  -3 -10-3.39078 9.17769   6
  -2   3  10-7.78342 11.5380   5
   2   3 -10-7.08209 13.5528   1
  -2   3  10-10.1109 8.65439   1
   2  -3  10 6.22019 11.9037   1
   2   3 -10-9.72475 20.3850   2
   2  -3  10-19.8492 33.9716   3
  -2  -3 -10 12.2872 18.2128   5
  -2   3  10-17.1268 20.7275   4
   2  -3  10-22.6214 27.3767   2
  -2  -3 -10-6.18247 9.16550   1
   2   3 -10 9.67443 14.3404   1
  -2   3  10-6.08276 10.4122   1
  -2  -3 -10 7.85783 11.6482   1
  -2   3  10 5.78638 11.0737   3
   2  -3  10 11.4900 13.9063   1
  -2   3   9 691.568 89.9611   5
  -2  -3  -9 820.379 113.284   5
  -2   3   9 773.221 85.6676   1
  -2  -3  -9 625.066 72.9521   6
  -2  -3  -9 678.264 78.3501   6
  -2   3   9 793.411 126.279   4
   2  -3   9 744.053 134.099   2
  -2   3   9 550.403 79.7889   3
   2   3  -9 638.458 94.6491   2
   2  -3   9 830.578 136.270   3
   2  -3   9 423.057 92.4162   1
   2   3  -9 603.807 89.8994   1
   2   3  -9 756.472 87.5181   1
  -2   3   9 802.542 102.818   1
  -2  -3  -9 585.225 85.0544   1
   2  -3   9 729.517 83.9841   1
  -2   3   8 68.0869 25.2514   5
   2  -3   8 44.0732 42.8038   3
  -2   3   8 74.0292 28.1295   1
   2   3  -8 73.4938 22.8278   1
  -2  -3  -8 84.2196 18.5128   6
   2   3  -8 122.069 33.9379   6
   2   3  -8 91.1877 34.3768   2
  -2   3   8 39.4869 34.5824   4
  -2  -3  -8 124.199 26.3582   1
   2  -3   8 11.1638 20.4750   1
   2  -3   8 63.2803 21.5905   1
  -2   3   8 73.0636 20.8900   3
  -2  -3  -8 85.0978 19.4008   6
  -2   3   8 79.7657 21.9556   1
   2   3  -8 86.4330 28.6365   1
  -2   3   7 1430.44 153.912   5
  -2  -3  -7 1145.94 171.145   5
   2  -3   7 1278.31 160.926   1
  -2  -3  -7 1229.02 137.363   1
  -2  -3  -7 1183.33 129.411   6
   2   3  -7 1622.50 157.897   6
  -2   3   7 1463.83 202.017   4
   2  -3   7 1166.88 120.803   4
   2  -3   7 1818.76 222.592   2
  -2   3   7 1249.61 135.000   3
   2   3  -7 1464.35 151.660   1
  -2   3   7 1483.08 142.309   1
  -2  -3  -7 1454.33 159.218   1
   2   3  -7 1156.64 154.258   2
   2  -3   7 1104.45 184.276   3
   2   3  -7 1388.48 141.484   1
  -2   3   7 1415.60 159.965   1
   2  -3   7 1374.18 140.673   1
  -2   3   6 29.3137 17.5745   1
  -2  -3  -6 32.6018 18.6371   1
   2   3  -6 32.5312 18.5976   1
  -2  -3  -6 23.5422 13.4450   6
  -2  -3  -6 19.5091 10.7339   6
  -2   3   6 18.9340 20.0151   5
   2  -3   6 20.9020 40.0806   3
   2   3  -6 25.3074 20.5843   6
   2   3  -6 93.8762 33.4995   2
   2   3  -6 34.4742 15.7663   1
  -2  -3  -6 49.9895 31.9914   5
  -2   3   6 43.6785 49.5141   4
   2  -3   6 18.3254 8.40150   4
  -2   3   6 7.88504 11.4906   3
   2  -3   6 11.1127 19.1976   1
  -2  -3  -6 55.2675 17.3953   1
  -2   3   6 70.9713 28.8936   1
   2  -3   6 5.80999 10.2813   1
   2  -3   6 129.933 55.6551   2
   2  -3   5 658.120 126.329   3
  -2   3   5 643.133 86.3819   5
   2   3  -5 571.857 86.7456   2
  -2  -3  -5 623.740 66.3098   6
   2   3  -5 594.088 80.2728   6
  -2  -3  -5 497.336 62.7504   6
  -2  -3  -5 665.798 109.347   5
  -2   3   5 572.530 113.193   4
   2  -3   5 481.783 60.0363   4
   2  -3   5 750.034 124.689   2
  -2   3   5 533.383 62.6579   3
   2   3  -5 580.308 70.8086   1
   2  -3   5 504.403 72.0040   1
  -2  -3  -5 509.177 68.6636   1
   2  -3   5 493.816 84.0974   1
  -2  -3  -5 586.239 80.2292   1
  -2   3   5 592.372 73.5673   1
   2   3  -4 86.9539 26.0866   6
  -2  -3  -4 77.4293 17.7135   6
  -2   3   4 73.1660 32.8620   5
   2   3  -4 85.3858 30.9436   2
  -2  -3  -4 35.2100 30.7853   5
  -2   3   4 66.0721 38.2188   4
   2  -3   4 40.7246 14.8174   4
  -2  -3  -4 45.0315 19.6960   1
   2  -3   4 49.8995 23.4613   1
   2   3  -4 51.7842 20.9916   1
  -2   3   4 90.8294 23.4531   1
  -2  -3  -4 105.857 29.6178   1
   2  -3   4 84.1490 24.3347   1
   2  -3   4 134.027 52.1956   2
  -2   3   3 1448.56 188.793   5
   2   3  -3 1375.82 184.613   2
  -2  -3  -3 1260.05 203.108   5
   2  -3   3 1951.80 219.209   2
   2  -3   3 1486.54 161.714   4
  -2  -3  -3 1795.34 190.367   4
  -2  -3  -3 1962.66 175.758   1
   2   3  -3 1831.42 171.729   1
  -2   3   3 1531.25 184.719   1
   2  -3   3 1576.49 182.843   1
   2  -3   3 1932.64 179.284   1
   2   3  -3 1731.33 180.470   6
  -2  -3  -3 1546.19 161.684   6
   2   3  -3 1170.37 171.685   1
  -2   3   3 1791.34 175.393   1
   2  -3   2 231.037 49.0723   3
   2   3  -2 260.017 38.5155   1
   2   3  -2 131.567 40.5582   2
  -2  -3  -2 163.385 26.4287   6
  -2  -3  -2 126.246 51.1706   5
  -2   3   2 300.417 74.3209   4
   2  -3   2 192.191 55.2639   2
   2  -3   2 152.915 30.2266   3
  -2  -3  -2 84.0570 32.3265   4
  -2  -3  -2 152.191 34.1523   1
   2   3  -2 151.867 35.3342   1
  -2   3   2 144.039 33.5691   1
   2   3  -2 170.847 38.0620   6
  -2  -3  -2 162.302 32.7483   1
   2  -3   2 164.632 38.7439   1
  -2   3   2 221.660 45.5926   1
   2  -3   1 6.58202 17.8202   3
   2   3  -1 16.3267 11.4213   1
  -2  -3  -1-3.66005 7.69248   6
  -2  -3  -1-17.6072 21.3154   5
   2   3  -1-11.1530 21.3484   2
   2   3  -1 6.71143 14.0791   6
  -2   3   1-18.3243 27.1655   4
   2  -3   1 14.5177 21.5251   2
   2  -3   1 11.5833 8.11285   3
   2   3  -1 12.7379 21.8077   3
  -2  -3  -1 10.3871 21.7796   4
  -2  -3  -1 6.02868 11.5494   1
   2   3  -1-6.50436 7.89161   1
  -2   3   1 6.84993 10.1683   1
  -2   3   1 11.5432 19.7638   5
  -2   3   1 8.83069 13.1007   1
  -2  -3  -1 10.0277 9.61034   1
   2  -3   1 8.18541 17.1667   1
   2  -3   0 8.16991 12.1099   1
   2   3   0 5.29397 13.5913   1
   2   3   0-5.97332 10.2239   6
  -2   3   0-11.7431 14.2119   5
  -2  -3   0 33.2189 28.4266   5
   2   3   0-11.1428 16.5160   2
  -2   3   0-15.7878 27.0204   4
  -2  -3   0 5.12007 9.79799   1
  -2   3   0-9.06039 13.4296   1
   2   3   0-12.8388 19.0298   3
  -2  -3   0 10.0384 17.1808   4
  -2  -3   0-5.72719 10.9596   1
  -2   3   0-7.18301 12.2941   1
   2   3   0 24.7530 14.9784   1
   2  -3   0 3.78324 12.1141   3
   2  -3   0 3.16388 6.05543   3
  -2  -3   1 5.90029 12.3793   1
  -2   3  -1 7.39763 8.96865   1
   2  -3  -1-7.81114 11.5899   1
   2  -3  -1 4.44901 7.63328   3
   2  -3  -1 8.17104 12.1228   1
   2   3   1 5.27766 11.0756   1
   2   3   1-5.60842 11.7681   6
  -2  -3   1 9.60325 12.3384   5
  -2   3  -1 11.6866 17.3298   5
  -2  -3   1 14.9820 18.1390   5
   2   3   1-11.2714 23.6322   2
  -2   3  -1 25.9975 27.2520   4
   2  -3  -1 36.2260 31.0043   2
   2   3   1-13.0950 15.8565   3
  -2  -3   1 9.64568 20.2255   4
   2   3   1 4.86268 10.2068   1
   2  -3  -1 7.94314 7.53380   3
  -2  -3   1 10.8824 12.3308   1
  -2   3  -1 17.9655 18.8364   1
  -2   3  -2 209.541 40.6007   1
  -2   3  -2 242.456 49.3153   6
   2   3   2 142.850 29.8238   6
   2  -3  -2 228.153 50.9960   6
   2  -3  -2 105.741 19.1295   3
  -2   3  -2 160.308 45.7416   5
  -2  -3   2 179.562 29.5688   5
   2  -3  -2 166.003 37.1860   1
  -2   3  -2 244.040 50.6242   4
   2  -3  -2 121.450 38.8719   2
   2   3   2 158.761 45.7673   3
   2   3   2 184.559 31.4086   1
   2  -3  -2 150.406 23.5365   3
   2   3   2 92.2429 26.2578   1
  -2   3  -2 84.4636 36.5096   1
  -2  -3   2 148.991 31.9166   1
   2  -3  -3 1221.85 181.980   6
   2   3   3 1681.34 190.033   2
  -2  -3   3 1690.86 160.547   5
  -2   3  -3 1589.23 185.596   5
  -2   3  -3 1599.01 184.362   1
   2  -3  -3 1526.68 183.105   2
  -2  -3   3 1755.94 181.067   4
  -2   3  -3 2017.32 185.999   4
  -2   3  -3 1487.05 174.561   1
   2   3   3 1610.58 193.345   3
   2  -3  -3 1380.15 153.374   3
   2  -3  -3 1605.75 152.873   3
   2  -3  -3 1510.62 177.959   1
   2   3   3 1787.03 169.753   1
  -2  -3   3 1585.46 172.433   1
   2   3   3 1810.19 168.806   1
  -2   3  -3 1541.75 190.180   6
  -2   3  -4 36.3026 30.3588   6
   2  -3  -4 96.4214 31.9427   1
  -2  -3   4 92.5715 24.5584   1
  -2   3  -4 110.341 27.3158   1
   2  -3  -4 90.8201 33.1958   6
  -2  -3   4 46.1820 14.8512   5
  -2   3  -4 128.423 38.5954   5
   2   3   4 110.988 35.1639   2
  -2  -3   4 40.7426 25.9155   5
  -2   3  -4 119.309 29.0421   4
   2  -3  -4 89.0474 32.6716   2
  -2  -3   4 105.178 27.9791   4
   2   3   4 87.7690 20.8495   1
   2  -3  -4 62.6111 16.0995   3
   2   3   4 186.894 43.4837   3
  -2  -3   4 99.0395 26.8975   1
   2   3   4 103.874 26.8324   1
  -2   3  -5 561.553 91.2863   6
  -2  -3   5 432.944 75.8467   3
   2   3   5 717.679 94.3639   2
  -2   3  -5 729.316 93.0069   1
  -2   3  -5 591.667 86.4616   5
   2  -3  -5 415.344 83.7438   6
  -2  -3   5 488.846 58.6213   5
  -2  -3   5 531.537 65.6002   5
  -2   3  -5 600.944 69.8514   4
  -2  -3   5 524.486 76.1536   4
   2  -3  -5 451.634 78.8301   2
   2  -3  -5 586.931 70.7948   3
  -2  -3   5 650.495 76.0445   1
   2  -3  -5 583.805 78.5507   1
  -2   3  -5 662.996 82.8525   1
   2   3   5 397.078 83.3401   3
   2  -3  -5 828.683 94.4254   1
   2   3   5 494.986 72.8509   1
  -2  -3   5 660.574 80.3520   1
   2   3   5 593.639 70.2241   1
   2  -3  -6 23.5018 20.2866   3
  -2  -3   6 36.4645 20.8104   3
   2  -3  -6 50.9230 23.1205   1
   2  -3  -6 15.3642 16.3210   1
  -2   3  -6 26.0129 18.3692   1
  -2  -3   6 39.0526 24.4235   1
   2  -3  -6 42.6103 27.4765   6
  -2  -3   6 24.0266 6.37582   5
  -2   3  -6 10.0837 15.1810   5
  -2  -3   6 29.7928 8.01788   5
   2   3   6 21.1812 24.1250   2
  -2   3  -6 34.9424 11.5197   4
  -2  -3   6 50.1591 23.0971   4
  -2   3  -6 34.5176 24.2640   6
   2   3   6 13.1036 19.6034   3
  -2   3  -6 50.0864 25.8537   1
   2  -3  -6 34.5008 22.3020   2
  -2   3  -7 1160.52 153.621   5
  -2   3  -7 1534.43 159.643   1
   2  -3  -7 1391.18 158.674   6
  -2   3  -7 1501.09 166.762   6
  -2   3  -7 1454.92 161.013   1
  -2  -3   7 1521.75 154.812   1
   2   3   7 1305.52 152.111   1
  -2  -3   7 1207.77 145.941   4
   2  -3  -7 1362.42 153.266   1
   2   3   7 1352.32 168.760   3
   2  -3  -7 999.777 155.698   3
  -2  -3   7 1335.57 153.663   3
   2   3   7 1231.04 158.545   2
   2  -3  -7 1286.00 153.266   1
  -2  -3   7 1382.12 150.105   1
   2   3   7 1254.38 140.970   1
   2  -3  -8 71.0312 27.6948   6
  -2  -3   8 62.5908 26.4914   1
   2  -3  -8 110.581 27.4009   1
  -2   3  -8 102.024 30.9218   5
   2   3   8 49.8509 25.6239   2
  -2   3  -8 74.5549 31.4324   6
   2  -3  -8 92.6980 29.6117   2
  -2  -3   8 120.430 29.3421   4
  -2  -3   8 91.7521 26.3508   1
   2  -3  -8 116.295 35.8742   1
   2   3   8 95.7487 26.0270   1
  -2   3  -8 57.2222 24.4696   1
   2   3   8 116.747 37.8109   3
  -2  -3   8 129.264 31.3428   3
   2  -3  -8 137.264 44.8630   3
   2   3   8 81.0626 27.3917   1
  -2   3  -8 88.2047 31.4422   1
   2  -3  -9 721.764 83.6786   2
  -2   3  -9 535.494 90.3505   6
   2  -3  -9 675.681 90.6689   6
  -2  -3   9 629.186 84.1271   4
  -2  -3   9 660.636 92.3808   1
   2   3   9 630.003 86.7610   1
  -2   3  -9 624.095 89.3642   5
   2  -3  -9 830.572 91.8427   1
  -2  -3   9 715.458 88.5923   3
   2   3   9 648.118 100.534   3
   2   3   9 704.718 87.4822   1
   2  -3  -9 703.363 92.8837   1
  -2  -3   9 638.009 86.1207   1
  -2   3  -9 587.765 83.9502   1
   2  -3 -10 6.99024 11.9647   1
  -2  -3  10-9.63314 18.4335   1
   2  -3 -10 8.48979 7.26701   1
  -2  -3  10 7.25743 12.4220   1
   2   3  10 7.40259 16.7607   1
   2  -3 -10-8.07702 13.8246   6
  -2   3 -10 10.0982 17.2836   6
   2   3  10 17.4547 16.7004   2
   2   3  10 12.8347 19.0240   4
  -2  -3  10-6.38313 10.9258   4
  -2   3 -10 7.27435 8.80500   1
   2   3  10-12.5335 18.5776   3
   2  -3 -10 4.13847 9.37128   2
   2   3  10-7.40616 12.6765   1
  -2   3 -11 347.043 56.4778   5
   2  -3 -11 341.656 60.7183   1
  -2  -3  11 246.523 47.2820   1
   2   3  11 304.970 55.9394   1
  -2   3 -11 414.211 63.0035   6
   2   3  11 349.579 56.2851   2
   2   3  11 371.219 73.4712   4
   2  -3 -11 246.270 39.6855   2
   2   3  11 329.011 65.1453   3
   2   3  11 270.940 50.0647   1
   2  -3 -11 328.600 53.3605   6
   2  -3 -11 258.091 45.9956   1
  -2  -3  11 315.066 62.5645   1
   2  -3 -12 45.6598 23.6029   1
  -2  -3  12 15.8144 13.8074   1
   2   3  12 19.0962 21.7903   1
   2  -3 -12 42.6554 20.3621   6
  -2   3 -12 34.8415 18.4622   5
   2  -3 -12 20.4079 13.3018   1
  -2  -3  12 46.1415 24.3340   1
   2   3  12 49.5309 25.1153   2
   2   3  12 27.4291 28.8773   4
  -2  -3  12 22.6623 17.0166   4
  -2   3 -12 31.1911 17.8658   1
   2   3  12 23.8611 20.6016   3
   2   3  12 39.3081 20.3673   1
  -2   3 -12 19.3113 18.6778   6
  -2   3 -13 135.989 38.5419   6
   2  -3 -13 177.061 36.9282   6
   2  -3 -13 184.387 47.3489   1
  -2  -3  13 187.863 41.8641   1
  -2   3 -13 267.608 47.8750   5
  -2  -3  13 266.751 55.0313   1
   2  -3 -13 190.345 37.9358   1
  -2  -3  13 186.556 37.3451   3
   2   3  13 235.036 40.5056   2
   2   3  13 268.273 58.1091   4
  -2  -3  13 169.859 34.3144   4
  -2   3 -13 268.482 47.6413   1
   2   3  13 225.651 44.1319   1
   2   3  13 302.644 57.5823   3
   2  -3 -13 147.855 25.1465   2
  -2  -3  14 13.6364 17.5571   3
   2   3  14-11.6575 14.1739   1
   2  -3 -14 20.9914 25.4403   1
  -2   3 -14 18.2060 13.5615   5
  -2   3 -14 13.4726 16.3617   1
  -2  -3  14 52.5048 25.1538   1
   2  -3 -14 14.5287 15.2882   1
   2  -3 -14 6.86156 8.64042   2
   2  -3 -14 9.50975 6.61592   2
   2   3  14 14.4416 21.4485   4
  -2  -3  14 15.2907 12.4121   4
  -2   3 -14 17.8164 18.7226   1
   2   3  14 12.0499 14.6467   3
   2  -3 -14 32.6919 18.6072   6
   2   3  14 17.5998 18.4961   1
  -2  -3  15 62.8751 22.6636   3
  -2  -3  15 68.8997 27.5401   1
   2   3  15 48.0049 31.5950   1
   2  -3 -15 11.3977 18.2870   1
  -2   3 -15 28.7487 25.5782   1
  -2  -3  15 13.3370 20.9711   1
  -2   3 -15 95.0941 29.0457   5
   2   3  15 73.2212 22.5717   2
   2  -3 -15 98.7408 24.2581   5
   2   3  15 73.1565 33.8579   4
  -2  -3  15 74.3816 22.7418   4
  -2   3 -15 83.7544 29.5541   1
   2   3  15 74.0803 32.4605   3
   2  -3 -15 107.603 26.9033   6
   2   3  15 74.7477 29.6663   1
   2   3  16 14.6525 12.5390   4
  -2  -3  16 4.98479 10.4492   4
  -2   3 -16 9.91099 14.6901   1
  -2  -3  16-10.4726 12.6742   1
   2   3  16-12.1186 17.9622   1
   2  -3 -16 11.9815 17.7589   1
  -2   3 -16-10.0038 17.1215   5
  -2   3 -16 15.1103 25.8608   1
  -2  -3  16-13.3778 19.8284   1
  -2   3 -16-10.1952 17.4490   6
   2   3  16-3.08685 9.52469   2
  -2  -3  16 7.30116 16.5305   3
   2   3  17 70.3929 17.7494   2
   2   3  17 57.8641 36.3056   4
  -2  -3  17 89.5574 23.2223   4
  -2   3 -17 199.194 44.9870   5
  -2  -3  17 132.886 32.1216   3
   2   3  17 164.461 44.3544   3
  -2   3 -17 79.1510 37.1040   1
  -2   3 -17 82.1679 34.2590   6
  -2  -3  18 5.51733 9.46592   4
   2  -3 -18 5.94356 8.83426   5
   2   3  18-13.0578 11.1936   3
  -2   3 -18-10.5373 12.7693   6
   2  -3 -18 24.7984 14.0518   6
  -2   3 -18 11.0540 9.48244   5
  -2  -3  18 8.94591 15.3249   3
   2   3  18-14.0957 24.1334   4
  -2  -3  19 701.406 92.9496   3
   2   3  19 605.996 100.088   3
   2  -3 -19 658.494 81.7297   6
  -2   3 -19 721.422 95.8537   6
  -2  -3  19 465.412 74.8907   4
   2  -3 -19 743.723 82.0096   5
  -2   3 -19 591.879 94.6857   5
  -2  -3  20-6.64603 16.0978   4
   2  -3 -20-6.37344 13.3738   6
  -2   3 -20-10.9051 13.2118   6
   2   3  20-12.8874 19.1113   4
   2  -3 -20-5.86150 11.2329   5
  -2  -3  20-9.90300 20.7669   3
   2   3  20-13.3068 16.1156   3
  -2   3 -20 12.0336 14.5761   5
  -2  -3  21 22.1406 16.0663   4
   2  -3 -21 64.6251 23.2104   6
  -2   3 -21 54.5925 28.3635   6
   2   3  21 36.3810 27.7966   4
   2  -3 -21 37.1129 17.2912   5
  -2  -3  21 51.6931 26.8933   3
   2   3  21 67.7401 30.9786   3
  -2   3 -21 49.1191 30.0364   5
  -2  -3  22 15.7364 15.0556   4
  -2  -3  22 10.7786 20.6246   3
  -2   3 -22-10.7161 20.5050   6
   2  -3 -22 13.0765 13.7048   6
   2   3  22-11.3157 9.68321   4
  -2   3 -22-12.2828 14.8644   5
   2   3  22-13.6599 16.5310   3
   2  -3 -22-6.11305 10.4622   5
   2   3  23-13.5993 11.6445   3
  -2   3 -23-10.4331 8.93728   6
   2  -3 -23 6.39575 12.2449   5
  -2   3 -23-12.0058 20.5514   5
   2  -3 -23-7.09045 12.1419   6
  -2  -3  23-11.1826 13.5392   3
  -2  -3  24-10.9569 13.2599   3
  -2   3 -24-10.0076 14.8330   6
   2  -3 -24 6.86190 14.3832   6
   2   3  24 9.71696 14.4022   4
  -2   3 -24 11.4724 19.6345   5
   2   3  24-13.3411 11.4164   3
  -2  -3  25-10.7825 15.9922   3
  -2   3 -25-9.47889 14.0615   6
  -2   3 -25 10.7428 13.0139   5
   2  -3 -25-6.47304 9.61195   5
   2  -3 -25-7.08797 10.5218   6
   2   3  25-8.98901 10.8941   4
  -2  -3  26-9.85149 16.8730   3
   2   3  26-8.31136 14.2394   4
   2  -3 -26-5.88099 10.0861   5
   2  -3 -26-6.49327 7.88498   6
   2  -3 -27 5.62849 10.7712   6
  -2   3 -27 8.25925 12.2427   6
  -2  -3  27 9.15097 11.0756   3
   2   3  27 7.67971 13.1446   4
  -2   3 -27-8.98502 13.3184   5
  -2  -3  27 6.40012 9.48754   2
   2  -3 -27-5.47245 11.4720   5
   2   3  27-11.5125 9.85303   3
  -2   3 -28 7.59288 12.9960   6
  -2  -3  28-6.06588 10.3829   2
  -2   3 -28 8.09491 13.8552   5
  -2  -3  28-8.23924 9.97246   3
   2   3  28-7.12612 12.1972   4
   2   3  28 10.6582 9.12218   3
   2  -3 -28-4.84125 9.26515   5
   2   3  29 136.526 38.9198   3
   2  -3 -29 143.777 27.0876   5
   2  -3 -29 176.118 30.3867   6
   2   3  29 92.7860 29.4464   4
  -2   3 -29 188.758 37.7715   5
  -2   3 -29 166.594 35.8526   6
   2  -3 -30-3.91540 6.71049   5
   2  -4  29-5.63530 8.36814   2
   2  -4  28 309.627 48.2052   2
   2   4 -27 7.04849 10.4491   6
  -2   4  27-6.15132 9.11966   4
   2  -4  27-5.80419 7.02722   3
  -2  -4 -27-3.62632 5.37885   5
   2  -4  27 6.21097 10.6319   2
   2   4 -26 265.612 47.9530   6
  -2   4  26 247.516 43.3900   4
   2  -4  26 231.657 42.0695   2
  -2  -4 -26 219.807 33.7817   5
   2  -4  26 197.658 40.2971   3
  -2  -4 -25 8.12858 9.22099   5
   2  -4  25 6.50577 11.1503   3
   2  -4  25 13.8816 14.5608   2
   2   4 -25-8.63634 12.8143   6
  -2  -4 -24 4761.10 448.109   5
  -2   4  24 4364.61 457.833   4
   2  -4  24 4546.21 458.156   3
  -2   4  24 3410.45 477.508   3
   2  -4  24 4574.12 459.110   2
   2   4 -23 10.3484 20.0221   6
  -2   4  23 38.5417 21.0688   4
   2  -4  23 60.9724 23.7015   2
   2  -4  23 22.2244 17.0324   3
  -2   4  23 15.0816 22.5492   3
  -2  -4 -22 12217.4 1077.38   5
   2   4 -22 13640.1 1109.24   6
  -2   4  22 10948.3 1089.04   4
  -2   4  22 12080.3 1119.40   3
   2  -4  22 9802.70 1085.41   3
   2  -4  22 11957.1 1090.97   2
  -2   4  21 17.0542 19.3611   4
   2   4 -21 11.8001 14.3551   6
   2  -4  21 8.51981 16.3680   2
  -2  -4 -21 20.5466 12.5185   5
   2  -4  21 17.0001 12.6833   3
  -2   4  21-13.4704 11.6197   3
  -2   4  20 13446.5 1352.87   3
   2  -4  20 11703.1 1335.90   3
  -2  -4 -20 15767.8 1328.94   5
   2   4 -20 17378.6 1358.98   2
  -2   4  20 15431.7 1344.63   4
   2   4 -20 11282.0 1343.14   6
   2  -4  20 15432.9 1344.58   2
   2  -4  19 9.87485 17.0128   2
   2   4 -19-12.6059 10.9626   6
  -2   4  19 21.5363 24.4577   3
   2   4 -19 33.0972 28.3895   2
  -2  -4 -19 23.9359 17.0952   5
   2  -4  19 19.5190 20.5498   3
  -2   4  19 37.3501 22.6844   4
   2  -4  18 10.7084 22.4533   2
  -2  -4 -18-5.02394 12.1735   6
   2   4 -18 12.6477 21.6538   6
  -2   4  18 9.51443 16.2938   3
   2   4 -18 33.7900 23.6161   2
  -2  -4 -18 6.40717 13.4425   5
   2  -4  18-10.5119 17.9999   3
  -2   4  18 10.0138 12.1324   4
   2   4 -17 74.9767 37.2442   6
  -2  -4 -17 33.1438 18.7122   6
  -2  -4 -17 54.8752 20.6985   5
   2  -4  17 22.6331 21.9969   2
   2   4 -17 23.3606 17.7393   2
  -2   4  17 26.0943 20.0695   3
   2  -4  16 494.234 90.2140   2
  -2   4  16 662.782 84.3904   3
  -2  -4 -16 314.488 66.6962   6
  -2   4  16 703.205 97.9003   4
   2   4 -16 415.157 83.0279   2
  -2  -4 -16 695.805 83.6330   5
   2   4 -16 773.945 101.861   6
  -2   4  15 59.0243 28.7982   4
  -2   4  15 19.8249 19.3060   1
  -2  -4 -15 40.0225 20.8622   5
   2   4 -15 11.4573 17.3593   2
  -2  -4 -15 15.6419 13.8612   6
  -2  -4 -14 11988.5 970.886   5
   2   4 -14 11634.1 975.482   1
  -2   4  14 8759.76 962.292   1
   2   4 -14 7840.88 966.836   2
  -2  -4 -14 10208.8 946.458   6
   2  -4  14 12045.4 1003.80   2
  -2   4  14 10032.0 980.627   4
  -2   4  13 27.0301 22.2898   1
   2   4 -13 93.2962 33.5099   6
  -2  -4 -13 61.5194 18.4800   6
  -2  -4 -13 38.1446 24.9115   5
  -2   4  13 94.3314 38.5234   4
   2  -4  13 80.8700 48.1663   2
   2   4 -13 67.0375 31.0082   1
  -2   4  13 25.1005 14.9367   3
   2  -4  13 11.1257 34.6354   1
  -2  -4 -13 52.9584 24.6585   1
   2  -4  13-14.3598 17.9793   3
   2  -4  12 12716.8 1057.52   2
   2  -4  12 9794.88 1011.94   1
  -2  -4 -12 11482.8 986.212   6
   2   4 -12 13651.5 1019.64   6
   2   4 -12 11555.0 1007.26   1
  -2   4  12 9857.32 993.089   3
   2  -4  12 6992.70 1015.46   3
   2   4 -12 9778.27 1012.81   2
  -2   4  12 9252.15 1003.62   1
  -2  -4 -12 10673.1 997.478   1
  -2   4  12 12082.9 1035.49   4
   2   4 -11 18.5371 19.4600   6
  -2  -4 -11 10.7235 13.0255   6
  -2   4  11 8.86790 10.7899   1
   2  -4  11 5.82380 13.2327   1
   2   4 -11 13.8082 13.2580   1
   2   4 -11 21.3844 28.9553   2
   2  -4  11 15.4674 18.7518   3
  -2  -4 -11 11.1673 19.1451   5
  -2   4  11-15.0664 18.2674   4
   2  -4  11 18.4628 35.3457   2
  -2   4  11 17.9248 14.5047   3
  -2  -4 -11 12.4490 10.7115   1
   2   4 -11-7.97156 15.2943   1
  -2   4  11 19.9816 13.5639   1
  -2  -4 -11 18.9548 15.3334   1
   2  -4  11 9.72620 16.6835   1
  -2   4  10 67486.3 5470.26   5
  -2  -4 -10 52806.4 5481.45   5
  -2   4  10 75330.2 5457.83   1
  -2  -4 -10 40554.2 5450.36   1
   2  -4  10 66687.2 5477.91   1
  -2   4  10 60084.4 5498.45   4
   2   4 -10 68388.2 5485.88   2
  -2   4  10 71509.8 5460.42   3
   2  -4  10 55084.6 5490.57   3
   2   4 -10 69382.9 5475.50   6
  -2  -4 -10 57590.0 5472.45   1
   2  -4  10 71438.4 5459.31   1
   2   4 -10 40618.8 5452.81   1
  -2   4   9 249.720 47.0412   5
   2  -4   9 167.632 55.3695   3
   2   4  -9 369.220 65.7548   2
  -2  -4  -9 168.737 52.2255   5
   2   4  -9 295.683 46.8003   1
  -2  -4  -9 340.275 50.5416   1
  -2  -4  -9 183.711 39.1335   1
  -2   4   9 305.327 68.9946   4
   2  -4   9 200.895 76.2448   2
   2   4  -9 300.591 53.0674   6
  -2   4   9 230.636 41.7722   3
  -2   4   9 129.428 46.1433   1
   2  -4   9 346.131 60.6239   1
  -2   4   9 299.076 41.0774   1
   2  -4   9 192.427 36.9752   1
   2   4  -9 244.323 45.3674   1
  -2  -4  -9 193.256 34.5636   6
  -2  -4  -8 379.248 65.9945   1
   2  -4   8 568.489 84.0855   1
   2   4  -8 637.920 84.1369   6
  -2  -4  -8 640.936 68.9415   6
  -2  -4  -8 631.835 98.4784   5
  -2   4   8 294.622 84.1655   4
   2  -4   8 570.916 69.4807   1
  -2   4   8 496.006 81.7644   1
   2  -4   8 853.633 111.951   3
  -2   4   8 630.281 74.3663   3
  -2  -4  -8 635.483 80.6932   1
   2  -4   8 526.192 112.158   2
  -2   4   8 587.463 79.2569   5
   2   4  -7 52.8441 29.6058   2
  -2  -4  -7 78.9910 44.2983   5
   2  -4   7 70.2540 31.0179   3
   2   4  -7 99.9500 30.3674   6
   2  -4   7 59.6018 45.6267   2
   2  -4   7 74.0486 13.9171   4
  -2   4   7 71.8259 21.4830   3
  -2  -4  -7 92.6486 20.9472   6
  -2   4   7 99.7113 28.5822   5
  -2   4   7 131.003 35.1670   1
   2   4  -7 66.2575 25.2783   1
  -2  -4  -7 90.6413 26.5171   1
  -2  -4  -7 92.7594 22.0721   1
   2   4  -7 101.894 25.5445   1
  -2  -4  -6 616.868 72.4163   1
   2   4  -6 685.102 98.3985   2
  -2  -4  -6 711.692 78.2406   6
   2   4  -6 571.304 86.5661   6
  -2  -4  -6 701.653 105.236   5
   2  -4   6 569.159 67.1818   4
  -2   4   6 409.259 95.7476   4
   2  -4   6 735.612 132.069   2
   2  -4   6 913.884 105.680   3
  -2   4   6 730.415 77.7811   3
   2   4  -6 642.779 79.3400   1
   2  -4   6 559.233 88.0479   1
   2  -4   6 639.980 74.0413   1
  -2   4   6 669.736 89.1263   5
  -2  -4  -6 802.745 87.8595   1
   2   4  -6 546.863 77.9088   1
  -2   4   6 678.332 74.7832   1
   2   4  -5 33.5679 21.6007   6
   2  -4   5 43.9537 26.1058   3
  -2  -4  -5 5.10471 13.1982   6
   2   4  -5 10.9417 16.2931   2
   2   4  -5 24.5952 13.6759   1
  -2  -4  -5 13.0775 22.4365   5
  -2   4   5 15.4338 18.7434   4
   2  -4   5 5.11335 8.33489   4
   2  -4   5 44.7874 14.0246   1
  -2   4   5 16.3479 10.6085   1
   2   4  -5 5.66977 10.9616   1
  -2  -4  -5 5.47164 13.3359   1
  -2  -4  -5 6.25895 8.18552   1
   2  -4   5 7.96417 13.7202   1
   2  -4   5 18.1526 26.9508   2
  -2   4   4 4177.13 379.833   5
  -2  -4  -4 5269.86 414.927   5
  -2  -4  -4 3389.26 359.038   6
   2  -4   4 4337.20 416.533   2
  -2   4   4 3290.75 391.920   4
   2   4  -4 3484.00 362.011   1
  -2  -4  -4 3842.00 361.671   1
  -2   4   4 3946.60 356.581   1
   2  -4   4 4461.63 376.968   3
  -2   4   4 3430.36 365.135   1
   2  -4   4 3248.39 366.013   1
   2   4  -4 3464.84 352.085   1
   2  -4   4 3897.12 355.817   1
   2   4  -4 3656.49 372.359   6
   2   4  -4 3228.84 381.609   2
   2  -4   3 5.56904 11.6751   3
   2   4  -3 4.65279 8.90544   1
  -2   4   3-4.35155 6.45314   1
  -2  -4  -3-3.61999 7.59076   1
  -2   4   3 9.67527 8.28208   5
   2   4  -3-11.6570 19.9515   2
  -2  -4  -3 12.4315 18.4268   5
   2   4  -3 3.10548 7.97512   1
  -2   4   3-13.3438 19.7789   4
   2  -4   3 15.2857 22.6569   2
  -2  -4  -3-9.44444 18.0729   4
   2  -4   3 4.41769 10.0041   1
   2   4  -3 16.0133 18.1286   6
  -2   4   3 6.62733 13.8931   1
   2  -4   3 6.73896 11.5354   1
  -2   4   2 865.425 106.718   5
  -2  -4  -2 1158.43 128.466   5
   2   4  -2 860.249 119.729   2
  -2   4   2 879.810 115.875   4
  -2   4   2 820.503 85.9510   1
  -2  -4  -2 758.254 80.9830   1
   2   4  -2 600.658 83.3981   1
   2  -4   2 801.404 121.203   2
  -2  -4  -2 484.065 91.5669   4
   2  -4   2 706.523 85.5090   3
   2  -4   2 629.140 91.4680   1
   2   4  -2 778.730 78.7625   1
   2  -4   2 817.271 87.0061   1
  -2   4   2 636.821 91.4280   1
   2   4  -2 597.726 91.2958   6
  -2   4   1 259.509 41.6298   1
   2   4  -1 328.215 51.4605   6
   2   4  -1 392.939 79.2791   2
   2  -4   1 206.757 38.9786   3
  -2   4   1 392.328 69.3107   4
   2  -4   1 309.250 47.6199   1
   2   4  -1 263.219 36.8862   1
   2   4  -1 256.525 59.5250   3
   2  -4   1 318.291 42.9984   3
  -2   4   1 355.451 63.5368   5
   2  -4   1 402.936 76.3403   2
  -2   4   1 318.664 52.6175   1
  -2  -4  -1 355.523 40.5969   1
  -2   4   0 137853. 13202.4   4
   2  -4   0 151691. 13214.7   2
   2   4   0 147387. 13171.6   1
   2  -4   0 161719. 13184.3   1
  -2  -4   0 180804. 13221.2   5
  -2  -4   0 166589. 13204.1   4
   2  -4   0 130390. 13176.6   3
   2  -4   0 132877. 13173.8   3
   2   4   0 123023. 13205.8   3
  -2   4   0 139127. 13180.1   1
  -2  -4   0 139243. 13171.2   1
  -2   4   0 167164. 13210.9   5
  -2   4   0 167203. 13193.5   1
   2  -4  -1 222.969 38.5046   3
   2  -4  -1 264.839 49.2666   1
   2  -4  -1 206.293 35.9970   3
  -2   4  -1 373.624 62.7246   5
   2   4   1 361.140 72.1589   2
  -2  -4   1 437.011 72.2484   5
  -2   4  -1 267.380 55.3599   4
  -2  -4   1 240.714 34.1916   1
  -2  -4   1 187.393 48.6922   4
   2   4   1 407.357 68.4733   3
  -2   4  -1 298.883 42.2441   1
   2   4   1 276.873 36.8525   1
   2  -4  -1 362.133 46.2099   1
   2  -4  -1 453.618 75.1084   2
   2  -4  -2 847.777 98.9342   1
   2   4   2 783.713 95.5356   6
   2  -4  -2 844.025 111.153   6
   2   4   2 962.934 124.808   2
  -2   4  -2 792.020 106.627   5
  -2  -4   2 1122.22 115.480   5
   2  -4  -2 762.308 80.7014   3
  -2   4  -2 883.175 102.053   4
   2  -4  -2 636.249 102.102   2
  -2  -4   2 621.368 96.0480   4
   2   4   2 854.943 114.477   3
   2  -4  -2 706.679 83.7295   3
   2  -4  -2 912.854 98.6008   1
   2   4   2 831.205 81.5814   1
  -2  -4   2 671.358 79.9322   1
  -2  -4   2 629.519 80.7054   1
  -2   4  -2 743.358 87.9694   1
  -2   4  -3 11.0577 23.1781   6
   2  -4  -3 12.9735 14.6866   1
   2   4   3-3.05115 6.39603   1
   2  -4  -3 10.9986 21.0456   6
  -2   4  -3 10.3432 17.7021   5
   2   4   3 27.7989 31.4691   2
  -2  -4   3-8.72703 12.9352   5
  -2   4  -3-6.82269 11.6770   4
   2  -4  -3 19.2655 21.8091   2
   2   4   3-11.9550 20.4606   3
  -2  -4   3-7.92215 13.5587   4
   2  -4  -3 3.86146 9.34650   3
  -2   4  -3-5.44314 9.31605   1
   2  -4  -3-6.00643 10.2801   1
  -2  -4   3 3.66034 10.3889   1
  -2   4  -3-7.17605 12.2818   1
  -2  -4   3 3.98244 9.01680   1
   2  -4  -4 3553.05 362.120   6
  -2   4  -4 3755.37 363.320   5
  -2   4  -4 3980.62 353.422   1
  -2  -4   4 3377.89 338.018   1
  -2   4  -4 4065.58 371.944   6
  -2  -4   4 3622.35 353.600   5
  -2   4  -4 3729.92 345.857   4
   2  -4  -4 3118.52 354.381   2
  -2  -4   4 3694.45 352.733   4
   2  -4  -4 1897.76 352.231   1
   2   4   4 4058.24 373.853   3
   2  -4  -4 3800.64 336.712   3
   2   4   4 3606.80 332.030   1
  -2  -4   4 3461.29 339.607   1
   2   4   4 3396.09 333.756   1
   2  -4  -4 3567.75 333.748   3
   2   4   4 3859.93 381.105   2
  -2   4  -5 32.7875 18.7656   6
  -2  -4   5 8.26798 18.7798   3
   2  -4  -5 30.5813 24.7187   6
   2   4   5 13.2292 9.50707   1
  -2  -4   5 12.2887 9.23112   5
  -2   4  -5 29.2937 18.7450   5
  -2  -4   5 13.3663 11.5371   5
   2   4   5 13.6560 16.5950   2
  -2   4  -5 4.88014 12.6188   4
   2  -4  -5 17.3457 21.0457   2
   2   4   5-12.0204 17.8800   3
  -2  -4   5 21.0640 17.0611   4
   2  -4  -5 13.8704 10.3893   3
   2  -4  -5 5.96058 15.3761   1
  -2   4  -5 41.0009 15.1122   1
  -2  -4   5 21.2551 13.7246   1
  -2   4  -5 6.95548 14.6573   1
  -2  -4   5 25.0164 16.0906   1
   2   4   5 14.7951 12.7502   1
   2  -4  -6 752.291 95.6189   6
  -2   4  -6 552.066 80.7602   1
  -2  -4   6 653.108 82.1290   1
  -2  -4   6 634.263 68.2821   5
  -2  -4   6 711.559 80.6764   5
   2  -4  -6 582.236 87.4659   2
   2   4   6 527.148 94.4380   2
  -2   4  -6 732.753 74.0841   4
  -2  -4   6 644.607 82.1236   4
  -2   4  -6 698.436 97.4401   6
   2  -4  -6 572.002 70.9120   3
  -2  -4   6 637.499 85.9220   3
   2   4   6 594.653 94.9701   3
   2  -4  -6 551.517 81.3573   1
  -2   4  -6 466.402 79.5529   1
  -2  -4   6 750.949 80.2029   1
   2   4   6 634.553 74.4529   1
   2   4   6 567.553 72.1647   1
   2  -4  -6 755.336 83.0379   1
  -2   4  -7 119.264 33.4867   5
  -2  -4   7 108.946 16.5605   5
   2  -4  -7 81.9046 27.3919   1
  -2   4  -7 64.5547 23.0511   1
  -2  -4   7 76.4461 31.8604   1
  -2  -4   7 128.557 26.3091   5
  -2   4  -7 122.959 31.3335   1
   2   4   7 84.7906 22.6079   1
   2  -4  -7 80.3056 29.6045   2
   2  -4  -7 114.251 36.5350   6
   2  -4  -7 75.5762 24.3586   1
  -2  -4   7 74.7636 23.5357   1
   2   4   7 174.633 30.3998   1
   2  -4  -7 33.3602 17.4017   3
   2   4   7 11.9351 19.6607   3
  -2   4  -7 84.9905 33.8828   6
  -2  -4   7 108.211 31.5013   3
  -2  -4   8 552.170 62.8956   5
  -2   4  -8 609.500 86.8196   5
  -2   4  -8 606.039 86.6319   1
  -2  -4   8 1053.32 76.2430   5
   2  -4  -8 539.708 83.1126   6
  -2   4  -8 763.688 98.3277   6
   2  -4  -8 484.398 79.9400   2
  -2  -4   8 647.787 80.4981   4
  -2   4  -8 713.017 84.7902   1
   2  -4  -8 566.690 82.5933   1
   2   4   8 732.141 100.948   3
   2   4   8 823.598 105.033   2
  -2  -4   8 688.493 85.1540   3
   2   4   8 657.546 84.6035   1
   2   4   8 576.883 75.1748   1
  -2  -4   8 587.079 76.2467   1
  -2   4  -9 296.526 52.5921   5
   2   4   9 286.872 61.3707   2
  -2  -4   9 355.642 48.0130   4
   2  -4  -9 211.854 44.9043   2
   2  -4  -9 199.891 44.6010   6
   2  -4  -9 359.052 50.5819   1
  -2  -4   9 232.313 39.6529   1
   2   4   9 220.475 47.6793   1
   2   4   9 349.149 61.5561   3
  -2   4  -9 240.567 45.5508   1
   2  -4  -9 155.139 42.1238   1
  -2  -4   9 236.058 52.9617   1
  -2   4  -9 215.032 50.6633   6
  -2  -4   9 280.313 46.3330   3
   2   4   9 213.988 38.7189   1
   2  -4 -10 73907.2 6050.05   6
  -2   4 -10 67346.1 6057.04   6
  -2  -4  10 77074.3 6045.03   4
  -2   4 -10 71126.4 6053.87   5
  -2  -4  10 45027.7 6046.74   1
   2   4  10 51707.4 6039.23   1
  -2   4 -10 79094.8 6062.65   1
   2   4  10 78356.8 6070.14   3
   2   4  10 104174. 6073.28   2
  -2  -4  10 63909.2 6042.79   3
   2   4  10 48066.2 6043.25   1
   2  -4 -10 68484.0 6046.16   1
  -2   4 -10 66289.2 6038.38   1
  -2  -4  11 6.34218 15.3653   3
   2  -4 -11 7.18805 13.7707   1
  -2  -4  11 10.7187 11.2540   1
   2   4  11 9.32726 13.8410   1
   2  -4 -11 7.15135 15.0051   6
  -2   4 -11 8.53841 12.6734   5
  -2  -4  11 10.8280 18.5440   1
  -2   4 -11 10.4504 21.9155   1
   2  -4 -11 5.18074 9.93616   1
  -2   4 -11 9.33143 17.8682   6
   2  -4 -11 4.00549 11.3882   2
  -2  -4  11 5.58955 10.7167   4
   2   4  11 52.6935 24.1118   2
  -2   4 -11 5.45591 9.36196   1
   2   4  11 11.2820 16.7355   3
   2   4  11-5.16843 7.69020   1
   2  -4 -12 10677.6 1003.64   2
  -2   4 -12 9442.75 1023.97   6
   2   4  12 11919.7 1048.75   4
  -2  -4  12 11376.8 1014.20   4
  -2   4 -12 11693.7 1028.43   5
  -2   4 -12 11302.6 1042.42   1
  -2  -4  12 9204.91 1029.82   1
   2   4  12 11087.4 1037.27   3
   2   4  12 12057.3 1035.90   1
   2  -4 -12 10532.6 1022.80   1
  -2  -4  12 9698.24 1013.24   3
   2   4  12 13426.3 1022.19   2
  -2   4 -13 42.7824 22.4426   5
   2   4  13 38.1055 34.8905   1
   2  -4 -13 26.5160 21.8818   1
  -2  -4  13 60.2185 19.8221   3
   2   4  13 64.6729 29.5285   3
   2   4  13 53.0174 30.3590   4
   2  -4 -13 31.2724 11.9209   2
   2  -4 -13 63.2666 20.7727   6
   2   4  13 106.253 24.1568   2
  -2   4 -13 86.8509 35.5127   1
  -2  -4  13 21.9755 23.4863   1
  -2  -4  13 34.3972 17.4375   4
   2   4  14 11567.1 985.926   4
  -2   4 -14 11677.3 964.102   5
   2  -4 -14 9980.47 947.626   6
  -2   4 -14 9793.39 959.332   6
   2   4  14 10333.4 967.686   3
  -2  -4  14 10322.0 947.683   3
  -2   4 -14 9189.27 972.837   1
   2   4  14 10623.7 941.109   2
   2  -4 -14 7903.59 953.748   1
   2  -4 -15 67.5283 22.0542   5
   2   4  15 27.6615 24.0322   4
  -2  -4  15 25.2858 15.0109   4
   2  -4 -15 28.8757 16.1700   6
   2   4  15 52.0234 22.2010   3
  -2   4 -15 118.372 32.3938   6
  -2   4 -15 52.9304 26.4781   5
  -2  -4  15 34.8996 19.0811   3
   2   4  15 9.36916 20.0728   1
   2   4  15 52.2011 15.8454   2
   2  -4 -16 739.241 84.6626   5
  -2  -4  16 613.289 75.1335   4
   2   4  16 778.629 110.949   4
   2  -4 -16 663.631 80.6920   6
  -2   4 -16 526.700 86.4385   6
  -2  -4  16 647.933 82.2145   3
  -2   4 -17 75.9957 29.6802   5
   2  -4 -17 53.3858 18.3010   6
   2  -4 -17 45.3042 16.7391   5
  -2  -4  17 48.6277 20.0164   3
  -2  -4  17 68.6901 18.2405   4
  -2   4 -17 18.5110 16.5165   6
   2   4  17 41.4350 26.8389   4
  -2   4 -18 9.70150 16.6042   5
   2  -4 -18-5.22423 8.94206   6
   2  -4 -18 5.66298 9.69288   5
  -2  -4  18 4.28161 9.69468   4
   2   4  18 13.5174 16.3591   4
  -2  -4  18-6.42036 10.9890   3
   2   4  18 10.5892 15.6956   3
   2  -4 -19 20.6955 14.3246   6
   2   4  19 32.5478 22.9420   3
  -2   4 -19 30.3198 21.3999   5
   2   4  19 13.0444 19.5697   4
  -2  -4  19 60.5440 23.2247   3
  -2   4 -19 19.2693 18.6828   6
   2  -4 -20 14929.2 1385.39   5
   2  -4 -20 14797.2 1385.86   6
  -2   4 -20 15158.7 1404.96   6
  -2   4 -20 15505.5 1409.38   5
   2   4  20 13045.7 1410.79   4
  -2  -4  20 16868.9 1400.75   3
   2   4  20 14488.4 1407.77   3
   2   4  21 11.0393 16.4776   3
  -2   4 -21 10.7764 18.5459   5
  -2   4 -21 29.6131 18.9881   6
   2  -4 -21 15.6512 14.9343   6
   2   4  21 11.7035 17.4555   4
   2  -4 -21 30.6121 13.9430   5
   2  -4 -22 12790.0 1146.51   5
   2  -4 -22 12972.0 1147.12   6
  -2   4 -22 12092.4 1163.53   6
  -2   4 -22 11482.3 1165.25   5
   2   4  22 12006.3 1167.65   4
   2   4  22 11690.2 1168.00   3
   2   4  23 34.2818 22.6911   3
  -2   4 -23 32.7702 23.6861   5
  -2   4 -23 57.7449 26.7402   6
   2   4  23 30.4185 23.7438   4
   2  -4 -23 89.5843 22.9088   6
   2  -4 -23 73.0219 20.3786   5
   2   4  24 4856.85 415.445   4
  -2   4 -24 3926.69 406.018   6
   2  -4 -24 4324.69 393.515   5
  -2  -4  24 3991.50 404.427   3
   2   4  24 4314.31 418.662   3
  -2   4 -25 20.5321 15.2221   5
   2  -4 -25-5.72492 8.49623   6
  -2   4 -25 26.9680 15.3909   6
  -2  -4  25 17.2846 19.5713   3
   2   4  25-8.60163 18.0350   4
   2  -4 -25 5.54951 9.50753   5
   2   4  25-11.3916 9.75767   3
  -2   4 -26 183.789 42.2125   5
  -2   4 -26 178.553 36.8109   6
   2   4  26 142.381 35.1723   4
  -2  -4  26 59.7891 26.9279   3
   2   4  26 144.971 39.9311   3
   2  -4 -26 124.924 29.8153   6
  -2  -4  27-6.12563 14.8267   2
   2   4  27-10.7495 9.19936   3
  -2   4 -27-7.93866 9.60788   6
   2   4  27 7.28069 12.4611   4
   2  -4 -27 10.2231 10.7148   5
   2  -4 -27-5.65626 8.38426   6
  -2  -4  27 8.10319 12.0108   3
   2  -4 -28 220.551 37.8945   5
   2  -4 -28 231.921 42.0557   6
  -2  -4  29-5.36592 9.19648   2
   2  -5  26 5.95017 13.4718   2
   2  -5  26-5.76922 6.98250   3
   2  -5  25 12.2961 13.0472   2
   2  -5  25 30.8651 15.0795   3
   2  -5  24-6.60503 7.99460   3
  -2   5  24 6.62393 8.01746   4
   2   5 -24-10.0849 14.9482   6
   2  -5  24 6.45796 7.81665   2
  -2  -5 -24-4.03246 7.71733   5
   2  -5  23 212.167 40.5006   3
   2   5 -23 117.640 40.7653   6
  -2   5  23 251.074 42.2152   4
  -2  -5 -23 189.886 32.1084   5
   2  -5  23 183.957 37.5436   2
  -2   5  22 7.44252 9.00785   4
   2  -5  22-7.12102 13.6265   2
  -2  -5 -22 4.60984 6.83392   5
   2  -5  22-7.59135 9.18795   3
  -2   5  21 39.7485 21.6903   4
  -2  -5 -21 34.4536 14.8514   5
   2  -5  21 22.7613 14.7801   2
   2  -5  21 16.2476 15.7900   3
   2  -5  20 8.73915 10.5773   3
   2   5 -20-11.2180 13.5769   6
  -2  -5 -20 5.34841 10.2354   5
   2  -5  20-8.12759 12.0476   2
   2  -5  19 149.088 39.3606   3
   2   5 -19 219.120 46.3446   6
  -2   5  19 116.664 35.7159   4
   2  -5  19 131.215 38.7671   2
  -2  -5 -19 182.309 33.4254   5
  -2  -5 -18-6.18934 14.0170   5
   2  -5  18 9.99737 14.8216   3
   2   5 -18 10.7574 13.0229   6
  -2   5  18-9.58208 14.2063   4
   2   5 -18-9.93391 19.0112   2
   2  -5  18-9.19185 7.87302   2
  -2   5  17 29.0426 17.7323   3
   2  -5  17 42.3431 25.7307   3
   2   5 -17 30.8171 19.7980   6
  -2   5  17 20.4396 21.5522   4
   2  -5  17 10.0063 12.3389   2
  -2  -5 -17 26.3273 15.0886   5
  -2   5  16-6.82136 10.1151   3
   2  -5  16-11.3605 19.4455   3
   2   5 -16-9.75967 18.6774   6
  -2   5  16-10.8662 13.1538   4
   2   5 -16 10.4921 17.9595   2
   2  -5  16 10.9367 16.2129   2
   2  -5  15 11.9786 17.7745   2
  -2   5  15 6.44526 12.3619   3
   2  -5  15-11.8441 10.1708   3
  -2   5  15 11.5050 22.0309   4
  -2  -5 -15 15.4603 14.8156   5
   2   5 -15 10.7483 18.4148   2
   2   5 -15 9.26215 15.8744   6
   2  -5  14-13.1255 15.8858   2
   2   5 -14-8.81487 15.0879   6
  -2   5  14 6.32556 12.1058   3
   2   5 -14-11.2315 21.4923   2
  -2   5  14-12.1141 14.6620   4
  -2  -5 -14 8.17041 9.89022   5
  -2  -5 -13 1084.51 102.167   6
   2   5 -13 1343.83 126.378   6
   2  -5  13 345.940 108.324   3
  -2  -5 -13 846.028 114.393   5
  -2   5  13 885.918 129.088   4
   2   5 -13 577.265 113.158   2
   2  -5  13 1197.91 144.942   2
  -2   5  13 815.465 105.373   3
   2  -5  12-12.4970 18.5248   3
  -2   5  12 12.7388 18.8832   4
   2  -5  12 15.2761 26.1459   2
  -2   5  12-6.08304 13.7753   3
  -2   5  12 6.97813 10.3467   1
   2   5 -12 11.3072 16.7615   2
  -2  -5 -12 7.41202 9.51836   6
  -2  -5 -12 6.27119 13.1482   1
   2   5 -12-6.16434 10.5539   1
   2   5 -12-8.45507 14.4733   6
  -2  -5 -12 9.34280 13.8506   5
  -2  -5 -11 148.316 27.3271   1
   2   5 -11 110.096 26.7347   1
   2  -5  11 114.690 49.0895   2
  -2   5  11 99.7128 25.1063   3
  -2   5  11 26.8638 18.6587   1
   2   5 -11 58.4360 32.4208   2
  -2  -5 -11 56.5800 18.5099   6
  -2  -5 -11 66.1466 27.7516   5
   2  -5  11 59.0725 27.6835   3
  -2   5  10 13.2063 15.9830   4
   2  -5  10 17.2727 25.6016   2
  -2   5  10 5.58366 9.55784   3
  -2   5  10-6.55128 12.5369   1
   2  -5  10-7.75071 14.8318   1
  -2  -5 -10-3.86039 9.34526   6
   2   5 -10-8.10376 15.5073   6
   2  -5  10-11.3503 16.8240   3
  -2  -5 -10 5.59897 10.7149   1
   2   5 -10-5.45426 10.4381   1
   2   5  -9 106.503 37.3660   2
   2   5  -9 73.4644 26.4087   6
  -2   5   9 118.725 41.4697   4
   2  -5   9 35.6374 38.1856   2
  -2   5   9 90.8870 25.8867   3
   2  -5   9 83.4917 31.9412   3
  -2  -5  -9 68.9785 18.7744   6
  -2  -5  -9 61.2049 31.2651   5
   2  -5   9 113.407 30.0046   1
  -2   5   9 93.4482 29.7881   1
   2   5  -9 62.7496 20.0880   1
  -2  -5  -9 164.967 30.6411   1
   2   5  -8-12.3613 14.9735   2
   2   5  -8 24.6108 17.2078   6
   2  -5   8-17.9250 30.6847   2
  -2   5   8 10.4250 11.8192   3
   2  -5   8 9.54457 16.3481   3
  -2  -5  -8 8.51269 8.94537   6
  -2   5   8 7.15586 12.2642   5
   2   5  -8 4.82191 10.9364   1
  -2  -5  -8 9.85706 14.6243   5
  -2   5   8 5.81967 13.1920   1
   2  -5   8-7.19208 12.3261   1
  -2   5   8 13.3621 19.8155   4
  -2   5   7 103.962 40.1543   4
   2  -5   7 177.150 24.4579   4
   2  -5   7 293.082 50.9095   3
  -2  -5  -7 222.972 29.3042   1
   2  -5   7 163.197 36.0790   1
  -2   5   7 226.276 36.9774   1
  -2   5   7 284.164 43.9429   5
  -2  -5  -7 253.119 36.1151   6
   2   5  -7 179.325 38.9492   6
  -2  -5  -7 272.839 53.5648   5
  -2  -5  -6-9.61287 16.4529   5
  -2   5   6-12.4791 15.1030   4
   2  -5   6 16.7674 28.6972   2
   2   5  -6 12.6739 24.2517   2
   2  -5   6 6.29798 12.0522   1
   2   5  -6-8.21008 15.7106   6
   2  -5   6 7.69210 17.4161   3
   2   5  -6 3.90405 6.68377   1
  -2  -5  -6 3.13814 4.03168   1
  -2  -5  -6 1.46652 3.97213   1
   2   5  -5 398.730 62.4638   6
  -2   5   5 284.539 68.8071   4
  -2   5   5 394.885 53.5662   1
   2  -5   5 462.943 61.9907   3
   2  -5   5 328.588 52.3359   1
   2   5  -5 419.097 48.0125   1
   2   5  -5 347.423 74.4957   2
  -2   5   5 423.502 63.7381   5
   2   5  -5 332.574 47.6946   1
  -2  -5  -4-6.08893 10.4253   6
  -2   5   4 8.45865 12.5407   5
   2   5  -4-2.95181 6.19454   1
   2   5  -4-14.1070 20.9110   2
   2  -5   4 3.03310 7.79229   1
  -2  -5  -4 9.78672 16.7522   5
  -2   5   4 11.1600 16.5437   4
  -2   5   4 4.72242 7.00582   1
   2   5  -4 2.44288 6.27850   1
  -2  -5  -4 8.20430 9.93324   4
  -2   5   4-4.48378 10.1559   1
   2  -5   4 10.1340 12.2676   1
   2  -5   4-14.6779 25.1224   2
   2  -5   4 10.7683 11.2897   3
  -2  -5  -3 1924.01 170.933   5
   2  -5   3 1498.70 180.143   2
  -2   5   3 1465.21 164.029   4
   2   5  -3 1393.05 152.563   6
  -2   5   3 1462.40 156.583   5
  -2  -5  -3 1355.13 154.009   4
  -2   5   3 1260.14 131.916   1
   2   5  -3 1833.19 192.526   2
  -2   5   3 1572.21 142.445   1
   2   5  -3 1806.40 131.662   1
   2   5  -3 906.897 125.520   1
   2  -5   3 1349.95 132.300   1
   2  -5   3 1508.74 144.690   3
  -2  -5  -2 27.4903 22.2251   5
  -2   5   2 34.2767 18.0190   5
  -2   5   2 15.0945 8.46012   1
   2  -5   2 12.1504 20.8442   2
  -2  -5  -2 16.6480 15.9921   4
   2  -5   2 12.7983 7.72195   1
  -2   5   2 8.81901 10.0857   1
   2   5  -2 7.60255 13.0902   6
  -2   5   1-8.78450 7.52017   5
   2   5  -1 15.6151 23.1452   2
   2  -5   1 4.29958 8.22987   1
  -2  -5  -1 9.00534 17.2328   5
  -2   5   1-9.21106 17.6264   4
   2  -5   1-11.3920 21.7993   2
  -2  -5  -1 8.31750 12.3298   4
  -2   5   1 4.41065 7.55166   1
   2   5  -1 7.20318 12.3298   6
  -2   5   1 2.79033 5.34345   1
  -2   5   0 9.00589 10.8991   5
   2   5   0 16.2929 19.7176   2
   2  -5   0 4.23152 8.09724   1
   2  -5   0 3.58829 8.12441   3
  -2  -5   0-8.69511 19.6863   5
  -2   5   0-8.58470 12.7242   4
   2  -5   0-10.4226 12.6135   2
  -2  -5   0-8.17978 9.89934   4
  -2   5   0-4.21736 8.84034   1
   2   5   0 7.03998 12.0489   6
  -2   5   0 2.94190 5.62975   1
   2   5   1 6.84770 14.3551   6
   2  -5  -1 3.49938 7.33834   3
  -2   5  -1 9.22969 15.7977   5
   2   5   1 16.8128 35.2420   2
   2  -5  -1-4.05345 9.17983   1
  -2  -5   1-8.39632 17.6009   5
  -2   5  -1-7.94879 15.2114   4
   2  -5  -1 9.62585 16.4757   2
   2   5   1 10.5969 20.2781   3
  -2  -5   1 7.98904 15.2884   4
  -2   5  -1 3.05266 6.40246   1
   2  -5  -1-3.28003 7.94193   1
  -2   5  -1 4.09254 7.83403   1
   2  -5  -2 29.2693 18.7046   6
  -2   5  -2 26.9754 15.4327   5
   2   5   2-17.0734 29.2433   2
   2  -5  -2-3.63194 7.04560   1
  -2  -5   2 24.0749 18.2058   5
  -2   5  -2 14.6917 14.1037   4
  -2   5  -2 3.28047 5.73279   1
  -2  -5   2 15.4001 11.4714   4
   2   5   2 31.5491 22.0738   3
   2  -5  -2 18.2726 12.1673   1
   2  -5  -2 17.1378 11.4187   3
  -2   5  -2 4.03754 8.54209   1
   2  -5  -3 1401.13 142.817   6
   2   5   3 1121.20 161.911   2
  -2   5  -3 1348.32 124.323   1
  -2  -5   3 760.856 107.431   1
  -2  -5   3 1112.81 112.096   1
  -2  -5   3 1547.56 141.480   5
  -2   5  -3 1444.40 133.814   4
   2  -5  -3 1255.22 140.417   2
  -2   5  -3 1471.22 120.609   1
  -2  -5   3 1338.55 134.532   4
   2   5   3 1652.29 155.311   3
   2  -5  -3 1293.63 119.725   3
   2  -5  -3 1408.36 120.035   1
   2  -5  -3 561.092 112.267   1
  -2   5  -3 1406.60 144.614   6
  -2   5  -4-8.84801 13.1142   5
   2   5   4 16.4874 24.4370   2
   2  -5  -4-3.81840 7.30642   3
  -2  -5   4 15.1304 11.2129   3
  -2   5  -4 7.65209 9.26045   1
  -2  -5   4-7.39175 12.6507   5
  -2   5  -4-5.90809 11.3050   4
   2  -5  -4-8.44963 17.7113   2
   2   5   4-10.5095 17.9866   3
  -2   5  -4 9.84028 14.5849   6
   2  -5  -4-8.99410 10.8845   6
  -2  -5   4-2.08606 5.04907   1
  -2  -5   4-3.58226 11.0526   1
  -2   5  -4 4.74596 10.7451   1
   2  -5  -5 310.688 58.4328   6
  -2  -5   5 354.704 56.8630   3
  -2   5  -5 414.107 63.2891   5
   2   5   5 435.871 80.1861   2
  -2  -5   5 393.673 59.1741   5
  -2   5  -5 446.653 54.1104   4
  -2  -5   5 541.560 61.5210   4
  -2  -5   5 173.895 43.8153   1
   2  -5  -5 366.935 46.7509   1
  -2  -5   5 297.905 42.7322   1
   2  -5  -5 398.473 48.9180   3
   2  -5  -5 396.184 61.9274   2
  -2   5  -5 361.501 64.1258   6
  -2  -5   6-6.10639 9.05086   5
   2   5   6-14.2991 24.4724   2
   2  -5  -6-7.83302 17.7344   2
  -2   5  -6 11.3614 10.8700   1
  -2  -5   6 6.19643 10.6051   4
  -2  -5   6-7.26402 10.7666   3
   2  -5  -6 3.63578 6.95717   1
   2   5   6-1.86107 5.03646   1
   2   5   6 1.38510 3.93149   1
  -2   5  -6-8.70779 10.5382   5
   2  -5  -6-8.82679 15.1068   6
  -2  -5   7 243.437 38.6782   4
   2  -5  -7 208.779 32.6424   1
   2   5   7 147.904 25.0592   1
   2   5   7 85.9159 22.0749   1
  -2  -5   7 201.562 38.3297   1
  -2   5  -7 249.346 40.2284   1
  -2   5  -7 284.360 46.7810   5
   2   5   7 294.436 60.9196   2
  -2  -5   7 192.538 33.3284   5
   2  -5  -7 145.166 37.7881   2
  -2   5  -8 16.8310 12.4945   5
   2   5   8-11.8628 20.3157   2
  -2   5  -8 7.56254 12.9635   1
  -2  -5   8 9.00190 14.4297   5
  -2  -5   8 6.42478 9.55043   3
  -2  -5   8 11.3174 10.8523   4
   2   5   8 10.3447 12.5402   3
  -2   5  -8 9.35493 11.3446   6
   2  -5  -8 4.72461 10.7215   1
   2   5   8 3.75979 7.91450   1
  -2  -5   8 7.56521 15.8742   1
   2   5   9 112.362 35.4019   2
   2  -5  -9 116.130 27.0967   1
  -2   5  -9 138.217 34.1200   6
   2  -5  -9 96.5288 28.9529   2
  -2  -5   9 139.213 28.8761   4
  -2  -5   9 159.759 35.7117   1
  -2  -5   9 109.085 27.4348   3
  -2   5  -9 144.495 37.1065   1
  -2   5  -9 107.036 28.3231   5
   2  -5  -9 65.9855 24.0742   6
  -2   5 -10 8.22703 12.1964   5
   2   5  10-5.17419 11.7173   1
   2  -5 -10 6.43917 11.0232   1
  -2   5 -10-9.04920 13.4147   6
   2   5  10-9.34221 17.8778   2
   2  -5 -10 5.86218 12.2902   2
  -2  -5  10-5.37245 13.0057   4
  -2  -5  10-8.26007 15.8074   1
  -2  -5  10-5.79911 7.02242   3
  -2   5 -10-9.44757 14.0051   1
   2   5  10 9.96269 17.0525   3
   2  -5 -10-6.98225 11.9524   6
   2   5  11 102.580 29.1969   2
   2   5  11 125.202 29.3256   1
   2  -5 -11 110.583 31.5073   1
  -2   5 -11 121.500 30.9805   6
   2  -5 -11 86.1008 23.3770   2
  -2   5 -11 123.105 31.0669   5
  -2   5 -11 41.6723 28.1541   1
   2  -5 -11 79.2086 24.8943   6
  -2  -5  11 72.6792 21.5973   3
  -2  -5  11 67.3652 28.3598   1
   2   5  11 163.174 36.8670   3
  -2  -5  12 5.40995 9.26541   3
   2   5  12-9.50581 14.0935   3
   2  -5 -12 6.29562 10.7803   6
   2   5  12 6.30852 10.8023   1
   2   5  12-7.06738 10.4808   2
  -2   5 -12 8.55630 10.3605   6
  -2  -5  12 5.05462 10.6007   4
   2   5  13 834.749 115.128   3
  -2  -5  13 996.932 104.087   4
   2   5  13 1151.42 117.324   1
   2   5  13 670.152 103.388   2
  -2  -5  13 916.576 104.755   3
   2  -5 -13 926.127 107.677   6
  -2   5 -13 1046.39 118.724   6
  -2  -5  14-4.22714 7.23859   4
   2  -5 -14-5.56969 10.6601   6
   2   5  14-9.12604 13.5285   3
  -2   5 -14-8.26633 15.8192   6
  -2  -5  14 5.12413 7.59863   3
  -2   5 -14-8.38968 12.4372   5
  -2   5 -15 8.41962 12.5565   5
  -2  -5  15 14.8470 11.2908   3
   2  -5 -15 10.5773 11.1724   6
   2   5  15 27.4109 19.2024   3
  -2   5 -15 16.3651 12.2073   6
   2  -5 -15 17.2239 14.8044   5
  -2  -5  15 15.2913 9.91195   4
   2  -5 -16-5.68805 10.8856   5
  -2   5 -16-8.68466 7.43415   5
   2   5  16 9.16549 13.5861   3
  -2   5 -16-8.23393 14.0933   6
   2  -5 -16-5.03484 7.46490   6
  -2  -5  16 4.94576 9.46548   3
   2   5  16-12.4481 10.6539   4
   2  -5 -17 11.2824 10.8684   5
  -2   5 -17 26.9765 17.2528   5
   2   5  17 9.32804 16.0147   3
  -2   5 -17 8.32272 10.1514   6
   2  -5 -17 9.57716 8.29278   6
  -2  -5  17 20.3299 10.7284   3
   2   5  17 12.4128 15.0751   4
   2  -5 -18 5.19491 11.7669   5
  -2   5 -18-9.25325 13.7195   5
  -2   5 -18 8.36074 12.3971   6
   2  -5 -18 4.58392 6.80350   6
   2   5  18 9.44433 11.4349   3
  -2  -5  18 5.19748 11.7728   3
   2   5  18-12.2189 18.1140   4
   2  -5 -19 154.980 28.7571   5
   2   5  19 115.206 34.6967   3
  -2   5 -19 161.294 38.1835   6
   2  -5 -19 178.110 29.5607   6
   2   5  19 118.688 39.1465   4
  -2  -5  19 135.861 28.6115   3
   2  -5 -20-4.59701 8.80159   5
  -2   5 -20-9.91912 8.49363   5
   2   5  20 9.41351 11.3962   3
  -2   5 -20-8.62108 14.7578   6
  -2  -5  20-6.07307 5.20597   3
   2   5  20 11.3830 19.4839   4
   2  -5 -21 9.07628 9.87641   5
  -2   5 -21 71.2458 26.2635   5
   2   5  21 38.4630 20.3299   3
  -2   5 -21 61.0211 24.8831   6
   2  -5 -21 26.2938 13.7796   6
  -2  -5  21 37.6555 16.3290   3
   2   5  21 43.1085 26.2195   4
   2   5  22-10.0958 14.9640   4
   2   5  22 9.82138 8.40505   3
   2  -5 -22-4.33153 9.80731   6
  -2   5 -22 10.3310 12.5029   5
  -2  -5  22 6.41366 12.2728   3
   2  -5 -22-4.49688 10.1816   5
   2  -5 -23 157.413 31.2876   5
  -2   5 -23 113.797 38.8691   5
  -2   5 -23 198.145 41.5245   6
   2   5  23 170.098 42.3844   3
   2   5  23 168.826 42.4607   4
  -2  -5  23 170.881 34.7249   3
   2  -5 -23 209.399 33.0614   6
  -2   5 -24-8.47376 12.5619   6
  -2  -5  24 6.75606 8.17971   3
   2  -5 -24 4.79599 8.21176   5
   2   5  24-10.1438 17.3623   3
   2  -5 -24 4.38791 8.39967   6
  -2   5 -25 32.8752 17.3707   6
   2  -5 -25 27.5654 13.2278   5
   2  -5 -25 17.6495 12.1459   6
  -2  -5  26 17.8025 14.3887   2
   2  -5 -26 4.75695 9.14308   6
   2  -6  23 19.7384 13.9074   3
   2   6 -22 7133.30 581.703   6
   2  -6  22 5829.28 560.589   2
   2  -6  22 5235.81 560.536   3
   2   6 -21 9.67052 16.5540   6
  -2   6  21-7.33431 8.88208   4
   2  -6  21-7.60071 14.5475   3
  -2  -6 -20 7882.44 733.174   5
   2   6 -20 9673.85 759.767   6
   2  -6  20 6747.56 742.725   3
  -2   6  20 7980.33 746.379   4
   2  -6  20 7553.41 742.254   2
  -2  -6 -19 15.4553 12.5137   5
   2  -6  19 7.79445 11.6007   2
   2   6 -19 9.00517 10.9489   6
   2  -6  19 8.71948 14.9603   3
  -2   6  19 8.36112 10.1733   4
  -2  -6 -18 10.9154 11.4567   5
   2  -6  18 8.22793 9.97664   2
   2   6 -18 8.77687 10.6398   6
   2  -6  18 9.24296 11.2029   3
  -2   6  18-8.83840 15.1393   4
  -2  -6 -17 6.02110 12.6276   5
   2  -6  17 8.99894 15.4069   2
   2   6 -17 8.38271 12.4315   6
   2  -6  17 9.92399 14.7148   3
  -2   6  17-9.35220 13.8677   4
  -2  -6 -16 114.290 30.4431   5
   2  -6  16 158.268 41.3038   2
  -2   6  16 98.4163 33.5062   4
   2  -6  16 82.9111 32.7649   3
   2   6 -16 168.527 36.1759   6
  -2  -6 -15 26.7059 16.3295   5
   2  -6  15 22.1025 19.0592   3
   2   6 -14 5625.47 473.609   2
  -2  -6 -14 3927.87 450.923   5
   2   6 -14 6362.12 465.696   6
   2  -6  14 2582.83 451.493   3
  -2   6  14 3948.56 462.205   4
   2  -6  14 7179.48 498.025   2
  -2  -6 -13 7.58275 13.0924   5
   2   6 -13 10.2770 15.3301   2
   2  -6  13 11.0883 16.5256   3
   2  -6  13 26.3891 22.6482   2
  -2   6  13 10.9278 13.3374   4
   2   6 -13 44.3064 21.0292   6
   2   6 -12 5140.51 431.601   2
  -2  -6 -12 2623.84 395.940   5
   2   6 -12 5240.31 412.203   6
   2  -6  12 4249.48 419.772   3
  -2   6  12 3507.86 413.140   4
   2  -6  12 7075.65 473.701   2
   2  -6  11 20.6119 21.6134   3
   2   6 -11 22.6991 21.7281   2
   2  -6  11 15.2058 26.0334   2
  -2   6  11 11.1611 19.1144   4
  -2  -6 -11-7.95950 13.6400   5
   2   6 -10 27047.6 2445.63   2
  -2  -6 -10 22475.1 2418.44   5
  -2   6  10 25653.2 2433.51   4
   2  -6  10 29281.4 2462.66   2
   2  -6  10 30441.2 2436.61   3
   2   6  -9 78.0009 37.2232   2
   2  -6   9 65.9655 37.6604   2
   2   6  -9 14.4811 11.8721   1
  -2   6   9 33.8330 14.2952   1
   2   6  -9 89.2746 25.1431   6
  -2   6   9 54.7110 31.4433   4
   2  -6   9 117.921 36.7394   3
  -2  -6  -9 68.3337 21.2523   6
   2   6  -8 69.3796 33.9222   2
   2   6  -8 52.7814 22.8555   6
  -2  -6  -8 24.6999 22.7852   5
   2  -6   8 58.4115 27.1407   3
   2   6  -8 43.8668 10.5285   1
  -2   6   8 53.4436 29.3154   4
   2  -6   8 16.4843 28.6131   2
  -2   6   8 64.8170 15.4258   1
  -2  -6  -8 23.0728 15.5269   6
  -2   6   8 81.8997 22.0861   5
  -2   6   7 10.4247 15.4817   4
   2   6  -7 5.23165 4.58128   1
   2   6  -7 29.7296 25.4590   2
   2  -6   7 7.66647 13.1568   3
  -2  -6  -7 46.4066 18.7454   6
  -2   6   7-6.51110 11.1858   5
  -2  -6  -7 25.3605 20.4837   5
  -2   6   7 17.3093 7.97689   1
   2   6  -6 271.408 76.4494   2
  -2  -6  -6 392.559 57.1710   6
   2  -6   6 492.711 92.1017   2
  -2  -6  -6 434.506 62.3815   4
   2  -6   6 347.867 50.6793   1
   2   6  -6 440.772 63.8091   6
  -2   6   6 366.312 45.6479   1
  -2   6   6 438.939 61.9360   5
   2  -6   6 512.920 68.0943   3
  -2   6   5-6.85907 10.1864   5
  -2  -6  -5 6.10030 11.6903   6
   2  -6   5 6.84424 8.80852   1
  -2  -6  -5 8.22744 14.0955   5
  -2   6   5 9.66521 18.5051   4
   2   6  -5 15.3138 14.6652   6
  -2  -6  -5 28.4322 14.9129   4
   2  -6   5 5.77395 13.0881   3
   2  -6   5 14.2613 24.4161   2
  -2   6   5 1.87527 5.82122   1
  -2  -6  -4 4544.85 339.927   5
  -2   6   4 3813.85 335.745   4
  -2  -6  -4 3415.65 318.889   6
   2  -6   4 3790.12 353.448   2
  -2   6   4 3402.63 324.204   5
  -2  -6  -4 3410.35 322.600   4
   2  -6   4 3627.36 317.800   3
   2  -6   4 2088.76 300.633   1
   2   6  -4 3866.76 329.165   6
   2   6  -4 2915.44 356.840   2
   2   6  -3 18.8011 32.1776   2
   2   6  -3-7.43526 14.2278   6
  -2  -6  -3-8.00236 13.6964   5
  -2   6   3-8.90135 13.1940   4
   2  -6   3-4.62492 10.4719   3
  -2  -6  -3 7.15963 12.2542   4
  -2  -6  -3 6.45379 9.56656   6
  -2   6   3-7.44590 14.2481   5
  -2   6   3-1.18413 4.30119   1
   2  -6   3 2.38718 6.77651   1
   2  -6   3-11.8031 17.4947   2
  -2  -6  -2 837.552 103.249   5
  -2   6   2 599.203 94.5181   4
   2   6  -2 784.444 96.0072   6
   2  -6   2 608.447 101.445   2
  -2  -6  -2 904.144 97.9101   4
   2  -6   2 594.194 81.9970   3
  -2   6   2 714.399 72.1350   1
  -2   6   2 942.798 100.343   5
   2  -6   2 762.865 76.2021   1
   2   6  -2 897.939 138.247   2
  -2  -6  -1 137.278 35.6248   5
   2   6  -1 129.195 32.4993   6
  -2   6   1 172.597 39.4883   4
   2  -6   1 80.7941 21.6732   3
  -2  -6  -1 142.579 32.2951   4
   2   6  -1 62.7652 40.9636   2
   2  -6   1 109.964 37.3176   2
  -2   6   1 103.033 15.0754   1
   2  -6   1 61.9526 13.6273   1
  -2   6   0 56153.2 2658.70   5
  -2   6   0 54687.0 2611.22   1
   2  -6   0 49500.8 2625.68   3
  -2   6   0 49465.6 2655.09   4
  -2   6  -1 133.351 32.0087   5
   2   6   1 21.6603 33.6283   2
   2  -6  -1 92.5956 27.8340   6
  -2  -6   1 97.2108 29.6127   4
   2  -6  -1 163.442 40.2171   2
  -2  -6   1 134.452 35.2890   5
   2  -6  -1 91.9691 22.2843   3
  -2  -6   2 786.514 94.2060   4
  -2   6  -2 775.641 81.7359   1
   2  -6  -2 710.966 82.1459   3
  -2   6  -2 699.447 93.3652   4
   2  -6  -2 589.867 93.0013   2
  -2   6  -2 827.249 98.8360   5
  -2  -6   2 848.146 99.9888   5
  -2   6  -3-7.66475 11.3606   5
  -2  -6   3-7.59481 14.5325   5
  -2   6  -3-6.39933 13.4138   4
   2  -6  -3-7.82332 16.3986   2
   2   6   3-9.51214 14.0987   3
  -2  -6   3 6.52102 11.1606   4
   2  -6  -3 3.57029 6.83189   3
  -2  -6   3 7.03419 8.51286   3
   2  -6  -3 2.72602 8.08104   1
   2   6   3-20.1559 34.4961   2
  -2   6  -3-3.96759 9.60320   1
  -2  -6   4 2766.36 323.475   5
  -2   6  -4 2786.48 312.128   1
   2  -6  -4 2566.13 320.263   2
  -2  -6   4 3331.40 321.043   4
  -2  -6   4 3694.66 325.715   3
   2   6   4 4440.76 343.718   3
   2  -6  -4 2847.89 313.350   1
   2   6   4 3390.18 369.742   2
   2  -6  -4 3127.93 326.175   6
  -2   6  -4 3812.30 330.785   5
  -2  -6   5 13.8912 15.7681   5
  -2  -6   5 33.5208 15.2230   3
   2  -6  -5-7.34280 12.6206   2
  -2  -6   5 11.7517 10.1233   4
   2   6   5 9.23624 13.7389   3
   2  -6  -5-7.56357 12.9969   6
  -2   6  -5 17.1708 14.7395   6
  -2   6  -5 23.2590 18.8011   5
   2   6   5-16.8200 24.9572   2
  -2   6  -5 5.55979 10.7018   1
   2  -6  -5-6.25963 17.8037   1
  -2   6  -6 417.149 63.2249   1
  -2   6  -6 586.930 76.2907   6
   2   6   6 454.706 91.8928   2
  -2  -6   6 404.270 60.6841   4
  -2  -6   6 442.078 63.4992   3
   2  -6  -6 447.860 66.4811   2
   2  -6  -6 729.539 78.4531   1
  -2   6  -6 476.016 68.9309   5
   2  -6  -6 442.617 67.1064   6
   2   6   6 474.720 72.1175   3
  -2   6  -7 25.4569 17.8727   6
   2  -6  -7 7.21171 12.4661   2
   2  -6  -7 29.0622 15.3296   6
   2  -6  -7 30.7865 23.8114   1
   2   6   7 17.9848 11.0224   3
  -2   6  -7 27.1618 19.3515   1
  -2  -6   7 15.9549 5.58862   1
  -2  -6   7 17.7299 12.5109   3
  -2   6  -7 30.0407 15.8391   5
   2   6   8 23.9491 25.4046   2
  -2  -6   8 44.4828 16.9432   3
   2  -6  -8 29.0344 19.0427   2
  -2  -6   8 47.2704 17.2685   4
   2   6   8 62.6188 23.2976   3
  -2  -6   8 21.8049 9.75597   1
  -2   6  -8 67.1335 21.8974   6
   2  -6  -8 48.1163 21.5679   6
   2  -6  -9 63.2300 27.2966   2
  -2  -6   9 67.5242 20.4292   4
   2   6   9 44.1498 21.8855   3
  -2  -6   9 33.3526 11.9468   1
  -2  -6   9 42.3869 16.3984   3
  -2   6  -9 75.3148 24.5711   5
   2   6   9 40.9164 26.6798   2
  -2   6  -9 73.7152 25.7070   6
   2  -6  -9 51.1106 21.6925   6
   2   6  10 29925.6 2828.41   3
  -2  -6  10 27996.7 2812.30   3
  -2   6 -10 33500.1 2827.73   5
  -2  -6  10 33221.5 2816.47   4
   2   6  10 31979.7 2832.88   2
  -2   6 -10 31093.7 2826.51   6
   2  -6 -10 29358.7 2817.92   6
  -2   6 -11-7.68699 16.1578   5
  -2  -6  11 20.0343 12.1825   4
   2   6  11 25.2624 17.6921   3
   2  -6 -11 29.4907 16.7832   6
  -2  -6  11 4.87384 8.42825   3
  -2  -6  12 5209.35 513.530   3
   2  -6 -12 4661.95 514.951   6
  -2   6 -12 6382.81 530.586   6
  -2   6 -12 6127.95 529.781   5
   2   6  12 5700.17 529.867   3
   2   6  13 56.5208 21.9727   3
  -2  -6  13 13.9027 9.16624   3
   2  -6 -13 32.6227 16.9354   6
  -2   6 -13 15.8529 15.3436   5
  -2   6 -13 30.4721 17.4031   6
   2  -6 -14 6091.88 560.921   5
   2   6  14 5316.97 567.690   3
  -2   6 -14 6992.75 576.728   5
  -2   6 -14 6297.93 571.162   6
   2  -6 -14 5431.04 557.584   6
   2  -6 -15 28.8076 13.3627   6
  -2   6 -15 22.0182 14.3869   6
   2   6  15 55.8217 20.7090   3
  -2   6 -15 40.9611 18.8088   5
   2  -6 -16 157.933 30.3769   5
   2   6  16 95.8039 30.3093   3
  -2   6 -16 143.535 36.3362   5
  -2   6 -16 161.694 34.0701   6
   2  -6 -17 4.37820 8.38469   6
  -2   6 -17 17.4236 16.6733   5
  -2   6 -17-7.39069 10.9597   6
   2  -6 -17 4.84718 9.28137   5
   2  -6 -18 4.81068 10.0848   5
   2  -6 -18-4.17036 7.13897   6
  -2  -6  18-4.46867 5.40998   3
  -2   6 -18 8.84019 15.1304   5
  -2   6 -18-7.30592 10.8296   6
  -2   6 -19 14.7778 14.1645   6
   2   6  19 7.97896 13.6827   3
   2  -6 -19 13.4264 10.1690   5
   2  -6 -19 7.98409 10.2843   6
  -2  -6  19 4.63489 9.75312   3
  -2   6 -19 9.10580 13.5236   5
   2   6  20 7819.00 755.322   3
  -2  -6  20 7291.44 743.139   3
  -2   6 -20 9145.61 767.602   5
   2  -6 -20 8739.70 742.627   5
   2  -6 -20 7468.43 738.681   6
  -2   6 -20 8206.23 755.422   6
   2  -6 -21-3.80051 7.27988   6
   2  -6 -21-4.15662 6.16990   5
  -2   6 -21 7.55914 9.15409   6
   2   6  21-8.03484 9.72940   3
  -2  -6  21-5.26525 9.01747   3
   2   6  22 5943.84 573.790   3
   2  -6 -22 5925.34 554.831   6
   2   6  23 41.7839 18.9869   3
   2  -6 -23 11.2894 12.1535   6
   2   7 -18-6.93309 11.8666   6
  -2  -7 -18 4.54993 8.70734   5
  -2  -7 -17 5.01355 8.60925   5
   2   7 -17 6.78354 10.0789   6
  -2   7  17 16.8242 16.1117   4
   2  -7  17 8.96915 15.3664   3
   2  -7  16-9.38956 16.0749   3
   2   7 -16-6.59329 9.78068   6
   2  -7  16-9.31952 11.2856   2
  -2  -7 -16-5.28333 9.05121   5
  -2   7  16 8.72684 16.7034   4
   2  -7  15 30.1953 19.3049   2
   2   7 -15 6.45039 12.4137   6
  -2   7  15 18.0105 17.2822   4
   2  -7  15 10.0489 17.2494   3
   2  -7  14-10.3004 17.6420   3
  -2   7  14-9.20665 17.6300   4
  -2  -7 -14-6.03799 10.3565   5
   2  -7  14-11.2070 21.4551   2
   2   7 -14-6.41980 11.0086   6
  -2   7  13 168.326 45.4285   4
  -2  -7 -13 164.600 36.1745   5
   2  -7  13 322.871 65.1014   2
   2   7 -13 293.091 45.0979   6
  -2   7  12-9.38352 11.3563   4
  -2  -7 -12-6.62924 9.82619   5
   2  -7  12 13.6198 20.1871   2
   2   7 -12 6.43980 12.3228   6
  -2  -7 -11 46.9175 20.0860   5
   2  -7  11 176.187 58.2189   2
   2   7 -11 129.465 29.0103   6
  -2   7  10 9.22426 15.7887   4
  -2  -7 -10 7.00028 10.3783   5
   2   7 -10-6.67321 8.07936   6
   2   7  -9 168.751 33.2663   6
  -2   7   9 117.853 35.8123   4
  -2  -7  -9 65.6981 28.3270   5
  -2  -7  -9 157.605 32.9609   4
   2  -7   9 94.6057 39.9439   2
   2   7  -8-6.98866 11.9628   6
  -2  -7  -8-6.40157 9.49069   4
  -2   7   8-8.86444 7.58868   4
  -2  -7  -8 7.12050 8.61986   5
   2  -7   8 15.5698 18.8435   2
   2   7  -7 175.766 40.5979   6
   2   7  -7 202.593 57.4008   2
  -2  -7  -7 232.778 39.6188   4
  -2   7   7 204.446 42.6152   4
  -2  -7  -7 237.221 44.1674   5
   2  -7   7 208.653 56.0932   2
   2   7  -6-7.04335 13.4827   6
   2   7  -6 15.7834 23.3968   2
  -2  -7  -6 6.21978 13.0430   4
  -2   7   6-8.31039 10.0645   4
  -2  -7  -6 15.4142 16.1594   5
   2  -7   6 13.8951 20.5985   2
   2   7  -5 255.302 44.7385   6
  -2  -7  -5 204.487 39.8520   4
  -2   7   5 269.741 42.0706   5
   2  -7   5 343.133 67.1769   2
  -2   7   5 146.099 40.6128   4
  -2  -7  -4 18.5871 12.9963   6
  -2   7   4 5.78842 9.91909   5
  -2  -7  -4-7.74743 9.38896   5
   2  -7   4 11.8523 14.3521   2
   2   7  -4-18.4973 22.3907   2
  -2   7   4 7.94552 13.6075   4
  -2  -7  -3 409.048 73.1508   5
  -2  -7  -3 470.400 67.5306   6
  -2  -7  -3 571.068 71.4866   4
   2   7  -3 511.712 104.599   2
  -2   7   3 522.294 67.8111   5
   2  -7   2-9.63830 16.4990   2
  -2   7   2 7.63191 13.0661   4
  -2  -7  -2 6.52187 11.1671   6
  -2   7   2-6.06020 8.98866   5
  -2  -7  -2-6.17758 10.5781   4
   2   7  -2-20.5429 24.8631   2
  -2  -7  -2-8.28422 12.2833   5
  -2  -7  -1 6.16475 10.5681   4
   2  -7   1 8.76082 15.0060   2
  -2   7   1 6.08024 7.38317   5
  -2   7   1 7.38982 14.1532   4
   2  -7   0-8.16192 15.6178   2
   2  -7   0-7.41577 10.9918   6
  -2   7   0 6.36143 9.42914   5
  -2   7   0-7.18425 10.6486   4
  -2  -7   0 6.11902 9.06986   4
   2   7   0-20.6821 30.6545   2
  -2  -7   0-8.27871 14.1690   5
   2  -7  -1-7.59890 13.0105   2
   2  -7  -1 7.13955 12.2247   6
  -2   7  -1 12.7236 12.1788   5
  -2   7  -1 13.8285 14.4978   4
  -2  -7   1-6.73478 8.15886   3
   2   7   1-19.8657 29.4467   2
  -2  -7   1 6.05166 8.97733   4
  -2  -7   1 8.43124 14.4345   5
  -2  -7   2-6.69380 9.92626   3
   2   7   2 18.5476 22.4481   2
   2  -7  -2 6.81577 5.84085   6
  -2   7  -2-6.36499 9.43916   5
   2  -7  -2-7.28636 10.8041   2
  -2  -7   2-5.90019 8.75066   4
  -2  -7   3 546.498 70.9451   3
  -2   7  -3 660.933 74.5704   5
   2  -7  -3 322.471 65.8452   2
   2  -7  -3 461.668 68.0975   6
   2   7   3 711.062 111.009   2
   2  -7  -4-6.40002 7.75273   6
  -2  -7   4-6.05943 11.5996   3
   2  -7  -4 6.73120 16.2956   2
  -2  -7   4-5.59361 8.29770   4
   2   7   4 15.1990 18.3967   2
  -2  -7   5 285.886 43.1055   3
   2   7   5 304.899 50.9965   3
  -2  -7   5 213.285 38.9820   4
  -2   7  -5 270.586 45.4941   5
   2  -7  -5 274.510 44.9914   6
   2  -7  -5 187.542 40.5707   2
  -2  -7   6-5.45216 8.08355   3
   2  -7  -6-6.26181 10.7187   6
  -2  -7   6-5.22426 8.94341   4
  -2   7  -6 6.43327 9.53734   5
   2  -7  -6 6.66097 12.7472   2
  -2   7  -7 180.493 35.1709   5
   2  -7  -7 162.628 32.0311   6
  -2  -7   7 143.468 28.1755   4
  -2   7  -7 176.558 36.2225   6
  -2  -7   7 138.359 28.9308   3
  -2   7  -8-7.31903 14.0084   6
  -2  -7   8-4.87911 9.34153   3
   2  -7  -8-5.68630 8.43415   6
  -2   7  -8 6.65083 9.86285   5
   2   7   9 127.225 31.9091   3
  -2   7  -9 144.367 32.1632   6
  -2  -7   9 121.473 25.8535   3
   2  -7  -9 164.430 30.9904   6
  -2   7  -9 140.738 32.3255   5
   2   7  10-7.33447 12.5538   3
  -2   7 -10-7.02072 10.4073   6
  -2  -7  10 4.55939 8.72593   3
   2  -7 -10 5.15365 8.82192   6
  -2   7 -10 6.97638 11.9410   5
  -2   7 -11 124.234 29.3866   6
  -2  -7  11 83.4508 21.1969   3
   2   7  11 93.3892 27.8635   3
   2   7  12-7.07338 6.05290   3
  -2   7 -12 6.72513 14.0965   6
  -2  -7  12 4.21975 8.84501   3
   2  -7 -12-4.83310 8.27164   6
  -2   7 -12-7.19245 15.0761   5
   2   7  13 246.479 46.0384   3
  -2   7 -13 345.998 50.7397   5
   2  -7 -13 273.354 41.4729   5
  -2   7 -13 338.168 48.9194   6
   2  -7 -13 229.104 37.9264   6
  -2  -7  13 224.900 36.7943   3
   2   7  14-6.98195 8.45262   3
  -2   7 -14-7.37346 14.1108   5
  -2  -7  14-4.09577 7.01356   3
  -2   7 -14-6.55903 11.2279   6
   2  -7 -14-4.46226 8.54153   6
   2  -7 -14 4.78715 7.09913   5
   2   7  15-6.87989 6.01618   3
  -2   7 -15 6.44233 5.65029   6
  -2   7 -15-7.55412 12.9877   5
  -2  -7  15 7.86700 7.62784   3
   2  -7 -15 28.7148 13.0097   5
   2  -7 -15 25.1042 11.9392   6
   2  -7 -16-4.00911 7.67908   6
   2   7  16-6.87696 11.7747   3
   2  -7 -16-4.43030 10.7285   5
  -2   7 -16 7.79649 14.9223   5
  -2  -7  16-3.90173 8.18572   3
   2  -7 -17 7.66970 9.84505   6
   2   7  17-6.82120 11.6744   3
   2  -7 -17-4.41722 8.45252   5
  -2   7 -17 6.43686 7.79013   6
  -2  -7  17-3.93023 5.82571   3
   2  -7 -18-3.65399 8.27349   6
   2   7  18 6.87313 10.1877   3
   2   7  19 236.336 41.8829   3
   2  -7 -19 230.714 34.0723   6
  -2   8  13 7.72685 11.4658   4
  -2  -8 -13 5.28980 7.85977   5
  -2   8  12 1602.04 163.958   4
  -2  -8 -12 1200.86 148.919   5
   2   8 -12 1611.99 155.071   6
  -2   8  11-7.63965 11.3258   4
   2   8 -11 5.74635 4.92327   6
  -2  -8 -11-6.17038 9.14873   4
   2   8 -10 10526.2 753.843   6
  -2   8  10 9234.17 759.407   4
   2  -8  10 8307.82 786.721   2
  -2  -8 -10 11222.9 756.873   4
   2   8  -9 48.0714 19.3956   6
  -2  -8  -9 6.50087 11.3935   5
  -2  -8  -9 34.5791 14.9974   4
   2  -8   9-14.7395 12.8496   2
   2   8  -8 6.16640 10.5596   6
  -2   8   8 14.7092 14.0773   4
  -2  -8  -8 6.91808 11.8454   5
  -2  -8  -8-5.63871 9.65705   4
   2  -8   8 14.3302 17.3459   2
   2   8  -7 6.25335 9.26851   6
  -2   8   7 7.25781 10.7573   4
  -2  -8  -7-7.37288 12.6184   5
  -2  -8  -7-5.54373 8.21673   4
   2  -8   7 13.4950 16.3315   2
   2   8  -6 249.097 40.5225   6
  -2   8   6 262.937 45.6223   4
  -2  -8  -6 147.421 40.1357   5
  -2  -8  -6 219.941 37.3017   4
   2  -8   6 285.415 60.7243   2
   2   8  -5 6.38797 7.73371   6
  -2   8   5-7.03801 8.52009   4
  -2  -8  -5 7.86904 9.52549   5
   2  -8   5-11.2410 16.6625   2
  -2  -8  -5 5.44035 10.4122   4
  -2   8   4 1097.32 133.682   4
  -2  -8  -4 1149.77 128.211   4
  -2  -8  -4 1083.74 138.780   5
   2  -8   3-9.23348 17.6749   2
  -2  -8  -3-5.45593 9.35081   4
  -2   8   3-4.81102 5.84339   5
   2  -8   2 260.665 44.1392   6
  -2   8   2 240.175 39.5626   5
   2  -8   2 284.234 53.6929   2
  -2  -8  -2 299.305 45.7058   3
  -2  -8  -1 31.4858 17.1403   3
   2  -8   1 12.6106 9.52621   6
  -2  -8  -1 16.4056 13.3641   4
  -2   8   0 15132.8 1366.30   5
   2  -8   0 12109.3 1370.27   2
   2  -8   0 14008.1 1369.05   6
  -2  -8   0 14283.3 1366.80   4
   2  -8  -1 20.2686 15.5645   2
  -2  -8   1 35.8884 17.2180   3
  -2  -8   1 26.5779 14.6691   4
   2  -8  -1 48.2252 17.3488   6
  -2   8  -1 25.3699 12.6133   5
   2  -8  -2 226.280 43.6098   2
   2  -8  -2 219.908 40.8756   6
  -2   8  -2 290.511 43.1027   5
  -2  -8   2 368.704 47.3501   3
  -2  -8   2 231.650 41.1344   4
   2  -8  -3-6.17765 9.15676   2
  -2  -8   3-5.48876 9.39423   3
  -2  -8   3 5.21077 8.91847   4
  -2   8  -3 5.22477 8.94244   5
   2  -8  -3-5.56202 8.24434   6
  -2   8  -4 1201.22 131.772   5
   2  -8  -4 1113.46 130.655   6
  -2  -8   4 1354.38 133.137   3
  -2  -8   5 4.85276 8.31835   3
  -2   8  -5 5.55671 10.6428   5
  -2  -8   6 272.799 38.6059   3
  -2   8  -6 196.668 37.4755   5
   2  -8  -6 178.429 34.2267   6
  -2  -8   7 4.48574 6.67158   3
   2  -8  -7 4.79545 7.12914   6
  -2   8  -7 11.3992 11.9597   5
  -2  -8   8 4.30408 9.02260   3
  -2   8  -8 5.78444 8.57438   5
   2  -8  -8-4.46847 6.62414   6
   2   8   9 39.4220 19.5831   3
   2  -8  -9 30.4739 13.5858   6
  -2   8  -9 17.6459 11.4382   5
  -2  -8   9 12.3944 10.2054   3
   2   8  10 9814.25 936.071   3
  -2   8 -10 10192.5 934.869   5
  -2  -8  10 10254.9 926.954   3
  -2   8 -10 11711.8 938.345   6
   2  -8 -10 8859.28 924.746   6
  -2  -8  11 3.90554 7.48255   3
  -2   8 -11-6.07344 10.4012   5
   2  -8 -11 8.09428 8.49150   6
   2  -8 -12 1564.63 170.422   6
   2   8  12 1895.63 182.205   3
  -2  -8  12 1767.98 171.618   3
   2   8  13 18.0590 14.6440   3
   2  -8 -13 15.3954 11.0224   6
   2   8  14 2101.83 214.467   3
  -2  -9  -3 238.757 38.7766   4
   2  -9   1 19.2414 15.6219   2
  -2  -9   0 7.68602 17.4155   2
  -2  -9   1 8.29830 14.2222   2
  -3   0   0-9.75345 14.4630   4
   3   0   0-9.33406 17.8659   3
  -3   0   0 8.61029 12.7696   5
   3   0   0-6.25725 11.9813   6
  -3   0   0-14.4932 12.4102   1
   3   0   0-13.8721 16.7936   1
   3   0   0 11.3830 19.4865   2
   3   0   0-13.7880 20.4409   1
  -3   0   0-14.0363 12.0195   1
  -3   0   1-8.14364 15.5868   5
   3   0   1-6.14272 14.8721   6
   3   0  -1-13.8755 16.7958   1
   3   0   1 9.58049 14.2045   3
   3   0  -1-10.5906 20.2680   2
   3   0   1-11.5017 26.0428   2
  -3   0  -1-9.53580 18.2501   4
  -3   0   1-9.90171 20.7582   4
   3   0  -1-8.77495 15.0224   3
   3   0  -1 6.34996 7.69321   6
   3   0   1 12.8400 12.2898   6
  -3   0   1 14.3921 21.3345   1
   3   0  -1-13.4407 16.2698   1
  -3   0  -1 14.4328 17.4701   1
   3   0   1-14.6484 17.7310   1
   3   0   1-14.3577 21.2836   1
  -3   0  -1-14.1695 21.0047   1
  -3   0   1-14.1074 17.0764   1
  -3   0  -2 9.49466 16.2500   5
  -3   0   2-7.88053 13.4876   5
   3   0   2 5.79336 9.91558   6
   3   0  -2-13.7838 23.5906   1
   3   0   2-10.2418 17.5286   3
   3   0   2 11.5904 19.8368   2
   3   0  -2 9.98053 19.0977   2
  -3   0  -2-9.34718 15.9976   4
  -3   0   2 9.68481 16.5754   4
   3   0  -2-8.48285 12.5734   3
   3   0  -2-6.26522 13.1329   6
   3   0   2 7.07473 14.8297   6
  -3   0  -2 14.3965 17.4227   1
   3   0   2-15.0059 22.2415   1
   3   0  -2 13.1569 15.9226   1
  -3   0   2 13.8123 20.4724   1
  -3   0  -2-14.2082 21.0591   1
  -3   0   2 14.2971 21.1909   1
   3   0   2 14.7488 25.2421   1
   3   0  -3 39.2243 38.0551   1
   3   0   3-12.1450 28.7622   2
   3   0  -3 170.791 44.5313   2
  -3   0  -3 298.739 59.8439   4
  -3   0   3 190.153 62.5335   4
   3   0   3 36.1080 36.6628   1
   3   0   3 41.6663 36.6398   3
  -3   0  -3 242.146 49.7558   5
  -3   0   3 144.985 41.6429   5
   3   0   3 54.7771 32.6619   6
   3   0   3 16.0240 25.6155   6
  -3   0  -3 14.4836 26.1847   1
   3   0  -3-13.0855 23.9320   1
  -3   0   3 12.9292 42.2484   1
  -3   0   3-14.3179 22.8374   1
  -3   0  -3 13.8028 38.2921   1
  -3   0   4 7.06451 13.5178   3
  -3   0   4 7.27626 15.2519   5
  -3   0  -4-9.77234 16.7250   5
   3   0   4-6.62925 16.0453   6
   3   0   4-4.75873 11.5180   6
   3   0  -4 9.06118 17.3384   2
   3   0   4-12.6393 21.6316   2
  -3   0  -4-8.99931 17.2200   4
   3   0   4 11.9864 20.5143   1
   3   0  -4-13.2197 15.9983   1
  -3   0  -4 14.6707 25.1084   1
  -3   0   4 12.0388 20.6039   1
   3   0   4-10.9340 16.2061   3
  -3   0   4 14.4107 21.3591   1
   3   0   4 15.1112 18.2874   1
  -3   0   5 6.89285 18.6698   3
   3   0   5-4.25520 10.9535   6
  -3   0   5 6.87062 14.4240   5
   3   0  -5 20.2503 20.0257   6
  -3   0  -5 19.5301 22.1232   5
   3   0   5 13.2151 29.9303   2
   3   0  -5 26.0979 26.8527   2
  -3   0   5 9.25974 28.5811   4
  -3   0  -5-15.0513 25.7722   1
   3   0  -5 13.5260 16.3887   1
  -3   0   5 11.7371 30.1421   1
   3   0   5 11.8011 17.5096   1
   3   0   5-11.8831 22.7521   3
  -3   0  -5 13.4461 28.1958   1
   3   0   5-15.5470 29.7595   1
   3   0  -6-13.7185 16.6021   1
  -3   0   6 11.1616 16.5435   1
  -3   0  -6-15.3271 18.5487   1
  -3   0   6-6.50038 7.86694   3
  -3   0  -6-6.13067 10.4926   6
  -3   0   6-6.23100 15.0814   5
   3   0  -6 11.8230 17.5237   1
   3   0  -6 14.1783 20.1200   6
  -3   0  -6 10.0768 14.9356   5
   3   0   6-13.5685 20.1109   2
  -3   0   6-8.92810 22.9202   4
  -3   0  -6 8.37889 12.4191   4
   3   0   6 11.5866 19.8301   1
   3   0   6-12.0615 20.6429   3
   3   0   6-15.2488 31.9630   1
  -3   0  -6-13.3809 16.1935   1
   3   0  -7 13.3670 16.1768   1
  -3   0   7 10.3078 19.7239   1
  -3   0  -7-15.4472 13.2190   1
  -3   0  -7-6.24492 10.6884   6
   3   0   7-3.92204 8.88031   6
   3   0  -7 7.49985 18.1527   6
  -3   0   7-6.41164 19.0065   3
  -3   0   7-5.70846 10.9235   5
   3   0  -7 11.7734 17.4504   1
  -3   0   7-14.7502 17.8507   1
  -3   0  -7 10.3256 19.7580   5
   3   0   7-14.2593 27.2850   2
   3   0  -7-8.19631 21.0417   2
  -3   0   7-8.80189 18.4499   4
  -3   0  -7 7.98576 11.8367   4
   3   0   7 11.1155 26.9039   1
   3   0   7-12.2446 20.9563   3
   3   0   7-14.9025 22.0882   1
  -3   0  -7 13.3658 22.8752   1
   3   0  -8 7.77757 18.8255   6
   3   0   8-3.73655 11.0780   6
  -3   0   8-6.43355 11.0124   3
  -3   0   8 5.35631 12.1284   5
   3   0  -8-8.14045 12.0670   2
  -3   0   8-14.1620 27.0992   1
   3   0  -8-11.7779 14.2547   1
  -3   0  -8 10.3861 17.7764   5
   3   0   8-14.5397 27.8219   2
  -3   0   8-8.69697 10.5266   4
  -3   0  -8 7.82872 11.6050   4
   3   0   8-10.5874 12.8141   1
   3   0   8-12.3657 10.5834   3
  -3   0  -8 12.9411 22.1489   1
   3   0   8-14.4359 17.4711   1
  -3   0   9-6.50777 14.7341   3
   3   0  -9 12.5996 18.6748   1
   3   0  -9-7.68693 16.1127   2
  -3   0   9 13.6564 20.2412   1
   3   0  -9 10.5829 18.1123   1
  -3   0  -9 10.7421 20.5547   5
   3   0   9 13.4765 11.5324   1
  -3   0  -9-12.5577 15.1973   1
  -3   0   9-8.59884 12.7451   4
  -3   0  -9-7.53406 6.44752   4
  -3   0  -9 11.9396 17.6967   1
   3   0   9 10.0220 14.8544   1
   3   0   9-12.3692 18.3333   3
   3   0  -9 8.15462 13.9565   6
  -3   0  10 5.08376 11.5112   5
   3   0 -10 7.39752 12.6617   2
  -3   0  10-13.2367 19.6197   1
  -3   0 -10 6.35925 7.69779   6
  -3   0 -10-10.8873 16.1377   5
   3   0  10-14.4544 27.6585   2
  -3   0  10-8.55755 17.9383   4
  -3   0 -10-7.44738 12.7470   4
   3   0 -10-8.49171 14.5342   6
  -3   0  10 9.17950 17.5655   1
   3   0 -10-12.0199 20.5723   1
  -3   0  10 7.11462 14.9139   3
  -3   0 -10-11.8953 20.3591   1
[truncated: 415,200 more chars]
