# Supplementary material for: The varying temperature- and pressure-induced phase transition pathways in hybrid improper ferroelectric Sr3Sn2O7
Source: Acta Crystallogr B Struct Sci Cryst Eng Mater. 2025 Apr 14;81(Pt 3):318–24. doi: 10.1107/S2052520625002306 (PMC12147935; doi:10.1107/S2052520625002306)
Supplement: Supplementary file 1 [file b-81-00318-sup1.zip › SSO_HP_VT_CIFs/SSO_VT_CIFS/SrSnO_I19VT_26_410_pnab.cif]

data_srsno_i19vt_26_410_pnab

# start Validation Reply Form
_vrf_PLAT971_srsno_i19vt_26_410_pnab
;
PROBLEM: Check Calcd Resid. Dens.  0.66Ang From Sn1             5.66 eA-3  
RESPONSE: The sample is highly absorbing and contains a significant 
proportion of heavy elements. While efforts have been made to account
for this as best as possible, the diffractometer upon which the data 
were collected lacks a camera with which to obtain a true representation
of the crystal for a more explicit correction. The impact of this upon
the data is further compounded by the crystal existing as a highly 
anisotropic plate. Errors carried through from this in the intensities will 
increase the residual levels in the model. This is in addition to the typical
fourier rippling that is expected at heavy elements, and the impact of the
spherical contraction of the valence shell owed to the ionisation of these 
metals in this highly charge system. Since these residuals exist close to 
these heavy metal centres and the model (and symmetry) has been thoroughly 
evaluated (see the manuscript), these are believed to have no physical 
significance.
;
_vrf_PLAT972_srsno_i19vt_26_410_pnab
;
PROBLEM: Check Calcd Resid. Dens.  0.35Ang From Sr2            -4.20 eA-3  
RESPONSE: The sample is highly absorbing and contains a significant 
proportion of heavy elements. While efforts have been made to account
for this as best as possible, the diffractometer upon which the data 
were collected lacks a camera with which to obtain a true representation
of the crystal for a more explicit correction. The impact of this upon
the data is further compounded by the crystal existing as a highly 
anisotropic plate. Errors carried through from this in the intensities will 
increase the residual levels in the model. This is in addition to the typical
fourier rippling that is expected at heavy elements, and the impact of the
spherical contraction of the valence shell owed to the ionisation of these 
metals in this highly charge system. Since these residuals exist close to 
these heavy metal centres and the model (and symmetry) has been thoroughly 
evaluated (see the manuscript), these are believed to have no physical 
significance.
;
_vrf_PLAT974_srsno_i19vt_26_410_pnab
;
PROBLEM: Check Calcd Negative Resid. Density on       Sr1      -2.84 eA-3  
RESPONSE: The sample is highly absorbing and contains a significant 
proportion of heavy elements. While efforts have been made to account
for this as best as possible, the diffractometer upon which the data 
were collected lacks a camera with which to obtain a true representation
of the crystal for a more explicit correction. The impact of this upon
the data is further compounded by the crystal existing as a highly 
anisotropic plate. Errors carried through from this in the intensities will 
increase the residual levels in the model. This is in addition to the typical
fourier rippling that is expected at heavy elements, and the impact of the
spherical contraction of the valence shell owed to the ionisation of these 
metals in this highly charge system. Since these residuals exist close to 
these heavy metal centres and the model (and symmetry) has been thoroughly 
evaluated (see the manuscript), these are believed to have no physical 
significance.
;
_vrf_PLAT097_srsno_i19vt_26_410_pnab
;
PROBLEM: Large Reported Max.  (Positive) Residual Density       5.89 eA-3  
RESPONSE: The sample is highly absorbing and contains a significant 
proportion of heavy elements. While efforts have been made to account
for this as best as possible, the diffractometer upon which the data 
were collected lacks a camera with which to obtain a true representation
of the crystal for a more explicit correction. The impact of this upon
the data is further compounded by the crystal existing as a highly 
anisotropic plate. Errors carried through from this in the intensities will 
increase the residual levels in the model. This is in addition to the typical
fourier rippling that is expected at heavy elements, and the impact of the
spherical contraction of the valence shell owed to the ionisation of these 
metals in this highly charge system. Since the residual exists close to 
a heavy metal centre and the model (and symmetry) has been thoroughly 
evaluated (see the manuscript), it is believed to have no physical 
significance.
;
_vrf_PLAT975_srsno_i19vt_26_410_pnab
;
PROBLEM: Check Calcd Resid. Dens.  0.59Ang From O3      .       1.51 eA-3  
RESPONSE: The sample is highly absorbing and contains a significant 
proportion of heavy elements. While efforts have been made to account
for this as best as possible, the diffractometer upon which the data 
were collected lacks a camera with which to obtain a true representation
of the crystal for a more explicit correction. The impact of this upon
the data is further compounded by the crystal existing as a highly 
anisotropic plate. Errors carried through from this in the intensities will 
increase the residual levels in the model. This is in addition to the typical
fourier rippling that is expected at heavy elements, and the impact of the
spherical contraction of the valence shell owed to the ionisation of these 
metals in this highly charge system. Since these residuals exist close to 
these heavy metal centres and the model (and symmetry) has been thoroughly 
evaluated (see the manuscript), these are believed to have no physical 
significance.
;
# end Validation Reply Form

_audit_creation_date               2025-01-14
_audit_creation_method
;
Olex2 1.5-ac7-013
(compiled 2025.01.02 svn.rf662f148 for Rigaku Oxford Diffraction, GUI svn.r7109)
;
_shelx_SHELXL_version_number       '2019/3'
_audit_contact_author_address      
;
Dept. of Chemistry, University of Warwick, Gibbet Hill Road, Coventry, CV4 7AL
;
_audit_contact_author_email        ?
_audit_contact_author_name         'Evie Ladbrook'
_audit_contact_author_phone        ?
_publ_contact_author_id_orcid      ?
_publ_section_references
;
Dolomanov, O.V., Bourhis, L.J., Gildea, R.J, Howard, J.A.K. & Puschmann, H.
 (2009), J. Appl. Cryst. 42, 339-341.

Sheldrick, G.M. (2008). Acta Cryst. A64, 112-122.

Sheldrick, G.M. (2015). Acta Cryst. C71, 3-8.
;
_chemical_name_common              ?
_chemical_name_systematic          ?
_chemical_formula_moiety           'O7 Sn2 Sr3'
_chemical_formula_sum              'O7 Sn2 Sr3'
_chemical_formula_weight           612.24
_chemical_melting_point            ?
_chemical_oxdiff_formula           'Sr3 Sn2 O7'
loop_
  _atom_type_symbol
  _atom_type_description
  _atom_type_scat_dispersion_real
  _atom_type_scat_dispersion_imag
  _atom_type_scat_source
 'O' 'O' 0.0101 0.0057 'International Tables Vol C Tables 4.2.6.8 and 6.1.1.4'
 'Sr' 'Sr' -1.1610 3.0594
 'International Tables Vol C Tables 4.2.6.8 and 6.1.1.4'
 'Sn' 'Sn' -0.6810 1.3529
 'International Tables Vol C Tables 4.2.6.8 and 6.1.1.4'

_shelx_space_group_comment
;
The symmetry employed for this shelxl refinement is uniquely defined
by the following loop, which should always be used as a source of
symmetry information in preference to the above space-group names.
They are only intended as comments.
;
_space_group_crystal_system        'orthorhombic'
_space_group_IT_number             60
_space_group_name_H-M_alt          'P n a b'
_space_group_name_Hall             '-P 2bc 2n'
loop_
  _space_group_symop_operation_xyz
 'x, y, z'
 'x+1/2, -y+1/2, -z+1/2'
 '-x+1/2, y, -z'
 '-x, -y+1/2, z+1/2'
 '-x, -y, -z'
 '-x-1/2, y-1/2, z-1/2'
 'x-1/2, -y, z'
 'x, y-1/2, -z-1/2'

_cell_length_a                     5.7000(3)
_cell_length_b                     5.7222(3)
_cell_length_c                     20.6945(13)
_cell_angle_alpha                  90
_cell_angle_beta                   90
_cell_angle_gamma                  90
_cell_volume                       674.99(7)
_cell_formula_units_Z              4
_cell_measurement_reflns_used      1200
_cell_measurement_temperature      410
_cell_measurement_theta_max        33.6050
_cell_measurement_theta_min        1.9170
_shelx_estimated_absorpt_T_max     0.675
_shelx_estimated_absorpt_T_min     0.331
_exptl_absorpt_coefficient_mu      28.434
_exptl_absorpt_correction_T_max    0.01079
_exptl_absorpt_correction_T_min    0.00082
_exptl_absorpt_correction_type     sphere
_exptl_absorpt_process_details
;
CrysAlisPro 1.171.43.105a (Rigaku Oxford Diffraction, 2024)
Spherical absorption correction
using equivalent radius and absorption coefficient.
Empirical absorption correction using spherical harmonics,
implemented in SCALE3 ABSPACK scaling algorithm.
;
_exptl_absorpt_special_details     ?
_exptl_crystal_colour              'clear colourless'
_exptl_crystal_colour_lustre       clear
_exptl_crystal_colour_primary      colourless
_exptl_crystal_density_diffrn      6.025
_exptl_crystal_density_meas        ?
_exptl_crystal_density_method      ?
_exptl_crystal_description         plate
_exptl_crystal_F_000               1080
_exptl_crystal_size_max            0.05
_exptl_crystal_size_mid            0.05
_exptl_crystal_size_min            0.015
_exptl_crystal_size_rad            0.400
_exptl_transmission_factor_max     ?
_exptl_transmission_factor_min     ?
_diffrn_reflns_av_R_equivalents    0.0740
_diffrn_reflns_av_unetI/netI       0.0296
_diffrn_reflns_Laue_measured_fraction_full  0.997
_diffrn_reflns_Laue_measured_fraction_max  0.965
_diffrn_reflns_limit_h_max         8
_diffrn_reflns_limit_h_min         -9
_diffrn_reflns_limit_k_max         8
_diffrn_reflns_limit_k_min         -9
_diffrn_reflns_limit_l_max         32
_diffrn_reflns_limit_l_min         -33
_diffrn_reflns_number              21243
_diffrn_reflns_point_group_measured_fraction_full  0.997
_diffrn_reflns_point_group_measured_fraction_max  0.965
_diffrn_reflns_theta_full          24.415
_diffrn_reflns_theta_max           34.160
_diffrn_reflns_theta_min           1.908
_diffrn_ambient_temperature        410
_diffrn_detector                   'Hybrid Pixel Array Detector'
_diffrn_detector_area_resol_mean   5.8140
_diffrn_measured_fraction_theta_full  0.997
_diffrn_measured_fraction_theta_max  0.965
_diffrn_measurement_details
;
List of Runs (angles in degrees, time in seconds):

  # Type    Start    End  Width  t~exp~   \w     \q     \k     \f   Frames
--------------------------------------------------------------------------
  1  \f      0.00 360.00   0.20    0.20   0.00   0.00   0.00    --  1800
  2  \w   -150.00  20.00   0.20    0.20    --   25.00   0.00 288.00  850
  3  \w   -150.00  20.00   0.20    0.20    --   25.00   0.00 216.00  850
  4  \w   -150.00  20.00   0.20    0.20    --   25.00   0.00 144.00  850
  5  \w   -150.00  20.00   0.20    0.20    --   25.00   0.00  72.00  850
  6  \w   -150.00  20.00   0.20    0.20    --   25.00   0.00   0.00  850
;
_diffrn_measurement_device         'abstract diffractometer'
_diffrn_measurement_device_type   
 'dectris-CrysAlisPro-abstract goniometer imported dectris images'
_diffrn_measurement_method         '\w and \f scans'
_diffrn_orient_matrix_type        
 'CrysAlisPro convention (1999,Acta A55,543-557)'
_diffrn_orient_matrix_UB_11        -0.0008966527
_diffrn_orient_matrix_UB_12        0.0078757493
_diffrn_orient_matrix_UB_13        -0.0332238073
_diffrn_orient_matrix_UB_21        -0.1203923661
_diffrn_orient_matrix_UB_22        0.0103635775
_diffrn_orient_matrix_UB_23        0.0004278849
_diffrn_orient_matrix_UB_31        0.0104654382
_diffrn_orient_matrix_UB_32        0.1196706084
_diffrn_orient_matrix_UB_33        0.0021432589
_diffrn_radiation_monochromator    synchrotron
_diffrn_radiation_probe            x-ray
_diffrn_radiation_type             synchrotron
_diffrn_radiation_wavelength       0.6889
_diffrn_source                     synchrotron
_reflns_Friedel_coverage           0.000
_reflns_Friedel_fraction_full      .
_reflns_Friedel_fraction_max       .
_reflns_number_gt                  1131
_reflns_number_total               1481
_reflns_special_details
;
 Reflections were merged by SHELXL according to the crystal
 class for the calculation of statistics and refinement.
 
 _reflns_Friedel_fraction is defined as the number of unique
 Friedel pairs measured divided by the number that would be
 possible theoretically, ignoring centric projections and
 systematic absences.
;
_reflns_threshold_expression       'I > 2\s(I)'
_computing_cell_refinement         'CrysAlisPro 1.171.43.105a (Rigaku OD, 2024)'
_computing_data_collection        
 'CrysAlisPro 1.171.43.105a (Rigaku OD, 2024) (IMPORT)'
_computing_data_reduction          'CrysAlisPro 1.171.43.105a (Rigaku OD, 2024)'
_computing_molecular_graphics      'Olex2 1.5-ac7-013 (Dolomanov et al., 2009)'
_computing_publication_material    'Olex2 1.5-ac7-013 (Dolomanov et al., 2009)'
_computing_structure_refinement    'SHELXL 2019/3 (Sheldrick, 2015)'
_computing_structure_solution      'SHELXS  (Sheldrick, 2008)'
_refine_diff_density_max           5.890
_refine_diff_density_min           -4.355
_refine_diff_density_rms           1.023
_refine_ls_extinction_coef         .
_refine_ls_extinction_method       none
_refine_ls_goodness_of_fit_ref     1.007
_refine_ls_hydrogen_treatment      undef
_refine_ls_matrix_type             full
_refine_ls_number_parameters       56
_refine_ls_number_reflns           1481
_refine_ls_number_restraints       0
_refine_ls_R_factor_all            0.0859
_refine_ls_R_factor_gt             0.0813
_refine_ls_restrained_S_all        1.007
_refine_ls_shift/su_max            0.000
_refine_ls_shift/su_mean           0.000
_refine_ls_structure_factor_coef   Fsqd
_refine_ls_weighting_details      
 'w=1/[\s^2^(Fo^2^)+(0.1778P)^2^] where P=(Fo^2^+2Fc^2^)/3'
_refine_ls_weighting_scheme        calc
_refine_ls_wR_factor_gt            0.2121
_refine_ls_wR_factor_ref           0.2274
_refine_special_details
;
All atoms were refined as anisotropic without the need for any restraints.
;
_olex2_refinement_description
;
;
_atom_sites_solution_hydrogens     .
_atom_sites_solution_primary       isomorph
_atom_sites_solution_secondary     difmap
loop_
  _atom_site_label
  _atom_site_type_symbol
  _atom_site_fract_x
  _atom_site_fract_y
  _atom_site_fract_z
  _atom_site_U_iso_or_equiv
  _atom_site_adp_type
  _atom_site_occupancy
  _atom_site_site_symmetry_order
  _atom_site_calc_flag
  _atom_site_refinement_flags_posn
  _atom_site_refinement_flags_adp
  _atom_site_refinement_flags_occupancy
  _atom_site_disorder_assembly
  _atom_site_disorder_group
 Sn1 Sn 0.75204(3) 0.25023(3) 0.09827(4) 0.0232(3) Uani 1 1 d . . . . .
 Sr1 Sr 0.250000 0.25194(6) 0.000000 0.0290(4) Uani 1 2 d S T P . .
 Sr2 Sr 0.25924(8) 0.24329(6) 0.18715(6) 0.0294(3) Uani 1 1 d . . . . .
 O1 O 0.750000 0.2935(10) 0.000000 0.0366(9) Uani 1 2 d S T P . .
 O2 O 0.7480(5) 0.2161(7) 0.1961(4) 0.0366(7) Uani 1 1 d . . . . .
 O3 O 0.4772(5) 0.0248(5) 0.08909(15) 0.0354(6) Uani 1 1 d . . . . .
 O4 O 0.0270(5) 0.4744(5) 0.10420(14) 0.0374(6) Uani 1 1 d . . . . .

loop_
  _atom_site_aniso_label
  _atom_site_aniso_U_11
  _atom_site_aniso_U_22
  _atom_site_aniso_U_33
  _atom_site_aniso_U_23
  _atom_site_aniso_U_13
  _atom_site_aniso_U_12
 Sn1 0.0222(3) 0.0228(4) 0.0244(4) -0.00005(5) -0.00001(5) 0.00000(4)
 Sr1 0.0287(5) 0.0289(5) 0.0292(8) 0.000 -0.00048(11) 0.000
 Sr2 0.0303(4) 0.0302(4) 0.0277(4) 0.00049(8) -0.00006(10) 0.00112(7)
 O1 0.046(3) 0.0409(19) 0.0234(18) 0.000 0.0012(11) 0.000
 O2 0.0437(18) 0.0395(14) 0.0267(14) 0.0008(19) 0.0006(8) -0.0012(8)
 O3 0.0300(10) 0.0325(10) 0.0439(12) 0.0019(8) 0.0001(8) -0.0080(8)
 O4 0.0315(10) 0.0339(11) 0.0468(13) 0.0034(9) -0.0003(9) -0.0090(9)

_geom_special_details
;
 All esds (except the esd in the dihedral angle between two l.s. planes)
 are estimated using the full covariance matrix.  The cell esds are taken
 into account individually in the estimation of esds in distances, angles
 and torsion angles; correlations between esds in cell parameters are only
 used when they are defined by crystal symmetry.  An approximate (isotropic)
 treatment of cell esds is used for estimating esds involving l.s. planes.
;
loop_
  _geom_bond_atom_site_label_1
  _geom_bond_atom_site_label_2
  _geom_bond_distance
  _geom_bond_site_symmetry_2
  _geom_bond_publ_flag
 Sn1 Sr1 3.4918(5) 1_655 ?
 Sn1 Sr1 3.5001(6) 5_665 ?
 Sn1 Sr2 3.4268(8) 1_655 ?
 Sn1 Sr2 3.4328(8) 7_665 ?
 Sn1 Sr2 3.3578(8) . ?
 Sn1 Sr2 3.3704(8) 7_655 ?
 Sn1 O1 2.0487(10) . ?
 Sn1 O2 2.034(7) . ?
 Sn1 O3 2.040(2) 7_655 ?
 Sn1 O3 2.038(2) . ?
 Sn1 O4 2.035(2) 7_665 ?
 Sn1 O4 2.029(2) 1_655 ?
 Sr1 O1 3.121(6) 5_655 ?
 Sr1 O1 2.8599(5) . ?
 Sr1 O1 2.8599(5) 1_455 ?
 Sr1 O1 2.601(6) 5_665 ?
 Sr1 O3 2.601(3) 3 ?
 Sr1 O3 2.885(3) 7 ?
 Sr1 O3 2.885(3) 5_655 ?
 Sr1 O3 2.601(4) . ?
 Sr1 O4 3.098(3) 7_665 ?
 Sr1 O4 2.808(3) 3 ?
 Sr1 O4 3.098(3) 5_565 ?
 Sr1 O4 2.808(3) . ?
 Sr2 O2 2.429(8) 2_455 ?
 Sr2 O2 3.100(4) 7_565 ?
 Sr2 O2 2.924(3) 1_455 ?
 Sr2 O2 2.636(4) 7 ?
 Sr2 O2 2.796(3) . ?
 Sr2 O3 3.009(4) 7 ?
 Sr2 O3 2.688(3) . ?
 Sr2 O4 2.808(3) 7_665 ?
 Sr2 O4 2.539(4) . ?

loop_
  _geom_angle_atom_site_label_1
  _geom_angle_atom_site_label_2
  _geom_angle_atom_site_label_3
  _geom_angle
  _geom_angle_site_symmetry_1
  _geom_angle_site_symmetry_3
  _geom_angle_publ_flag
 Sr1 Sn1 Sr1 70.245(14) 1_655 5_665 ?
 Sr2 Sn1 Sr1 177.54(2) . 1_655 ?
 Sr2 Sn1 Sr1 67.928(19) 7_665 5_665 ?
 Sr2 Sn1 Sr1 107.455(14) 7_665 1_655 ?
 Sr2 Sn1 Sr1 108.909(11) 1_655 5_665 ?
 Sr2 Sn1 Sr1 177.50(2) 7_655 5_665 ?
 Sr2 Sn1 Sr1 108.076(13) 7_655 1_655 ?
 Sr2 Sn1 Sr1 108.973(12) . 5_665 ?
 Sr2 Sn1 Sr1 68.089(19) 1_655 1_655 ?
 Sr2 Sn1 Sr2 72.625(18) . 7_655 ?
 Sr2 Sn1 Sr2 114.31(4) . 1_655 ?
 Sr2 Sn1 Sr2 74.127(19) . 7_665 ?
 Sr2 Sn1 Sr2 114.51(4) 7_655 7_665 ?
 Sr2 Sn1 Sr2 71.767(19) 7_655 1_655 ?
 Sr2 Sn1 Sr2 73.267(18) 1_655 7_665 ?
 O1 Sn1 Sr1 47.54(16) . 5_665 ?
 O1 Sn1 Sr1 54.978(18) . 1_655 ?
 O1 Sn1 Sr2 122.71(2) . . ?
 O1 Sn1 Sr2 122.61(2) . 1_655 ?
 O1 Sn1 Sr2 115.47(16) . 7_665 ?
 O1 Sn1 Sr2 130.01(16) . 7_655 ?
 O2 Sn1 Sr1 131.03(12) . 5_665 ?
 O2 Sn1 Sr1 126.10(8) . 1_655 ?
 O2 Sn1 Sr2 56.24(8) . . ?
 O2 Sn1 Sr2 51.43(13) . 7_655 ?
 O2 Sn1 Sr2 58.28(8) . 1_655 ?
 O2 Sn1 Sr2 63.13(12) . 7_665 ?
 O2 Sn1 O1 178.28(12) . . ?
 O2 Sn1 O3 91.47(13) . 7_655 ?
 O2 Sn1 O3 91.34(13) . . ?
 O2 Sn1 O4 90.42(12) . 7_665 ?
 O3 Sn1 Sr1 117.28(10) . 5_665 ?
 O3 Sn1 Sr1 125.16(8) 7_655 5_665 ?
 O3 Sn1 Sr1 55.69(8) 7_655 1_655 ?
 O3 Sn1 Sr1 124.91(8) . 1_655 ?
 O3 Sn1 Sr2 61.96(10) . 7_655 ?
 O3 Sn1 Sr2 52.89(8) 7_655 7_655 ?
 O3 Sn1 Sr2 126.40(8) . 7_665 ?
 O3 Sn1 Sr2 60.67(10) 7_655 1_655 ?
 O3 Sn1 Sr2 124.63(8) 7_655 . ?
 O3 Sn1 Sr2 133.93(10) 7_655 7_665 ?
 O3 Sn1 Sr2 53.17(8) . . ?
 O3 Sn1 Sr2 133.72(10) . 1_655 ?
 O3 Sn1 O1 90.24(14) 7_655 . ?
 O3 Sn1 O1 88.83(12) . . ?
 O3 Sn1 O3 89.24(2) . 7_655 ?
 O4 Sn1 Sr1 53.53(8) 1_655 1_655 ?
 O4 Sn1 Sr1 61.52(10) 1_655 5_665 ?
 O4 Sn1 Sr1 53.34(8) 7_665 5_665 ?
 O4 Sn1 Sr1 123.04(9) 7_665 1_655 ?
 O4 Sn1 Sr2 119.16(10) 1_655 7_655 ?
 O4 Sn1 Sr2 47.29(10) 7_665 7_665 ?
 O4 Sn1 Sr2 54.87(9) 1_655 7_665 ?
 O4 Sn1 Sr2 120.55(10) 7_665 1_655 ?
 O4 Sn1 Sr2 56.56(9) 7_665 . ?
 O4 Sn1 Sr2 128.57(9) 7_665 7_655 ?
 O4 Sn1 Sr2 47.40(10) 1_655 1_655 ?
 O4 Sn1 Sr2 128.35(9) 1_655 . ?
 O4 Sn1 O1 87.87(14) 7_665 . ?
 O4 Sn1 O1 89.32(12) 1_655 . ?
 O4 Sn1 O2 90.53(13) 1_655 . ?
 O4 Sn1 O3 90.64(8) 7_665 . ?
 O4 Sn1 O3 90.42(8) 1_655 7_655 ?
 O4 Sn1 O3 178.11(12) 1_655 . ?
 O4 Sn1 O3 178.11(11) 7_665 7_655 ?
 O4 Sn1 O4 89.638(17) 1_655 7_665 ?
 O1 Sr1 O1 94.76(11) 1_455 5_655 ?
 O1 Sr1 O1 85.24(11) 5_665 . ?
 O1 Sr1 O1 180.0 5_665 5_655 ?
 O1 Sr1 O1 170.5(2) 1_455 . ?
 O1 Sr1 O1 94.76(11) . 5_655 ?
 O1 Sr1 O1 85.24(11) 5_665 1_455 ?
 O1 Sr1 O3 123.29(5) 5_665 5_655 ?
 O1 Sr1 O3 125.63(9) 1_455 5_655 ?
 O1 Sr1 O3 123.29(5) 5_665 7 ?
 O1 Sr1 O3 125.63(9) . 7 ?
 O1 Sr1 O3 60.57(9) . 5_655 ?
 O1 Sr1 O3 60.57(9) 1_455 7 ?
 O1 Sr1 O4 63.04(5) 5_665 . ?
 O1 Sr1 O4 117.78(8) 1_455 7_665 ?
 O1 Sr1 O4 59.64(4) 5_665 5_565 ?
 O1 Sr1 O4 63.04(5) 5_665 3 ?
 O1 Sr1 O4 56.63(8) . 7_665 ?
 O1 Sr1 O4 59.64(4) 5_665 7_665 ?
 O1 Sr1 O4 117.78(8) . 5_565 ?
 O1 Sr1 O4 56.63(8) 1_455 5_565 ?
 O3 Sr1 O1 119.98(5) 3 5_665 ?
 O3 Sr1 O1 60.02(5) 3 5_655 ?
 O3 Sr1 O1 60.03(5) . 5_655 ?
 O3 Sr1 O1 56.71(5) 5_655 5_655 ?
 O3 Sr1 O1 122.53(8) 3 . ?
 O3 Sr1 O1 62.95(8) 3 1_455 ?
 O3 Sr1 O1 122.53(8) . 1_455 ?
 O3 Sr1 O1 62.95(8) . . ?
 O3 Sr1 O1 56.71(5) 7 5_655 ?
 O3 Sr1 O1 119.97(5) . 5_665 ?
 O3 Sr1 O3 113.41(10) 5_655 7 ?
 O3 Sr1 O3 84.85(9) 3 7 ?
 O3 Sr1 O3 62.69(5) 3 5_655 ?
 O3 Sr1 O3 84.85(9) . 5_655 ?
 O3 Sr1 O3 62.69(5) . 7 ?
 O3 Sr1 O3 120.05(11) 3 . ?
 O3 Sr1 O4 96.16(10) 5_655 5_565 ?
 O3 Sr1 O4 178.95(9) . 5_565 ?
 O3 Sr1 O4 96.16(10) 7 7_665 ?
 O3 Sr1 O4 123.05(8) 3 . ?
 O3 Sr1 O4 60.35(6) 3 5_565 ?
 O3 Sr1 O4 116.59(7) 7 5_565 ?
 O3 Sr1 O4 84.70(10) . . ?
 O3 Sr1 O4 84.70(10) 3 3 ?
 O3 Sr1 O4 116.59(7) 5_655 7_665 ?
 O3 Sr1 O4 123.05(8) . 3 ?
 O3 Sr1 O4 60.35(6) . 7_665 ?
 O3 Sr1 O4 178.95(9) 3 7_665 ?
 O4 Sr1 O1 60.75(7) 3 . ?
 O4 Sr1 O1 114.42(9) . . ?
 O4 Sr1 O1 120.36(4) 7_665 5_655 ?
 O4 Sr1 O1 116.96(5) 3 5_655 ?
 O4 Sr1 O1 60.75(7) . 1_455 ?
 O4 Sr1 O1 114.42(9) 3 1_455 ?
 O4 Sr1 O1 120.36(4) 5_565 5_655 ?
 O4 Sr1 O1 116.96(5) . 5_655 ?
 O4 Sr1 O3 169.55(13) . 5_655 ?
 O4 Sr1 O3 169.55(13) 3 7 ?
 O4 Sr1 O3 60.94(5) . 7 ?
 O4 Sr1 O3 60.94(5) 3 5_655 ?
 O4 Sr1 O4 126.08(11) 3 . ?
 O4 Sr1 O4 57.79(5) . 7_665 ?
 O4 Sr1 O4 57.79(5) 3 5_565 ?
 O4 Sr1 O4 119.27(9) 7_665 5_565 ?
 O4 Sr1 O4 94.28(8) 3 7_665 ?
 O4 Sr1 O4 94.28(8) . 5_565 ?
 Sn1 Sr2 Sn1 73.810(19) . 7 ?
 Sn1 Sr2 Sn1 72.934(18) 7 1_455 ?
 Sn1 Sr2 Sn1 114.31(4) . 1_455 ?
 O2 Sr2 Sn1 150.33(16) 1_455 . ?
 O2 Sr2 Sn1 151.24(17) . 1_455 ?
 O2 Sr2 Sn1 37.10(16) 7 7 ?
 O2 Sr2 Sn1 128.53(10) 2_455 7 ?
 O2 Sr2 Sn1 88.72(13) 1_455 7 ?
 O2 Sr2 Sn1 91.64(11) 7 1_455 ?
 O2 Sr2 Sn1 90.09(13) . 7 ?
 O2 Sr2 Sn1 37.20(15) . . ?
 O2 Sr2 Sn1 92.19(9) 7_565 . ?
 O2 Sr2 Sn1 90.17(9) 7_565 1_455 ?
 O2 Sr2 Sn1 150.28(15) 7_565 7 ?
 O2 Sr2 Sn1 36.27(15) 1_455 1_455 ?
 O2 Sr2 Sn1 124.47(7) 2_455 . ?
 O2 Sr2 Sn1 120.71(7) 2_455 1_455 ?
 O2 Sr2 Sn1 94.04(10) 7 . ?
 O2 Sr2 O2 170.3(2) . 1_455 ?
 O2 Sr2 O2 94.14(11) . 7_565 ?
 O2 Sr2 O2 91.65(10) 1_455 7_565 ?
 O2 Sr2 O2 88.04(17) 2_455 . ?
 O2 Sr2 O2 87.94(9) 7 . ?
 O2 Sr2 O2 85.18(17) 2_455 1_455 ?
 O2 Sr2 O2 91.4(2) 2_455 7 ?
 O2 Sr2 O2 85.31(9) 7 1_455 ?
 O2 Sr2 O2 172.1(3) 7 7_565 ?
 O2 Sr2 O2 81.06(15) 2_455 7_565 ?
 O2 Sr2 O3 134.89(10) 2_455 7 ?
 O2 Sr2 O3 61.70(15) 7 7 ?
 O2 Sr2 O3 123.25(16) . 7 ?
 O2 Sr2 O3 66.44(15) 7 . ?
 O2 Sr2 O3 143.90(12) 2_455 . ?
 O2 Sr2 O3 58.88(15) 1_455 7 ?
 O2 Sr2 O4 129.03(14) 7 7_665 ?
 O2 Sr2 O4 127.52(11) 2_455 . ?
 O2 Sr2 O4 62.02(12) . 7_665 ?
 O2 Sr2 O4 124.58(12) 2_455 7_665 ?
 O3 Sr2 Sn1 89.44(7) . 1_455 ?
 O3 Sr2 Sn1 36.23(4) 7 1_455 ?
 O3 Sr2 Sn1 37.37(5) . . ?
 O3 Sr2 Sn1 94.79(6) 7 . ?
 O3 Sr2 Sn1 36.71(4) 7 7 ?
 O3 Sr2 Sn1 37.25(5) . 7 ?
 O3 Sr2 O2 118.92(16) . 1_455 ?
 O3 Sr2 O2 121.24(14) . 7_565 ?
 O3 Sr2 O2 122.55(13) 7 7_565 ?
 O3 Sr2 O2 64.11(16) . . ?
 O3 Sr2 O3 60.05(6) . 7 ?
 O3 Sr2 O4 63.56(6) . 7_665 ?
 O4 Sr2 Sn1 36.04(5) . 1_455 ?
 O4 Sr2 Sn1 98.92(7) 7_665 7 ?
 O4 Sr2 Sn1 93.42(7) . . ?
 O4 Sr2 Sn1 37.22(4) 7_665 . ?
 O4 Sr2 Sn1 97.11(7) 7_665 1_455 ?
 O4 Sr2 Sn1 93.51(7) . 7 ?
 O4 Sr2 O2 63.32(12) . 1_455 ?
 O4 Sr2 O2 60.64(14) . 7_565 ?
 O4 Sr2 O2 126.37(13) . . ?
 O4 Sr2 O2 58.24(13) 7_665 7_565 ?
 O4 Sr2 O2 123.65(15) . 7 ?
 O4 Sr2 O2 127.66(12) 7_665 1_455 ?
 O4 Sr2 O3 99.87(10) 7_665 7 ?
 O4 Sr2 O3 88.44(12) . . ?
 O4 Sr2 O3 62.05(6) . 7 ?
 O4 Sr2 O4 64.56(6) . 7_665 ?
 Sn1 O1 Sn1 166.1(3) . 3_655 ?
 Sn1 O1 Sr1 89.75(3) 3_655 1_655 ?
 Sn1 O1 Sr1 83.07(16) 3_655 5_655 ?
 Sn1 O1 Sr1 96.93(16) 3_655 5_665 ?
 Sn1 O1 Sr1 89.75(3) . . ?
 Sn1 O1 Sr1 83.06(16) . 5_655 ?
 Sn1 O1 Sr1 96.94(16) . 5_665 ?
 Sn1 O1 Sr1 89.10(3) . 1_655 ?
 Sn1 O1 Sr1 89.10(3) 3_655 . ?
 Sr1 O1 Sr1 180.0 5_665 5_655 ?
 Sr1 O1 Sr1 94.76(11) 5_665 . ?
 Sr1 O1 Sr1 170.5(2) 1_655 . ?
 Sr1 O1 Sr1 94.76(11) 5_665 1_655 ?
 Sr1 O1 Sr1 85.24(11) . 5_655 ?
 Sr1 O1 Sr1 85.24(11) 1_655 5_655 ?
 Sn1 O2 Sr2 168.8(2) . 2 ?
 Sn1 O2 Sr2 91.5(3) . 7_655 ?
 Sn1 O2 Sr2 86.57(17) . . ?
 Sn1 O2 Sr2 81.06(13) . 7_665 ?
 Sn1 O2 Sr2 85.45(16) . 1_655 ?
 Sr2 O2 Sr2 87.77(9) . 7_665 ?
 Sr2 O2 Sr2 172.1(3) 7_655 7_665 ?
 Sr2 O2 Sr2 91.40(10) 7_655 1_655 ?
 Sr2 O2 Sr2 99.47(17) 2 7_655 ?
 Sr2 O2 Sr2 85.55(9) 1_655 7_665 ?
 Sr2 O2 Sr2 94.31(12) 7_655 . ?
 Sr2 O2 Sr2 91.80(17) 2 1_655 ?
 Sr2 O2 Sr2 94.97(18) 2 . ?
 Sr2 O2 Sr2 87.89(19) 2 7_665 ?
 Sr2 O2 Sr2 170.3(2) . 1_655 ?
 Sn1 O3 Sn1 164.4(2) . 7 ?
 Sn1 O3 Sr1 88.57(9) 7 5_655 ?
 Sn1 O3 Sr1 97.62(11) . . ?
 Sn1 O3 Sr1 89.59(9) . 5_655 ?
 Sn1 O3 Sr1 97.94(11) 7 . ?
 Sn1 O3 Sr2 89.46(9) . . ?
 Sn1 O3 Sr2 83.10(10) 7 7_655 ?
 Sn1 O3 Sr2 89.86(9) 7 . ?
 Sn1 O3 Sr2 81.33(10) . 7_655 ?
 Sr1 O3 Sr1 95.14(9) . 5_655 ?
 Sr1 O3 Sr2 177.08(11) . 7_655 ?
 Sr1 O3 Sr2 82.14(9) 5_655 7_655 ?
 Sr1 O3 Sr2 94.16(10) . . ?
 Sr2 O3 Sr1 170.69(15) . 5_655 ?
 Sr2 O3 Sr2 88.56(10) . 7_655 ?
 Sn1 O4 Sn1 166.5(2) 1_455 7_565 ?
 Sn1 O4 Sr1 83.32(11) 1_455 5_565 ?
 Sn1 O4 Sr1 91.12(9) 7_565 . ?
 Sn1 O4 Sr1 90.95(9) 1_455 . ?
 Sn1 O4 Sr1 83.57(10) 7_565 5_565 ?
 Sn1 O4 Sr2 86.22(9) 7_565 7_565 ?
 Sn1 O4 Sr2 88.90(10) 1_455 7_565 ?
 Sn1 O4 Sr2 96.63(11) 7_565 . ?
 Sn1 O4 Sr2 96.56(11) 1_455 . ?
 Sr1 O4 Sr1 85.71(8) . 5_565 ?
 Sr2 O4 Sr1 178.40(12) . 5_565 ?
 Sr2 O4 Sr1 167.47(14) 7_565 . ?
 Sr2 O4 Sr1 81.82(9) 7_565 5_565 ?
 Sr2 O4 Sr1 92.70(11) . . ?
 Sr2 O4 Sr2 99.77(11) . 7_565 ?

_shelx_res_file
;
TITL SrSnO_I19VT_26_410_pnab in Pnab
    srsno_i19vt_26_410_pnab.res
    created by SHELXL-2019/3 at 11:39:29 on 14-Jan-2025
REM Pnab (#60 with fixed user cell
CELL 0.6889 5.700016 5.722217 20.694458 90 90 90
ZERR 4 0.000277 0.000325 0.001258 0 0 0
LATT 1
SYMM 0.5+X,0.5-Y,0.5-Z
SYMM 0.5-X,+Y,-Z
SYMM -X,0.5-Y,0.5+Z
SFAC O Sr Sn
DISP O 0.0101 0.0057 30.1044
DISP Sn -0.681 1.3529 5641.0613
DISP Sr -1.161 3.0594 12162.7002
UNIT 28 12 8

L.S. 10
PLAN  5
SIZE 0.05 0.05 0.015
TEMP 146.85
CONF
LIST 4
MORE -1
fmap 2
acta
OMIT 0 0 -10
OMIT 0 0 -4
OMIT 0 2 0
OMIT 1 1 -5
OMIT 2 0 0
REM <olex2.extras>
REM <HklSrc "%.\\SrSnO_I19VT_26_410_pnab.hkl">
REM </olex2.extras>

WGHT    0.177800
FVAR       1.16287
SN1   3    0.752035    0.250226    0.098271    11.00000    0.02222    0.02284 =
         0.02442   -0.00005   -0.00001    0.00000
SR1   2    0.250000    0.251941    0.000000    10.50000    0.02874    0.02888 =
         0.02923    0.00000   -0.00048    0.00000
SR2   2    0.259243    0.243292    0.187150    11.00000    0.03025    0.03017 =
         0.02773    0.00049   -0.00006    0.00112
O1    1    0.750000    0.293455    0.000000    10.50000    0.04563    0.04090 =
         0.02341    0.00000    0.00117    0.00000
O2    1    0.748006    0.216083    0.196076    11.00000    0.04369    0.03951 =
         0.02667    0.00077    0.00059   -0.00121
O3    1    0.477234    0.024836    0.089090    11.00000    0.02997    0.03251 =
         0.04387    0.00190    0.00010   -0.00797
O4    1    0.027029    0.474425    0.104204    11.00000    0.03155    0.03386 =
         0.04675    0.00344   -0.00034   -0.00901
HKLF 4


REM  SrSnO_I19VT_26_410_pnab in Pnab
REM wR2 = 0.2274, GooF = S = 1.007, Restrained GooF = 1.007 for all data
REM R1 = 0.0813 for 1131 Fo > 4sig(Fo) and 0.0859 for all 1481 data
REM 56 parameters refined using 0 restraints

END

WGHT      0.1779      0.0000

REM Highest difference peak  5.890,  deepest hole -4.355,  1-sigma level  1.023
Q1    1   0.8397  0.1713  0.0990  11.00000  0.05    5.89
Q2    1   0.8393  0.3272  0.1001  11.00000  0.05    5.87
Q3    1   0.6635  0.3287  0.0975  11.00000  0.05    5.80
Q4    1   0.6625  0.1719  0.0961  11.00000  0.05    5.68
Q5    1   0.3367  0.1671  0.1866  11.00000  0.05    3.95
;
_shelx_res_checksum                58514
_shelx_hkl_file
;
   0   0  -2 32284.5 2602.88   6
   0   0   2 24575.8 2568.40   5
   0   0  -2 27283.9 2578.90   5
   0   0  -2 20801.3 2571.88   3
   0   0   2 33027.1 2609.44   1
   0   0   2 30637.8 2633.76   1
   0   0  -2 34607.0 2634.08   1
   0   0  -2 31406.7 2613.28   1
   0   0  -3 25.4406 30.6412   1
   0   0   3-26.4860 45.0984   1
   0   0  -3 22.1582 18.8909   1
   0   0   3 21.9103 26.3952   1
   0   0  -3 39.7528 37.8436   6
   0   0   3 75.5098 39.3708   6
   0   0   3-11.4328 19.4920   2
   0   0  -3-14.4180 30.0784   2
   0   0  -3 15.1377 22.3424   5
   0   0   3-12.9809 19.1674   5
   0   0  -3 19.2248 28.3617   4
   0   0   3 22.3871 26.9686   4
   0   0  -3 17.2350 20.7739   3
   0   0  -4 161468. 13948.4   1
   0   0   4 161371. 13943.1   1
   0   0  -4 187005. 13984.7   1
   0   0   4 146875. 13965.1   1
   0   0  -4 163702. 13926.0   6
   0   0   4 149817. 13923.3   6
   0   0   4 143528. 13890.7   5
   0   0  -4 132014. 13902.2   5
   0   0  -4 147672. 13917.7   4
   0   0  -4 125847. 13896.9   3
   0   0   4 150336. 13883.4   2
   0   0   5-31.6256 46.6228   1
   0   0  -5 31.4329 37.8359   1
   0   0  -5-27.4547 33.0478   1
   0   0   5-26.3489 31.7168   1
   0   0  -5 22.5887 38.4527   6
   0   0   5-20.9609 35.6818   6
   0   0   5 12.9726 27.0473   2
   0   0  -5-19.0863 22.9759   5
   0   0   5 25.4101 43.2552   4
   0   0   5 14.9458 28.4463   5
   0   0  -5-19.9211 29.3692   4
   0   0  -5-20.1627 34.3232   3
   0   0  -6 4244.75 461.673   1
   0   0   6 3972.37 441.544   1
   0   0   6 4166.51 459.124   1
   0   0  -6 3609.84 431.639   1
   0   0   6 3643.06 412.816   6
   0   0  -6 3931.69 423.798   6
   0   0  -6 3716.99 409.209   5
   0   0   6 3367.53 386.815   5
   0   0  -6 3383.74 398.654   4
   0   0   6 4376.90 441.279   4
   0   0   6 3034.92 407.772   3
   0   0  -6 3229.69 400.903   3
   0   0   6 3845.35 387.323   2
   0   0   7 30.1840 57.4731   1
   0   0   7 25.5637 37.7287   1
   0   0  -7 26.0612 38.4613   1
   0   0   7 19.3894 40.4633   6
   0   0  -7 62.1181 46.6616   6
   0   0   7 12.8351 34.5924   2
   0   0  -7 19.5024 40.6987   5
   0   0   7-14.6679 17.7476   5
   0   0  -7 48.8526 48.0454   4
   0   0  -7-18.8155 32.0793   3
   0   0   7 22.6888 33.4960   3
   0   0   8 8958.11 878.429   1
   0   0  -8 9225.55 865.775   1
   0   0  -8 8377.39 878.167   1
   0   0  -8 8127.78 832.441   6
   0   0   8 8205.94 809.053   5
   0   0  -8 8626.81 836.404   5
   0   0   8 10139.1 858.555   4
   0   0  -8 8353.39 815.860   4
   0   0   8 6995.92 832.484   3
   0   0   8 7566.90 802.487   2
   0   0   9 22.5757 38.4291   1
   0   0  -9 22.5679 50.8193   1
   0   0  -9 36.2316 37.7679   6
   0   0   9-23.3706 28.1304   2
   0   0  -9-17.7653 26.1894   5
   0   0   9-20.4023 30.0767   3
   0   0   9 26.5268 31.9294   1
   0   0  -9-24.8024 29.8538   1
   0   0 -10 892192. 78119.2   1
   0   0  10 851682. 78136.4   1
   0   0 -10 974578. 78136.3   1
   0   0  10 868727. 78118.9   1
   0   0 -10 814888. 78093.6   6
   0   0 -10 747597. 78090.4   5
   0   0  10 999999. 78113.6   4
   0   0  10 795874. 78102.9   3
   0   0  10 862001. 78076.7   2
   0   0  11 18.8949 27.8850   1
   0   0 -11 18.7382 22.5924   1
   0   0 -11 73.3609 39.5112   6
   0   0  11 10.5864 25.5185   2
   0   0 -11-15.3740 18.5513   5
   0   0  11-15.2458 25.9848   4
   0   0  11 17.5698 25.9340   3
   0   0  11 22.1588 32.6922   1
   0   0  11 10.7474 20.4959   2
   0   0 -11-20.1202 29.6895   1
   0   0  12 94673.7 8850.16   1
   0   0 -12 94748.4 8840.13   1
   0   0 -12 92122.8 8816.77   6
   0   0 -12 98302.5 8823.14   5
   0   0  12 103691. 8806.13   2
   0   0  12 97678.2 8822.02   4
   0   0  12 85796.5 8823.68   3
   0   0  12 99178.5 8805.03   2
   0   0  13-15.8808 19.1173   1
   0   0 -13 15.7059 26.7367   1
   0   0 -13 12.2434 23.3029   6
   0   0  13-9.03741 17.2021   2
   0   0  13 12.6586 24.0930   4
   0   0  13 14.8902 31.0443   3
   0   0 -13-16.6778 24.5877   1
   0   0  13 8.53225 20.5419   2
   0   0  13-19.0165 32.3718   1
   0   0 -14 56194.3 5650.90   6
   0   0 -14 65335.0 5661.14   5
   0   0  14 67103.7 5661.93   4
   0   0  14 57526.9 5664.12   1
   0   0 -14 63335.1 5669.30   1
   0   0  14 60419.5 5663.38   3
   0   0  14 62460.3 5640.33   2
   0   0  15-12.6695 24.1119   3
   0   0 -15-11.1450 16.4297   5
   0   0  15 10.6921 15.7621   4
   0   0 -15 13.9974 23.8268   1
   0   0 -15 13.5959 20.0427   1
   0   0 -16 1549.61 180.996   5
   0   0  16 1461.42 165.804   2
   0   0  16 1412.26 179.234   4
   0   0  16 1416.68 182.871   3
   0   0  16 1571.17 190.080   1
   0   0 -16 1780.38 193.139   1
   0   0 -16 1611.49 189.754   1
   0   0  16 2130.20 216.138   1
   0   0 -17-11.4506 19.4977   1
   0   0  17-12.1256 14.6035   1
   0   0  17-5.75581 20.2045   2
   0   0 -17 8.77421 14.9439   6
   0   0  17-9.35888 17.8182   4
   0   0 -17-9.62399 16.3897   5
   0   0  17 14.5906 17.5690   1
   0   0 -17-12.0702 17.8004   1
   0   0  17-10.9980 24.7705   3
   0   0  18 262.700 59.0509   1
   0   0 -18 114.440 42.5609   1
   0   0  18 159.784 35.3758   2
   0   0 -18 181.353 42.0315   6
   0   0 -18 179.396 42.2748   5
   0   0  18 245.700 59.0990   1
   0   0  18 224.727 48.5139   3
   0   0 -19 10.6119 15.6461   1
   0   0  19 11.1501 18.9818   1
   0   0 -19 7.64158 13.0104   6
   0   0  19-5.01278 11.2910   2
   0   0  19-8.33028 12.2831   4
   0   0 -19-8.37009 12.3418   5
   0   0  19 9.50989 16.1901   3
   0   0  19 13.6022 30.6310   1
   0   0 -19 10.4945 15.4730   1
   0   0 -20 47155.1 4296.49   6
   0   0 -20 47792.9 4299.47   5
   0   0  20 45779.4 4285.59   2
   0   0  20 47271.3 4302.23   4
   0   0  20 39120.4 4300.91   3
   0   0 -20 49016.1 4309.69   1
   0   0  20 43807.8 4309.23   1
   0   0  20 55341.6 4328.91   1
   0   0 -20 52733.7 4311.87   1
   0   0 -21-9.37417 13.8194   1
   0   0 -21-6.83299 13.0044   6
   0   0  21 4.57382 11.6788   2
   0   0 -21-7.36275 10.8543   5
   0   0  21 7.70904 11.3648   4
   0   0  21 8.50119 12.5325   3
   0   0 -21-9.50669 14.0147   1
   0   0  21 12.3274 25.7003   1
   0   0 -22 30141.9 2980.20   6
   0   0 -22 33037.6 2984.74   5
   0   0  22 31780.2 2973.86   2
   0   0  22 33853.0 2989.62   4
   0   0  22 29727.3 2987.65   3
   0   0 -22 37591.5 2997.14   1
   0   0  22 32082.0 2994.35   1
   0   0  22 37439.0 3012.57   1
   0   0 -22 31312.2 2992.79   1
   0   0 -23 8.49935 14.4685   1
   0   0  23-9.43499 13.9095   1
   0   0 -23-6.21349 10.5777   6
   0   0  23 4.45153 12.5666   2
   0   0  23-7.20774 13.7181   4
   0   0  23 7.79689 9.38580   3
   0   0 -23-8.79303 16.7350   1
   0   0  23-11.2296 19.1158   1
   0   0 -24 9993.84 961.867   6
   0   0 -24 10421.6 964.530   5
   0   0  24 9234.36 967.360   3
   0   0 -24 11936.9 976.435   1
   0   0  24 11636.3 987.952   1
   0   0  24 9755.09 973.620   1
   0   0 -25-5.67053 10.7955   6
   0   0 -25 7.58389 14.4360   1
   0   0 -25 5.89651 8.69697   5
   0   0  25 6.75790 11.5069   4
   0   0  25 6.91474 10.1974   3
   0   0 -26 159.531 30.2116   5
   0   0  26 124.034 31.0306   3
   0   0 -26 134.080 28.3934   6
   0   0 -27 5.42748 6.53305   5
   0   0  27-6.37209 10.8469   4
   0   0 -27-5.08581 9.67919   6
   0   0  27 6.17290 11.7481   3
   0   0  28 472.712 72.0763   3
   0   0  28 614.327 78.8661   4
   0   0 -28 701.452 75.6092   5
   0   0 -29 4.73967 8.08144   6
   0   0  29 5.53731 6.68130   3
   0   0 -30 3127.92 311.453   5
   0   0  30 3241.81 314.926   3
   0   0 -30 3292.18 312.237   6
   0   0 -31-8.89070 10.0131   6
   0   0 -31 4.49298 6.62780   5
   0   0 -32 8571.61 827.461   5
   0   0 -32 9259.40 828.854   6
   0  -1   0 6.45086 12.2770   5
   0   1   0 6.79079 10.0109   5
   0  -1   0 16.2601 27.6784   2
   0  -1   0 5.96239 15.2241   4
   0   1   0 6.35417 10.8163   4
   0  -1   0-7.39756 10.9054   3
   0   1   0-7.28452 10.7387   3
   0   1   0-7.35763 12.5244   6
   0  -1   0-6.86541 10.1209   6
   0  -1  -1 19.9685 13.9038   6
   0   1  -1 8.01247 13.6666   6
   0  -1   1 7.27337 10.7572   6
   0   1  -1 12.2395 12.7878   5
   0  -1  -1 7.34452 15.3363   5
   0   1   1 7.73555 13.1962   5
   0  -1   1 10.9122 10.4199   5
   0   1  -1 30.2718 44.6342   2
   0  -1  -1 33.6923 25.3047   2
   0   1   1-21.5640 31.8007   2
   0  -1   1-20.1492 34.3095   2
   0  -1  -1 15.3834 16.0590   4
   0  -1   1 4.70746 9.00082   4
   0   1   1 16.4867 17.2075   4
   0   1  -1 5.12747 9.79675   4
   0  -1   1 8.41405 14.3488   3
   0   1   1-7.86456 13.4153   3
   0  -1  -1 21.5440 14.9967   3
   0   1   2 12.1732 13.7060   1
   0   1  -2-6.91322 13.1569   1
   0  -1   2-15.7187 23.1720   1
   0  -1  -2 13.1379 15.8135   1
   0   1  -2-14.1649 24.1119   1
   0  -1  -2-5.03996 9.59178   1
   0  -1   2 7.30783 13.9079   1
   0  -1   2 14.5716 12.4021   6
   0   1  -2 5.82024 8.58003   5
   0  -1  -2-7.61721 12.9662   5
   0  -1  -2-7.56237 12.8729   6
   0  -1   2 5.01407 6.03521   5
   0  -1   2-22.6987 27.3214   2
   0   1   2-15.5953 32.5129   2
   0  -1  -2 7.07725 17.0371   2
   0   1  -2-32.4547 27.6226   2
   0  -1  -2 9.46727 11.3953   4
   0  -1   2-3.66610 8.25544   4
   0  -1   2-3.69153 7.02551   4
   0  -1  -2 7.12525 13.5604   3
   0   1   2 7.78954 11.4831   3
   0  -1   2-6.72949 9.92041   3
   0   1  -2-6.96399 8.38224   3
   0  -1  -3 771.118 96.9786   1
   0  -1   3 1003.75 114.590   1
   0   1  -3 614.845 97.9293   1
   0  -1  -3 753.825 121.671   1
   0   1   3 743.768 98.3461   1
   0   1  -3 431.205 102.028   1
   0   1   3 749.054 110.813   1
   0  -1  -3 637.976 82.4046   6
   0   1   3 604.145 80.0114   6
   0  -1   3 715.138 83.0479   6
   0  -1   3 531.631 70.9567   5
   0  -1  -3 633.262 81.6464   5
   0   1  -3 472.056 70.3905   5
   0   1  -3 486.031 139.585   2
   0  -1  -3 576.590 93.4296   4
   0  -1   3 539.302 65.4091   4
   0   1   3 584.063 97.8682   4
   0   1   3 582.227 83.3950   3
   0  -1  -3 600.034 80.6028   3
   0   1  -3 542.746 65.5234   4
   0  -1   3 588.193 77.0584   3
   0   1  -3 594.621 77.2509   3
   0   1   4 18.7280 27.6087   1
   0   1  -4-18.6636 27.5137   1
   0  -1  -4-22.4307 38.1825   1
   0  -1   4 24.8697 36.6625   1
   0  -1   4-18.8023 27.7182   1
   0   1  -4-23.2518 19.7904   1
   0   1   4-19.2128 28.3233   1
   0  -1   4-7.07165 14.7437   6
   0   1  -4 9.26098 13.6531   6
   0   1  -4 5.83889 12.1738   5
   0   1   4-7.47793 12.7300   6
   0  -1  -4-7.23262 13.7656   6
   0  -1   4-23.5142 28.3033   2
   0  -1   4 5.28281 11.0146   5
   0  -1  -4-8.65568 16.4737   5
   0   1   4-16.9547 32.2677   4
   0   1  -4 3.21487 6.12025   4
   0  -1   4-2.80826 6.32555   4
   0   1  -4 6.58763 12.5381   3
   0   1   4-9.63454 16.4009   3
   0  -1  -4-7.71648 13.1361   3
   0  -1   5 908.807 145.766   1
   0   1  -5 601.037 112.480   1
   0   1   5 628.291 118.184   1
   0   1   5 600.245 112.922   1
   0  -1  -5 398.292 104.012   1
   0   1  -5 607.767 120.894   1
   0  -1   5 528.632 72.1171   6
   0   1  -5 374.678 72.3059   6
   0  -1  -5 476.165 70.5014   6
   0   1   5 444.691 68.4853   6
   0   1  -5 495.507 68.1964   5
   0  -1   5 762.038 125.155   2
   0   1  -5 675.633 152.298   2
   0  -1  -5 652.314 104.252   4
   0   1  -5 548.539 60.6348   4
   0   1   5 501.868 102.795   4
   0  -1   5 585.411 76.9833   3
   0   1  -5 518.415 70.5192   3
   0  -1  -5 468.436 72.9281   3
   0   1   6-26.1712 22.2747   1
   0  -1   6 26.3897 50.2233   1
   0   1  -6 25.0091 30.1024   1
   0  -1  -6 49.7928 47.3815   1
   0   1  -6 24.9201 36.7365   1
   0  -1  -6-22.3889 46.6762   1
   0   1   6 21.1895 36.0693   1
   0  -1   6 24.6941 29.7231   1
   0  -1  -6 22.1193 16.6030   6
   0   1  -6-10.5580 17.9721   6
   0   1   6-7.41159 12.6162   6
   0  -1   6 20.8316 35.4601   2
   0   1  -6-30.3382 44.7237   2
   0   1   6-21.2649 25.5956   4
   0  -1  -6-9.61386 18.2966   5
   0  -1  -6-16.8292 24.8091   4
   0   1  -6-6.84474 11.6513   5
   0  -1   6-5.47029 10.4108   5
   0  -1   6-3.57377 6.80142   4
   0  -1  -6 8.36956 14.2469   3
   0   1   6-11.3910 21.6788   3
   0   1  -6 7.44095 12.6662   3
   0  -1   6 8.88203 15.1192   3
   0   1  -7 4522.89 462.362   1
   0  -1  -7 4051.79 446.109   1
   0  -1   7 5476.85 485.432   1
   0   1   7 4277.60 463.107   1
   0   1  -7 4345.21 462.338   1
   0  -1  -7 6166.85 487.892   1
   0   1   7 4947.30 449.510   1
   0  -1   7 3685.95 445.105   1
   0   1  -7 3677.43 391.765   6
   0  -1  -7 3451.47 379.682   6
   0   1   7 3569.64 380.819   6
   0  -1  -7 4351.78 395.545   5
   0  -1   7 3609.75 373.118   5
   0  -1   7 3556.37 370.441   4
   0   1   7 4191.47 443.818   4
   0   1  -7 3996.55 369.049   4
   0  -1   7 3924.20 397.021   3
   0   1   7 3552.74 397.516   3
   0  -1  -7 3098.85 378.621   3
   0  -1   7 4442.84 431.227   2
   0   1  -7 5938.00 503.116   2
   0   1   8 26.9999 45.9617   1
   0   1  -8-23.7683 28.6118   1
   0  -1  -8-23.9183 45.5219   1
   0  -1   8 24.1353 45.9348   1
   0   1  -8 36.4298 25.3196   6
   0  -1  -8 8.79547 16.7442   6
   0   1  -8-22.9252 33.7982   1
   0  -1   8-24.3931 29.3637   1
   0   1   8-19.9303 33.9284   1
   0  -1   8 6.88537 13.1104   5
   0   1  -8-8.52226 14.5127   5
   0  -1  -8 11.0783 23.0998   5
   0   1   8-22.0968 26.6001   4
   0   1  -8 5.05603 10.5489   4
   0  -1   8 15.5972 18.7782   4
   0  -1   8-12.4247 21.1537   3
   0   1   8 13.8695 26.3989   3
   0  -1  -9 1667.20 190.713   6
   0   1  -9 1771.30 200.587   6
   0  -1  -9 1595.44 196.951   5
   0  -1   9 1232.31 175.850   5
   0  -1   9 1146.35 181.211   4
   0   1   9 2126.24 243.159   4
   0   1  -9 1608.47 172.867   4
   0   1   9 1880.90 216.406   3
   0  -1   9 1799.04 205.398   3
   0   1   9 2072.16 232.166   1
   0  -1   9 2173.03 253.444   1
   0  -1  -9 1999.31 247.826   1
   0   1   9 2470.12 286.130   1
   0   1  -9 1853.20 241.009   1
   0  -1  -9 2125.98 246.002   1
   0  -1  10-21.0078 30.9694   1
   0   1 -10 20.7090 30.5289   1
   0   1  10-25.0233 30.1197   1
   0  -1 -10-20.3157 34.5822   1
   0   1 -10-12.8835 24.5196   6
   0  -1 -10-10.9231 16.1031   6
   0   1  10 17.4987 25.7964   1
   0  -1 -10-19.8875 33.8532   1
   0  -1  10 21.7793 32.1066   1
   0   1 -10-19.9040 41.4960   1
   0   1 -10 21.2880 22.1909   5
   0   1  10-19.9485 29.4078   4
   0  -1 -10-13.2815 22.6085   5
   0   1 -10-5.72150 10.8897   4
   0  -1  10 11.0171 20.9675   4
   0  -1  10 14.5461 21.4438   3
   0   1  10 15.7293 26.7751   3
   0  -1 -11 433.609 92.3701   1
   0   1  11 559.368 112.309   1
   0   1 -11 588.396 103.562   1
   0   1 -11 338.327 67.9028   6
   0   1  11 165.559 35.9667   2
   0   1  11 276.591 40.5395   2
   0  -1 -11 454.484 88.0401   1
   0   1  11 530.788 92.1524   1
   0  -1  11 482.765 96.4799   1
   0   1 -11 422.142 88.7981   1
   0   1 -11 364.195 67.5393   5
   0  -1 -11 198.581 61.0184   5
   0  -1  11 352.907 63.5556   4
   0   1  11 533.999 96.9792   4
   0   1 -11 237.094 46.4459   4
   0  -1  11 277.164 67.7266   3
   0   1  11 357.696 79.7602   3
   0  -1  12-18.5049 27.2794   1
   0   1  12 14.7424 28.0571   1
   0   1 -12-16.8706 14.3589   1
   0   1  12 2.93379 5.58388   2
   0   1 -12-12.8817 15.5053   6
   0  -1 -12-12.9166 15.5473   6
   0  -1  12-9.97749 18.9887   4
   0  -1 -12 13.8394 16.6580   5
   0   1 -12 11.8883 24.7847   5
   0   1  12 21.5978 31.8389   1
   0  -1  12 17.6534 33.5971   1
   0   1 -12 17.3529 20.8871   1
   0   1  12-16.4303 27.9681   3
   0  -1  12-15.1407 18.2243   3
   0  -1  13 217.565 68.0264   1
   0  -1 -13 93.7190 41.1584   1
   0   1 -13 158.113 51.3685   1
   0   1  13 163.854 51.6674   1
   0   1  13 58.0996 19.3475   2
   0   1  13 68.3604 23.1245   2
   0   1 -13 87.7707 33.5913   6
   0  -1 -13 13.4942 19.1625   6
   0  -1 -13 97.2406 38.7463   5
   0   1  13 214.432 56.2345   4
   0   1 -13 109.209 38.6001   5
   0  -1  13 212.179 44.8830   4
   0  -1  13 162.440 48.9603   1
   0   1 -13 158.124 54.7843   1
   0  -1 -13 156.431 47.2285   1
   0  -1  13 195.637 53.7802   3
   0   1  13 16.3051 26.0987   3
   0   1  14-12.5235 15.0779   1
   0  -1  14-16.7039 28.4358   1
   0  -1 -14-14.1467 17.0312   1
   0   1  14-3.10338 8.76707   2
   0   1  14 3.76630 10.1427   2
   0  -1 -14-12.7742 24.3136   6
   0   1 -14-12.0425 14.4992   6
   0  -1 -14 13.0037 15.6558   5
   0   1  14 14.3334 21.1327   4
   0   1 -14 12.1411 14.6178   5
   0   1 -14-14.4279 24.5620   1
   0  -1 -14-14.5203 21.4082   1
   0  -1  14-15.3407 26.1157   1
   0  -1  14 10.7537 24.2180   2
   0   1  14-19.4097 23.3651   1
   0   1  14-15.9410 23.5022   3
   0  -1  15 108.082 46.0408   1
   0   1 -15 53.7293 33.0606   1
   0  -1 -15 125.061 41.5436   1
   0   1  15 98.1060 36.8059   1
   0   1  15 42.4124 15.9215   2
   0   1  15 31.0990 16.6518   2
   0   1 -15 68.6940 33.0437   6
   0  -1 -15 61.0895 30.2073   6
   0  -1  15 99.5249 33.8175   4
   0   1  15 78.3165 37.4833   4
   0   1 -15 95.4804 34.3868   5
   0  -1 -15 12.2869 24.3762   5
   0   1  15 108.154 46.5378   1
   0  -1 -15 94.3953 40.3502   1
   0  -1  15 49.2963 27.4143   2
   0   1 -15 160.224 43.0742   1
   0  -1  15 99.2804 45.6882   1
   0   1  15 138.564 45.9119   3
   0   1  16 11.3062 19.2458   1
   0  -1  16-15.1684 22.3609   1
   0  -1 -16-12.6493 24.0735   1
   0   1  16-3.87816 12.3505   2
   0  -1 -16-10.6365 15.6801   6
   0   1 -16-10.8051 13.0058   6
   0  -1 -16 11.2911 9.61022   5
   0   1  16 11.9223 20.2945   4
   0  -1  16 7.66445 13.0468   4
   0   1 -16-11.5726 17.0600   5
   0   1  16 17.8119 26.2578   1
   0  -1  16-9.14514 17.4046   2
   0  -1  16 13.7968 16.6067   1
   0  -1 -16 12.5704 23.9233   1
   0   1  16 14.7258 17.7250   3
   0  -1  17 325.175 73.1639   1
   0   1  17 219.708 54.8199   1
   0   1 -17 362.551 69.8898   1
   0  -1 -17 404.365 67.3690   1
   0   1  17 239.263 43.0921   2
   0   1  17 233.673 39.5521   2
   0  -1 -17 393.806 62.6198   6
   0   1 -17 223.247 52.9507   6
   0   1  17 354.338 67.4937   4
   0   1 -17 510.568 73.5910   5
   0  -1  17 390.131 57.0843   4
   0  -1  17 313.574 56.8512   2
   0   1  17 350.245 80.6623   1
   0   1 -17 384.444 66.9055   1
   0  -1 -17 345.039 66.7339   1
   0   1  17 335.538 69.4902   3
   0  -1 -18-10.5933 20.1606   1
   0   1  18 10.2794 15.1536   1
   0   1 -18-12.2043 20.7745   1
   0  -1  18-13.2347 19.5102   1
   0   1  18 3.60225 9.19786   2
   0   1  18 2.68884 7.23700   2
   0   1 -18 9.49683 16.1658   6
   0  -1 -18 8.74085 14.8789   6
   0  -1 -18-9.84066 11.8448   5
   0   1 -18-10.5622 12.7133   5
   0  -1  18-7.17446 14.9573   4
   0   1  18 10.5285 15.5208   4
   0  -1  18-12.0195 14.4674   1
   0  -1  18-7.60946 14.4820   2
   0   1 -18 10.7132 18.2363   1
   0   1  18 15.6880 18.8829   1
   0  -1 -18 11.1899 16.4959   1
   0   1  18-13.1664 15.8479   3
   0  -1  18 10.1926 17.3501   3
   0  -1  19 527.814 87.5101   1
   0   1 -19 537.437 83.5763   1
   0   1  19 468.944 74.1010   1
   0  -1  19 414.590 64.2449   2
   0   1  19 429.793 55.8968   2
   0   1 -19 541.223 74.4255   6
   0  -1 -19 425.338 67.5420   6
   0  -1  19 509.362 69.5975   4
   0   1  19 535.811 78.1456   4
   0  -1 -19 503.634 74.8476   5
   0   1 -19 529.463 79.5609   5
   0  -1  19 514.115 82.7619   1
   0   1 -19 308.850 66.0605   1
   0  -1  19 444.780 72.6546   3
   0   1  19 377.042 51.3771   2
   0   1  19 495.133 83.6194   3
   0  -1 -20-9.13354 19.0436   1
   0   1 -20-10.7514 20.4633   1
   0  -1  20-12.1535 20.6899   1
   0   1  20-8.93409 10.7572   1
   0  -1  20 6.42379 15.4666   2
   0   1  20 2.85719 10.0304   2
   0  -1 -20-7.38484 10.8901   6
   0   1  20-9.35164 15.9210   4
   0  -1  20-6.63751 13.8407   4
   0  -1 -20 8.54262 12.5964   5
   0   1 -20 9.24887 15.7461   5
   0   1  20-14.2353 29.6789   1
   0   1 -20 9.29691 13.7081   1
   0  -1  20-11.2638 13.5606   1
   0  -1 -20-10.2610 19.5301   1
   0   1  20-11.6034 19.7537   3
   0   1 -21 10.3105 17.7709   1
   0   1  21 43.3106 22.2924   1
   0  -1  21 34.5345 24.1605   1
   0  -1 -21 25.3693 17.8491   1
   0   1  21 16.4989 12.1913   2
   0  -1  21 36.2810 18.7645   2
   0   1 -21 23.8748 19.3599   6
   0  -1 -21 61.7944 22.8040   6
   0  -1 -21 15.8450 13.7712   5
   0   1 -21 43.4569 22.3666   5
   0  -1  21 21.2904 20.4504   1
   0  -1 -21 9.77799 18.8167   1
   0   1  21 54.2826 28.4291   1
   0  -1  21 24.5018 19.8579   3
   0   1  21 32.5753 24.6099   3
   0  -1  22 11.3578 13.6715   1
   0   1  22 8.13153 11.9880   1
   0   1 -22-9.76760 14.3997   1
   0  -1 -22-8.07243 9.71729   1
   0  -1  22 5.65469 14.4389   2
   0   1 -22-7.43625 16.7457   6
   0  -1  22-6.60574 11.2452   4
   0   1 -22-8.15978 9.82243   5
   0   1  22 8.25100 12.1641   4
   0   1  22-12.9914 19.1519   1
   0   1 -22-8.40568 14.3089   1
   0  -1  22 7.62655 14.5150   3
   0   1  22-10.0607 17.1261   3
   0  -1 -23 7.52587 13.1683   1
   0   1 -23 37.1658 21.1436   1
   0   1 -23 34.8210 14.8354   6
   0  -1 -23 18.2541 14.9615   6
   0   1  23 54.4679 22.1752   4
   0   1 -23 30.6726 16.2744   5
   0  -1 -23 20.8421 14.8011   5
   0  -1  23 63.9975 22.6640   4
   0  -1  23 37.3641 16.6612   2
   0  -1  23 19.4673 20.5203   1
   0   1 -23 55.5925 25.4742   1
   0  -1  23 35.6111 22.0677   3
   0  -1 -24 11.5662 13.0242   6
   0   1 -24-6.72066 15.1352   6
   0   1  24-7.43309 12.6545   4
   0  -1 -24 6.53031 9.62899   5
   0  -1  24 6.27144 11.9372   4
   0   1 -24 7.13871 13.5875   5
   0  -1  24-5.10829 10.6517   2
   0   1 -24-7.65283 13.0285   1
   0  -1  24-9.29010 15.8152   1
   0  -1  24 6.75288 9.95702   3
   0   1 -25 6.31062 9.33854   6
   0   1  25 14.1284 14.7499   4
   0   1 -25 20.1300 15.1317   5
   0  -1 -25 6.13486 9.08046   5
   0  -1  25 6.17862 11.7870   4
   0  -1  25 5.01804 12.8386   2
   0  -1  25 17.5863 16.7545   1
   0  -1  25 6.32657 12.0679   3
   0   1  25 8.20773 7.03306   3
   0  -1  26 4.80243 9.14014   2
   0  -1 -26 5.77066 6.94645   5
   0   1  26 7.70688 13.1191   3
   0  -1  26-6.08938 8.97721   3
   0  -1 -26-5.24636 7.73453   6
   0   1 -26-5.93642 8.75174   6
   0   1 -27 17.9813 16.1904   5
   0  -1 -27-5.44751 9.37426   5
   0  -1  27 28.6628 16.2403   3
   0   1  27 36.0525 17.4123   3
   0   1 -27 11.5259 9.90571   6
   0  -1 -27 9.88653 10.3970   6
   0   1  28 6.24872 7.52130   4
   0   1 -28 5.67112 9.65352   5
   0  -1 -28 5.13407 7.56849   5
   0   1  28 6.75524 8.13098   3
   0  -1  28-5.63919 9.59916   3
   0  -1 -28-4.83688 7.13038   6
   0   1 -28-5.45137 9.27946   6
   0   1  29 85.2150 24.1203   4
   0   1 -29 48.4675 18.4159   5
   0  -1 -29 68.2114 18.8298   5
   0   1  29 89.3905 24.0128   3
   0  -1  29 63.9729 19.3502   3
   0   1 -29 72.2681 20.7624   6
   0  -1 -29 91.5969 20.9780   6
   0   1  30-5.94745 8.76982   4
   0   1 -30 5.11042 11.5095   5
   0  -1 -30-4.67133 7.95416   5
   0   1  30-5.98300 8.82222   3
   0  -1  30 5.04977 8.59815   3
   0  -1 -30-4.46468 9.31007   6
   0   1 -30-5.00967 7.38780   6
   0   1  31 5.60536 6.74880   3
   0  -1  31-4.78581 8.14808   3
   0  -1 -31-4.23995 6.25245   6
   0  -1 -32-4.31034 8.20451   5
   0  -1 -32 4.14640 7.89258   6
   0   1 -32-4.52343 6.66993   6
   0  -1 -33 12.3533 7.91689   5
   0  -2   0 682066. 64964.9   6
   0   2   0 697879. 64970.5   6
   0   2   0 732809. 64967.6   5
   0  -2   0 723705. 64963.4   5
   0   2   0 733904. 64970.1   4
   0   2   0 737404. 64972.1   3
   0  -2   0 733650. 64969.8   3
   0   2   0 486841. 65056.9   2
   0  -2   0 770761. 65009.6   2
   0   2  -1 27.1350 24.5023   5
   0  -2  -1 36.9775 32.5594   5
   0   2   1 9.74939 22.1292   5
   0   2   1 74.0152 104.503   2
   0   2  -1 46.8279 56.4330   2
   0  -2   1 84.8215 69.9554   2
   0  -2  -1 62.2120 37.9230   4
   0   2  -1 74.3601 29.1270   4
   0  -2   1 7.37115 24.4563   4
   0   2   1 51.0308 38.9469   4
   0   2   1 10.6069 25.6850   3
   0  -2   1-10.1735 19.5602   3
   0   2  -1 41.7978 25.3081   6
   0   2   1 51.6069 27.9182   6
   0  -2   1 9.12705 17.5910   6
   0  -2  -1 8.48808 14.7135   6
   0   2  -2 415.205 53.6280   1
   0  -2   2 586.560 80.9055   1
   0   2  -2 478.486 78.8060   1
   0  -2  -2 380.689 65.7729   6
   0   2  -2 447.706 76.7961   6
   0   2   2 427.726 72.3552   5
   0  -2   2 401.618 62.8702   5
   0   2  -2 406.438 66.9021   5
   0  -2  -2 493.119 74.6101   5
   0   2  -2 433.536 158.920   2
   0   2   2 448.393 80.0950   4
   0  -2  -2 369.663 71.7690   4
   0  -2   2 549.320 69.5658   4
   0   2   2 494.983 79.8023   3
   0  -2   2 773.289 91.1444   3
   0  -2   2 346.016 63.8999   3
   0   2   3-4.39821 11.2306   1
   0  -2  -3-7.91980 16.5114   1
   0   2  -3-13.6587 23.2503   1
   0  -2  -3-3.65241 9.32636   1
   0  -2   3 5.44690 10.3667   1
   0   2   3 8.26630 15.7323   1
   0   2  -3-11.3914 13.7116   6
   0   2   3 10.3200 21.5152   5
   0  -2   3-6.28104 13.0950   5
   0  -2  -3 10.4115 17.7230   6
   0   2   3-21.2248 40.3939   2
   0   2  -3-47.4170 57.0738   2
   0  -2  -3-8.64322 20.8071   2
   0  -2   3 5.65058 12.7245   4
   0   2   3 13.0546 19.2449   4
   0  -2   3 5.67112 6.82677   4
   0  -2   3-8.55985 14.5711   3
   0  -2  -3-8.44907 10.1702   3
   0   2   3-11.0762 16.3285   3
   0  -2  -4 1938.12 311.647   1
   0   2   4 3195.33 321.347   1
   0  -2   4 3370.00 309.874   1
   0  -2   4 2584.30 329.333   1
   0  -2  -4 3173.54 294.876   1
   0   2  -4 3823.89 326.804   6
   0  -2  -4 3543.94 317.007   6
   0  -2   4 2563.31 293.981   5
   0   2  -4 3101.25 304.859   5
   0  -2   4 3085.22 293.438   4
   0   2   4 3070.12 334.024   4
   0  -2  -4 2833.09 304.202   3
   0  -2   4 2961.89 290.966   4
   0   2   4 2442.20 307.413   3
   0  -2   4 2736.39 302.897   3
   0  -2  -4 3379.62 303.205   2
   0  -2   5 18.9966 32.3401   1
   0   2  -5 9.08787 17.3024   1
   0  -2  -5-14.6124 21.5467   1
   0   2   5 8.77137 21.1211   1
   0  -2   5-11.3646 23.6978   1
   0  -2  -5 7.27321 18.5774   1
   0   2  -5-19.2273 32.7329   1
   0   2  -5-10.9786 20.8997   6
   0  -2   5 5.82223 13.1198   5
   0  -2  -5 9.58822 14.1431   6
   0   2  -5 40.8782 49.2056   2
   0  -2  -5 4.95717 11.9434   2
   0   2   5 16.3223 24.0668   4
   0  -2   5 7.97528 9.61190   4
   0  -2   5 4.02316 9.07264   4
   0  -2  -5 8.34748 20.1009   3
   0  -2   5 7.99738 19.2584   3
   0   2   5 10.6704 22.2509   3
   0   2  -6 27372.7 1967.00   1
   0   2   6 23043.4 1913.86   1
   0  -2   6 22779.3 1925.83   1
   0  -2   6 25672.2 1955.31   1
   0  -2  -6 25731.9 1937.29   1
   0   2   6 22485.1 1923.73   1
   0   2  -6 23122.5 1910.14   1
   0  -2  -6 24221.8 1903.95   1
   0   2  -6 20551.8 1897.59   6
   0  -2   6 18129.0 1874.56   5
   0  -2   6 18302.2 1868.34   4
   0   2   6 18663.5 1895.69   3
   0  -2  -6 18462.4 1867.33   2
   0  -2   6 20097.7 1885.73   3
   0   2  -6 33029.3 2108.23   2
   0   2   7 15.2637 31.8395   1
   0  -2   7 17.2954 25.5186   1
   0   2  -7 20.5355 39.0965   1
   0  -2   7 30.4556 30.4139   3
   0   2   7 32.2227 28.9283   3
   0   2  -7 6.76182 18.2303   5
   0  -2  -7 8.75986 11.5392   2
   0   2  -7 100.589 69.9107   2
   0   2   7 57.4460 43.1328   4
   0  -2  -7 9.97142 17.0070   5
   0  -2   7 10.6812 15.1132   5
   0   2  -7 6.48053 11.7489   4
   0  -2   7 8.70655 12.1478   4
   0  -2  -7 7.25676 12.2264   2
   0   2  -7-13.2788 27.7041   1
   0  -2   7-19.6265 40.9310   1
   0  -2  -7 17.1765 41.3629   1
   0   2   7 30.1430 44.4486   1
   0   2   8 7314.29 549.119   1
   0  -2   8 3883.24 536.256   1
   0  -2  -8 7249.30 560.608   1
   0   2   8 5357.02 546.241   1
   0  -2   8 7381.23 575.149   1
   0   2  -8 4927.20 527.102   1
   0   2  -8 6815.65 578.162   1
   0  -2  -8 6143.56 538.128   1
   0  -2  -8 5463.38 499.070   6
   0   2  -8 4879.88 492.158   5
   0  -2   8 5008.30 486.700   5
   0   2   8 5752.35 553.729   4
   0  -2   8 4409.58 476.210   4
   0  -2   8 5039.17 498.390   3
   0   2  -8 4854.75 478.977   4
   0   2   8 5958.74 517.405   3
   0   2  -8 8744.47 658.464   2
   0  -2   9 35.8544 45.9164   1
   0  -2  -9 16.5450 54.6573   1
   0   2  -9 45.2269 40.7357   1
   0   2   9 19.5392 55.2738   1
   0  -2  -9 119.125 33.1245   6
   0   2  -9-11.5456 19.9823   6
   0   2  -9 13.7089 16.8914   5
   0  -2   9-20.3822 34.8826   1
   0  -2  -9 15.2790 36.9582   1
   0   2  -9 19.2800 16.8022   1
   0   2   9-14.4206 24.8113   1
   0   2   9 19.5663 33.5014   4
   0  -2   9 24.3863 15.8862   4
   0   2  -9 29.6598 11.7864   4
   0   2   9 58.1188 31.4926   3
   0  -2   9 125.897 37.9719   3
   0   2 -10 248872. 23439.2   6
   0  -2 -10 260032. 23418.7   6
   0   2 -10 260516. 23417.0   5
   0  -2 -10 283899. 23434.8   5
   0   2  10 227094. 23459.2   4
   0   2 -10 259278. 23402.0   4
   0   2  10 264964. 23442.7   3
   0  -2  10 297393. 23433.7   3
   0   2 -10 298508. 23488.8   1
   0  -2  10 318027. 23481.1   1
   0   2  10 185582. 23454.3   1
   0  -2 -10 164585. 23434.0   1
   0   2 -10 241153. 23448.9   1
   0   2  10 323266. 23464.8   1
   0  -2  11-15.7147 23.1674   1
   0  -2 -11-15.2524 22.4858   1
   0  -2 -11-7.47807 12.7315   6
   0   2 -11 12.3094 18.1477   6
   0   2 -11 7.50547 12.7781   5
   0   2  11-12.8899 19.0033   1
   0  -2 -11-15.7661 26.8384   1
   0  -2  11-20.2396 17.2278   1
   0   2  11 18.7182 27.5947   4
   0  -2 -11-9.89727 16.8490   5
   0   2 -11 3.62585 9.26094   4
   0  -2  11 4.70088 13.2718   4
   0   2  11-12.9407 15.5779   3
   0  -2  11-10.4983 21.8880   3
   0   2 -12 30965.0 3085.71   6
   0  -2 -12 36006.7 3071.62   6
   0  -2 -12 32100.7 3078.76   5
   0   2 -12 30018.9 3068.12   5
   0   2 -12 33658.2 3053.13   4
   0   2  12 33297.5 3110.81   4
   0  -2  12 36121.8 3087.30   3
   0   2  12 36887.2 3103.08   3
   0  -2 -12 39430.0 3110.48   1
   0  -2  12 34099.9 3126.88   1
   0   2 -12 40237.6 3123.97   1
   0   2  12 36841.4 3091.22   1
   0   2 -12 35313.9 3099.77   1
   0  -2 -12 39423.6 3112.31   1
   0  -2  12 43747.9 3119.04   1
   0   2  13 40.4906 42.2185   1
   0  -2 -13-13.7110 20.2360   1
   0   2 -13 38.9824 36.6931   1
   0   2 -13 12.6121 28.4171   6
   0  -2 -13 8.38872 18.9152   6
   0   2 -13 8.62624 14.7162   5
   0  -2  13 18.5593 35.3346   1
   0  -2 -13 14.6199 21.5744   1
   0   2 -13 15.3840 22.6996   1
   0   2  13 16.7016 24.6403   4
   0  -2 -13-11.0003 16.2457   5
   0  -2  13 6.19807 13.9911   4
   0   2 -13 4.51709 7.75089   4
   0  -2  13 34.3847 25.8280   3
   0   2 -14 25469.8 2641.38   6
   0  -2 -14 27282.5 2630.68   6
   0  -2 -14 24907.0 2638.13   5
   0   2 -14 26236.9 2630.18   5
   0   2 -14 28354.2 2616.07   4
   0   2  14 31695.6 2668.05   4
   0  -2  14 27744.1 2619.94   4
   0  -2  14 27013.4 2642.18   3
   0  -2  14 32360.2 2679.61   1
   0  -2 -14 29111.4 2652.67   1
   0   2  14 28798.2 2640.32   1
   0  -2  14 29709.8 2651.66   1
   0  -2 -14 34887.1 2665.27   1
   0   2  14 34341.7 2692.68   1
   0   2 -14 31432.3 2654.74   1
   0   2 -14 28419.4 2663.63   1
   0   2 -15-11.5262 19.6367   1
   0   2  15 18.9190 22.7861   1
   0  -2 -15 12.3867 21.1002   1
   0  -2  15 12.5277 21.3401   1
   0  -2  15 34.3073 29.2104   1
   0   2  15 10.1215 17.2479   1
   0   2 -15 14.0873 26.8222   1
   0   2 -15-12.7257 15.3384   6
   0  -2 -15 28.9260 21.7271   6
   0   2 -15 10.0378 19.1204   5
   0  -2 -15 12.5160 10.6828   5
   0   2  15 14.8295 30.9269   4
   0  -2  15 5.58914 9.54792   4
   0   2 -15-5.34692 12.0672   4
   0  -2  15 12.0101 14.4784   3
   0  -2 -16 3744.45 419.146   6
   0   2 -16 3439.65 424.654   6
   0  -2 -16 2329.28 410.757   5
   0  -2  16 4838.14 430.237   2
   0  -2  16 4640.42 408.228   4
   0   2  16 4822.98 460.158   3
   0  -2  16 2864.45 417.037   3
   0   2 -16 4792.91 431.981   1
   0   2 -16 5094.83 446.616   1
   0  -2 -16 5752.30 443.820   1
   0   2  16 5402.14 472.652   1
   0  -2  16 5246.43 440.643   1
   0   2  16 4487.79 424.202   1
   0  -2 -17-10.7814 18.3578   6
   0   2 -17-12.2265 14.7233   6
   0   2 -17 10.9585 16.1608   5
   0   2  17 9.20679 17.5275   1
   0  -2  17-15.2918 26.0339   1
   0  -2 -17 10.6447 15.6984   1
   0   2  17 12.5824 23.9502   4
   0  -2 -17-12.2604 14.7640   5
   0  -2 -17-11.1518 21.2282   1
   0  -2  17 9.48059 22.8270   2
   0  -2  17 21.7496 20.7011   1
   0   2 -17 9.92982 18.9031   1
   0  -2  17 24.5855 25.6317   3
   0   2  17 17.3418 29.5230   3
   0   2 -18 94.1635 35.2150   6
   0  -2 -18 66.8708 29.0792   6
   0   2 -18 33.6669 24.1488   5
   0  -2 -18 50.1920 24.8949   1
   0   2 -18 63.7478 31.2696   1
   0  -2  18 43.4525 35.3773   1
   0   2  18 25.6695 18.8148   1
   0  -2 -18 103.560 37.1289   5
   0  -2  18 85.5062 24.3798   4
   0   2  18 81.1207 34.6870   4
   0  -2 -18 76.1460 31.2839   1
   0  -2  18 75.4251 30.9986   1
   0  -2  18 71.2803 27.9892   2
   0   2 -18 66.2972 27.3961   1
   0   2  18 49.3610 34.8201   1
   0  -2  18 46.8213 25.1256   3
   0   2  18 34.6468 30.0889   3
   0   2 -19 11.2172 16.5381   6
   0  -2 -19-10.4764 21.8427   6
   0   2 -19-11.2569 16.5966   5
   0  -2 -19 9.20891 19.2004   1
   0   2  19-8.24232 14.0327   1
   0  -2  19-14.2729 21.0423   1
   0   2 -19-12.0874 23.0055   1
   0   2  19-10.7702 15.8793   4
   0  -2 -19 10.8943 16.0621   5
   0  -2  19 5.12789 11.5501   4
   0   2  19 16.9927 20.4550   3
   0  -2 -19 20.8196 23.4425   1
   0   2 -19 8.81709 18.3836   1
   0  -2  19 8.15086 16.9948   2
   0   2  19 15.5635 18.7348   1
   0  -2 -20 36789.5 2823.36   1
   0   2 -20 29334.8 2822.59   6
   0  -2 -20 26919.4 2815.38   6
   0   2 -20 27269.4 2822.25   5
   0  -2  20 31132.1 2803.62   4
   0   2  20 32962.6 2825.25   4
   0  -2  20 26900.0 2816.78   3
   0   2  20 31056.5 2851.13   3
   0   2 -20 32246.6 2818.89   1
   0   2  20 33845.3 2851.50   1
   0  -2  20 32689.0 2823.88   1
   0  -2 -20 28930.9 2820.89   1
   0  -2  20 29953.5 2837.70   1
   0   2 -21 11.1650 19.0105   1
   0   2 -21 9.94665 20.7414   6
   0   2 -21 10.7005 9.11813   5
   0  -2  21-7.00828 14.6175   2
   0   2  21-9.23525 11.1249   4
   0  -2  21 5.20305 9.91208   4
   0  -2 -21 9.36685 15.9506   5
   0   2  21-15.5547 13.2462   3
   0  -2  21 9.09611 10.9575   3
   0  -2  21 9.04761 13.3451   1
   0   2 -21 15.3921 13.1079   1
   0  -2 -22 22846.4 2302.98   6
   0   2 -22 26738.7 2314.73   6
   0   2 -22 26745.8 2319.08   5
   0  -2 -22 26114.6 2311.80   5
   0  -2  22 26269.0 2297.36   4
   0   2  22 25645.2 2310.59   4
   0   2 -22 25982.8 2306.01   1
   0  -2  22 23112.5 2307.61   1
   0   2  22 28106.5 2342.28   3
   0  -2  22 23005.2 2305.93   3
   0  -2  22 23258.8 2300.44   2
   0  -2  23 6.20967 12.9486   2
   0  -2 -23-8.06690 13.7343   5
   0   2  23-8.10954 11.9578   4
   0   2 -23 8.66315 12.7738   6
   0  -2 -23 6.79377 10.0187   6
   0   2  23 13.5577 23.0798   3
   0  -2  23 7.76307 14.7767   3
   0  -2 -24 9835.44 858.577   5
   0   2 -24 10447.3 867.034   5
   0  -2  24 8115.75 847.312   2
   0  -2  24 8270.33 852.377   3
   0   2  24 10883.3 886.263   3
   0  -2 -24 8735.49 850.541   6
   0   2 -25-8.45335 7.20887   5
   0   2  25-7.19414 10.6150   4
   0  -2 -25-6.90088 10.1831   5
   0   2 -25 7.64886 11.2847   6
   0  -2 -25-5.86395 9.99194   6
   0   2  25-11.4538 16.8909   3
   0  -2  25-6.65864 8.02738   3
   0   2 -26 70.5479 27.5107   5
   0  -2  26 53.4753 21.0081   2
   0  -2 -26 89.6825 25.5730   5
   0   2  26 95.1036 26.9133   4
   0   2 -26 156.456 31.7034   6
   0  -2 -26 94.0633 25.3699   6
   0   2 -27 7.27083 10.7281   5
   0  -2 -27-5.97019 8.81282   5
   0   2  27-6.50797 11.0874   4
   0  -2  27-5.17559 11.6634   2
   0   2 -27-6.62668 9.77944   6
   0  -2 -27-5.13562 9.78441   6
   0   2  27-9.70544 11.6909   3
   0   2  28 587.978 78.7581   4
   0  -2 -28 514.608 72.8273   6
   0   2 -28 685.737 81.6216   6
   0  -2 -29 5.19335 10.8275   5
   0  -2 -29 4.66431 7.94033   6
   0   2 -29-5.76967 8.50605   6
   0   2  29-8.04949 15.3197   3
   0  -2  29-5.21090 8.87068   3
   0  -2 -30 2790.93 283.087   5
   0  -2  30 2705.38 283.488   3
   0   2  30 3244.78 297.683   3
   0   2 -30 3123.20 287.304   6
   0   2  30 2853.19 287.602   4
   0   2 -31-5.01899 4.27498   6
   0  -2 -31 4.22422 5.08724   6
   0   2  31 5.46384 10.3998   4
   0  -2 -31 4.53307 7.71811   5
   0   2  32 7340.60 720.062   4
   0  -2 -32 7925.91 716.544   5
   0  -2 -32 7689.50 715.131   6
   0   3   0 9.00918 15.3417   5
   0   3   0 43.3854 52.2228   2
   0   3   0-10.2263 15.0814   3
   0   3   0 10.4889 21.8714   6
   0   3  -1-8.94439 13.1878   4
   0   3   1 30.1140 19.1054   4
   0   3  -1 48.1847 71.0329   2
   0   3   1-36.8031 54.2545   2
   0   3   1-9.42514 11.3473   5
   0   3  -1 8.71774 14.8416   5
   0   3  -1 10.6999 22.3084   6
   0   3   1-10.5864 12.7447   6
   0   3  -2-2.08732 5.32964   1
   0   3  -2-10.7371 18.2769   6
   0   3   2 9.34459 11.2477   5
   0   3   2-10.8243 15.9569   4
   0   3  -2-2.10029 3.57519   1
   0  -3   2 2.23047 5.69516   1
   0  -3   2 7.89157 6.71663   3
   0   3  -3 5608.01 547.324   6
   0   3  -3 4961.24 533.418   5
   0   3   3 4767.48 537.610   5
   0  -3   3 5524.59 533.514   4
   0   3   3 5717.45 552.901   4
   0  -3   3 5388.11 534.151   3
   0  -3   3 5317.00 520.543   1
   0   3  -3 6449.88 522.489   1
   0  -3   3 6314.14 523.680   1
   0   3  -3 5021.46 514.428   1
   0  -3  -4-2.63600 5.93650   1
   0   3  -4 6.57246 13.7025   1
   0   3   4-3.05345 6.87643   1
   0  -3   4-4.86202 11.7047   1
   0   3  -4 11.5084 16.9656   6
   0  -3  -4-10.1697 17.3114   6
   0   3  -4 7.96181 9.58368   5
   0   3   4-12.4641 15.0028   4
   0  -3   4 11.7602 11.1910   4
   0   3   4 11.3098 16.6728   3
   0   3  -4 3.74534 6.37602   1
   0  -3   4 14.1266 14.7258   1
   0   3   4-3.49772 7.87677   1
   0  -3  -5 817.521 88.2541   1
   0  -3  -5 781.493 108.497   6
   0   3  -5 742.599 108.398   6
   0   3  -5 662.262 97.7768   5
   0   3   5 1054.18 130.609   4
   0  -3   5 865.981 97.8610   4
   0   3   5 802.662 111.813   3
   0  -3   5 789.797 90.9945   4
   0   3   5 941.869 94.0897   1
   0  -3   5 894.144 111.599   1
   0  -3   5 821.895 96.7744   1
   0   3  -5 548.621 86.5887   1
   0  -3  -5 867.370 91.0408   1
   0   3   5 903.351 95.3517   1
   0   3  -5 892.441 109.987   1
   0   3  -6 11.8993 17.5416   1
   0  -3   6-7.27193 12.3786   1
   0   3   6 6.79932 11.5741   1
   0  -3  -6-4.11515 8.57942   1
   0   3  -6 10.9677 13.2015   6
   0  -3  -6 9.38481 13.8349   6
   0   3  -6 7.38329 14.0516   5
   0  -3  -6-5.34456 11.1424   2
   0   3   6-14.3689 27.3462   4
   0  -3   6-5.37438 10.2284   4
   0   3   6 5.76829 9.81908   1
   0  -3   6-11.5093 13.8534   1
   0  -3  -6-6.29579 10.7170   1
   0   3   6-11.0997 21.1244   3
   0   3  -7 234.636 62.9099   1
   0  -3  -7 317.771 46.7376   1
   0   3   7 278.395 52.8619   1
   0   3  -7 291.910 57.6535   6
   0   3  -7 296.556 50.2699   5
   0  -3  -7 297.847 53.6854   6
   0  -3  -7 331.325 45.8093   2
   0  -3   7 336.522 46.2583   4
   0  -3   7 302.778 42.4974   4
   0   3   7 289.694 68.2420   4
   0   3   7 289.871 59.4899   3
   0  -3   7 272.214 50.0895   3
   0  -3   7 245.599 59.7293   1
   0   3  -7 362.543 52.0420   1
   0   3   7 324.802 50.3420   1
   0  -3  -7 338.071 55.6649   1
   0   3   8-7.90447 16.4796   1
   0   3  -8-7.31234 15.2452   1
   0  -3  -8 9.81545 22.1031   1
   0  -3  -8 3.71192 9.47852   2
   0  -3   8 11.0032 24.7776   1
   0   3   8-9.03596 15.3817   1
   0   3  -8 15.0189 18.0779   1
   0  -3  -8 6.06100 12.6365   1
   0   3  -8 10.5001 19.9836   6
   0   3  -8-6.82872 12.9966   5
   0  -3  -8-7.61852 11.2316   6
   0  -3  -8-3.41952 10.0826   2
   0  -3  -8-9.07013 13.3714   5
   0   3   8-16.0850 23.7123   4
   0  -3   8-4.18730 6.17393   4
   0  -3   8 3.18240 8.56610   4
   0   3   8 10.0288 17.0717   3
   0  -3   8-7.06254 10.4121   3
   0  -3  -9 76.4051 29.8995   1
   0   3  -9 49.8764 25.1325   1
   0  -3   9 27.4656 29.1657   1
   0   3   9 76.9717 32.2000   1
   0   3  -9 125.020 46.4100   1
   0  -3  -9 78.3292 23.3495   1
   0  -3   9 104.489 35.5911   1
   0   3  -9 115.655 31.4946   6
   0   3  -9 67.1395 21.3414   5
   0  -3  -9 108.824 28.8381   6
   0  -3  -9 70.0715 15.8277   2
   0  -3  -9 40.3954 13.5017   2
   0  -3  -9 64.7998 27.8545   5
   0  -3   9 58.7895 17.1761   4
   0  -3   9 40.5007 13.3974   4
   0  -3   9 28.0654 17.7835   3
   0   3   9 59.7237 28.6438   3
   0   3  10 11.0836 21.0943   1
   0  -3 -10 11.5553 13.9096   1
   0   3 -10-9.08856 15.4718   1
   0  -3  10 14.0919 20.7746   1
   0   3  10-10.3832 12.4990   1
   0   3 -10 15.7535 26.8165   1
   0  -3  10-14.4108 24.5310   1
   0   3 -10-10.4091 12.5302   6
   0   3 -10-6.68048 11.3730   5
   0  -3 -10 6.81242 11.5976   6
   0  -3 -10-1.25570 3.70639   2
   0  -3 -10-1.55555 5.13064   2
   0  -3 -10-8.94782 17.0299   5
   0  -3  10 9.73106 9.95554   4
   0   3  10-17.0766 29.0687   4
   0  -3  10-2.14411 5.47744   4
   0  -3  10-7.23332 12.3140   3
   0   3  10-10.0190 14.7707   3
   0   3  11 37.8887 24.2979   1
   0  -3 -11 47.3027 28.6895   1
   0   3 -11 28.2694 19.9649   1
   0  -3  11 54.0859 32.7442   1
   0  -3 -11 46.1199 20.5292   6
   0   3 -11 74.1280 30.1039   6
   0   3 -11 46.7232 19.1746   5
   0  -3 -11 35.1051 21.4247   5
   0   3  11 16.9730 25.2728   4
   0  -3  11 30.0790 21.5231   3
   0   3  11 20.2347 23.0587   3
   0  -3  11 36.9490 11.2070   4
   0  -3  11 31.5069 27.0509   1
   0   3 -11 124.425 45.9937   1
   0  -3 -11 18.2290 17.7074   1
   0   3  11 30.8186 23.4048   1
   0   3  12 13.9558 26.5601   1
   0  -3 -12 11.8316 17.4420   1
   0  -3  12-12.8030 21.7937   1
   0   3 -12 9.63730 14.2073   1
   0  -3 -12-6.48007 14.5922   6
   0  -3 -12-9.85286 14.5250   1
   0   3 -12 15.1388 22.3174   1
   0   3  12-9.95395 11.9814   1
   0  -3  12-16.6169 20.0012   1
   0   3  12-16.7288 24.6612   4
   0  -3  12 2.39054 6.43456   4
   0  -3  12 8.05959 16.8028   3
   0   3  12 10.3076 15.1954   3
   0   3 -13 2640.97 269.305   6
   0  -3 -13 2422.50 250.670   6
   0  -3 -13 3284.16 269.397   5
   0   3 -13 2512.01 252.465   5
   0  -3 -13 1615.64 252.390   1
   0   3  13 2157.18 278.987   4
   0   3  13 2149.09 264.839   3
   0  -3  13 3107.07 270.082   3
   0   3  13 2501.81 263.555   1
   0   3 -13 1796.29 253.281   1
   0   3 -13 3564.97 303.865   1
   0  -3  13 3116.43 285.337   1
   0  -3  13 1566.66 270.683   1
   0   3  13 1888.42 268.442   1
   0  -3 -13 2843.43 274.899   1
   0  -3 -14-11.6364 17.1552   1
   0   3 -14 9.38428 17.8608   1
   0  -3  14-11.2533 16.5906   1
   0   3  14-15.7056 26.7353   1
   0   3 -14 11.4936 16.9447   6
   0  -3 -14-6.68237 12.7191   6
   0   3 -14 7.30602 12.4381   5
   0  -3  14-17.0705 29.0586   1
   0  -3 -14-10.4125 12.5347   1
   0   3  14-9.00522 15.3302   1
   0   3 -14-15.1818 12.9230   1
   0  -3 -14 9.36162 17.8177   5
   0   3  14-15.5019 26.3885   4
   0  -3  14-3.66335 8.25173   4
   0   3  14 11.3972 13.7198   3
   0  -3  14-9.66908 18.4028   3
   0   3 -15-9.19084 15.6454   1
   0  -3 -15 11.2909 23.5394   1
   0  -3 -15-7.02704 13.3741   6
   0   3 -15-11.8008 22.4591   6
   0   3 -15-7.73288 11.4003   5
   0   3  15 8.47466 12.4938   1
   0   3 -15 14.5436 17.5060   1
   0  -3  15 16.8329 24.8149   1
   0  -3 -15-10.2681 17.4791   1
   0   3  15 14.7786 21.7866   4
   0  -3 -15-10.0341 14.7926   5
   0  -3  15-3.33690 8.03401   4
   0   3 -15 8.01252 6.82082   4
   0   3  15 12.3651 18.2287   3
   0  -3  15-10.0732 17.1474   3
   0  -3  16-10.3717 12.4839   1
   0   3  16 16.2782 30.9798   1
   0  -3 -16-10.9265 18.5994   1
   0   3 -16 8.75559 10.5387   1
   0  -3 -16-7.44825 14.1751   6
   0   3 -16-12.0398 17.7487   6
   0   3 -16 8.10625 13.7987   5
   0  -3  16-16.4284 27.9648   1
   0   3 -16 27.8532 26.5043   1
   0  -3 -16-9.90793 14.6060   1
   0  -3  16-3.10669 8.36150   4
   0  -3 -16 10.0347 12.0783   5
   0   3  16 13.8350 20.3951   4
   0   3 -16 2.83167 7.23021   4
   0  -3  16-10.4010 15.3328   3
   0   3  16 12.8684 18.9703   3
   0   3 -17 66.7503 34.4108   1
   0  -3 -17 18.8091 16.6866   1
   0  -3  17 82.1296 42.2043   1
   0   3  17 76.8981 24.9371   1
   0   3 -17 60.4103 24.8118   5
   0   3 -17 60.8579 33.0958   6
   0   3  17 12.8647 27.2302   4
   0  -3 -17 32.1233 22.8145   5
   0  -3  17 29.8448 21.2676   2
   0   3  17 32.4830 24.4012   1
   0   3 -17 66.2516 26.7898   1
   0  -3  17 77.3587 27.6992   1
   0  -3 -17 73.9938 28.8370   1
   0   3  17 27.8301 21.0465   3
   0  -3  17 54.0708 26.4553   3
   0  -3  18 15.8758 27.0247   1
   0   3 -18 26.0478 31.3530   1
   0   3 -18-9.07130 15.4424   5
   0   3 -18-12.1601 14.6376   6
   0  -3 -18-8.44852 17.6143   6
   0  -3 -18 22.5733 16.6394   5
   0  -3  18-3.11388 10.6025   4
   0   3  18-16.0687 19.3419   1
   0   3 -18-7.79999 13.2785   1
   0  -3  18-9.37286 21.1068   2
   0  -3  18-9.02148 13.3004   1
   0  -3 -18 10.5047 15.4868   1
   0  -3  18-11.2290 13.5170   3
   0   3  18 14.9325 17.9744   3
   0   3 -19 50.1622 30.6110   1
   0  -3 -19 79.4608 27.5632   6
   0   3 -19 59.9227 27.4585   6
   0  -3 -19 10.9294 14.0968   5
   0   3 -19 38.1626 18.8506   5
   0  -3  19 122.793 32.9313   2
   0  -3  19 10.9314 19.2849   3
   0   3  19 110.795 44.9655   3
   0  -3 -20-10.9199 18.5882   5
   0   3  20 10.1719 22.9055   4
   0  -3 -20 9.60371 16.3477   6
   0   3 -20-11.6525 14.0256   6
   0  -3  20 10.8076 18.3970   3
   0   3  20-16.5007 14.0440   3
   0   3 -21 44.7507 23.3864   6
   0   3 -21 10.1490 19.3904   5
   0  -3 -21 10.1883 17.4266   5
   0   3  21 18.9402 19.8169   4
   0  -3  21 30.3231 18.3290   2
   0  -3  21-9.90847 16.9526   3
   0   3  21 48.5176 27.5822   3
   0   3 -22 10.1992 15.0362   5
   0  -3  22-7.00401 13.3306   2
   0   3  22-8.76616 12.9238   4
   0  -3 -22 9.57658 11.5280   5
   0   3 -22-10.6026 12.7628   6
   0  -3 -22-9.31900 13.7387   6
   0  -3  22 9.27139 13.6685   3
   0   3  22-16.1525 13.7485   3
   0   3 -23 211.371 49.9725   5
   0  -3  23 310.180 48.8623   2
   0   3  23 300.985 52.8602   4
   0   3 -23 268.564 54.3534   6
   0  -3 -23 251.963 50.5094   6
   0   3  23 394.054 77.3841   3
   0  -3  23 193.657 46.1499   3
   0   3 -24-9.76642 8.32717   5
   0  -3  24 6.24273 10.6381   2
   0   3 -24 18.5074 17.6181   6
   0  -3 -24 7.58349 17.0840   6
   0   3  24 15.0423 12.8123   3
   0  -3  24 7.77666 14.8085   3
   0  -3 -24-8.07557 13.7554   5
   0   3  24 7.56997 9.12518   4
   0  -3  25 64.9187 20.5533   2
   0  -3 -25 52.7382 21.4355   6
   0   3 -25 68.4937 23.4468   6
   0   3  25 28.1462 24.3438   3
   0  -3  25 14.2112 14.1993   3
   0  -3 -25 67.1228 23.2929   5
   0   3  25 35.6800 17.7159   4
   0   3 -26-7.89801 13.4442   6
   0  -3 -26 5.87272 7.06875   6
   0  -3  26 6.53483 12.4367   3
   0  -3 -26-6.85609 11.6706   5
   0  -3  27 59.2420 18.6650   2
   0  -3 -27 38.0277 17.0331   6
   0   3  27 12.3068 18.4756   3
   0  -3  27 36.0505 16.5445   3
   0   3  27 18.8582 17.2756   4
   0  -3 -27 50.4323 18.9119   5
   0  -3  28-5.12096 9.74896   2
   0  -3 -28 5.75585 8.48858   5
   0   3  28-5.98915 10.1978   4
   0  -3  28-5.54049 8.17124   3
   0   3  28 11.0910 9.44278   3
   0   3 -28-6.67360 13.9152   6
   0  -3 -28-4.97784 11.2119   6
   0   3  29 5.65805 10.8068   4
   0  -3 -29 21.1885 12.7845   5
   0   3  29 9.92694 14.6625   3
   0  -3  29 10.1997 9.74866   3
   0   3 -29 6.09437 11.6344   6
   0  -3 -29 4.65615 6.92451   6
   0   3  30-5.31202 9.05542   4
   0  -3 -30-4.35146 8.29584   6
   0   3  30-8.85212 10.6661   3
   0  -3 -31-4.01091 8.36986   6
   0   4   0 229201. 22637.2   4
   0   4   0 267421. 22636.9   5
   0   4  -1 8.62810 20.7780   4
   0   4   1-9.34911 17.8015   4
   0   4  -1 15.9599 22.5329   5
   0   4   1-9.68523 20.1994   3
   0   4  -1 19.7693 20.6150   6
   0   4  -2 2438.45 292.212   6
   0   4  -2 2685.80 284.796   5
   0   4   2 2830.14 288.951   5
   0   4   2 2910.08 296.836   4
   0   4   2 3054.12 296.142   3
   0  -4   2 2892.06 284.083   3
   0  -4   3 3.30886 5.07723   1
   0   4  -3 10.2567 17.4593   6
   0   4  -3-7.51097 15.6589   5
   0   4   3-8.36947 18.8467   5
   0   4  -3 1.36329 4.01974   1
   0  -4   3 1.62625 4.59085   1
   0   4   3-9.94380 14.6589   3
   0  -4   3-7.56986 9.11162   3
   0  -4   4 13775.8 1230.34   1
   0   4  -4 13492.2 1225.83   1
   0  -4  -4 12182.1 1251.86   6
   0   4  -4 13146.1 1261.93   6
   0   4  -4 13446.5 1246.42   5
   0   4  -4 13370.5 1225.53   1
   0   4   4 12941.7 1261.59   4
   0  -4   4 14827.5 1245.20   4
   0   4   4 14414.5 1263.08   3
   0  -4   4 11557.7 1242.05   3
   0   4  -5-3.11384 7.49622   1
   0  -4  -5 1.20727 4.11055   1
   0  -4   5-3.51128 8.45294   1
   0   4  -5 10.5091 20.0004   6
   0  -4  -5-9.28976 17.6799   6
   0   4  -5 7.37532 12.5546   5
   0   4   5 1.53863 5.39974   1
   0  -4   5-4.24314 9.55503   1
   0   4  -5 3.55153 7.99767   1
   0   4   5-1.61818 3.89592   1
   0  -4  -5 3.08289 3.93630   1
   0   4   5-11.1918 13.4712   4
   0   4   5-10.6949 18.2053   3
   0  -4   5 5.39045 11.2381   4
   0  -4   5 6.85238 14.2859   3
   0   4   6 603.734 76.7485   1
   0   4  -6 657.352 77.5486   1
   0  -4   6 706.159 84.6672   1
   0  -4   6 859.366 86.6184   1
   0   4   6 721.090 74.6045   1
   0   4  -6 961.551 109.783   6
   0  -4  -6 853.785 100.871   6
   0   4  -6 591.401 86.6633   5
   0  -4  -6 658.821 74.7816   1
   0   4   6 816.626 112.378   4
   0  -4   6 647.449 81.9175   4
   0   4   6 951.340 109.810   3
   0  -4   6 844.595 92.5432   3
   0   4  -7-3.84641 9.25950   1
   0  -4   7 6.41814 15.4504   1
   0  -4  -7-6.04017 16.2568   2
   0  -4  -7-2.98064 9.14679   1
   0   4  -7 13.0100 16.6094   1
   0   4   7 3.21439 9.07366   1
   0  -4   7-5.53215 13.3176   1
   0   4  -7 10.5343 20.0483   6
   0  -4  -7-8.63774 16.4389   6
   0   4  -7 6.82019 8.20916   5
   0   4   7-12.3786 18.2482   4
   0  -4   7 4.35112 9.79799   4
   0   4   7 10.2657 19.5371   3
   0  -4   7-6.58486 12.5320   3
   0  -4   8 690.591 86.3044   1
   0   4  -8 442.865 64.1119   1
   0   4  -8 515.809 77.5427   1
   0   4   8 571.302 67.1528   1
   0  -4  -8 530.221 65.5639   1
   0   4   8 557.048 69.4967   1
   0  -4  -8 627.330 64.6588   1
   0  -4  -8 497.593 76.7522   6
   0   4  -8 662.649 88.4984   6
   0   4  -8 500.803 73.3664   5
   0  -4  -8 586.569 70.4940   2
   0  -4   8 618.977 66.8108   4
   0   4   8 665.176 97.0295   4
   0   4   8 668.107 88.8564   3
   0  -4   8 531.557 72.6426   3
   0  -4  -9 32.1265 19.8686   1
   0  -4   9-9.32887 22.4612   1
   0   4   9 5.75352 12.0018   1
   0   4   9-4.86294 15.4917   1
   0  -4  -9 3.66804 6.99269   1
   0   4  -9 28.2516 24.0487   1
   0  -4   9 7.67590 14.6140   1
   0   4  -9-9.91809 16.8877   6
   0  -4  -9 7.07498 17.0365   6
   0  -4  -9 10.9527 10.7718   2
   0  -4  -9 3.90946 13.3158   2
   0  -4  -9-8.16341 13.9019   5
   0   4   9 13.6533 32.8702   4
   0  -4   9 11.9612 16.8870   4
   0  -4   9-3.19804 10.8952   4
   0  -4   9 6.28746 21.4092   3
   0   4   9 9.86178 14.5436   3
   0   4 -10 117602. 10143.9   1
   0   4  10 112421. 10143.9   1
   0  -4  10 81239.9 10151.2   1
   0   4  10 118100. 10150.1   1
   0  -4 -10 109363. 10147.6   1
   0  -4  10 120275. 10164.3   1
   0   4 -10 92416.6 10159.5   1
   0  -4 -10 120439. 10137.7   1
   0   4 -10 122283. 10163.6   6
   0  -4 -10 117233. 10148.0   6
   0   4 -10 113433. 10146.9   5
   0  -4 -10 131546. 10162.1   5
   0   4  10 129263. 10194.1   4
   0  -4  10 98289.7 10139.9   4
   0   4  10 104300. 10159.9   3
   0  -4  10 119176. 10146.8   3
   0  -4 -10 104189. 10131.9   2
   0   4  11 7.56672 12.8872   1
   0   4 -11 5.94538 12.4021   1
   0  -4 -11 7.82049 17.6155   1
   0  -4  11-10.6151 22.1344   1
   0   4 -11-11.5988 17.1039   1
   0  -4 -11 4.62079 9.64269   1
   0   4  11 6.26063 14.1043   1
   0   4 -11 9.69093 14.2924   6
   0   4 -11-6.49550 11.0649   5
   0  -4 -11 6.34926 14.3037   6
   0  -4 -11-3.90376 7.06089   2
   0  -4 -11-2.56869 9.02407   2
   0   4  11 14.3579 32.3344   4
   0  -4 -11 16.0535 16.7395   5
   0  -4  11-13.7078 9.53541   4
   0  -4  11 5.53902 5.89504   4
   0   4  11-9.47333 11.4105   3
   0  -4  11 25.4009 18.7274   3
   0  -4 -12 15922.4 1497.24   6
   0   4 -12 18238.8 1516.49   6
   0   4 -12 17634.1 1502.03   5
   0  -4 -12 21281.6 1515.17   5
   0  -4 -12 20343.1 1498.77   1
   0  -4  12 12524.1 1484.77   4
   0   4  12 17354.9 1540.48   4
   0  -4  12 16158.5 1478.55   4
   0  -4  12 20202.4 1507.49   3
   0   4  12 16497.3 1511.42   3
   0  -4  12 17105.4 1530.07   1
   0   4 -12 16300.6 1500.60   1
   0   4  12 11908.8 1493.39   1
   0  -4 -12 11288.8 1498.79   1
   0   4  12 18386.1 1513.42   1
   0  -4  12 16050.3 1516.44   1
   0   4  13-9.62561 14.2034   1
   0   4 -13 6.60632 15.9156   1
   0  -4  13 10.6448 20.2682   1
   0   4 -13 9.88024 18.8138   6
   0   4 -13 6.67680 11.3824   5
   0  -4 -13 5.78253 9.86277   1
   0   4 -13-12.5987 23.9851   1
   0  -4  13 13.6758 20.1700   1
   0  -4 -13 8.01567 16.7225   5
   0  -4  13 3.02744 5.34822   4
   0  -4  13 20.9247 21.4131   3
   0   4  13 8.99834 13.2796   3
   0  -4 -14 14849.5 1162.32   6
   0   4 -14 19950.6 1198.16   6
   0   4 -14 16061.7 1169.33   5
   0  -4 -14 21322.1 1189.22   5
   0   4  14 12149.3 1191.91   4
   0  -4  14 8385.53 1138.78   4
   0  -4  14 22181.5 1188.50   3
   0   4  14 15818.4 1183.35   3
   0  -4  14 11492.3 1200.20   1
   0   4 -14 19474.0 1215.66   1
   0  -4 -14 12923.3 1178.30   1
   0  -4  15-15.8236 23.3451   1
   0   4 -15-13.1006 27.3276   1
   0   4 -15-6.92977 13.2208   5
   0   4 -15 10.1608 17.3208   6
   0  -4 -15 5.58066 16.4797   6
   0   4  15 13.6406 23.2378   4
   0  -4 -15 8.32438 14.2001   5
   0  -4 -15 10.3165 30.4305   1
   0   4  15 12.0680 25.1763   1
   0  -4  15 42.0063 29.4965   3
   0   4  15 9.35357 15.9487   3
   0   4 -16 246.837 62.8355   1
   0  -4 -16 279.061 45.6122   6
   0   4  16 234.125 56.7527   4
   0   4 -16 384.946 54.5739   5
   0  -4  16 255.432 60.0101   2
   0  -4 -16 343.630 62.1906   1
   0   4  16 170.616 54.9361   1
   0   4  16 226.390 50.4203   3
   0   4  17-12.2719 23.3562   4
   0  -4 -17-8.92321 15.1908   5
   0   4 -17 15.3771 17.3146   5
   0  -4 -17 5.93940 11.3055   6
   0   4  17 10.0527 20.9588   3
   0   4 -18 8.11958 12.2599   5
   0  -4 -18 50.1037 22.7703   6
   0   4 -18 22.0956 21.1922   6
   0  -4  18 18.6735 21.1914   2
   0   4  18 58.0405 32.8747   4
   0  -4 -18 9.54441 18.3570   5
   0   4 -19-8.48154 12.5038   5
   0  -4 -19 9.37050 19.5359   5
   0   4  19-10.7995 15.9207   4
   0   4 -19-11.2176 13.5026   6
   0  -4 -19 6.68075 15.0444   6
   0  -4  19-8.74167 14.8808   2
   0   4 -20 20863.1 1771.94   5
   0  -4  20 21301.8 1771.28   2
   0   4  20 21455.0 1781.82   4
   0   4  20 20714.3 1783.97   3
   0  -4 -20 20148.7 1763.98   6
   0   4 -20 19571.2 1778.47   6
   0  -4 -21-7.41761 10.9355   6
   0   4 -21 10.9453 16.1356   6
   0   4 -21 9.28196 13.6837   5
   0   4  21 9.25200 13.6395   4
   0  -4 -21-9.80809 8.34863   5
   0  -4  21-9.50291 11.4388   3
   0   4  21 12.1796 14.6605   3
   0  -4  21-7.56448 14.3968   2
   0  -4 -22 10660.6 1145.39   5
   0  -4  22 16233.0 1147.95   2
   0  -4  22 9083.24 1140.05   3
   0   4  22 16012.5 1177.72   3
   0  -4 -22 11145.2 1142.08   6
   0   4 -22 12759.6 1153.95   6
   0   4  23 7.90843 13.4853   4
   0  -4 -23-8.61582 10.4009   5
   0   4 -23 10.2585 8.76724   6
   0  -4  23 25.5025 20.4796   3
   0   4  23 13.0732 15.7557   3
   0  -4 -24 6151.15 528.345   5
   0   4  24 6038.66 526.218   4
   0  -4  24 6424.47 522.261   2
   0   4  24 4615.18 538.396   3
   0  -4  24 4977.52 522.726   3
   0   4 -24 5670.49 531.673   6
   0  -4 -24 3812.20 516.384   6
   0  -4  25 11.8056 15.0720   2
   0  -4 -25 6.92657 11.7907   6
   0   4 -25-9.09627 10.9489   6
   0   4  25-13.1056 11.1545   3
   0  -4  25-7.14103 10.5272   3
   0  -4 -25-7.27955 12.3915   5
   0   4  25 6.87820 11.7083   4
   0  -4  26 236.713 41.4085   2
   0  -4 -26 264.984 45.9057   6
   0   4 -26 277.819 49.6367   6
   0   4  26 127.152 46.9447   3
   0  -4  26 286.131 46.1137   3
   0   4  26 268.739 44.9154   4
   0  -4  27 5.32240 7.85398   2
   0   4  27 5.91815 11.2686   4
   0  -4 -27-6.11576 9.02251   5
   0  -4 -27 11.2157 8.27439   6
   0   4 -27 7.87684 13.4127   6
   0  -4  27 5.94531 11.3202   3
   0   4  27-12.0861 17.8204   3
   0  -4 -28 383.125 53.6858   6
   0   4 -28 431.279 61.5929   6
   0  -4 -28 411.999 56.3226   5
   0  -4  28 413.602 54.9402   2
   0  -4  28 374.095 54.6764   3
   0   4  28 392.779 54.9115   4
   0   4  28 281.939 65.0709   3
   0  -4  29 4.75948 11.4657   2
   0  -4  30 1983.98 199.430   2
   0   5   0-8.98267 10.8355   6
   0   5   0-7.12087 13.5708   5
   0   5   1 33.9892 21.7318   4
   0   5   1 7.13812 13.6412   5
   0   5  -1 7.07745 10.5065   5
   0   5  -1 27.2904 19.0053   6
   0  -5   1 6.95625 11.9056   3
   0   5   2 8.67835 14.7730   4
   0   5   2 7.20290 13.7087   5
   0   5  -2-7.12387 13.5583   5
   0   5  -2 9.24183 13.6245   6
   0  -5   2-7.09567 10.4609   3
   0   5  -3 1841.61 178.519   6
   0   5  -3 1392.83 160.301   5
   0   5   3 1306.90 166.447   3
   0  -5   3 1556.76 161.719   3
   0   5   3 1364.44 168.072   4
   0  -5  -4 8.22545 14.0016   6
   0   5  -4-6.73969 12.8266   5
   0   5   4 9.11276 13.4338   4
   0   5   4-9.24368 11.1262   3
   0  -5   4-6.12759 12.7748   4
   0  -5   4 6.53261 12.4325   3
   0  -5   5 269.792 36.9073   1
   0  -5   5 277.243 36.6237   1
   0   5  -5 575.456 38.9208   1
   0   5  -5 38.5352 32.0846   1
   0   5  -5 646.330 76.2118   6
   0  -5  -5 607.195 70.4556   6
   0  -5  -5 743.005 77.0464   2
   0   5   5 542.943 71.2793   4
   0  -5   5 589.727 59.9139   4
   0   5   5 632.529 75.7121   3
   0  -5   5 356.624 52.8940   3
   0  -5  -6 7.32907 13.9487   2
   0  -5   6 4.55030 5.81017   1
   0  -5   6 2.87423 3.46117   1
   0   5  -6 2.11589 4.41244   1
   0   5  -6-2.29606 5.17140   1
   0   5  -6-9.54433 14.0703   6
   0  -5  -6-8.11768 9.77145   6
   0   5  -6 6.45912 10.9954   5
   0   5   6 9.71880 18.4966   4
   0   5   6-9.61007 11.5677   3
   0  -5   6-4.89217 10.1997   4
   0  -5   6 6.05043 8.91997   3
   0   5  -7 783.955 78.0148   1
   0  -5  -7 622.415 91.0857   6
   0   5  -7 548.507 91.5686   6
   0   5  -7 776.723 90.8446   5
   0  -5  -7 776.231 89.9871   2
   0  -5   7 721.100 87.8215   3
   0  -5   7 616.187 79.4752   1
   0  -5   7 747.598 78.0418   1
   0   5  -7 772.444 76.4448   1
   0   5  -8-2.85800 5.43969   1
   0   5   8-1.70510 2.90341   1
   0  -5  -8-1.39034 3.13169   1
   0  -5  -8-1.60646 3.61823   1
   0   5  -8-3.71851 7.75266   1
   0   5   8-2.98472 4.40061   1
   0   5  -8-9.36719 15.9452   6
   0   5  -8 6.31559 10.7508   5
   0  -5  -8 5.11805 10.6703   2
   0   5   8 10.5420 15.5408   4
   0  -5   8 4.20151 7.15230   4
   0  -5   8 5.90261 11.2338   3
   0  -5  -9 400.341 45.8016   1
   0  -5  -9 431.928 61.3826   6
   0   5  -9 406.064 66.3886   6
   0  -5  -9 568.666 68.1899   5
   0   5  -9 529.753 63.3300   5
   0  -5  -9 484.309 56.0976   2
   0   5   9 527.267 77.0036   4
   0  -5   9 529.490 54.8504   4
   0  -5   9 570.685 62.7365   3
   0  -5   9 502.281 58.8431   1
   0   5   9 431.277 46.6957   1
   0   5   9 388.895 48.4906   1
   0   5  10-3.49678 7.29184   1
   0   5 -10-5.71769 12.8763   1
   0  -5  10-5.70449 9.71166   1
   0   5 -10-9.10359 10.9588   6
   0   5 -10-6.21885 5.29540   5
   0  -5 -10 6.38049 10.8622   6
   0  -5 -10 3.99203 10.1943   2
   0   5  10-11.4011 23.7695   4
   0  -5  10-2.97511 6.70140   4
   0   5  10-9.26570 13.6602   3
   0  -5  10 5.73427 10.9143   3
   0  -5  11 270.759 47.6518   1
   0   5 -11 320.816 50.8518   1
   0   5 -11 361.002 57.4410   6
   0   5 -11 307.834 46.1200   5
   0  -5 -11 314.613 46.1440   6
   0  -5 -11 257.986 38.1358   2
   0  -5 -11 304.046 49.5499   5
   0   5  11 367.635 67.1992   4
   0  -5  11 250.921 33.4331   4
   0  -5 -11 154.173 34.3644   1
   0   5  11 169.947 47.0012   3
   0  -5  11 339.114 47.3391   3
   0   5 -12-8.76762 14.9292   6
   0   5 -12-6.15314 7.41582   5
   0  -5 -12-5.72548 11.9424   6
   0   5 -12-7.70684 16.0716   1
   0  -5  12 7.81605 16.2992   1
   0   5  12-12.1183 17.8684   4
   0  -5 -12-7.21730 12.2912   5
   0  -5  12-5.75779 12.0097   3
   0   5  12 8.69322 12.8208   3
   0  -5 -12 5.07650 8.64955   1
   0   5  12-4.89649 9.32634   1
   0  -5 -13 447.948 60.3712   6
   0   5 -13 405.043 67.3918   6
   0  -5 -13 507.314 68.9520   5
   0   5 -13 422.825 73.4935   1
   0   5  13 575.368 90.8132   4
   0   5  13 500.797 72.4142   3
   0  -5  13 466.509 62.8996   3
   0   5  13 489.321 64.2298   1
   0  -5 -13 294.735 57.6949   1
   0   5 -14 6.21498 9.16244   5
   0   5 -14-8.72421 10.5014   6
   0  -5 -14-5.05049 10.5296   6
   0  -5 -14 7.04088 15.8552   5
   0   5  14 12.2099 14.6968   4
   0  -5  14 11.9178 20.2870   2
   0   5  14-6.71227 11.4262   1
   0   5  14-8.66511 10.4302   3
   0  -5  14 6.24681 11.8890   3
   0   5 -15 63.5976 19.7060   5
   0  -5 -15 79.9217 21.2708   6
   0   5 -15 53.3690 24.6954   6
   0  -5 -15 57.1932 22.7607   5
   0   5  15 36.0844 23.6801   4
   0  -5  15 65.5892 30.0396   2
   0  -5  15 92.2733 26.3373   3
   0   5  15 44.0256 22.0462   3
   0   5 -16-6.54181 11.1683   5
   0  -5 -16-23.9322 10.0152   6
   0   5 -16-9.10796 15.5273   6
   0  -5 -16 7.39651 14.1025   5
   0  -5  16-10.0782 17.1767   2
   0   5  16 8.95761 10.8157   3
   0  -5  16-14.8520 15.5052   3
   0   5 -17 54.0956 19.8974   5
   0  -5 -17 43.2811 16.8182   6
   0   5 -17 46.8003 21.8132   6
   0   5  17 22.3955 19.8718   4
   0  -5 -17 78.8525 26.5927   5
   0  -5  17 94.3478 31.6036   2
   0  -5  17 84.1676 28.1951   3
   0   5  17 79.6026 27.7174   3
   0   5 -18-6.98373 11.8881   5
   0   5  18-10.6186 12.7812   4
   0  -5 -18 7.85108 11.5740   5
   0  -5 -18 4.94863 9.41818   6
   0   5 -18 9.39732 15.9965   6
   0  -5  18-7.91331 13.4704   3
   0   5  18-9.12779 17.3716   3
   0  -5  18-8.78915 10.5793   2
   0   5  19 579.011 89.1540   4
   0   5 -19 569.406 87.3348   6
   0  -5  19 682.054 86.7004   3
   0   5  19 568.479 85.6225   3
   0  -5 -20-5.48101 12.3534   6
   0   5 -20 9.86485 14.5519   6
   0  -5  20-7.56884 15.7881   2
   0   5  20-9.43430 11.3677   3
   0  -5  20-8.25643 12.1826   3
   0   5  20-9.31564 13.7428   4
   0  -5 -20-8.16085 9.83680   5
   0  -5 -21 40.6883 21.1730   6
   0   5  21 95.2088 28.5736   4
   0  -5 -21 93.3895 29.8684   5
   0  -5  21 149.664 32.9685   2
   0  -5  21 59.5011 25.1482   3
   0   5  21 59.0472 28.7824   3
   0  -5  22-6.60984 12.5917   2
   0  -5 -22-6.13299 10.4544   6
   0  -5  22-8.21143 7.01077   3
   0   5  22 10.2575 15.1315   3
   0  -5 -22-8.47390 14.4351   5
   0   5  22-7.95109 9.58639   4
   0  -5  23 18.7331 18.5719   2
   0   5 -23 29.7012 18.9997   6
   0  -5 -23 33.8430 19.2621   6
   0  -5  23 8.05632 12.1251   3
   0  -5 -23 8.01808 9.95552   5
   0   5  23 66.1649 22.6922   4
   0  -5  24 11.8271 12.3304   2
   0  -5 -24 7.11968 8.57223   6
   0   5 -24 9.62233 14.1865   6
   0  -5  24-7.31864 8.81164   3
   0   5  24-10.5057 15.4886   3
   0   5  24-6.79182 11.5631   4
   0  -5 -24 7.37944 8.88480   5
   0  -5  25 11.1733 11.6664   2
   0   5 -25 36.7903 19.1868   6
   0  -5 -25 6.97812 8.42608   6
   0  -5 -25 6.84899 10.1189   5
   0   5  25-10.6738 15.7493   3
   0  -5  25-6.78518 10.0250   3
   0   5  26 5.81086 9.89345   4
   0  -5  26-6.10118 7.34649   3
   0   5  26-10.6865 12.8644   3
   0  -5  26-5.32963 12.0031   2
   0   5  27 10.5173 12.7664   3
   0  -5  27 20.0785 13.6105   2
   0   5  28 10.1633 17.3248   3
   0  -6   0 59610.2 5062.37   3
   0   6   0 51656.7 5057.98   5
   0  -6   1 6.66900 9.86329   3
   0  -6   1 21.3800 31.5278   2
   0  -6  -1 15.1397 31.5730   2
   0  -6   2 564.181 115.788   2
   0  -6  -2 692.854 96.5226   2
   0   6  -2 440.098 66.9299   5
   0   6  -2 459.772 72.6479   6
   0  -6   2 567.057 71.0788   4
   0  -6   2 492.975 68.8962   3
   0  -6  -3-10.6246 23.9334   2
   0   6  -3-8.62145 12.7255   6
   0   6  -3-6.19212 10.5597   5
   0   6   3-7.75686 11.4527   4
   0  -6   3-6.14260 13.8468   4
   0  -6   3-6.11195 11.6494   3
   0  -6  -4 2318.23 249.980   6
   0   6  -4 2378.74 255.271   6
   0   6  -4 2424.13 246.677   5
   0  -6  -4 2973.85 265.025   2
   0   6   4 2370.65 253.768   4
   0  -6   4 2484.60 245.785   4
   0  -6   4 2410.83 245.863   3
   0  -6  -5 7.50298 15.6438   2
   0   6  -5 26.2057 18.2125   6
   0   6   5-7.99800 13.6162   4
   0  -6  -5 7.18097 8.64632   6
   0   6  -5-6.10178 10.3890   5
   0  -6   5 5.23025 8.90589   4
   0   6   5 8.71628 18.1730   3
   0  -6   5-5.62058 9.57012   3
   0   6  -6 96.5447 30.1221   6
   0  -6  -6 100.843 27.3284   6
   0   6  -6 155.082 30.1093   5
   0   6   6 97.9004 29.8324   4
   0   6   6 25.7776 16.8598   3
   0  -6   6 82.0427 21.8000   4
   0  -6   6 71.4903 21.5556   3
   0   6  -7 8.78374 18.3127   6
   0  -6  -7-7.19396 12.2464   6
   0   6  -7-6.11822 7.36536   5
   0  -6  -7-5.65103 12.7258   2
   0  -6  -7 6.03194 10.2685   5
   0   6   7 8.38062 14.2663   4
   0  -6   7-4.63356 8.81928   4
   0   6   7-8.46847 12.4846   3
   0  -6   7-5.39500 11.2482   3
   0  -6   8 40.4981 14.3853   1
   0   6  -8 221.522 41.2206   6
   0   6  -8 181.144 32.3414   5
   0  -6  -8 134.164 30.8600   6
   0  -6  -8 137.652 27.9390   2
   0  -6  -8 104.674 27.4455   5
   0   6   8 164.001 36.1794   4
   0  -6   8 137.545 26.6545   4
   0   6   8 161.956 37.2128   3
   0   6  -9 2.08602 5.33059   1
   0  -6   9 2.61044 4.97262   1
   0  -6   9-5.11988 9.74622   3
   0  -6  -9-6.32087 10.7617   6
   0  -6  -9 4.70874 11.3374   2
   0  -6  -9-6.27704 10.6871   5
   0   6   9-8.90232 16.9437   4
   0   6   9-8.53850 14.5360   3
   0  -6   9-19.2697 28.4077   2
   0  -6  10 23811.8 2780.60   1
   0   6 -10 31027.3 2781.04   1
   0  -6 -10 30594.1 2793.88   6
   0  -6 -10 35958.3 2801.53   5
   0   6 -10 30269.1 2793.87   5
   0   6  10 35107.5 2813.01   4
   0   6  10 31370.4 2806.44   3
   0  -6  10 31093.1 2791.72   3
   0   6 -11-3.35632 5.72000   1
   0   6 -11 15.7984 15.0359   6
   0   6 -11-5.96803 10.1627   5
   0  -6 -11 12.3741 15.8001   5
   0   6  11-8.50364 12.5389   3
   0  -6  11-15.0594 22.2019   2
   0   6 -12 5129.97 520.634   5
   0   6  12 5405.36 536.626   4
   0   6  12 4900.02 528.110   3
   0  -6 -12 5209.50 518.496   6
   0   6 -12 5681.44 530.159   6
   0   6  13-9.78033 8.32917   4
   0  -6 -13 6.17906 9.11357   5
   0   6 -13 7.73192 11.4018   6
   0  -6  13 12.1210 27.2959   2
   0  -6 -13 5.08659 8.66334   6
   0   6 -13-6.12198 11.6546   5
   0   6  14 5115.34 539.102   4
   0   6 -14 5557.86 532.597   6
   0   6  14 5014.37 531.740   3
   0   6 -14 5524.09 526.225   5
   0  -6 -14 6104.66 531.306   5
   0  -6 -15-4.53816 10.2239   6
   0   6 -15-7.75486 9.33941   6
   0  -6  15-9.94912 20.7442   2
   0  -6  15-5.81594 12.1290   3
   0   6  15-9.82509 14.4872   4
   0  -6 -15 6.27728 10.6899   5
   0   6 -16 164.680 34.9797   6
   0  -6 -16 96.4821 24.5009   6
   0  -6  16 154.915 39.2173   2
   0  -6  16 183.496 36.9836   3
   0   6  16 106.479 36.1713   4
   0  -6 -16 143.110 31.8236   5
   0  -6 -17 4.28886 7.30137   6
   0   6 -17-7.98970 11.7786   6
   0  -6  17 8.24481 17.1890   2
   0  -6  17-6.74000 11.4735   3
   0   6  17-8.07925 9.72520   3
   0  -6 -17-6.95384 11.8375   5
   0   6  17 9.42063 13.8880   4
   0  -6 -18 4.29750 9.69141   6
   0   6 -18 8.18153 9.86164   6
   0  -6  18 7.65882 17.2543   2
   0  -6  18-6.93097 10.2308   3
   0   6  18 8.23381 14.0256   3
   0  -6 -18 13.9068 10.2639   5
   0   6  18 9.06931 13.3799   4
   0   6 -19 8.39052 12.3770   6
   0  -6 -19 4.40657 8.39799   6
   0  -6 -19 7.42074 14.1297   5
   0   6  19-8.63312 10.4007   4
   0  -6  19 7.08257 8.53644   3
   0   6  19 8.28848 14.1158   3
   0  -6  19 7.15051 17.2192   2
   0  -6 -20 6785.75 741.279   5
   0  -6  20 9068.44 744.900   2
   0   6  20 7961.99 748.707   3
   0  -6  20 7742.88 743.698   3
   0  -6 -20 7221.82 731.472   6
   0   6 -20 9247.36 754.110   6
   0  -6 -21-7.60772 11.2184   5
   0   6  21-7.61725 11.2325   4
   0   6 -21 8.56336 14.5793   6
   0  -6 -21 9.69045 10.9141   6
   0   6  21 8.79249 12.9645   3
   0  -6  21 7.20593 8.67780   3
   0   6  22 6545.12 516.088   4
   0   6  22 6838.42 524.838   3
   0  -6  22 6643.43 509.503   2
   0   6 -22 7233.10 525.474   6
   0   6  23-9.39570 15.9978   3
   0  -6  23 7.20627 10.6297   3
   0  -6  23 5.54627 12.4947   2
   0  -7   0 12.7342 24.2628   2
   0  -7   1 6.11856 10.4256   4
   0  -7  -1 10.8904 22.7090   2
   0  -7   1-15.1324 25.7629   2
   0  -7   1 5.83333 11.1115   3
   0  -7  -2-6.73843 8.11074   6
   0  -7   2 5.57318 10.6066   3
   0  -7   2-5.93323 13.3606   4
   0  -7   2 17.4039 33.1222   2
   0  -7  -2 9.35158 15.9185   2
   0   7  -3 753.194 91.2592   5
   0  -7  -3 702.036 92.1452   6
   0  -7  -3 931.704 105.869   2
   0  -7   3 784.041 91.0738   4
   0  -7   3 741.679 89.4705   3
   0  -7   4 21.1653 36.0303   2
   0   7  -4-5.75017 10.9505   5
   0  -7  -4-6.49644 11.0654   6
   0   7  -4-7.84744 11.5752   6
   0  -7   4-15.8147 11.8772   4
   0  -7   4 5.14978 7.60185   3
   0   7  -5 308.861 51.7264   6
   0  -7  -5 206.699 42.8987   6
   0  -7  -5 267.365 47.8573   2
   0  -7   5 438.558 97.1072   2
   0  -7   5 353.305 46.2917   3
   0   7  -6-7.85386 9.45537   6
   0  -7  -6 6.24581 10.6336   6
   0  -7  -6-5.64283 12.7082   2
   0  -7  -6 5.16391 9.82962   5
   0  -7   6-21.6747 26.0896   2
   0  -7   6 4.95372 9.42969   3
   0   7  -7 170.115 35.0303   6
   0  -7  -7 93.5588 27.1315   6
   0   7  -7 140.305 28.9398   5
   0  -7  -7 84.1305 25.7884   2
   0   7   7 186.872 35.9085   4
   0  -7  -7 130.986 28.2939   5
   0  -7   7 124.134 26.8745   3
   0  -7   7 143.790 56.5765   2
   0  -7   8-18.8525 32.0915   2
   0  -7  -8 5.95847 8.78510   6
   0   7  -8-5.85405 9.96606   5
   0   7  -8-7.63216 11.2521   6
   0  -7  -8 5.32935 11.1116   5
   0   7   8 7.04243 13.4036   4
   0   7   8-7.73811 13.1729   3
   0  -7   8 4.81670 10.0430   3
   0   7  -9 107.419 25.7062   5
   0   7  -9 118.614 30.0579   6
   0  -7  -9 76.9178 22.0567   5
   0   7   9 93.2033 27.8372   4
   0   7   9 68.1696 24.6520   3
   0  -7   9 80.8118 19.8703   3
   0  -7  10-15.0498 28.6419   2
   0  -7 -10-5.34759 6.43665   6
   0   7 -10-5.98656 11.3933   5
   0   7 -10 7.29423 12.4164   6
   0   7  10-7.31895 12.4585   4
   0  -7 -10 5.23168 10.9070   5
   0   7  10-7.42176 12.6335   3
   0  -7  10 4.63910 6.83882   3
   0  -7 -11 71.2993 21.5618   6
   0   7 -11 157.196 31.5429   6
   0   7  11 97.5852 27.6454   4
   0  -7 -11 81.8480 22.9195   5
   0   7  11 73.0280 26.9650   3
   0  -7  11 79.4618 21.5876   3
   0  -7  12-11.5911 17.0894   2
   0   7 -12 6.87997 13.0964   6
   0  -7 -12-4.88936 7.21293   6
   0  -7 -12-5.22916 4.45900   5
   0   7  12-7.66320 11.3002   4
   0   7  12 7.35027 10.8390   3
   0  -7  12-4.84942 10.9235   3
   0  -7 -13 764.970 78.4138   5
   0   7  13 560.970 80.5541   4
   0   7 -13 596.557 78.2493   6
   0  -7 -13 423.836 67.6892   6
   0   7  13 517.734 77.0634   3
   0  -7  13 553.247 71.6700   3
   0  -7  14-9.25740 15.7673   2
   0   7  14-7.87666 13.4186   4
   0  -7 -14-5.34079 7.89152   5
   0  -7 -14-4.37974 7.47460   6
   0   7 -14-6.71769 8.10358   6
   0   7  14-7.36773 10.8745   3
   0  -7  14-5.18434 8.84123   3
   0  -7  15 8.36051 17.4727   2
   0  -7 -15 11.1301 9.55157   5
   0   7 -15 13.1629 12.5850   6
   0  -7 -15 21.0383 11.3905   6
   0   7  15 7.53233 11.1711   3
   0  -7  15 11.6740 12.2302   3
   0  -7  16 7.60885 15.8632   2
   0  -7 -16-4.14431 4.98948   6
   0   7  16 7.85625 11.5819   4
   0   7  16-7.58273 11.1787   3
   0  -7  16-6.06546 11.5439   3
   0  -7  17 18.6357 13.9919   3
   0   7  17-7.73062 6.58759   4
   0  -7  17-6.85069 14.2859   2
   0   7  18-7.52007 9.07097   4
   0  -7 -18-6.04325 7.29811   5
   0   7 -18-6.72886 8.12090   6
   0  -7  18-6.39514 10.9021   3
   0  -7  18-6.32282 14.2503   2
   0  -7  19 161.611 34.4111   3
   0   7 -19 137.137 31.1207   6
   0  -7  20-6.64079 9.80827   3
   0  -8   0 17987.8 1679.88   6
   0  -8   0 20137.1 1681.13   4
   0  -8   0 16947.8 1674.25   3
   0  -8  -1 6.03427 10.2734   6
   0  -8  -1-5.89532 8.69270   4
   0  -8  -1-4.96988 11.1929   3
   0  -8   1-4.72676 9.85608   3
   0  -8   1-9.81706 22.1072   2
   0  -8  -1 7.65373 14.5674   2
   0  -8  -2 290.896 51.4177   6
   0  -8   2 511.418 77.0887   2
   0  -8  -2 477.182 61.2820   2
   0  -8  -2 371.639 53.9562   4
   0  -8   2 394.438 51.4273   3
   0  -8  -2 376.704 51.7924   3
   0  -8  -3 4.61762 7.86800   5
   0  -8  -3 5.33919 9.09522   3
   0  -8   3 4.51110 10.1642   3
   0  -8   3 12.4461 23.6892   2
   0  -8  -3-6.14135 10.4598   2
   0  -8  -4 1358.15 154.191   5
   0  -8   4 1924.76 198.124   2
   0  -8  -4 1458.06 158.668   2
   0  -8  -4 1516.72 158.248   6
   0  -8   4 1612.88 155.800   3
   0  -8  -5 4.59854 8.75237   5
   0  -8   5-4.44145 7.56114   3
   0  -8  -5-5.52460 8.14493   6
   0  -8   5-14.5330 24.7387   2
   0  -8  -6 387.634 50.5379   5
   0   8  -6 378.912 55.5048   6
   0  -8  -6 323.848 49.9818   6
   0  -8   6 336.077 47.4828   3
   0  -8  -7-5.26059 6.33277   6
   0  -8   7 14.9819 22.0860   2
   0  -8   7 4.24014 8.07025   3
   0  -8  -7-4.38458 6.46443   5
   0  -8  -8 9.93961 10.3688   6
   0  -8  -8 8.84940 9.23329   5
   0  -8   8-14.0095 16.8673   2
   0  -8   8-4.32689 7.37624   3
   0  -8  -9-4.85081 10.1135   6
   0  -8   9 12.9584 15.5978   2
   0  -8  -9 4.28348 6.31546   5
   0   8  -9-6.44850 10.9773   6
   0  -8   9 4.23259 8.05594   3
   0  -8 -10 12138.3 1140.62   5
   0  -8  10 12338.1 1139.69   3
   0  -8 -10 11404.9 1139.77   6
   0   8 -10 12135.2 1147.55   6
   0  -8  11 10.5235 17.9135   2
   0   8 -11 6.11396 10.4077   6
   0  -8  11-4.33450 9.03690   3
   0  -8 -11-4.56717 8.69238   6
   0  -8 -12 2143.22 220.471   5
   0  -8  12 2382.20 222.733   3
   0   8 -12 2178.97 226.067   6
   0   8 -13 5.81657 7.00152   6
   0  -8  13-4.73506 8.06046   3
   0  -8 -13-4.44870 7.57304   5
   0   8  13 6.17136 10.5053   4
   0  -8  14 3502.99 340.256   3
   0  -8  15-5.54353 9.44979   3
   0  -8  16 255.880 43.3228   3
   0  -9   0 6.06400 12.6526   2
   0  -9   0 5.40021 7.97735   6
   0  -9   1 6.68317 11.3879   2
   0  -9  -1 5.25804 10.0201   6
   0  -9   1 5.60964 9.56279   6
   0  -9  -2 4.69344 6.92132   5
   0  -9   2-7.39022 12.5811   2
   0  -9   2-5.76480 9.81468   6
   0  -9  -2-5.28796 7.79748   6
   0  -9   3 217.598 46.5278   2
   0  -9  -3 194.433 36.3932   6
   0  -9   3 278.322 42.4641   6
   0  -9  -3 250.342 37.4465   5
   0  -9  -4-5.00133 8.52319   6
   0  -9  -4-4.22095 7.19662   5
   0  -9  -5 87.0257 21.1736   5
   0  -9  -6-5.35964 7.90857   4
   0  -9  -6 7.82235 8.16130   5
  -1   0   0 5.95744 10.1410   3
   1   0   0 6.76210 9.96855   3
  -1   0   0 6.28873 10.7049   5
   1   0   0 5.30458 9.02966   6
   1   0   0 5.56691 6.70074   5
  -1   0   0-5.30155 6.38134   6
  -1   0   0-6.67992 12.7129   2
   1   0   0-7.18077 13.6661   2
  -1   0   0 7.46747 12.7114   4
   1   0   0-6.79538 10.0176   4
  -1   0   0-11.0225 18.7628   1
   1   0   0-11.3842 16.7822   1
   1   0   0 10.9475 20.8347   1
  -1   0   0-10.7605 18.3167   1
   1   0  -1-10.8919 13.1110   1
  -1   0   1 10.8767 22.6762   1
   1   0   1-10.2763 12.3701   1
   1   0   1-10.7544 12.9455   1
  -1   0  -1-10.5557 17.9689   1
  -1   0  -1-10.6942 15.7658   1
  -1   0   1-9.27742 13.6774   1
   1   0  -1 9.31560 11.2138   1
   1   0   1 4.25332 7.24174   6
   1   0  -1-5.20933 10.8614   6
  -1   0   1-5.55903 9.46397   6
  -1   0   1 5.49421 10.4574   5
   1   0  -1 4.98029 9.47946   5
   1   0  -1 7.51526 15.6685   2
  -1   0   1-6.61368 13.7890   2
  -1   0  -1-6.88115 16.5658   2
   1   0   1 5.97507 7.19356   5
  -1   0  -1-7.09387 13.5015   5
   1   0  -1 6.09024 8.97937   3
  -1   0   1-6.14980 7.40384   3
   1   0  -1-6.83572 14.2519   4
  -1   0  -1-7.45797 15.5491   4
   1   0   1 6.82056 14.2203   4
   1   0   1-7.34404 12.5022   3
  -1   0  -1-6.35917 9.37575   3
   1   0   2-9.48720 8.07490   1
   1   0  -2-11.2149 16.5327   1
  -1   0   2-11.7880 20.0660   1
   1   0   2-12.7987 18.8676   1
  -1   0   2 8.61683 16.3992   1
   1   0  -2-9.47011 11.3989   1
  -1   0  -2 11.8410 17.4558   1
   1   0  -2-6.00670 10.2249   6
   1   0   2-15.7102 9.45501   6
  -1   0  -2 4.69985 12.0004   6
  -1   0   2-5.21597 8.87895   5
   1   0  -2 4.90977 9.34420   5
  -1   0   2 25.0706 14.1138   6
   1   0   2-8.51793 16.2110   2
   1   0  -2 7.51214 11.0743   2
  -1   0  -2 7.40189 14.0870   2
  -1   0   2 7.40774 14.0981   2
   1   0   2 6.64683 8.00072   5
  -1   0  -2 7.60437 14.4723   5
  -1   0  -2-6.98017 11.8820   4
  -1   0   2 7.20478 17.3442   4
   1   0  -2-6.85170 14.2845   4
   1   0   2-6.40644 12.1925   4
   1   0   2 16.9432 14.4207   3
  -1   0   2-5.55477 11.5807   3
  -1   0  -2-7.12529 8.57660   3
  -1   0   3 13.3029 25.3405   1
   1   0  -3 13.1171 29.5574   1
  -1   0  -3 11.6396 17.1928   1
   1   0   3 21.9996 22.9578   1
   1   0  -3 10.8005 15.9585   1
  -1   0  -3 40.5981 34.5704   1
  -1   0   3 20.1116 17.1514   1
   1   0   3 13.5507 20.0053   1
  -1   0  -3 5.07590 10.6374   6
   1   0   3 4.38602 9.93565   6
   1   0  -3 7.33710 19.7771   6
  -1   0   3 36.1013 17.4151   6
   1   0  -3 5.21960 14.0899   5
  -1   0   3-5.21276 8.93900   5
   1   0  -3-7.73577 18.6538   2
   1   0   3 8.94907 21.5703   2
  -1   0   3 44.6282 21.0241   2
  -1   0  -3 31.0317 22.8985   2
  -1   0  -3 17.6081 23.7204   5
  -1   0  -3 13.2555 12.6599   4
  -1   0   3 14.4445 13.7875   4
  -1   0   3 10.6278 14.3429   3
  -1   0  -3 46.7423 25.7026   3
   1   0   3 9.05888 24.4055   3
   1   0  -3-5.87753 10.0632   3
   1   0   4-10.7456 15.8425   1
  -1   0   4-14.3392 24.4096   1
   1   0  -4-12.9079 15.5384   1
  -1   0  -4-11.8651 20.1983   1
   1   0   4-13.4334 19.8045   1
  -1   0  -4-12.7109 18.7394   1
   1   0  -4-12.0644 20.5376   1
  -1   0   4 10.5302 12.6768   1
  -1   0  -4-5.41822 10.3142   6
  -1   0   4-8.65835 12.7659   6
   1   0   4-4.39166 9.15854   6
  -1   0   4 5.50892 10.4868   5
   1   0  -4 11.4087 11.8946   5
  -1   0  -4-7.63296 12.9950   2
   1   0  -4-8.08170 18.2000   2
  -1   0   4 7.46103 17.9624   2
   1   0   4-9.36187 13.8029   2
  -1   0  -4-7.03774 11.9820   4
   1   0   4-8.41762 12.4111   5
  -1   0  -4-10.1601 17.2964   5
   1   0  -4 7.15322 13.6155   4
  -1   0  -4 8.87166 21.3580   3
  -1   0   4 5.52824 13.3101   3
   1   0  -4-5.54909 12.4977   3
   1   0   5-10.2462 17.5538   1
   1   0  -5 25.2779 26.4241   1
  -1   0  -5-11.3220 13.7713   1
  -1   0   5 14.9250 31.1787   1
   1   0   5 25.5408 21.8284   1
  -1   0  -5 23.4416 22.3944   1
  -1   0   5 21.8425 29.4608   1
   1   0  -5 11.8946 24.8770   1
  -1   0   5 10.3245 15.3487   6
   1   0   5 10.2464 10.8634   6
  -1   0  -5-6.20498 13.0873   6
   1   0  -5 17.6018 14.2629   5
  -1   0   5 7.36501 15.4821   2
  -1   0  -5 65.7825 24.1750   2
   1   0  -5 8.08681 20.7434   2
   1   0   5 47.0455 26.6341   2
  -1   0  -5 21.2462 18.1913   4
   1   0   5-9.52007 16.3262   5
   1   0   5 28.9567 22.3035   4
   1   0  -5-7.39111 12.7367   4
  -1   0   5 7.83976 20.1156   4
   1   0   5 89.1697 32.9226   3
  -1   0  -5 19.2614 20.1757   3
   1   0  -5 58.6905 18.1194   3
  -1   0   5 64.9078 22.8638   3
  -1   0   6 15.3728 26.1712   1
   1   0   6 10.2201 17.4017   1
  -1   0  -6-11.1793 19.0342   1
   1   0   6 12.9317 19.0679   1
   1   0  -6-12.2462 25.5341   1
   1   0   6 6.41429 7.73159   6
  -1   0  -6 7.02585 13.3776   6
   1   0  -6 6.53199 14.7147   5
  -1   0   6 14.8952 20.0492   2
   1   0  -6 8.30113 17.3110   2
   1   0   6 7.86899 9.48051   4
   1   0   6 10.6025 12.7684   5
  -1   0  -6 12.8275 24.4160   5
   1   0  -6 5.69051 10.8377   5
  -1   0  -6-6.92897 11.8019   4
   1   0  -6 7.71258 16.0844   4
  -1   0   6 24.2871 19.4932   4
   1   0  -6-6.53554 12.4449   3
  -1   0  -6 10.8754 16.0376   3
   1   0   6-12.5729 18.5392   3
  -1   0   6-8.17552 17.0492   3
   1   0   7 315.691 65.2760   1
  -1   0   7 143.793 61.8000   1
   1   0  -7 272.526 66.2678   1
  -1   0  -7 218.435 55.4611   1
   1   0  -7 258.765 62.3392   1
  -1   0   7 509.531 78.3672   1
  -1   0  -7 182.664 54.2737   1
   1   0  -7 307.891 75.0123   6
   1   0   7 121.892 39.2836   6
  -1   0  -7 310.033 49.9810   2
   1   0   7 335.001 59.5278   2
  -1   0  -7 125.877 52.5175   5
   1   0  -7 131.078 40.9412   5
  -1   0   7 343.799 54.8268   4
   1   0  -7 84.7515 33.7823   3
   1   0   7 110.934 50.7958   3
  -1   0   7 606.278 78.6103   3
  -1   0  -8 12.3826 18.2542   1
   1   0  -8 13.8101 20.3585   1
  -1   0   8-12.1146 20.6218   1
   1   0   8-14.3786 21.1965   1
  -1   0  -8 22.4385 23.3898   1
   1   0  -8-18.6869 22.4927   6
   1   0  -8 7.75016 16.1576   5
  -1   0  -8 6.84140 17.4685   2
  -1   0   8-7.90337 13.4535   2
   1   0  -8 8.68667 18.1100   2
   1   0   8-9.70970 16.5282   2
  -1   0  -8-14.7608 17.7671   5
   1   0  -8-6.84761 11.6564   5
  -1   0  -8 7.21543 15.0428   4
   1   0   8-9.37720 15.9622   4
  -1   0   8 9.18910 17.4883   4
   1   0   8-14.8806 31.0230   3
  -1   0   8-12.7614 24.2869   3
  -1   0  -9 153.113 38.5783   2
  -1   0  -9 129.883 46.2696   1
   1   0  -9 56.4459 40.6228   1
  -1   0   9 53.5533 38.0587   1
   1   0   9 190.998 48.3160   1
   1   0  -9 102.446 51.9719   1
   1   0   9 46.4107 38.0840   1
  -1   0   9 138.916 52.1596   1
   1   0  -9 57.4458 40.7078   6
  -1   0  -9 9.63984 20.0007   6
   1   0  -9 8.54133 18.1022   5
   1   0  -9 67.4163 31.4550   2
  -1   0   9 56.4117 28.5688   2
  -1   0  -9 15.1861 32.6466   5
   1   0   9 51.3167 27.3897   4
  -1   0  -9 158.350 37.1682   4
  -1   0   9 147.193 36.3183   4
  -1   0   9 116.569 47.0816   3
   1   0   9 77.6870 42.5701   3
   1   0 -10 14.6129 24.8745   1
  -1   0  10-19.2267 23.1424   1
  -1   0 -10 69.3751 33.4015   1
   1   0  10 13.1421 25.0114   1
   1   0 -10-19.8682 29.2892   6
  -1   0 -10-9.88472 16.8261   6
   1   0  10 9.80869 22.0876   2
  -1   0  10 8.15125 16.9937   2
   1   0 -10 8.02464 18.0702   2
  -1   0  10-13.2813 25.2763   1
   1   0 -10-15.2569 22.4913   1
   1   0  10 16.0773 23.7007   1
  -1   0 -10 11.9707 14.4086   1
  -1   0 -10-15.1399 25.7715   5
   1   0  10-10.9729 18.6784   4
   1   0 -10-10.0152 8.52416   5
  -1   0 -10-7.85978 11.5867   4
  -1   0  10-10.7996 20.5533   4
  -1   0  10-16.0740 27.3615   3
   1   0  10-15.8139 19.0345   3
  -1   0 -11-10.1147 14.9599   6
   1   0 -11 18.6087 27.4591   6
  -1   0  11-8.05181 15.3716   2
   1   0 -11 15.7258 17.7473   2
   1   0  11 9.64895 14.2757   2
  -1   0  11 28.0751 26.7429   1
   1   0 -11 15.9482 30.3759   1
   1   0  11 11.3937 16.8399   4
  -1   0 -11 14.7789 17.8298   5
   1   0 -11 11.3345 13.6965   5
  -1   0  11 50.1952 34.9032   3
   1   0  11 15.7481 29.9953   3
  -1   0 -11 14.1015 29.4236   1
  -1   0  11-20.3118 34.5965   1
   1   0 -11 30.8478 22.7697   1
   1   0  11 28.7617 27.3956   1
  -1   0 -12-14.5889 21.5078   1
   1   0  12 15.3416 22.6174   1
   1   0 -12 16.1935 19.4929   1
  -1   0  12-20.9972 30.9544   1
   1   0 -12-17.5659 21.1446   6
  -1   0 -12-10.1108 21.0803   6
   1   0  12-9.37996 11.2928   2
   1   0 -12 7.95878 13.5498   2
  -1   0  12-14.8051 12.6031   1
  -1   0 -12 12.7688 24.3021   1
   1   0  12 51.4915 32.6662   1
   1   0 -12 11.9809 20.3956   5
  -1   0 -12-14.1984 17.0916   5
   1   0  12-11.7323 22.3296   4
  -1   0  12-12.3477 21.0200   4
  -1   0  12-16.3564 19.6889   3
   1   0  12-15.4072 22.7140   3
   1   0  13 31.0278 32.3512   1
  -1   0 -13 14.8195 12.6335   1
  -1   0 -13-9.92871 11.9723   6
   1   0 -13-15.0836 25.6857   6
   1   0  13 9.02127 15.3730   2
   1   0 -13 8.66150 19.5175   2
  -1   0 -13 13.0691 15.7471   1
  -1   0  13-15.4770 18.6429   1
   1   0  13-17.2394 20.7627   1
   1   0 -13 16.5234 14.0816   1
  -1   0 -13 26.8355 27.9825   5
   1   0  13 11.8605 22.5837   4
   1   0 -13 23.1763 22.0656   5
  -1   0  13 25.6098 21.8086   4
  -1   0  13 15.1493 25.7975   3
   1   0  13-14.8697 25.3217   3
  -1   0  14-20.7628 24.9976   1
   1   0 -14-13.9345 23.7264   6
  -1   0 -14-9.62411 14.1989   6
   1   0  14-8.60883 20.7319   2
  -1   0  14-15.2614 18.3782   1
   1   0  14-17.0207 20.4950   1
   1   0 -14-16.3835 19.7282   1
  -1   0 -14-12.9912 15.6472   1
   1   0  14-11.7975 14.2114   4
   1   0 -14 10.9108 18.5813   5
  -1   0 -14 12.6501 15.2370   5
  -1   0  14-12.4811 15.0337   4
   1   0  14-14.2068 24.1899   3
  -1   0  14 14.2762 27.1756   3
   1   0  15-16.0580 19.3301   1
   1   0 -15 16.2525 23.9604   1
  -1   0 -15 14.5703 21.4807   1
  -1   0 -15-9.50540 18.0921   6
   1   0 -15 12.0535 20.5195   6
   1   0 -15 8.75414 18.2525   2
   1   0  15-8.16736 17.0293   2
   1   0 -15-15.9953 19.2547   1
  -1   0  15-14.7348 17.7376   1
  -1   0 -15-12.7660 15.3682   1
   1   0  15-11.5786 22.0375   4
  -1   0 -15 11.8704 20.2078   5
   1   0 -15 10.3520 17.6235   5
  -1   0  15-11.7828 20.0587   4
  -1   0  15-13.0447 15.7037   3
   1   0  15-13.4754 22.9397   3
   1   0  16-15.9694 27.1836   1
  -1   0  16 13.9330 23.7172   1
   1   0  16-7.66616 17.2631   2
   1   0 -16-8.34879 12.3078   2
   1   0 -16 11.0617 16.3071   6
  -1   0 -16-9.07700 13.3813   6
  -1   0 -16-11.1120 16.3811   5
  -1   0  16-10.9809 13.2175   4
   1   0 -16 9.69936 24.7659   5
  -1   0  16 19.4823 16.5818   1
  -1   0 -16 14.1707 17.0568   1
   1   0  16-15.5756 13.2569   1
   1   0 -16 14.8942 21.9567   1
  -1   0  16 12.0348 17.7416   3
   1   0  16-12.7166 15.3066   3
   1   0 -17 29.4060 28.0516   1
  -1   0 -17 11.3539 16.8539   1
   1   0  17 30.5173 29.1066   1
  -1   0  17 13.1939 27.5774   1
   1   0  17 7.23843 16.4191   2
   1   0 -17 9.83015 18.8123   6
  -1   0 -17-8.63283 19.5399   6
  -1   0  17 50.8991 23.0083   4
   1   0 -17 27.1449 21.8716   5
   1   0  17 10.8330 20.7114   4
  -1   0 -17 95.5590 38.5858   1
   1   0  17 29.1542 27.8127   1
   1   0 -17 42.8119 27.2309   1
  -1   0  17 18.8376 27.8401   1
  -1   0  17 22.3323 26.9530   3
   1   0 -18-13.9181 23.6943   1
  -1   0 -18 10.5099 12.6551   1
  -1   0  18 12.4504 14.9901   1
   1   0  18-14.4940 17.4493   1
   1   0  18-6.83375 14.2512   2
   1   0 -18-9.02657 10.8705   6
  -1   0 -18 8.18932 15.5894   6
  -1   0 -18-9.80269 16.6900   5
  -1   0  18-9.46412 11.3969   4
   1   0 -18-8.44601 12.4557   5
   1   0  18 20.7561 19.7540   4
   1   0  18 13.6565 20.1351   1
  -1   0  18-17.8289 30.3507   1
   1   0 -18-13.1149 22.3272   1
  -1   0 -18-13.0660 15.7308   1
  -1   0  18-10.3483 15.2591   3
  -1   0  19 23.3112 28.1877   1
   1   0 -19 65.5079 31.6544   1
  -1   0 -19 39.6901 24.0381   1
   1   0  19 13.7194 16.7318   1
   1   0  19 64.9938 24.2622   2
  -1   0 -19-7.75895 13.4795   6
   1   0 -19-8.37468 12.6363   6
   1   0  19-9.91209 12.2312   4
  -1   0 -19 36.6849 20.8271   5
   1   0 -19 35.7785 32.2116   1
  -1   0  19 16.8075 24.9232   1
   1   0  19 65.1813 31.4977   1
  -1   0  19 105.666 31.7790   3
   1   0  20 12.9569 22.0579   1
  -1   0 -20-9.29142 15.8192   1
   1   0 -20-12.2900 18.1204   1
  -1   0  20 11.0174 20.9701   1
   1   0  20-6.14929 12.8239   2
   1   0 -20-7.71685 17.3799   6
  -1   0 -20-7.55999 15.7642   6
  -1   0 -20-8.58826 16.3478   5
   1   0  20 9.54740 24.3798   4
  -1   0  20-8.29294 9.98683   4
   1   0 -20 7.33136 13.9562   5
   1   0 -20-11.2643 16.6084   1
  -1   0 -20 12.2543 23.3239   1
  -1   0  20-8.95023 10.7776   3
  -1   0  21 10.2801 12.3757   1
  -1   0 -21 8.72637 14.8559   1
   1   0  21-12.2293 18.0294   1
   1   0  21-5.89684 11.2248   2
  -1   0 -21-7.15759 12.1859   6
   1   0 -21-7.26459 12.3680   6
  -1   0  21 7.95713 13.5467   4
   1   0  21-9.09315 15.4802   4
  -1   0 -21-8.05387 13.7113   5
   1   0 -21 6.86243 13.0621   5
  -1   0  21 4.75099 12.1329   2
   1   0  21 11.7176 14.1057   1
  -1   0  21-14.8613 21.9092   1
   1   0 -21-10.3213 17.5706   1
  -1   0 -21-11.6354 14.0068   1
   1   0  21-9.22869 19.2412   3
  -1   0  22 9.70334 18.4677   1
  -1   0 -22-8.35953 14.2309   1
   1   0  22-11.7980 20.0837   1
   1   0 -22-10.9525 9.32345   1
   1   0  22-5.59143 11.6583   2
  -1   0  22 8.65509 10.4192   2
  -1   0 -22 6.78129 14.1387   6
   1   0  22-8.66404 16.4899   4
   1   0 -22-6.45689 9.52019   5
  -1   0  22-7.61487 12.9634   4
   1   0 -22-9.74327 14.3643   1
  -1   0 -22-11.0515 18.8130   1
  -1   0  22-13.9830 23.8028   1
   1   0  22-11.4475 13.7800   1
   1   0  22 8.62436 16.4143   3
  -1   0  23 12.0993 12.3821   2
   1   0  23 5.37326 13.7248   2
   1   0  23 8.09097 13.7777   3
  -1   0 -23 7.24204 10.6825   5
   1   0  23-8.20031 15.6108   4
   1   0 -23 12.1524 14.6320   5
  -1   0  23-7.10471 14.8165   4
   1   0  23 10.9492 18.6418   1
  -1   0  23 13.7205 20.2298   1
   1   0 -23-9.23848 17.5861   1
  -1   0 -23-7.86096 13.3863   1
  -1   0  23 9.07505 10.9296   1
   1   0 -23-10.2562 12.3506   1
   1   0  23 11.1580 16.4530   1
  -1   0 -24 6.29473 11.9803   6
   1   0 -24-5.91267 11.2533   6
   1   0 -24-5.74042 8.46314   5
   1   0  24-7.83505 14.9117   4
  -1   0 -24-6.83903 10.0825   5
  -1   0  24-6.91400 13.1588   4
   1   0  24 5.12151 15.1004   2
   1   0  24-10.5551 12.7053   1
   1   0 -24 9.60301 11.5593   1
  -1   0  24 18.0942 18.8616   1
  -1   0 -24 7.72265 11.3851   1
   1   0  24-7.59036 12.9210   3
  -1   0  24 7.08783 8.53207   3
  -1   0 -25-5.98571 10.1896   6
   1   0 -25-5.68742 8.38496   6
  -1   0 -25-7.26961 10.7172   1
   1   0  25-7.49635 14.2671   4
  -1   0  25 6.69911 11.4039   4
  -1   0 -25-6.46012 7.77655   5
  -1   0  25 6.65747 11.3330   3
   1   0  25 7.12676 8.57888   3
   1   0  26 14.4078 17.3476   4
  -1   0  26 6.33676 12.0678   4
  -1   0  26 6.53190 9.63916   3
   1   0  26 6.64313 9.80297   3
   1   0 -26-5.32081 11.1015   6
  -1   0 -26 11.4014 12.8445   6
  -1   0  27-6.30017 15.1668   4
   1   0 -27 4.95821 8.44066   5
  -1   0 -27-5.69604 8.39761   5
  -1   0  27 6.16396 9.08735   3
   1   0  27-6.25181 7.52578   3
  -1   0 -27 5.59716 9.52823   6
   1   0 -27 5.16706 7.61787   6
  -1   0 -28-5.41631 10.3081   5
   1   0 -28 4.83242 8.22590   5
  -1   0  28-6.22544 10.5971   4
   1   0  28 5.89799 8.69468   3
  -1   0  28-5.83531 9.93304   3
   1   0 -28 4.86421 9.25732   6
  -1   0 -28-5.35124 7.88867   6
  -1   0 -29-5.15358 8.77290   5
   1   0 -29 9.29402 8.84428   5
  -1   0  29-5.97776 10.1758   4
   1   0  29-5.58771 10.6345   3
  -1   0  29-5.53023 9.41402   3
   1   0 -29 9.43036 8.97402   6
  -1   0 -29 5.23756 9.96814   6
   1   0 -30 4.48728 6.61655   5
  -1   0 -30-4.86372 7.17137   5
   1   0  30 5.27515 7.77778   3
  -1   0  30-5.24801 9.98874   3
  -1   0 -30 5.01464 10.4554   6
   1   0 -30 4.45294 5.36169   6
   1   0  31 4.98209 10.3875   3
  -1   0  31-4.97118 7.32957   3
   1   0 -31 4.21173 8.78159   6
  -1   0 -32-4.44296 7.56291   5
  -1   0 -32 4.70559 6.93684   6
  -1   0 -33 4.23199 5.10924   5
  -1   0 -33 4.50677 8.58620   6
  -1  -1 -33 906.913 99.5673   6
  -1  -1 -32-4.30078 6.34027   5
  -1  -1 -32 4.38666 7.46725   6
  -1   1  31 1382.39 141.701   4
  -1  -1 -31 1415.54 137.985   5
   1  -1  31 1092.83 135.560   3
  -1  -1 -31 1397.46 138.179   6
   1   1 -31 1313.58 136.367   6
  -1   1  30-5.63602 10.7272   4
  -1  -1 -30 4.68895 6.91388   5
   1   1 -30 4.61764 9.62794   6
  -1  -1 -30 4.58949 5.52612   6
  -1   1  30-5.69640 8.39875   3
  -1   1  29 3889.53 371.380   4
  -1   1  29 3553.09 370.009   3
  -1  -1 -29 3966.26 367.125   5
   1   1 -29 3845.42 366.491   6
  -1  -1 -29 3749.27 365.385   6
   1   1 -28 10.0304 8.85985   6
  -1   1  28 57.1997 18.8875   3
   1   1 -27 16278.1 1423.59   5
  -1  -1 -27 15030.8 1422.19   5
  -1   1  27 17327.4 1431.63   4
  -1   1  27 15192.0 1429.37   3
   1  -1  27 14217.0 1423.30   3
  -1  -1 -27 14440.2 1420.76   6
   1   1 -27 16047.0 1424.10   6
   1  -1  26-5.09164 12.2581   2
   1   1 -26 5.42150 7.99369   5
  -1   1  26-6.50664 13.5658   4
  -1  -1 -26 5.56046 9.46640   5
  -1  -1 -26-5.06120 9.63341   6
  -1   1  26 7.19803 8.66530   3
   1  -1  26 6.06862 8.94749   3
  -1  -1 -25 6071.58 597.532   5
   1   1 -25 6860.09 600.316   5
  -1   1  25 7029.29 607.064   4
   1   1 -25 6539.56 599.825   6
  -1  -1 -25 5935.46 595.656   6
  -1   1  25 6291.94 606.692   3
   1  -1  25 5937.42 599.771   3
   1  -1  25 6216.43 596.349   2
  -1  -1 -24-5.37748 11.2118   6
   1   1 -24 6.26958 10.6731   6
   1  -1  24 11.2148 12.6277   2
   1   1 -24-5.93876 10.1101   5
  -1  -1 -24 6.12694 9.03324   5
  -1   1  24 6.97090 11.8669   4
   1  -1  24-6.81973 11.6096   3
  -1   1  24 8.12723 11.9817   3
   1  -1  24 9.75337 16.6030   1
   1   1 -24-7.61984 11.2338   1
  -1   1  23 514.190 71.3472   1
   1   1 -23 544.943 76.7249   1
   1   1 -23 482.867 82.8659   1
   1   1 -23 451.380 66.4258   6
  -1  -1 -23 462.586 66.0483   5
   1  -1  23 543.950 75.6682   4
  -1   1  23 425.505 68.0083   4
   1  -1  23 485.927 70.1518   3
  -1   1  23 494.285 73.8727   3
  -1   1  22-8.12725 9.78495   1
   1  -1  22 13.9936 20.6302   1
   1   1 -22-11.6271 19.7931   1
  -1  -1 -22-7.27051 12.3781   1
   1  -1  22-6.38193 13.3068   2
   1   1 -22 7.02929 10.3648   6
  -1  -1 -22 5.91356 14.2375   6
  -1   1  22 7.70016 11.3535   4
   1   1 -22-6.60457 12.5714   5
   1  -1  22 7.70946 16.0742   4
  -1  -1 -22 6.90347 11.7534   5
   1   1 -22-8.52847 14.5191   1
  -1   1  22-17.0927 14.5495   1
   1  -1  22 10.2913 12.3892   1
  -1   1  22 9.23150 13.6106   3
   1  -1  22 7.40818 12.6124   3
  -1  -1 -21 373.049 53.9829   1
  -1   1  21 250.787 50.6549   1
   1  -1  21 294.755 67.4474   1
   1   1 -21 307.104 66.6451   1
   1  -1  21 217.851 44.0634   2
   1   1 -21 265.482 47.7786   6
  -1  -1 -21 258.388 44.4502   6
   1   1 -21 352.334 51.5316   5
   1  -1  21 279.357 51.4413   4
  -1   1  21 222.665 48.0692   4
  -1  -1 -21 271.958 47.1195   5
  -1  -1 -21 289.955 59.8014   1
   1  -1  21 222.407 54.5158   1
  -1   1  21 324.853 76.1995   1
  -1   1  21 226.429 51.4944   3
   1  -1  21 276.809 49.2756   3
   1  -1  20-15.5220 14.0743   1
  -1  -1 -20 8.00353 15.9864   1
   1   1 -20 103.802 38.5621   1
  -1   1  20 46.5083 25.5011   1
  -1  -1 -20 44.3348 17.7239   6
   1  -1  20 85.2485 25.3977   2
  -1   1  20 23.1797 11.8048   2
  -1   1  20 77.1363 29.5794   4
   1   1 -20 65.1870 20.0893   5
   1  -1  20 41.1994 24.7740   4
  -1   1  20 84.1055 32.6251   3
   1  -1  20 66.0439 25.7945   3
   1  -1  20 101.461 36.2276   1
  -1   1  20 95.2409 48.8780   1
   1   1 -20 58.1615 23.8348   1
  -1  -1 -20 50.3611 32.5115   1
   1   1 -19 24775.0 2127.29   6
   1   1 -19 26219.6 2125.40   5
  -1  -1 -19 22659.8 2122.54   5
   1  -1  19 24016.5 2120.43   2
  -1   1  19 19231.2 2096.20   2
  -1   1  19 26019.9 2131.24   4
   1  -1  19 21114.0 2122.15   3
  -1   1  19 25961.8 2142.08   3
   1  -1  19 24764.1 2142.28   1
  -1  -1 -19 24265.4 2126.10   1
   1  -1  19 22831.4 2156.84   1
  -1   1  19 25295.0 2134.90   1
   1   1 -19 26608.1 2139.97   1
  -1   1  19 25674.5 2178.04   1
  -1  -1 -18 36.1930 20.7216   1
  -1   1  18 42.2335 27.2219   1
   1  -1  18 50.1888 35.0812   1
   1   1 -18 115.190 42.6197   1
  -1  -1 -18 34.2991 20.5741   6
   1   1 -18 28.0768 21.4099   6
  -1   1  18 33.8667 12.2428   2
  -1   1  18 7.23583 14.2784   2
  -1  -1 -18 44.7669 23.1703   5
   1   1 -18 23.4875 18.0292   5
  -1   1  18 58.5821 29.0329   4
   1  -1  18 26.1891 22.6069   4
   1  -1  18 38.0165 23.1885   3
  -1   1  18 120.093 42.3120   3
   1  -1  18 50.9607 26.8273   1
  -1  -1 -18 65.7503 29.8511   1
  -1   1  18 40.4015 34.5927   1
   1   1 -18 45.4327 27.6017   1
   1  -1  17 39525.8 3650.60   1
   1   1 -17 46676.4 3655.91   1
  -1  -1 -17 42247.8 3636.62   1
  -1   1  17 36443.4 3673.42   1
   1  -1  17 34872.6 3661.96   1
   1   1 -17 39262.0 3658.21   1
   1   1 -17 47303.2 3644.32   6
  -1  -1 -17 37539.7 3622.92   6
   1   1 -17 45576.2 3634.07   5
  -1  -1 -17 45631.3 3639.18   5
  -1   1  17 38891.7 3605.34   2
   1  -1  17 43640.7 3634.26   2
   1  -1  17 37720.1 3630.48   4
  -1   1  17 44917.6 3643.94   4
  -1   1  17 48577.0 3658.43   3
   1  -1  17 41565.5 3637.50   3
  -1   1  17 27740.8 3606.46   2
   1   1 -17 43479.7 3644.93   2
   1  -1  16-18.0244 21.7343   1
  -1  -1 -16 10.4802 12.6816   1
  -1   1  16-11.9558 20.3931   1
  -1  -1 -16 7.57647 14.4779   6
   1   1 -16 10.8199 22.5949   6
  -1   1  16-4.36273 11.8142   2
   1  -1  16 9.46918 18.0683   2
   1  -1  16-8.88175 15.1748   4
   1   1 -16 25.6021 20.5853   5
  -1   1  16 56.0547 25.2788   4
  -1  -1 -16 41.4041 21.6190   5
  -1   1  16 39.5159 27.4917   3
   1  -1  16 10.8804 18.5667   3
   1  -1  16 14.2579 17.2109   1
   1   1 -16-13.2881 22.6569   1
  -1  -1 -16 41.8431 26.5765   1
  -1   1  16-21.5386 31.7782   1
  -1   1  16 9.27277 10.2717   2
  -1   1  15 59853.0 6572.08   1
   1  -1  15 53205.3 6575.18   1
   1   1 -15 77714.9 6596.12   1
  -1  -1 -15 78445.9 6575.76   1
  -1   1  15 56474.8 6596.40   1
  -1  -1 -15 52612.3 6570.30   1
   1   1 -15 64747.6 6588.19   1
  -1  -1 -15 83139.6 6565.46   6
   1   1 -15 98024.2 6597.70   6
  -1  -1 -15 87784.3 6591.07   5
   1   1 -15 97040.5 6577.40   5
   1  -1  15 101587. 6588.39   2
   1  -1  15 56887.3 6557.84   4
  -1   1  15 104825. 6600.20   4
   1  -1  15 88797.7 6588.46   3
  -1   1  15 108028. 6615.31   3
   1   1 -15 65056.6 6575.41   2
  -1   1  15 52448.2 6540.63   2
   1  -1  14 55.7328 38.9628   1
  -1  -1 -14 47.4877 22.9901   1
  -1   1  14 38.6423 24.8795   1
   1   1 -14 48.5024 33.9726   1
  -1   1  14 27.8707 17.3032   2
   1   1 -14 74.3546 28.2273   2
   1  -1  14 45.9377 29.6299   2
  -1  -1 -14 41.8745 21.8020   6
   1   1 -14 103.722 36.8446   6
   1   1 -14 90.2857 30.0631   5
   1  -1  14 17.1071 19.7244   4
  -1  -1 -14 73.2825 31.4740   5
  -1  -1 -14 42.6623 27.3957   1
   1  -1  14 14.8928 22.3619   1
   1   1 -14 31.6566 23.7174   1
  -1   1  14-21.6697 18.9265   1
   1  -1  14 25.3932 26.8087   3
  -1   1  14 14.6106 28.1289   3
   1  -1  13 386.844 87.8972   1
  -1   1  13 375.475 76.7628   1
  -1  -1 -13 326.190 68.9376   1
   1   1 -13 401.984 77.3796   2
   1  -1  13 459.130 84.3704   2
  -1   1  13 384.199 57.4543   2
  -1  -1 -13 475.222 71.9103   6
   1   1 -13 609.600 94.8977   6
  -1   1  13 600.403 93.9905   4
   1  -1  13 333.475 63.0607   4
  -1  -1 -13 624.211 90.6906   5
   1   1 -13 532.454 74.4901   5
  -1  -1 -13 252.861 69.7744   1
   1  -1  13 283.679 75.2408   1
   1   1 -13 372.892 84.2756   1
   1  -1  13 495.402 84.8815   3
  -1   1  12 37.1488 23.7461   1
   1   1 -12 16.2203 27.7641   1
  -1  -1 -12 27.9117 22.5862   6
   1   1 -12 45.5512 34.3152   6
  -1   1  12 33.8997 15.1532   2
   1   1 -12 47.7322 25.0481   2
   1  -1  12 28.2500 27.0395   2
  -1   1  12 47.0577 37.8732   4
   1   1 -12 9.16924 17.6922   5
  -1  -1 -12 43.4131 27.6943   5
  -1  -1 -12 68.1907 32.9604   1
   1   1 -12 32.8529 24.3902   1
   1  -1  12-13.5405 23.2325   1
  -1   1  12 41.9425 35.8166   1
   1  -1  12 29.8335 28.5380   3
   1   1 -11 596.057 113.630   1
   1  -1  11 770.103 125.557   1
  -1  -1 -11 827.254 108.727   6
  -1  -1 -11 1091.89 137.328   5
   1   1 -11 583.097 96.2466   5
  -1  -1 -11 821.965 88.1988   2
   1   1 -11 646.265 105.794   2
   1  -1  11 851.621 97.8416   4
  -1   1  11 1065.68 139.443   4
   1  -1  11 856.243 128.158   3
  -1   1  11 677.457 107.757   1
   1   1 -11 866.921 126.687   1
  -1  -1 -11 795.473 110.126   1
  -1   1  11 864.361 137.364   1
  -1  -1 -11 415.988 100.773   1
   1  -1  11 802.229 117.417   1
  -1  -1 -10 226.905 54.2104   1
   1   1 -10 223.474 61.5045   1
  -1   1  10 126.754 57.0663   1
  -1  -1 -10 179.012 47.1154   1
   1  -1  10 213.441 62.6198   1
  -1   1  10 231.097 50.1171   1
   1   1 -10 208.329 57.3900   1
  -1  -1 -10 324.665 57.8460   6
   1   1 -10 269.026 58.9801   2
   1  -1  10 201.948 64.0250   2
  -1   1  10 156.563 33.9627   2
  -1  -1 -10 189.701 58.5019   5
   1  -1  10 216.906 39.5325   4
  -1   1  10 242.949 70.4292   4
  -1   1  10 138.773 58.8042   3
   1  -1  10 487.908 86.2836   3
   1   1  -9 77275.8 6446.63   1
  -1  -1  -9 78480.6 6434.21   6
   1   1  -9 74334.5 6458.16   6
   1   1  -9 66021.5 6408.60   5
  -1   1   9 70956.2 6397.05   2
   1  -1   9 56831.7 6442.57   2
  -1  -1  -9 72205.2 6397.98   2
  -1   1   9 62756.6 6454.95   4
   1  -1   9 69616.0 6399.66   4
  -1   1   9 60238.1 6446.11   3
   1  -1   9 89190.5 6478.71   3
  -1  -1  -9 69780.4 6427.20   1
  -1   1   9 79030.5 6459.72   1
  -1  -1  -9 64089.9 6423.17   1
   1  -1   9 65040.8 6438.48   1
   1  -1   9 73563.7 6426.98   1
   1  -1   8 41.2078 26.3574   1
  -1  -1  -8 43.7361 22.8564   1
   1   1  -8 52.6562 33.6538   1
  -1   1   8-15.5176 26.4673   1
  -1  -1  -8 9.65712 21.8103   1
   1  -1   8 14.2190 24.2615   1
   1   1  -8 12.9774 22.1535   1
  -1   1   8 10.8328 20.6841   1
   1   1  -8-18.5082 31.5494   6
  -1  -1  -8-12.1062 20.6752   6
   1  -1   8 18.4085 38.4143   2
   1   1  -8 36.9467 27.7829   2
  -1  -1  -8 14.0744 13.3482   2
  -1   1   8 12.5585 14.7850   2
  -1  -1  -8 40.6028 42.3571   5
   1   1  -8 48.4082 17.9186   5
   1  -1   8 3.61293 10.7825   4
   1   1  -8 22.4552 18.0963   4
  -1   1   8 20.9950 39.9915   4
  -1   1   8 16.5769 20.0227   3
   1  -1   8-19.9392 29.4413   3
   1  -1   7 46815.3 4095.11   1
   1  -1   7 42227.9 4108.17   1
  -1  -1  -7 44650.3 4095.61   1
  -1   1   7 47737.6 4119.75   1
   1   1  -7 49843.3 4110.96   1
   1   1  -7 47986.9 4107.86   1
   1   1  -7 41138.4 4122.52   6
  -1  -1  -7 30617.4 4087.30   6
   1   1  -7 46349.4 4072.97   5
  -1  -1  -7 58501.1 4173.98   5
  -1  -1  -7 43468.2 4073.50   2
  -1   1   7 46889.1 4072.88   2
   1  -1   7 47030.0 4133.34   2
  -1   1   7 34177.7 4126.85   4
   1  -1   7 55352.3 4160.33   3
  -1   1   7 40164.1 4112.75   3
   1   1  -7 46297.5 4108.28   2
  -1  -1  -6 520.844 78.8335   1
   1  -1   6 363.702 71.5412   1
  -1   1   6 634.756 99.2263   1
   1   1  -6 669.367 93.7067   1
   1  -1   6 449.880 84.7575   1
   1   1  -6 423.053 82.0739   1
  -1   1   6 496.728 79.2480   1
  -1  -1  -6 396.673 75.0387   1
   1   1  -6 566.307 96.9118   6
  -1  -1  -6 363.999 73.7460   6
  -1   1   6 581.369 80.2127   5
   1   1  -6 531.418 58.2105   5
   1   1  -6 565.619 94.1313   2
   1  -1   6 711.258 111.642   2
  -1   1   6 557.967 67.8962   2
  -1  -1  -6 495.633 64.9275   2
   1   1  -6 606.592 75.5516   4
  -1  -1  -6 480.257 117.906   5
  -1   1   6 541.665 116.085   4
   1  -1   6 368.676 104.954   3
  -1   1   6 495.797 87.5188   3
   1   1  -5 678343. 60884.2   1
  -1  -1  -5 672547. 60874.9   1
  -1  -1  -5 672843. 60880.1   1
   1  -1   5 574555. 60886.1   1
   1  -1   5 715698. 60879.2   1
  -1   1   5 700350. 60880.3   1
   1  -1   5 663408. 60872.0   6
   1   1  -5 668110. 60898.7   6
  -1  -1  -5 679898. 60866.4   6
  -1   1   5 652713. 60881.1   5
  -1  -1  -5 698069. 60954.3   5
   1  -1   5 664080. 60871.7   5
   1  -1   5 720925. 60918.2   2
  -1  -1  -5 656633. 60860.3   2
  -1  -1  -5 673853. 60877.6   4
  -1   1   5 641836. 60922.0   4
   1   1  -5 651435. 60869.1   4
  -1   1   5 698507. 60882.8   3
   1  -1   5 723382. 60935.1   3
   1   1  -5 645157. 60874.0   3
   1   1  -5 658374. 60893.8   2
   1   1  -4 722.716 98.4274   1
  -1   1   4 652.045 103.005   1
   1  -1   4 880.104 114.091   1
  -1  -1  -4 811.138 100.731   1
   1  -1   4 653.497 96.7094   1
  -1  -1  -4 759.864 96.5812   1
   1   1  -4 534.788 93.5966   1
  -1   1   4 704.418 93.5572   1
   1   1  -4 535.044 94.6835   6
  -1  -1  -4 682.970 75.7600   6
   1  -1   4 650.745 88.3736   6
   1  -1   4 641.874 89.5596   5
  -1   1   4 715.948 100.066   5
   1   1  -4 526.486 97.9551   2
   1  -1   4 960.225 124.430   2
  -1   1   4 731.753 87.2988   2
  -1  -1  -4 774.664 140.975   5
  -1  -1  -4 674.476 97.4022   4
   1   1  -4 600.610 86.8299   4
  -1   1   4 666.285 88.0929   3
  -1  -1  -4 437.633 88.7079   3
   1  -1   4 527.180 120.264   3
  -1   1   3 58.5700 38.3614   1
   1   1  -3 322.446 62.7701   1
   1  -1   3 317.817 59.1061   1
   1   1  -3 132.324 42.1488   1
  -1   1   3 264.092 51.9355   1
  -1  -1  -3 334.322 59.7998   1
   1  -1   3 344.159 54.5277   6
   1   1  -3 331.007 59.6216   6
   1  -1   3 259.211 49.4879   5
  -1   1   3 260.602 56.3321   5
  -1   1   3 280.783 55.5003   6
   1   1  -3 294.422 63.6859   2
  -1   1   3 304.346 53.3342   2
  -1  -1  -3 270.129 48.9316   2
  -1  -1  -3 163.536 73.6266   5
  -1  -1  -3 263.990 56.2974   4
   1  -1   3 259.476 36.7290   4
   1   1  -3 389.937 56.9681   4
  -1   1   3 375.969 80.8873   4
  -1   1   3 376.369 43.7697   3
  -1  -1  -3 339.443 60.5436   3
   1  -1   3 354.028 87.8548   3
  -1   1   2 10.7137 14.1830   1
   1  -1   2 45.5458 22.7096   1
   1   1  -2 97.4666 31.5955   1
  -1   1   2 62.2445 26.3183   1
   1  -1   2 35.6945 25.4982   1
  -1  -1  -2 8.64406 18.9637   1
   1   1  -2 55.0661 23.9331   1
   1  -1   2 26.4654 20.7241   6
   1   1  -2 80.3347 23.5437   6
  -1   1   2 50.2820 24.9185   6
  -1   1   2 118.550 33.0960   5
   1  -1   2 58.9502 25.5217   5
   1   1  -2 35.4272 30.7252   2
  -1  -1  -2 58.2149 26.2099   2
  -1   1   2 64.3687 31.1897   2
   1  -1   2 81.5889 38.8718   2
  -1  -1  -2 115.931 32.3884   4
  -1  -1  -2 106.829 54.8726   5
   1   1  -2 159.370 36.8778   4
   1  -1   2 60.6693 45.1065   3
  -1  -1  -2 71.8494 29.5695   3
   1   1  -1 25862.9 2333.01   1
  -1   1   1 23053.8 2338.23   1
   1  -1   1 27406.3 2341.62   1
   1  -1   1 30170.9 2341.74   1
   1   1  -1 26304.5 2330.85   1
  -1   1   1 24177.7 2334.19   1
  -1  -1  -1 27872.7 2337.52   1
   1  -1   1 24569.0 2331.37   6
   1   1  -1 26233.5 2317.72   6
   1   1  -1 31764.4 2314.78   5
   1  -1   1 25108.5 2330.67   5
  -1  -1  -1 14210.6 2342.77   5
  -1   1   1 30447.1 2338.22   2
  -1   1   1 32150.7 2354.67   4
   1  -1   1 22783.5 2312.07   4
   1  -1   1 12896.6 2320.25   3
  -1  -1  -1 22416.2 2339.11   3
   1   1  -1 26344.9 2335.62   4
  -1  -1  -1 25752.3 2330.07   2
   1  -1   0-10.4829 15.4537   1
  -1  -1   0-7.86200 13.3830   1
  -1   1   0-10.0552 14.8232   1
   1  -1   0 9.90139 18.8439   1
   1   1   0-8.79479 19.8045   1
  -1   1   0-10.2156 15.0597   1
   1  -1   0-9.17686 15.6212   6
  -1  -1   0-3.46919 8.35163   6
   1   1   0 4.03634 9.71692   6
   1  -1   0-8.42980 16.0433   5
   1  -1   0 9.14768 19.0711   2
  -1   1   0 16.7726 18.8846   2
   1   1   0 10.2765 15.1494   2
  -1  -1   0 8.33438 14.1871   2
   1   1   0-6.54822 12.4624   5
  -1  -1   0-13.5102 16.2617   5
  -1  -1   0-9.49289 11.4263   4
   1   1   0 8.75125 14.8967   4
  -1   1   0 24.4918 24.0701   4
   1  -1   0 4.98767 13.4242   4
   1   1   0-8.55357 14.5602   1
   1   1   1 30471.9 2444.13   1
  -1   1  -1 23092.2 2446.50   1
   1  -1  -1 28969.8 2448.29   1
  -1  -1   1 26654.5 2435.07   1
  -1  -1   1 29229.6 2433.08   6
  -1   1  -1 28131.4 2453.25   6
   1   1   1 37452.5 2468.07   5
  -1  -1   1 30159.0 2444.08   5
  -1   1  -1 30886.3 2449.47   2
   1  -1  -1 29286.7 2443.60   2
   1  -1  -1 24492.6 2434.15   4
  -1   1  -1 30530.3 2436.25   4
  -1  -1   1 30751.3 2451.88   4
   1   1   1 28793.2 2449.92   2
  -1   1  -1 26391.0 2418.33   3
  -1  -1   1 26975.1 2445.44   2
   1  -1  -1 24744.5 2450.69   1
   1   1   1 29038.5 2446.62   1
   1  -1  -2 82.7548 33.0339   1
   1   1   2 68.8305 27.5946   1
   1  -1  -2 67.3843 29.2312   1
  -1   1  -2 72.8627 32.0215   1
  -1  -1   2 97.5222 32.9887   1
  -1   1  -2 35.5416 24.3294   1
   1   1   2 182.503 41.8860   1
  -1  -1   2 134.207 33.9684   6
   1  -1  -2 112.095 39.2417   6
   1  -1  -2 101.639 30.8123   5
   1  -1  -2 179.606 35.4972   2
  -1  -1   2 50.9516 28.9099   2
   1   1   2 132.011 37.8166   2
   1   1   2 29.0011 29.0712   5
  -1   1  -2 87.2089 23.3620   4
   1  -1  -2 85.3424 32.9544   4
  -1  -1   2 121.628 36.7660   4
   1   1   2 143.322 46.6273   3
  -1   1  -2 110.313 27.2614   3
   1   1   3 374.809 57.7442   1
  -1   1  -3 219.686 52.6057   1
  -1  -1   3 259.361 58.1164   1
  -1   1  -3 427.682 75.4633   1
   1   1   3 318.787 61.3996   1
   1  -1  -3 261.832 55.2259   1
  -1   1  -3 280.164 56.0839   6
  -1  -1   3 190.489 56.2308   6
   1  -1  -3 303.734 57.5906   5
   1  -1  -3 295.972 58.3490   6
  -1   1  -3 289.161 58.0599   5
   1   1   3 322.166 59.7716   2
   1  -1  -3 267.199 48.9728   2
  -1   1  -3 275.240 58.6181   2
   1   1   3 325.670 73.4053   5
  -1   1  -3 280.275 38.2031   4
   1  -1  -3 348.895 65.7488   4
   1  -1  -3 265.011 55.5740   3
   1   1   3 218.865 59.8985   3
  -1   1  -3 399.856 63.8802   3
   1  -1  -4 640.661 101.411   1
  -1   1  -4 638.609 96.2084   2
  -1  -1   4 661.744 100.728   1
   1   1   4 742.088 103.667   1
  -1   1  -4 648.247 99.8224   1
   1   1   4 530.963 84.6463   1
  -1   1  -4 704.846 103.477   1
  -1  -1   4 846.980 98.4819   1
   1  -1  -4 659.691 96.6332   1
  -1   1  -4 668.656 95.6756   6
   1  -1  -4 690.191 97.0080   6
  -1  -1   4 574.355 101.099   6
   1   1   4 580.038 71.5508   6
   1  -1  -4 787.925 99.2262   5
  -1   1  -4 690.544 95.1515   5
  -1  -1   4 586.559 99.8534   2
   1   1   4 369.439 101.061   5
   1   1   4 540.063 90.4873   4
   1  -1  -4 684.899 108.783   4
   1  -1  -4 643.411 101.632   3
   1   1   4 721.792 90.0683   2
  -1  -1   4 715.367 95.6114   3
   1   1   4 621.839 101.725   3
  -1   1  -4 729.591 109.329   3
   1   1   5 756333. 61745.2   1
  -1   1  -5 670985. 61740.5   1
   1  -1  -5 718646. 61745.7   1
  -1   1  -5 655685. 61743.2   1
  -1  -1   5 633862. 61745.7   1
  -1  -1   5 657644. 61741.0   1
   1  -1  -5 663688. 61742.5   1
   1  -1  -5 679602. 61735.8   6
  -1  -1   5 607323. 61756.6   6
  -1   1  -5 650276. 61733.3   6
   1  -1  -5 644652. 61736.1   5
   1   1   5 694205. 61776.0   5
  -1   1  -5 695348. 61735.7   5
  -1   1  -5 646070. 61738.1   2
   1   1   5 670746. 61740.8   4
  -1  -1   5 696822. 61727.1   4
   1  -1  -5 700101. 61752.0   3
  -1   1  -5 648020. 61758.4   3
   1   1   5 690023. 61723.4   2
  -1  -1   5 693331. 61730.5   3
  -1  -1   5 677802. 61751.5   2
   1  -1  -5 707388. 61713.7   2
   1  -1  -6 406.814 77.6006   1
   1   1   6 473.282 75.2122   1
  -1   1  -6 669.934 89.8385   1
  -1  -1   6 684.774 95.4732   1
   1   1   6 544.564 64.1264   6
   1  -1  -6 458.270 74.6806   6
  -1   1  -6 514.998 77.3068   6
  -1  -1   6 628.857 61.4058   5
  -1   1  -6 427.243 75.8770   5
   1   1   6 451.230 79.4270   1
  -1  -1   6 637.264 88.8524   1
   1  -1  -6 655.045 90.0421   1
   1   1   6 422.323 81.2106   4
  -1   1  -6 460.105 55.3191   4
  -1  -1   6 436.599 66.9922   4
  -1   1  -6 452.124 54.1865   4
   1  -1  -6 527.799 97.7533   3
  -1  -1   6 510.247 76.0348   3
  -1   1  -6 276.233 83.5190   3
   1  -1  -6 354.520 58.8250   2
  -1  -1   7 50997.8 4144.88   1
  -1   1  -7 44290.9 4134.16   1
   1   1   7 47147.4 4129.20   1
   1   1   7 39762.6 4132.70   1
  -1  -1   7 44273.7 4143.87   1
   1  -1  -7 50479.6 4145.02   1
  -1   1  -7 46148.6 4137.76   1
   1  -1  -7 48773.0 4140.65   1
   1   1   7 44414.3 4112.13   6
  -1   1  -7 42127.6 4125.71   6
   1  -1  -7 45470.3 4125.38   6
  -1  -1   7 43288.8 4108.93   5
  -1   1  -7 46514.3 4133.01   5
   1   1   7 47228.8 4141.38   4
  -1   1  -7 43513.6 4105.35   4
   1  -1  -7 61540.6 4166.78   3
  -1   1  -7 41811.4 4098.61   4
  -1  -1   7 45220.0 4121.81   3
   1   1   7 44211.3 4112.24   2
   1  -1  -7 46360.3 4107.34   2
   1  -1  -8 12.4684 15.1671   1
   1   1   8 10.6730 18.2998   1
  -1   1  -8 34.0782 25.6734   1
  -1  -1   8 12.7843 21.8720   1
   1  -1  -8 24.1763 20.6934   1
   1   1   8 12.3453 18.3308   1
   1   1   8 42.0846 21.6359   6
  -1   1  -8 40.6694 23.0000   6
   1  -1  -8 26.2029 21.1404   6
   1  -1  -8 29.0028 15.1212   2
   1   1   8 11.3596 16.1824   2
   1   1   8 26.0251 24.8618   4
  -1  -1   8 12.8907 16.6027   5
  -1   1  -8 21.5990 18.5136   5
  -1  -1   8 25.3865 14.4590   4
  -1   1  -8 17.0266 13.8378   4
   1  -1  -8 41.0215 36.8678   3
  -1  -1   8 24.4580 20.9318   3
   1   1   8 40.6113 28.3072   3
  -1  -1   9 74336.6 6531.72   1
   1   1   9 69263.3 6520.15   1
  -1   1  -9 76513.8 6517.13   1
  -1   1  -9 67980.0 6508.44   1
  -1  -1   9 86153.8 6531.15   1
   1   1   9 73413.1 6513.91   1
   1  -1  -9 71965.0 6517.55   1
   1  -1  -9 84333.7 6524.66   1
  -1   1  -9 64514.2 6501.88   6
   1  -1  -9 78377.4 6502.07   6
   1   1   9 68723.2 6494.14   6
   1  -1  -9 70952.5 6501.32   5
  -1   1  -9 77648.2 6513.87   5
  -1  -1   9 51670.2 6483.72   5
   1   1   9 71412.8 6519.91   4
  -1   1  -9 74873.4 6489.78   4
  -1  -1   9 69199.0 6488.05   4
   1   1   9 73010.7 6521.79   3
  -1  -1   9 80420.5 6500.58   3
   1  -1  -9 69020.4 6479.35   2
   1   1   9 71227.2 6486.78   2
  -1   1 -10 204.310 55.3247   1
  -1  -1  10 291.784 66.3231   1
   1   1  10 151.718 47.6801   1
   1  -1 -10 267.355 59.8356   1
  -1   1 -10 171.878 50.2773   1
   1  -1 -10 215.493 56.8767   1
  -1  -1  10 344.235 69.9112   1
   1  -1 -10 205.645 49.9614   6
  -1   1 -10 153.484 44.7031   6
   1   1  10 215.398 40.5065   2
   1  -1 -10 179.289 33.5398   2
   1  -1 -10 151.466 41.5818   5
  -1   1 -10 214.501 51.0612   5
  -1   1 -10 198.008 38.7733   4
  -1  -1  10 191.790 37.9415   4
  -1  -1  10 235.871 48.6944   3
   1   1  10 281.394 59.1514   3
  -1   1 -11 744.660 116.583   1
  -1  -1  11 943.616 137.982   1
   1   1  11 891.611 127.768   1
   1   1  11 738.659 120.604   1
   1  -1 -11 841.229 123.928   1
  -1  -1  11 818.787 126.283   1
  -1   1 -11 667.864 112.521   1
  -1   1 -11 676.750 109.137   6
   1  -1 -11 814.665 112.293   6
  -1   1 -11 989.751 123.571   5
  -1  -1  11 886.550 104.395   5
   1  -1 -11 830.109 107.481   5
   1   1  11 879.862 100.305   2
  -1  -1  11 641.045 95.9477   4
   1   1  11 755.617 121.745   4
  -1  -1  11 1254.39 127.582   3
   1   1  11 682.096 115.206   3
  -1  -1  12 18.3000 22.3364   1
   1   1  12 31.0360 32.5633   1
  -1   1 -12 42.4009 32.0415   1
   1  -1 -12 60.5770 38.8455   1
   1  -1 -12 31.1957 26.8083   6
  -1   1 -12 45.5931 27.6882   6
   1  -1 -12 28.6129 13.5342   2
  -1   1 -12 13.3269 19.9925   1
   1   1  12 45.0274 36.3212   1
   1  -1 -12 14.9690 18.3945   1
  -1   1 -12 26.0201 25.0357   5
   1   1  12 14.6893 21.9692   4
   1  -1 -12 77.0902 31.1511   5
  -1  -1  12 51.9948 19.3243   5
  -1  -1  12 56.8225 21.2668   4
  -1   1 -12 20.0042 15.7879   4
  -1  -1  12 44.4823 23.4783   3
   1   1  12 59.5677 40.2519   3
  -1   1 -13 391.367 79.7979   1
  -1  -1  13 404.556 89.2127   1
   1  -1 -13 398.185 86.0777   1
   1  -1 -13 425.864 77.5200   6
   1  -1 -13 200.949 47.2923   2
   1  -1 -13 555.055 91.6811   1
   1   1  13 302.158 77.2960   1
  -1   1 -13 313.377 71.4879   1
  -1  -1  13 219.643 65.1164   1
  -1   1 -13 499.590 59.1734   4
   1   1  13 307.133 73.3061   4
  -1  -1  13 737.266 90.5008   3
  -1  -1  13 356.685 60.6751   4
   1   1  13 555.878 93.2889   3
  -1  -1  14 18.1170 22.0512   1
   1  -1 -14 32.0391 27.4649   1
  -1   1 -14 28.1936 31.9122   1
   1   1  14 65.6982 34.3980   1
   1   1  14 14.9436 25.6473   1
   1  -1 -14 46.7792 35.2654   1
  -1   1 -14 13.8503 16.9896   1
  -1   1 -14 81.6886 28.2831   6
   1  -1 -14 11.3505 19.5967   6
   1   1  14 39.6815 23.4385   2
   1   1  14 16.4028 13.5636   2
   1  -1 -14 32.2909 17.8613   2
   1   1  14-14.3456 24.6382   4
  -1   1 -14 13.6902 26.2595   5
   1  -1 -14 39.4733 25.4091   5
  -1   1 -14 51.1559 18.8520   4
  -1  -1  14 70.8002 27.3551   4
  -1  -1  14 49.4667 31.7457   3
   1   1  14 15.1390 25.9773   3
  -1  -1  15 57129.3 6379.03   1
  -1  -1  15 85559.5 6397.93   1
   1   1  15 63989.4 6374.98   1
   1   1  15 83705.9 6398.84   1
   1  -1 -15 53549.4 6377.97   1
   1  -1 -15 53897.5 6368.67   1
  -1   1 -15 69738.5 6365.09   6
   1  -1 -15 78468.2 6376.63   6
   1  -1 -15 77075.6 6369.95   5
  -1   1 -15 84118.3 6389.70   5
   1   1  15 60825.3 6342.65   2
   1   1  15 66992.8 6375.06   4
  -1  -1  15 75808.9 6361.11   4
  -1  -1  15 80153.9 6377.47   3
   1   1  15 70913.3 6385.03   3
   1   1  15 69090.9 6338.81   2
  -1   1 -16-13.4311 19.8074   1
   1   1  16 14.0132 23.8601   1
   1  -1 -16 15.1102 18.1958   1
   1  -1 -16 12.8359 18.9303   6
  -1   1 -16 11.1381 18.9675   6
   1   1  16 12.7431 12.0032   2
   1   1  16 6.39017 13.3336   2
  -1   1 -16 13.5544 19.9891   5
   1   1  16-13.2899 25.2987   4
   1  -1 -16 11.4450 21.7884   5
   1   1  16 14.8464 28.2603   3
  -1  -1  16 12.7892 15.4036   3
   1   1  16-15.1071 18.1921   1
  -1   1 -16-13.6253 11.6098   1
  -1  -1  16-16.8120 20.2434   1
   1  -1 -16 14.6331 17.6219   1
  -1   1 -17 35919.5 3081.67   1
  -1  -1  17 49048.8 3104.83   1
   1   1  17 44111.2 3097.63   1
   1  -1 -17 39133.9 3090.52   1
  -1   1 -17 37779.6 3077.97   1
   1   1  17 37201.0 3081.80   1
   1  -1 -17 35272.9 3082.25   1
  -1   1 -17 29592.1 3058.38   6
   1  -1 -17 23255.8 3056.10   6
  -1   1 -17 39570.8 3084.73   5
   1  -1 -17 22124.0 3053.20   5
   1   1  17 36893.5 3047.40   2
   1   1  17 37795.1 3081.95   4
  -1  -1  17 29589.6 3055.47   4
   1   1  17 31196.9 3074.58   3
  -1  -1  17 24964.7 3059.00   3
   1   1  17 34917.0 3035.66   2
  -1   1 -18 78.0609 35.2125   1
  -1  -1  18 60.1423 36.3852   1
   1   1  18 25.3404 19.0435   1
  -1   1 -18 58.3272 30.0163   1
  -1   1 -18 31.2335 20.1588   6
   1   1  18 10.3133 12.6223   2
  -1   1 -18 113.773 34.2258   5
   1   1  18 11.9018 22.9531   4
   1  -1 -18 33.5241 27.1559   5
  -1  -1  18 37.1797 25.2909   4
   1   1  18 55.5902 31.5144   3
  -1  -1  18 23.5004 20.3432   3
   1  -1 -19 27157.0 2267.66   1
  -1   1 -19 21797.7 2244.84   6
  -1   1 -19 28227.7 2266.43   5
   1  -1 -19 23388.9 2250.98   5
   1   1  19 25481.0 2231.47   2
  -1  -1  19 22997.5 2243.11   4
  -1  -1  19 19791.1 2246.05   3
   1   1  19 22730.0 2260.08   3
  -1  -1  19 25833.0 2263.67   1
   1   1  19 24027.7 2258.52   1
   1  -1 -19 24726.8 2259.47   1
  -1   1 -19 24419.6 2259.46   1
   1   1  19 25768.5 2265.07   1
  -1   1 -19 24640.8 2254.78   1
  -1  -1  19 27196.4 2274.18   1
   1   1  20 33.6484 16.2119   2
   1   1  20 33.7305 25.8750   1
   1  -1 -20 84.6840 32.9950   1
  -1  -1  20 59.4576 30.8287   1
  -1   1 -20 41.9840 25.8248   1
   1   1  20 74.2133 32.9693   4
  -1  -1  20 88.7731 28.8191   4
  -1   1 -20 67.6156 29.2651   5
   1  -1 -20 47.7666 24.9701   5
  -1   1 -20 23.3547 26.8317   1
   1  -1 -20 46.2807 30.0209   1
  -1  -1  20 40.2944 28.5060   1
   1   1  20 49.6605 30.3600   1
  -1   1 -20 57.8583 28.9277   6
   1  -1 -20 86.3305 28.7806   6
  -1   1 -21 209.471 47.4979   6
   1  -1 -21 252.412 50.2228   6
   1   1  21 243.810 39.4880   2
  -1  -1  21 214.765 47.2836   4
   1  -1 -21 248.324 50.1087   5
   1   1  21 248.460 53.5094   4
  -1   1 -21 368.417 61.5158   5
  -1  -1  21 441.113 66.8271   1
   1   1  21 337.978 58.3260   1
  -1   1 -21 228.840 54.2228   1
   1  -1 -21 325.851 60.6894   1
  -1   1 -21 264.243 57.4097   1
   1   1  21 219.734 54.3008   1
  -1  -1  21 302.058 62.4601   1
   1  -1 -21 321.527 59.0420   1
   1   1  21 235.170 54.5658   3
  -1  -1  21 215.773 47.9067   3
  -1   1 -22 8.57381 12.6420   6
   1  -1 -22 7.56314 11.1525   6
  -1   1 -22 9.61220 16.3643   1
   1  -1 -22-10.4092 17.7207   1
  -1  -1  22-10.6552 18.1394   1
   1   1  22-10.1320 19.2845   1
  -1  -1  22-7.07640 13.4700   4
   1   1  22-9.32345 13.7469   4
  -1   1 -22 9.84090 16.7535   5
  -1  -1  22-8.62403 10.3837   3
   1   1  22-10.9881 16.2004   3
  -1  -1  22-11.8007 14.2065   1
   1   1  22-11.7405 19.9868   1
  -1  -1  22-6.46912 13.4894   2
  -1   1 -22-10.3772 15.3000   1
  -1   1 -23 372.011 76.1677   1
  -1   1 -23 647.214 85.2418   1
  -1  -1  23 587.718 89.1181   1
  -1  -1  23 602.273 73.6334   2
   1   1  23 403.450 74.2057   4
  -1  -1  23 592.785 75.0068   4
   1  -1 -23 588.395 75.7785   6
  -1   1 -23 516.292 75.3479   6
  -1  -1  23 471.137 73.3410   3
   1   1  23 506.375 82.5666   3
   1  -1 -24 6.53405 12.4359   6
  -1   1 -24-7.57579 14.4183   6
   1  -1 -24-6.99339 13.3100   5
  -1   1 -24 8.45968 10.1833   5
  -1  -1  24-6.55361 15.7771   4
  -1  -1  24 7.39277 15.4129   3
   1   1  24 9.59625 16.3354   3
  -1   1 -24-9.49459 18.0700   1
  -1  -1  24-10.8483 18.4666   1
  -1  -1  24 11.3283 12.7553   2
  -1   1 -25 7163.66 637.135   6
   1  -1 -25 6527.95 631.029   6
  -1   1 -25 8038.46 644.571   5
   1  -1 -25 6234.58 631.207   5
   1   1  25 6261.87 637.410   4
  -1  -1  25 7324.28 635.417   4
  -1  -1  25 6853.93 649.054   1
  -1  -1  25 5977.96 632.002   3
   1   1  25 6475.98 642.131   3
  -1  -1  25 6410.81 627.152   2
  -1  -1  26 6.21883 14.0053   4
  -1   1 -26 7.28160 13.8595   5
   1   1  26 7.33806 12.4928   4
   1  -1 -26-6.03278 10.2713   5
   1  -1 -26-5.69493 9.69629   6
   1   1  26 8.24118 14.0299   3
  -1  -1  26 6.37889 10.8603   3
  -1  -1  27 17560.4 1509.42   4
   1   1  27 16970.1 1513.39   4
  -1   1 -27 17552.3 1513.05   5
   1  -1 -27 15208.8 1504.81   5
   1   1  27 15452.7 1513.38   3
  -1  -1  27 15403.2 1507.16   3
  -1   1 -27 17169.1 1511.02   6
   1  -1 -27 15809.3 1504.19   6
  -1   1 -28 6.28878 12.0877   5
   1   1  28 20.0480 17.1470   4
   1  -1 -28 21.1031 12.8129   5
   1  -1 -28 19.9398 12.1193   6
  -1   1 -28 30.3141 14.6930   6
  -1  -1  28 5.62420 8.46230   3
   1   1  28 28.6190 16.2001   3
   1   1  29 3803.15 380.105   4
   1  -1 -29 3807.24 373.118   5
   1   1  29 4177.61 383.045   3
  -1   1 -29 4045.33 377.560   6
   1  -1 -29 3718.75 372.886   6
  -1   1 -30-5.51299 6.63996   5
   1  -1 -30 4.63501 7.89338   5
  -1   1 -30-5.36526 10.2136   6
   1   1  30-6.14480 7.40000   3
   1  -1 -31 1371.39 140.504   5
  -1   1 -31 1417.17 144.473   5
   1   1  31 1412.43 147.036   3
  -1  -1  31 1103.40 141.131   3
  -1   1 -31 1395.55 143.621   6
   1  -1 -31 1462.79 142.352   6
  -1   1 -32 4.80231 7.08048   6
   1  -1 -32-4.19011 7.13356   5
  -1   1 -32 4.77265 9.08387   5
  -1   2  32 14.8926 12.7475   4
  -1   2  31 6.46440 9.53210   3
  -1   2  31-5.19168 8.84008   4
  -1  -2 -31-4.30680 8.19934   5
  -1  -2 -30 13.1647 10.6016   6
  -1   2  30 6.91617 13.1928   3
   1  -2  30 4.74483 7.05151   3
  -1   2  30 26.9771 14.5490   4
  -1  -2 -30 4.50436 5.49482   5
   1   2 -29-5.34577 6.44513   6
  -1  -2 -29-4.44349 7.57289   6
   1  -2  29-5.01326 8.54174   3
  -1   2  29 7.52146 12.8086   3
  -1   2  29-5.64803 8.33441   4
  -1  -2 -29-4.75439 7.01859   5
  -1  -2 -28 22.5464 11.5757   6
   1   2 -28 17.1332 10.9347   6
  -1   2  28 8.17516 13.9673   3
   1  -2  28 10.6085 9.10794   3
  -1   2  28 17.5896 14.1652   4
  -1  -2 -28 5.05101 6.19632   5
   1  -2  27 5.47607 13.1839   2
   1   2 -27 5.97873 8.81568   6
  -1  -2 -27 4.71608 8.03003   6
  -1   2  27 8.88624 10.6976   3
   1  -2  27 5.39355 10.2664   3
  -1   2  27-6.15923 9.08170   4
  -1  -2 -27-5.34498 9.10031   5
   1  -2  26-5.70751 13.7407   2
  -1  -2 -26 4.77103 7.03522   6
   1   2 -26-6.41034 10.9131   6
   1  -2  26-5.72219 12.8864   3
  -1   2  26-9.54622 11.4915   3
  -1  -2 -26 5.67021 8.36046   5
  -1   2  26-6.43219 7.74387   4
   1  -2  25-5.79753 12.0935   2
   1   2 -25 6.89253 13.1238   6
   1  -2  25 5.93871 10.1173   3
  -1  -2 -25 6.02310 10.2608   5
   1   2 -24 23.0774 16.0438   5
  -1  -2 -24 6.39330 9.43606   5
  -1   2  24 6.97372 11.8798   4
  -1  -2 -24 10.2499 10.6943   6
   1   2 -24 7.21589 12.2917   6
  -1   2  24-11.2410 19.1402   3
   1  -2  24-6.33243 12.0603   3
   1   2 -23 8.06991 9.71549   5
   1  -2  23 6.26805 14.1160   2
  -1   2  23-7.41754 12.6279   4
   1   2 -23-7.78883 13.2599   6
  -1  -2 -23 5.41472 10.3070   6
   1  -2  23 6.76504 11.5174   3
  -1   2  23 12.1609 14.6390   3
   1   2 -22 142.978 34.5052   6
  -1  -2 -22 90.1908 23.3813   6
   1   2 -22 50.4745 23.9992   5
  -1   2  22 52.9980 24.5587   4
  -1  -2 -22 101.704 29.4300   5
  -1   2  22 77.9062 37.5063   3
   1  -2  22 85.6905 25.5799   3
   1  -2  22 109.184 32.9435   1
   1  -2  22 58.2446 21.3945   2
   1   2 -21-13.6762 23.2811   1
   1  -2  21 6.93777 11.8119   2
  -1   2  21 8.10179 16.8921   4
   1   2 -21-8.67812 10.4480   5
  -1  -2 -21 7.76065 13.2124   5
  -1  -2 -21-5.85633 14.0999   6
   1   2 -21 9.07045 10.9201   6
   1  -2  21-8.65882 12.7666   1
   1   2 -21 7.31531 13.9240   1
   1  -2  21 7.64749 14.5561   3
  -1   2  21-13.8983 23.6591   3
   1  -2  20 18.3042 26.9875   1
  -1  -2 -20 6.77961 11.5495   1
  -1   2  20 7.32439 10.8072   1
   1   2 -20 9.78128 14.4266   6
  -1  -2 -20 12.4296 14.0022   6
  -1  -2 -20 16.7225 17.4375   5
   1  -2  20-5.40643 13.0231   4
   1   2 -20-7.82708 13.3314   1
  -1   2  20 21.5357 25.9256   1
   1  -2  20 9.15350 23.3765   1
  -1   2  20-14.7769 25.1577   3
   1  -2  20-8.18945 12.0814   3
  -1  -2 -19 35.0535 17.9493   1
   1   2 -19 14.5471 24.7976   1
   1  -2  19-8.01246 18.0909   2
  -1  -2 -19 6.53393 12.5049   6
   1   2 -19 21.0334 20.0583   6
  -1   2  19 9.12673 15.5917   4
   1   2 -19-8.87107 10.7590   5
   1  -2  19 10.6860 13.7062   4
   1  -2  19 9.75602 11.8168   1
  -1  -2 -19 26.6732 19.7047   1
   1   2 -19 41.8263 22.5534   1
  -1   2  19 44.1743 46.0660   1
  -1   2  19 15.5448 22.9536   3
   1   2 -18-15.0598 22.2011   1
   1  -2  18-19.6204 33.3986   1
  -1  -2 -18 7.57725 12.8987   1
  -1   2  18-8.34555 20.0907   1
  -1  -2 -18-7.13829 13.5857   6
   1   2 -18 10.9331 16.1176   6
   1  -2  18 17.4727 21.0314   2
   1   2 -18 8.71888 12.8537   5
  -1  -2 -18 9.63852 18.3439   5
   1  -2  18 5.12731 12.3436   4
  -1   2  18 9.88140 16.8208   4
  -1  -2 -18 13.6260 20.0874   1
   1   2 -18-8.96396 15.2592   1
  -1   2  18-22.3961 26.9574   1
   1  -2  18-9.46991 13.9608   3
  -1   2  18-16.1406 23.7942   3
   1  -2  17 20.0274 17.1255   1
  -1   2  17 8.90494 15.2480   1
  -1  -2 -17 24.0621 16.8029   1
  -1  -2 -17 15.0395 14.4063   6
   1   2 -17 23.2465 19.8543   6
   1   2 -17 8.38160 14.3628   5
   1   2 -17 25.6746 28.9547   2
   1  -2  17 28.6262 19.9617   2
  -1  -2 -17 20.6786 19.7465   5
  -1   2  17 10.3298 19.7284   4
   1  -2  17 9.46001 9.99860   4
   1  -2  17 33.0621 21.0390   1
   1   2 -17 19.7739 22.3250   1
  -1  -2 -17 41.4193 26.3276   1
  -1   2  17 22.3657 26.9712   1
   1  -2  17 20.3600 21.2875   3
  -1   2  17-16.4848 24.3575   3
  -1  -2 -16 69.1466 27.1140   1
   1   2 -16 78.9760 40.7209   1
  -1   2  16 28.1879 18.7459   1
  -1  -2 -16 50.0890 23.1622   6
   1   2 -16 61.2171 28.1382   6
   1   2 -16 70.7837 27.3601   5
   1   2 -16 94.8698 35.0592   2
   1  -2  16 63.0567 25.9174   2
  -1  -2 -16 77.8747 30.4662   5
  -1   2  16 135.142 37.5467   4
   1  -2  16 49.5556 19.1101   4
   1   2 -16 42.2650 26.0509   1
  -1  -2 -16 13.8422 21.1670   1
  -1   2  16 21.9527 19.5127   1
   1  -2  16 57.4892 26.4953   1
   1  -2  16 66.0608 31.5846   3
  -1   2  16 33.0315 34.8884   3
  -1   2  15-16.1997 19.4995   3
   1  -2  15-11.7857 17.3749   3
   1   2 -15 7.31123 13.9152   5
   1   2 -15 14.5305 27.6540   2
   1  -2  15 11.5022 27.6897   2
  -1   2  15-12.3176 18.1588   4
  -1  -2 -15-11.9176 20.2870   5
  -1   2  15 21.1380 17.9915   1
  -1  -2 -15-13.6889 20.1803   1
   1  -2  15-12.2336 10.4133   1
   1   2 -15 46.8815 29.9265   1
  -1   2  15-9.95311 8.47266   1
   1   2 -15-15.9093 27.0816   1
   1  -2  15-19.9467 29.4052   1
  -1   2  14 62.1364 35.1683   3
   1  -2  14 12.8373 19.2698   3
   1   2 -14 65.5036 21.8957   5
   1   2 -14 15.1509 22.6285   2
   1  -2  14 63.8847 34.5799   2
  -1   2  14 52.4114 35.4523   4
  -1  -2 -14 13.0338 22.4819   5
   1   2 -14 37.2218 28.1743   1
  -1   2  14 79.8549 38.1671   1
  -1  -2 -14 53.2596 27.9955   1
   1  -2  14 37.3296 21.4904   1
   1  -2  14 19.3568 28.7655   1
  -1  -2 -14 19.8557 17.2855   1
   1   2 -14 15.7961 30.2810   1
  -1   2  14 51.3666 21.7236   1
   1  -2  13 93.7802 44.1465   1
   1   2 -13 154.121 49.0096   1
  -1   2  13 125.394 45.4249   1
  -1  -2 -13 171.529 51.6015   1
   1   2 -13 118.965 45.4270   6
  -1  -2 -13 90.7582 36.0386   6
   1   2 -13 86.1026 29.2791   5
   1  -2  13 284.645 67.5796   2
   1   2 -13 30.2486 34.0482   2
  -1   2  13 273.833 67.2948   4
  -1   2  13 277.790 71.6514   1
  -1  -2 -13 190.759 47.6852   1
   1  -2  13 125.648 45.9265   1
   1   2 -13 256.206 62.0741   1
  -1   2  13 233.065 58.2486   3
   1  -2  13 13.5727 47.9605   3
   1  -2  12 227.278 66.2828   1
  -1  -2 -12 103.792 40.3943   1
   1   2 -12 132.778 47.2887   1
  -1  -2 -12 136.255 36.7415   6
   1   2 -12 209.966 52.9740   6
   1   2 -12 156.022 29.7293   5
  -1   2  12 206.408 58.9377   4
   1  -2  12 58.5984 35.7043   3
  -1   2  12 148.453 51.8976   3
   1   2 -12 125.714 41.7285   1
  -1  -2 -12 119.089 40.3095   1
  -1   2  12 152.332 49.6925   1
   1   2 -12 149.064 47.7393   2
   1  -2  12 206.272 58.9009   2
  -1  -2 -12 156.577 23.4307   2
   1   2 -11-13.8387 23.6448   1
  -1   2  11 9.38397 16.1035   1
  -1  -2 -11 11.6594 14.1816   1
   1  -2  11 32.0605 33.4820   1
   1   2 -11 25.6015 18.9805   6
  -1  -2 -11 43.6251 22.4054   6
  -1  -2 -11 39.0404 12.5014   2
   1  -2  11 52.8466 36.7814   2
   1   2 -11 46.6107 32.4554   2
  -1   2  11-16.8558 20.3909   4
  -1  -2 -11 31.7204 27.0747   5
  -1  -2 -11-10.9517 18.7536   1
   1  -2  11 11.1044 21.2317   1
  -1   2  11 16.1743 19.5750   1
   1  -2  11 14.6151 17.7096   3
  -1   2  11 24.3210 23.2331   3
  -1   2  10 43.9464 19.8948   1
   1  -2  10 29.0612 24.8167   1
   1   2 -10 50.9324 32.5746   1
  -1  -2 -10-11.3812 9.89511   1
   1   2 -10 12.6472 15.3564   6
  -1  -2 -10 25.6997 18.2486   6
   1   2 -10 33.9904 12.6122   5
   1   2 -10 45.7376 26.0304   2
  -1  -2 -10 14.6840 9.23591   2
   1  -2  10 38.9705 37.1382   2
  -1   2  10 18.5389 31.6220   4
  -1  -2 -10-15.9284 2.02020   5
   1   2 -10-15.0217 18.1934   1
  -1  -2 -10 20.3949 23.0516   1
  -1   2  10 14.5589 12.5548   1
   1  -2  10 40.6520 22.9744   1
   1  -2  10 14.7228 28.0924   3
  -1   2  10-10.9050 20.8519   3
  -1  -2  -9 148.379 44.3311   1
   1   2  -9-11.7271 29.2270   1
  -1   2   9 173.086 42.2140   1
  -1  -2  -9 203.014 37.8333   6
   1   2  -9 119.683 42.5785   6
   1   2  -9 220.208 29.8923   5
   1   2  -9 240.360 59.3804   2
  -1  -2  -9 155.250 27.4039   2
   1  -2   9 191.812 67.3344   2
  -1   2   9 344.989 86.1175   4
  -1  -2  -9 99.0333 60.0950   5
   1  -2   9 193.486 43.0736   1
  -1   2   9 276.701 63.2470   1
   1   2  -9 145.300 47.3776   1
   1  -2   9 123.892 46.6720   3
  -1   2   9 162.419 42.1582   3
  -1   2   8-7.76811 14.8580   1
   1  -2   8 12.4383 28.0482   1
  -1  -2  -8 9.56404 23.0713   1
   1   2  -8 31.4517 28.2558   1
  -1  -2  -8 10.3126 11.7055   6
   1   2  -8 33.6405 31.6884   6
   1   2  -8 12.2350 9.13938   5
   1  -2   8 22.8990 33.7896   2
   1   2  -8 119.645 42.2429   2
  -1  -2  -8 15.6739 18.9242   5
  -1   2   8-8.41731 20.3173   3
  -1   2   8 25.6062 21.8441   1
  -1  -2  -8 33.6921 23.8229   1
   1   2  -8 26.4129 22.5292   1
   1  -2   8 16.9218 12.5607   1
   1  -2   7 441.061 65.8945   1
  -1  -2  -7 413.938 64.5942   1
   1   2  -7 442.256 79.4939   1
  -1  -2  -7 488.857 71.6975   1
  -1   2   7 416.945 75.6412   1
  -1   2   7 405.403 65.6067   1
   1   2  -7 465.201 73.0154   1
   1  -2   7 340.374 76.1629   1
  -1  -2  -7 456.436 58.8936   6
   1   2  -7 613.544 85.0462   6
   1   2  -7 419.287 50.9394   5
  -1   2   7 414.911 72.9303   5
   1   2  -7 540.207 91.3219   2
   1  -2   7 311.851 93.2525   2
  -1   2   7 502.920 107.014   4
  -1  -2  -7 409.296 86.5532   5
   1   2  -7 483.888 63.0815   4
  -1   2   7 430.799 65.5681   3
  -1  -2  -7 429.124 56.5734   2
   1  -2   6 264.133 47.1698   1
   1   2  -6 349.172 60.8062   1
  -1   2   6 179.779 43.6375   2
  -1   2   6 213.382 54.8749   1
  -1  -2  -6 263.184 45.7320   1
   1   2  -6 205.393 46.9449   1
   1  -2   6 192.571 50.9010   1
  -1  -2  -6 233.036 42.9914   1
  -1   2   6 203.734 42.9810   1
   1   2  -6 216.075 50.9938   6
  -1   2   6 319.463 57.4405   5
   1   2  -6 213.384 31.0350   5
   1   2  -6 388.593 71.9620   2
  -1  -2  -6 151.697 35.3478   2
  -1  -2  -6 316.659 67.1199   5
  -1   2   6 215.941 76.6442   4
   1   2  -6 254.020 43.2049   4
  -1   2   6 199.925 40.2937   3
   1  -2   5 6.79708 11.5854   1
  -1   2   5 10.5854 18.0285   1
  -1   2   5-9.67572 14.2760   2
   1   2  -5 17.9112 18.6800   1
  -1  -2  -5 22.0492 18.7758   1
  -1   2   5-6.66349 16.0521   1
  -1  -2  -5 18.4030 17.3263   1
   1  -2   5-11.2874 16.6501   1
   1   2  -5-8.05917 16.8122   1
   1   2  -5 19.8383 25.3339   6
  -1  -2  -5 18.7668 14.0991   6
   1   2  -5 2.90841 6.57616   5
  -1   2   5 21.5498 20.5148   5
  -1  -2  -5-5.29557 11.0561   6
   1   2  -5 32.1125 30.5632   2
   1  -2   5 71.3249 53.5405   2
  -1  -2  -5 5.79547 14.8097   2
  -1   2   5 24.4985 36.1198   4
  -1  -2  -5 26.0461 27.1569   5
   1   2  -5 6.92636 11.8052   4
   1  -2   5-7.80597 18.8008   3
  -1   2   5-6.50145 11.0829   3
  -1   2   4 22.2986 26.9779   2
   1  -2   4 6.69421 17.3087   1
   1   2  -4 15.5234 21.0674   1
  -1  -2  -4 32.7309 16.9356   1
  -1   2   4 9.67610 20.3561   1
  -1   2   4 51.3398 19.1164   1
   1   2  -4 69.7862 23.0235   1
  -1  -2  -4 52.7576 20.2653   1
   1  -2   4 76.7158 33.7418   1
  -1  -2  -4 32.4831 16.8359   6
   1   2  -4 9.43329 14.1711   6
  -1   2   4 42.8337 25.9223   5
   1   2  -4 26.7866 12.0623   5
  -1  -2  -4 23.3180 14.2959   6
  -1  -2  -4 37.6202 20.8473   2
   1  -2   4 44.6313 46.6033   2
   1   2  -4 32.2233 33.6999   2
  -1   2   4 48.2374 45.9823   4
  -1  -2  -4 23.7849 32.1239   5
   1   2  -4 65.9299 23.4875   4
   1  -2   4 10.1111 9.02733   4
  -1   2   4 36.5394 19.5845   3
   1  -2   4 31.3286 17.0829   3
  -1  -2  -3 1073.14 126.304   1
   1  -2   3 1575.77 153.702   1
  -1   2   3 1121.83 141.218   1
   1   2  -3 1143.58 130.437   1
  -1  -2  -3 1276.37 134.006   1
  -1   2   3 1084.26 129.943   1
   1   2  -3 1422.94 145.209   6
  -1  -2  -3 1104.08 126.561   6
   1   2  -3 1186.25 123.821   5
  -1  -2  -3 1209.00 155.346   5
  -1   2   3 1061.31 144.868   5
  -1   2   3 1305.47 157.293   2
   1  -2   3 2034.23 217.340   2
  -1   2   3 884.167 167.752   4
   1  -2   3 1061.49 123.926   4
  -1   2   3 1022.47 127.268   3
   1  -2   3 1201.91 129.081   3
   1   2  -3 1552.48 174.753   2
  -1  -2  -3 1213.42 136.121   2
   1   2  -2 166.987 35.1308   1
   1  -2   2 127.234 33.0621   1
  -1   2   2 159.632 37.8206   1
  -1  -2  -2 100.343 27.5658   1
  -1  -2  -2 167.252 35.4303   1
   1  -2   2 143.738 35.2079   1
   1   2  -2 166.306 37.7961   6
  -1  -2  -2 184.409 33.5582   6
  -1  -2  -2 127.363 31.5970   5
  -1  -2  -2 88.3491 37.6001   2
   1  -2   2 299.129 71.3180   2
   1   2  -2 244.628 61.7470   2
  -1  -2  -2 115.887 37.8905   5
  -1   2   2 181.297 60.6583   4
   1  -2   2 137.633 34.3689   4
  -1   2   2 141.320 28.5721   3
   1  -2   2 77.5183 23.3170   3
   1  -2   1 512.180 70.6172   1
   1   2  -1 555.603 69.0833   1
   1  -2   1 398.610 70.6937   1
  -1  -2  -1 517.628 67.6799   1
  -1  -2  -1 510.056 69.8847   6
   1   2  -1 480.646 74.1708   6
  -1   2   1 599.255 90.3269   5
  -1  -2  -1 560.991 71.5319   5
   1  -2   1 968.603 117.506   2
   1   2  -1 775.575 110.549   2
   1  -2   1 742.041 101.121   4
  -1   2   1 519.496 101.590   4
   1  -2   1 573.655 72.9589   3
   1   2  -1 543.413 89.2466   3
   1  -2   1 505.217 63.8050   3
   1   2   0 212.064 37.8115   1
  -1  -2   0 221.759 36.5658   1
   1  -2   0 207.171 45.1849   1
   1   2   0 168.170 38.0347   1
   1  -2   0 245.209 43.6603   1
  -1  -2   0 258.384 42.2844   6
   1   2   0 272.703 45.9404   6
  -1   2   0 336.999 61.9052   5
  -1  -2   0 242.206 41.2495   5
   1   2   0 289.419 66.1227   2
   1  -2   0 399.945 74.0619   2
  -1   2   0 360.789 70.0293   4
   1   2   0 300.760 60.1679   3
   1  -2   0 201.989 38.1607   3
  -1  -2   0 348.135 58.3835   4
   1  -2   0 574.472 112.805   4
   1  -2   0 251.539 37.9699   3
  -1  -2   1 502.916 66.0789   1
   1  -2  -1 535.975 72.3484   1
   1   2   1 522.508 70.5992   6
  -1   2  -1 487.655 85.8258   6
  -1  -2   1 482.042 66.8217   6
  -1  -2   1 517.492 66.3258   5
  -1   2  -1 694.769 93.7331   5
   1  -2  -1 627.729 86.7523   2
   1   2   1 610.399 97.4699   2
  -1   2  -1 624.838 84.5232   4
  -1  -2   1 524.343 78.3941   4
   1  -2  -1 468.253 64.0529   3
  -1  -2   1 434.669 75.4381   4
   1   2   1 520.918 89.8410   3
   1  -2  -1 403.139 69.3690   1
   1   2   1 506.823 61.4023   1
   1   2   1 460.847 63.9002   1
   1  -2  -2 167.682 41.6761   1
  -1  -2   2 146.989 31.7825   1
  -1  -2   2 89.7048 32.9575   1
  -1   2  -2 84.3983 31.8002   1
  -1   2  -2 117.318 41.8429   1
   1  -2  -2 124.873 30.4197   1
   1   2   2 124.670 31.1858   1
  -1  -2   2 123.289 29.7061   6
  -1   2  -2 113.804 40.7934   6
   1  -2  -2 200.920 50.5688   6
  -1   2  -2 128.293 42.8191   5
  -1  -2   2 233.781 33.5318   5
   1   2   2 258.534 58.1147   2
  -1  -2   2 108.898 34.2420   4
   1   2   2 116.218 49.5128   3
   1  -2  -2 148.771 29.6611   3
  -1   2  -3 1543.21 149.485   1
   1  -2  -3 1446.19 149.738   1
   1   2   3 1089.83 131.700   1
  -1  -2   3 1126.33 137.158   1
  -1   2  -3 1093.92 132.558   1
   1  -2  -3 1265.37 132.941   1
  -1  -2   3 1187.17 134.197   1
   1  -2  -3 1059.04 146.460   6
  -1   2  -3 1097.10 147.207   6
  -1  -2   3 900.130 123.636   6
  -1  -2   3 1021.54 118.551   5
  -1   2  -3 948.235 141.023   5
   1  -2  -3 1273.46 136.417   2
   1   2   3 1380.23 153.505   4
  -1   2  -3 1221.26 124.520   4
  -1  -2   3 1184.75 138.383   4
   1  -2  -3 1188.87 125.352   3
   1   2   3 1153.31 155.122   3
  -1   2  -3 1113.30 128.693   3
   1   2   3 1239.44 154.130   2
   1  -2  -4 9.10519 19.2345   1
  -1   2  -4-8.22178 17.4194   1
   1   2   4 88.4291 19.4108   1
  -1  -2   4 34.5032 23.4225   1
  -1   2  -4 54.9414 29.3255   1
  -1  -2   4 22.2062 25.3904   1
   1  -2  -4 14.3141 13.9700   1
  -1   2  -4 36.8061 27.8009   6
   1  -2  -4 24.4300 23.4531   6
  -1   2  -4 10.6105 20.4304   5
  -1  -2   4 40.7894 13.1779   5
  -1   2  -4 23.9631 13.6058   4
  -1  -2   4 48.0551 21.7786   4
  -1   2  -4 40.9261 18.2080   3
   1  -2  -4 9.38823 12.3810   3
   1   2   4 56.1946 31.7870   3
  -1  -2   4 40.3516 21.2589   3
   1  -2  -5 17.4791 16.6598   1
   1   2   5 35.7138 18.2907   1
  -1   2  -5 8.71409 19.6457   1
  -1  -2   5-8.75196 22.3669   1
  -1   2  -5 9.11394 13.4691   1
   1   2   5 8.48395 17.7128   1
  -1   2  -5 11.8781 14.3288   6
  -1   2  -5 9.99983 17.0485   5
   1  -2  -5 11.7287 22.3417   6
  -1  -2   5 7.82848 6.73045   5
   1  -2  -5 5.60824 14.3513   2
   1   2   5-12.3294 18.2004   4
  -1  -2   5 7.58410 12.9448   4
  -1  -2   5 9.69831 18.4818   3
   1   2   5 13.8342 20.4162   3
   1  -2  -5 14.8199 12.6492   3
   1   2   6 179.867 42.0663   1
  -1  -2   6 257.770 52.7114   1
   1  -2  -6 330.990 57.5162   1
  -1   2  -6 252.195 49.9459   1
   1  -2  -6 256.778 47.6652   1
   1   2   6 313.395 54.4259   1
  -1  -2   6 286.101 55.1275   1
  -1   2  -6 224.716 50.6293   1
  -1   2  -6 310.520 59.4443   6
   1  -2  -6 276.313 54.5086   6
  -1   2  -6 201.909 45.5495   5
   1   2   6 313.724 56.5957   2
   1  -2  -6 250.040 39.8720   2
  -1  -2   6 179.825 28.8548   5
   1   2   6 204.238 54.2799   4
  -1  -2   6 324.841 49.1764   4
  -1  -2   6 206.111 45.1472   3
   1  -2  -6 194.882 38.3719   3
   1   2   6 292.977 61.7072   3
   1   2   7 371.880 64.3553   1
  -1   2  -7 496.696 72.3141   1
   1  -2  -7 471.420 70.4942   1
  -1  -2   7 502.386 83.7527   1
  -1   2  -7 598.405 82.3721   6
   1   2   7 338.403 54.9404   6
   1  -2  -7 325.198 61.7316   6
  -1   2  -7 388.950 66.8211   5
  -1  -2   7 376.524 45.1424   5
   1  -2  -7 427.439 52.1169   2
   1   2   7 391.785 64.3231   2
  -1  -2   7 412.685 59.9738   4
   1   2   7 333.874 73.2395   4
   1  -2  -7 421.286 59.3226   3
   1   2   7 401.233 76.7723   3
  -1  -2   7 300.018 59.5076   3
   1  -2  -7 361.707 66.3693   1
  -1   2  -7 453.621 67.5878   1
  -1  -2   7 488.262 72.5015   1
   1   2   7 504.431 72.7733   1
  -1   2  -8 9.27719 17.7360   1
   1  -2  -8-10.2104 15.1459   1
  -1  -2   8 11.0753 18.9277   1
   1   2   8 23.3164 24.3632   1
   1   2   8 9.42166 19.7143   1
   1  -2  -8 18.0753 20.4209   1
  -1  -2   8 41.8559 29.1357   1
  -1   2  -8 10.0926 17.2622   1
  -1   2  -8 10.8679 22.7198   6
   1  -2  -8 46.0074 23.5548   6
  -1   2  -8 9.11350 15.6044   5
   1   2   8-5.95320 15.2936   6
   1  -2  -8 16.3071 11.4568   2
   1   2   8 6.95673 14.6008   2
   1   2   8 13.9627 29.1579   4
  -1  -2   8 25.5918 10.6829   5
  -1  -2   8 17.7914 17.5660   4
   1   2   8 12.7219 21.7209   3
  -1  -2   8 49.8356 24.5466   3
  -1   2  -9 166.122 42.7989   1
  -1  -2   9 161.130 48.0948   1
   1   2   9 189.494 53.2116   1
  -1   2  -9 177.677 46.7533   1
   1  -2  -9 208.035 47.4676   1
   1   2   9 202.705 47.3778   1
  -1   2  -9 169.386 43.0409   6
   1  -2  -9 211.898 45.0258   6
  -1   2  -9 237.564 46.0897   5
   1   2   9 159.790 35.9852   2
   1  -2  -9 175.209 26.8967   2
   1   2   9 262.811 64.5799   4
  -1  -2   9 216.851 32.2137   5
  -1  -2   9 194.760 35.8500   4
  -1  -2   9 185.502 41.5161   3
   1   2   9 213.841 52.1244   3
  -1  -2  10 13.1202 19.4795   1
   1   2  10 30.6676 29.2741   1
   1  -2 -10 11.5765 19.8413   1
   1   2  10 32.5387 20.7714   1
  -1   2 -10 12.0094 14.6394   1
  -1  -2  10 33.9040 35.4171   1
   1  -2 -10 10.1979 19.5457   1
   1  -2 -10 16.3673 17.2175   6
  -1   2 -10 41.8782 25.3096   6
   1   2  10 15.7757 11.2048   2
   1   2  10 45.9249 34.5493   4
  -1  -2  10 10.1652 11.6769   5
  -1  -2  10 30.3178 15.6781   4
   1   2  10 13.0884 19.4329   3
  -1  -2  10 45.9727 21.7523   3
   1  -2 -11 38.0577 26.5315   1
  -1  -2  11 14.1309 20.9380   1
   1   2  11 15.8916 19.2441   1
  -1   2 -11 44.2868 26.7364   1
   1  -2 -11 32.4143 22.6243   1
  -1  -2  11 51.3423 41.2530   1
   1   2  11 11.6617 17.3204   1
  -1   2 -11 52.9292 22.1699   6
   1  -2 -11 23.9586 21.5978   6
  -1   2 -11 18.8749 18.0844   5
   1   2  11 22.1014 13.2023   2
   1  -2 -11 8.82830 13.1844   5
  -1  -2  11 5.57698 10.8216   5
   1   2  11 15.7642 23.3348   4
  -1  -2  11 19.9319 16.0084   4
  -1  -2  11 39.0703 22.1584   3
   1   2  11-13.0988 11.3465   3
   1   2  12 172.165 50.5818   1
  -1   2 -12 108.005 40.0100   1
  -1  -2  12 135.452 51.3852   1
   1  -2 -12 232.826 50.0451   1
  -1   2 -12 140.674 39.8804   6
   1  -2 -12 126.564 32.4805   6
  -1   2 -12 108.872 33.7919   5
   1   2  12 68.4808 21.6424   2
   1   2  12 176.346 54.2314   4
   1  -2 -12 170.594 39.3697   5
  -1  -2  12 137.241 28.3462   5
   1   2  12 131.454 39.0561   3
  -1  -2  12 207.860 53.5075   1
   1  -2 -12 173.502 49.7094   1
  -1   2 -12 82.5894 39.4992   1
   1   2  12 16.1283 26.7159   1
  -1   2 -13 123.934 42.0234   1
  -1  -2  13 121.805 45.3374   1
   1  -2 -13 99.0959 45.7771   1
   1   2  13 155.211 56.3468   1
   1  -2 -13 184.731 53.3395   1
  -1  -2  13 211.353 67.9126   1
  -1   2 -13 56.2182 40.4867   1
  -1   2 -13 212.009 48.7128   6
   1  -2 -13 160.294 38.2707   6
  -1   2 -13 185.811 44.5387   5
   1   2  13 74.8379 23.1654   2
   1  -2 -13 225.943 46.6654   5
   1   2  13 48.2055 41.2864   4
  -1  -2  13 148.900 30.7186   5
  -1  -2  13 207.587 32.9579   4
   1   2  13 165.632 59.3333   3
  -1  -2  14 15.2557 22.6226   1
  -1   2 -14 25.5715 26.7680   1
   1   2  14 30.3330 22.4919   1
   1  -2 -14 42.7589 29.8154   1
  -1   2 -14 34.2719 23.9423   6
  -1   2 -14 21.9228 24.8046   5
   1   2  14 12.5653 15.3215   1
  -1   2 -14 14.2543 21.1557   1
  -1  -2  14 46.8306 32.6361   1
   1  -2 -14 42.7958 24.2850   5
  -1  -2  14 50.1418 20.2666   4
  -1   2 -14 9.02016 7.91125   4
   1   2  14 28.1627 29.4587   3
  -1   2 -15 12.9509 15.5935   1
  -1  -2  15 14.9862 18.0426   1
   1  -2 -15 13.4776 11.4779   1
   1   2  15 43.1755 34.6479   1
  -1   2 -15-11.6418 17.1667   6
   1  -2 -15 8.62600 14.6888   6
  -1   2 -15-11.6645 17.2001   5
  -1   2 -15-14.1696 20.8922   1
   1  -2 -15-13.3849 16.1158   1
  -1  -2  15 14.9202 25.4006   1
   1   2  15 12.4682 10.6194   1
   1   2  15 15.4181 22.7324   4
   1  -2 -15 8.63516 12.7360   5
  -1  -2  15 6.01944 15.3748   4
  -1   2 -15 2.52528 7.75968   4
   1   2  15-14.7471 21.7433   3
  -1   2 -16 25.0558 22.1297   1
  -1  -2  16 57.9275 28.1881   1
   1  -2 -16 66.4448 34.4424   1
   1   2  16 83.2904 37.8269   1
  -1   2 -16 23.5418 20.8909   6
   1  -2 -16 72.7548 28.5275   6
  -1   2 -16 61.5054 28.3239   5
   1  -2 -16 27.1027 26.4592   1
  -1   2 -16 133.776 43.0103   1
  -1  -2  16 99.1072 42.1597   1
   1   2  16 12.1707 18.8908   1
   1   2  16 73.9276 38.2126   4
  -1  -2  16 61.1898 25.2524   4
  -1   2 -16 49.8414 17.5813   4
  -1  -2  16 139.301 39.1424   3
   1   2  16 61.3794 39.6242   3
  -1  -2  17 27.6323 23.5421   1
   1   2  17 13.2450 27.6333   1
   1  -2 -17 12.5317 18.5043   1
   1  -2 -17 9.52770 19.8916   6
  -1   2 -17 12.8309 15.4804   5
   1   2  17 11.7190 17.3084   1
  -1  -2  17 13.5781 23.1373   1
   1  -2 -17-13.4288 28.0164   1
   1   2  17 14.0135 20.6855   4
   1  -2 -17 19.4929 16.6245   5
  -1  -2  17 15.7611 17.7773   4
  -1   2 -17 3.58417 9.21284   4
   1   2  17-15.8107 32.9792   3
  -1  -2  17 21.8998 26.3811   3
  -1   2 -18-12.1516 14.6273   1
   1   2  18-12.7525 15.3506   1
  -1  -2  18 13.0634 22.2376   1
   1  -2 -18-12.1693 25.3711   1
   1  -2 -18-9.89692 8.42514   6
  -1   2 -18 26.3366 25.0617   5
   1  -2 -18-13.0484 22.2119   1
  -1   2 -18 12.2245 18.0217   1
  -1  -2  18 12.8615 21.8938   1
   1   2  18-11.4117 16.8236   1
   1  -2 -18 10.5177 17.9043   5
   1   2  18-13.1598 15.8407   4
  -1  -2  18-8.33376 10.0324   4
   1   2  18 16.0818 19.3577   3
  -1  -2  18-11.3226 21.5491   3
  -1   2 -19-11.5989 17.1300   1
  -1  -2  19 24.5425 20.9140   1
   1  -2 -19 11.3014 19.2652   1
   1   2  19 12.6003 24.0025   1
   1  -2 -19 21.5065 18.3336   6
  -1   2 -19-11.4662 9.81348   6
  -1   2 -19 13.2632 19.5795   5
   1   2  19 12.2785 18.1300   4
   1  -2 -19-11.1740 16.5048   5
   1   2  19 31.6147 26.9275   3
  -1  -2  19 11.6784 17.2469   3
  -1  -2  19 16.2782 16.9997   4
   1  -2 -19 37.3820 30.0145   1
   1   2  19 32.3656 24.3159   1
  -1  -2  19 12.3411 21.0327   1
   1  -2 -20-11.7311 19.9940   1
  -1   2 -20 11.1834 19.0630   1
  -1   2 -20 11.0683 13.3599   6
  -1  -2  20 15.2224 19.4597   4
   1   2  20 22.8184 19.4468   4
   1  -2 -20 21.7208 18.5139   5
  -1   2 -20 21.9572 20.9178   1
  -1  -2  20 11.4820 16.9559   1
   1   2  20 12.1872 20.7695   1
  -1  -2  20-11.6371 14.0427   3
   1   2  20 15.5771 18.7761   3
  -1   2 -21-10.9180 18.5897   1
  -1   2 -21 10.5690 17.9957   6
   1  -2 -21-10.8406 15.9864   6
   1  -2 -21-10.8509 18.4755   5
  -1  -2  21-7.01767 15.8082   4
  -1   2 -21 12.6466 21.5315   5
  -1   2 -21-10.3344 12.4462   1
  -1  -2  21 10.7276 15.8200   1
  -1  -2  21-11.0615 16.3120   3
   1   2  21-15.0956 18.1748   3
  -1  -2  22 86.9944 26.9478   4
   1  -2 -22 80.7254 30.4970   5
  -1   2 -22 132.171 38.8474   5
  -1   2 -22 50.0271 25.0020   6
   1  -2 -22 50.3961 25.1732   6
  -1  -2  22 90.5860 31.6065   3
   1   2  22 28.8298 25.4370   3
   1  -2 -23 8.74345 14.8901   6
  -1   2 -23-9.39849 11.3215   6
  -1  -2  23 6.38283 13.3145   4
   1  -2 -23-9.22115 15.7029   5
   1   2  23-9.03432 13.3257   4
  -1  -2  23 14.4473 15.0665   2
   1   2  23 13.8191 20.3767   3
  -1  -2  23 27.4468 17.4176   3
   1  -2 -24-7.65133 11.2844   6
  -1   2 -24 8.71608 14.8406   6
  -1  -2  24 24.3613 18.6926   4
   1  -2 -24 8.54821 14.5549   5
   1   2  24-8.40304 7.15988   4
  -1   2 -24 10.3847 19.7664   5
  -1  -2  24 13.7268 15.4589   2
  -1  -2  24-8.44422 12.4528   3
  -1   2 -25-8.10975 9.76242   6
   1  -2 -25-7.05971 12.0181   6
  -1   2 -25 9.52728 14.0456   5
   1   2  25 7.83769 14.9170   4
  -1  -2  25 6.33049 14.2559   2
  -1  -2  25-7.70296 14.6606   3
  -1  -2  26-5.85691 12.2112   2
   1  -2 -26 21.5582 14.9821   5
   1   2  26-7.35183 12.5152   4
   1  -2 -26-6.27750 7.55718   6
  -1   2 -26-7.53224 11.1046   6
  -1  -2  26 7.07003 10.4233   3
   1   2  26 10.8288 13.0348   3
  -1   2 -27-7.91427 11.6670   5
  -1  -2  27-5.52973 13.3118   2
   1   2  27-6.91545 11.7717   4
   1  -2 -27 6.59606 7.93939   5
  -1   2 -27-6.99548 5.95395   6
   1   2  27 9.86831 16.7981   3
  -1  -2  27 6.48723 11.0427   3
   1  -2 -28 18.0357 10.2641   5
  -1   2 -28 7.21500 20.3820   5
  -1   2 -28 6.49427 12.3848   6
   1  -2 -28-5.30611 11.9746   6
   1   2  28 8.95751 15.2682   3
  -1  -2  28 17.8678 12.4420   3
   1  -2 -29-5.53238 6.66098   5
   1   2  29-6.20573 11.8115   4
  -1   2 -29-6.58564 5.60739   5
   1  -2 -29 4.94752 10.3158   6
  -1  -2  29-5.49178 6.61213   3
   1   2  29 8.11122 9.76441   3
   1  -2 -30 25.4629 12.3647   5
   1   2  30 23.5705 15.9412   4
  -1   2 -30 18.0803 14.5973   5
   1  -2 -30 22.6468 11.0218   6
  -1   2 -30 22.2816 12.6465   6
   1   2  30 7.55567 11.2541   3
  -1  -2  30 5.13197 8.88288   3
   1  -2 -31-4.22036 7.18666   6
  -1   2 -31 5.18221 7.64197   6
   1   2  31-5.61058 10.6796   4
   1  -2 -31-4.71177 8.02288   5
   1  -2 -32 30.4643 12.5937   5
  -1   3  31 1286.05 146.846   3
  -1   3  30-5.03685 10.5143   4
  -1   3  30-8.37051 14.2585   3
  -1  -3 -29 2926.20 281.240   5
  -1   3  29 2756.94 282.550   4
   1  -3  29 2886.69 282.877   2
   1  -3  29 2565.88 279.314   3
   1   3 -29 3390.57 288.734   6
   1  -3  28 20.8347 14.7554   2
  -1   3  28 5.53173 13.3742   4
  -1  -3 -28 10.2533 11.6108   5
   1   3 -28 6.39635 9.51054   6
  -1   3  28 10.4574 17.8440   3
   1  -3  28 24.8094 12.7300   3
  -1  -3 -27 12117.5 1088.98   5
  -1   3  27 11307.8 1088.70   4
   1  -3  27 12298.7 1088.95   2
  -1   3  27 15484.4 1128.25   3
   1  -3  27 9715.97 1084.28   3
   1   3 -27 14889.7 1101.27   6
  -1  -3 -27 10581.8 1082.58   6
  -1   3  26 12.1915 12.7828   4
  -1  -3 -26 29.2079 13.8103   6
   1   3 -26 15.1533 12.9705   6
  -1   3  26 25.6756 28.9413   3
   1  -3  26 5.60386 9.63797   3
  -1  -3 -25 5844.57 507.471   5
  -1   3  25 4929.87 506.467   4
   1  -3  25 5257.72 503.225   2
   1  -3  25 4360.46 501.515   3
  -1   3  25 6832.75 553.818   3
  -1  -3 -25 4896.06 499.548   6
   1   3 -25 6806.50 522.520   6
   1  -3  24-5.89312 14.1891   2
  -1   3  24 6.84101 11.6481   4
  -1  -3 -24 13.5487 14.1256   5
  -1  -3 -24-5.35898 12.0705   6
   1   3 -24-9.02374 15.3628   6
   1  -3  24 6.45200 10.9861   3
  -1   3  24 14.7078 12.5209   3
  -1  -3 -23 468.866 61.4469   5
   1  -3  23 330.759 53.6412   2
  -1   3  23 354.168 56.6595   4
  -1   3  23 343.030 79.3646   3
   1  -3  23 269.917 54.3914   3
   1   3 -23 332.697 60.9951   6
  -1  -3 -22 23.6108 16.5728   5
  -1   3  22 46.3012 19.8414   4
   1   3 -22 10.5546 18.1171   6
  -1  -3 -22 24.3905 14.8631   6
  -1   3  22-16.1773 19.6110   3
  -1  -3 -21 177.808 43.0698   5
   1  -3  21 265.853 45.6762   2
  -1  -3 -21 174.742 39.9042   6
   1   3 -21 248.704 49.7814   6
   1   3 -21 167.156 41.0752   5
   1   3 -20-7.28249 13.8623   5
   1  -3  20 7.47411 15.5843   2
  -1   3  20-8.58558 12.6595   4
  -1  -3 -20-9.06518 15.4334   5
  -1  -3 -20 7.57451 15.7936   6
  -1   3  20-16.1331 19.4205   3
   1   3 -19 16746.1 1404.51   5
  -1  -3 -19 16359.7 1417.38   5
  -1   3  19 16104.4 1415.44   4
  -1   3  19 16444.2 1446.71   3
  -1  -3 -19 11374.4 1402.71   6
   1   3 -18 25.9621 22.2576   6
  -1  -3 -18 9.09071 19.1396   6
   1   3 -18 24.8549 15.1951   5
   1  -3  18 43.0266 26.5422   2
  -1   3  18 49.7542 25.5479   4
  -1  -3 -18 31.0118 21.7160   5
   1  -3  18 23.5113 16.5557   1
  -1   3  18 20.1413 17.3495   1
   1   3 -18 15.7828 30.1556   1
   1   3 -17 20766.4 2099.06   1
  -1  -3 -17 15064.0 2062.94   6
   1   3 -17 28462.8 2066.08   5
   1  -3  17 27453.5 2086.17   2
   1  -3  17 21992.0 2080.06   3
   1   3 -17 28268.6 2074.43   1
  -1  -3 -17 13298.3 2070.14   1
   1  -3  17 26804.5 2079.70   1
  -1   3  17 21949.5 2116.45   1
   1  -3  17 18115.3 2114.03   1
   1  -3  16 20.9419 25.3254   1
  -1   3  16 28.5474 17.3542   1
  -1  -3 -16 29.6132 16.8498   1
   1   3 -16 15.6244 23.1628   1
  -1  -3 -16 55.2711 25.2639   6
   1   3 -16 26.4860 22.6751   6
   1  -3  16 40.7841 26.1488   2
   1   3 -16 14.0440 26.8397   2
  -1   3  16 22.2164 23.2873   4
   1  -3  16-11.5858 19.8730   3
  -1   3  16 24.9325 21.3611   3
  -1   3  16 37.3963 27.6728   1
   1  -3  16 17.5693 21.2886   1
   1   3 -16 38.3879 18.6437   1
  -1  -3 -16 13.3903 19.8908   1
   1   3 -15 63296.0 4864.94   1
   1  -3  15 51249.7 4860.96   1
  -1  -3 -15 63654.4 4862.12   1
   1  -3  15 56081.6 4912.57   1
  -1  -3 -15 48325.3 4868.63   1
  -1   3  15 61686.5 4906.09   1
   1   3 -15 41109.0 4871.04   1
  -1  -3 -15 55579.1 4855.94   6
   1   3 -15 68601.9 4889.57   6
  -1  -3 -15 30636.6 4854.72   5
   1   3 -15 55929.6 4841.77   5
   1  -3  15 62780.3 4876.17   2
  -1   3  15 68436.0 4885.30   4
  -1   3  15 60700.2 4874.80   3
   1  -3  15 30553.1 4853.01   3
   1   3 -15 58758.2 4891.07   2
  -1  -3 -14 202.045 43.2291   1
   1  -3  14 126.711 54.5117   1
  -1   3  14 55.1831 26.6171   1
   1   3 -14 216.726 49.7785   6
  -1  -3 -14 88.4845 29.3522   6
   1   3 -14 96.0049 24.6181   5
   1  -3  14 134.623 46.7411   2
  -1   3  14 207.153 55.1135   4
  -1  -3 -14 75.3359 33.9272   5
  -1  -3 -14 46.8372 30.2951   1
   1   3 -14 202.545 43.8282   1
  -1   3  14 156.223 43.9368   3
   1  -3  14 83.0770 35.2930   3
   1   3 -13 149.409 50.4119   1
  -1   3  13 156.209 36.0237   1
  -1  -3 -13 210.857 45.7814   1
   1   3 -13 160.032 47.3858   6
  -1  -3 -13 178.989 37.0576   6
   1   3 -13 195.316 30.8728   5
   1  -3  13 134.800 51.3692   2
   1   3 -13 99.8630 43.2991   2
  -1  -3 -13 168.360 48.3208   5
  -1   3  13 202.887 56.4359   4
   1   3 -13 251.914 52.7788   1
   1  -3  13 122.929 38.5454   1
  -1   3  13 236.380 59.0824   1
   1  -3  13 181.510 48.1708   3
  -1   3  13 194.940 43.5020   3
  -1   3  12 91.6804 28.0256   1
  -1  -3 -12 146.475 40.0074   1
   1   3 -12 87.2324 37.8271   1
   1  -3  12 119.666 43.1725   1
  -1  -3 -12 96.2386 24.7972   6
   1   3 -12 164.178 42.1246   6
   1   3 -12 87.9081 21.2445   5
   1  -3  12 178.335 51.3881   2
  -1  -3 -12 72.3337 15.8240   2
   1   3 -12 104.366 52.0675   2
  -1   3  12 86.7953 46.9380   4
  -1  -3 -12 61.5010 34.3063   5
  -1  -3 -12 126.381 35.2819   1
   1  -3  12 61.6767 31.6146   1
  -1   3  12 127.050 41.4484   1
   1   3 -12 113.426 40.2663   1
  -1   3  12 103.799 30.7919   3
   1  -3  12 133.682 41.2207   3
  -1   3  11 467.292 66.5639   1
   1   3 -11 381.261 73.6215   1
   1  -3  11 291.279 73.1352   1
  -1  -3 -11 372.536 57.1879   6
   1   3 -11 550.389 81.9338   6
   1   3 -11 410.411 51.6483   5
  -1  -3 -11 498.027 81.1037   5
  -1   3  11 359.565 62.2848   3
   1  -3  11 322.020 69.0897   3
  -1  -3 -11 770.487 91.8309   1
   1  -3  11 599.841 105.194   2
   1   3 -11 477.580 82.1647   1
   1  -3  11 315.645 64.1554   1
  -1  -3 -11 496.197 70.4591   1
  -1   3  11 499.027 80.5328   1
   1   3 -11 313.444 81.7562   2
  -1  -3 -11 334.090 45.9582   2
   1   3 -10 10.1195 19.2630   1
  -1   3  10 7.51826 15.6792   1
   1  -3  10 12.0454 25.1153   1
   1   3 -10 10.7802 15.8970   6
  -1  -3 -10-2.77117 8.18030   2
   1   3 -10 17.2183 29.3122   2
  -1  -3 -10 11.5755 17.0690   5
  -1   3  10-16.1012 23.7394   4
  -1   3  10-7.76164 14.7770   3
   1  -3  10-9.71640 16.5444   3
  -1   3  10 20.8545 19.8487   1
  -1  -3 -10 7.64506 14.5552   1
   1  -3  10 18.2642 38.0792   2
   1  -3  10 9.34189 15.9071   1
   1   3 -10 11.9328 20.3163   1
   1  -3   9 28030.8 2756.10   1
  -1  -3  -9 31421.8 2752.38   1
  -1  -3  -9 47022.3 2810.21   1
   1   3  -9 42382.7 2798.30   1
  -1   3   9 26830.7 2761.29   1
   1  -3   9 28129.5 2769.17   1
  -1   3   9 28983.1 2750.88   1
   1   3  -9 32961.0 2763.75   1
   1   3  -9 32168.5 2770.16   6
  -1  -3  -9 26612.8 2768.20   5
   1  -3   9 32434.3 2821.68   2
  -1   3   9 22435.9 2786.30   4
  -1   3   9 25639.9 2750.18   3
   1  -3   9 33929.1 2768.63   3
  -1  -3  -9 28122.8 2738.23   2
   1   3  -9 32912.7 2804.97   2
  -1  -3  -8-12.6949 21.6623   1
   1  -3   8 29.9888 22.5606   1
  -1   3   8 11.9214 11.4442   1
   1   3  -8 30.1791 22.7031   6
  -1  -3  -8 5.57200 10.7114   6
   1   3  -8 35.4966 33.8114   2
  -1  -3  -8 4.12042 12.2420   2
  -1   3   8 16.8868 20.3820   4
  -1  -3  -8 21.1660 23.8790   5
   1  -3   8 37.9743 20.4970   3
  -1   3   8-7.53721 12.9187   3
   1  -3   8 14.9643 14.3196   1
   1   3  -8 39.1181 24.8618   1
  -1  -3  -8 24.5324 16.5760   1
   1  -3   7 17320.1 1673.39   1
  -1   3   7 18955.0 1670.26   1
  -1  -3  -7 21836.7 1713.41   1
   1  -3   7 17754.0 1659.08   1
   1   3  -7 22507.4 1700.65   1
   1   3  -7 17455.9 1661.54   1
   1   3  -7 17880.8 1673.29   6
  -1  -3  -7 17706.4 1655.86   6
  -1   3   7 18507.3 1674.26   5
  -1  -3  -7 21640.0 1682.09   5
   1  -3   7 17037.0 1727.79   2
  -1   3   7 13556.5 1689.61   4
   1  -3   7 19059.5 1661.73   3
  -1   3   7 15919.2 1662.58   3
  -1  -3  -7 17380.2 1651.61   2
   1   3  -7 14750.3 1698.64   2
   1  -3   6 22.8292 51.4258   2
  -1   3   6 16.1618 24.8362   1
   1  -3   6 11.2563 17.3258   1
  -1  -3  -6 44.7298 17.9990   1
  -1  -3  -6 12.2620 29.5505   1
  -1   3   6 5.01458 12.1496   1
   1   3  -6 12.4659 15.9741   1
   1   3  -6 19.5882 16.7283   6
  -1  -3  -6 6.59441 14.9130   6
  -1   3   6 16.2193 39.0691   4
  -1  -3  -6 19.5336 22.0361   5
   1  -3   6 3.88377 9.00589   4
   1  -3   6 14.9370 9.18416   4
  -1   3   6 15.8302 26.9815   3
   1  -3   6 30.9535 21.7680   3
  -1   3   5 260389. 23039.5   1
  -1   3   5 249548. 23053.6   1
  -1  -3  -5 246031. 23038.1   1
   1  -3   5 249372. 23040.8   1
   1   3  -5 221767. 23068.7   1
  -1  -3  -5 280869. 23069.7   1
   1  -3   5 282612. 23061.6   1
   1   3  -5 226256. 23044.7   1
  -1  -3  -5 261711. 23050.1   6
   1   3  -5 251335. 23063.2   6
  -1  -3  -5 267382. 23063.3   5
  -1   3   5 289296. 23066.5   5
   1   3  -5 232199. 23039.7   5
   1  -3   5 234529. 23107.6   2
  -1   3   5 245524. 23085.9   4
   1  -3   5 261915. 23039.2   4
   1  -3   5 248538. 23044.2   3
  -1   3   5 264388. 23055.7   3
   1   3  -5 275277. 23110.6   2
  -1  -3  -4 563.929 69.4219   1
  -1   3   4 271.066 56.5766   1
   1   3  -4 433.653 77.2168   1
   1  -3   4 461.922 53.0232   1
   1  -3   4 479.882 67.6532   1
   1  -3   4 692.518 128.224   2
  -1   3   4 353.502 49.2974   1
   1   3  -4 396.983 52.8457   1
  -1  -3  -4 249.145 50.8755   1
   1   3  -4 311.738 62.3287   6
  -1   3   4 285.446 61.1076   5
   1   3  -4 364.902 54.4121   5
  -1  -3  -4 357.987 57.7901   6
   1   3  -4 495.099 110.700   2
  -1   3   4 346.227 83.0852   4
  -1   3   4 369.959 61.4492   3
   1  -3   4 433.628 68.7352   4
   1  -3   4 421.642 58.6606   3
  -1   3   3 136.592 29.5314   1
  -1  -3  -3 234.669 35.9072   1
   1  -3   3 100.328 32.4774   1
  -1   3   3 155.304 37.7839   1
   1   3  -3 135.167 28.4202   1
  -1  -3  -3 115.249 28.0811   1
   1  -3   3 191.834 36.7965   3
   1   3  -3 132.166 31.8184   5
  -1   3   3 173.092 43.4338   5
   1   3  -3 235.420 71.0569   2
  -1   3   3 180.539 54.4027   4
  -1   3   3 82.7196 31.5888   3
   1  -3   3 355.867 68.9631   4
   1  -3   3 125.796 28.5163   1
   1  -3   3 160.130 66.1257   2
   1   3  -3 344.258 52.8460   1
  -1  -3  -2 26.7797 11.8526   1
   1  -3   2 41.3767 18.4292   1
  -1  -3  -2 37.2859 10.6387   1
  -1   3   2 48.4383 19.1656   1
  -1   3   2 8.05608 12.3146   1
   1  -3   2 48.9450 16.3615   3
  -1   3   2 62.1556 26.6505   5
   1   3  -2 60.3454 48.5328   2
  -1   3   2 56.3674 34.7483   4
  -1  -3  -2 32.6130 24.2582   5
  -1   3   2 20.1398 20.0592   3
   1  -3   2 27.4186 15.2607   1
   1  -3   2 89.7469 45.9464   2
   1   3  -2 73.3319 22.9642   1
  -1   3   1 9042.61 776.107   1
  -1  -3  -1 8309.35 756.950   1
   1   3  -1 11500.7 768.325   1
   1  -3   1 7905.83 769.181   1
   1  -3   1 7995.88 772.586   1
  -1   3   1 8021.87 766.352   1
  -1  -3  -1 7711.33 757.388   1
   1   3  -1 5112.10 763.362   1
   1   3  -1 9060.41 788.546   6
  -1   3   1 9145.29 799.739   5
   1  -3   1 13471.2 848.959   2
  -1   3   1 8705.38 796.351   4
   1  -3   1 7954.97 777.831   3
   1   3  -1 9087.89 806.301   3
   1  -3   1 8468.29 775.249   3
   1   3  -1 14203.6 884.425   2
   1   3   0 1.90243 6.47731   1
   1  -3   0-5.41189 12.1870   1
   1   3   0 3.68894 6.28001   1
   1  -3   0-4.12843 9.93879   1
  -1  -3   0-4.46825 7.60646   1
  -1   3   0 5.81094 6.99490   1
  -1   3   0 4.24731 7.23040   1
  -1  -3   0 1.71624 5.84351   1
   1   3   0 8.19201 13.9449   6
  -1   3   0 11.8730 20.2106   6
  -1   3   0-10.8482 15.9923   5
   1   3   0-20.2715 38.5798   2
  -1   3   0 8.89208 18.5383   4
   1   3   0 12.1544 20.6897   3
   1  -3   0-5.76386 12.9795   3
   1  -3  -1 8595.66 813.698   1
  -1  -3   1 7358.27 798.797   1
  -1   3  -1 9891.81 819.870   1
   1   3   1 7686.82 794.826   1
  -1  -3   1 11748.4 806.853   1
   1   3   1 9600.81 799.612   1
  -1   3  -1 7581.58 811.571   1
   1   3   1 8512.05 821.824   6
  -1   3  -1 9458.53 842.236   6
  -1   3  -1 9309.09 836.683   5
   1  -3  -1 8488.46 835.638   2
  -1   3  -1 9338.50 824.526   4
  -1  -3   1 9811.71 834.780   4
   1   3   1 8521.15 840.974   3
   1   3   1 12870.4 907.875   2
  -1   3  -2 21.8930 21.5562   1
  -1   3  -2 84.8618 22.7825   1
  -1  -3   2 51.8903 23.2105   1
   1  -3  -2 4.92819 14.2299   1
   1   3   2 8.18347 17.3215   6
  -1   3  -2 35.4292 24.8022   6
  -1  -3   2 42.4312 17.7379   5
  -1   3  -2 21.2572 18.3383   5
   1  -3  -2 105.795 37.6313   2
  -1   3  -2 39.7629 21.3159   4
  -1  -3   2 36.4759 22.1554   4
   1   3   2 13.4182 25.7118   3
   1   3   2 21.8738 9.94086   1
  -1  -3   2 43.1089 16.6125   1
   1   3   2 30.1541 11.4854   1
   1  -3  -2 18.3376 18.2688   1
   1  -3  -3 217.177 37.7936   1
  -1  -3   3 205.247 34.7923   1
   1   3   3 202.352 32.9770   1
   1   3   3 167.353 28.2446   1
  -1   3  -3 155.890 30.9247   1
   1  -3  -3 141.015 32.3721   1
  -1   3  -3 57.2776 31.9697   1
  -1  -3   3 261.093 50.6785   1
  -1   3  -3 95.9918 38.5920   6
  -1   3  -3 263.443 53.0269   5
   1  -3  -3 71.3361 38.2960   6
   1   3   3 172.922 69.1657   2
   1  -3  -3 391.142 56.3205   2
  -1   3  -3 187.911 35.8739   4
   1   3   3 109.819 42.5482   4
   1   3   3 214.115 58.9996   3
  -1  -3   3 155.831 37.5136   4
   1  -3  -3 114.534 30.0964   3
  -1   3  -4 357.777 55.9189   1
  -1   3  -4 264.205 53.7978   1
   1  -3  -4 365.099 53.7117   1
  -1  -3   4 467.531 68.4853   3
   1  -3  -4 318.072 52.0218   3
  -1   3  -4 404.108 69.2302   5
   1  -3  -4 346.654 68.8117   6
  -1  -3   4 337.474 48.7336   5
   1  -3  -4 367.975 59.6874   2
   1   3   4 370.631 90.9613   2
  -1   3  -4 382.182 54.6531   4
   1   3   4 404.815 75.0965   4
   1   3   4 376.886 74.3096   3
  -1  -3   4 409.110 59.5365   4
   1   3   4 344.429 48.1092   1
  -1  -3   4 321.041 51.8767   1
  -1  -3   4 633.480 98.8781   1
   1  -3  -4 314.223 50.4946   1
  -1   3  -5 267911. 23617.0   1
  -1   3  -5 232649. 23618.7   1
   1   3   5 271267. 23616.0   1
   1   3   5 278095. 23639.6   1
  -1  -3   5 278318. 23618.6   1
   1  -3  -5 262139. 23616.8   1
  -1  -3   5 248960. 23661.7   1
   1  -3  -5 281453. 23615.6   1
   1  -3  -5 274912. 23641.4   6
  -1   3  -5 263183. 23634.5   5
  -1  -3   5 252143. 23607.7   5
   1  -3  -5 251346. 23617.4   2
   1   3   5 279444. 23646.2   4
  -1  -3   5 236046. 23618.5   4
   1   3   5 272417. 23651.4   3
   1  -3  -5 255514. 23616.4   3
   1   3   5 237291. 23659.5   2
  -1  -3   5 235727. 23625.0   3
  -1   3  -6 25.1364 20.7895   1
  -1  -3   6 26.4005 18.7143   1
   1   3   6-12.8132 32.7640   1
  -1   3  -6 30.8932 19.7989   1
   1  -3  -6 10.9342 11.5335   1
   1   3   6 16.9188 21.5383   1
  -1   3  -6 11.4168 23.8669   6
   1  -3  -6 21.5643 27.5869   6
  -1  -3   6 18.0507 13.1549   5
   1  -3  -6 29.5664 21.4254   2
   1  -3  -6 25.1501 28.3718   2
   1   3   6 45.3516 40.7254   2
   1   3   6 24.1674 34.1558   4
  -1  -3   6 19.2763 17.3835   4
  -1  -3   6 24.9086 17.3994   3
   1   3   6-12.9729 19.2055   3
  -1  -3   7 26418.0 1699.32   1
  -1   3  -7 15971.6 1616.71   1
   1   3   7 24097.1 1671.68   1
   1  -3  -7 17492.2 1619.05   1
   1   3   7 19278.1 1620.36   1
  -1   3  -7 18312.2 1627.62   1
   1  -3  -7 18515.9 1615.26   1
  -1   3  -7 15443.6 1631.10   6
   1  -3  -7 15256.1 1627.58   6
  -1   3  -7 15115.4 1625.09   5
  -1  -3   7 15493.2 1602.40   5
   1   3   7 17887.2 1646.91   4
  -1  -3   7 19711.2 1619.10   4
   1   3   7 17837.3 1642.97   3
  -1  -3   7 17097.7 1621.74   3
   1   3   7 23409.4 1663.02   2
   1  -3  -7 16406.7 1623.26   2
   1   3   8 14.5177 27.6642   1
  -1   3  -8 13.9056 16.7951   1
   1  -3  -8 15.8296 15.1269   1
  -1   3  -8 9.86848 16.8557   1
  -1  -3   8 17.3541 29.5732   1
   1  -3  -8 17.9825 13.5691   1
   1   3   8 12.9835 15.6893   1
  -1   3  -8 10.8009 13.0745   6
   1  -3  -8 17.8765 18.6861   6
  -1   3  -8 26.6737 20.0697   5
   1  -3  -8 15.8864 13.5924   2
   1   3   8 10.8153 20.6300   2
  -1  -3   8 20.4196 9.71557   5
  -1  -3   8 11.3313 11.8932   4
  -1  -3   8 7.52333 14.3853   3
   1   3   8 12.0137 17.7646   3
  -1   3  -9 27133.7 2623.04   1
  -1  -3   9 45866.2 2689.86   1
   1   3   9 48651.9 2680.07   1
  -1  -3   9 29417.9 2614.35   1
  -1   3  -9 27037.6 2608.13   1
   1  -3  -9 27843.9 2615.08   1
   1   3   9 30037.4 2609.11   1
  -1   3  -9 27271.7 2621.50   6
  -1  -3   9 27315.2 2587.94   5
  -1   3  -9 27284.2 2611.60   5
   1  -3  -9 26309.9 2590.27   2
   1   3   9 32186.1 2643.97   4
   1   3   9 26888.4 2623.25   3
   1   3   9 44655.4 2632.99   2
   1  -3  -9 24441.6 2588.95   2
  -1  -3   9 26990.4 2606.12   3
  -1   3 -10-7.77793 17.5232   1
   1   3  10 28.9739 32.6268   1
  -1  -3  10-9.67311 11.6561   1
   1  -3 -10 10.3181 23.2411   1
   1   3  10 7.74437 14.7489   1
   1  -3 -10-6.97775 11.8904   1
  -1   3 -10 12.0597 14.5261   1
  -1  -3  10 16.4855 34.3733   1
  -1   3 -10-10.1590 14.9862   6
  -1   3 -10 8.43232 14.3642   5
   1  -3 -10 2.13301 8.33749   2
   1   3  10 13.1977 18.6355   2
   1  -3 -10 7.18180 8.16855   2
  -1  -3  10 5.39545 7.97279   5
   1   3  10 28.7654 24.4888   4
  -1  -3  10 14.1849 15.0677   4
  -1  -3  10 14.0510 16.9215   3
   1   3  10 11.3797 19.3786   3
   1   3  11 482.977 70.0481   1
  -1  -3  11 725.768 104.249   1
   1  -3 -11 352.896 62.5990   1
  -1   3 -11 260.532 73.6519   1
  -1   3 -11 346.357 65.9366   6
  -1  -3  11 434.833 50.1029   5
  -1   3 -11 393.324 64.2580   5
   1  -3 -11 456.823 65.4464   6
   1   3  11 627.906 96.2422   4
  -1  -3  11 418.720 55.0005   4
  -1  -3  11 437.112 62.7064   3
   1   3  11 482.774 77.8242   3
   1   3  11 422.399 56.5542   2
  -1   3 -11 430.531 68.6929   1
  -1  -3  11 354.817 69.3141   1
   1   3  11 571.276 93.4404   1
   1  -3 -11 262.994 63.6263   1
   1  -3 -12 35.7805 30.1127   1
  -1  -3  12 102.857 36.2273   1
  -1   3 -12 107.390 36.8612   1
   1   3  12 124.412 44.9484   1
   1   3  12 127.210 36.5840   1
   1  -3 -12 114.891 31.2228   1
  -1  -3  12 152.115 50.9576   1
  -1   3 -12 13.6197 27.4643   1
  -1   3 -12 40.7450 24.6690   6
   1  -3 -12 112.969 29.6123   6
  -1   3 -12 84.6911 29.3562   5
   1   3  12 49.1950 18.6950   2
   1  -3 -12 99.0252 30.3482   5
  -1  -3  12 104.132 21.6007   5
   1   3  12 92.3327 42.4015   4
  -1  -3  12 103.341 23.4866   4
  -1  -3  12 150.021 33.0600   3
   1   3  12 92.5922 33.9093   3
  -1   3 -13 297.636 54.1438   1
  -1  -3  13 207.540 50.9365   1
   1   3  13 188.153 57.7634   1
  -1   3 -13 165.874 46.0214   6
   1  -3 -13 202.314 40.3950   6
  -1   3 -13 172.929 40.3367   5
   1   3  13 143.295 42.9857   1
  -1   3 -13 55.4997 36.1038   1
   1  -3 -13 292.200 49.9832   1
   1  -3 -13 265.867 48.2436   5
   1   3  13 234.593 60.7764   4
  -1  -3  13 153.491 30.7563   5
  -1  -3  13 188.943 32.8529   4
   1   3  13 218.638 49.3718   3
  -1  -3  13 180.741 39.4018   3
  -1   3 -14 129.472 37.1676   1
   1  -3 -14 70.1289 33.9051   1
  -1  -3  14 152.449 43.7451   1
   1   3  14 133.548 39.7630   1
   1  -3 -14 126.866 30.5789   6
  -1   3 -14 134.380 38.4161   6
  -1   3 -14 176.249 40.9738   5
   1   3  14 100.433 38.4078   1
  -1  -3  14 164.723 49.8035   1
   1  -3 -14 106.294 34.3948   1
   1  -3 -14 198.879 38.5925   5
   1   3  14 140.916 53.1387   4
  -1  -3  14 78.6975 24.4411   4
  -1  -3  14 221.645 40.9661   3
   1   3  14 132.422 41.6493   3
   1  -3 -15 60902.7 5278.52   6
  -1   3 -15 50144.6 5287.47   6
  -1   3 -15 61465.9 5289.16   5
   1  -3 -15 63063.9 5286.31   5
   1   3  15 49262.4 5303.51   4
  -1  -3  15 58356.0 5267.57   4
   1   3  15 48404.9 5287.77   1
   1   3  15 67498.7 5314.88   1
  -1   3 -15 53711.6 5290.71   1
   1  -3 -15 46734.3 5291.29   1
  -1   3 -15 57134.1 5304.56   1
  -1  -3  15 64670.0 5310.74   1
  -1  -3  15 64882.8 5285.52   3
   1  -3 -15 62175.9 5293.16   1
  -1   3 -16 32.5626 20.8620   6
   1  -3 -16 68.5100 24.2179   6
  -1   3 -16 37.8534 26.4666   1
   1  -3 -16 10.0797 12.4781   1
   1   3  16 10.4098 17.9582   1
  -1  -3  16 25.1721 26.4009   1
   1   3  16 14.9493 28.5998   4
   1  -3 -16 31.0139 18.8915   5
  -1   3 -16 10.6110 22.3131   1
  -1  -3  16 12.2768 15.0621   1
   1  -3 -16 22.1146 16.5592   1
   1   3  16 12.5547 21.5689   1
  -1  -3  16 34.5694 21.0082   3
   1  -3 -17 29249.2 2371.89   5
  -1   3 -17 26534.0 2377.33   5
  -1  -3  17 26125.6 2357.51   4
  -1   3 -17 24354.3 2376.94   6
   1  -3 -17 29604.9 2367.65   6
  -1  -3  17 17791.0 2372.05   1
  -1   3 -17 27544.9 2389.40   1
  -1  -3  17 28372.7 2393.26   1
   1   3  17 29495.0 2397.11   1
  -1   3 -17 20272.3 2368.46   1
   1  -3 -17 24298.1 2375.46   1
   1   3  18 24.9075 26.2347   1
  -1   3 -18 22.0052 21.2749   6
   1  -3 -18 37.3821 20.4712   6
  -1   3 -18 41.8816 28.4307   5
  -1   3 -18 35.5023 28.7358   1
   1  -3 -18 40.8748 22.3219   5
   1   3  18 13.4679 23.2321   4
  -1  -3  18 77.6747 23.6743   4
   1   3  18 54.0534 32.7477   3
  -1  -3  18 46.5662 26.5575   3
   1   3  19 16816.4 1428.40   4
  -1   3 -19 15571.4 1416.57   6
   1   3  19 17685.0 1438.02   3
  -1  -3  19 19201.2 1422.12   3
   1  -3 -19 15828.7 1408.98   5
  -1   3 -19 16559.9 1421.20   5
  -1   3 -20-11.1837 16.4869   5
   1  -3 -20-8.13757 16.9654   6
  -1   3 -20-10.9494 9.31955   6
   1   3  20-11.6738 14.0514   4
   1  -3 -20-9.34886 13.7821   5
  -1  -3  20 26.9815 17.2234   4
   1   3  20 14.6782 17.6677   3
  -1  -3  20 9.93654 16.9144   3
   1  -3 -21 118.525 40.0789   5
  -1   3 -21 213.874 47.5583   5
   1  -3 -21 159.622 42.0218   6
  -1  -3  21 236.436 49.7762   3
   1   3  21 180.180 54.2891   3
   1   3  22 39.6929 24.0132   4
   1  -3 -22 38.2670 23.1597   5
  -1   3 -22 22.3784 21.4347   5
   1  -3 -22 9.06397 15.6216   6
  -1   3 -22 31.0113 17.7653   6
   1   3  22 30.2069 31.5824   3
  -1  -3  22 19.9121 14.8793   3
  -1   3 -23 236.441 51.1214   6
   1  -3 -23 295.613 54.3168   5
  -1  -3  23 293.767 52.1809   2
   1   3  23 208.775 58.1668   3
  -1  -3  23 185.774 46.5657   3
   1  -3 -24 8.73871 12.8931   6
  -1   3 -24 9.28321 13.6952   6
  -1   3 -24 10.4660 17.8233   5
   1  -3 -24 17.6897 15.0651   5
   1   3  24-8.43494 14.3678   4
   1   3  24-14.4446 17.3943   3
  -1  -3  24 7.33619 17.6683   2
  -1   3 -25 5434.44 544.363   5
   1  -3 -25 5836.59 541.349   5
  -1  -3  25 6532.32 538.335   2
   1   3  25 5038.76 557.142   3
   1  -3 -25 4891.00 535.895   6
  -1   3 -25 5376.99 539.378   6
  -1   3 -26 37.0793 17.8405   5
   1  -3 -26 29.8953 17.0380   5
   1   3  26 28.8740 17.5788   4
   1  -3 -26 28.3967 16.2052   6
  -1   3 -26 32.1938 16.9881   6
   1   3  26 12.8448 15.6871   3
  -1   3 -27 13742.4 1180.34   5
   1   3  27 11793.9 1167.52   4
  -1  -3  27 12879.3 1166.82   2
  -1  -3  27 12418.9 1169.70   3
   1   3  27 12837.0 1193.50   3
  -1   3 -27 12863.7 1173.07   6
   1  -3 -27 11996.5 1166.51   6
  -1  -3  28 10.9275 13.9765   2
   1   3  28 6.29074 9.31236   4
   1  -3 -28 6.25801 10.6863   5
   1  -3 -28 5.44112 8.06589   6
  -1   3 -28 6.83057 13.0272   6
  -1  -3  28 24.5530 16.5426   3
   1   3  28-10.7716 18.3553   3
   1   3  29 2995.24 296.664   4
   1  -3 -29 3021.98 295.353   5
  -1  -3  29 2774.57 294.364   3
   1   3  29 3606.94 319.676   3
   1  -3 -29 2863.70 291.968   6
  -1   3 -29 3137.11 299.176   6
   1  -3 -30 4.52341 8.60929   6
   1   3  30-8.71653 14.8378   3
   1  -3 -30-5.14935 7.59167   5
   1   3  31 1017.08 113.365   4
  -1   4  30 65.6798 25.3254   3
   1  -4  30 4.75982 9.25743   2
  -1   4  29 10.3703 8.84347   3
   1  -4  29 4.82375 8.22957   2
   1  -4  28 33.7637 14.0238   3
  -1   4  28 75.7857 30.7454   3
   1  -4  28 35.3810 16.4429   2
  -1   4  28 35.7191 14.1385   4
   1  -4  27 5.11841 11.5270   2
   1   4 -27 7.65210 11.2817   6
   1  -4  27-5.20963 8.86953   3
  -1   4  27 11.6389 9.90744   3
  -1   4  27-5.40171 10.2816   4
  -1  -4 -27-5.39439 7.95400   5
   1  -4  26 20.8008 15.3568   2
   1   4 -26 16.8232 14.3451   6
   1  -4  26 5.61696 9.60117   3
  -1   4  26 12.2854 14.8132   3
  -1  -4 -26 5.84479 8.66041   5
  -1   4  26 5.72905 9.79119   4
   1  -4  25-6.07459 7.32751   3
  -1   4  25 12.6879 18.7103   3
   1  -4  25-5.46911 9.32206   2
  -1   4  25-6.04818 12.6184   4
  -1  -4 -25-6.36712 5.44044   5
   1  -4  24 34.6022 18.3079   2
  -1  -4 -24 53.1838 21.2321   6
   1  -4  24 52.5505 20.5220   3
  -1   4  24 109.458 26.0139   4
  -1  -4 -24 103.445 26.4698   5
   1  -4  23 12.0248 14.4857   2
   1   4 -23-10.6634 12.8485   6
  -1  -4 -23 6.34262 13.2361   6
   1  -4  23 7.08867 10.4664   3
  -1   4  23 12.6232 15.2054   3
  -1  -4 -23 7.42576 10.9626   5
  -1   4  23 6.86865 13.0852   4
   1  -4  22 114.783 31.8282   2
   1   4 -22 101.442 35.1238   6
  -1   4  22 89.2716 36.1593   3
   1  -4  22 138.570 32.1072   3
  -1   4  22 51.4124 23.6469   4
   1  -4  21 6.76572 14.1087   2
   1   4 -21-11.7317 9.99006   6
  -1  -4 -21 24.3857 20.7574   6
   1  -4  21 8.26706 12.1912   3
  -1   4  21-12.1055 14.5743   3
  -1   4  21 7.79729 9.39067   4
  -1  -4 -21-8.56420 12.6291   5
   1  -4  20 7.22895 15.0709   2
  -1  -4 -20 8.53551 12.5829   6
   1   4 -20 12.0072 14.4526   6
   1  -4  20-9.02608 18.8176   3
  -1   4  20-8.36586 15.9215   4
   1  -4  19 53.7085 24.5300   2
  -1  -4 -19 24.2615 15.5430   6
   1   4 -19 24.1509 25.2679   6
   1  -4  19 9.56368 11.7137   3
  -1   4  19 31.5190 23.7576   3
  -1  -4 -19 9.87072 12.0771   5
  -1   4  19 17.9640 17.2310   4
   1  -4  18-8.26919 17.2427   2
  -1   4  18-9.64063 14.2158   4
  -1  -4 -18 10.5551 12.7090   5
   1   4 -18 11.9583 17.6318   6
  -1  -4 -18 7.24263 15.1030   6
   1  -4  18 10.3540 12.4671   3
  -1   4  18 9.69568 20.2162   3
   1   4 -17 35.2288 14.2406   5
   1  -4  17 35.7625 22.9624   2
  -1   4  17 30.7365 19.6553   4
  -1  -4 -17 10.9998 18.8873   5
   1   4 -17 23.3541 22.3607   6
   1  -4  17 20.7669 17.8477   3
  -1   4  17 27.9899 17.9282   3
   1   4 -16 97.0466 39.0447   1
   1   4 -16 180.751 43.4589   6
  -1  -4 -16 153.671 31.3153   6
   1   4 -16 106.093 23.1643   5
   1  -4  16 145.421 38.6504   2
  -1   4  16 153.318 42.2234   4
  -1  -4 -16 54.5641 28.6760   5
  -1   4  16 87.6229 42.8338   1
  -1   4  16 138.042 36.3103   3
   1   4 -15 12.8769 21.9308   1
   1  -4  15 16.1924 23.8808   1
  -1  -4 -15 5.64359 13.6042   6
   1   4 -15 10.8637 16.0305   6
   1   4 -15 12.3563 10.5403   5
   1  -4  15 10.5791 20.1460   2
  -1  -4 -15-11.1936 13.4917   5
  -1  -4 -15-10.9415 18.6383   1
  -1   4  15 11.2933 19.2366   1
  -1   4  15 16.6406 14.1806   3
   1  -4  15 10.1336 14.9553   3
   1   4 -14 142.152 39.3395   1
   1  -4  14 213.418 54.8842   1
  -1  -4 -14 168.032 32.0167   6
   1   4 -14 125.725 37.6678   6
   1   4 -14 161.956 28.0048   5
   1   4 -14 209.826 61.6922   2
   1  -4  14 243.293 56.0624   2
  -1   4  14 161.424 45.4916   1
  -1   4  14 148.418 35.2528   3
   1  -4  14 154.958 40.6568   3
   1   4 -13 127.258 39.5193   1
   1  -4  13 127.719 45.8710   1
  -1  -4 -13 115.218 26.3677   6
   1   4 -13 70.4402 30.0376   6
   1   4 -13 138.968 23.8188   5
  -1  -4 -13 85.2699 35.3204   5
  -1   4  13 64.5905 37.7505   4
  -1   4  13 138.661 32.2659   3
   1  -4  13 140.585 36.9863   3
  -1   4  13 102.064 33.9935   1
  -1  -4 -13 76.9192 17.8319   2
  -1  -4 -13 89.6366 31.0032   1
   1  -4  13 106.473 31.9157   1
   1  -4  13 139.913 40.2356   2
   1   4 -13 127.359 47.9424   2
   1   4 -12 121.427 34.6077   1
  -1  -4 -12 76.1039 24.0872   1
  -1   4  12 57.9089 22.5818   1
   1  -4  12 89.2005 33.7757   1
   1   4 -12 58.2381 25.9675   6
  -1  -4 -12 95.8185 21.9959   6
   1   4 -12 150.832 57.5798   2
  -1  -4 -12 49.4102 27.7036   5
  -1   4  12 80.4039 41.8471   4
   1   4 -12 53.3448 23.9882   1
   1  -4  12 142.291 47.5403   2
   1  -4  12 122.620 32.5631   1
  -1  -4 -12 84.6221 24.5037   1
  -1   4  12 77.1879 24.9230   3
   1  -4  12 133.012 37.0159   3
   1   4 -11 8.29424 12.3368   1
  -1  -4 -11 6.78749 13.0214   1
   1  -4  11 40.4536 25.8750   1
   1   4 -11 19.2153 21.6970   6
  -1  -4 -11 9.96982 10.5213   6
   1   4 -11 8.62289 9.84642   5
   1   4 -11 54.4822 37.8969   2
  -1  -4 -11 10.8484 9.37794   2
  -1   4  11 13.7188 20.2904   4
  -1  -4 -11 27.6470 20.8169   5
   1   4 -11 27.3761 18.4933   1
   1  -4  11 46.8277 37.6121   2
   1  -4  11 9.07272 15.5308   1
   1  -4  11 25.1730 21.4879   3
  -1   4  11 31.5966 19.0864   3
   1   4 -10 28.6336 18.1112   1
  -1  -4 -10 19.1796 14.4466   1
  -1   4  10 60.4517 22.1043   1
   1   4 -10 94.0595 30.4679   6
  -1  -4 -10 47.6261 18.8579   6
   1   4 -10 73.9528 17.8587   5
   1   4 -10 38.3684 36.9332   2
  -1  -4 -10 54.3750 23.8012   5
  -1   4  10 69.2229 33.7909   4
  -1   4  10 58.1368 24.5945   1
   1  -4  10 76.1770 29.7475   1
   1   4 -10 69.0813 24.1696   1
  -1  -4 -10 94.9694 22.2452   1
   1  -4  10 64.9170 25.9182   3
  -1   4  10 48.8447 21.5202   3
  -1  -4  -9 102.661 26.0972   1
  -1   4   9 100.266 26.2553   1
   1  -4   9 113.760 33.8161   1
   1   4  -9 171.472 39.8164   6
  -1  -4  -9 102.680 27.8173   6
   1   4  -9 110.959 24.4078   5
   1   4  -9 60.9013 43.9349   2
  -1  -4  -9 215.898 41.9504   5
  -1   4   9 192.505 51.0337   4
  -1   4   9 153.613 36.3713   3
   1  -4   9 152.094 32.5228   3
   1   4  -9 142.928 32.3283   1
   1  -4   9 152.406 37.2547   1
   1  -4   9 221.220 61.9020   2
  -1   4   9 112.080 32.6083   1
  -1  -4  -9 93.9368 22.3936   1
   1  -4   8 98.2341 55.6301   2
   1  -4   8 92.1728 30.6937   1
  -1   4   8 33.1056 24.9467   1
   1   4  -8 19.4492 17.1165   1
  -1  -4  -8 46.5554 15.0373   1
  -1   4   8 44.3635 19.1862   1
  -1  -4  -8 33.1373 15.1656   1
   1   4  -8 50.9199 17.2400   1
   1  -4   8 53.4622 24.7087   1
   1   4  -8 67.0354 28.5685   6
   1   4  -8 73.8191 18.9259   5
  -1  -4  -8 28.8079 16.8367   6
  -1   4   8 67.1726 34.5781   4
   1  -4   8 39.8921 9.86935   4
   1  -4   8 42.5158 9.38378   4
   1  -4   8 60.8926 23.0064   3
  -1   4   8 90.6624 30.0785   3
   1   4  -7 399.080 49.9350   1
  -1   4   7 261.857 46.7567   1
   1  -4   7 323.237 53.2764   1
   1  -4   7 287.431 46.7734   3
  -1   4   7 389.460 60.1929   5
   1   4  -7 353.592 47.8148   5
  -1  -4  -7 327.355 52.0959   6
   1   4  -7 525.031 109.383   2
  -1   4   7 335.936 69.7270   4
  -1  -4  -7 419.790 60.5692   5
   1  -4   7 277.768 38.6777   4
   1  -4   7 295.814 38.5274   4
  -1   4   7 276.228 55.2593   3
   1  -4   7 430.611 96.9506   2
  -1   4   7 265.460 50.3215   1
   1  -4   7 328.499 56.2793   1
   1   4  -7 347.408 51.0305   1
  -1   4   6 209.034 39.8235   1
  -1   4   6 236.239 38.4595   1
   1   4  -6 217.103 33.8336   1
  -1  -4  -6 146.502 32.3467   1
  -1  -4  -6 227.304 30.4716   1
   1  -4   6 161.069 36.2024   3
  -1  -4  -6 199.826 40.6711   6
  -1   4   6 104.169 36.4375   5
   1   4  -6 253.809 39.4588   5
   1   4  -6 302.143 81.6123   2
  -1  -4  -6 305.187 52.1158   5
  -1   4   6 183.661 54.8277   4
   1  -4   6 235.917 38.3311   4
   1  -4   6 282.535 33.9659   4
   1   4  -6 250.201 39.2744   1
   1  -4   6 166.652 64.5904   2
   1  -4   6 325.260 47.5417   1
   1  -4   5 12.2258 12.7530   1
  -1   4   5 10.3913 7.81430   1
  -1  -4  -5-2.16152 6.39058   1
  -1  -4  -5 1.38022 5.00653   1
   1   4  -5 9.80980 18.6755   6
  -1   4   5 8.72181 16.6057   5
   1   4  -5 5.33880 9.10024   5
   1   4  -5-23.3425 28.1003   2
  -1  -4  -5 7.87655 13.4161   5
   1   4  -5 23.2255 11.8883   1
   1  -4   5-6.10488 12.7363   1
   1  -4   5 20.5154 34.9250   2
   1  -4   5 5.59952 11.6835   3
   1   4  -4-2.92550 7.04427   1
  -1   4   4 5.46060 7.35009   1
  -1   4   4 3.77527 5.56752   1
   1  -4   4 5.13422 9.77239   1
   1   4  -4-9.76384 11.7533   6
   1   4  -4-5.60969 6.75389   5
  -1   4   4 8.89422 15.1407   5
  -1  -4  -4 7.67315 11.3126   6
   1   4  -4 24.7596 36.5002   2
  -1  -4  -4-7.93299 11.6956   5
  -1   4   4-10.7131 20.3892   4
   1  -4   4-5.59836 10.6556   3
   1   4  -4 13.4001 11.4061   1
   1  -4   4-4.73293 9.00877   1
   1  -4   4-19.5466 33.2730   2
   1  -4   3 480.321 65.9407   1
   1   4  -3 525.631 55.2728   1
   1  -4   3 685.867 111.947   2
  -1   4   3 475.442 62.5425   1
  -1   4   3 639.822 59.8445   1
   1  -4   3 604.158 64.0377   1
   1   4  -3 374.934 56.7985   1
   1   4  -3 579.126 82.1329   6
   1   4  -3 606.618 71.9553   5
  -1   4   3 634.336 84.2555   5
  -1  -4  -3 526.778 77.6911   5
   1   4  -3 732.829 145.742   2
  -1   4   3 588.229 84.4817   4
  -1   4   3 616.509 77.7995   3
   1  -4   3 527.894 69.1640   3
  -1   4   2 1.93325 5.75453   1
  -1   4   2 9.70789 11.0450   1
   1   4  -2 62.0799 21.3640   6
  -1   4   2 9.14653 17.4252   5
   1   4  -2-27.4944 46.8084   2
  -1   4   2 18.3501 20.6759   4
   1  -4   2 7.85806 8.37896   1
   1  -4   2 5.72412 10.9225   3
  -1   4   1 222.042 44.9632   5
   1   4  -1 200.139 82.8335   2
   1  -4   1 322.764 66.9671   2
  -1   4   1 221.355 45.6100   4
   1   4  -1 252.386 46.4562   6
  -1   4   1 221.583 27.2533   1
  -1   4   1 136.357 29.5586   1
  -1   4   0 315.546 41.1238   1
   1   4   0 311.261 56.7719   6
  -1   4   0 386.844 62.6148   5
   1  -4   0 451.312 77.3071   2
  -1   4   0 390.716 62.9792   4
   1   4   0 318.696 63.1913   3
  -1   4   0 328.470 41.7582   1
   1  -4   0 440.299 48.7580   1
  -1   4  -1 186.786 27.4031   1
  -1   4  -1 184.877 27.2806   1
   1   4   1 174.996 41.9052   6
  -1   4  -1 192.507 46.9357   6
  -1   4  -1 172.994 42.8510   5
  -1   4  -1 173.133 38.5697   4
   1  -4  -1 190.235 28.4813   1
   1   4   1 220.445 50.8473   3
  -1  -4   1 201.601 43.3455   4
   1   4   1 304.390 89.7937   2
   1  -4  -1 242.241 52.0377   2
  -1   4  -2 6.82254 9.22435   1
  -1   4  -2-3.30304 6.94346   1
  -1   4  -2 10.7369 18.2983   6
   1   4   2 27.0086 32.5212   2
   1  -4  -2 9.11785 20.5511   2
  -1   4  -2 27.9755 20.6395   4
   1   4   2 22.7049 23.6842   3
  -1  -4   2 8.68389 18.1260   4
   1  -4  -2 14.1031 9.42560   1
  -1   4  -3 456.324 63.3246   1
  -1   4  -3 715.004 90.3089   6
   1  -4  -3 483.471 79.2731   6
   1   4   3 892.132 145.342   2
   1  -4  -3 648.401 80.7617   2
  -1  -4   3 661.562 80.2513   4
   1   4   3 381.822 80.1478   3
  -1  -4   3 462.179 56.2251   1
  -1  -4   3 530.052 55.3031   1
  -1   4  -3 598.693 65.4927   1
   1  -4  -4 3.39902 7.09280   1
   1  -4  -4 3.67618 8.28375   1
  -1   4  -4-4.35249 7.41518   1
  -1   4  -4 10.8386 18.4523   6
  -1   4  -4 9.08253 15.4635   5
   1  -4  -4 7.02670 14.6524   2
   1   4   4-24.5923 41.8627   2
   1   4   4 10.1423 17.2672   4
  -1   4  -4 5.73698 11.9643   4
  -1  -4   4-7.20572 12.2695   4
  -1  -4   4 8.12228 13.8293   3
  -1  -4   5 7.97712 9.60722   1
   1   4   5 5.24467 5.16464   1
   1  -4  -5 4.57688 9.54740   1
  -1  -4   5 5.33531 11.1278   1
  -1   4  -5 9.16477 10.3239   1
   1  -4  -5 4.04662 9.11813   1
  -1   4  -5-7.00121 13.3283   1
  -1   4  -5-10.6731 15.7374   6
  -1   4  -5 8.83955 15.0504   5
   1   4   5-21.4767 40.8745   2
   1   4   5-10.3971 12.5188   4
  -1  -4   5-6.64488 12.6504   4
  -1  -4   5 7.96637 11.7483   3
  -1  -4   6 228.406 37.4776   1
   1   4   6 276.814 34.3907   1
   1  -4  -6 211.407 42.1534   1
   1   4   6 234.444 35.7056   1
   1  -4  -6 227.276 39.4422   1
  -1  -4   6 195.207 44.5718   1
  -1   4  -6 230.113 39.1379   1
  -1   4  -6 263.915 50.1172   1
  -1   4  -6 344.922 58.0140   6
   1  -4  -6 300.510 55.3231   6
  -1   4  -6 253.055 48.3408   5
   1  -4  -6 258.623 42.5285   2
   1   4   6 355.024 60.1564   4
  -1  -4   6 209.033 39.1117   4
  -1  -4   6 226.195 43.3084   3
  -1   4  -7 360.043 61.2441   1
  -1  -4   7 250.638 56.2129   1
   1  -4  -7 341.771 45.3598   1
  -1   4  -7 380.306 63.2014   6
   1  -4  -7 376.549 62.3413   6
  -1   4  -7 206.338 48.3001   5
   1   4   7 338.671 73.0407   2
   1  -4  -7 343.028 48.8225   2
   1   4   7 301.448 61.3181   4
  -1  -4   7 396.537 52.1345   4
  -1  -4   7 236.027 47.3952   3
   1   4   7 437.229 69.3397   3
   1   4   7 334.680 46.7846   1
  -1  -4   7 304.929 44.3931   1
   1   4   7 286.282 43.0705   1
   1  -4  -7 331.859 55.5574   1
  -1   4  -7 213.894 40.8080   1
   1   4   8 12.3443 18.2547   1
  -1  -4   8 83.3929 22.4045   1
   1  -4  -8 36.4830 22.6222   1
   1  -4  -8 57.2219 17.2021   1
  -1   4  -8 33.3636 27.3208   1
   1   4   8 31.7822 16.4247   1
  -1  -4   8 10.4126 16.2880   1
  -1   4  -8 10.1086 15.8663   6
  -1   4  -8 51.2193 22.4672   5
   1  -4  -8 89.3720 27.9617   6
   1  -4  -8 93.7980 24.0926   2
   1   4   8 123.620 41.1120   2
   1   4   8 93.3561 44.7504   4
  -1  -4   8 77.8618 22.8607   4
  -1  -4   8 86.1560 23.2109   3
   1   4   8 55.9294 25.7711   3
  -1  -4   9 91.2686 38.9183   1
   1  -4  -9 94.3542 23.9964   1
  -1   4  -9 131.718 39.4273   1
   1   4   9 140.801 25.1655   1
   1   4   9 88.6110 31.4500   3
  -1  -4   9 103.137 26.5024   3
   1  -4  -9 120.595 29.9390   6
  -1   4  -9 125.937 31.1196   5
   1  -4  -9 118.631 26.2398   2
   1   4   9 70.3377 33.5311   2
   1   4   9 122.111 42.7624   4
  -1  -4   9 123.973 27.1703   4
   1   4   9 98.2463 32.4339   1
   1  -4  -9 50.2553 26.1882   1
  -1  -4   9 111.380 27.7938   1
  -1   4  -9 101.488 23.4102   1
  -1   4 -10 12.4693 19.0127   1
   1  -4 -10 29.4068 14.2326   1
   1   4  10 63.7973 18.3743   1
  -1  -4  10 56.7695 19.9567   3
   1   4  10 22.0660 23.5087   3
  -1   4 -10 89.6211 26.3966   5
   1  -4 -10 60.4418 22.7987   6
   1   4  10 52.4686 23.5089   2
   1  -4 -10 40.9639 16.3826   2
   1   4  10 38.3520 29.1943   4
  -1  -4  10 52.2666 15.8919   4
   1   4  10 17.2663 17.1330   1
  -1  -4  10 138.949 29.6624   1
   1  -4 -10 50.3744 23.2010   1
  -1   4 -10 38.4050 15.5447   1
   1   4  11-9.56072 11.6512   1
  -1   4 -11 17.4234 12.2444   1
  -1  -4  11 38.8392 31.2193   1
   1  -4 -11 13.1792 9.33818   1
   1   4  11 10.6049 11.2038   1
  -1   4 -11 66.4037 25.5968   6
   1  -4 -11 21.3571 14.9532   6
  -1   4 -11 8.18624 10.0205   5
  -1  -4  11 20.7855 11.8755   4
   1   4  11 31.6904 22.0979   3
  -1  -4  11 18.2793 13.8411   3
   1  -4 -12 69.5331 18.2514   1
  -1  -4  12 116.634 40.2356   1
  -1   4 -12 61.2524 35.1169   1
   1   4  12 103.208 26.0841   1
  -1   4 -12 66.2902 27.4221   6
   1  -4 -12 47.4518 20.0879   6
  -1   4 -12 90.3420 30.2799   5
   1  -4 -12 31.4784 11.6294   2
   1  -4 -12 35.3633 10.9260   2
   1   4  12 165.152 42.6739   4
  -1  -4  12 96.0287 24.7270   3
   1   4  12 52.8488 27.6717   3
   1  -4 -12 70.3819 30.2679   1
  -1  -4  12 140.217 33.4894   1
  -1   4 -12 123.795 27.5492   1
   1   4  13 185.074 49.3779   1
  -1   4 -13 66.7844 25.2395   1
   1  -4 -13 153.320 41.4305   1
  -1  -4  13 148.278 37.7700   1
  -1   4 -13 167.826 37.9803   6
   1  -4 -13 100.344 27.3295   6
  -1   4 -13 134.387 33.7958   5
  -1  -4  13 76.8836 37.7950   1
  -1   4 -13 82.8413 35.1580   1
   1  -4 -13 160.317 34.8962   5
   1   4  13 254.449 58.7317   4
  -1  -4  13 98.9221 21.0478   4
  -1  -4  13 123.200 29.0365   3
   1   4  13 50.9444 28.2294   3
   1  -4 -14 188.642 43.3721   1
   1   4  14 168.363 45.0642   1
   1  -4 -14 120.557 31.1267   6
  -1   4 -14 163.452 38.6291   5
  -1   4 -14 93.1101 37.1899   1
  -1  -4  14 163.469 47.6161   1
  -1  -4  14 143.870 25.6723   4
  -1  -4  14 213.697 35.7437   3
   1   4  14 149.374 40.5250   3
   1   4  15-11.4385 16.8726   1
   1  -4 -15 8.97023 15.2808   1
   1  -4 -15 11.6235 14.8512   6
  -1   4 -15 9.59813 14.1616   6
  -1   4 -15-8.78093 12.9581   5
  -1  -4  15 24.5975 27.7010   1
  -1   4 -15 11.3315 19.2978   1
   1  -4 -15 7.26412 15.1557   5
   1   4  15 14.3254 21.1263   4
  -1  -4  15 3.07692 8.70567   4
   1   4  15-10.1995 19.4202   3
  -1  -4  15 12.1075 12.6346   3
   1   4  16 127.244 40.1350   1
  -1   4 -16 172.195 40.1909   6
   1  -4 -16 84.9244 24.9247   6
  -1   4 -16 136.456 36.8214   5
  -1   4 -16 188.199 46.8910   1
   1   4  16 98.6020 43.3776   4
   1  -4 -16 133.151 32.8910   5
  -1  -4  16 167.394 25.6952   4
   1   4  16 168.332 40.0012   3
  -1  -4  16 146.583 32.2417   3
  -1   4 -17 56.0507 25.2943   5
  -1   4 -17 48.9173 23.7133   6
   1  -4 -17 20.7993 13.4808   5
   1   4  17 13.6307 20.2830   4
  -1  -4  17 14.8992 12.5852   4
   1   4  17 42.0709 23.8447   3
  -1  -4  17 36.0205 20.5227   3
   1   4  18-13.0087 15.6764   4
   1  -4 -18 20.9351 15.7324   5
  -1   4 -18-9.74139 16.5994   5
  -1   4 -18 10.0003 14.7616   6
   1  -4 -18 5.73008 13.8150   6
  -1  -4  18 7.51964 12.8226   3
   1   4  18 10.9683 18.6860   3
   1   4  19 12.2439 18.6430   4
   1  -4 -19 71.5734 23.2658   5
  -1   4 -19 50.6501 28.9734   5
   1   4  19 45.8007 27.9563   3
  -1  -4  19 61.7708 26.6979   3
  -1   4 -19 20.3386 19.9082   6
   1  -4 -20 22.6934 15.7909   5
  -1   4 -20-10.1546 17.3043   6
   1  -4 -20 6.15136 12.8496   6
  -1  -4  20 15.9030 16.5968   3
   1   4  20-11.5240 13.8944   3
   1   4  21-10.5423 8.97335   4
   1  -4 -21-8.03575 11.8466   5
  -1   4 -21 10.6610 18.1478   5
  -1  -4  21 8.27351 9.95906   3
   1   4  21-11.9800 14.4202   3
   1  -4 -21 6.42113 9.46647   6
  -1   4 -21-10.1492 17.2766   6
   1   4  22 126.079 35.4282   4
  -1   4 -22 50.1076 27.4155   6
   1  -4 -22 125.358 30.7936   6
  -1  -4  22 82.1314 27.9455   3
   1   4  23 8.89889 10.7559   4
   1  -4 -23 8.14842 12.0520   5
  -1   4 -23 10.8225 15.9843   5
  -1   4 -23-9.76327 11.7924   6
   1  -4 -23 20.3280 15.2899   6
  -1  -4  23 16.8052 12.4256   3
   1   4  23 12.6309 10.7949   3
   1  -4 -24 58.3195 23.4497   6
  -1   4 -24 18.7775 16.3203   6
   1   4  24 65.3208 25.2737   4
   1  -4 -24 8.11366 12.4096   5
  -1   4 -24 21.3252 16.0626   5
  -1  -4  24 43.6972 20.8225   2
  -1  -4  24 33.2832 19.0266   3
   1   4  24 38.2235 24.4728   3
   1  -4 -25-7.48370 11.0428   6
  -1  -4  25 6.83551 13.0180   2
  -1  -4  25-7.85682 9.46926   3
   1   4  25-7.53415 12.8339   4
   1  -4 -25-7.65369 6.53208   5
  -1   4 -26 16.6879 15.8827   6
   1  -4 -26-6.98806 13.3028   6
  -1  -4  26 6.27021 11.9371   2
  -1  -4  26 7.08998 12.0726   3
   1  -4 -26-7.02050 11.9544   5
   1   4  26 6.92530 10.2137   4
  -1   4 -27-7.73770 6.60386   6
   1  -4 -27-6.58904 11.2267   6
   1   4  27 11.7616 14.1653   3
  -1  -4  27-6.39238 7.70981   3
   1  -4 -27-6.34848 9.37156   5
  -1  -4  28 48.1265 18.5749   2
  -1   4 -28 35.5899 16.4475   6
   1  -4 -28 56.3806 17.6905   6
   1   4  28 22.0915 19.1608   3
   1  -4 -28 34.9672 14.5063   5
   1   4  28 35.3690 17.0440   4
  -1  -4  29 4.98261 10.3883   2
   1  -4 -29-4.86595 9.26127   6
   1  -5  27 6589.77 620.073   2
   1  -5  26 4.90173 10.2194   2
   1  -5  26-5.45009 8.03479   3
  -1  -5 -25 3792.93 353.458   5
  -1   5  25 3611.67 350.912   4
   1  -5  25 3770.09 350.209   2
   1  -5  25 3116.26 350.980   3
   1   5 -25 3847.48 367.633   6
   1  -5  24-5.37797 12.1110   2
   1   5 -24 10.0967 12.1537   6
   1  -5  24 6.44515 7.75890   3
  -1   5  24 10.4625 12.5939   3
  -1   5  24-6.02889 10.2634   4
  -1  -5 -24-6.51920 7.84802   5
   1  -5  23 187.614 34.8512   2
   1   5 -23 136.634 38.8787   6
  -1   5  23 104.967 37.7945   3
   1  -5  23 154.632 35.1178   3
  -1   5  23 185.488 35.6153   4
   1  -5  22-6.02516 12.5652   2
   1   5 -22-10.7378 18.2809   6
   1  -5  22-7.57011 11.1642   3
  -1   5  22-10.0280 12.0744   3
  -1   5  22 20.5704 15.4436   4
  -1  -5 -22-15.0731 12.8328   5
   1  -5  21 134.128 33.3603   2
   1   5 -21 193.886 45.2311   6
   1  -5  21 99.3631 30.6891   3
  -1   5  21 152.479 41.3517   3
  -1   5  21 154.446 34.8650   4
  -1  -5 -21 204.856 40.6942   5
   1  -5  20 27.2614 20.3583   2
  -1   5  20 39.3755 20.3720   4
  -1  -5 -20 17.2951 19.7455   5
   1   5 -20 76.3291 29.5297   6
   1  -5  20 54.3272 25.7677   3
  -1   5  20 9.02761 13.7042   3
  -1  -5 -19 4554.65 564.288   5
  -1   5  19 7113.00 579.069   4
  -1   5  19 6506.25 576.707   3
   1  -5  19 3672.40 560.761   3
   1   5 -19 8998.58 598.852   6
  -1  -5 -19 6637.75 564.584   6
   1  -5  18 15.5993 13.3080   2
  -1  -5 -18-9.58165 14.1543   5
   1   5 -18 30.8636 17.5360   6
  -1  -5 -18 17.1230 18.8365   6
  -1   5  18 17.0802 17.8277   3
   1  -5  18-9.51514 11.4891   3
  -1  -5 -17 6393.79 972.200   5
  -1   5  17 11537.0 989.475   4
   1  -5  17 12607.8 989.233   2
   1  -5  17 8825.46 981.438   3
  -1   5  17 10462.0 982.407   3
   1   5 -17 14176.2 999.323   6
  -1  -5 -17 11236.2 969.441   6
   1  -5  16 9.20049 15.9210   2
  -1   5  16 30.0855 21.1026   4
  -1  -5 -16 19.3599 14.5545   5
  -1  -5 -16 38.8583 17.7718   6
   1   5 -16 38.0554 23.0811   6
   1  -5  16 46.2954 29.6250   3
  -1   5  15 21270.6 2216.30   4
  -1  -5 -15 21330.4 2211.93   5
  -1  -5 -15 23369.5 2195.16   6
   1   5 -15 26363.9 2218.19   6
   1   5 -14 8.96040 15.2540   6
  -1  -5 -14 4.60152 10.3639   6
   1  -5  14-11.0257 16.2551   2
  -1   5  14-10.8955 16.0631   4
  -1  -5 -14-8.50065 10.2339   5
  -1   5  14 6.86597 11.6893   1
  -1   5  14-15.6406 14.8846   3
   1   5 -13 21.2345 18.7350   1
   1   5 -13 87.1838 27.2059   6
   1   5 -13 46.9577 17.6602   5
   1  -5  13 72.7769 36.1010   2
  -1  -5 -13 50.8543 23.3400   5
  -1   5  13 44.6796 23.8044   4
  -1   5  13 82.7982 25.9007   1
  -1  -5 -13 47.6853 18.8098   1
  -1   5  13 38.8090 23.4108   3
   1  -5  12-7.60525 14.4803   1
   1   5 -12 19.0686 15.3074   1
  -1  -5 -12 9.33601 10.5204   6
   1   5 -12-4.84994 8.26694   5
  -1   5  12-11.3206 23.6050   4
  -1   5  12 7.88991 13.4373   3
  -1  -5 -12 8.06937 8.42252   1
  -1   5  12 5.91556 11.2664   1
  -1  -5 -12 3.70117 10.4566   2
  -1  -5 -11 154.830 27.9165   1
  -1   5  11 175.672 35.1830   1
  -1  -5 -11 194.592 33.5956   6
   1   5 -11 235.575 36.3073   5
   1  -5  11 279.522 62.4908   2
   1   5 -11 166.835 59.3727   2
  -1  -5 -11 265.048 45.8693   5
  -1   5  11 135.978 45.4573   4
  -1   5  11 153.541 37.2442   3
   1  -5  11 115.624 32.7082   1
   1   5 -11 206.622 38.3901   1
   1  -5  10 114.637 44.6215   2
  -1   5  10 54.9894 20.2568   1
   1   5 -10 70.6686 26.9554   6
  -1  -5 -10 71.8467 20.2673   6
   1   5 -10 103.644 23.5388   5
  -1  -5 -10 30.5858 14.6835   1
   1   5 -10 71.0793 20.5523   1
   1  -5  10 120.642 29.4285   1
  -1  -5 -10 74.5943 24.7505   5
  -1   5  10 97.5605 30.1684   3
   1  -5  10 100.671 26.6058   3
  -1  -5  -9 3158.15 564.846   1
  -1  -5  -9 4665.97 562.872   1
   1   5  -9 9215.15 609.592   6
  -1  -5  -9 8363.46 587.245   6
  -1  -5  -9 10123.5 606.049   5
   1  -5   9 7177.17 563.940   4
   1  -5   9 7939.49 589.226   3
  -1   5   9 8373.30 603.329   3
   1  -5   9 8248.03 592.689   1
  -1   5   9 6490.41 582.183   1
   1   5  -8 2.59785 5.85135   1
   1  -5   8 37.6152 35.7938   2
  -1  -5  -8 1.84646 4.71641   1
   1  -5   8 5.67277 9.65719   1
  -1  -5  -8 0.99089 3.04355   1
   1   5  -8-3.38273 6.43914   1
  -1   5   8 7.48808 9.56068   1
   1   5  -8-9.14911 17.4126   6
  -1  -5  -8-6.18534 9.11916   6
   1   5  -8 5.30194 10.0912   5
   1   5  -8 20.9578 30.8957   2
  -1  -5  -8-7.21585 13.7334   5
  -1   5   8 21.2810 22.1836   4
   1  -5   8-2.66724 7.17992   4
  -1   5   8 8.20705 13.9708   3
   1  -5   8 5.57959 10.6196   3
  -1   5   7 4757.89 466.869   1
  -1   5   7 3231.01 463.570   1
   1  -5   7 8286.78 519.968   1
   1   5  -7 4942.96 466.343   1
  -1  -5  -7 5183.68 483.646   6
   1   5  -7 5510.26 494.944   6
  -1  -5  -7 5997.03 489.638   5
   1   5  -7 5575.59 479.169   5
   1  -5   7 4970.63 537.885   2
  -1   5   7 5234.09 498.321   4
   1  -5   7 5578.22 478.917   3
  -1   5   7 5721.52 491.103   3
   1  -5   7 5136.31 468.096   4
   1   5  -7 7044.02 577.229   2
   1   5  -6 57.7061 12.8075   1
   1  -5   6 39.2039 33.9934   2
   1   5  -6 88.0290 15.7233   1
  -1   5   6 53.5671 15.4973   1
   1  -5   6 57.5898 19.9400   1
  -1   5   6 55.3933 14.5914   1
   1   5  -6 91.9748 30.0018   6
  -1  -5  -6 147.717 32.3387   6
  -1   5   6 105.945 30.2220   5
   1   5  -6 61.7114 20.1740   5
   1   5  -6 73.5130 51.4978   2
  -1  -5  -6 35.3438 18.2146   5
  -1   5   6 68.1157 32.7273   4
   1  -5   6 85.1369 20.5401   4
  -1   5   6 98.5143 28.8546   3
   1  -5   6 91.3658 24.6404   3
   1  -5   5 69503.7 3876.68   1
   1   5  -5 44348.3 3854.26   1
  -1   5   5 73141.7 3860.23   1
   1  -5   5 60631.2 3902.89   1
  -1   5   5 70887.7 3860.24   1
  -1  -5  -5 76575.3 3903.11   6
   1   5  -5 90967.9 3928.30   6
  -1   5   5 83895.7 3912.38   5
  -1  -5  -5 91844.1 3913.94   5
   1   5  -5 83542.3 3895.94   5
   1  -5   5 85063.4 4009.42   2
  -1   5   5 76400.5 3924.52   4
  -1   5   5 87777.8 3913.28   3
   1   5  -5 97239.3 4116.51   2
   1  -5   5 77874.8 3889.50   3
   1   5  -4 18.1402 17.3720   6
  -1   5   4 15.4874 18.7437   5
  -1  -5  -4 29.8582 20.1854   6
   1   5  -4-29.2630 43.1829   2
  -1  -5  -4 34.8423 19.7676   5
  -1   5   4 8.88034 18.6165   4
   1  -5   4 17.9266 45.8144   2
   1  -5   4 14.7081 10.5062   1
   1  -5   4 29.3709 18.8500   1
   1  -5   4 27.1235 14.7306   3
   1   5  -3 53.5853 21.8073   6
  -1   5   3 31.4550 16.7960   5
   1   5  -3-31.1947 46.1310   2
  -1  -5  -3 47.0181 21.6998   5
  -1   5   3 25.6577 18.2004   4
   1  -5   3 29.7042 10.9192   1
   1  -5   3 58.3491 22.2011   1
   1  -5   3 128.633 49.4776   2
   1  -5   3 44.0099 17.8956   3
   1   5  -2 8.54178 16.2570   6
  -1   5   2 8.08191 15.3818   5
  -1  -5  -2-6.46213 11.0011   5
  -1   5   2 8.18170 19.6965   4
   1   5  -2-32.7735 55.7880   2
   1  -5   2 14.3489 24.4256   2
   1  -5   2-2.10838 6.21817   1
   1  -5   2 1.33256 3.00477   1
   1  -5   2 5.64017 9.60210   3
   1   5  -1 1010.90 228.722   2
  -1   5   1 1443.28 170.883   4
   1   5  -1 1231.46 166.699   6
   1  -5   1 1663.24 164.441   3
   1   5   0-8.25739 14.0564   6
  -1   5   0 7.92300 13.4872   5
   1  -5   0 10.9943 20.9241   2
   1   5   0 33.6546 28.6440   2
  -1  -5   0-8.29942 12.2353   4
   1  -5   0-6.23902 9.19805   3
   1   5   1 1805.46 193.668   6
  -1   5  -1 1775.42 197.142   6
  -1   5  -1 1476.58 191.106   5
   1  -5  -1 2062.85 205.429   2
  -1   5  -1 1606.09 191.016   4
  -1  -5   1 2185.46 199.853   4
   1   5   1 1956.06 204.448   3
   1   5   1 1785.32 274.310   2
   1  -5  -1 1712.51 185.849   3
  -1   5  -2 9.64193 16.4207   6
  -1   5  -2 7.83107 11.5556   5
   1   5   2 30.1442 36.2867   2
   1  -5  -2 16.7774 22.5835   2
  -1   5  -2 7.00807 16.8783   4
   1   5   2 10.1088 17.2150   3
  -1   5  -2 4.15914 3.89117   1
  -1   5  -3 54.5697 17.2590   1
  -1   5  -3 60.0497 10.9055   1
  -1   5  -3 87.3092 26.6450   6
  -1   5  -3 55.5278 20.9398   5
   1  -5  -3 81.1692 29.2083   6
   1  -5  -3 22.4385 20.8200   2
   1   5   3 26.9807 56.4994   2
  -1   5  -3 58.5628 22.7810   4
   1   5   3 111.059 34.7804   3
  -1  -5   3 37.1241 19.6885   4
  -1  -5   3 36.5057 21.2836   3
  -1   5  -4 38.9574 20.4432   6
   1  -5  -4 36.2095 24.4797   6
  -1   5  -4 8.04242 12.0918   5
  -1   5  -4 49.2239 17.4366   1
  -1   5  -4 16.6279 9.12749   1
   1  -5  -4 33.4166 21.4158   2
  -1  -5   4 27.3498 17.6194   4
   1   5   4 41.1796 23.3039   3
  -1  -5   4 21.8618 16.5810   3
  -1  -5   5 25631.9 830.992   1
  -1   5  -5 71800.0 999.831   1
  -1  -5   5 70472.4 858.703   1
   1  -5  -5 11096.7 822.307   1
   1  -5  -5 1214.34 814.086   1
  -1   5  -5 32552.5 858.392   1
   1  -5  -5 73097.0 1073.61   6
  -1   5  -5 88275.0 1135.86   6
  -1   5  -5 78892.1 1067.56   5
   1  -5  -5 72352.3 1000.20   2
   1   5   5 85396.1 1153.97   3
  -1  -5   5 84667.0 1034.64   4
   1   5   5 110411. 1520.39   2
  -1  -5   5 72173.3 1023.41   3
  -1  -5   6 53.9756 14.7746   1
   1  -5  -6 42.5250 16.5215   1
   1  -5  -6 61.5767 16.6605   1
  -1  -5   6 58.5642 13.6793   1
  -1   5  -6 63.8368 24.1475   1
  -1   5  -6 24.1518 12.8758   1
  -1   5  -6 136.485 34.7397   6
  -1   5  -6 92.6423 26.9673   5
   1  -5  -6 121.982 32.0360   6
   1  -5  -6 102.393 26.3206   2
   1   5   6 111.929 53.0527   2
   1   5   6 65.2548 28.1398   4
   1   5   6 127.823 35.6276   3
  -1  -5   6 78.6517 23.2430   4
  -1  -5   6 52.1721 20.9033   3
  -1  -5   7 4748.34 419.060   1
  -1  -5   7 4671.88 418.967   1
   1  -5  -7 3448.43 421.381   1
  -1   5  -7 6230.24 449.051   1
  -1   5  -7 2243.64 414.475   1
   1  -5  -7 4199.57 425.266   1
  -1   5  -7 5226.86 449.035   6
   1  -5  -7 5585.00 448.157   6
  -1   5  -7 5399.94 442.664   5
   1  -5  -7 4987.78 430.637   2
   1   5   7 5170.14 451.520   4
  -1  -5   7 5074.26 431.469   4
   1   5   7 4575.27 448.864   3
   1   5   7 7116.85 487.922   2
  -1  -5   7 5455.53 435.734   3
   1   5   8 2.87905 4.06355   1
   1  -5  -8 6.27583 10.6829   1
   1   5   8 2.78886 3.75307   1
   1  -5  -8 3.12010 5.31113   1
  -1   5  -8-9.35515 11.2604   6
   1  -5  -8-8.45011 10.1710   6
  -1   5  -8-7.59048 9.13633   5
   1   5   8-9.90541 16.8612   4
   1   5   8 10.4588 17.8033   3
  -1  -5   8-5.40350 11.2652   4
  -1  -5   8-5.87981 11.1901   3
  -1  -5   9 8577.86 794.546   1
   1   5   9 7938.38 781.091   1
  -1   5  -9 11339.6 819.415   1
   1  -5  -9 10312.7 807.807   1
   1   5   9 8161.30 783.548   1
   1  -5  -9 8813.27 804.838   6
   1  -5  -9 9363.20 795.741   2
   1   5   9 9021.31 819.582   4
   1   5   9 7422.83 809.429   3
  -1  -5   9 7797.86 794.654   3
   1  -5 -10 120.068 30.8520   1
   1   5  10 76.6317 18.7998   1
  -1   5 -10 160.965 39.5037   1
  -1  -5  10 68.8614 26.0566   1
  -1   5 -10 79.3363 24.8456   6
  -1   5 -10 67.6996 23.3722   5
   1  -5 -10 64.1264 22.2646   6
   1  -5 -10 105.466 23.9223   2
   1   5  10 64.4008 29.8153   4
   1   5  10 59.6581 27.7590   3
  -1  -5  10 85.8032 22.3345   4
  -1  -5  10 83.3283 23.3712   3
   1  -5 -11 262.786 45.0773   1
   1   5  11 216.787 34.0298   1
  -1   5 -11 234.919 49.2948   1
  -1  -5  11 149.951 39.5393   1
  -1   5 -11 312.293 50.8973   6
   1  -5 -11 200.276 38.2525   6
  -1   5 -11 220.617 42.0517   5
   1  -5 -11 222.883 32.9649   2
   1   5  11 200.957 52.3338   4
  -1  -5  11 172.487 31.0009   4
  -1  -5  11 122.546 29.9566   3
   1   5  11 144.033 41.2749   3
   1  -5 -12 7.89036 16.4522   1
   1   5  12 5.30905 9.04165   1
  -1   5 -12-8.55467 16.2832   6
  -1   5 -12 7.71066 11.3704   5
   1  -5 -12 6.31488 16.1265   6
  -1  -5  12 8.65957 12.7688   1
  -1   5 -12 9.05682 13.3543   1
   1  -5 -12 7.03853 13.3983   5
   1   5  12 11.6017 19.7507   4
  -1  -5  12-3.65723 10.7865   4
  -1  -5  12 5.19932 12.5196   3
   1   5  12-9.33184 13.7596   3
   1  -5 -13 125.867 29.6198   1
   1   5  13 57.1565 20.1344   1
  -1   5 -13 51.0158 23.4368   6
  -1   5 -13 71.0447 24.7466   5
  -1   5 -13 9.44088 28.2908   1
   1  -5 -13 49.2400 20.4907   5
   1   5  13 71.7545 30.9517   4
  -1  -5  13 43.7459 13.1953   4
  -1  -5  13 55.3046 18.8463   3
   1   5  13 64.8051 26.6183   3
   1  -5 -14 7.03971 13.4126   5
   1   5  14-12.2319 20.8311   4
   1   5  14-9.26845 15.7898   3
  -1   5 -14 24.4482 19.6284   5
   1  -5 -14 11.0947 11.5825   6
   1   5  14 7.10541 13.5375   1
  -1   5 -15 27471.0 2420.33   6
   1   5  15 24165.6 2417.88   3
  -1   5 -15 27026.8 2419.19   5
   1  -5 -16 51.2064 19.2028   5
   1   5  16 36.9020 25.8889   4
   1  -5 -16 30.9875 15.0047   6
  -1   5 -16 25.9623 19.8083   6
   1   5  16 47.2890 24.4085   3
   1   5  17 9558.44 1139.33   4
  -1   5 -17 12984.4 1136.68   6
   1  -5 -17 11034.8 1118.27   6
   1   5  17 11413.1 1136.35   3
  -1   5 -17 13886.9 1142.17   5
   1  -5 -17 14185.0 1130.83   5
   1  -5 -18 12.5936 13.2423   5
   1   5  18-11.6604 10.0757   4
   1  -5 -18 28.6893 16.3713   6
  -1   5 -18 26.1700 16.6927   6
  -1   5 -18 18.9735 18.1383   5
   1   5  19 6742.42 730.027   4
   1  -5 -19 6834.90 706.659   6
  -1   5 -19 7614.65 724.815   6
  -1  -5  19 7707.69 717.236   3
   1  -5 -19 8445.20 717.639   5
  -1   5 -19 8617.72 732.416   5
   1  -5 -20 82.7555 23.6352   5
   1   5  20 83.5966 31.2957   4
   1  -5 -20 54.2049 19.9906   6
  -1   5 -20 45.1517 22.4234   6
   1   5  20 100.257 30.0664   3
  -1  -5  20 32.3260 16.5065   3
  -1   5 -21 182.650 43.0436   6
   1  -5 -21 181.328 33.3009   6
   1  -5 -21 186.462 37.9266   5
   1   5  21 175.343 43.1619   4
  -1   5 -21 176.626 44.7466   5
  -1  -5  21 202.278 44.1368   2
  -1  -5  21 191.715 38.1222   3
   1   5  21 168.391 43.7795   3
  -1   5 -22 9.15709 15.5993   6
   1  -5 -22-5.22295 10.9058   6
  -1  -5  22 22.2108 17.8332   2
  -1  -5  22 34.1495 18.3925   3
   1   5  22 10.2167 8.71684   3
   1   5  22-9.00480 13.2886   4
   1  -5 -22-6.99556 10.3306   5
   1  -5 -23 178.114 32.1925   6
  -1   5 -23 154.348 38.0295   6
  -1  -5  23 198.694 38.8000   2
   1  -5 -23 128.322 32.4244   5
  -1  -5  23 134.880 33.3877   3
   1   5  23 115.442 38.3248   3
   1  -5 -24-6.94200 10.2388   5
   1   5  24-7.57560 12.8994   4
  -1   5 -24-8.70198 7.41340   6
  -1  -5  24 6.86448 10.1246   3
   1   5  24-10.7108 12.8962   3
   1   5  25 3861.72 292.363   4
  -1  -5  25 1726.00 273.592   3
   1   5  25 3149.33 302.777   3
   1  -5 -25 2561.14 277.960   6
  -1   5 -25 2317.70 281.999   6
  -1  -5  25 4258.32 292.998   2
   1  -5 -26 6.17160 11.7671   6
   1   5  26-10.7963 15.9315   3
  -1  -5  26 17.4432 14.8633   2
   1   5  27 4674.97 512.536   3
   1  -5 -27 3399.76 491.410   6
   1  -5 -28 5.48767 8.10515   6
   1  -6  23 20.0170 13.9496   3
   1  -6  23 5.16962 11.6879   2
  -1  -6 -22 151.410 31.8644   5
   1  -6  22 137.207 29.4128   2
   1  -6  22 80.9283 28.1034   3
   1   6 -22 93.4582 29.7069   6
  -1   6  21-6.85950 5.83896   4
  -1  -6 -21-7.27634 6.19370   5
   1   6 -21 9.18109 7.81471   6
   1  -6  21 7.86640 14.9712   3
  -1   6  20 7.33984 12.5800   4
  -1  -6 -20 15.5307 11.5412   5
   1  -6  20 18.7122 14.1220   2
   1   6 -20 17.8603 15.2718   6
   1  -6  20 25.7550 17.9580   3
  -1   6  19 7.81650 13.3222   4
  -1  -6 -19-8.07898 9.74720   5
   1  -6  19 20.1231 16.1613   2
   1  -6  19 8.68209 10.4716   3
  -1   6  18 16.3719 12.1430   4
  -1  -6 -18-7.99067 9.71254   5
   1  -6  18 36.2624 19.5665   2
   1  -6  18 17.8512 21.5292   3
   1   6 -17 16.4640 15.7077   6
  -1  -6 -17-8.17983 9.91091   5
  -1   6  17 25.8145 16.4155   4
   1  -6  17 23.4041 14.8905   2
  -1   6  17 15.9799 13.6480   3
   1  -6  17 8.61235 10.4283   3
   1   6 -16 111.735 30.1607   6
  -1   6  16 98.5824 33.5617   4
   1  -6  16 68.2297 28.5796   2
  -1   6  16 117.623 31.1442   3
   1  -6  16 94.2071 30.4832   3
   1   6 -15-7.78761 11.4824   6
  -1  -6 -15 4.29419 8.17544   6
  -1   6  15-9.24515 11.1302   4
  -1  -6 -15 7.78011 11.4713   5
   1  -6  15 18.7567 19.5531   2
  -1   6  15-7.71166 9.28480   3
   1  -6  15 8.14010 15.4934   3
   1   6 -14 125.716 30.6062   6
  -1  -6 -14 81.8750 20.5748   6
  -1   6  14 84.9282 29.3444   4
  -1  -6 -14 72.3566 24.8594   5
   1  -6  14 165.819 39.5641   2
  -1   6  14 93.2823 28.8302   3
   1  -6  14 156.354 38.2032   3
  -1  -6 -13 82.5487 20.2246   6
   1   6 -13 62.2434 23.7919   6
   1  -6  13 91.8618 35.7983   2
  -1  -6 -13 64.9038 23.8173   5
  -1   6  13 38.6876 18.5317   3
   1  -6  13 67.2024 26.1928   3
  -1   6  12 25.3164 9.97931   1
   1   6 -12 54.4552 21.2602   6
  -1  -6 -12 40.8600 16.3534   6
   1  -6  12 50.7905 34.3736   2
  -1  -6 -12 53.8371 21.7462   5
  -1   6  12-9.51126 14.4984   4
  -1   6  12 53.8949 23.9133   3
   1  -6  12 57.0177 21.3348   3
   1   6 -11-3.00900 6.31035   1
  -1   6  11 12.8245 6.07222   1
   1   6 -11 15.6393 14.8976   6
  -1  -6 -11-4.85183 9.25906   6
   1  -6  11 14.0327 26.7150   2
  -1  -6 -11 26.5941 16.9897   5
  -1   6  11-9.50617 14.0304   4
  -1   6  11-7.51904 14.3262   3
   1  -6  11 12.4225 14.0034   3
   1   6 -10 20.1465 10.0932   1
   1   6 -10 31.6818 16.8123   6
   1   6 -10 29.4225 15.3540   5
  -1  -6 -10 15.4134 12.7658   6
   1  -6  10 76.8825 43.5200   2
  -1  -6 -10 51.1052 17.4815   5
  -1   6  10 83.8591 29.8407   4
  -1   6  10 44.4363 22.0632   3
  -1  -6 -10 26.2673 15.8082   2
   1   6  -9 18.3672 10.1155   1
   1  -6   9 57.8650 16.9893   1
   1   6  -9 104.329 30.2715   6
  -1  -6  -9 38.2687 17.0211   6
   1   6  -9 118.707 26.3327   5
  -1  -6  -9 69.0036 23.9065   5
  -1   6   9 63.5008 26.1849   4
   1  -6   9 70.8550 19.8933   3
  -1   6   9 80.1352 23.8357   3
   1  -6   9 165.965 51.2230   2
   1  -6   8 77.7573 21.3519   1
   1  -6   8 140.112 51.0103   2
  -1  -6  -8 169.073 33.9415   5
  -1   6   8 149.485 38.0274   4
  -1   6   8 146.710 35.3448   3
   1  -6   8 220.808 34.6263   3
   1  -6   7 18.2225 12.8215   1
   1   6  -7 100.858 30.7564   6
  -1  -6  -7 149.816 30.0978   6
  -1  -6  -7 116.481 27.9981   5
  -1   6   7 110.536 31.9172   4
  -1   6   7 111.175 31.4844   3
   1  -6   7 117.484 25.7283   3
   1  -6   6 76.9463 21.9365   3
  -1  -6  -6 140.644 29.7924   6
   1  -6   6 88.8014 37.5998   2
  -1  -6  -6 112.605 27.4139   5
   1  -6   6 127.764 23.4709   4
   1   6  -5-8.50842 10.2461   6
  -1  -6  -5 6.69755 9.87840   6
   1  -6   5 16.9731 28.8937   2
  -1   6   5-7.88424 13.4245   4
   1  -6   5 13.6576 10.9639   4
   1  -6   5 5.11520 10.6688   3
  -1   6   4-6.61326 9.74913   5
  -1  -6  -4-6.90971 13.1502   6
  -1  -6  -4 12.6603 12.0473   5
   1   6  -4-8.32003 12.2652   6
   1  -6   4 5.20081 12.5200   3
  -1   6   3 178.075 35.5796   5
  -1  -6  -3 198.046 38.3900   6
   1  -6   3 113.329 49.3773   2
  -1   6   3 127.374 34.5385   4
  -1  -6  -3 185.743 36.6135   5
   1   6  -3 155.821 37.1236   6
   1  -6   3 203.544 33.5523   3
  -1   6   2 44.2887 20.7230   4
  -1  -6  -2 66.7096 21.4715   5
   1  -6   2 88.0658 37.5581   2
  -1   6   2 66.9144 23.5311   5
   1  -6   2 68.4968 19.9185   3
   1   6  -1 102.851 27.7982   6
   1  -6   1 154.564 39.9201   2
  -1  -6  -1 87.1421 26.5294   4
   1  -6   1 130.048 26.6350   3
  -1  -6  -1 89.0947 25.0855   5
  -1   6   1 101.404 27.8688   4
  -1   6   0 283.345 50.4034   4
  -1  -6   0 262.482 48.8192   4
  -1   6   0 290.648 49.8896   5
  -1   6  -1 89.0402 25.9995   5
   1  -6  -1 76.4065 27.5905   2
  -1   6  -1 34.4593 20.2183   4
  -1  -6   1 86.4852 25.8834   4
  -1  -6   1 20.6074 15.3422   3
   1  -6  -2 60.7751 26.1049   2
   1  -6  -2 53.9316 18.7274   3
  -1  -6   2 55.1502 18.8897   3
  -1  -6   2 20.8915 18.1307   4
   1  -6  -2 15.6445 13.7787   6
  -1   6  -2 33.8765 17.6589   5
  -1   6  -3 126.913 35.3792   5
   1  -6  -3 169.207 38.3584   6
  -1   6  -3 294.147 47.6049   6
   1  -6  -3 170.108 37.6983   2
  -1  -6   3 212.673 39.1183   4
  -1  -6   3 188.695 37.4172   3
   1  -6  -3 244.227 39.5421   3
   1  -6  -4 6.20307 12.9339   2
  -1   6  -4 8.81092 12.9906   6
  -1  -6   4 6.25323 10.6466   4
   1   6   4-9.17537 13.5278   3
  -1   6  -4 6.59521 7.94127   5
   1  -6  -4-7.55207 14.3743   6
   1  -6  -5-7.52569 14.3239   6
  -1   6  -5 8.78879 14.9618   6
   1  -6  -5 5.80335 12.1004   2
   1   6   5 9.04480 13.3351   3
  -1  -6   5 11.7994 11.2298   4
  -1  -6   5-6.01078 8.86319   3
  -1   6  -6 104.818 14.6610   1
   1  -6  -6 111.888 28.7460   6
  -1   6  -6 131.442 29.1849   5
  -1   6  -6 156.806 35.4300   6
  -1  -6   6 102.742 25.3705   4
   1   6   6 118.132 35.1761   3
  -1  -6   6 96.4539 24.3012   3
  -1   6  -7 78.6271 15.7852   1
   1  -6  -7 74.1743 25.4419   6
  -1   6  -7 147.977 31.2121   5
  -1   6  -7 162.781 34.7263   6
   1  -6  -7 102.265 25.1981   2
   1   6   7 143.499 34.5893   3
  -1  -6   7 102.789 24.0198   4
  -1  -6   7 97.2141 24.4219   3
  -1   6  -8 189.790 23.3476   1
  -1  -6   8 43.1445 13.5991   1
   1  -6  -8 182.589 35.6790   6
  -1   6  -8 151.904 31.8073   5
  -1   6  -8 143.693 33.1228   6
   1  -6  -8 145.216 29.8178   2
  -1  -6   8 129.273 28.4793   4
  -1  -6   8 168.067 29.2081   3
  -1  -6   9 40.6460 11.7709   1
  -1   6  -9 45.9874 16.7229   1
  -1   6  -9 91.7313 26.0907   6
   1  -6  -9 75.5423 22.4529   6
  -1   6  -9 48.3104 21.7802   5
   1  -6  -9 63.1969 21.1601   2
  -1  -6   9 65.8340 20.3952   4
  -1  -6   9 51.0224 16.4618   3
  -1   6 -10 24.5049 17.2922   6
  -1   6 -10 54.8314 19.5793   5
  -1   6 -10 38.0724 14.7118   1
  -1  -6  10 43.9635 13.0696   1
   1   6  10 34.9845 22.5330   4
  -1  -6  10 32.9384 15.2832   4
   1   6  10 26.6676 20.2412   3
  -1  -6  10 19.8780 12.3346   3
   1  -6 -11 2.18366 4.73797   1
   1  -6 -11 12.1366 12.7191   6
  -1   6 -11 27.6617 16.6993   5
  -1   6 -11 7.84963 14.9966   6
   1   6  11 27.0519 17.2114   4
   1   6  11 17.4731 14.9294   3
  -1  -6  11 19.0381 11.5326   3
  -1   6 -12 35.0023 17.2585   5
   1  -6 -12 40.5807 16.7826   6
  -1   6 -12 7.70748 15.1334   6
   1  -6 -12 37.9869 17.4418   5
   1   6  12-9.29659 11.7928   4
   1   6  12 69.0085 25.7035   3
  -1  -6  12 64.8410 17.1334   3
   1  -6 -13 55.3607 19.5492   6
  -1   6 -13 71.3846 24.0967   5
  -1   6 -13 89.6624 26.7295   6
   1  -6 -13 114.574 25.9352   5
   1   6  13 38.2296 23.5861   4
   1   6  13 8.37421 11.3380   3
  -1  -6  13 26.7592 14.1369   3
   1  -6 -14 116.966 25.8291   6
  -1   6 -14 87.8698 27.6661   5
  -1   6 -14 140.703 30.6489   6
   1   6  14 83.2340 26.5958   3
  -1  -6  14 97.5903 22.1354   3
   1  -6 -14 151.267 30.0122   5
   1   6  14 78.1836 30.5836   4
   1  -6 -15 4.80667 8.18882   6
  -1   6 -15 7.33862 8.83946   6
   1  -6 -15-6.09253 10.3762   5
   1   6  15 29.7431 20.6720   4
   1   6  15-8.27200 12.1989   3
  -1  -6  15 4.54353 7.74130   3
  -1   6 -16 54.5204 24.0561   5
  -1   6 -16 117.800 30.9707   6
   1  -6 -16 92.8165 22.7278   6
   1  -6 -16 176.105 30.7248   5
   1   6  16 119.905 36.3982   4
   1   6  16 41.4859 23.3268   3
  -1  -6  16 96.0149 21.7690   3
   1  -6 -17 23.5949 15.9968   5
   1   6  17 9.91785 12.0977   4
  -1   6 -17 14.8614 11.1283   6
   1  -6 -17 17.7739 12.1192   6
  -1   6 -17 23.8988 16.7234   5
   1   6  17 40.9961 17.2058   3
  -1  -6  17 23.7342 13.5422   3
   1  -6 -18 23.1855 14.0111   5
   1  -6 -18 12.8465 9.72569   6
  -1  -6  18 5.28509 11.9684   3
   1   6  18 16.6162 17.3669   3
   1   6  19-9.36187 13.8453   4
   1  -6 -19 4.20484 6.29663   6
  -1  -6  19 21.7129 15.1295   2
   1   6  19 24.9577 15.8713   3
  -1  -6  19 21.7327 13.1261   3
   1  -6 -20 23.4383 13.2944   5
   1   6  20 26.7422 18.6549   4
  -1   6 -20 15.4895 13.2830   6
  -1  -6  20 13.7956 14.4720   2
  -1  -6  20 11.0124 11.5937   3
   1   6  20 17.0112 14.5694   3
   1  -6 -21-6.11545 9.01571   5
   1   6  21 8.39187 14.2852   4
  -1   6 -21-7.85261 9.45230   6
   1  -6 -21 4.27214 9.62060   6
  -1  -6  21-6.64509 12.6469   2
  -1  -6  21 11.2215 9.55119   3
   1   6  21-8.71772 10.4936   3
   1   6  22 132.385 34.7887   4
   1  -6 -22 160.355 32.8609   5
  -1  -6  22 139.441 33.4107   2
  -1  -6  22 146.059 29.4043   3
  -1   6 -22 142.602 33.3274   6
   1  -6 -22 114.057 25.6475   6
  -1  -6  23 12.0707 10.2845   2
   1   6  23 27.5859 19.1761   3
   1  -6 -23-4.52897 10.2096   6
   1   6  24 18.7832 18.1911   3
   1  -6 -24 41.9543 15.7344   6
   1   6  25-9.53378 14.0642   3
   1  -6 -25-4.77286 9.09863   6
   1  -7  21 116.607 32.1860   3
   1  -7  20-7.98808 9.64231   3
   1  -7  19 2033.29 289.728   3
   1   7 -19 3803.77 302.648   6
   1  -7  18 6.39608 10.8922   2
  -1   7  18 7.20029 13.7068   4
  -1  -7 -18-7.00118 8.43293   5
   1   7 -18 6.93442 10.2274   6
   1  -7  18 8.36801 12.3399   3
   1  -7  17 4569.22 384.729   3
   1   7 -17 4958.19 380.390   6
   1  -7  16 7.70258 13.1683   2
  -1  -7 -16 20.9127 14.5841   5
  -1   7  16 7.71139 11.4333   4
   1   7 -16 6.67511 8.12682   6
   1  -7  16 24.2631 19.5078   3
  -1  -7 -15 9460.05 1043.34   5
  -1   7  15 8577.68 1045.28   4
   1  -7  15 15168.2 1068.54   2
   1  -7  15 13579.0 1060.93   3
   1   7 -15 12242.9 1049.45   6
   1  -7  14 9.47575 14.1549   2
   1   7 -14 6.57403 11.4219   6
  -1   7  14 31.7575 20.4005   4
  -1  -7 -14 19.7311 13.9013   5
   1  -7  13 20.8776 21.7855   2
   1   7 -13 13.2745 12.6707   6
   1  -7  13 7.11898 16.0616   3
  -1  -7 -13 6.11113 9.06361   5
  -1   7  13 15.8630 15.1276   4
   1  -7  12 11.6087 17.1665   2
  -1  -7 -12 6.10141 10.4734   5
  -1   7  12-7.85833 15.0164   4
   1   7 -12 40.2020 18.0841   6
   1  -7  12 20.4588 16.4724   3
  -1  -7 -11 99.3514 24.0188   6
   1  -7  11 166.894 45.0905   2
   1   7 -11 117.598 29.7577   6
   1  -7  11 137.138 29.0519   3
  -1  -7 -11 131.441 28.4430   5
  -1   7  11 108.271 30.7588   4
  -1  -7 -10-4.96150 7.36487   6
  -1   7  10 15.1479 17.0771   4
   1   7 -10 7.03572 12.0074   6
   1  -7  10 22.4550 12.6706   3
  -1  -7  -9 3795.25 336.851   5
   1  -7   9 4198.96 382.756   2
  -1   7   9 2961.98 337.613   4
   1  -7   9 3667.54 334.755   3
  -1  -7  -9 3042.13 330.575   6
  -1  -7  -8 5.45771 9.29770   5
  -1   7   8-7.27398 12.3875   4
   1  -7   8 31.2337 35.1684   2
  -1  -7  -8 5.70726 9.72216   6
   1  -7   8 5.07168 8.64116   3
  -1  -7  -7 1965.42 202.092   5
   1  -7   7 1589.10 228.400   2
  -1  -7  -7 2094.70 206.852   2
  -1   7   7 1963.77 209.229   4
   1  -7   7 1962.68 198.755   3
   1   7  -7 2028.59 210.034   6
  -1  -7  -7 1985.95 203.607   6
   1   7  -6-7.60378 12.9445   6
  -1  -7  -6-6.16418 10.4942   6
   1  -7   6 15.2806 26.0116   2
  -1  -7  -6 5.47382 10.4189   5
  -1   7   6-6.97699 13.2793   4
  -1  -7  -6 7.44078 15.5134   2
   1  -7   6 9.39618 11.3110   3
  -1   7   5 28030.5 2569.06   4
   1  -7   5 35757.0 2617.57   2
  -1  -7  -5 26260.5 2563.84   6
   1   7  -5 29850.0 2574.22   6
  -1  -7  -5 25989.9 2562.94   5
  -1  -7  -4 12.7092 9.67996   6
   1  -7   4 65.5781 35.3842   2
  -1  -7  -4 33.8912 16.8314   5
  -1   7   4 13.5545 13.1266   4
   1   7  -4 30.5828 18.5664   6
   1  -7   4 28.4604 14.7591   3
   1   7  -3 67.6711 23.8728   6
  -1   7   3 56.1897 19.5084   5
  -1  -7  -3 73.1318 20.6695   5
  -1   7   3 93.7197 25.5792   4
  -1  -7  -3 56.8034 21.0118   4
   1  -7   3 67.5491 20.2118   3
  -1   7   2-5.60076 8.26017   5
   1  -7   2 10.5241 17.9160   2
  -1  -7  -2-5.94633 11.3194   5
  -1   7   2 6.63875 14.9514   4
  -1  -7  -2 6.36486 9.38614   4
   1  -7   2 14.4852 11.6261   3
  -1   7   1 868.311 102.995   5
  -1  -7  -1 963.142 106.503   5
   1  -7   1 993.948 117.680   2
  -1  -7  -1 757.365 102.980   4
   1  -7   1 984.742 102.725   3
  -1  -7  -1 906.986 106.776   3
   1  -7   0 16.4353 20.9826   2
  -1  -7   0 5.95788 10.1420   5
  -1  -7   0-6.40269 9.43904   4
  -1  -7   0-6.46682 11.0083   3
   1  -7   0-4.86650 10.9589   3
  -1   7  -1 786.450 97.3370   5
   1  -7  -1 878.739 105.150   2
   1  -7  -1 863.998 101.935   6
   1  -7  -1 863.342 95.6703   3
  -1  -7   1 844.689 101.020   3
  -1   7  -2 5.77200 10.9851   5
   1  -7  -2-6.80597 8.19223   6
   1  -7  -2-6.62078 12.6004   2
  -1  -7   2-6.11888 9.02044   4
   1  -7  -2 5.14990 8.76647   3
  -1  -7   2-6.18331 11.7679   3
  -1  -7   2 6.03647 10.2756   5
   1  -7  -3 52.5559 20.7576   6
  -1   7  -3 57.4733 21.8880   5
  -1  -7   3 52.8920 19.3577   4
  -1  -7   3 46.7229 18.5922   3
   1  -7  -3 63.6982 18.1830   3
  -1   7  -4 17.7474 11.5404   5
   1  -7  -4 56.7664 21.2118   2
  -1  -7   4 16.8853 13.7844   4
  -1  -7   4 16.5110 13.4893   3
   1  -7  -4 48.9167 18.0946   3
  -1   7  -5 28665.5 2617.05   5
   1  -7  -5 25105.0 2612.14   2
  -1  -7   5 28590.1 2614.80   4
  -1   7  -5 32556.9 2628.76   6
  -1  -7   5 29379.8 2614.42   3
   1  -7  -5 28556.8 2614.75   3
  -1   7  -6-7.77012 9.35255   6
   1  -7  -6-5.29929 13.5309   2
   1  -7  -6 6.24882 11.8924   6
  -1   7  -6-5.90492 8.70487   5
   1   7   6-8.08682 13.7656   3
  -1  -7   6 5.18024 7.63656   4
  -1  -7   6 4.94556 9.41212   3
   1  -7  -7 2099.83 202.749   6
   1  -7  -7 1922.64 197.874   2
   1   7   7 1957.01 207.398   3
  -1   7  -7 1991.73 200.431   5
  -1  -7   7 1814.13 194.894   3
   1   7   8 7.70616 14.6661   3
   1  -7  -8 5.91851 10.0748   6
  -1  -7   8-4.67069 10.5178   3
  -1   7  -9 3361.03 331.245   5
   1  -7  -9 3328.80 329.229   6
  -1   7  -9 3879.31 340.389   6
   1   7   9 3318.61 337.281   3
  -1  -7   9 3214.17 324.980   3
   1  -7 -10 5.40879 9.20905   6
  -1   7 -10 12.0247 11.4441   5
  -1   7 -10-7.16408 8.62530   6
   1  -7 -10-5.36210 9.12960   5
   1   7  10-7.50866 11.0708   3
  -1  -7  10 8.66572 8.24838   3
   1  -7 -11 93.8593 25.2446   6
  -1   7 -11 105.501 26.6658   5
  -1   7 -11 97.1391 27.4395   6
   1  -7 -11 168.621 30.3016   5
   1   7  11 169.855 33.3596   3
  -1  -7  11 113.416 23.3878   3
  -1   7 -12 6.30105 9.38583   5
   1  -7 -12 20.1854 12.2225   6
   1   7  12 14.7628 10.9643   3
  -1   7 -12 13.5903 11.6449   6
   1  -7 -13 5.28270 9.03336   5
   1  -7 -13 4.87515 7.23805   6
  -1   7 -13 19.8267 13.8050   5
   1   7  13-7.45461 9.01387   3
  -1   7 -13 26.8338 14.0121   6
   1  -7 -14 26.8231 13.0931   5
   1  -7 -14 18.0697 11.7343   6
  -1   7 -14 26.4765 13.9669   6
  -1   7 -15 11827.6 1084.74   6
   1   7  15 10914.5 1088.43   4
   1  -7 -15 11817.7 1080.36   5
   1   7  15 10478.1 1084.97   3
  -1  -7  15 13308.9 1093.61   2
   1  -7 -16 21.1108 12.7903   5
   1   7  16 15.6110 16.3395   4
   1   7  16 22.1830 16.7159   3
   1  -7 -16 12.4663 9.47278   6
  -1   7 -16 12.8420 12.3087   6
   1  -7 -17 5817.11 453.017   5
   1   7  17 3874.50 452.321   4
  -1  -7  17 5376.72 456.234   2
   1   7  17 4422.38 453.657   3
  -1   7 -17 4622.02 451.000   6
   1  -7 -17 4198.04 440.249   6
   1  -7 -18 7.87267 9.48132   6
  -1   7 -18 6.48727 7.81491   6
   1   7  18-7.50030 11.0613   3
  -1  -7  18 12.4919 11.8912   2
   1   7  18 7.66853 9.23573   4
   1  -7 -18-5.26452 7.76731   5
   1   7  19 3038.81 303.528   3
   1  -7 -19 2990.32 288.662   6
   1   7  20-7.60708 11.2218   3
   1  -7 -20 7.57791 7.91013   6
   1   7  21 256.398 47.8872   3
   1   7  22 15.8891 13.6004   3
   1   8 -14 154.956 30.6324   6
   1   8 -13 29.0132 14.9985   6
  -1  -8 -13 22.2391 12.7349   5
  -1   8  13 26.1697 14.9158   4
   1  -8  12 20.0154 14.7531   2
   1   8 -12-5.86375 11.1597   6
  -1   8  12-6.47601 5.51207   4
  -1  -8 -12 5.22265 12.5727   5
   1  -8  11 10.9938 18.7139   2
   1   8 -11-5.97655 11.3742   6
  -1  -8 -11 5.28264 7.78753   5
  -1   8  11-6.38720 12.1558   4
   1  -8  10 23.7280 20.5343   2
   1   8 -10 55.5156 18.5623   6
  -1  -8 -10 32.0261 15.5188   5
  -1   8  10 44.0474 17.3388   4
   1  -8   9 24.9924 23.8106   2
   1   8  -9 25.1915 13.1814   6
  -1  -8  -9 5.07899 8.72376   5
  -1   8   9 12.3466 11.8064   4
   1  -8   8 127.595 41.8722   2
   1   8  -8 142.414 29.3443   6
  -1  -8  -8 87.3350 22.8652   5
  -1   8   8 115.810 28.7899   4
   1  -8   7 50.3844 30.5686   2
   1   8  -7 53.0713 19.9382   6
  -1  -8  -7 50.7718 17.7128   5
  -1   8   7 18.1093 16.7013   4
  -1  -8  -6 56.1023 18.0657   4
   1   8  -6 66.8974 21.9961   6
  -1  -8  -5 5.73000 9.75390   6
   1  -8   5-11.1808 25.1774   2
  -1  -8  -5 5.23476 11.7879   5
  -1  -8  -5-5.61142 8.27238   4
   1   8  -5-6.67220 12.6983   6
  -1  -8  -4 5.68799 6.86777   3
  -1  -8  -4 5.73644 10.9307   6
   1  -8   4-10.1809 15.0181   2
  -1  -8  -4 5.43096 10.3501   5
  -1  -8  -4 11.2733 11.7637   4
  -1  -8  -4 7.07543 15.9419   2
  -1  -8  -3 39.8980 16.5800   3
  -1  -8  -3 69.4217 20.6752   6
   1  -8   3 73.4814 29.9195   2
  -1  -8  -3 94.2999 25.3254   5
  -1  -8  -3 73.6979 20.8647   4
  -1  -8  -3 63.6112 26.0913   2
  -1  -8  -2 69.1254 20.9174   3
  -1  -8  -2 40.7801 18.6684   6
   1  -8   2 98.6570 30.9709   2
  -1  -8  -2 39.7710 18.8752   5
  -1  -8  -2 68.6792 20.7913   4
  -1  -8  -2 54.1326 23.6555   2
  -1  -8  -1 56.7841 18.2914   3
  -1  -8  -1 17.8926 15.4751   6
   1  -8   1 25.5653 14.6528   6
   1  -8   1 29.4722 17.9493   2
  -1  -8  -1 30.4817 16.6371   5
  -1  -8  -1 22.8282 14.8295   4
  -1  -8  -1 10.1846 21.4102   2
   1  -8   0 129.510 27.9992   6
  -1  -8   0 122.008 29.1751   6
  -1  -8   0 163.382 33.5087   5
  -1  -8   0 73.8609 24.3838   4
  -1  -8   0 178.307 31.7007   3
   1  -8  -1 18.3817 14.8075   2
  -1   8  -1 4.88867 8.42284   5
   1  -8  -1 24.7523 13.9952   6
  -1  -8   1 16.8744 11.7986   4
  -1  -8   1 13.0644 22.2766   2
  -1  -8   2 57.8158 37.4221   2
  -1   8  -2 54.0154 17.3316   5
   1  -8  -2 94.6755 22.8097   6
   1  -8  -2 62.1194 19.6189   2
  -1   8  -3 79.8584 20.3616   5
   1  -8  -3 68.6975 19.7926   6
  -1  -8   3 62.1565 40.1232   2
  -1  -8   3 61.9037 18.2015   3
   1  -8  -3 38.2120 18.3805   2
   1  -8  -4 11.0611 9.42793   6
  -1   8  -4 15.0835 8.57353   5
  -1  -8   4-16.1086 27.4251   2
  -1  -8   4-4.63436 10.4481   3
   1  -8  -4 5.19048 10.8330   2
  -1  -8   5-4.43700 8.44523   3
  -1   8  -5-5.17199 7.62547   5
   1  -8  -5 5.40392 7.96733   6
  -1  -8   5 16.0565 13.6665   2
  -1  -8   6 56.0048 15.8949   3
  -1   8  -6 26.1443 15.5549   5
   1  -8  -6 74.3062 18.7243   6
  -1  -8   6 77.0247 35.0349   2
  -1  -8   7 54.3817 16.0443   3
  -1  -8   7 43.0097 34.9337   2
  -1   8  -7 63.5414 19.3527   5
   1  -8  -7 65.6656 19.5042   6
   1  -8  -8 98.7584 24.3934   6
  -1   8  -8 87.4123 24.3681   5
  -1   8  -8 103.335 26.8784   6
  -1  -8   8 143.602 42.9711   2
  -1  -8   8 128.196 24.0102   3
   1  -8  -8 145.691 25.5865   5
  -1   8  -9 12.7329 10.9990   6
   1  -8  -9 35.7537 12.7551   5
  -1  -8   9 35.1814 26.4743   2
  -1  -8   9 7.92016 7.76748   3
   1  -8 -10 26.8817 13.3523   6
  -1   8 -10 6.22917 7.74685   6
   1  -8 -10 27.1709 12.3430   5
  -1  -8  10 15.3813 9.45974   3
  -1  -8  10 52.3562 30.9342   2
  -1  -8  11 9.34340 11.2531   2
  -1   8 -11 6.02731 8.89396   6
   1  -8 -11 4.60243 8.76790   5
   1  -8 -11-4.33879 7.39603   6
   1   8  11-6.54293 11.1445   3
  -1  -8  11 11.0631 8.88612   3
  -1   8 -12-5.89756 10.0451   6
   1  -8 -12 13.2667 9.22608   5
   1   8  12 6.42943 10.9499   3
  -1  -8  12-3.73323 6.36440   3
   1  -8 -12 8.46834 8.83428   6
   1   8  13 37.9889 17.3997   3
  -1  -8  13 37.1039 13.1119   3
   1  -8 -13 41.3426 14.5073   6
   1   8  14 119.114 27.8080   3
   1  -8 -14 116.211 22.8178   6
  -1  -8  14 122.367 22.5148   3
   1  -8 -15 7.44007 7.78497   6
   1  -8 -16 54.5113 15.6405   6
  -1  -9  -7 678.704 83.2881   5
  -1  -9  -6 5.01169 9.54970   4
  -1  -9  -6 5.40011 11.2680   5
  -1  -9  -5 9586.23 892.621   4
  -1  -9  -4-5.08755 7.51417   4
   1  -9   3 27.0790 16.4820   2
   1  -9   2-6.17108 11.7579   2
   1  -9   1 391.435 56.5377   2
   1  -9   0-5.39717 9.20371   2
  -1  -9   0-7.27492 13.8562   2
  -1  -9   1 548.966 71.8198   2
   1  -9  -1 410.962 57.1304   6
  -1  -9   2 8.91010 16.9599   2
  -1  -9   2-3.91960 4.72745   3
   1  -9  -2-4.99947 6.02517   6
  -1  -9   3 38.8278 26.2518   2
  -1  -9   3 26.7768 12.0163   3
   1  -9  -4 4.78651 8.15653   6
  -1  -9   4 3.77182 7.18831   3
   1  -9  -5 9887.91 874.088   6
  -1  -9   5 9028.57 868.499   3
  -1  -9   6 3.66142 6.97617   3
  -1  -9   7 640.471 72.1568   3
   2   0   0 706432. 65700.7   1
  -2   0   0 751250. 65699.4   1
   2   0   0 754333. 65661.3   6
  -2   0   0 696404. 65661.7   6
  -2   0   0 729057. 65669.7   5
   2   0   0 699327. 65661.8   5
   2   0   0 754136. 65705.4   1
  -2   0   0 714830. 65675.4   4
   2   0   0 728505. 65669.4   4
   2   0   0 704769. 65674.3   3
  -2   0   0 723982. 65664.8   3
   2   0   0 717392. 65674.9   2
  -2   0   1 1567.02 199.258   1
   2   0   1 1286.17 192.229   1
  -2   0  -1 1395.43 190.065   1
   2   0  -1 1345.33 191.969   1
   2   0  -1 1611.91 192.930   1
   2   0   1 1486.30 195.762   1
  -2   0  -1 1649.57 196.145   1
   2   0   1 1526.40 168.270   6
  -2   0   1 1464.05 169.720   6
   2   0  -1 1454.59 166.170   5
   2   0   1 1642.56 169.594   5
  -2   0  -1 1772.71 182.040   5
  -2   0   1 1698.09 175.178   5
  -2   0   1 1611.13 181.618   4
   2   0   1 1407.18 173.937   4
  -2   0  -1 1564.65 182.281   4
  -2   0   1 1523.18 171.482   3
  -2   0  -1 1598.40 172.014   3
   2   0  -1 1705.56 187.756   2
   2   0   2 283.023 71.5540   1
   2   0  -2 420.771 78.9399   1
  -2   0   2 490.294 89.6360   1
  -2   0  -2 672.474 99.9919   1
  -2   0  -2 537.753 91.4940   1
  -2   0   2 470.254 80.9506   1
   2   0  -2 470.907 66.6533   6
   2   0  -2 441.206 62.0835   5
  -2   0  -2 389.497 72.9611   5
   2   0   2 459.589 64.6322   6
   2   0  -2 490.813 77.4547   2
   2   0   2 569.142 84.2938   2
   2   0   2 378.625 62.7912   5
  -2   0  -2 478.207 76.2141   4
   2   0   2 386.533 65.9493   4
  -2   0   2 466.711 74.4448   4
  -2   0   2 473.033 70.8190   3
   2   0   2 322.906 67.1947   3
  -2   0  -2 377.449 64.0472   3
  -2   0   3 30.6627 26.1328   1
   2   0   3 12.0383 20.5369   1
   2   0  -3 12.5175 23.8614   1
  -2   0  -3 14.6918 21.7008   1
  -2   0  -3 42.2873 26.8607   1
  -2   0   3 22.9361 27.6406   1
   2   0   3 10.0266 11.3707   6
   2   0  -3 14.2836 17.2461   6
  -2   0   3 14.8364 15.5250   5
   2   0  -3 19.7894 20.6732   2
   2   0   3 23.0513 25.9894   2
  -2   0  -3 10.1949 21.2978   5
  -2   0  -3 9.63170 18.3809   4
   2   0   3-7.99864 13.6832   4
   2   0   3 22.2428 25.0804   3
  -2   0  -3 16.1879 13.8447   3
   2   0  -4 2879.12 295.573   1
  -2   0  -4 2389.22 289.766   1
  -2   0   4 2557.23 296.085   1
  -2   0  -4 3000.39 300.852   1
  -2   0   4 2374.10 276.735   1
   2   0  -4 2489.61 285.444   1
  -2   0  -4 2851.97 264.979   6
   2   0   4 2412.67 254.291   6
   2   0  -4 2455.81 266.394   6
   2   0  -4 2348.61 257.652   5
  -2   0  -4 3000.22 283.863   5
  -2   0   4 2530.41 263.782   5
   2   0   4 3212.35 290.664   2
  -2   0  -4 2703.13 275.390   4
  -2   0   4 2382.57 270.580   4
   2   0   4 2836.72 281.850   3
  -2   0  -4 2721.83 271.145   3
   2   0   4 2559.85 269.271   4
  -2   0   4 2916.58 267.326   3
   2   0  -4 2301.97 273.899   2
   2   0   5-12.4764 18.7519   1
  -2   0  -5 41.1375 33.2119   1
   2   0  -5 14.5763 17.9214   1
  -2   0   5 47.9424 38.6439   1
   2   0   5 15.9049 27.3193   1
  -2   0   5 44.8488 33.2588   1
  -2   0  -5 45.1238 31.5701   1
   2   0  -5 16.7004 14.6762   6
   2   0   5 58.0218 17.8379   6
  -2   0  -5 53.0316 19.0659   6
   2   0  -5 57.7944 19.3984   5
   2   0   5 80.3497 32.6073   2
   2   0  -5 57.5034 28.4919   2
  -2   0  -5 31.9970 24.2938   5
  -2   0   5 35.6429 26.5248   4
  -2   0  -5 33.7390 22.9940   4
  -2   0   5 31.7607 15.7222   3
   2   0   5 56.1011 28.8812   3
   2   0  -6 20913.1 1822.82   1
   2   0   6 21671.2 1812.29   1
  -2   0  -6 20014.2 1814.68   1
   2   0   6 20380.3 1826.74   1
  -2   0   6 19270.6 1799.56   1
   2   0  -6 18281.5 1811.77   1
  -2   0  -6 19854.6 1783.83   6
   2   0  -6 21327.5 1799.57   6
   2   0   6 18857.3 1773.92   6
   2   0  -6 17179.8 1776.35   5
  -2   0  -6 18623.2 1800.52   5
   2   0   6 20045.8 1804.17   2
  -2   0  -6 20172.7 1788.14   4
  -2   0   6 18649.1 1792.01   4
   2   0   6 19143.2 1800.47   3
  -2   0  -6 18203.4 1788.12   4
   2   0  -6 20147.9 1798.09   2
  -2   0   6 19126.1 1780.06   3
  -2   0   7 575.598 88.6139   1
   2   0   7 648.628 103.455   1
   2   0  -7 722.920 103.519   1
   2   0   7 543.561 69.3443   6
   2   0  -7 750.759 97.6848   6
  -2   0  -7 614.830 77.1471   6
  -2   0   7 526.473 74.2458   5
  -2   0  -7 631.777 95.2817   5
   2   0  -7 473.673 71.8360   5
   2   0  -7 457.716 83.3905   2
   2   0   7 746.025 98.9835   2
  -2   0   7 520.659 82.2149   4
   2   0   7 652.574 91.7913   3
  -2   0   7 604.286 76.8675   3
   2   0   7 563.827 87.3352   1
  -2   0   7 774.869 116.698   1
  -2   0  -7 635.703 99.0959   1
   2   0  -7 478.272 89.2857   1
  -2   0  -8 4941.89 511.792   1
  -2   0   8 5225.78 521.355   1
   2   0   8 4613.60 498.016   1
  -2   0  -8 5376.22 513.093   1
   2   0  -8 6155.81 522.471   1
   2   0   8 4974.69 514.833   1
   2   0  -8 6123.88 521.254   1
  -2   0   8 4872.52 500.136   1
   2   0   8 4659.39 475.321   6
   2   0  -8 5084.89 504.213   6
  -2   0  -8 4767.61 482.137   6
  -2   0  -8 6001.71 514.749   5
   2   0  -8 4207.07 477.874   5
  -2   0   8 5377.43 482.277   5
   2   0   8 5199.36 504.937   2
  -2   0   8 5008.71 492.480   4
   2   0   8 5056.37 503.563   3
  -2   0  -8 4877.74 488.111   4
   2   0  -8 5327.08 497.541   2
   2   0  -9 1393.32 159.178   1
  -2   0  -9 926.946 146.894   1
   2   0   9 1289.89 146.728   1
  -2   0   9 1146.44 160.800   1
   2   0   9 1363.01 163.668   1
  -2   0   9 1243.09 148.480   1
   2   0  -9 1428.44 162.014   1
  -2   0  -9 1157.56 132.260   6
   2   0  -9 1205.47 154.073   6
   2   0  -9 1012.67 127.830   5
  -2   0   9 1134.90 136.074   4
   2   0   9 1141.19 149.440   3
  -2   0  -9 1088.31 133.813   4
   2   0  -9 1102.31 141.782   2
   2   0  10 270320. 24181.1   1
  -2   0 -10 265866. 24166.0   1
   2   0  10 254636. 24160.4   1
   2   0 -10 276182. 24172.4   1
  -2   0  10 244434. 24184.2   1
  -2   0 -10 266024. 24170.8   1
   2   0 -10 264686. 24174.6   1
  -2   0  10 275582. 24165.8   1
  -2   0 -10 266419. 24147.7   6
   2   0 -10 281225. 24173.2   6
  -2   0 -10 239955. 24168.4   5
   2   0 -10 274728. 24143.1   5
   2   0  10 270303. 24165.9   2
  -2   0  10 242714. 24151.3   4
   2   0  10 275639. 24169.3   3
   2   0 -10 271739. 24156.8   2
   2   0 -11 39.4956 31.7107   1
   2   0  11 31.6924 22.0498   1
  -2   0 -11 38.5948 26.8419   1
   2   0 -11-13.6038 20.0828   1
  -2   0  11 32.9755 22.9406   1
  -2   0 -11 11.4976 21.9077   1
   2   0  11 14.7474 17.7829   1
   2   0 -11-13.9147 26.5031   6
  -2   0 -11-8.11076 13.8476   6
   2   0  11-11.0608 21.0775   2
   2   0 -11 18.0883 24.3654   2
   2   0 -11 5.93027 15.1796   5
  -2   0 -11 13.5936 25.8926   5
  -2   0  11 25.8721 22.0460   4
   2   0  11-12.8123 18.9177   3
  -2   0  12 35157.3 2947.48   1
  -2   0 -12 30638.4 2939.39   1
  -2   0  12 34868.5 2972.36   1
   2   0  12 33554.7 2941.21   1
   2   0  12 30732.2 2952.61   1
   2   0 -12 35904.5 2954.13   1
   2   0 -12 35764.5 2953.73   1
  -2   0 -12 33938.3 2930.17   6
   2   0 -12 22570.9 2933.90   6
   2   0 -12 32449.0 2919.40   5
  -2   0 -12 30075.2 2944.55   5
   2   0  12 27192.3 2931.48   2
  -2   0  12 32281.4 2928.85   4
   2   0  12 30587.3 2943.14   3
  -2   0  12 37171.8 2946.74   3
   2   0 -12 30535.1 2926.52   2
  -2   0 -13 260.721 56.6001   1
   2   0 -13 132.081 42.9602   1
  -2   0  13 149.010 58.9057   1
   2   0 -13 223.493 56.3102   1
  -2   0 -13 169.336 45.2671   1
   2   0  13 109.737 42.4848   1
  -2   0 -13 141.770 38.6900   6
   2   0 -13 153.830 36.9688   2
   2   0  13 10.6372 24.7501   2
   2   0 -13 175.053 36.7701   5
  -2   0 -13 134.963 42.2624   5
  -2   0  13 180.941 41.0489   4
   2   0  13 160.239 47.6382   3
  -2   0  13 155.777 47.7809   3
  -2   0 -14 25532.8 2097.07   1
   2   0  14 27448.5 2103.82   1
   2   0 -14 29068.5 2114.38   1
  -2   0  14 29440.2 2105.27   1
  -2   0 -14 25851.9 2119.63   1
  -2   0 -14 25712.9 2090.30   6
   2   0 -14 15449.8 2083.88   6
   2   0 -14 22358.1 2079.85   5
  -2   0 -14 17437.4 2089.90   5
   2   0  14 15430.3 2074.57   2
  -2   0  14 25909.4 2090.72   4
   2   0  14 19150.0 2092.19   3
  -2   0  14 19192.6 2092.04   3
   2   0 -14 25491.4 2080.71   2
  -2   0 -15 45.3035 32.2900   1
   2   0  15 64.5241 33.7225   1
   2   0 -15 53.3210 30.8631   1
  -2   0  15 102.526 49.8811   1
   2   0 -15 118.061 40.3622   1
  -2   0  15 82.0320 32.3466   1
   2   0  15 99.9631 45.4114   1
  -2   0 -15 133.908 40.8109   6
   2   0 -15 65.2644 32.2311   6
   2   0 -15 92.8144 30.3016   2
   2   0  15 39.7751 30.1828   2
  -2   0 -15 76.3407 34.9882   5
  -2   0  15 73.0858 34.0149   4
   2   0  15 105.694 36.2756   3
  -2   0  15 39.2853 28.2277   3
   2   0  16 4487.21 442.662   1
  -2   0  16 4707.83 426.423   1
  -2   0 -16 4306.00 417.694   1
   2   0 -16 4688.46 433.283   1
  -2   0 -16 4106.86 433.808   1
   2   0  16 5265.38 439.274   1
  -2   0  16 5388.90 475.204   1
   2   0 -16 4686.34 436.656   1
   2   0 -16 4163.75 415.078   6
  -2   0 -16 4075.13 417.964   5
   2   0 -16 2839.30 395.830   5
  -2   0  16 3821.18 409.560   4
   2   0  16 4633.70 420.967   4
   2   0  16 2921.67 408.348   3
  -2   0  16 3502.54 413.657   3
   2   0 -16 4219.18 400.344   2
  -2   0 -17 79.8312 37.4925   1
   2   0  17 115.191 47.0707   1
  -2   0  17 110.781 57.5627   1
   2   0 -17 43.6368 29.6541   1
   2   0 -17 182.388 44.1297   6
   2   0 -17 178.192 38.2224   2
   2   0  17 117.397 35.1492   2
   2   0 -17 77.6644 43.1369   1
  -2   0  17 128.975 40.9821   1
  -2   0 -17 250.021 53.7162   1
   2   0  17 52.5665 40.8644   1
   2   0  17 68.8876 32.6793   4
  -2   0 -17 126.911 39.4893   5
   2   0 -17 52.4876 27.8975   5
  -2   0  17 97.3465 34.8536   4
  -2   0  17 93.7063 36.1344   3
   2   0  17 125.087 38.3820   3
   2   0  18 45.3884 29.0039   1
  -2   0  18 44.9655 33.3263   1
   2   0 -18 30.2392 28.9853   1
  -2   0 -18 20.2637 17.5957   6
   2   0 -18 56.6045 24.3395   6
   2   0  18 42.6516 24.3307   2
   2   0 -18 48.1605 23.9211   2
   2   0 -18 46.9535 29.9899   1
  -2   0  18 52.0080 29.4852   1
  -2   0 -18 24.0499 18.0666   1
   2   0  18 70.3602 39.7630   1
  -2   0 -18 21.7562 18.8425   5
   2   0  18 46.2506 29.7285   4
   2   0 -18 32.4166 19.8184   5
  -2   0  18 22.2177 21.4274   4
  -2   0  18 43.1564 27.7680   3
   2   0  18 35.9459 25.2222   3
  -2   0 -19 49.0522 28.4550   1
  -2   0  19 67.2216 38.5986   1
   2   0 -19 30.1625 29.3057   1
   2   0  19 17.3922 21.7549   1
  -2   0 -19 48.3975 29.7222   1
   2   0 -19 15.5422 23.6639   1
  -2   0 -19 69.1582 27.2416   6
   2   0  19 88.2513 30.3468   2
  -2   0 -19 122.596 36.3368   5
   2   0  19 57.2706 29.8391   4
   2   0 -19 90.7592 29.3901   5
  -2   0  19 32.3239 24.9741   4
  -2   0  19 30.2449 23.4610   3
  -2   0 -20 20424.2 2396.37   1
  -2   0  20 21042.9 2403.54   1
   2   0 -20 19718.1 2406.75   1
   2   0  20 21883.5 2413.70   1
  -2   0  20 19431.7 2424.67   1
  -2   0 -20 17544.7 2404.04   1
   2   0 -20 29330.4 2394.41   6
  -2   0 -20 27698.0 2399.59   6
   2   0 -20 37197.9 2399.37   5
   2   0  20 31878.0 2396.33   2
  -2   0  20 25464.2 2401.67   4
   2   0  20 23580.3 2401.17   4
   2   0  20 29265.9 2407.21   3
  -2   0  20 30208.6 2402.35   3
   2   0 -20 24472.6 2394.06   2
   2   0 -21 44.0516 25.1691   1
  -2   0  21 62.0477 31.8231   1
   2   0  21 48.9415 27.9264   1
   2   0 -21 14.6359 14.2368   6
  -2   0 -21 46.7299 24.0455   6
   2   0 -21 67.6468 28.0294   2
  -2   0 -21 26.3811 21.3742   5
   2   0 -21 13.0624 11.5032   5
   2   0  21 50.5947 27.3943   3
  -2   0  21 60.4905 23.4450   3
  -2   0 -21-15.8512 19.3066   1
  -2   0  21-21.1907 31.3779   1
   2   0 -21 13.5806 16.6110   1
   2   0  21 30.7862 26.3684   1
   2   0 -22 23004.8 2220.71   1
   2   0 -22 24152.6 2193.92   6
  -2   0 -22 26005.4 2204.44   6
   2   0 -22 22364.2 2188.75   5
  -2   0 -22 26032.4 2202.28   5
   2   0  22 24464.6 2193.37   2
   2   0  22 23844.1 2208.04   4
  -2   0  22 23886.0 2198.23   3
   2   0  22 22555.1 2202.71   3
  -2   0  22 23536.1 2213.20   1
  -2   0 -22 22307.7 2223.98   1
  -2   0  22 23804.0 2251.11   1
   2   0 -22 23392.1 2220.42   1
   2   0  22 21314.2 2225.15   1
   2   0  22 25570.5 2230.28   1
  -2   0 -22 23613.4 2207.87   1
   2   0 -23 185.433 48.4877   1
  -2   0 -23 146.262 37.9606   1
  -2   0  23 98.2053 31.8163   1
   2   0  23 73.4375 34.0207   1
   2   0 -23 95.1430 24.8448   6
   2   0  23 93.5341 25.5935   2
  -2   0  23 73.0883 28.7733   4
  -2   0 -23 69.2838 25.7787   5
   2   0  23 87.4204 29.7268   4
   2   0  23 79.4752 28.2466   3
  -2   0  23 74.8483 26.6992   3
  -2   0  23 57.3075 37.2184   1
   2   0 -24 8484.61 792.730   6
  -2   0 -24 8776.79 802.475   6
  -2   0 -24 8707.23 797.881   5
   2   0 -24 7345.05 787.439   5
  -2   0  24 9710.03 805.859   4
  -2   0 -24 9371.95 809.989   1
  -2   0  24 8050.56 795.983   3
   2   0  24 8929.66 803.238   3
   2   0  24 7913.65 791.281   2
  -2   0  25-7.06600 12.0921   4
  -2   0 -25 20.0925 12.8069   5
   2   0 -25 5.02571 7.51253   5
   2   0  25 23.1561 16.1399   3
  -2   0  25 13.1949 11.2990   3
   2   0 -25 16.6998 11.6717   6
  -2   0 -25 22.8035 18.3406   6
  -2   0  26 94.5011 27.5041   4
  -2   0 -26 56.6230 22.2137   5
   2   0  26 71.7994 24.9701   3
  -2   0  26 92.6028 24.8096   3
   2   0 -26 100.028 23.7759   6
  -2   0 -26 114.228 30.8133   6
  -2   0 -27-5.92403 10.0911   5
   2   0 -27 4.54130 6.70525   5
   2   0 -27-4.90830 7.24547   6
  -2   0 -27-6.76069 11.5144   6
   2   0  27-6.68455 8.05471   3
  -2   0  27-5.94394 10.1249   3
  -2   0  28 608.415 77.5878   4
  -2   0 -28 690.626 78.1495   5
   2   0  28 678.579 80.1987   3
  -2   0  28 486.587 72.4195   3
  -2   0 -28 537.809 75.9596   6
   2   0 -29-4.41495 8.40334   6
  -2   0 -29 6.06521 8.94213   6
   2   0  29 5.86103 7.05590   3
  -2   0  29 5.49721 10.4628   3
  -2   0  29 11.5371 12.0270   4
  -2   0 -29-5.29857 9.02032   5
   2   0 -30 2781.56 275.727   6
  -2   0 -30 2754.92 280.815   6
  -2   0 -30 2840.05 278.941   5
  -2   0  30 3055.97 283.450   4
  -2   0 -31 32.4280 16.2934   6
  -2   0  31 34.4335 15.4733   3
  -2   0 -31 42.7291 15.4968   5
  -2   0 -32 8027.38 748.698   5
  -2   1  32-5.05180 9.62528   4
  -2   1  31-5.19005 8.83474   4
  -2  -1 -31-4.32227 7.35761   5
  -2   1  31 10.1921 10.6243   3
  -2   1  30-5.51140 9.38613   4
  -2  -1 -30 4.51585 6.66344   5
  -2   1  30-5.36378 10.2122   3
   2  -1  30 4.90038 7.22981   3
   2   1 -30 8.52662 8.89283   6
  -2  -1 -29-4.72044 4.03893   5
   2  -1  29 5.19426 8.85150   3
  -2   1  29-5.69276 9.69921   3
   2   1 -29 8.78704 8.37176   6
  -2   1  28 5.81379 11.0662   4
  -2  -1 -28 5.02772 8.56052   5
  -2   1  28-5.99259 10.2026   3
   2  -1  28 5.48469 6.60455   3
   2   1 -28-4.66689 6.88254   6
  -2  -1 -28 11.3960 9.70121   6
  -2  -1 -27 10.5383 10.1673   5
  -2   1  27 37.2853 17.6217   4
   2   1 -27 4.96702 8.61983   6
  -2  -1 -27 23.6636 15.1982   6
  -2   1  27 25.2531 15.2904   3
   2  -1  27 29.1268 14.1234   3
  -2  -1 -26 5.52054 10.5093   5
  -2   1  26 6.40369 12.1896   4
   2  -1  26 5.44523 9.27226   2
  -2  -1 -26 12.2757 14.7777   6
   2   1 -26 5.14981 8.76959   6
   2  -1  26-6.18672 7.45073   3
  -2   1  26-6.67135 11.3588   3
  -2  -1 -25 23.2381 13.4056   5
  -2   1  25 61.9548 23.6179   4
   2  -1  25 34.2232 17.7467   2
   2   1 -25 44.0704 17.7857   6
  -2  -1 -25 12.4719 13.3262   6
   2  -1  25 33.2214 16.2605   3
  -2   1  25 14.1011 14.9875   3
   2   1 -24 4.92770 8.39061   5
   2  -1  24 6.03344 10.2724   2
   2   1 -24 5.71029 8.42048   6
   2  -1  24-7.08453 13.4845   3
   2   1 -23 214.974 37.9683   6
  -2   1  23 171.885 37.7706   4
   2   1 -23 175.909 32.3118   5
  -2  -1 -23 223.327 38.0006   5
   2   1 -23 91.4053 37.6112   1
   2  -1  23 188.387 49.6462   1
   2  -1  23 189.046 40.2406   3
  -2   1  23 158.183 37.1666   3
   2   1 -22 6.62822 11.3064   6
  -2  -1 -22 6.79638 12.9551   6
   2   1 -22 41.0934 24.7419   2
   2  -1  22-6.76973 12.9045   2
   2   1 -22 15.0479 22.1952   1
  -2   1  22 9.64507 14.2372   1
  -2  -1 -22 6.76345 8.17360   5
  -2   1  22 8.07622 11.9281   4
   2   1 -22 10.2924 9.82115   5
   2   1 -22 10.7811 18.3665   1
   2  -1  22 13.2029 22.4861   1
   2  -1  22 8.07897 11.9322   3
  -2   1  22 8.06305 15.3625   3
   2   1 -21-6.95212 10.2486   6
  -2  -1 -21-7.04375 11.9901   6
   2   1 -21-10.6169 22.1340   2
   2  -1  21 7.25347 12.3470   2
   2  -1  21-19.3559 23.2978   1
  -2  -1 -21-8.98854 10.8191   1
   2   1 -21 15.6044 18.7823   1
  -2  -1 -21-7.18155 6.11232   5
   2   1 -21 10.3875 13.9787   5
  -2   1  21-8.45643 14.3948   4
   2   1 -21-11.7574 10.0069   1
   2  -1  21-14.1438 17.0242   1
  -2   1  21-24.2193 20.6134   1
   2  -1  21 25.9496 18.0331   3
  -2   1  21 8.57294 14.5931   3
   2   1 -20-7.54569 14.3626   6
  -2  -1 -20-7.29539 12.4208   6
   2   1 -20-11.1189 18.9285   2
   2  -1  20 7.71820 14.6909   2
  -2   1  20-10.8284 15.9647   1
   2   1 -20-16.0239 19.2888   1
   2  -1  20-19.8843 23.9351   1
  -2  -1 -20 9.79591 16.6766   1
  -2  -1 -20-7.58350 12.9111   5
   2   1 -20 5.34135 11.1383   5
  -2   1  20 18.2727 21.9954   4
  -2  -1 -20 16.8559 20.2901   1
  -2   1  20-24.5677 29.5721   1
   2  -1  20 14.5034 17.4588   1
   2  -1  20 27.7389 20.8226   3
  -2   1  20 9.14094 15.5619   3
   2   1 -19 16.4298 15.7251   6
  -2  -1 -19 22.5999 17.0475   6
   2  -1  19 8.33358 17.4556   2
   2   1 -19 10.8336 16.0596   2
  -2  -1 -19 10.1447 12.3270   1
   2   1 -19 16.2462 19.6276   1
  -2   1  19 22.4039 19.1429   1
   2  -1  19 20.1219 24.2786   1
  -2   1  19 19.5472 16.7223   4
   2   1 -19 21.8364 14.0408   5
  -2  -1 -19 16.8067 20.2998   1
  -2   1  19 24.4873 29.5225   1
   2  -1  19 29.5383 25.1970   1
   2   1 -19 26.7290 27.9134   1
  -2   1  19 19.0586 23.0020   3
  -2  -1 -18 52.6722 21.2585   6
   2   1 -18 31.2639 21.7437   2
   2  -1  18 20.0426 29.5591   1
  -2   1  18 10.9134 20.7882   1
  -2   1  18-10.4924 12.6593   4
   2   1 -18 5.66414 13.6632   5
  -2  -1 -18 8.65600 12.7902   5
   2  -1  18 10.5424 15.5657   3
  -2   1  18-10.1981 15.0590   3
  -2  -1 -18-16.8080 28.6243   1
   2   1 -18-13.6891 11.6835   1
  -2   1  18 23.9645 35.3386   1
   2  -1  18-14.0393 23.9140   1
   2  -1  17 107.177 38.9567   1
   2   1 -17 137.417 44.7495   1
  -2   1  17 164.898 64.0882   1
  -2  -1 -17 114.109 48.9633   1
  -2  -1 -17 92.3641 28.5837   6
   2  -1  17 96.7141 36.1536   2
   2   1 -17 110.091 38.2895   2
   2   1 -17 80.1747 37.2994   1
  -2   1  17 105.813 36.1115   1
   2  -1  17 80.6473 43.0609   1
  -2  -1 -17 61.4645 27.7782   1
  -2  -1 -17 74.1372 30.9582   5
   2   1 -17 146.391 29.7033   5
  -2   1  17 78.6404 33.0627   4
   2  -1  17 101.013 34.3873   3
  -2   1  17 129.391 43.0823   3
   2   1 -16 10.4141 17.7365   6
  -2  -1 -16-7.80773 16.2876   6
   2  -1  16 10.4286 19.8554   2
   2   1 -16 15.6172 18.8064   1
  -2   1  16 10.3465 21.5780   1
  -2  -1 -16 10.1363 17.2637   1
   2  -1  16 19.4379 23.4035   1
  -2  -1 -16-9.98194 14.7262   5
   2   1 -16 18.1990 13.6724   5
  -2   1  16-11.5801 24.1490   3
   2  -1  16 11.8985 17.5498   3
   2  -1  16 13.0474 22.2169   1
   2   1 -16 13.2270 15.9311   1
  -2   1  16 22.3128 37.9856   1
  -2  -1 -15-14.8310 21.8702   1
  -2   1  15-20.9015 17.7979   1
   2   1 -15-11.4766 13.8246   6
  -2  -1 -15 7.83369 13.3458   6
   2  -1  15 11.1918 23.3388   2
   2   1 -15 28.5435 24.2998   2
   2   1 -15-15.0517 18.1252   1
  -2  -1 -15 9.92079 16.8962   1
   2  -1  15-18.5026 27.2814   1
  -2  -1 -15 10.6932 15.7729   5
   2   1 -15 12.5547 10.6993   5
  -2   1  15-12.3966 21.1088   4
   2  -1  15 25.1046 18.5123   3
  -2   1  15 12.4193 18.3163   3
  -2  -1 -14 70.0468 33.8761   1
   2  -1  14 33.4254 25.2923   1
   2   1 -14 48.5279 31.1415   1
  -2   1  14 116.701 46.9315   1
  -2   1  14 9.64749 16.7304   1
   2   1 -14 28.7786 30.1686   1
  -2  -1 -14 58.1336 22.0508   1
   2  -1  14 17.4551 25.9297   1
   2   1 -14 38.0450 28.7353   6
  -2  -1 -14 30.9903 16.4654   6
   2  -1  14 11.9181 17.8577   2
   2   1 -14 9.56657 16.5953   2
  -2  -1 -14 22.8810 24.0643   5
   2   1 -14 58.2932 19.3622   5
  -2   1  14 38.9402 24.9089   4
   2  -1  14 26.2804 27.5805   3
  -2   1  14 13.3598 30.2535   3
  -2  -1 -13 1409.64 170.368   1
  -2   1  13 1328.36 150.868   1
   2  -1  13 1281.91 154.152   1
   2   1 -13 1254.11 158.123   1
  -2   1  13 1273.15 177.338   1
  -2  -1 -13 1154.34 145.571   1
   2   1 -13 1486.42 170.547   1
   2   1 -13 1851.39 181.434   6
  -2  -1 -13 811.352 132.707   6
   2   1 -13 1847.30 148.812   5
   2   1 -13 1058.53 128.695   5
   2  -1  13 766.527 145.498   2
  -2   1  13 1014.53 151.131   4
  -2   1  13 1466.39 172.549   3
   2  -1  13 1021.18 155.739   3
   2   1 -13 1465.94 158.405   2
   2  -1  12 71.1078 33.9047   1
  -2   1  12 120.376 47.3836   1
   2   1 -12 156.078 43.3371   1
  -2  -1 -12 165.508 47.0798   1
   2   1 -12 133.646 43.7543   1
  -2  -1 -12 86.0339 32.0900   1
   2  -1  12 111.081 45.9300   1
  -2   1  12 97.9807 33.8552   1
   2   1 -12 108.108 48.4683   6
   2   1 -12 88.4815 21.3202   5
   2   1 -12 158.890 39.5735   2
   2  -1  12 65.4016 38.2931   2
  -2  -1 -12 90.6068 39.4896   5
   2   1 -12 165.200 36.1151   5
  -2   1  12 98.8546 34.7723   4
   2  -1  12 55.6793 32.9476   3
  -2   1  12 246.784 65.1077   3
   2   1 -11 61.0694 31.2115   1
   2  -1  11 29.7432 23.9002   1
  -2   1  11 16.2705 30.9908   1
  -2  -1 -11 24.6610 23.5005   1
  -2  -1 -11 9.71745 16.5891   1
   2   1 -11-13.3698 22.7932   1
  -2   1  11 9.46905 18.0649   1
   2  -1  11 30.0763 31.3767   1
   2   1 -11 17.1422 35.7600   6
   2   1 -11 14.4744 9.32488   5
  -2   1  11 7.01985 15.8576   2
   2   1 -11 11.0538 18.8581   2
   2  -1  11-13.4268 19.8334   2
  -2  -1 -11 27.2255 23.2062   5
  -2   1  11-12.5268 18.5095   4
   2  -1  11-13.9884 20.6597   3
  -2   1  11 49.7506 37.3645   3
  -2   1  10 15.4307 22.7777   1
   2   1 -10 11.9266 17.6209   1
   2  -1  10 19.5994 18.6871   1
  -2  -1 -10 23.9559 24.9990   1
   2   1 -10 12.8885 19.0360   1
   2  -1  10 14.8865 31.0575   1
  -2   1  10 9.33723 15.9373   1
   2   1 -10-19.6144 28.9387   6
  -2  -1 -10 11.7225 13.2505   6
   2   1 -10 9.54352 7.25891   5
   2  -1  10 13.5811 25.8734   2
   2   1 -10 11.4009 19.4423   2
   2   1 -10 13.7195 16.5552   5
  -2  -1 -10 14.1594 17.0834   5
  -2   1  10 23.7072 24.7401   4
  -2   1  10 17.4998 29.8117   3
  -2   1   9 76.0767 34.8244   1
   2   1  -9 22.9484 26.5787   1
   2  -1   9 29.4975 21.4248   1
  -2  -1  -9 133.664 37.6465   1
   2   1  -9 25.8095 22.8334   1
   2  -1   9 102.228 39.7968   1
  -2   1   9 112.980 36.3739   1
   2   1  -9 43.3014 45.5653   6
  -2   1   9 60.5684 24.9027   5
  -2   1   9 63.6328 25.5818   2
   2  -1   9 67.7486 38.7527   2
  -2  -1  -9 43.3696 28.2097   5
   2   1  -9 76.0469 30.1925   5
  -2   1   9 78.3978 33.6032   4
  -2   1   9 55.4787 42.1065   3
   2  -1   8 333.430 66.0116   1
   2   1  -8 414.343 73.0327   1
  -2   1   8 438.169 83.7978   1
  -2  -1  -8 463.553 78.7995   1
  -2   1   8 413.043 67.2855   1
  -2  -1  -8 428.712 72.2991   1
   2   1  -8 429.000 76.0384   1
   2  -1   8 346.470 72.9696   1
  -2  -1  -8 471.889 55.0432   6
   2   1  -8 616.494 121.817   6
  -2   1   8 406.457 64.0249   5
   2   1  -8 336.586 44.7976   5
   2  -1   8 454.174 82.6334   2
  -2   1   8 455.134 65.0764   2
   2   1  -8 496.343 80.3603   2
  -2  -1  -8 490.166 83.4867   5
   2   1  -8 351.998 53.4799   5
  -2   1   8 572.037 80.5224   4
  -2   1   8 552.678 98.7848   3
  -2   1   7 15.1706 18.7144   1
  -2  -1  -7 12.0631 27.4715   1
  -2  -1  -7 22.7561 25.9471   1
  -2   1   7 28.5500 30.5824   1
   2  -1   7 29.8457 25.7305   1
   2   1  -7 61.5018 31.6732   1
  -2  -1  -7 37.3084 13.5958   6
   2   1  -7 25.6384 57.8786   6
   2   1  -7 48.3346 10.2476   5
  -2   1   7 24.2178 19.8607   5
  -2   1   7 79.6507 26.4662   2
   2  -1   7 118.261 40.5313   2
   2   1  -7 36.6008 27.7769   2
   2   1  -7 49.7610 13.8966   5
  -2  -1  -7 84.1072 33.9933   5
  -2   1   7 42.6460 30.3733   4
  -2   1   7 35.4952 37.2263   3
   2  -1   7 55.9496 34.5825   3
   2   1  -6 242.844 54.2660   1
  -2   1   6 201.841 56.4949   1
  -2  -1  -6 111.659 43.5380   1
   2   1  -6 230.089 49.5373   1
  -2  -1  -6 194.297 49.6622   1
   2  -1   6 225.753 57.7979   1
  -2  -1  -6 116.754 22.4496   6
   2   1  -6 177.009 21.9916   5
  -2   1   6 178.605 38.2975   2
   2  -1   6 102.097 38.9984   2
   2   1  -6 159.585 49.0539   2
  -2  -1  -6 264.463 56.0022   5
  -2  -1  -6 142.158 39.5911   4
   2  -1   6 148.254 43.0184   3
  -2   1   6 86.0667 46.4837   3
  -2   1   5 61.3196 36.9189   1
   2   1  -5 105.144 40.9012   1
   2  -1   5 217.663 48.5584   1
   2   1  -5 132.767 41.8840   1
  -2  -1  -5 238.121 56.1781   1
   2  -1   5 146.515 49.7504   1
  -2   1   5 197.217 45.2158   1
  -2  -1  -5 215.694 51.1883   1
   2   1  -5 268.010 88.7686   6
  -2   1   5 82.0024 29.8830   5
   2   1  -5 108.995 39.4020   2
   2  -1   5 187.664 47.0347   2
   2   1  -5 120.069 19.5939   5
  -2  -1  -5 157.023 46.6837   5
  -2   1   5 121.429 38.8136   4
   2  -1   5 174.402 29.4684   4
  -2  -1  -5 165.077 40.4527   4
   2  -1   5 136.709 36.5350   3
  -2   1   5 200.606 47.8189   3
   2  -1   4 414.733 75.2019   1
   2   1  -4 536.645 83.3885   1
  -2   1   4 438.132 85.8926   1
   2  -1   4 378.239 76.9623   1
  -2  -1  -4 421.524 74.4636   1
   2   1  -4 432.033 75.3131   1
  -2  -1  -4 476.941 83.7825   1
   2   1  -4 706.558 142.339   6
   2   1  -4 422.548 48.3414   5
  -2   1   4 325.279 66.8959   5
   2  -1   4 363.539 75.3664   2
   2   1  -4 447.753 80.0692   2
  -2  -1  -4 319.270 65.5492   5
   2  -1   4 340.131 54.9241   4
  -2  -1  -4 281.667 63.4564   4
  -2   1   4 618.316 63.7757   3
  -2   1   4 325.514 66.9288   4
   2  -1   4 460.573 64.0044   3
   2  -1   3 2064.41 239.531   1
   2  -1   3 2344.80 232.713   1
  -2   1   3 1772.73 236.484   1
  -2  -1  -3 2005.19 236.265   1
  -2   1   3 1851.33 222.368   1
   2   1  -3 1358.83 218.216   1
   2   1  -3 2551.10 304.187   6
  -2   1   3 1889.00 224.312   5
  -2  -1  -3 1828.66 216.632   5
   2   1  -3 2394.59 202.943   5
   2  -1   3 1735.92 225.834   2
   2  -1   3 2276.28 211.533   4
  -2   1   3 2028.49 222.600   4
  -2   1   3 1786.65 197.225   3
  -2  -1  -3 1958.80 224.478   4
   2  -1   3 2027.43 210.704   3
  -2   1   3 2233.70 194.909   3
   2   1  -3 1869.84 229.524   2
  -2   1   2 847.036 150.794   1
   2  -1   2 1022.68 152.515   1
   2   1  -2 1308.07 154.687   1
  -2  -1  -2 1202.64 155.867   1
  -2   1   2 1278.96 154.842   1
   2  -1   2 983.667 136.136   6
   2   1  -2 1501.21 201.706   6
   2   1  -2 1481.33 135.317   5
  -2  -1  -2 1073.15 137.112   5
  -2   1   2 1273.01 153.679   5
   2  -1   2 1310.64 156.093   2
  -2   1   2 1015.37 141.551   4
   2  -1   2 1241.11 136.960   4
   2  -1   2 1114.98 131.445   3
  -2  -1  -2 1340.15 152.241   4
   2   1  -2 1041.66 148.682   3
  -2   1   2 1147.50 119.429   3
  -2   1   2 1256.53 116.985   3
   2   1  -2 1606.43 163.335   2
  -2  -1  -1 34.6060 31.1566   1
   2  -1   1 12.8615 26.9407   1
   2  -1   1 43.4129 30.2819   1
  -2   1   1 43.4613 30.3154   1
  -2  -1  -1 12.4783 18.5798   1
  -2   1   1 13.1933 19.6240   1
   2   1  -1 12.1343 20.8199   1
   2  -1   1 50.6785 19.4659   3
  -2   1   1 34.2040 11.7753   3
  -2  -1  -1 19.3684 11.3507   6
  -2   1   1 11.1228 19.1131   5
   2  -1   1 44.7358 33.0775   2
   2   1  -1 46.4858 23.9186   5
   2  -1   1 19.8736 18.8816   4
   2   1  -1 13.0686 25.0083   3
  -2   1   1 41.4320 24.5705   4
   2   1  -1 12.6075 21.6194   1
   2   1   0 12.9433 24.6345   1
  -2   1   0 13.4743 19.8653   1
  -2  -1   0-12.4393 14.9750   1
   2  -1   0-13.3910 16.1203   1
   2   1   0 13.2637 15.9671   1
   2  -1   0 14.4720 30.1723   1
  -2   1   0 14.1146 20.8091   1
  -2  -1   0-12.1779 17.9543   1
  -2  -1   0-3.35261 9.46760   6
   2   1   0-10.1607 24.4614   6
  -2   1   0-11.3968 19.4018   5
   2  -1   0 11.5848 19.7217   6
   2   1   0-11.0909 16.3521   2
   2  -1   0 32.2278 32.9672   2
   2   1   0 10.0214 19.0740   5
  -2  -1   0 5.90587 8.71038   5
  -2  -1   0 11.6892 17.2340   4
   2   1   0-13.9679 16.8146   3
  -2   1   0 22.9851 20.6229   4
  -2   1   0 3.23702 10.3120   3
   2  -1   0-4.04270 8.43244   3
   2  -1  -1 57.6107 30.1246   1
  -2  -1   1 11.4784 19.6891   1
   2  -1  -1 38.2620 26.7000   1
  -2   1  -1-14.3521 24.5509   1
   2   1   1 13.0241 22.3026   1
  -2  -1   1 25.9578 27.1670   1
  -2   1  -1 13.3624 22.8750   1
  -2  -1   1 17.3452 14.4987   6
   2   1   1 12.6743 13.1901   6
  -2   1  -1 34.0805 19.4894   5
   2  -1  -1 35.6483 32.0740   6
   2   1   1 10.9153 22.8853   2
   2  -1  -1 83.7126 35.7071   2
  -2  -1   1 32.5025 16.1549   5
   2  -1  -1 2.70035 10.5612   3
  -2  -1   1 81.4755 35.8005   4
  -2   1  -1 49.5035 19.1880   4
   2   1   1 13.8285 20.5297   3
  -2   1  -1 56.4102 21.0726   3
  -2   1  -2 1402.35 180.641   1
   2  -1  -2 995.924 161.555   1
  -2  -1   2 1412.21 171.428   1
  -2   1  -2 1252.24 168.916   1
   2   1   2 1157.44 162.406   1
   2  -1  -2 1175.15 161.198   1
  -2  -1   2 1363.58 161.346   1
  -2   1  -2 1580.39 167.296   6
   2  -1  -2 1488.53 170.879   6
  -2  -1   2 1413.37 146.798   6
  -2   1  -2 1292.83 164.105   5
   2   1   2 2182.29 195.989   5
  -2  -1   2 1304.64 141.520   5
   2  -1  -2 1245.59 158.045   2
  -2   1  -2 1391.21 149.537   4
  -2  -1   2 1583.11 171.756   4
   2   1   2 1291.45 172.706   3
  -2   1  -2 1524.35 157.955   3
   2   1   2 1221.75 159.905   2
   2  -1  -3 2068.27 242.443   1
   2   1   3 1885.66 243.891   1
  -2   1  -3 2100.19 250.620   1
   2   1   3 2076.20 234.706   1
  -2  -1   3 2051.99 230.163   1
  -2   1  -3 2124.07 245.912   1
   2  -1  -3 2166.45 237.933   1
   2  -1  -3 2164.64 235.870   6
  -2   1  -3 1975.23 232.161   6
  -2  -1   3 2432.72 225.368   6
  -2  -1   3 1931.39 206.389   5
  -2   1  -3 2118.21 235.703   5
   2  -1  -3 2333.86 232.654   2
  -2  -1   3 2217.20 238.006   4
   2   1   3 1835.32 240.443   3
  -2   1  -3 2868.87 253.475   3
   2   1   3 2581.53 239.605   2
   2  -1  -4 530.508 86.3770   1
   2   1   4 419.817 72.7833   1
   2  -1  -4 428.779 73.9353   1
  -2   1  -4 648.184 94.7340   1
   2   1   4 411.558 82.7825   1
  -2  -1   4 451.394 73.7406   1
  -2   1  -4 425.874 84.8674   1
  -2  -1   4 483.385 71.9769   6
   2  -1  -4 599.449 80.8267   6
  -2   1  -4 460.677 76.5218   6
  -2   1  -4 363.142 73.5113   5
  -2  -1   4 425.794 51.6104   5
  -2   1  -4 444.646 61.4818   4
  -2  -1   4 324.490 71.3110   4
   2   1   4 319.761 73.8427   3
  -2   1  -4 485.204 92.1986   3
   2   1   4 596.864 78.6150   2
   2  -1  -5 168.636 26.1257   3
  -2   1  -5 255.022 65.0691   3
   2   1   5 164.802 46.8740   3
  -2  -1   5 125.495 35.0407   3
  -2  -1   5 127.994 19.4766   5
   2  -1  -5 144.620 39.5200   6
  -2  -1   5 157.858 41.8608   1
   2   1   5 114.350 45.5168   1
  -2   1  -5 76.9436 43.1650   1
   2  -1  -5 109.918 32.9468   2
   2   1   5 105.726 35.8524   2
  -2  -1   5 126.644 36.2833   4
  -2   1  -5 114.605 27.8106   4
   2   1   5 131.970 37.0720   1
  -2  -1   5 141.963 49.8357   1
   2  -1  -5 171.898 53.1355   1
   2   1   6 233.869 48.7897   1
   2  -1  -6 146.653 50.8823   1
  -2  -1   6 110.531 38.6858   1
  -2   1  -6 172.289 49.4591   1
  -2   1  -6 147.412 52.6372   1
  -2  -1   6 167.974 43.9169   1
   2  -1  -6 182.163 46.6378   1
   2   1   6 213.740 53.2683   1
   2   1   6 207.266 25.6938   6
   2  -1  -6 154.258 41.0308   6
   2  -1  -6 228.736 42.7738   2
   2   1   6 116.425 39.3399   2
  -2   1  -6 187.116 33.9453   4
  -2  -1   6 192.369 42.8078   4
   2  -1  -6 136.882 26.6452   3
  -2  -1   6 123.338 36.3357   3
   2   1   6 151.552 49.5187   3
   2   1   7 60.4285 30.0285   1
  -2  -1   7 68.2996 38.8177   1
   2  -1  -7 28.8232 24.9357   1
  -2   1  -7 36.3355 25.6432   1
   2   1   7 26.6318 23.1032   1
   2  -1  -7 72.9355 31.3584   1
  -2   1  -7 27.7558 26.7872   1
  -2  -1   7 42.3356 31.5235   1
  -2   1  -7 47.2534 25.8258   6
   2   1   7 52.8159 17.2726   6
   2  -1  -7 17.4698 21.4975   6
  -2   1  -7 66.5508 25.3737   5
   2  -1  -7 56.0454 21.9583   2
  -2   1  -7 60.9705 20.4532   4
  -2   1  -7 64.4938 19.8591   4
  -2  -1   7 68.1718 26.5294   4
   2  -1  -7 34.3041 13.4094   3
  -2  -1   7 56.9186 24.3868   3
   2   1   7 12.9307 27.3259   3
  -2  -1   8 449.820 82.3028   1
   2   1   8 313.527 64.8499   1
   2  -1  -8 467.964 82.6681   1
  -2   1  -8 487.071 79.5585   1
  -2   1  -8 361.402 73.6083   1
   2  -1  -8 581.991 82.0753   1
  -2  -1   8 486.591 76.4477   1
  -2   1  -8 454.778 70.2889   6
   2   1   8 293.664 52.9035   6
  -2   1  -8 429.027 74.1290   5
  -2   1  -8 493.194 59.1253   4
  -2   1  -8 425.620 57.4794   4
  -2  -1   8 354.435 63.5703   4
  -2  -1   8 312.940 61.5292   3
   2  -1  -8 506.152 58.8250   3
   2  -1  -8 471.926 66.0012   2
   2   1   8 631.088 79.5542   2
   2   1   8 405.301 76.3167   3
   2   1   9 105.877 33.5977   1
   2  -1  -9 89.7084 36.9286   1
  -2   1  -9 23.9339 23.9525   1
  -2   1  -9 151.021 35.4336   6
   2   1   9 80.7506 32.3479   2
   2  -1  -9 71.3757 25.1896   2
  -2   1  -9 87.7174 34.5329   1
   2   1   9 90.6359 37.2950   1
  -2  -1   9 65.4883 34.3060   1
  -2   1  -9 68.6395 24.9768   5
  -2   1  -9 95.6954 22.7901   4
  -2  -1   9 60.7657 24.4611   3
   2   1   9 49.4541 32.4281   3
   2   1  10 9.85988 16.8207   1
  -2  -1  10 14.1972 17.1248   1
  -2   1 -10-11.9041 17.5841   1
   2   1  10-6.37147 13.3299   6
   2  -1 -10 8.37270 15.9734   6
  -2   1 -10 8.95129 18.6948   6
   2  -1 -10 19.0599 14.3499   2
   2   1  10-9.00275 20.3033   2
   2  -1 -10-12.2521 10.4873   1
  -2   1 -10 12.2868 14.8310   1
   2   1  10 26.1925 24.9489   1
  -2   1 -10 23.9537 22.8209   5
  -2   1 -10 17.6756 12.5235   4
  -2  -1  10 7.29447 16.4637   4
  -2  -1  10 36.3095 17.5171   3
   2   1  10 12.6207 15.2319   3
   2  -1 -11 26.4472 22.5934   1
  -2  -1  11 14.6692 21.7121   1
  -2   1 -11 12.2056 20.8675   1
   2  -1 -11 17.1246 19.3787   6
  -2   1 -11 45.1070 25.5400   6
   2   1  11 9.09967 17.4269   2
   2  -1 -11 12.5614 21.4705   1
  -2   1 -11 48.7019 25.4577   1
  -2  -1  11 23.6882 20.2549   1
   2   1  11 39.2767 29.5456   1
  -2   1 -11-12.4825 15.1500   5
  -2   1 -11 4.41690 10.1345   4
  -2  -1  11 42.9690 21.2039   4
  -2   1 -11 23.2879 12.6856   4
  -2  -1  11 14.9742 16.9715   3
   2   1  11 12.5619 18.6202   3
   2  -1 -12 94.8547 41.1113   1
  -2   1 -12 112.817 39.6699   1
   2   1  12 156.494 39.9008   1
  -2  -1  12 140.195 46.9389   1
   2  -1 -12 138.752 39.9039   1
  -2  -1  12 82.1959 33.0572   1
   2   1  12 68.2500 32.2300   1
  -2   1 -12 83.1543 30.9794   6
   2  -1 -12 114.821 34.1714   6
   2  -1 -12 85.3270 27.1990   2
   2   1  12 81.8464 32.4425   2
  -2   1 -12 94.1988 24.5790   4
   2  -1 -12 136.038 33.6715   5
  -2   1 -12 182.469 46.7537   5
   2   1  12 91.5232 35.0957   4
  -2  -1  12 70.3277 25.8309   4
  -2   1 -12 101.150 23.4040   4
  -2  -1  12 133.063 32.7161   3
   2   1  12 64.5443 32.5526   3
  -2   1 -13 1379.66 167.229   1
   2   1  13 1564.02 165.419   1
  -2  -1  13 1232.18 172.880   1
   2  -1 -13 1215.07 164.703   1
  -2  -1  13 1396.97 164.971   1
   2   1  13 1252.46 169.331   1
  -2   1 -13 1154.10 158.414   1
   2  -1 -13 1418.78 169.808   1
  -2   1 -13 1231.37 153.013   6
   2  -1 -13 1359.06 155.486   6
   2  -1 -13 1371.78 148.510   5
  -2   1 -13 1803.92 181.263   5
   2   1  13 1495.00 166.885   4
  -2   1 -13 1284.47 139.029   4
  -2  -1  13 1187.16 144.697   4
   2   1  13 1146.59 162.422   3
  -2  -1  13 1446.56 154.030   3
  -2   1 -13 1256.92 137.703   4
   2   1  13 1048.74 149.454   2
   2  -1 -13 1128.02 138.972   2
   2   1  14 36.3849 25.9283   1
   2  -1 -14 13.3430 23.4269   1
  -2  -1  14 51.5806 33.2214   1
  -2   1 -14 60.7267 29.1410   6
   2  -1 -14 125.560 38.1055   6
   2   1  14 45.3259 27.3366   2
   2  -1 -14 34.7853 16.6261   2
   2  -1 -14 41.2178 31.4664   1
   2   1  14 72.8468 30.9117   1
  -2   1 -14 72.1205 29.4999   1
  -2  -1  14 138.304 39.0080   1
   2  -1 -14 37.0196 23.4344   5
  -2   1 -14 27.8645 27.1293   5
   2   1  14 36.6652 36.4881   4
  -2  -1  14 108.900 26.8367   4
  -2   1 -14 60.0861 20.5427   4
   2   1  14 13.3738 17.0902   3
  -2  -1  14 78.2805 29.4151   3
  -2   1 -15 14.3297 17.2635   1
   2   1  15 12.7619 18.8275   1
  -2  -1  15 18.0992 30.8177   1
   2  -1 -15-13.6374 16.4310   1
   2  -1 -15-9.93286 18.9178   6
  -2   1 -15 10.5706 15.6001   6
   2   1  15 8.91001 15.1845   2
   2  -1 -15 5.52641 13.3239   2
   2  -1 -15 41.2197 26.1593   1
  -2   1 -15 12.5013 21.2927   1
   2   1  15 15.1763 18.2817   1
   2  -1 -15 7.33845 12.5131   5
  -2   1 -15 14.2696 17.1913   5
   2   1  15 24.9794 26.0487   4
  -2  -1  15 7.50905 15.6719   4
  -2   1 -15 5.85120 12.2205   4
   2   1  15-13.6569 20.1459   3
  -2  -1  15 20.5732 21.4579   3
  -2   1 -16-14.9723 12.7690   1
   2   1  16 27.6492 23.5466   1
   2  -1 -16 20.4620 19.4880   6
  -2   1 -16 11.0132 18.7645   6
   2   1  16 8.64367 12.7681   2
   2  -1 -16 5.19757 9.92499   2
  -2   1 -16-12.9045 11.0131   1
   2  -1 -16-14.2984 17.2295   1
  -2  -1  16 14.1845 24.1588   1
   2   1  16 45.6994 31.7682   1
   2  -1 -16 23.6461 18.9918   5
  -2   1 -16-14.4168 17.3719   5
   2   1  16-12.6260 18.6305   4
  -2  -1  16-7.84966 16.3850   4
  -2  -1  16 32.3798 20.5572   3
   2   1  16 13.8356 20.4122   3
  -2   1 -17 77.4613 38.5521   1
  -2  -1  17 19.2516 47.3624   1
   2  -1 -17 60.4650 37.6771   1
   2  -1 -17 66.4072 32.7334   6
  -2   1 -17 157.691 43.9708   6
   2   1  17 90.8921 32.1727   2
   2  -1 -17 90.0890 25.3898   2
   2   1  17 123.984 46.7254   1
   2  -1 -17 103.220 40.8712   1
  -2   1 -17 172.906 50.3007   1
   2  -1 -17 129.987 35.9466   5
   2   1  17 63.0251 31.8770   4
  -2  -1  17 102.572 32.3733   4
   2   1  17 110.950 43.6654   3
  -2  -1  17 170.552 44.3662   3
  -2   1 -18 11.3574 16.7838   6
   2  -1 -18 11.4922 16.9822   6
   2  -1 -18-5.65465 10.8255   2
   2   1  18 31.1406 20.9862   2
  -2   1 -18 13.5719 11.6107   1
   2  -1 -18-15.0088 12.8280   1
   2   1  18 15.5313 29.5816   1
  -2  -1  18 15.0853 22.2693   1
   2  -1 -18 28.4413 21.3806   5
  -2   1 -18 14.0186 16.9144   5
   2   1  18-12.4656 18.4139   4
  -2  -1  18 11.9103 20.3080   3
   2   1  18 27.0312 25.7489   3
  -2   1 -18 15.8041 23.3275   1
  -2  -1  18 19.3642 23.3373   1
   2   1  18 15.6597 23.1149   1
   2  -1 -18 15.8575 13.5475   1
  -2   1 -19 15.8801 19.1671   1
   2   1  19 15.6165 13.3674   1
   2  -1 -19 47.9170 30.4310   1
  -2  -1  19 19.1234 16.3383   1
  -2   1 -19 22.5624 21.5169   6
   2  -1 -19 23.4943 14.2110   2
   2   1  19 21.6841 19.5060   2
   2  -1 -19 30.0778 25.6391   1
  -2   1 -19-13.7969 16.6676   1
  -2  -1  19 14.8002 12.6768   1
   2   1  19 30.6309 29.1823   1
   2   1  19 60.5686 29.1962   4
  -2   1 -19 13.4963 19.9467   5
  -2  -1  19-9.73873 16.6385   4
  -2  -1  19-11.6465 14.0904   3
   2  -1 -20 10.4932 15.4687   6
   2   1  20-6.68551 12.7235   2
   2  -1 -20-14.8035 17.8183   1
  -2  -1  20 14.3488 17.2710   1
  -2   1 -20 13.7110 16.5033   1
   2   1  20-14.8727 12.6584   1
   2   1  20 11.5925 22.0622   4
  -2   1 -20 12.8048 15.4125   5
   2  -1 -20-10.2536 12.3418   5
  -2  -1  20-10.1022 17.1963   4
  -2   1 -20-15.7049 18.9033   1
  -2  -1  20 18.5777 22.3611   1
   2  -1 -20-15.7828 18.9970   1
  -2   1 -21-10.6760 12.8544   6
   2  -1 -21-9.19795 15.6604   6
   2   1  21-6.05616 14.5827   2
   2  -1 -21-14.3318 17.2536   1
  -2   1 -21-13.3774 16.1051   1
  -2  -1  21-13.5806 16.3496   1
   2   1  21-14.2463 17.1508   1
  -2   1 -21 12.0119 14.4619   5
   2   1  21 11.0313 16.2653   4
   2  -1 -21-9.58392 11.5404   5
  -2  -1  21 9.82313 8.36701   4
  -2   1 -21-15.3007 13.0267   1
   2   1  21 14.6959 21.6667   1
  -2   1 -22 14.7266 17.7448   1
  -2  -1  22-16.8465 24.8481   1
  -2   1 -22-10.2135 15.0788   6
   2  -1 -22 8.66580 12.8012   6
   2   1  22 16.2974 14.6443   2
   2   1  22 20.8733 21.7737   4
   2  -1 -22 8.97889 15.3061   5
  -2   1 -22 11.1756 13.4766   5
  -2  -1  22 19.6972 16.7846   3
   2   1  22 11.6990 19.9312   3
  -2  -1  22 9.23321 13.6361   4
  -2   1 -22-12.4207 18.3286   1
   2  -1 -23 121.792 32.5403   6
  -2   1 -23 241.815 46.0117   6
  -2   1 -23 238.292 60.2936   1
  -2  -1  23 189.643 54.1590   1
   2  -1 -23 186.840 39.4704   5
  -2  -1  23 102.479 31.8097   4
   2   1  23 137.430 41.8940   4
  -2   1 -23 206.373 45.5029   5
  -2  -1  23 142.743 38.5726   3
   2   1  23 175.193 43.2382   3
  -2   1 -24 9.48903 13.9973   5
   2  -1 -24 22.3230 19.0059   5
   2   1  24 10.1776 19.3759   3
  -2  -1  24-8.15880 12.0377   3
  -2   1 -24-9.09821 15.4951   6
   2  -1 -24 7.06375 12.0343   6
  -2   1 -25 35.1123 16.8915   5
   2  -1 -25 20.4137 15.5249   5
  -2  -1  25 14.4415 12.5425   4
  -2  -1  25 15.0031 13.0112   3
   2   1  25 9.40933 11.5976   3
  -2   1 -25 34.0746 19.3444   6
  -2  -1  26-6.80075 8.18604   4
   2  -1 -26 6.20136 10.5563   5
   2   1  26 16.1470 16.8317   4
  -2  -1  26-6.89421 10.1635   3
   2   1  26 8.66727 10.4326   3
   2  -1 -26-5.88406 10.0162   6
  -2   1 -26 7.95190 11.7226   6
  -2  -1  27 6.47030 13.6772   4
   2   1  27 22.7789 17.2468   4
  -2   1 -27 22.1651 20.0134   5
   2  -1 -27 11.4217 13.9322   5
  -2  -1  27 38.1154 18.0740   3
   2   1  27 23.9156 13.7568   3
   2  -1 -27 37.9753 15.4797   6
  -2   1 -27 14.7450 11.1008   6
  -2   1 -28-6.78428 11.5484   5
  -2  -1  28 12.2877 10.4582   4
   2  -1 -28-5.28935 11.9107   5
  -2  -1  28 17.6213 13.2268   3
   2   1  28-7.31696 10.7865   3
   2  -1 -28-5.09210 8.66792   6
  -2   1 -28-6.86878 14.3200   6
  -2   1 -29-6.17420 11.7504   5
   2  -1 -29 4.92590 8.38498   5
  -2  -1  29 11.0156 11.4826   3
   2   1  29-6.83419 8.22600   3
   2  -1 -29-4.68961 5.64468   6
  -2   1 -30-5.68923 8.39305   5
  -2  -1  30 5.10472 8.69533   3
   2   1  30 6.26479 10.6689   3
  -2   1 -30 5.96470 10.1584   6
   2  -1 -30 4.39422 6.48580   6
  -2  -1  31-4.86191 8.28917   3
  -2   1 -31-5.59117 9.52883   6
  -2   1 -32-5.21503 8.88900   6
  -2   1 -32-4.91876 4.21147   5
  -2   2  31-4.98877 6.01446   4
  -2   2  31 17.9106 12.4513   3
  -2   2  30 2907.88 288.587   3
  -2   2  30 3095.12 285.714   4
  -2  -2 -30 2743.55 279.311   5
  -2   2  29 5.40042 9.20322   4
  -2  -2 -29 4.50894 7.68780   5
   2   2 -29 4.80968 8.19894   6
   2  -2  29 4.85758 9.25511   3
  -2  -2 -28 469.701 60.2306   5
  -2   2  28 571.633 66.4969   4
   2  -2  28 374.360 58.5058   3
  -2   2  28 534.583 70.9027   3
   2   2 -28 483.772 60.6597   6
   2  -2  27 5.35263 7.89099   2
   2   2 -27 5.33420 7.86383   6
  -2   2  27-7.85857 13.3772   3
   2  -2  27-5.43172 10.3376   3
  -2   2  27-11.5979 11.0365   4
  -2  -2 -27 9.75869 9.28637   5
   2  -2  26 172.211 35.3972   2
  -2  -2 -26 150.150 32.4795   6
   2   2 -26 257.386 39.6071   6
  -2   2  26 208.849 46.4366   3
  -2   2  26 160.098 35.2533   4
  -2  -2 -26 223.748 35.1503   5
   2  -2  25 46.8900 18.6058   2
  -2   2  25 57.2881 22.1871   4
  -2  -2 -25 69.6107 19.9128   5
  -2  -2 -25 51.5838 19.2253   6
   2   2 -25 35.7940 15.1295   6
  -2   2  25 26.8453 19.2533   3
  -2  -2 -24 6975.15 712.849   5
  -2   2  24 7758.37 721.494   4
   2  -2  24 7338.09 716.158   2
  -2   2  24 9733.03 741.819   3
  -2  -2 -24 7154.01 712.014   6
   2   2 -24 7996.82 718.628   6
   2  -2  23 79.3881 28.0190   2
  -2  -2 -23 78.2840 21.8209   5
  -2   2  23 90.9042 26.9972   4
  -2  -2 -23 74.0899 23.7287   6
  -2   2  23 102.654 35.7382   3
  -2  -2 -22 21310.2 2091.16   6
  -2  -2 -22 20498.3 2094.55   5
  -2   2  22 23228.2 2103.46   4
  -2   2  22 27770.7 2125.34   3
   2   2 -22 26021.7 2122.45   2
  -2  -2 -21 5.59282 9.52708   6
   2   2 -21 7.91846 15.0743   6
   2   2 -21 11.5231 19.6182   2
   2  -2  21-7.75260 14.7587   2
  -2   2  21 7.81176 16.2899   4
  -2  -2 -21 6.81644 11.6087   5
  -2   2  21-11.6258 27.9892   3
   2  -2  21-11.4554 13.7930   1
   2   2 -20 29501.5 2498.37   1
   2  -2  20 24255.4 2497.98   1
   2   2 -20 31834.2 2494.11   6
  -2  -2 -20 28367.7 2476.70   6
  -2  -2 -20 28571.1 2484.47   5
   2   2 -20 18551.6 2471.05   5
  -2   2  20 31914.1 2494.71   4
  -2   2  20 33706.1 2520.28   3
   2  -2  20 27022.5 2486.75   3
   2   2 -20 24458.1 2499.70   2
   2   2 -19 17.1183 20.6611   1
  -2   2  19-8.99412 15.3859   1
   2  -2  19 23.5834 28.4273   1
   2   2 -19 9.31573 13.8176   6
   2   2 -19 24.6416 17.4566   5
   2  -2  19 9.35304 19.5588   2
   2   2 -19 23.7129 22.6161   2
  -2  -2 -19 31.1306 16.2969   5
   2   2 -19 10.4035 8.98518   1
   2  -2  19 12.1334 17.9517   1
  -2   2  19 23.5938 40.1909   1
  -2   2  19 38.9221 29.2552   3
   2  -2  19 8.61473 18.0247   3
   2   2 -18 50.3857 32.3550   1
  -2  -2 -18 24.8461 20.5589   1
   2  -2  18 91.1559 51.5616   1
   2   2 -18 100.973 32.5447   6
  -2  -2 -18 39.8076 18.1581   6
   2   2 -18 34.3001 18.8838   5
   2  -2  18 41.0397 25.2032   2
  -2  -2 -18 58.3432 21.8647   5
  -2  -2 -18 83.9552 38.1420   1
   2  -2  18 69.8594 28.4743   1
  -2   2  18 68.3545 51.5523   1
   2   2 -18 56.9873 27.8921   1
  -2   2  18 68.3370 37.1257   3
   2  -2  18 54.1211 24.7903   3
   2  -2  17-21.6177 31.9018   1
   2   2 -17 16.2481 19.6119   1
  -2  -2 -17 16.9343 14.4873   1
  -2   2  17 35.5400 18.5812   1
   2   2 -17 31.8582 22.1877   6
  -2  -2 -17 17.4747 15.7458   6
   2   2 -17 20.3990 14.4701   5
  -2   2  17 5.76077 5.11738   2
   2  -2  17 33.8571 31.8912   2
   2   2 -17 23.3730 26.3568   2
  -2   2  17 9.91957 14.6964   4
  -2  -2 -17 26.9190 18.7642   5
  -2   2  17 14.1097 26.8928   3
   2  -2  17 19.3818 20.2566   3
  -2  -2 -17 15.8679 19.1556   1
  -2   2  17 21.2665 36.2300   1
   2   2 -16 697.937 111.163   1
  -2  -2 -16 393.325 75.5085   1
   2  -2  16 767.677 125.431   1
   2   2 -16 651.275 93.3610   6
  -2  -2 -16 692.891 78.7906   6
   2   2 -16 651.322 72.3789   5
   2   2 -16 549.647 67.5103   5
   2   2 -16 528.342 87.7928   2
   2  -2  16 673.137 99.8004   2
  -2   2  16 511.613 63.7497   2
  -2   2  16 688.365 96.5217   4
   2  -2  16 614.945 90.6644   3
   2  -2  16 606.315 91.6819   1
   2   2 -16 522.204 91.9641   1
  -2   2  16 904.333 134.410   1
  -2   2  16 529.468 80.5422   1
  -2  -2 -16 752.509 110.164   1
  -2   2  15 222.453 49.6966   1
  -2  -2 -15 201.204 45.5622   1
   2   2 -15 404.516 79.6326   1
   2  -2  15 402.366 86.9754   1
   2   2 -15 317.342 62.3524   6
  -2  -2 -15 293.803 46.9160   6
   2   2 -15 291.548 37.8465   5
  -2   2  15 245.983 39.6489   2
   2  -2  15 396.410 73.8688   2
   2   2 -15 217.523 52.8450   2
  -2   2  15 312.504 63.6146   4
  -2  -2 -15 355.555 60.5037   5
   2  -2  15 265.387 60.5138   3
   2  -2  15 307.612 58.2426   1
   2   2 -15 206.737 54.2564   1
  -2  -2 -15 181.143 60.0330   1
  -2   2  14 29281.2 2605.56   1
  -2   2  14 27199.4 2564.80   1
   2  -2  14 28637.4 2572.86   1
   2   2 -14 30085.5 2583.21   1
   2  -2  14 33599.3 2620.10   1
   2   2 -14 27360.2 2593.32   1
   2   2 -14 29449.0 2587.78   6
  -2  -2 -14 27662.0 2556.22   6
   2   2 -14 28653.2 2542.42   5
   2   2 -14 26112.8 2540.86   5
  -2  -2 -14 26912.4 2578.95   5
  -2   2  14 29771.4 2551.97   2
   2  -2  14 30094.8 2599.81   2
  -2   2  14 29826.1 2590.23   4
  -2   2  14 20674.1 2577.23   3
   2  -2  14 30642.0 2586.79   3
   2   2 -14 24994.8 2571.54   2
   2   2 -13 235.675 54.6571   1
  -2  -2 -13 159.403 35.7998   1
  -2   2  13 119.621 32.4439   1
   2  -2  13 129.161 46.9925   1
   2   2 -13 67.1969 32.3588   6
  -2  -2 -13 147.184 30.9807   6
   2   2 -13 108.945 16.9748   5
   2   2 -13 171.251 45.1650   2
   2  -2  13 125.427 47.6236   2
  -2   2  13 105.550 29.0965   2
  -2   2  13 176.951 54.3112   4
  -2  -2 -13 172.498 49.4031   5
  -2   2  13 79.1453 42.0690   3
   2  -2  13 204.343 51.1124   3
  -2   2  13 61.7663 45.0689   1
   2  -2  13 136.113 37.9931   1
   2   2 -13 117.385 36.9948   1
  -2  -2 -13 59.4110 30.8127   1
  -2  -2 -12 35171.5 3091.35   1
  -2   2  12 37564.7 3080.21   1
   2  -2  12 33764.7 3077.81   1
   2   2 -12 35123.3 3088.13   1
  -2   2  12 33358.9 3105.83   1
   2  -2  12 33890.7 3108.34   1
  -2  -2 -12 33031.1 3072.34   1
   2   2 -12 36231.1 3100.69   1
   2   2 -12 26308.0 3087.90   6
  -2  -2 -12 35462.1 3066.66   6
  -2  -2 -12 42053.0 3110.93   5
  -2   2  12 26002.7 3061.94   2
   2  -2  12 29986.8 3111.47   2
  -2   2  12 31747.1 3101.83   4
   2  -2  12 40031.0 3109.09   3
  -2   2  12 33311.5 3092.77   3
   2   2 -12 33486.6 3086.11   2
  -2   2  11 110.849 44.5212   1
   2  -2  11 263.108 45.0244   1
   2   2 -11 118.213 38.8364   1
  -2  -2 -11 159.950 45.1988   1
  -2  -2 -11 237.831 43.9706   1
   2   2 -11 191.358 53.8851   1
  -2   2  11 172.618 39.5209   1
   2  -2  11 129.012 47.4157   1
   2   2 -11 151.376 51.4328   6
  -2  -2 -11 214.920 38.6648   6
  -2   2  11 78.2823 32.9186   2
   2  -2  11 229.839 66.2492   2
  -2  -2 -11 293.414 66.0824   5
  -2   2  11 223.329 66.0952   4
  -2   2  11 191.053 50.1660   3
   2  -2  11 247.326 63.1904   3
  -2  -2 -10 220168. 22044.7   1
  -2  -2 -10 251864. 22036.6   1
   2  -2  10 226133. 22056.9   1
  -2   2  10 242171. 22058.9   1
   2   2 -10 255666. 22053.6   1
   2   2 -10 236707. 22057.3   6
  -2  -2 -10 267860. 22028.1   6
  -2  -2 -10 277791. 22088.1   5
   2  -2  10 224009. 22076.9   2
  -2   2  10 209153. 22031.6   2
  -2   2  10 250080. 22046.9   3
   2  -2  10 267093. 22077.2   3
   2   2 -10 228217. 22049.4   2
   2   2  -9 452.878 74.1987   1
  -2   2   9 494.927 88.6860   1
  -2  -2  -9 456.072 71.0928   1
   2  -2   9 587.762 73.1681   1
   2   2  -9 341.446 70.5917   1
  -2  -2  -9 286.088 59.7786   1
   2  -2   9 248.970 69.8402   1
  -2   2   9 469.706 68.0969   1
   2   2  -9 484.459 81.8932   6
  -2  -2  -9 460.768 61.6283   6
  -2   2   9 436.002 68.0743   5
   2  -2   9 496.191 102.230   2
  -2   2   9 503.822 75.1426   2
   2   2  -9 535.191 84.3181   2
  -2  -2  -9 534.124 100.153   5
  -2   2   9 492.224 70.6250   3
  -2   2   9 272.282 80.1090   4
   2  -2   9 563.453 101.389   3
  -2  -2  -8 1417.67 156.420   1
  -2  -2  -8 1257.01 159.119   1
   2  -2   8 1444.32 158.522   1
   2  -2   8 1397.74 176.568   1
   2   2  -8 1350.50 165.505   1
  -2   2   8 1388.14 175.784   1
  -2   2   8 1288.90 157.427   1
   2   2  -8 1242.15 163.166   1
   2   2  -8 1377.46 170.116   6
  -2  -2  -8 1544.15 148.620   6
  -2  -2  -8 1854.29 207.576   5
  -2   2   8 1403.90 160.085   5
  -2   2   8 1552.22 163.099   2
   2  -2   8 1556.09 198.569   2
  -2   2   8 1390.02 152.372   3
  -2   2   8 890.459 180.959   4
   2  -2   8 1621.28 193.395   3
   2   2  -8 1416.96 175.160   2
   2  -2   7 142.353 37.2189   1
   2   2  -7 111.200 33.3266   1
  -2   2   7 66.6659 37.4590   1
  -2  -2  -7 151.666 37.5209   1
  -2   2   7 76.3106 27.3523   1
   2   2  -7 143.109 40.3639   1
  -2  -2  -7 117.855 20.3706   6
  -2  -2  -7 143.541 28.2437   6
   2   2  -7 174.289 41.8157   6
  -2   2   7 98.8567 31.5117   5
   2   2  -7 156.450 48.2881   2
   2  -2   7 87.1555 50.3638   2
  -2  -2  -7 235.873 67.7748   5
  -2   2   7 57.8624 41.6205   4
  -2   2   7 86.3260 23.1106   3
   2  -2   7 66.2683 38.8221   3
  -2  -2  -6 1251.00 130.722   1
   2  -2   6 1066.44 141.569   1
  -2   2   6 321.188 112.276   1
   2  -2   6 1051.55 125.124   1
   2   2  -6 1260.28 133.327   1
  -2  -2  -6 1248.23 140.064   1
   2   2  -6 1045.45 130.763   1
  -2   2   6 1031.10 123.292   1
  -2  -2  -6 1127.13 101.795   6
   2   2  -6 1544.33 141.342   6
  -2  -2  -6 534.047 101.211   6
  -2  -2  -6 1471.98 180.645   5
  -2   2   6 1106.36 131.191   5
  -2   2   6 1230.22 174.690   4
   2  -2   6 1043.76 104.196   4
   2  -2   6 1070.98 149.082   3
  -2   2   6 905.534 106.589   3
   2   2  -6 1091.53 142.597   2
  -2  -2  -5 320.346 53.1184   1
  -2   2   5 228.055 45.1333   1
   2   2  -5 166.831 45.0490   1
   2  -2   5 193.140 53.2608   1
  -2  -2  -5 255.746 52.7345   1
   2  -2   5 204.789 57.4464   3
  -2   2   5 120.177 42.5223   5
   2  -2   5 317.715 70.1800   2
   2   2  -5 158.446 53.6743   2
  -2   2   5 228.922 73.3136   4
  -2   2   5 203.259 28.9265   3
   2  -2   5 179.442 30.2494   4
   2  -2   5 251.508 47.1740   1
  -2   2   5 197.567 53.5576   1
   2   2  -5 200.328 46.9134   1
   2  -2   4 31994.8 2839.67   1
   2  -2   4 31362.1 2857.37   1
   2   2  -4 33595.9 2846.70   1
  -2  -2  -4 35207.7 2843.22   1
  -2   2   4 29750.0 2853.23   1
  -2  -2  -4 24723.9 2844.09   1
   2   2  -4 29991.6 2838.36   1
  -2   2   4 27594.6 2831.92   1
   2   2  -4 31521.5 2833.11   6
  -2   2   4 29838.6 2843.50   5
   2  -2   4 36984.2 2876.54   2
  -2   2   4 35270.1 2902.45   4
   2  -2   4 31661.8 2854.64   3
   2   2  -4 27404.2 2855.34   2
   2  -2   3 8.81978 15.0158   1
   2   2  -3 9.56862 16.2903   1
   2   2  -3 9.22146 11.1030   1
  -2  -2  -3-9.70797 11.6884   1
  -2   2   3-12.2954 14.8020   1
   2  -2   3-12.3060 20.9494   1
  -2   2   3 8.17100 15.5531   1
  -2  -2  -3 2.01466 6.18875   6
   2   2  -3 20.4707 16.4288   6
  -2   2   3-11.1617 19.0018   5
  -2  -2  -3 2.05708 5.81346   6
   2  -2   3 26.5579 25.2733   2
  -2  -2  -3-18.6426 31.7352   5
   2  -2   3 4.18408 7.96779   4
  -2   2   3 20.0387 34.1115   4
  -2  -2  -3-11.1951 16.5058   4
   2  -2   3 9.48668 19.7797   3
  -2   2   2 7501.95 698.327   1
   2  -2   2 6847.12 694.876   1
   2   2  -2 6823.75 680.989   1
   2  -2   2 6713.14 676.902   1
   2   2  -2 7233.90 682.646   1
  -2  -2  -2 6002.03 678.760   1
  -2   2   2 6285.59 681.046   1
   2   2  -2 7005.27 670.631   6
  -2  -2  -2 8389.46 661.534   6
  -2  -2  -2 8273.66 720.052   5
  -2   2   2 7061.75 693.255   5
   2  -2   2 6969.94 693.551   2
  -2   2   2 9972.10 751.630   4
   2  -2   2 6347.93 661.703   4
   2  -2   2 7865.11 674.333   3
   2   2  -2 6887.46 696.388   3
  -2  -2  -2 5943.61 684.731   4
   2   2  -2 7459.59 702.517   2
   2  -2   1 947.669 150.760   1
  -2   2   1 1150.09 156.362   1
   2   2  -1 1268.12 148.715   1
   2   2  -1 1304.96 153.335   1
   2  -2   1 1299.84 153.121   1
  -2   2   1 1321.26 153.485   1
  -2  -2  -1 1197.44 149.107   1
  -2  -2  -1 1571.31 139.980   6
  -2  -2  -1 1508.08 170.497   5
  -2   2   1 1243.49 157.762   5
   2  -2   1 1575.29 166.288   2
   2  -2   1 1011.33 131.984   4
   2  -2   1 1220.12 130.221   3
  -2  -2  -1 1146.98 154.714   4
   2   2  -1 1374.81 167.518   3
   2   2  -1 1364.14 167.468   2
  -2   2   0 649202. 55206.8   1
   2   2   0 597594. 55191.5   1
   2  -2   0 641217. 55204.8   1
   2  -2   0 641134. 55199.2   1
   2   2   0 579205. 55198.1   1
  -2  -2   0 576118. 55189.7   1
  -2   2   0 628310. 55201.8   1
   2   2   0 614231. 55176.6   6
  -2  -2   0 630098. 55185.9   6
   2   2   0 556636. 55179.6   5
  -2   2   0 605025. 55208.5   5
  -2  -2   0 587397. 55194.1   5
   2  -2   0 607866. 55198.1   2
   2   2   0 638442. 55220.8   3
  -2  -2   0 612902. 55199.4   4
   2   2   0 587893. 55209.5   2
  -2   2  -1 1060.65 151.152   1
   2  -2  -1 1113.98 149.202   1
   2   2   1 963.304 144.093   1
  -2   2  -1 1341.79 149.125   1
   2  -2  -1 1469.57 152.328   1
   2   2   1 706.796 130.937   1
  -2  -2   1 1166.22 138.060   1
   2   2   1 993.347 120.717   6
   2  -2  -1 1170.29 156.261   6
  -2  -2   1 1421.59 147.681   6
   2   2   1 1619.53 142.262   5
  -2  -2   1 1046.12 131.321   5
  -2   2  -1 1237.16 153.220   5
   2  -2  -1 1281.71 150.901   2
  -2  -2   1 1202.03 148.989   4
  -2   2  -1 1897.14 201.154   4
   2   2   1 1271.08 162.288   3
   2   2   1 1270.84 156.918   2
  -2   2  -1 1199.22 118.366   3
  -2  -2   2 6737.96 684.021   1
   2   2   2 7274.17 675.832   1
   2   2   2 6995.33 682.988   1
  -2   2  -2 6359.93 691.866   1
   2  -2  -2 7152.50 690.915   1
   2  -2  -2 7631.82 687.332   1
  -2   2  -2 7688.93 689.139   1
  -2  -2   2 7345.46 677.124   1
  -2   2  -2 7326.61 697.225   6
   2   2   2 7333.71 656.378   6
   2  -2  -2 6585.02 691.649   6
  -2  -2   2 8090.35 694.088   6
  -2  -2   2 6717.45 659.600   5
  -2  -2   2 6865.31 687.461   4
  -2   2  -2 7972.40 705.713   4
   2   2   2 7457.41 705.500   3
   2   2   2 6878.31 694.437   2
  -2   2  -2 6647.49 655.143   3
  -2  -2   3-10.4411 15.3949   1
   2  -2  -3 11.5809 19.7156   1
   2   2   3-7.98383 15.1974   1
  -2   2  -3 10.7049 12.8886   1
  -2  -2   3 8.42559 17.5682   1
   2  -2  -3 9.51008 11.4509   1
  -2   2  -3 12.7498 15.3494   1
   2   2   3-9.50064 16.1751   1
  -2  -2   3 13.0059 24.7539   6
  -2   2  -3-12.5218 18.4617   6
  -2  -2   3 4.94785 6.99002   5
  -2   2  -3-11.7613 14.1598   5
   2   2   3 12.1069 25.2421   2
   2  -2  -3 17.5018 19.7079   2
  -2  -2   3 4.83720 7.13729   5
  -2  -2   3-10.1913 21.2488   4
  -2   2  -3 3.67240 8.84580   3
   2   2   3 14.5378 24.7485   3
   2   2   4 32067.2 2631.58   1
   2   2   4 35008.3 2627.34   1
   2  -2  -4 29499.0 2642.28   1
  -2  -2   4 29344.0 2635.37   1
  -2   2  -4 31058.4 2636.56   1
   2  -2  -4 30918.6 2629.94   1
  -2  -2   4 30625.8 2626.91   1
  -2   2  -4 30059.7 2641.04   6
  -2   2  -4 25921.7 2629.99   5
   2  -2  -4 30957.1 2622.50   2
  -2  -2   4 33164.8 2632.74   4
  -2   2  -4 29801.6 2628.10   4
   2   2   4 26788.0 2653.50   3
   2   2   4 35847.2 2648.19   2
  -2   2  -4 28849.1 2605.37   3
   2   2   5 177.392 40.8319   1
   2  -2  -5 234.779 56.4183   1
  -2  -2   5 207.407 47.4085   1
   2  -2  -5 229.302 47.6041   1
  -2  -2   5 138.788 40.0267   1
   2   2   5 142.405 47.9291   1
  -2   2  -5 208.926 50.3811   1
  -2   2  -5 253.176 58.6126   1
  -2   2  -5 308.420 57.4854   6
  -2   2  -5 249.409 52.2837   5
   2  -2  -5 260.553 54.3276   6
   2  -2  -5 306.761 48.7452   2
   2   2   5 249.958 53.6034   2
  -2   2  -5 111.524 37.2779   4
  -2  -2   5 242.100 46.5829   4
   2  -2  -5 177.975 25.3438   3
  -2  -2   5 240.802 51.0801   3
  -2   2  -5 141.601 33.8158   3
   2   2   5 290.276 65.6960   3
  -2   2  -6 1523.17 158.301   1
  -2   2  -6 939.883 129.332   1
   2   2   6 957.274 125.634   1
   2  -2  -6 1325.84 156.827   1
   2   2   6 1199.77 142.084   1
  -2  -2   6 1083.87 137.893   1
  -2  -2   6 987.846 130.664   1
   2  -2  -6 1025.46 134.456   1
  -2   2  -6 1161.51 140.992   6
   2  -2  -6 1051.15 134.881   6
  -2   2  -6 970.259 132.778   5
   2  -2  -6 1165.82 127.021   2
  -2   2  -6 801.006 116.779   4
  -2  -2   6 1107.25 132.864   4
   2  -2  -6 1063.81 111.123   3
   2   2   6 1351.23 156.776   3
   2   2   6 1359.14 147.775   2
  -2  -2   6 1100.06 134.571   3
   2   2   7 103.546 28.8176   1
  -2  -2   7 208.335 45.6315   1
  -2   2  -7 105.542 31.3705   1
   2   2   7 100.190 36.7877   1
  -2   2  -7 145.857 44.0060   1
   2  -2  -7 107.035 32.8236   1
  -2   2  -7 118.612 33.5840   6
  -2   2  -7 122.252 36.3333   5
   2  -2  -7 96.2149 34.4981   6
   2   2   7 42.3285 30.4689   2
   2  -2  -7 147.044 32.7027   2
  -2  -2   7 107.997 31.0975   4
  -2   2  -7 142.543 26.1130   4
   2  -2  -7 86.6103 22.5508   3
  -2  -2   7 150.611 36.9870   3
  -2   2  -8 1397.97 175.496   1
   2   2   8 1531.66 161.346   1
  -2  -2   8 1720.95 174.249   1
   2   2   8 1496.21 169.699   1
   2  -2  -8 1548.11 179.126   1
  -2  -2   8 1376.14 167.927   1
   2  -2  -8 1324.61 163.820   1
   2  -2  -8 1451.11 165.744   6
  -2   2  -8 1242.00 163.961   6
  -2   2  -8 1557.44 169.652   5
  -2  -2   8 1420.00 159.770   4
   2  -2  -8 1118.13 149.382   3
  -2  -2   8 1492.62 163.234   3
   2  -2  -8 1400.02 152.004   2
   2   2   8 1566.02 173.788   2
  -2  -2   9 547.699 78.2725   1
   2  -2  -9 575.455 85.3220   1
   2   2   9 478.157 66.4220   1
  -2   2  -9 441.895 69.2426   1
   2  -2  -9 475.863 70.1209   1
   2   2   9 362.812 66.3462   1
  -2  -2   9 486.291 75.4821   1
  -2   2  -9 457.712 70.5071   6
   2   2   9 311.794 48.6139   6
   2  -2  -9 401.199 65.4853   6
  -2   2  -9 317.809 66.7653   5
   2   2   9 443.586 72.7476   2
  -2  -2   9 399.897 61.5330   4
  -2  -2   9 387.864 61.8571   3
   2  -2  -9 269.294 55.7896   3
   2  -2 -10 247303. 22461.4   1
   2  -2 -10 255324. 22456.4   6
   2   2  10 234856. 22437.6   6
  -2   2 -10 232552. 22461.7   5
   2   2  10 254505. 22471.1   4
  -2  -2  10 240810. 22449.5   4
   2  -2 -10 235331. 22440.9   2
   2   2  10 275455. 22464.7   2
  -2  -2  10 230650. 22451.9   3
  -2  -2  10 262167. 22468.3   1
   2   2  10 251489. 22467.6   1
  -2   2 -10 244764. 22463.2   1
  -2   2 -10 247024. 22472.1   1
   2   2  10 261068. 22457.2   1
  -2  -2  10 248571. 22468.8   1
   2  -2 -10 268094. 22475.1   1
   2  -2 -11 305.767 60.2068   1
   2   2  11 35.7460 27.9101   1
  -2  -2  11 257.439 53.4212   1
  -2   2 -11 277.322 52.3744   1
  -2   2 -11 290.173 59.9541   1
   2  -2 -11 173.160 45.2766   1
   2   2  11 279.283 53.6796   1
  -2  -2  11 278.755 56.6135   1
   2  -2 -11 222.938 46.0333   6
  -2   2 -11 174.458 43.2557   6
   2   2  11 230.353 36.2202   6
  -2   2 -11 274.734 51.9525   5
   2  -2 -11 173.559 34.6426   2
   2   2  11 235.757 53.7627   4
  -2  -2  11 181.390 38.8282   4
  -2  -2  11 181.988 40.5065   3
   2   2  11 306.921 59.5001   3
  -2  -2  12 39041.6 3095.40   1
  -2   2 -12 34186.9 3085.49   1
   2   2  12 32617.2 3078.14   1
   2  -2 -12 35494.6 3093.17   1
  -2   2 -12 34817.2 3089.88   1
  -2  -2  12 33126.7 3090.59   1
  -2   2 -12 32875.8 3077.06   6
   2  -2 -12 29104.6 3068.40   6
  -2   2 -12 35570.1 3084.80   5
  -2  -2  12 34094.2 3064.33   4
   2   2  12 31354.8 3088.77   3
   2  -2 -12 32927.3 3054.49   2
  -2  -2  12 33639.3 3070.47   3
   2   2  12 33146.1 3073.92   2
   2   2  13 139.931 37.9251   1
  -2  -2  13 171.393 50.7124   1
   2  -2 -13 85.2795 39.7123   1
  -2   2 -13 156.908 42.6293   1
  -2  -2  13 172.189 46.3875   1
   2   2  13 150.595 43.9220   1
  -2   2 -13 93.7061 37.0408   1
   2  -2 -13 178.573 43.1034   1
  -2   2 -13 136.560 40.3331   6
   2  -2 -13 167.828 37.4419   6
  -2   2 -13 152.335 41.5111   5
   2  -2 -13 121.396 25.5020   2
   2   2  13 97.0240 32.1213   2
   2   2  13 175.663 49.6014   4
  -2  -2  13 130.525 29.4592   4
   2   2  13 98.1323 38.5662   3
  -2  -2  13 202.611 36.6912   3
  -2   2 -14 28798.0 2649.04   1
  -2   2 -14 32076.7 2652.96   1
  -2  -2  14 31705.0 2660.85   1
   2   2  14 34505.5 2656.87   1
   2   2  14 28137.4 2644.56   1
   2  -2 -14 30793.4 2645.57   1
  -2   2 -14 28604.5 2636.54   6
   2  -2 -14 29863.0 2628.35   6
   2  -2 -14 30531.3 2628.07   5
   2   2  14 31005.6 2653.57   4
   2   2  14 30696.5 2651.13   3
  -2  -2  14 29882.0 2626.69   3
   2   2  14 17525.8 2615.25   2
  -2  -2  15 205.468 64.8196   1
   2  -2 -15 307.858 71.0758   1
  -2   2 -15 387.445 73.5407   1
  -2  -2  15 477.025 80.4526   1
   2  -2 -15 539.117 79.6299   1
  -2   2 -15 236.943 63.5018   1
   2   2  15 365.493 70.8960   1
  -2   2 -15 295.426 57.6618   6
   2  -2 -15 319.183 53.2195   6
  -2   2 -15 358.080 68.4881   5
   2  -2 -15 197.410 37.1795   2
   2   2  15 154.576 44.1480   2
   2  -2 -15 275.754 49.5865   5
   2   2  15 301.195 69.7737   4
  -2  -2  15 274.148 47.9268   4
  -2  -2  15 428.843 58.6960   3
   2   2  15 238.311 57.2369   3
  -2   2 -16 700.198 105.373   1
   2   2  16 281.056 83.0318   1
  -2  -2  16 769.751 114.791   1
   2  -2 -16 560.399 102.470   1
   2   2  16 593.094 101.547   1
  -2  -2  16 507.489 99.2291   1
   2  -2 -16 782.401 107.110   1
  -2   2 -16 749.624 98.0239   6
   2  -2 -16 743.762 89.8354   6
  -2   2 -16 842.888 109.496   5
   2  -2 -16 502.024 80.6039   5
   2   2  16 735.860 104.980   4
  -2  -2  16 686.001 82.5537   4
  -2  -2  16 903.690 97.5948   3
   2   2  16 635.189 101.033   3
   2  -2 -16 472.607 66.1143   2
   2   2  17 14.3583 24.4791   1
  -2  -2  17 15.8841 19.1676   1
   2  -2 -17 14.8240 21.8956   1
  -2   2 -17 41.4836 28.8605   1
   2  -2 -17 25.3125 24.1252   1
  -2   2 -17 14.2063 17.1538   1
   2   2  17 13.6043 16.4316   1
  -2  -2  17 15.0192 22.1828   1
  -2   2 -17 32.6898 22.7581   6
   2  -2 -17 16.6697 20.1109   6
  -2   2 -17 26.3393 25.1008   5
   2   2  17-5.60985 14.3887   2
   2  -2 -17 6.44155 7.87253   2
   2  -2 -17 21.6848 19.5023   5
   2   2  17-13.0180 19.2392   4
  -2  -2  17 12.5192 13.1211   4
  -2  -2  17 18.5276 19.3613   3
   2   2  17 13.3583 19.7395   3
  -2   2 -18 14.0553 17.4558   1
   2   2  18 72.4636 35.1525   1
   2  -2 -18 31.2172 32.8237   1
  -2  -2  18 29.6247 25.5781   1
   2  -2 -18 26.3442 25.4347   1
  -2   2 -18 14.7297 25.4395   1
   2   2  18 41.4323 31.3955   1
  -2   2 -18 89.2630 30.3373   6
  -2   2 -18 40.8830 28.7345   5
   2   2  18 48.4721 20.6634   2
   2  -2 -18 73.5128 25.3939   5
   2   2  18 12.7219 19.2410   4
  -2  -2  18 26.5439 16.5436   4
   2   2  18 68.3817 35.1842   3
  -2   2 -19 14.2652 17.2637   1
   2   2  19 14.3890 30.0516   1
  -2  -2  19-15.9688 13.7089   1
  -2   2 -19 14.8665 25.3695   1
  -2  -2  19-14.3075 21.1677   1
   2  -2 -19 8.96750 18.7811   6
  -2   2 -19 22.1699 23.1792   6
  -2   2 -19 41.6209 28.9791   5
   2   2  19 24.8185 16.2324   2
   2  -2 -19 23.2590 16.2624   5
   2   2  19 12.2679 18.1736   4
  -2  -2  19 29.2497 19.7625   4
  -2  -2  19 19.9189 17.0477   3
   2   2  19 26.5877 22.6999   3
   2  -2 -20 30329.8 2371.42   5
  -2   2 -20 28383.4 2378.70   6
   2   2  20 25175.1 2377.44   4
  -2  -2  20 27207.7 2367.05   4
  -2  -2  20 31163.9 2382.18   3
   2   2  20 26401.8 2386.06   3
  -2   2 -20 23146.6 2387.09   1
  -2   2 -20 24951.8 2387.51   1
   2   2  21-11.0567 13.3253   4
   2  -2 -21-9.05164 7.73310   5
  -2   2 -21 10.9247 16.1188   6
  -2  -2  21-10.7978 13.0141   3
   2   2  21-13.1947 22.4703   3
  -2   2 -21-13.5472 0.67062   5
  -2  -2  22 13566.8 1464.07   4
   2   2  22 22383.7 1493.33   4
   2  -2 -22 10567.5 1461.67   6
  -2   2 -22 15913.6 1475.06   6
  -2  -2  22 15300.0 1474.48   3
   2   2  22 17382.5 1492.51   3
  -2   2 -22 24048.3 1512.90   5
  -2   2 -23 101.620 32.3092   6
   2  -2 -23 46.7461 25.3234   6
   2   2  23 173.542 41.8902   4
   2  -2 -23 48.2036 23.2961   5
  -2  -2  23 108.849 31.3934   4
  -2  -2  23 123.574 33.8656   3
   2   2  23 61.7195 27.0865   3
   2   2  24 7909.32 698.324   4
  -2  -2  24 7934.01 694.005   4
   2  -2 -24 6520.79 691.909   6
  -2  -2  24 6443.02 692.775   3
   2   2  24 6509.40 700.714   3
   2  -2 -24 6450.32 691.478   5
   2   2  25 50.1254 22.8607   4
   2  -2 -25 25.1672 17.9698   5
  -2   2 -25 36.0804 20.7268   6
   2  -2 -25 22.9796 17.7357   6
  -2   2 -25 102.948 34.1854   5
  -2  -2  25 51.9809 23.6798   3
   2   2  25 54.6446 24.9538   3
   2  -2 -26 174.335 37.7770   5
   2   2  26 280.451 46.3915   4
  -2   2 -26 184.924 39.9062   6
   2  -2 -26 133.613 34.1620   6
  -2  -2  26 194.671 39.7427   3
   2   2  26 131.605 39.0365   3
  -2   2 -26 177.576 45.0942   5
  -2   2 -27-8.44061 10.1854   5
  -2   2 -27 7.93670 11.7224   6
   2  -2 -27 12.2861 12.8275   6
   2  -2 -27 6.92172 11.8046   5
   2   2  27 7.27399 12.4031   4
  -2  -2  27 6.17456 10.5354   2
   2   2  27 19.4012 16.5285   3
   2   2  28 543.333 70.7847   4
  -2   2 -28 563.053 73.8297   5
  -2   2 -28 468.868 70.1367   6
   2  -2 -28 473.120 64.7176   6
   2   2  28 424.698 73.1373   3
   2   2  29 6.38121 9.42930   4
   2  -2 -29 5.70221 9.72808   5
  -2   2 -29 13.4972 14.0843   6
   2  -2 -29 4.99819 9.53435   6
  -2  -2  29 11.6977 12.2108   3
   2   2  29-8.03046 11.8560   3
  -2   2 -29 13.9024 13.2450   5
  -2   2 -30 3243.54 285.029   5
   2  -2 -30 2818.31 277.145   5
  -2  -2  30 2583.04 276.761   3
   2  -2 -30 2764.97 275.153   6
  -2   2 -30 2856.81 281.517   6
  -2   2 -31 5.67651 8.36831   5
   2  -2 -31-4.75927 8.10152   5
  -2   2 -32 6904.90 649.820   5
  -2   3  30 7.94344 9.58842   3
  -2   3  29 167.650 39.2252   3
   2  -3  29 133.964 26.7589   3
   2  -3  29 87.3626 23.9227   2
   2  -3  28 4.88232 9.29335   3
  -2   3  28 9.78214 16.6523   3
   2  -3  28 5.03169 9.57758   2
  -2  -3 -28-4.48754 7.64073   5
  -2   3  28 5.31392 9.04711   4
   2  -3  27-5.16156 6.21273   3
  -2   3  27 10.4988 17.8713   3
   2  -3  27 5.27061 10.0307   2
  -2  -3 -27 4.77485 7.03894   5
  -2   3  27-5.60706 10.6710   4
   2   3 -26 6.72713 11.4549   6
  -2   3  26 11.5394 21.9632   3
   2  -3  26 5.46633 10.4075   3
  -2   3  26-5.73768 6.91258   4
  -2  -3 -26 5.06014 6.09792   5
   2  -3  25-5.89626 10.0396   2
   2   3 -25-7.32107 13.9351   6
   2  -3  25-5.56469 10.5931   3
  -2   3  25-12.5876 21.4282   3
  -2   3  25-6.07508 12.6675   4
  -2  -3 -25 5.37970 10.2411   5
   2  -3  24 12.7073 15.2956   2
   2   3 -24-7.96471 13.5582   6
  -2   3  24 13.5706 20.0057   3
   2  -3  24 5.90740 10.0564   3
  -2   3  24 6.16297 11.7296   4
  -2  -3 -24-5.71505 9.72899   5
   2  -3  23 13.5555 15.2675   2
   2   3 -23 8.66348 18.0659   6
   2  -3  23-6.28960 9.28038   3
  -2  -3 -23 6.07509 8.96446   5
  -2   3  23 6.55689 11.1683   4
  -2  -3 -22-4.72400 8.04552   6
   2   3 -22-9.40730 13.8704   6
   2  -3  22 13.0932 11.1468   3
  -2   3  22-15.0406 25.6039   3
  -2  -3 -22 6.48437 7.80928   5
   2  -3  21 90.9743 30.1370   2
   2   3 -21 68.8491 34.3295   2
  -2  -3 -21 23.6780 15.1284   6
   2   3 -21 79.5830 29.9025   6
   2  -3  21 69.9590 25.9248   3
  -2   3  21 30.6349 29.7275   3
  -2  -3 -21 83.2628 24.3295   5
  -2   3  21 58.1709 21.3362   4
   2  -3  20 8.21267 18.4945   2
  -2   3  20-7.79876 13.2766   4
  -2  -3 -20-4.81985 10.0501   6
   2   3 -20-10.6914 18.2001   6
   2  -3  20 7.38512 12.5725   3
  -2   3  20-15.1777 12.9193   3
  -2  -3 -19 389.383 64.9490   6
   2   3 -19 751.430 96.2503   6
  -2  -3 -19 597.770 79.2261   5
  -2   3  19 532.697 78.0371   4
   2  -3  19 652.572 84.8072   2
   2   3 -19 465.514 86.8832   2
   2  -3  19 633.539 81.7491   3
  -2   3  19 423.754 88.9764   3
  -2   3  18 17.3960 18.1755   4
  -2  -3 -18 17.2472 16.4583   5
  -2  -3 -18 10.1366 12.2633   6
   2   3 -18 35.9388 22.8323   6
   2  -3  18-8.47140 16.1695   3
  -2   3  18 13.6606 23.2862   3
   2  -3  18 28.2699 21.2556   2
   2   3 -17 79.7967 39.3983   1
   2   3 -17 75.4310 34.9443   2
   2  -3  17 113.669 38.3214   2
  -2  -3 -17 108.983 25.3373   6
   2   3 -17 87.0755 34.5992   6
  -2  -3 -17 65.0755 28.7657   5
  -2   3  17 136.746 35.7807   4
  -2   3  17 116.679 51.8905   1
   2  -3  17 91.0592 29.2753   3
  -2   3  17 49.7789 29.3515   3
   2   3 -16-14.7883 28.1463   1
   2  -3  16-19.6253 23.6246   1
   2   3 -16 12.1212 17.8720   2
  -2  -3 -16 5.51065 11.4936   6
   2   3 -16-12.7052 10.8190   6
  -2   3  16 9.88122 18.8085   4
  -2  -3 -16 10.0363 14.7992   5
  -2   3  16 15.2527 22.4876   1
   2  -3  16-8.93504 13.1762   1
   2   3 -16 8.75057 14.8994   1
  -2  -3 -16 13.3728 19.7168   1
   2  -3  16 9.79289 22.0546   3
  -2   3  16-11.0855 18.8732   3
   2   3 -15 85.1042 38.4705   1
  -2   3  15 67.3455 22.7026   1
  -2  -3 -15 54.9016 19.9469   1
   2  -3  15 140.809 52.1112   1
   2  -3  15 37.4167 30.3985   2
   2   3 -15 24.6937 21.5480   2
   2   3 -15 50.9990 27.0023   6
  -2   3  15 42.9291 29.2740   4
  -2  -3 -15 43.5407 26.6317   5
   2  -3  15 50.9571 25.4870   1
  -2   3  15 13.9788 12.8121   1
   2   3 -15 37.8298 18.6160   1
  -2  -3 -15 71.8116 27.3673   1
   2  -3  15 42.1648 22.4844   3
  -2   3  15 69.8573 28.5689   3
   2   3 -14 64.6636 29.1557   1
  -2   3  14 6.47728 9.65010   1
  -2  -3 -14 20.6223 13.1566   1
   2  -3  14 31.8274 30.3183   1
   2   3 -14 47.3685 28.5418   2
   2  -3  14 39.7081 31.8938   2
   2   3 -14 12.5665 30.2836   6
  -2   3  14 22.4978 16.6414   4
  -2  -3 -14 11.7861 17.4306   5
  -2   3  14-13.2023 22.5166   1
   2  -3  14-7.90705 13.5318   1
   2   3 -14 9.59842 14.2184   1
  -2  -3 -14 21.7552 18.5686   1
   2  -3  14 11.3300 19.3366   3
  -2   3  14 8.60901 18.0022   3
  -2  -3 -13 100.285 31.2743   1
   2  -3  13 129.285 46.9999   1
   2  -3  13 230.909 59.8748   2
   2   3 -13 341.052 59.9782   6
  -2  -3 -13 132.040 33.1096   6
  -2  -3 -13 179.471 50.2749   5
   2  -3  13 249.892 43.9007   1
   2   3 -13 114.322 38.0681   1
  -2  -3 -13 235.224 46.3091   1
   2  -3  13 134.806 44.7933   3
  -2   3  13 191.987 39.3365   3
   2   3 -12 11.0344 18.9017   1
  -2  -3 -12 12.8484 14.6201   1
  -2   3  12 18.5756 16.7988   1
   2  -3  12 13.0790 19.3964   1
   2  -3  12 15.5880 23.0764   2
   2   3 -12 58.1422 28.0730   2
  -2  -3 -12 11.4999 13.1196   6
   2   3 -12 35.7038 22.7484   6
  -2   3  12 40.0606 30.1442   4
  -2  -3 -12 13.9058 16.8709   5
  -2   3  12 11.8771 17.6362   1
   2   3 -12 45.1724 24.4077   1
   2  -3  12 13.1095 22.4154   3
  -2   3  12 34.0606 19.3454   3
  -2  -3 -11 320.726 49.7947   1
   2   3 -11 343.486 63.6089   1
   2   3 -11 224.919 58.4341   6
  -2  -3 -11 341.165 48.5380   6
   2  -3  11 298.981 78.3401   2
   2   3 -11 250.014 62.7267   2
  -2   3  11 421.775 81.3042   4
  -2  -3 -11 588.257 90.5124   5
  -2   3  11 402.050 55.0256   1
   2  -3  11 328.665 51.5986   1
  -2   3  11 371.827 69.6642   1
  -2  -3 -11 325.970 56.1593   1
   2   3 -11 296.611 56.3739   1
  -2   3  11 316.518 50.5101   3
   2  -3  11 307.131 69.9571   3
  -2  -3 -10 5.63683 9.59611   1
   2   3 -10-9.30142 13.7125   1
  -2   3  10-5.99178 12.4923   1
   2  -3  10 11.7145 22.2949   1
  -2  -3 -10-3.93629 8.86490   6
  -2  -3 -10 8.41868 11.3301   6
  -2   3  10-7.79259 9.38056   5
   2  -3  10 17.3799 29.5847   2
   2   3 -10 11.3702 23.7049   2
  -2   3  10-15.3237 29.1635   4
  -2  -3 -10 16.7252 14.2356   5
   2  -3  10-15.0830 25.6750   3
  -2   3  10-5.44093 9.26267   3
   2   3 -10-7.91076 16.4928   1
   2  -3  10 6.24358 11.8832   1
  -2   3  10-11.4505 13.7831   1
  -2  -3 -10-7.68373 11.3279   1
  -2   3   9 623.251 99.0803   1
  -2  -3  -9 658.982 87.0812   1
  -2   3   9 704.379 83.2905   1
   2  -3   9 662.549 82.8955   1
   2   3  -9 735.800 89.2582   1
   2   3  -9 619.295 90.6576   1
   2  -3   9 627.880 98.4370   1
  -2  -3  -9 740.082 76.1095   6
  -2  -3  -9 655.076 76.2536   6
  -2   3   9 795.176 93.4378   5
   2  -3   9 747.402 119.678   2
   2   3  -9 486.020 94.4022   2
  -2   3   9 829.364 126.208   4
  -2  -3  -9 742.414 124.133   5
  -2   3   9 515.177 77.1809   3
   2  -3   9 630.340 115.346   3
   2  -3   8 44.8559 24.5432   1
  -2  -3  -8 79.6313 21.2262   1
   2   3  -8 49.0980 24.2770   1
  -2   3   8 96.9403 23.4618   1
  -2  -3  -8 94.2146 18.2233   6
   2   3  -8 123.394 35.9975   6
  -2  -3  -8 74.2010 18.1034   6
  -2   3   8 50.7225 22.8413   5
   2   3  -8 59.8822 27.9844   2
  -2   3   8 53.4883 37.9138   4
   2  -3   8 66.9083 38.4001   3
  -2   3   8 68.1109 20.8087   3
   2  -3   8 82.2603 23.5793   1
  -2   3   8 78.9937 32.7191   1
   2   3  -8 124.936 31.0347   1
   2  -3   7 1193.20 159.498   1
   2  -3   7 1245.28 140.218   1
  -2  -3  -7 1331.22 137.100   1
   2   3  -7 1742.02 155.795   1
  -2   3   7 1341.01 159.511   1
  -2  -3  -7 1449.50 152.175   1
   2   3  -7 1300.79 147.854   1
  -2   3   7 1447.66 141.379   1
  -2  -3  -7 1258.56 130.731   6
   2   3  -7 1623.06 157.226   6
  -2   3   7 1370.54 155.308   5
  -2  -3  -7 1689.92 208.028   5
   2  -3   7 1543.49 190.874   2
  -2   3   7 1460.57 192.954   4
   2  -3   7 1153.90 121.553   4
  -2   3   7 1172.35 135.271   3
   2  -3   7 1160.85 174.891   3
   2   3  -7 1338.87 166.186   2
   2   3  -6 46.2189 18.0255   1
   2  -3   6 41.3663 19.0597   1
  -2   3   6 21.4162 20.6015   1
  -2  -3  -6 38.2279 18.6512   1
  -2   3   6 34.6333 16.5713   1
  -2  -3  -6 14.4388 12.6544   1
   2  -3   6-11.3552 23.8650   1
   2   3  -6 7.73158 13.5027   1
  -2  -3  -6 39.9169 13.6181   6
   2   3  -6 17.0741 14.8422   6
  -2   3   6 27.6364 23.7146   5
  -2  -3  -6 60.8307 15.2274   6
   2  -3   6 16.5309 31.6052   2
   2   3  -6 75.9559 32.4642   2
  -2   3   6 59.6424 44.8699   4
  -2  -3  -6 22.8687 33.8472   5
   2  -3   6 27.1419 10.4957   4
  -2   3   6 32.5564 13.3068   3
   2  -3   6-15.9063 13.8706   3
  -2  -3  -5 577.185 71.1750   1
   2  -3   5 590.895 75.8655   1
   2   3  -5 621.457 76.3120   1
  -2  -3  -5 649.413 81.8540   1
   2  -3   5 488.750 84.3747   1
  -2   3   5 695.658 77.6064   1
  -2  -3  -5 523.691 66.8857   6
   2   3  -5 459.571 75.9007   6
  -2  -3  -5 559.793 64.9968   6
  -2   3   5 645.336 87.6973   5
   2  -3   5 814.467 116.191   2
   2   3  -5 604.014 98.2561   2
  -2   3   5 708.762 123.537   4
  -2  -3  -5 1018.48 149.598   5
   2  -3   5 558.699 62.8185   4
  -2   3   5 515.555 63.4987   3
   2  -3   5 640.420 107.059   3
  -2  -3  -4 75.8542 21.9493   1
   2   3  -4 79.0439 25.5917   1
  -2   3   4 96.8075 25.8146   1
   2  -3   4 60.7073 26.9049   1
  -2  -3  -4 84.8207 26.6068   1
   2   3  -4 23.9503 16.9502   6
  -2  -3  -4 79.6112 17.4229   6
  -2   3   4 102.049 34.4680   5
   2   3  -4 145.986 44.3879   2
   2  -3   4 132.424 45.7736   2
  -2   3   4 60.7624 42.8890   4
  -2  -3  -4 170.686 69.2396   5
   2  -3   4 89.3446 17.3381   4
   2  -3   4 70.3218 23.6591   1
  -2   3   3 1371.79 183.549   1
   2  -3   3 1486.12 184.022   1
   2  -3   3 1721.87 178.009   1
   2   3  -3 1902.04 179.503   1
  -2  -3  -3 1976.37 177.115   1
   2   3  -3 1688.27 178.981   1
  -2   3   3 1801.29 176.314   1
   2   3  -3 1855.39 183.815   6
  -2  -3  -3 1494.92 163.447   6
  -2  -3  -3 1612.36 236.298   5
  -2   3   3 1644.84 194.069   5
   2  -3   3 2121.43 211.359   2
   2  -3   3 1397.24 162.365   4
  -2  -3  -3 2070.76 198.299   4
   2   3  -3 1050.66 188.335   2
   2   3  -2 216.005 39.1832   1
  -2  -3  -2 146.362 32.7267   1
   2  -3   2 110.563 36.1692   1
  -2   3   2 187.551 42.0130   1
  -2   3   2 157.324 32.9396   1
  -2  -3  -2 194.658 36.4872   1
   2   3  -2 185.470 37.7490   1
   2   3  -2 209.780 42.0393   6
  -2  -3  -2 204.825 29.3098   6
   2  -3   2 227.276 50.7205   2
   2   3  -2 152.789 45.6032   2
  -2   3   2 164.267 58.3090   4
  -2  -3  -2 102.074 63.5341   5
  -2  -3  -2 161.415 43.0885   4
   2  -3   2 140.737 30.0085   3
   2  -3   2 201.323 42.2249   3
   2   3  -1 6.16110 11.7558   1
   2   3  -1 6.65939 11.3671   1
  -2   3   1 8.97872 13.2630   1
   2  -3   1 8.71454 12.8744   1
  -2  -3  -1 22.3342 13.4678   1
  -2   3   1 6.54564 7.92374   1
  -2  -3  -1 15.3108 13.0585   1
   2   3  -1 6.83725 8.27282   6
  -2  -3  -1 3.67492 6.31218   6
  -2   3   1 22.4916 21.4190   5
   2   3  -1-14.3069 21.1076   2
   2  -3   1 11.4610 19.5274   2
  -2   3   1 16.4027 31.2281   4
  -2  -3  -1-25.1770 42.8652   5
   2  -3   1 3.94077 6.76093   3
   2   3  -1-12.5729 15.1569   3
  -2  -3  -1 10.6774 18.1948   4
   2  -3   1 21.7979 18.5716   3
   2  -3   0-8.63819 16.4401   1
   2   3   0 5.78647 8.53095   1
  -2   3   0-6.99656 8.42215   1
   2   3   0-5.95286 8.77621   1
  -2  -3   0 5.33491 11.1227   1
  -2  -3   0-5.17752 9.85418   1
  -2   3   0-9.32907 13.7531   1
   2   3   0 6.00606 8.85462   6
  -2   3   0 11.3227 9.63751   5
   2   3   0 14.2741 24.2979   2
  -2   3   0 13.9580 23.7600   4
  -2  -3   0 23.9953 28.8822   5
   2   3   0-12.9537 15.5922   3
  -2  -3   0 10.3294 19.6587   4
   2  -3   0 3.27495 8.36276   3
   2  -3   0 3.20719 9.45653   3
   2   3   1 5.66306 8.35816   1
   2  -3  -1 8.72559 12.8694   1
   2   3   1 5.17811 8.82363   1
  -2  -3   1 5.40251 10.2897   1
  -2   3  -1-7.37220 12.5557   1
  -2  -3   1 5.69789 10.8515   1
  -2   3  -1-9.32256 15.8743   1
   2  -3  -1-7.12890 12.1418   1
   2   3   1 11.1941 14.2969   6
  -2   3  -1-11.4706 13.8126   5
  -2  -3   1 9.14054 9.53669   5
   2   3   1 14.5359 27.6670   2
   2  -3  -1 19.4599 20.2890   2
  -2   3  -1 11.3280 28.9269   4
  -2  -3   1-21.8142 18.5707   5
   2   3   1-13.6388 20.1100   3
  -2  -3   1 29.7297 23.8596   4
   2  -3  -1 5.20945 8.00348   3
   2  -3  -1 3.93108 6.90943   3
   2   3   2 87.0676 26.2162   1
   2  -3  -2 135.676 37.2083   1
   2   3   2 97.1423 28.1053   1
  -2  -3   2 153.989 32.6187   1
  -2   3  -2 209.725 40.2688   1
  -2   3  -2 120.015 44.0243   1
  -2   3  -2 254.746 50.4412   6
   2   3   2 197.569 34.5045   6
  -2  -3   2 149.437 27.3563   5
  -2   3  -2 218.354 49.9530   5
   2  -3  -2 118.472 38.9989   6
   2  -3  -2 187.479 45.8740   2
  -2   3  -2 190.178 44.5134   4
   2   3   2 138.719 44.8475   3
   2  -3  -2 159.693 20.4814   3
   2  -3  -2 145.503 23.5554   3
   2   3   3 1614.05 174.272   1
  -2  -3   3 1706.35 178.535   1
   2   3   3 1916.31 173.379   1
   2  -3  -3 1716.47 189.008   1
  -2   3  -3 2069.54 199.434   1
  -2   3  -3 1726.56 183.136   1
   2  -3  -3 1242.25 185.440   6
  -2   3  -3 1482.74 191.686   6
  -2  -3   3 1457.16 162.086   5
  -2   3  -3 1729.20 193.880   5
   2  -3  -3 1474.38 179.258   2
  -2   3  -3 1924.37 182.219   4
  -2  -3   3 1760.63 186.572   4
   2   3   3 1719.95 200.719   3
   2  -3  -3 1475.05 156.620   3
   2  -3  -3 1710.84 157.089   3
   2   3   3 1970.72 210.843   2
   2   3   4 81.6542 22.7323   1
  -2  -3   4 92.6276 29.7325   1
   2  -3  -4 103.124 32.6410   1
  -2  -3   4 87.2674 24.0593   1
   2   3   4 51.6503 22.0612   1
  -2   3  -4 160.794 34.4629   1
  -2   3  -4 83.1293 37.3103   6
  -2  -3   4 86.1789 17.1316   5
  -2   3  -4 97.3405 31.5606   5
   2  -3  -4 79.8638 33.1840   6
   2  -3  -4 87.2816 27.3509   2
   2   3   4 42.8056 33.1107   2
  -2   3  -4 122.839 25.1648   4
  -2  -3   4 48.2821 23.1688   5
  -2  -3   4 68.8206 26.5943   4
   2   3   4 166.159 43.2375   3
   2  -3  -4 71.6109 15.3061   3
  -2   3  -5 782.002 95.5985   1
   2   3   5 636.001 77.7242   1
   2   3   5 502.470 69.4830   1
   2  -3  -5 751.406 97.2044   1
  -2  -3   5 720.160 85.8594   1
   2  -3  -5 593.659 79.9370   1
  -2   3  -5 655.492 83.9088   1
  -2  -3   5 559.202 74.6574   1
  -2   3  -5 499.752 88.6519   6
  -2  -3   5 512.578 71.2035   5
   2  -3  -5 541.560 90.6179   6
  -2   3  -5 546.142 86.9799   5
  -2  -3   5 543.873 61.0794   5
   2  -3  -5 598.447 79.3587   2
   2   3   5 639.708 101.667   2
  -2   3  -5 633.272 68.5836   4
  -2  -3   5 711.213 85.2418   4
   2  -3  -5 604.615 68.0382   3
  -2  -3   5 308.590 71.5185   3
   2   3   5 586.153 95.3811   3
   2  -3  -6 59.9324 28.2921   1
  -2   3  -6 9.69197 16.6609   1
   2  -3  -6 29.2119 15.4016   1
  -2   3  -6 56.6040 21.8877   1
  -2  -3   6 26.7667 19.0319   1
  -2   3  -6 44.5302 26.9001   6
  -2   3  -6 41.1093 23.2592   5
   2  -3  -6 21.8351 20.9073   6
  -2  -3   6 18.2883 6.17247   5
   2  -3  -6 20.5489 21.1478   2
   2   3   6 26.9269 28.1645   2
  -2  -3   6 29.9838 8.49427   5
  -2   3  -6 21.2426 10.6142   4
  -2  -3   6 23.3966 17.7149   4
   2   3   6 26.9032 23.0154   3
   2  -3  -6 22.5494 16.0821   3
  -2  -3   6 27.6499 17.6940   3
  -2   3  -7 1460.40 163.660   1
   2   3   7 1465.58 155.738   1
  -2  -3   7 1518.07 158.525   1
   2   3   7 1370.53 147.101   1
   2  -3  -7 1345.57 160.439   1
  -2  -3   7 1122.72 151.265   1
  -2   3  -7 1232.11 155.816   1
   2  -3  -7 1370.06 156.788   1
  -2   3  -7 1329.77 163.692   6
   2  -3  -7 1244.39 161.136   6
  -2   3  -7 1474.70 165.772   5
  -2  -3   7 1771.16 161.522   4
   2  -3  -7 1022.95 151.240   3
   2   3   7 1565.96 180.071   3
   2   3   7 1285.89 171.901   2
  -2  -3   7 1554.24 163.192   3
   2  -3  -8 66.0129 32.2105   1
   2   3   8 106.236 26.9675   1
  -2  -3   8 85.2121 26.8931   1
  -2   3  -8 93.8589 27.4021   1
  -2   3  -8 85.4576 33.4091   1
   2   3   8 74.8244 26.0679   1
  -2  -3   8 86.5094 28.0722   1
   2  -3  -8 112.148 27.9816   1
  -2   3  -8 30.8152 23.0166   6
  -2   3  -8 95.2505 29.3231   5
   2  -3  -8 136.030 33.8161   6
   2  -3  -8 126.538 28.9584   2
   2   3   8 75.4960 36.5069   2
  -2  -3   8 134.485 30.0984   4
   2  -3  -8 161.975 40.6809   3
   2   3   8 64.6786 30.3264   3
  -2  -3   8 47.7519 20.9344   3
  -2   3  -9 721.466 93.6825   1
   2   3   9 648.613 92.3614   1
  -2   3  -9 876.999 109.036   1
  -2  -3   9 766.207 99.3190   1
   2   3   9 704.826 91.3766   1
   2  -3  -9 694.080 99.8541   1
  -2  -3   9 608.679 91.9792   1
   2  -3  -9 828.459 95.5503   1
   2  -3  -9 755.279 98.8889   6
  -2   3  -9 769.519 102.952   6
  -2   3  -9 896.815 104.501   5
   2  -3  -9 579.297 83.6096   2
  -2  -3   9 868.069 95.5385   4
   2   3   9 750.612 109.615   3
   2  -3  -9 1082.42 114.626   3
  -2  -3   9 779.848 94.7427   3
   2  -3 -10 9.95879 16.9596   1
  -2  -3  10 16.0626 16.7512   1
   2   3  10 7.50862 15.6620   1
  -2   3 -10 7.33988 12.5043   1
  -2   3 -10-10.1566 17.2961   1
  -2  -3  10-9.32264 19.4423   1
   2   3  10 7.39497 16.6598   1
   2  -3 -10 6.90375 8.32496   1
  -2   3 -10 9.80895 11.8173   6
   2  -3 -10 8.05985 15.3473   6
   2  -3 -10 3.93157 12.5305   2
   2   3  10 10.8662 16.0266   2
   2   3  10-11.2603 19.1742   4
  -2  -3  10 6.27933 14.1489   4
   2   3  10 12.2660 20.8856   3
  -2   3 -11 365.260 64.4276   1
   2  -3 -11 306.907 50.2206   1
  -2  -3  11 380.548 63.0805   1
   2   3  11 248.246 50.1806   1
  -2   3 -11 252.092 52.3848   6
  -2   3 -11 325.640 56.6412   5
   2  -3 -11 331.925 55.3486   6
   2   3  11 324.488 59.7404   2
   2  -3 -11 214.213 39.5091   2
   2   3  11 488.778 74.4748   4
   2   3  11 495.586 74.0059   3
   2   3  11 379.444 59.4221   1
  -2   3 -11 310.671 52.4461   1
   2  -3 -11 378.802 64.4097   1
  -2  -3  11 267.521 52.0635   1
   2   3  12 9.82152 18.8076   1
  -2   3 -12 31.7993 18.0226   1
   2  -3 -12 20.3161 17.4164   1
  -2  -3  12 8.96790 15.4070   1
  -2  -3  12 22.7032 19.4351   1
   2   3  12 39.8509 20.4570   1
  -2   3 -12 10.6803 15.8819   1
   2  -3 -12 55.0944 19.5516   1
   2  -3 -12 21.4660 16.2469   6
  -2   3 -12 9.43659 16.1978   6
  -2   3 -12-9.09791 13.5728   5
   2   3  12 17.4266 18.2845   2
   2   3  12 24.1461 20.6565   4
  -2  -3  12 27.1216 14.7473   4
   2   3  12 34.3047 23.9303   3
   2  -3 -13 169.790 46.3163   1
  -2  -3  13 175.489 46.2681   1
  -2   3 -13 256.078 47.4410   1
   2  -3 -13 287.145 45.4721   1
  -2  -3  13 236.282 54.1036   1
   2   3  13 220.869 44.3968   1
  -2   3 -13 85.6255 32.7383   6
   2  -3 -13 292.124 45.8555   6
  -2   3 -13 259.510 48.3916   5
   2  -3 -13 137.423 26.9781   2
   2   3  13 323.324 49.6262   2
   2   3  13 299.091 60.1090   4
  -2  -3  13 168.184 36.1958   4
  -2  -3  13 209.078 37.7681   3
   2   3  13 161.938 43.6035   3
   2  -3 -14 22.8400 21.7596   1
   2   3  14 12.0345 14.5239   1
  -2   3 -14 9.10155 15.5289   1
  -2   3 -14 24.4923 20.8725   1
   2  -3 -14 29.5717 16.6812   1
  -2  -3  14 12.8538 10.9910   1
   2   3  14 9.02898 15.4057   1
   2  -3 -14 13.4313 14.0406   6
  -2   3 -14 9.39543 13.8908   5
   2  -3 -14 10.0666 6.92944   2
   2  -3 -14 4.43894 7.14673   2
   2   3  14-12.7921 18.8873   4
  -2  -3  14 4.88549 11.8083   4
  -2  -3  14 12.3537 13.9494   3
   2   3  14 34.0724 21.6407   3
   2   3  15 37.3709 24.4849   1
   2  -3 -15 74.0250 32.0910   1
  -2  -3  15 56.2155 29.3527   1
  -2   3 -15 76.7126 30.0562   1
  -2  -3  15 25.9935 20.1134   1
  -2   3 -15 52.3113 30.0785   1
   2   3  15 67.6564 30.2849   1
   2  -3 -15 58.7804 20.2056   6
  -2   3 -15 68.1709 25.6085   5
   2   3  15 24.5403 16.2578   2
   2  -3 -15 102.690 26.7671   5
   2   3  15 65.0725 31.9223   4
  -2  -3  15 90.4092 21.5387   4
   2   3  15 93.0028 34.8178   3
  -2  -3  15 43.7366 18.6692   3
  -2  -3  16-12.0484 20.5127   1
   2   3  16 12.6255 26.3244   1
   2  -3 -16-12.9075 19.0318   1
  -2   3 -16-10.2325 12.3225   1
  -2   3 -16-13.7274 20.2403   1
  -2  -3  16-13.0042 22.1395   1
  -2   3 -16 39.7575 22.3852   6
  -2   3 -16 10.1534 12.2273   5
   2   3  16-3.69140 10.4274   2
   2   3  16-13.0872 19.2966   4
  -2  -3  16 4.70837 9.82362   4
  -2  -3  16 6.38170 10.8700   3
   2   3  17 135.365 39.3367   1
  -2   3 -17 57.5899 34.2402   1
  -2   3 -17 169.463 41.2904   6
  -2   3 -17 157.689 38.4998   5
   2   3  17 112.305 20.8922   2
   2   3  17 52.1319 27.1387   4
  -2  -3  17 101.692 24.4319   4
   2   3  17 129.764 37.8390   3
  -2  -3  17 134.696 30.7035   3
  -2   3 -18-10.9669 18.6844   5
  -2   3 -18 10.2245 15.0929   6
   2  -3 -18 6.67091 9.86506   6
   2  -3 -18 6.41045 9.48235   5
   2   3  18 12.7383 21.6975   4
  -2  -3  18 5.05340 11.4062   4
   2   3  18 12.1720 17.9607   3
  -2  -3  18 22.9063 17.2115   3
  -2   3 -19 671.982 95.3514   5
   2  -3 -19 635.222 77.7605   5
  -2   3 -19 543.139 85.4438   6
   2  -3 -19 616.449 79.8466   6
  -2  -3  19 526.658 71.9787   4
   2   3  19 429.968 85.9507   4
  -2  -3  19 535.268 79.7247   3
   2   3  19 677.684 97.0210   3
  -2   3 -20 11.6951 19.9088   5
  -2   3 -20 10.5686 20.1146   6
   2  -3 -20-7.13108 12.1404   6
   2  -3 -20 6.68256 9.85337   5
   2   3  20-11.6820 17.2225   4
  -2  -3  20-6.03321 10.2719   4
   2   3  20-12.2997 14.8060   3
  -2  -3  20 16.4278 17.1255   3
  -2   3 -21 94.6998 32.3194   5
  -2   3 -21 74.0508 28.9852   6
   2  -3 -21 66.1710 24.8367   6
   2  -3 -21 35.8781 19.1095   5
   2   3  21 43.7665 28.4605   4
  -2  -3  21 74.0138 26.7991   4
   2   3  21 12.5123 16.0095   3
  -2  -3  21 84.5733 27.4749   3
  -2   3 -22 11.7762 14.1745   5
   2  -3 -22-7.53802 12.8314   6
  -2   3 -22-10.3418 12.4480   6
   2   3  22-10.2077 15.0479   4
   2  -3 -22-7.18464 12.2299   5
  -2  -3  22 21.6786 13.7525   4
  -2  -3  22 8.77936 12.9423   3
   2   3  22 12.5978 15.1634   3
   2  -3 -23-7.66222 11.3003   5
  -2   3 -23 22.9733 19.5557   5
   2  -3 -23 8.11125 15.4405   6
  -2   3 -23-10.0747 12.1310   6
  -2  -3  23 9.09318 13.4090   3
   2   3  23 12.5149 21.3057   3
   2   3  24 8.74500 12.8936   4
  -2   3 -24-10.9919 16.2055   5
  -2   3 -24-9.68257 14.2756   6
   2  -3 -24-7.97211 6.78897   6
  -2  -3  24 8.81647 7.50725   3
   2   3  24-12.2550 18.0674   3
   2   3  25-8.08040 11.9119   4
   2  -3 -25-8.07442 13.7445   5
  -2   3 -25 10.3397 17.6005   5
  -2  -3  25 8.66392 14.7479   3
  -2   3 -25-9.19290 13.5519   6
   2  -3 -25 8.08471 9.73120   6
   2   3  26 7.46378 15.5636   4
   2  -3 -26 7.51858 9.05525   5
   2  -3 -26 7.47369 11.0220   6
  -2  -3  26-7.86375 9.47048   3
  -2   3 -27 24.2948 18.2395   6
   2  -3 -27 6.44783 10.9816   6
   2   3  27-6.88553 11.7263   4
   2  -3 -27-7.02888 10.3681   5
  -2   3 -27 17.5593 14.9493   5
  -2  -3  27 6.29822 13.1355   2
  -2  -3  27-7.27313 10.7279   3
   2   3  27 10.5085 8.95122   3
  -2   3 -28-7.47307 11.0245   6
   2   3  28-6.38537 10.8774   4
   2  -3 -28 6.35843 10.8316   5
  -2   3 -28-7.98388 6.80810   5
  -2  -3  28-5.91381 14.2425   2
  -2  -3  28-6.51327 7.85093   3
   2   3  28-9.71260 8.27714   3
  -2   3 -29 158.972 34.3350   5
  -2   3 -29 164.551 33.8961   6
   2  -3 -29 122.903 28.0064   6
   2   3  29 213.093 40.9909   3
   2   3  29 136.645 31.8380   4
   2  -3 -29 168.544 32.0529   5
   2  -3 -30 5.28380 6.37801   5
   2  -4  29-4.58139 8.72901   2
   2  -4  28 342.962 49.0923   2
   2  -4  27 5.06495 8.62217   2
   2   4 -27-7.06316 8.50209   6
   2  -4  27-4.74829 8.08318   3
  -2   4  27-5.04561 6.07386   4
  -2  -4 -27 4.64898 5.59652   5
   2  -4  26 173.055 35.6405   2
   2   4 -26 171.341 39.3144   6
   2  -4  26 186.761 35.2868   3
  -2  -4 -26 273.362 38.0899   5
  -2   4  26 191.903 36.9850   4
   2  -4  25 11.4001 13.7300   2
  -2  -4 -25-5.30507 7.83492   5
   2   4 -25-8.55882 12.6260   6
   2  -4  25 20.9661 11.8126   3
  -2  -4 -24 4250.88 433.064   5
  -2   4  24 4631.23 437.408   4
   2  -4  24 4774.28 437.355   2
  -2   4  24 3357.13 448.955   3
   2  -4  24 4131.45 432.759   3
   2  -4  23 43.3441 18.5646   2
  -2   4  23 50.4690 21.0667   4
   2   4 -23 10.1426 15.3270   6
   2  -4  23 35.2434 16.1645   3
  -2   4  23 12.1347 20.9291   3
  -2  -4 -22 11280.0 1064.57   5
  -2   4  22 10995.5 1066.34   4
   2  -4  22 12932.5 1069.89   2
  -2   4  22 11199.4 1086.21   3
   2  -4  22 10006.6 1062.40   3
   2   4 -22 13296.6 1090.22   6
   2  -4  21 13.6478 17.5229   2
  -2   4  21 34.7225 17.8291   4
  -2  -4 -21 7.00755 10.4968   5
   2   4 -21 11.5845 14.0675   6
   2  -4  21 20.0545 16.1998   3
  -2   4  21 56.8097 29.0706   3
   2   4 -20 11587.8 1329.94   6
  -2  -4 -20 15595.9 1323.22   5
  -2   4  20 14797.2 1321.63   4
   2  -4  20 15288.6 1322.30   2
   2  -4  20 11454.4 1315.71   3
  -2   4  20 15011.5 1335.32   3
   2   4 -20 17104.4 1345.59   2
   2   4 -19 11.6706 17.4398   2
   2  -4  19 31.7531 21.5555   2
   2   4 -19-12.3298 18.3991   6
  -2   4  19 57.0888 28.1978   3
   2  -4  19 22.9632 17.4714   3
  -2   4  19 53.3766 21.7132   4
  -2  -4 -19 32.3475 18.4328   5
   2  -4  18 8.61011 16.4109   2
   2   4 -18-11.9636 17.6593   2
   2   4 -18 12.3756 14.9230   6
  -2  -4 -18-5.84360 11.1575   6
   2  -4  18 16.3859 13.9752   3
  -2   4  18 25.7778 16.3777   3
  -2   4  18 8.18866 17.0953   4
  -2  -4 -18 17.3530 12.8222   5
   2  -4  17 45.3510 26.9828   2
   2   4 -17 37.7105 24.1917   2
  -2  -4 -17 18.6061 19.7256   5
   2   4 -17 84.8256 31.1495   6
  -2  -4 -17 45.5607 18.7215   6
  -2   4  17 24.2675 18.5671   3
  -2  -4 -16 859.713 98.3550   5
  -2   4  16 804.312 95.4105   4
   2   4 -16 422.881 87.0667   2
   2  -4  16 652.142 92.7325   2
   2   4 -16 776.467 100.299   6
  -2  -4 -16 254.208 67.7840   6
  -2   4  16 430.228 75.5954   3
   2  -4  15 43.1310 27.6871   2
   2   4 -15 12.5101 23.9877   2
  -2   4  15 9.88320 14.8605   4
  -2  -4 -15 53.5079 27.4810   5
  -2   4  15 33.0275 29.7748   1
  -2  -4 -15 36.9859 18.4086   6
   2   4 -14 11440.8 962.391   1
  -2  -4 -14 10226.6 938.062   6
  -2  -4 -14 10163.4 964.101   5
   2  -4  14 11842.0 974.229   2
  -2   4  14 10445.5 962.676   4
  -2   4  14 8973.96 954.727   1
   2   4 -14 7701.32 956.229   2
  -2  -4 -13 9.36725 13.8643   6
   2  -4  13 38.2412 29.0061   2
   2   4 -13 27.7539 16.2916   1
   2  -4  13 11.3762 22.0492   1
  -2   4  13 90.7096 33.6899   4
  -2  -4 -13 24.9531 26.3438   5
  -2   4  13 75.7891 24.9844   3
  -2  -4 -13 21.0494 17.3989   1
  -2   4  13 10.0175 22.9408   1
  -2  -4 -12 10153.8 976.284   1
   2  -4  12 8988.44 989.277   1
  -2   4  12 9558.37 991.393   1
  -2  -4 -12 11482.3 969.533   6
   2   4 -12 13701.4 1001.48   6
   2  -4  12 11347.9 1016.96   2
   2   4 -12 10264.9 983.983   1
  -2   4  12 12327.4 1008.68   4
   2  -4  12 6943.67 988.673   3
  -2   4  12 10013.5 976.034   3
   2   4 -12 10502.0 1003.06   2
   2   4 -11 22.4095 16.8729   1
   2  -4  11 29.3036 20.4070   1
  -2   4  11 4.53232 6.81147   1
  -2  -4 -11 5.83667 10.0232   1
  -2  -4 -11 7.46818 11.9650   6
   2   4 -11 18.3922 22.1775   6
   2  -4  11 14.4088 27.4540   2
   2   4 -11 24.1542 23.0226   2
  -2   4  11 12.7356 26.5841   4
  -2  -4 -11 57.2701 32.2679   5
   2  -4  11 12.1654 20.7505   3
  -2   4  11 12.3385 11.8155   3
  -2   4  11 9.62417 11.6597   1
   2  -4  11 16.8789 10.7893   1
   2   4 -11 22.7815 15.8869   1
  -2  -4 -11 17.8709 14.4013   1
  -2   4  10 72300.7 5629.21   1
  -2  -4 -10 46712.6 5624.78   1
   2  -4  10 63532.5 5650.65   1
   2  -4  10 72749.6 5632.55   1
   2   4 -10 44476.9 5631.15   1
  -2  -4 -10 64615.8 5638.92   1
   2   4 -10 68100.8 5647.19   6
  -2   4  10 64576.1 5642.06   5
  -2  -4 -10 52134.9 5661.68   5
  -2   4  10 62659.1 5669.69   4
  -2   4  10 72728.9 5636.48   3
   2  -4  10 55502.2 5653.51   3
   2   4 -10 69484.0 5666.74   2
   2  -4   9 284.552 42.6314   1
  -2   4   9 331.733 42.2185   1
  -2   4   9 287.543 58.3101   1
   2   4  -9 153.819 43.3361   1
  -2  -4  -9 223.979 40.5725   1
   2   4  -9 207.727 41.8979   1
   2  -4   9 360.365 61.2895   1
  -2  -4  -9 199.649 42.1873   1
  -2  -4  -9 319.784 40.6480   6
   2   4  -9 351.805 54.2421   6
  -2   4   9 188.494 44.6722   5
   2  -4   9 154.880 58.1009   2
   2   4  -9 264.210 64.4031   2
  -2   4   9 264.124 62.2916   4
  -2  -4  -9 258.970 65.5266   5
  -2   4   9 292.948 46.4980   3
   2  -4   9 296.053 63.8688   3
  -2  -4  -8 531.008 67.9427   1
   2  -4   8 618.904 87.3008   1
   2  -4   8 464.706 64.7786   1
  -2   4   8 536.998 85.3237   1
  -2  -4  -8 729.981 78.2927   1
  -2  -4  -8 573.796 66.3476   6
   2   4  -8 589.401 80.4730   6
  -2   4   8 551.172 77.8947   5
   2  -4   8 559.897 100.494   2
  -2   4   8 442.269 87.4009   4
  -2  -4  -8 604.894 103.155   5
  -2   4   8 611.267 74.2175   3
   2  -4   8 542.177 88.1022   3
   2   4  -7 98.6941 28.4463   1
  -2  -4  -7 84.3326 26.3790   1
  -2  -4  -7 85.5454 20.0397   1
  -2   4   7 112.711 32.3290   1
   2   4  -7 59.8174 21.9026   1
   2   4  -7 109.237 32.9843   6
  -2   4   7 98.4441 31.4848   5
  -2  -4  -7 99.4664 21.5952   6
   2   4  -7 85.3266 36.8322   2
   2  -4   7 122.066 50.9386   2
  -2  -4  -7 82.6023 42.9460   5
  -2   4   7 140.326 25.9925   3
   2  -4   7 70.5238 14.4070   4
   2  -4   7 56.0641 32.8171   3
  -2  -4  -6 662.736 73.9245   1
   2  -4   6 538.436 73.3589   1
   2   4  -6 688.235 83.5227   1
  -2  -4  -6 720.389 84.2474   1
   2  -4   6 481.886 84.5974   1
   2   4  -6 653.604 81.6438   1
  -2   4   6 757.902 78.1713   1
  -2  -4  -6 649.020 78.7109   6
   2   4  -6 739.780 92.6288   6
  -2   4   6 762.662 93.9334   5
   2  -4   6 830.728 119.956   2
  -2   4   6 494.542 99.8312   4
   2  -4   6 633.947 69.0991   4
  -2  -4  -6 774.520 116.890   5
   2  -4   6 915.438 102.382   3
  -2   4   6 636.501 77.2006   3
   2   4  -6 929.779 113.392   2
   2   4  -5 23.0325 12.5190   1
   2  -4   5 39.2769 11.2221   1
  -2   4   5 23.8707 11.8574   1
   2   4  -5 5.51103 14.1781   1
  -2  -4  -5 17.4290 8.73844   1
   2  -4   5 24.9179 20.0701   1
  -2  -4  -5-4.96380 11.3115   1
  -2   4   5 7.47875 11.1606   1
   2   4  -5 33.7327 19.0692   6
  -2  -4  -5 5.07517 7.68021   6
   2  -4   5 13.9652 26.6345   2
   2   4  -5 63.7214 32.5867   2
  -2   4   5 38.6942 22.0239   4
  -2  -4  -5 16.1406 27.5296   5
   2  -4   5 7.35925 8.00238   4
   2  -4   5 7.23579 17.5050   3
   2  -4   4 2709.78 361.686   1
  -2   4   4 3448.71 360.534   1
   2  -4   4 3871.08 349.772   1
   2   4  -4 3777.82 350.226   1
   2   4  -4 3262.75 354.936   1
  -2  -4  -4 3573.55 352.665   1
  -2   4   4 3683.31 349.973   1
   2   4  -4 3005.28 361.082   6
  -2  -4  -4 3310.31 353.223   6
  -2  -4  -4 5252.76 428.559   5
  -2   4   4 4313.61 374.705   5
   2  -4   4 4105.08 390.776   2
  -2   4   4 3957.72 386.215   4
   2  -4   4 4426.55 364.267   3
   2   4  -4 3856.86 390.311   2
   2  -4   3 4.20568 11.3235   1
   2   4  -3 7.41437 7.73479   1
   2   4  -3-4.72984 8.05709   1
  -2   4   3 4.30139 9.69085   1
   2  -4   3 7.23521 8.71409   1
  -2   4   3 6.48387 12.3435   1
  -2  -4  -3 3.34810 7.54559   1
   2   4  -3 8.23329 14.0183   6
  -2   4   3-9.31443 15.8582   5
   2   4  -3 13.6006 23.1534   2
   2  -4   3-11.8869 24.7835   2
  -2  -4  -3-15.1327 25.7610   5
  -2   4   3 10.9867 18.7043   4
  -2  -4  -3 9.66308 16.4516   4
   2  -4   3 4.73339 10.6632   3
  -2   4   2 753.361 93.1545   1
   2  -4   2 788.537 85.2902   1
   2   4  -2 813.376 80.8995   1
   2  -4   2 725.159 94.3805   1
   2   4  -2 425.545 83.6959   1
  -2  -4  -2 910.543 80.9190   1
  -2   4   2 622.009 81.0887   1
   2   4  -2 653.333 92.6262   6
  -2  -4  -2 1165.37 134.408   5
  -2   4   2 748.003 100.779   5
   2  -4   2 616.688 107.215   2
  -2   4   2 728.453 102.221   4
  -2  -4  -2 766.523 102.805   4
   2  -4   2 731.606 83.3193   3
   2   4  -2 843.196 124.816   2
  -2   4   1 322.586 44.0903   1
  -2  -4  -1 326.936 40.6408   1
  -2   4   1 355.662 54.6569   1
   2   4  -1 266.660 49.5557   6
  -2   4   1 465.180 68.0339   5
   2   4  -1 515.809 85.4467   2
   2  -4   1 378.484 64.6972   2
  -2   4   1 330.771 61.1980   4
   2  -4   1 323.223 45.6982   3
   2   4  -1 272.628 61.2229   3
   2  -4   1 317.601 43.6469   3
   2   4  -1 316.329 41.1319   1
   2  -4   1 231.435 42.4734   1
  -2  -4   0 138620. 13063.5   1
  -2   4   0 134945. 13070.7   1
   2  -4   0 135386. 13064.8   3
  -2  -4   0 188806. 13134.1   5
  -2   4   0 149389. 13097.8   5
   2  -4   0 152576. 13094.7   2
  -2   4   0 146242. 13087.2   4
   2  -4   0 128453. 13068.9   3
  -2  -4   0 168895. 13099.8   4
   2   4   0 135842. 13099.4   3
   2  -4   0 151319. 13073.9   1
   2   4   0 145925. 13065.6   1
  -2   4   0 165808. 13087.5   1
  -2  -4   1 377.853 41.6635   1
  -2   4  -1 322.630 45.9889   1
   2  -4  -1 218.326 38.0085   3
   2  -4  -1 304.127 43.4853   3
  -2   4  -1 372.648 66.1067   5
   2   4   1 372.503 82.3181   2
   2  -4  -1 339.585 64.7948   2
  -2   4  -1 282.622 52.1876   4
  -2  -4   1 397.107 72.0673   5
  -2  -4   1 318.708 58.7599   4
   2   4   1 337.738 65.4358   3
   2  -4  -1 269.624 53.3926   1
   2  -4  -1 330.255 46.4715   1
   2   4   1 375.918 44.2006   1
  -2  -4   2 658.150 76.5367   1
   2  -4  -2 788.094 96.8650   1
   2   4   2 731.462 77.1854   1
  -2  -4   2 699.678 75.6360   1
   2  -4  -2 547.934 85.8320   1
  -2   4  -2 651.294 83.0356   1
   2   4   2 638.365 86.9266   6
   2  -4  -2 689.408 99.6357   6
  -2  -4   2 1001.23 113.867   5
  -2   4  -2 907.543 105.076   5
   2  -4  -2 678.701 95.7921   2
  -2   4  -2 676.070 87.5118   4
   2  -4  -2 624.135 76.6122   3
  -2  -4   2 702.878 94.4327   4
   2   4   2 786.952 108.951   3
   2   4   2 1035.54 133.034   2
   2  -4  -2 715.077 75.0738   3
   2  -4  -3-7.55300 12.8582   1
   2   4   3-3.28519 6.85141   1
  -2   4  -3-6.86434 13.0651   1
  -2  -4   3 4.03240 9.08215   1
  -2  -4   3 7.41281 8.34823   1
  -2   4  -3 5.44048 9.26274   1
   2  -4  -3-5.39701 10.2729   1
  -2   4  -3 10.9120 16.0872   6
   2  -4  -3-10.7567 15.8582   6
  -2   4  -3 9.92757 11.9508   5
   2   4   3 16.3054 33.9938   2
   2  -4  -3 7.94599 15.1235   2
  -2  -4   3-10.2059 15.0464   5
  -2   4  -3 11.0668 13.3219   4
  -2  -4   3 8.44322 12.4481   4
   2   4   3-12.3054 14.8126   3
   2  -4  -3 3.46795 7.23230   3
  -2  -4   4 3990.24 353.900   1
  -2   4  -4 4061.41 361.143   1
   2   4   4 3524.11 341.856   1
  -2  -4   4 4175.03 350.577   1
   2   4   4 3385.07 344.943   1
   2  -4  -4 2657.47 360.713   1
  -2   4  -4 3498.24 372.632   6
   2  -4  -4 3574.65 371.988   6
  -2   4  -4 3532.82 369.858   5
  -2  -4   4 3883.44 369.414   5
   2  -4  -4 3531.02 361.308   2
  -2  -4   4 3815.82 365.034   4
  -2   4  -4 3820.35 352.373   4
   2   4   4 3678.07 380.763   3
   2  -4  -4 3651.09 344.406   3
   2   4   4 3489.45 391.577   2
   2  -4  -4 3622.55 344.785   3
   2   4   5 23.0764 10.9362   1
  -2  -4   5 5.38889 10.3293   1
   2  -4  -5 11.5970 14.8565   1
  -2   4  -5 19.6407 13.7042   1
  -2   4  -5 6.06613 11.6100   1
  -2  -4   5 25.5464 13.1036   1
   2   4   5 3.92090 9.51862   1
  -2   4  -5 31.8662 22.1789   6
  -2   4  -5 9.74953 14.4250   5
  -2  -4   5 16.0510 9.14491   5
   2  -4  -5 10.1734 8.74565   6
   2  -4  -5 7.15100 12.2346   2
   2   4   5 63.5598 38.2718   2
  -2  -4   5 15.5736 17.5776   5
  -2   4  -5 8.60154 12.2024   4
  -2  -4   5-7.48278 11.0992   4
   2   4   5 12.4755 18.4321   3
  -2  -4   5 16.6351 12.3230   3
   2  -4  -5 14.8169 8.82317   3
  -2  -4   6 710.774 83.4909   1
   2   4   6 688.905 75.4240   1
  -2   4  -6 812.123 86.5763   1
   2   4   6 658.092 74.9913   1
   2  -4  -6 665.355 84.7419   1
  -2  -4   6 738.806 81.4094   1
   2  -4  -6 413.034 81.5129   1
  -2   4  -6 490.083 82.7657   1
   2  -4  -6 742.036 95.4405   6
  -2   4  -6 528.545 87.4001   6
  -2  -4   6 587.156 67.3375   5
  -2  -4   6 686.989 84.4624   5
   2  -4  -6 651.839 84.3416   2
   2   4   6 732.050 110.507   2
  -2   4  -6 676.407 71.6202   4
  -2  -4   6 489.070 77.4892   4
   2   4   6 576.400 96.8658   3
   2  -4  -6 603.173 69.2328   3
  -2  -4   6 689.927 87.6350   3
   2  -4  -7 134.531 29.1929   1
  -2  -4   7 57.3652 21.4635   1
   2   4   7 89.2702 27.4914   1
  -2   4  -7 99.6030 28.5060   1
   2   4   7 86.1297 22.6045   1
  -2   4  -7 74.3350 26.2833   1
   2  -4  -7 128.234 30.2065   1
  -2  -4   7 7.30125 35.1818   1
  -2   4  -7 132.771 36.9296   6
  -2  -4   7 102.775 16.7387   5
  -2   4  -7 132.006 36.0962   5
   2  -4  -7 97.3490 34.3171   6
   2  -4  -7 91.7015 29.7882   2
  -2  -4   7 91.1950 26.3225   5
   2   4   7 36.5654 28.8545   3
   2  -4  -7 103.091 21.1609   3
  -2  -4   7 138.438 31.2905   3
  -2   4  -8 522.438 77.4830   1
   2  -4  -8 482.751 78.8741   1
   2  -4  -8 572.259 83.7483   6
  -2   4  -8 607.024 87.4710   6
  -2  -4   8 522.899 59.0717   5
  -2   4  -8 570.082 84.5029   5
   2  -4  -8 595.755 77.6493   2
   2   4   8 797.459 105.944   2
  -2  -4   8 596.190 77.4714   4
  -2  -4   8 544.198 77.2978   3
   2   4   8 675.779 96.1362   3
   2   4   8 633.463 73.2777   1
   2   4   8 708.280 84.3107   1
  -2   4  -8 677.129 84.6427   1
  -2  -4   8 537.590 73.5214   1
   2   4   9 227.365 46.9940   1
  -2  -4   9 234.303 41.0937   1
   2  -4  -9 268.361 47.9578   1
  -2   4  -9 184.244 42.7536   1
  -2  -4   9 134.343 49.5056   1
   2  -4  -9 235.955 40.1472   1
   2   4   9 295.487 42.8262   1
  -2   4  -9 187.999 44.5932   6
   2  -4  -9 238.350 48.2385   6
  -2   4  -9 313.370 53.8263   5
   2  -4  -9 282.367 44.3562   2
   2   4   9 418.904 73.6247   2
  -2  -4   9 253.821 44.5850   4
   2   4   9 288.580 57.5808   3
  -2  -4   9 260.809 44.7952   3
  -2  -4  10 49827.9 6128.18   1
   2   4  10 63224.3 6119.18   1
   2   4  10 47920.5 6123.07   1
   2  -4 -10 69679.9 6128.21   1
  -2   4 -10 65297.3 6118.04   1
  -2   4 -10 74247.8 6134.84   1
   2  -4 -10 71461.1 6129.47   6
  -2   4 -10 63830.2 6132.13   6
  -2   4 -10 74645.2 6136.18   5
  -2  -4  10 74939.7 6124.64   4
   2   4  10 75359.4 6148.30   3
   2   4  10 100307. 6155.57   2
  -2  -4  10 65444.7 6121.40   3
  -2  -4  11 23.2369 13.1728   1
   2   4  11-9.69997 11.7777   1
  -2   4 -11 11.0450 10.6237   1
   2  -4 -11 15.2844 16.0075   1
  -2   4 -11 9.23015 13.6947   1
   2   4  11 10.0285 12.8964   1
  -2  -4  11 20.9902 21.9349   1
   2  -4 -11 4.94365 9.53513   1
  -2   4 -11 26.9701 20.3032   6
  -2   4 -11 8.85034 13.1385   5
   2  -4 -11 22.0212 17.7384   6
   2  -4 -11 28.7897 14.1212   2
   2   4  11 16.6514 20.1023   2
  -2  -4  11 11.1361 13.4933   4
  -2  -4  11 24.3394 16.4502   3
   2   4  11 34.1972 27.4848   3
  -2   4 -12 10902.5 1011.98   1
  -2  -4  12 9543.36 1009.40   1
   2   4  12 12662.6 1017.90   1
   2  -4 -12 10762.7 1005.01   1
  -2   4 -12 9825.46 1002.93   6
  -2   4 -12 11658.2 1009.71   5
   2   4  12 11244.8 1019.62   4
  -2  -4  12 10630.4 991.110   4
   2   4  12 11422.1 1017.54   3
   2  -4 -12 10119.2 981.167   2
  -2  -4  12 9346.24 991.619   3
   2   4  12 12931.4 1002.80   2
  -2  -4  13 21.1554 24.3203   1
  -2   4 -13 43.4921 23.1939   1
  -2  -4  13 62.0988 19.8369   3
   2   4  13 43.3939 24.9177   3
  -2   4 -13 88.7882 26.6345   5
   2  -4 -13 58.1303 21.8500   6
   2  -4 -13 20.2711 12.7972   2
   2   4  13 38.6625 18.8572   2
   2   4  13 23.4241 20.5326   4
  -2  -4  13 91.0590 21.7568   4
   2   4  13 39.9155 25.9485   1
   2  -4 -13 64.8729 25.4221   1
  -2   4 -14 8406.01 926.707   1
   2  -4 -14 7140.15 917.183   1
   2  -4 -14 9441.40 911.299   6
  -2   4 -14 9613.54 921.225   6
  -2   4 -14 11430.1 929.024   5
   2   4  14 12356.7 947.435   4
   2   4  14 9906.25 930.476   3
   2   4  14 10640.8 906.254   2
  -2  -4  14 9439.82 908.556   3
   2   4  15 39.4323 22.4806   1
  -2   4 -15 35.7249 21.7911   6
   2  -4 -15 35.8402 17.9655   6
  -2   4 -15 91.2112 29.2628   5
   2   4  15 34.7398 15.2036   2
   2   4  15 37.1122 26.0333   4
   2  -4 -15 32.3910 20.1941   5
  -2  -4  15 41.1213 15.2669   4
  -2  -4  15 37.3122 15.4593   3
   2   4  15 20.9192 20.2199   3
   2   4  16 887.932 115.941   4
  -2  -4  16 604.036 79.9932   4
  -2   4 -16 788.351 99.8481   6
   2  -4 -16 638.905 85.8976   6
  -2  -4  16 849.327 89.5338   3
   2  -4 -16 768.630 91.4382   5
  -2   4 -17 67.9692 26.6645   5
   2  -4 -17 78.1494 22.4062   6
  -2   4 -17 80.9692 27.0481   6
   2  -4 -17 72.2811 21.1788   5
   2   4  17 24.9679 21.9001   4
  -2  -4  17 31.0092 14.9644   4
  -2  -4  17 48.6338 18.5827   3
  -2   4 -18 9.95363 16.9808   5
   2  -4 -18 27.5079 14.8501   6
   2  -4 -18 6.01695 10.3040   5
   2   4  18 12.2633 23.3661   4
  -2  -4  18 3.99280 9.67776   4
  -2  -4  18 11.2829 11.8152   3
   2   4  18 10.6073 15.6776   3
   2   4  19 11.8599 20.7028   4
   2  -4 -19 55.1974 18.7643   6
  -2   4 -19 37.3891 22.9647   6
   2   4  19 54.3602 28.1365   3
  -2  -4  19 58.5966 20.4696   3
  -2   4 -19 51.4485 23.6204   5
   2   4  20 12206.5 1432.12   4
  -2   4 -20 13993.9 1429.49   6
   2  -4 -20 15176.1 1416.85   6
  -2  -4  20 18141.3 1425.72   3
   2   4  20 15039.1 1437.46   3
  -2   4 -20 15651.1 1437.73   5
   2  -4 -20 15925.3 1418.19   5
   2  -4 -21 23.2697 14.2025   5
   2   4  21 21.2720 20.3794   4
  -2   4 -21 9.56519 14.2975   6
   2  -4 -21 46.0532 17.8231   6
   2   4  21 10.9997 9.65582   3
  -2   4 -21 10.8146 13.2300   5
   2   4  22 12828.5 1161.59   4
  -2   4 -22 11610.8 1156.78   6
   2  -4 -22 12529.0 1144.80   6
   2   4  22 12083.7 1164.79   3
  -2   4 -22 11675.4 1161.05   5
   2  -4 -22 12689.1 1146.09   5
   2  -4 -23 30.4511 15.1071   5
   2   4  23 36.6627 22.3635   4
  -2   4 -23 46.2446 19.6234   6
   2  -4 -23 60.1913 22.0382   6
   2   4  23 11.3701 19.6946   3
  -2   4 -23 43.4197 22.9217   5
   2   4  24 4914.05 417.187   4
  -2   4 -24 3705.55 409.412   6
  -2  -4  24 4579.24 409.224   3
   2   4  24 4412.04 426.913   3
   2  -4 -24 4032.19 403.659   5
  -2   4 -24 3131.55 409.422   5
   2   4  25 23.1281 17.4114   4
   2  -4 -25 20.1257 12.8369   5
  -2   4 -25 10.2069 19.4710   5
   2  -4 -25 13.0850 12.5226   6
  -2   4 -25 17.3433 12.8529   6
  -2  -4  25 14.4801 10.7561   3
   2   4  25-11.2901 13.6547   3
   2   4  26 247.226 41.2184   4
   2  -4 -26 100.509 29.3314   5
  -2   4 -26 202.712 43.5864   5
  -2   4 -26 156.349 35.6792   6
   2  -4 -26 100.389 29.3024   6
  -2  -4  26 57.2141 24.2779   3
   2   4  26 176.399 43.6553   3
  -2   4 -27 15.4313 13.1338   6
   2  -4 -27-6.41686 7.72375   6
  -2  -4  27-6.07398 11.5597   2
  -2  -4  27-6.73736 11.4685   3
   2   4  27-10.5987 18.0414   3
   2   4  27 19.4349 14.5881   4
   2  -4 -27-6.34185 9.34902   5
   2  -4 -28 297.440 45.5964   5
  -2  -4  28 356.899 49.8651   2
   2  -4 -28 211.878 42.7700   6
  -2  -4  29 5.11677 9.74908   2
   2  -5  26-4.70819 8.01496   3
   2  -5  26 9.99671 11.2559   2
   2  -5  25 40.2566 15.6112   3
   2  -5  25 5.09510 9.96385   2
   2  -5  24-5.38322 9.17169   2
   2   5 -24 9.76949 11.7655   6
   2  -5  24-5.30817 11.0733   3
  -2   5  24-5.45768 8.05493   4
  -2  -5 -24-5.37297 7.93020   5
   2  -5  23 188.262 37.0516   2
   2   5 -23 185.826 45.8064   6
   2  -5  23 210.137 38.1874   3
  -2   5  23 345.761 45.7021   4
  -2  -5 -23 232.031 39.9773   5
   2  -5  22-6.06090 11.5376   3
   2  -5  22-5.85924 9.97696   2
  -2   5  22 6.15248 11.7118   4
  -2  -5 -22-6.21456 7.48447   5
   2  -5  21 19.4542 14.9419   3
   2  -5  21 31.2879 16.2885   2
  -2  -5 -21 39.9171 18.1836   5
  -2   5  21 46.0404 18.8343   4
   2  -5  20 13.4247 13.9958   2
   2   5 -20-10.8399 13.0495   6
   2  -5  20-6.93585 13.2020   3
  -2  -5 -20-7.12861 12.1367   5
   2  -5  19 137.318 35.8770   2
   2   5 -19 222.964 45.8898   6
   2  -5  19 170.102 36.0210   3
  -2   5  19 171.768 38.4731   4
  -2  -5 -19 152.049 35.1075   5
   2  -5  18-7.56607 11.1803   2
   2   5 -18-10.7226 18.2686   2
   2   5 -18-10.4726 19.9458   6
   2  -5  18-7.93177 16.5541   3
  -2  -5 -18-8.12624 9.81155   5
  -2   5  18-7.98761 11.8003   4
   2  -5  17 8.21104 18.5145   2
   2   5 -17 50.2135 24.1947   6
  -2   5  17 7.46907 15.6006   3
   2  -5  17 8.40792 16.0299   3
  -2   5  17-8.53499 12.6181   4
  -2  -5 -17 8.63865 12.7705   5
   2  -5  16-8.93404 15.2083   2
   2   5 -16-11.4064 21.7084   2
   2   5 -16 9.58490 14.1304   6
  -2   5  16-7.10502 14.8131   3
   2  -5  16-9.06188 10.9082   3
  -2   5  16 9.09203 7.73949   4
   2  -5  15 9.72506 16.6000   2
   2   5 -15 11.7003 14.1369   2
   2   5 -15 45.6841 20.6114   6
   2  -5  15 9.47533 11.4714   3
  -2   5  15 6.78950 10.0844   3
  -2  -5 -15-9.90390 14.6519   5
  -2   5  15 19.2874 20.1428   4
   2   5 -14-12.3432 14.8633   2
   2  -5  14 10.5740 18.0046   2
  -2  -5 -14-10.4382 12.5716   5
  -2   5  14-10.1692 14.9975   4
   2   5 -14-8.73027 18.2060   6
  -2   5  14 6.65483 11.3364   3
   2   5 -13 1315.68 126.124   6
  -2  -5 -13 1066.92 104.661   6
  -2  -5 -13 803.084 121.494   5
   2  -5  13 1141.03 135.188   2
  -2   5  13 733.765 120.475   4
  -2   5  13 978.046 112.699   3
   2   5 -13 761.346 126.750   2
   2  -5  13 527.901 110.840   3
  -2   5  12 7.58958 12.9256   1
  -2  -5 -12 5.21756 8.89079   1
   2   5 -12 5.80399 11.0533   1
   2   5 -12-12.5055 15.0578   2
   2  -5  12 24.2490 25.2803   2
   2   5 -12 8.30677 17.3227   6
  -2  -5 -12-3.76113 7.85173   6
  -2   5  12 10.6542 18.1404   4
  -2  -5 -12 11.6577 9.93033   5
  -2   5  12-6.46485 12.3103   3
   2  -5  12 20.1814 22.7262   3
  -2   5  11 65.1271 25.8609   1
   2   5 -11 86.8773 23.0591   1
  -2  -5 -11 93.5759 23.4798   1
  -2  -5 -11 98.1590 21.7913   6
   2   5 -11 90.3991 35.6367   2
   2  -5  11 90.1200 40.2830   2
  -2  -5 -11 46.5770 29.1139   5
  -2   5  11 80.5665 23.7206   3
   2  -5  11 95.2419 31.3337   3
  -2  -5 -10 14.8794 11.9456   1
  -2   5  10 7.00952 10.3399   1
   2  -5  10 7.87620 9.48753   1
   2   5 -10 5.11257 8.71070   1
   2   5 -10-8.05135 11.8749   6
  -2  -5 -10 3.80023 9.71041   6
   2  -5  10 13.4497 16.1930   2
  -2   5  10-11.0137 13.2619   4
  -2   5  10 5.75807 10.9648   3
   2  -5  10 9.24253 15.7373   3
  -2   5   9 104.594 27.3245   1
   2  -5   9 75.4822 27.5121   1
  -2  -5  -9 71.7604 24.0294   1
   2   5  -9 111.772 26.0423   1
   2   5  -9 89.8959 28.6750   6
  -2  -5  -9 144.364 24.4429   6
   2   5  -9 39.4167 29.1010   2
   2  -5   9 96.4516 38.3647   2
  -2  -5  -9 99.6635 36.5135   5
  -2   5   9 87.7592 33.8027   4
  -2   5   9 156.154 28.1007   3
   2  -5   9 119.358 32.3156   3
   2   5  -8 13.6551 8.66659   1
   2  -5   8 7.35266 13.9957   1
  -2   5   8-5.87944 10.0116   1
   2   5  -8-8.30859 10.0042   6
  -2   5   8 7.08616 13.4886   5
  -2  -5  -8-4.22864 8.05210   6
   2   5  -8 13.6960 26.0668   2
   2  -5   8 13.8054 23.5014   2
  -2  -5  -8-11.8813 14.3035   5
  -2   5   8-11.1188 23.1819   4
  -2   5   8 15.2661 12.9958   3
   2  -5   8 7.94661 15.1259   3
   2  -5   7 207.739 42.7608   1
  -2   5   7 184.629 37.1957   1
  -2  -5  -7 141.210 27.0882   1
  -2  -5  -7 240.864 31.5628   1
   2   5  -7 322.899 50.9985   6
  -2   5   7 250.554 44.1605   5
  -2  -5  -7 219.566 36.8331   6
  -2   5   7 215.165 52.5691   4
  -2  -5  -7 218.375 56.4629   5
   2  -5   7 204.672 28.3165   4
   2   5  -6-8.42946 14.3489   6
  -2  -5  -6 5.32288 7.84692   6
   2  -5   6-12.9465 22.0379   2
   2   5  -6-14.1344 17.0129   2
  -2   5   6-10.2724 19.5499   4
  -2  -5  -6-11.4250 19.4479   5
   2  -5   6-6.54809 14.7452   3
   2  -5   6-6.71540 8.08311   1
   2   5  -6-3.75323 6.38894   1
  -2  -5  -6 4.35589 4.28104   1
  -2  -5  -6 1.59416 4.50019   1
   2   5  -5 420.352 51.4421   1
   2   5  -5 381.107 63.2746   6
  -2   5   5 416.081 65.9802   5
   2   5  -5 297.039 73.8368   2
  -2   5   5 456.046 75.5586   4
   2  -5   5 548.944 63.9748   3
   2  -5   5 482.564 62.9962   1
  -2   5   5 435.577 58.1451   1
   2   5  -5 444.020 53.8182   1
   2   5  -4 2.36064 5.68695   1
  -2   5   4 2.31659 4.41415   1
  -2   5   4 8.88376 8.45633   1
   2  -5   4 4.70670 9.81488   3
  -2   5   4 8.10734 11.9536   5
  -2  -5  -4 5.94114 11.3089   6
   2  -5   4-11.4324 23.8351   2
   2   5  -4 15.6195 23.0268   2
  -2  -5  -4-11.5556 17.0363   5
  -2   5   4-9.08281 15.4625   4
  -2  -5  -4-8.31396 18.7229   4
   2  -5   4 5.52418 5.26115   1
   2  -5   4-5.39725 11.2542   1
   2   5  -4 2.94992 5.02613   1
   2  -5   3 1286.99 125.074   1
   2   5  -3 1431.48 124.348   1
  -2   5   3 1427.11 136.329   1
   2   5  -3 670.456 119.790   1
  -2   5   3 1409.36 125.834   1
   2   5  -3 1375.99 147.151   6
  -2  -5  -3 2068.29 177.172   5
  -2   5   3 1803.69 156.689   5
   2  -5   3 1427.99 162.203   2
  -2   5   3 1533.38 153.861   4
  -2  -5  -3 1461.82 155.228   4
   2  -5   3 1559.46 135.981   3
   2   5  -3 1889.53 193.045   2
  -2   5   2 24.2937 8.41253   1
  -2   5   2 13.5346 11.6217   1
   2   5  -2 45.6642 21.5387   6
  -2   5   2 16.3974 15.6790   5
   2  -5   2 38.4193 25.8967   2
  -2  -5  -2 10.7064 18.2895   5
  -2  -5  -2 17.3823 16.6119   4
   2  -5   2 4.72907 5.89639   1
  -2   5   1 2.72661 5.70010   1
  -2   5   1 4.22965 7.21221   1
   2   5  -1-7.19769 12.2594   6
  -2   5   1 8.36122 10.0729   5
   2  -5   1 18.1574 18.9319   2
   2   5  -1-17.0812 25.1841   2
  -2  -5  -1 10.5058 15.4931   5
  -2   5   1 7.41276 16.6976   4
  -2  -5  -1 8.78688 14.9632   4
   2  -5   1 4.66004 8.87879   1
   2  -5   0 4.72723 6.96965   1
  -2   5   0 3.90783 9.40803   1
  -2   5   0-2.81142 4.78700   1
   2   5   0 7.04780 11.9975   6
  -2   5   0 8.60043 12.6790   5
   2   5   0-17.7220 21.3315   2
   2  -5   0-8.34410 20.0871   2
  -2  -5   0-9.97956 16.9878   5
  -2   5   0-6.95049 10.2468   4
  -2  -5   0-8.71935 16.5946   4
   2  -5   0-3.40217 8.19085   3
   2  -5  -1 2.88292 6.01215   1
   2  -5  -1-4.63231 9.65855   1
  -2   5  -1-3.73922 8.42141   1
  -2   5  -1-2.87602 4.89791   1
   2   5   1 20.6133 13.0776   6
  -2   5  -1 8.83591 13.0265   5
   2   5   1 18.1804 26.8014   2
   2  -5  -1-7.72967 11.3958   2
  -2  -5   1-9.62463 21.6736   5
  -2   5  -1 6.50427 11.0727   4
  -2  -5   1 8.54287 16.2590   4
   2   5   1-10.2541 17.4555   3
   2  -5  -1 6.80415 10.0316   3
  -2   5  -2 22.0465 10.8917   1
  -2   5  -2 9.29317 6.55531   1
   2  -5  -2 6.79623 8.74913   3
   2  -5  -2 9.44838 16.1226   6
  -2   5  -2 8.68642 12.8545   5
   2   5   2 18.3551 31.2648   2
  -2  -5   2 27.5749 19.1956   5
  -2   5  -2 18.5052 16.6400   4
   2   5   2 10.2298 12.3644   3
  -2  -5   2 16.4037 15.6498   4
   2  -5  -2 16.7434 12.8944   1
   2  -5  -2 6.44853 7.84286   1
  -2   5  -3 1250.31 133.108   1
  -2  -5   3 1302.09 123.892   1
   2  -5  -3 1533.82 135.771   1
  -2  -5   3 1462.36 127.071   1
  -2   5  -3 1598.56 133.880   1
  -2   5  -3 1703.46 161.695   6
   2  -5  -3 1379.19 152.164   6
  -2  -5   3 1692.50 164.849   5
   2   5   3 871.652 164.145   2
   2  -5  -3 1548.32 150.272   2
  -2   5  -3 1659.81 145.751   4
  -2  -5   3 1364.83 148.771   4
   2   5   3 1708.82 165.088   3
   2  -5  -3 1522.35 134.609   3
  -2   5  -4 4.24995 9.57061   1
  -2   5  -4 3.81461 5.62413   1
  -2  -5   4 3.64346 7.59641   1
  -2  -5   4 2.04962 5.51722   1
  -2   5  -4 9.65547 18.3760   6
  -2   5  -4 8.55487 10.2975   5
   2  -5  -4-8.84370 15.0542   6
   2   5   4-17.5437 25.8626   2
   2  -5  -4 7.04324 18.9568   2
  -2   5  -4-5.29478 10.0771   4
  -2  -5   4-8.23377 15.6703   5
   2   5   4-10.5824 15.6006   3
  -2  -5   4-7.48381 12.7395   3
   2  -5  -4 3.99549 9.61880   3
  -2  -5   5 151.184 46.9715   1
  -2   5  -5 486.650 71.4766   6
   2  -5  -5 236.236 56.4784   6
  -2   5  -5 493.623 69.4679   5
   2  -5  -5 416.951 61.4334   2
   2   5   5 544.946 93.4035   2
  -2  -5   5 331.780 61.6778   5
  -2  -5   5 492.806 63.7774   4
  -2   5  -5 484.935 56.7399   4
  -2  -5   5 483.704 65.6014   3
   2  -5  -5 506.114 54.3769   3
  -2  -5   5 358.334 47.9731   1
   2  -5  -5 436.250 52.9628   1
  -2   5  -6-4.88973 11.7713   1
  -2  -5   6 7.19644 12.2502   3
   2  -5  -6-8.69217 10.4626   6
  -2   5  -6 8.36043 12.3249   5
   2  -5  -6 6.51463 16.6342   2
   2   5   6-15.1382 25.7688   2
  -2  -5   6-6.75842 9.96330   5
  -2  -5   6-6.58974 12.5414   4
   2   5   6-1.45304 2.47443   1
   2   5   6 2.11665 5.09594   1
   2  -5  -6-3.88978 8.75942   1
   2  -5  -7 246.921 35.0560   1
   2   5   7 159.228 24.8050   1
   2   5   7 175.332 29.1656   1
  -2   5  -7 208.313 40.6783   5
   2   5   7 216.702 53.1177   2
   2  -5  -7 248.149 40.5686   2
  -2  -5   7 111.741 32.7637   5
  -2  -5   7 194.851 37.5886   4
  -2  -5   7 205.900 40.1417   1
  -2   5  -7 218.814 36.9933   1
   2  -5  -8 9.60553 9.18699   1
   2   5   8 4.12094 6.14491   1
  -2  -5   8 7.67562 17.3089   1
  -2   5  -8-6.44390 13.4659   1
  -2   5  -8 8.99179 10.8624   6
  -2   5  -8 8.32857 12.3125   5
   2   5   8 37.5818 31.9997   2
  -2  -5   8 4.90817 11.0910   5
  -2  -5   8 6.11440 7.41746   4
   2   5   8-10.6790 20.3447   3
  -2  -5   8 31.4346 15.1628   3
   2  -5  -9 133.576 30.7189   1
  -2   5  -9 132.713 33.8335   6
  -2   5  -9 199.641 39.1674   5
   2  -5  -9 142.336 34.0059   6
  -2  -5   9 176.868 38.6222   1
  -2   5  -9 151.252 34.5736   1
   2   5   9 140.390 43.2475   2
   2  -5  -9 196.973 35.4831   2
  -2  -5   9 160.129 31.1542   4
  -2  -5   9 111.856 27.0752   3
   2  -5 -10-6.41479 9.45871   1
   2   5  10-5.63804 10.7320   1
  -2   5 -10-8.65854 10.4239   6
  -2   5 -10-8.36782 10.0740   5
   2  -5 -10-7.14285 10.5318   6
  -2  -5  10 16.4883 19.8472   1
  -2   5 -10 7.97397 16.6253   1
   2  -5 -10-4.80508 11.5691   2
   2   5  10-9.77230 14.4075   2
  -2  -5  10 5.69162 11.8676   4
   2   5  10 10.2279 12.3125   3
  -2  -5  10 16.7058 13.4069   3
   2  -5 -11 80.0817 24.4260   1
   2   5  11 86.6635 25.3386   1
  -2   5 -11 33.2910 20.2574   6
  -2   5 -11 126.961 31.5159   5
   2  -5 -11 74.4313 24.2855   6
  -2  -5  11 58.4095 24.7775   1
  -2   5 -11 87.9205 29.0355   1
   2  -5 -11 84.5761 21.1392   2
   2   5  11 82.6335 28.3033   2
   2   5  11 138.643 37.5356   3
  -2  -5  11 119.912 24.8728   4
  -2  -5  11 69.6919 20.3233   3
   2   5  12 14.0545 13.3802   1
  -2   5 -12 8.18723 9.86313   6
   2  -5 -12-6.46170 12.3044   6
  -2  -5  12 5.17998 7.64719   3
   2   5  12 19.5876 18.6435   3
  -2  -5  12 5.06465 12.1991   4
   2   5  12-7.34571 12.5108   2
   2   5  13 1044.51 123.111   1
   2  -5 -13 1182.73 117.873   6
  -2   5 -13 931.152 117.462   6
  -2  -5  13 968.050 107.711   4
   2   5  13 1060.30 126.488   3
  -2  -5  13 946.520 108.181   3
   2   5  13 800.576 111.308   2
   2  -5 -14-5.70891 10.8649   6
  -2   5 -14 17.7885 15.1400   5
  -2   5 -14 7.90918 9.51992   6
  -2  -5  14 4.16439 11.7553   4
  -2  -5  14-4.76960 8.11893   3
   2   5  14-9.49670 11.4308   3
  -2   5 -15 35.5989 20.0686   5
   2  -5 -15 5.41532 9.27854   6
  -2   5 -15 15.7037 13.4074   6
   2  -5 -15 6.18075 10.5740   5
  -2  -5  15 18.8873 11.1873   4
  -2  -5  15 9.14027 8.76167   3
   2   5  15 9.50427 11.4886   3
   2  -5 -16 6.08178 8.96558   5
   2   5  16 11.2284 19.1133   4
  -2   5 -16 9.20736 15.6730   5
  -2   5 -16-7.88979 11.6309   6
   2  -5 -16 5.23933 9.97122   6
  -2  -5  16-4.52966 8.62061   3
   2  -5 -17 12.0224 12.5592   5
   2   5  17 11.2672 16.6302   4
  -2   5 -17 28.6641 18.2026   5
  -2   5 -17 7.96173 13.5777   6
   2  -5 -17 5.01370 7.43680   6
   2   5  17 19.3383 21.7889   3
  -2  -5  17 4.62687 8.84404   3
   2  -5 -18 5.62383 8.29573   5
   2   5  18-11.1464 9.49140   4
  -2   5 -18 9.86086 11.8727   5
   2   5  18 9.79084 8.33833   3
  -2  -5  18-4.64761 9.69379   3
  -2   5 -18-8.04196 6.85097   6
   2  -5 -18 14.4565 10.8552   6
   2  -5 -19 240.365 35.7125   5
   2   5  19 97.7488 34.7188   4
  -2   5 -19 130.476 33.8148   6
   2  -5 -19 122.499 26.3547   6
   2   5  19 129.403 37.4189   3
  -2  -5  19 110.706 25.4933   3
   2  -5 -20 5.20713 8.86488   5
   2   5  20-10.4275 8.87615   4
  -2   5 -20-10.6002 20.1742   5
  -2   5 -20-8.26864 12.1902   6
   2   5  20 9.78238 8.32714   3
  -2  -5  20-5.35846 9.12243   3
   2  -5 -21 20.6341 12.7360   5
   2   5  21 19.7259 20.7557   4
  -2   5 -21 65.3376 29.4449   5
  -2   5 -21 8.35026 12.6303   6
   2  -5 -21 38.0976 14.3225   6
  -2  -5  21 49.5085 17.7449   3
   2   5  21 9.99128 12.3540   3
   2  -5 -22-5.21591 9.92840   5
   2   5  22 27.6421 22.1818   4
  -2   5 -22 11.0669 13.3220   5
   2  -5 -22-4.80200 10.0129   6
   2   5  22-10.2008 12.2797   3
  -2  -5  22 11.1355 10.5979   3
   2  -5 -23 179.468 33.8480   5
   2   5  23 255.712 47.6152   4
  -2   5 -23 177.500 46.2543   5
  -2   5 -23 241.595 43.3136   6
   2  -5 -23 152.165 30.2165   6
   2   5  23 197.258 44.5534   3
  -2  -5  23 147.249 32.1559   3
  -2   5 -24 8.19859 9.87738   6
   2  -5 -24-5.00483 9.53435   6
   2   5  24 10.5114 17.8977   3
  -2  -5  24 11.6542 12.1557   3
   2  -5 -24 5.70942 8.42733   5
  -2   5 -25 7.97087 11.8425   6
   2  -5 -25 20.3183 12.3166   6
   2  -5 -25 16.5387 12.5013   5
   2  -5 -26-5.42145 7.99357   6
  -2  -5  26 11.8721 12.3764   2
   2  -6  23 43.1503 20.3919   3
   2  -6  22 6309.96 588.271   2
   2  -6  22 5830.67 588.513   3
   2   6 -22 6792.31 607.004   6
  -2   6  21-6.17568 9.10473   4
   2   6 -21 9.23412 15.7190   6
   2  -6  21 6.21035 7.47600   3
  -2  -6 -20 7526.74 723.622   5
  -2   6  20 7518.26 725.501   4
   2  -6  20 7665.26 723.210   2
   2  -6  20 6964.66 723.524   3
   2   6 -20 9404.40 742.083   6
   2  -6  19 6.60840 13.7804   2
   2   6 -19 8.67863 14.7760   6
   2  -6  19 7.14774 8.60859   3
  -2   6  19 7.06841 10.4243   4
  -2  -6 -19-6.72272 11.4475   5
   2  -6  18 6.93248 10.2202   2
   2   6 -18-8.54221 12.5931   6
   2  -6  18-7.59373 11.1949   3
  -2   6  18-7.48396 6.37050   4
  -2  -6 -18 7.11584 12.1132   5
   2  -6  17-7.54305 9.09229   2
   2   6 -17 16.3952 17.0972   6
   2  -6  17 24.6103 22.0845   3
  -2   6  17-7.93504 13.5160   4
  -2  -6 -17 7.68013 6.55478   5
   2  -6  16 172.756 38.5375   2
  -2   6  16 133.823 32.7920   4
  -2  -6 -16 105.095 29.4953   5
   2  -6  16 68.8621 28.4645   3
   2   6 -16 102.478 28.8567   6
  -2  -6 -15 16.9545 14.5516   5
   2  -6  15 27.6711 22.2833   3
   2   6 -14 6670.17 482.267   6
  -2  -6 -14 4106.63 472.804   5
  -2   6  14 4121.89 473.912   4
   2  -6  14 6972.71 497.990   2
   2  -6  14 2834.38 465.170   3
   2   6 -14 5930.61 494.287   2
   2   6 -13 11.2653 19.2200   2
   2  -6  13 10.6110 18.1089   2
  -2   6  13 9.28936 17.7266   4
  -2  -6 -13 9.41751 17.9698   5
   2   6 -13 22.2056 15.4859   6
   2  -6  13 18.6254 22.4561   3
   2   6 -12 5350.62 426.396   6
  -2  -6 -12 2292.36 409.512   5
   2  -6  12 6491.99 459.153   2
   2  -6  12 4660.05 429.281   3
   2   6 -12 6221.11 454.398   2
  -2   6  12 3476.06 420.696   4
  -2   6  11 28.3278 16.1187   4
  -2  -6 -11 9.74235 11.7884   5
   2   6 -11 12.3681 18.2726   2
   2  -6  11-11.9537 26.9447   2
   2  -6  11 17.4409 19.6741   3
  -2  -6 -10 21898.2 2504.05   5
   2  -6  10 26095.4 2518.74   2
  -2   6  10 26995.3 2509.01   4
   2   6 -10 28394.9 2529.94   2
   2   6  -9 60.2991 21.6309   6
  -2  -6  -9 46.9345 16.3024   6
   2   6  -9-14.1720 17.4981   2
   2  -6   9 25.4218 21.9852   2
  -2   6   9 119.270 31.4768   4
   2   6  -9 8.30392 9.04443   1
  -2   6   9 42.5035 13.2455   1
   2  -6   9 54.3613 25.8943   3
   2   6  -8 38.0413 18.8142   6
  -2   6   8 43.7476 17.3624   5
  -2  -6  -8 74.0587 19.3771   6
   2  -6   8 50.6330 30.7747   2
   2   6  -8 45.1457 28.9611   2
  -2   6   8 98.0508 31.5748   4
  -2  -6  -8 89.2349 29.5478   5
   2  -6   8 65.0073 27.1402   3
  -2   6   8 53.2367 14.5561   1
   2   6  -8 6.52514 7.72287   1
  -2   6   7 44.8636 19.7196   5
  -2  -6  -7 20.6892 12.5331   6
   2   6  -7 16.0273 19.3441   2
  -2   6   7 25.9524 19.5324   4
  -2  -6  -7 60.9476 24.4950   5
   2   6  -7 1.28258 3.89223   1
  -2   6   7 4.87238 7.32346   1
   2  -6   7 20.1667 15.2046   3
   2   6  -6 445.211 61.4200   6
  -2   6   6 350.552 55.5959   5
  -2  -6  -6 318.113 51.8870   6
   2  -6   6 509.376 80.0748   2
   2   6  -6 342.046 78.8108   2
  -2  -6  -6 406.710 59.2673   4
   2  -6   6 534.390 62.9960   3
  -2   6   6 312.590 43.2469   1
   2  -6   6 294.406 46.8180   1
   2  -6   5 7.12742 8.09107   1
  -2   6   5 1.75809 5.88660   1
   2   6  -5 15.4453 17.4208   6
  -2   6   5 13.3627 11.4200   5
  -2  -6  -5 6.01378 11.4916   6
   2  -6   5 55.3043 29.7877   2
  -2  -6  -5 29.4178 23.6285   5
  -2   6   5 7.94431 13.5624   4
  -2  -6  -5 14.1739 13.5270   4
   2  -6   5 15.4624 14.5858   3
   2  -6   4 2465.47 316.988   1
   2   6  -4 3413.74 339.100   6
  -2  -6  -4 3280.56 330.796   6
  -2  -6  -4 4828.44 362.455   5
  -2   6   4 3711.22 338.040   5
   2  -6   4 4262.00 359.532   2
  -2   6   4 3475.94 339.283   4
   2  -6   4 3734.53 329.008   3
  -2  -6  -4 3484.56 337.965   4
   2   6  -4 3059.64 374.981   2
   2  -6   3 2.61378 5.88586   1
  -2   6   3 1.07212 2.58109   1
   2   6  -3 7.44534 8.96166   6
  -2   6   3 7.10158 10.4690   5
  -2  -6  -3-6.21428 7.47990   6
   2   6  -3 19.8123 29.2068   2
   2  -6   3-9.32977 19.4506   2
  -2  -6  -3-9.47972 16.1366   5
  -2   6   3-7.35053 12.5123   4
  -2  -6  -3-7.35569 10.8436   4
   2  -6   3-4.27872 10.9250   3
   2   6  -2 821.611 90.5942   6
  -2  -6  -2 1021.63 109.409   5
   2   6  -2 583.844 116.319   2
   2  -6   2 842.733 96.3219   2
  -2   6   2 677.899 86.0127   4
  -2  -6  -2 852.414 91.3895   4
   2  -6   2 668.380 75.8686   3
   2  -6   2 385.462 64.8633   1
  -2   6   2 651.594 63.2364   1
   2  -6   1 4.60344 8.80030   1
  -2   6   1 102.691 13.1561   1
   2   6  -1 78.8619 25.9398   6
   2  -6   1 104.625 31.2782   2
   2   6  -1 108.427 58.7060   2
  -2  -6  -1 143.762 40.4582   5
  -2   6   1 68.8285 25.6443   4
  -2  -6  -1 52.6916 23.0751   4
   2  -6   1 88.2610 21.3529   3
  -2   6   0 52517.0 1106.59   5
  -2   6   0 51943.2 1098.14   4
   2  -6   0 52227.2 1042.65   3
  -2   6   0 53223.3 1000.11   1
  -2   6  -1 70.2709 24.4424   5
   2  -6  -1 164.553 35.6866   6
   2  -6  -1 114.109 30.7256   2
  -2  -6   1 101.953 32.0947   5
  -2  -6   1 163.382 33.6956   4
   2  -6  -1 80.2760 20.6052   3
   2  -6  -2 727.501 82.9811   3
  -2   6  -2 718.172 94.9312   5
  -2  -6   2 1067.98 113.790   5
   2  -6  -2 724.320 94.0225   2
  -2   6  -2 738.863 91.9373   4
  -2  -6   2 797.781 97.3992   4
  -2   6  -2 755.927 80.8737   1
  -2   6  -3 3.44691 7.18854   1
  -2  -6   3-6.84500 13.0284   3
   2  -6  -3-3.62524 6.90192   3
  -2   6  -3-7.28532 10.7414   5
   2  -6  -3 6.60964 11.2527   2
   2   6   3-20.5172 24.6964   2
  -2  -6   3 8.90286 10.7176   5
  -2   6  -3-5.74225 9.77641   4
  -2  -6   3 6.98893 11.8982   4
   2   6   3-9.13062 10.9917   3
   2  -6  -3-2.49467 6.37252   1
  -2   6  -4 2804.17 298.541   1
   2  -6  -4 3361.24 316.059   6
  -2  -6   4 3133.50 320.058   5
  -2   6  -4 3777.72 317.703   5
   2  -6  -4 3098.50 309.594   2
  -2  -6   4 3822.91 317.445   4
   2   6   4 3811.31 325.802   3
   2   6   4 3814.60 373.169   2
  -2  -6   4 3872.33 315.518   3
   2  -6  -5 5.20728 11.8601   1
  -2   6  -5 28.9202 13.7219   1
  -2   6  -5 33.7520 17.6811   6
  -2   6  -5 29.7087 17.9678   5
   2  -6  -5 22.3756 15.6509   6
   2  -6  -5-6.15464 13.9729   2
   2   6   5 17.1814 25.3907   2
  -2  -6   5 8.09370 16.9672   5
  -2  -6   5 12.6928 13.3500   4
   2   6   5 26.7692 18.6876   3
  -2  -6   5 19.5943 12.5569   3
   2  -6  -6 157.351 46.6052   1
  -2   6  -6 413.633 62.2458   6
   2  -6  -6 463.844 62.3496   6
  -2   6  -6 336.916 56.2089   5
  -2   6  -6 351.546 53.0346   1
   2  -6  -6 350.141 53.4296   2
   2   6   6 287.417 73.3942   2
   2   6   6 287.660 57.9926   3
  -2  -6   6 345.370 53.7956   4
  -2  -6   6 452.443 57.4898   3
   2  -6  -7 6.35749 13.3250   1
  -2   6  -7 16.5327 15.7919   6
  -2   6  -7 14.6443 16.5453   5
   2  -6  -7 7.26590 10.7989   6
  -2   6  -7 11.7865 11.2995   1
  -2  -6   7 12.1285 5.56302   1
   2  -6  -7 18.0405 18.5048   2
   2   6   7 18.0375 17.2188   3
  -2  -6   7 28.5464 16.1746   3
   2  -6  -8 44.7471 19.9991   1
  -2  -6   8 37.3773 9.93186   1
   2  -6  -8 27.6143 14.9095   6
  -2   6  -8 48.8352 22.2494   6
   2   6   8 12.2894 15.2958   2
   2  -6  -8 47.5157 19.9617   2
   2   6   8 91.0451 31.2393   3
  -2  -6   8 28.2913 17.1306   4
  -2  -6   8 48.1229 17.4671   3
  -2  -6   9 58.7769 14.5289   1
  -2   6  -9 71.1706 24.0599   6
   2  -6  -9 77.5073 22.7774   6
  -2   6  -9 66.4727 22.5717   5
   2  -6  -9 73.8535 25.3603   2
   2   6   9 104.372 36.0260   2
   2   6   9 26.9907 21.1124   3
  -2  -6   9 55.1153 20.7696   4
  -2  -6   9 70.7009 20.1190   3
   2  -6 -10 29253.5 2773.26   6
  -2   6 -10 29292.8 2778.72   6
  -2  -6  10 33113.5 2772.27   4
   2   6  10 29669.5 2784.48   3
   2   6  10 30602.1 2786.22   2
  -2  -6  10 29301.7 2766.97   3
  -2   6 -10 30292.4 2778.87   5
  -2  -6  11 5.17988 10.9010   4
   2   6  11 26.2750 19.7784   3
  -2  -6  11 4.64884 8.05203   3
   2  -6 -11 23.9709 12.5819   6
  -2   6 -11 45.6535 19.4850   5
   2  -6 -12 5548.34 511.518   6
  -2   6 -12 5276.99 516.504   6
   2   6  12 5425.61 522.702   3
  -2  -6  12 4930.99 504.807   3
  -2   6 -12 6064.06 522.005   5
  -2   6 -13 21.8163 15.3094   6
   2  -6 -13 16.6987 10.8049   6
  -2   6 -13 39.4262 19.1011   5
   2   6  13 33.6970 21.6149   3
  -2  -6  13 21.6413 12.4018   3
   2  -6 -14 6157.24 543.028   5
  -2   6 -14 6411.39 552.657   5
   2  -6 -14 5135.34 535.117   6
  -2   6 -14 5548.94 543.867   6
   2   6  14 5476.97 548.883   3
  -2   6 -15 50.6226 21.8562   5
   2   6  15 58.2263 22.6894   3
   2  -6 -15 34.3111 16.0392   6
  -2   6 -15 34.9995 18.2496   6
   2  -6 -16 143.428 28.7223   5
  -2   6 -16 140.523 35.7057   5
   2   6  16 141.656 34.1075   3
  -2   6 -16 125.898 30.0260   6
   2  -6 -17-4.55386 8.67674   6
  -2   6 -17 21.0477 13.3588   6
   2  -6 -17 5.37049 7.92807   5
  -2   6 -17 9.15267 11.0246   5
   2  -6 -18 15.9772 11.1102   5
  -2   6 -18-9.50957 14.0244   5
   2  -6 -18-4.37240 8.33092   6
  -2   6 -18 6.93937 8.36217   6
  -2  -6  18 3.99588 8.34017   3
   2  -6 -19 10.1078 10.5553   5
   2  -6 -19 21.0412 12.4234   6
  -2   6 -19 7.00427 13.3451   6
   2   6  19-8.38944 10.1178   3
  -2  -6  19-4.11244 9.28207   3
  -2   6 -19 19.7804 22.2801   5
   2  -6 -20 8226.74 719.187   5
  -2   6 -20 9757.44 749.732   5
   2   6  20 7103.68 730.092   3
  -2  -6  20 8192.89 717.524   3
  -2   6 -20 7047.74 723.861   6
   2  -6 -20 6907.67 713.197   6
   2  -6 -21-4.08955 8.52586   6
  -2   6 -21 7.13494 12.1453   6
   2   6  21 8.54705 12.5998   3
  -2  -6  21 4.63636 6.83479   3
   2  -6 -21-4.84055 9.21227   5
   2  -6 -22 5615.18 535.889   6
   2   6  22 5977.52 557.630   3
   2   6  23 26.6322 18.7379   3
   2  -6 -23 33.4522 14.0916   6
  -2  -7 -18 5.93913 5.05554   5
   2   7 -18-6.90897 10.1853   6
  -2   7  17 14.8688 15.5003   4
  -2  -7 -17-6.26131 7.53873   5
   2   7 -17-6.72439 9.91462   6
   2  -7  17-7.76899 14.7867   3
  -2   7  16-7.66477 13.0637   4
  -2  -7 -16-6.73662 9.95260   5
   2  -7  16-7.81065 11.5329   2
   2   7 -16-6.57005 12.5210   6
   2  -7  16-8.18239 9.87063   3
  -2   7  15 7.90724 13.5386   4
   2  -7  15 49.8297 24.5292   2
   2   7 -15 6.45389 7.90376   6
   2  -7  15 8.81578 15.0770   3
  -2   7  14 8.06910 13.7438   4
  -2  -7 -14 7.54611 11.1346   5
   2  -7  14 18.2087 17.3335   2
   2   7 -14-6.39965 10.9042   6
   2  -7  14 9.09843 15.4950   3
   2  -7  13 267.767 52.6122   2
   2   7 -13 261.501 41.9540   6
  -2   7  13 222.326 44.8957   4
  -2  -7 -13 94.8388 32.7050   5
   2  -7  12-10.6876 18.2069   2
   2   7 -12-6.44150 13.4483   6
  -2   7  12-8.22765 9.92924   4
  -2  -7 -12-8.26153 7.06804   5
   2  -7  11 136.009 41.0518   2
   2   7 -11 129.974 29.9785   6
  -2  -7 -11 74.4598 28.2392   5
   2   7 -10-6.69967 9.88057   6
  -2   7  10 8.00395 15.2353   4
  -2  -7 -10-8.63199 0.28512   5
   2  -7   9 166.829 45.9022   2
  -2  -7  -9 143.578 31.1649   4
   2   7  -9 163.121 32.4980   6
  -2   7   9 132.916 33.5682   4
  -2  -7  -9 72.0114 29.2735   5
   2  -7   8 11.7412 22.3454   2
  -2  -7  -8-6.12727 9.03315   4
   2   7  -8 14.0409 11.9507   6
  -2   7   8-7.59890 9.14696   4
  -2  -7  -8-8.71193 12.8432   5
   2  -7   7 259.668 54.4035   2
   2   7  -7 306.498 66.7640   2
  -2  -7  -7 236.989 39.3874   4
   2   7  -7 197.500 38.6223   6
  -2   7   7 131.710 36.1287   4
  -2  -7  -7 235.934 49.0155   5
   2  -7   6 10.6221 18.0837   2
   2   7  -6 16.5737 24.4342   2
  -2   7   6-7.10370 6.05320   4
  -2  -7  -6 18.9052 17.9921   5
  -2  -7  -6 6.06914 7.31106   4
   2   7  -6-7.07613 10.4356   6
  -2   7   5 268.532 41.0430   5
   2  -7   5 314.541 55.4302   2
   2   7  -5 392.619 79.0617   2
  -2   7   5 241.940 44.3997   4
  -2  -7  -5 165.289 38.5668   4
   2   7  -5 241.986 42.9024   6
  -2  -7  -4 9.49959 16.1800   5
  -2   7   4 6.75663 11.5148   4
  -2   7   4 5.61754 11.7246   5
  -2  -7  -4 6.03812 8.91865   6
   2  -7   4 9.29874 19.3939   2
   2   7  -4-19.0646 28.1100   2
  -2  -7  -3 661.534 95.0112   5
  -2   7   3 625.720 73.5971   5
  -2  -7  -3 535.371 73.1018   4
  -2  -7  -3 436.274 69.0436   6
  -2   7   2-6.53029 11.1335   4
  -2  -7  -2-10.2387 17.4398   5
   2   7  -2-20.7980 17.7124   2
   2  -7   2-7.73466 16.1372   2
  -2  -7  -2-6.35390 10.8337   4
  -2   7   2-5.84499 9.96904   5
  -2  -7  -2-6.22795 9.20224   6
  -2   7   1 12.8100 9.49210   4
   2  -7   1 7.08710 19.0994   2
  -2  -7  -1 19.2359 15.4662   4
  -2   7   1 5.84175 9.99151   5
  -2  -7   0 10.2510 17.4538   5
  -2   7   0-12.5513 11.9498   4
   2  -7   0-6.78272 14.1459   2
   2   7   0-20.7006 39.3982   2
  -2  -7   0 6.40602 12.1977   4
   2  -7   0-7.31939 10.7970   6
  -2   7   0-6.02479 8.88999   5
  -2   7  -1 12.0238 10.3715   5
   2  -7  -1 21.2206 12.1581   6
   2   7   1 19.8440 16.9734   2
   2  -7  -1 19.0130 14.3705   2
  -2  -7   1 10.4713 15.5282   5
  -2   7  -1 6.07095 12.7684   4
  -2  -7   1 25.4898 14.4483   4
  -2  -7   1 25.9435 16.6462   3
   2   7   2-18.5345 22.3118   2
   2  -7  -2-6.19661 12.9232   2
  -2   7  -2-6.00636 11.4361   5
   2  -7  -2-6.77759 5.77868   6
  -2  -7   2-6.25524 9.22766   4
  -2  -7   2 6.40843 9.45334   3
   2  -7  -3 410.401 62.2234   2
  -2   7  -3 485.416 64.3164   5
   2  -7  -3 400.839 62.7928   6
  -2  -7   3 537.961 67.5394   3
   2   7   4-15.2706 22.5140   2
   2  -7  -4 5.69964 12.8392   2
   2  -7  -4-6.35635 7.65843   6
  -2  -7   4 5.99912 8.85027   4
  -2  -7   4 11.5739 12.0694   3
   2  -7  -5 225.011 38.8119   2
  -2   7  -5 215.386 39.2937   5
   2  -7  -5 203.304 38.4918   6
  -2  -7   5 210.157 37.5573   4
   2   7   5 276.225 46.7832   3
  -2  -7   5 249.954 40.1688   3
   2  -7  -6 5.56500 9.48136   2
  -2  -7   6-5.48405 8.09437   4
  -2  -7   6-5.17958 7.64611   3
   2  -7  -6-6.18596 9.12798   6
  -2   7  -6-6.11251 10.4126   5
  -2   7  -7 209.484 40.6889   6
  -2  -7   7 182.060 34.5492   4
  -2  -7   7 174.522 33.2034   3
   2  -7  -7 235.683 39.5080   6
  -2   7  -7 282.767 42.6751   5
  -2   7  -8-7.15163 12.1740   6
  -2  -7   8 4.57728 5.51024   3
  -2   7  -8-6.38822 10.8746   5
   2  -7  -8 5.70966 9.71957   6
  -2   7  -9 154.523 32.3979   6
   2   7   9 192.313 35.6343   3
  -2  -7   9 100.932 22.9135   3
  -2   7  -9 122.980 29.1348   5
   2  -7  -9 96.2034 24.4213   6
  -2   7 -10 6.80878 8.19572   6
   2   7  10 7.26727 12.3707   3
  -2  -7  10-4.26045 5.12860   3
   2  -7 -10 5.18896 8.83306   6
  -2   7 -10-6.78797 11.5549   5
  -2   7 -11 106.637 27.3274   6
   2   7  11 145.189 32.5212   3
  -2  -7  11 106.878 22.5208   3
  -2   7 -11 103.889 28.8609   5
  -2   7 -12-6.47041 5.51939   6
   2   7  12 14.3283 12.2006   3
  -2  -7  12-3.89464 8.77784   3
   2  -7 -12-9.77060 10.1915   6
  -2   7 -12-7.09745 8.55084   5
  -2   7 -13 203.412 40.9851   6
   2  -7 -13 251.716 39.7564   6
  -2   7 -13 368.121 52.1417   5
   2  -7 -13 300.441 43.3088   5
   2   7  13 253.458 45.2665   3
  -2  -7  13 250.709 36.4449   3
  -2   7 -14 6.26639 7.54800   6
   2  -7 -14 5.26937 10.0324   5
  -2   7 -14 7.44697 12.6796   5
   2  -7 -14 4.53333 7.72205   6
   2   7  14 14.3854 14.9980   3
  -2  -7  14-3.73020 7.78196   3
  -2   7 -15 24.5412 12.9769   6
   2  -7 -15 42.1006 15.6697   5
  -2   7 -15 30.8200 17.4880   5
   2  -7 -15 16.9597 9.79554   6
   2   7  15 28.6607 17.3872   3
  -2  -7  15 17.8269 10.7376   3
   2  -7 -16-4.06452 7.73544   6
   2  -7 -16 4.96976 9.45824   5
  -2   7 -16 7.96181 13.5528   5
   2   7  16 7.17096 10.5713   3
  -2  -7  16-3.51384 5.98146   3
   2  -7 -17 3.95969 6.74472   6
  -2   7 -17-6.09096 7.33549   6
   2   7  17-7.17920 10.5862   3
  -2  -7  17-3.48408 6.63522   3
   2  -7 -17-4.96756 7.32710   5
   2   7  18 7.23835 10.6785   3
   2  -7 -18 3.80212 7.93737   6
   2   7  19 307.627 45.9567   3
   2  -7 -19 182.878 30.7356   6
  -2   8  13 13.8952 11.8614   4
  -2  -8 -13 6.64803 12.6849   5
   2   8 -12 1919.80 169.854   6
  -2   8  12 1804.53 173.540   4
  -2   8  11 6.78554 11.5634   4
  -2  -8 -11 5.73153 8.46692   4
   2   8 -11 5.76089 9.82155   6
   2  -8  10 7503.94 760.255   2
  -2  -8 -10 9601.71 745.108   4
   2   8 -10 9881.60 746.767   6
  -2   8  10 9911.16 751.525   4
   2  -8   9 21.7423 18.6877   2
  -2  -8  -9 37.8340 15.4779   4
   2   8  -9 30.2234 14.7830   6
  -2  -8  -9 8.16682 10.1696   5
   2  -8   8-10.5972 9.04658   2
  -2  -8  -8 5.32254 10.1538   4
   2   8  -8 6.20492 9.17392   6
  -2  -8  -8 8.72882 12.8868   5
  -2   8   8 19.2782 12.2498   4
   2  -8   7 20.1558 17.1549   2
  -2  -8  -7-5.26702 6.33968   4
   2   8  -7 12.5689 14.1516   6
  -2  -8  -7-9.35376 7.96112   5
  -2   8   7-6.30307 11.9957   4
   2  -8   6 244.286 51.4456   2
  -2  -8  -6 184.666 35.4322   4
   2   8  -6 319.969 44.5056   6
  -2   8   6 253.763 42.0504   4
   2  -8   5 8.64250 14.7349   2
  -2   8   5 6.10776 12.7604   4
  -2  -8  -5 10.0442 19.1336   5
  -2  -8  -5 5.27355 6.40161   4
   2   8  -5 19.1446 12.1734   6
  -2   8   4 1168.61 132.837   4
   2  -8   4 1373.90 142.519   2
  -2  -8  -4 1255.61 151.922   5
  -2  -8  -4 1149.02 129.236   4
   2  -8   3-7.46391 11.0173   2
  -2  -8  -3 5.40541 7.98809   4
  -2   8   3 9.37267 8.93629   5
   2  -8   2 218.707 44.4765   2
  -2   8   2 280.249 41.2578   5
   2  -8   2 271.387 45.5282   6
  -2  -8  -2 265.479 43.9971   3
  -2  -8  -1 18.1435 15.6342   3
  -2  -8  -1 16.5487 13.5020   4
   2  -8   1 44.0143 17.9165   6
  -2   8   0 14382.6 1421.04   5
   2  -8   0 14322.1 1424.78   6
   2  -8   0 14665.5 1425.73   2
  -2  -8   0 16004.7 1425.27   4
  -2  -8   0 18338.6 1430.12   3
   2  -8  -1 11.4582 12.0701   2
  -2  -8   1 22.9310 13.9098   3
  -2  -8   1 27.7476 14.2763   4
  -2   8  -1 19.5719 12.6140   5
   2  -8  -1 12.0931 11.6383   6
   2  -8  -2 246.652 41.1781   2
  -2  -8   2 220.938 39.1262   3
  -2  -8   2 285.527 43.2951   4
  -2   8  -2 265.202 40.1535   5
   2  -8  -2 267.895 43.5143   6
   2  -8  -3 5.23548 8.91199   2
  -2  -8   3 5.44884 8.03254   4
  -2   8  -3-5.03625 12.1238   5
   2  -8  -3-5.58123 9.50053   6
  -2  -8   3 5.18441 8.82505   3
  -2   8  -4 1096.23 128.362   5
  -2  -8   4 1298.77 129.372   3
   2  -8  -4 1197.21 130.041   6
  -2   8  -5-5.29655 10.0897   5
  -2  -8   5-4.54220 7.74434   3
  -2   8  -6 273.410 40.6355   5
   2  -8  -6 221.381 36.4053   6
  -2  -8   6 201.603 33.8029   3
   2  -8  -7 4.83636 8.24339   6
  -2   8  -7 5.44765 9.28272   5
  -2  -8   7 4.13623 8.63351   3
   2  -8  -8-4.51111 10.1628   6
  -2   8  -8 5.54305 6.67890   5
  -2  -8   8 7.94871 7.56993   3
   2   8   9 25.3723 12.2154   3
  -2   8  -9 45.2416 16.0725   5
   2  -8  -9 13.1529 10.0478   6
  -2  -8   9 15.2793 9.93056   3
  -2   8 -10 10007.9 915.861   5
   2   8  10 9685.26 916.871   3
  -2  -8  10 9996.74 907.232   3
   2  -8 -10 9185.57 907.261   6
  -2   8 -10 10338.1 916.236   6
  -2   8 -11-5.92739 10.0898   5
   2  -8 -11 8.14051 6.92849   6
  -2  -8  11-3.54099 6.02757   3
   2   8  12 1789.01 182.174   3
  -2  -8  12 1792.74 172.479   3
   2  -8 -12 1650.67 173.224   6
   2   8  13 5.87980 12.2648   3
   2  -8 -13 3.88871 8.11716   6
   2   8  14 2169.13 220.868   3
  -2  -9  -3 238.050 37.7001   4
   2  -9   1-5.34785 9.11624   2
  -2  -9   0 8.63546 12.7543   2
  -2  -9   1-9.52350 19.8734   2
  -3   0   0 9.07746 15.4519   5
   3   0   0 6.19812 13.9572   6
  -3   0   0-14.2720 12.1471   1
  -3   0   0 14.1329 12.0287   1
   3   0   0 14.3312 24.3950   1
   3   0   0-11.1857 21.2881   2
  -3   0   0-10.1525 24.4403   4
   3   0   0-9.85711 8.38963   3
   3   0   0-14.8135 21.8376   1
   3   0  -1-14.9399 17.9898   1
   3   0   1-5.98456 12.4871   6
   3   0  -1-6.36846 9.40220   6
  -3   0   1-8.53330 10.2840   5
   3   0   1-6.30011 10.7365   6
  -3   0   1-13.9153 23.6924   1
   3   0  -1-13.7006 20.2035   1
   3   0   1-14.4770 27.5566   1
   3   0   1-15.4274 26.2659   1
  -3   0  -1 14.0061 23.8471   1
  -3   0   1-14.5107 17.4734   1
  -3   0  -1-14.1697 12.0709   1
   3   0   1-11.0499 21.0357   2
   3   0  -1 10.6003 15.6351   2
  -3   0   1-10.1599 19.3425   4
  -3   0  -1 10.1278 12.2012   4
   3   0  -1 8.94371 15.2328   3
   3   0   1-10.1062 17.2108   3
   3   0  -2-14.8304 17.8510   1
   3   0  -2-6.29040 13.1146   6
   3   0   2-5.70515 8.41110   6
  -3   0  -2 9.94235 20.7280   5
   3   0   2 6.83564 11.6363   6
  -3   0   2-8.12929 9.78549   5
   3   0   2-15.6548 23.0781   1
  -3   0   2 15.0142 12.7793   1
   3   0   2-14.4426 21.2911   1
  -3   0  -2 14.4931 21.3655   1
  -3   0  -2 14.4392 24.5790   1
   3   0  -2-13.1812 15.8660   1
  -3   0   2 13.2571 19.5436   1
   3   0  -2-10.2465 19.5008   2
   3   0   2 21.7755 26.2104   2
   3   0  -2 8.21914 9.89364   3
  -3   0  -2-9.91654 14.6191   4
[truncated: 421,962 more chars]
