# Supplementary material for: The varying temperature- and pressure-induced phase transition pathways in hybrid improper ferroelectric Sr3Sn2O7
Source: Acta Crystallogr B Struct Sci Cryst Eng Mater. 2025 Apr 14;81(Pt 3):318–24. doi: 10.1107/S2052520625002306 (PMC12147935; doi:10.1107/S2052520625002306)
Supplement: Supplementary file 1 [file b-81-00318-sup1.zip › SSO_HP_VT_CIFs/SSO_VT_CIFS/SrSnO_I19VT_27_400_pnab_if.cif]

data_srsno_i19vt_27_400_pnab_if

# start Validation Reply Form
_vrf_PLAT971_srsno_i19vt_27_400_pnab_if
;
PROBLEM: Check Calcd Resid. Dens.  0.67Ang From Sn1             5.27 eA-3  
RESPONSE: The sample is highly absorbing and contains a significant 
proportion of heavy elements. While efforts have been made to account
for this as best as possible, the diffractometer upon which the data 
were collected lacks a camera with which to obtain a true representation
of the crystal for a more explicit correction. The impact of this upon
the data is further compounded by the crystal existing as a highly 
anisotropic plate. Errors carried through from this in the intensities will 
increase the residual levels in the model. This is in addition to the typical
fourier rippling that is expected at heavy elements, and the impact of the
spherical contraction of the valence shell owed to the ionisation of these 
metals in this highly charge system. Since these residuals exist close to 
these heavy metal centres and the model (and symmetry) has been thoroughly 
evaluated (see the manuscript), these are believed to have no physical 
significance.
;
_vrf_PLAT972_srsno_i19vt_27_400_pnab_if
;
PROBLEM: Check Calcd Resid. Dens.  0.34Ang From Sr2            -4.34 eA-3  
RESPONSE: The sample is highly absorbing and contains a significant 
proportion of heavy elements. While efforts have been made to account
for this as best as possible, the diffractometer upon which the data 
were collected lacks a camera with which to obtain a true representation
of the crystal for a more explicit correction. The impact of this upon
the data is further compounded by the crystal existing as a highly 
anisotropic plate. Errors carried through from this in the intensities will 
increase the residual levels in the model. This is in addition to the typical
fourier rippling that is expected at heavy elements, and the impact of the
spherical contraction of the valence shell owed to the ionisation of these 
metals in this highly charge system. Since these residuals exist close to 
these heavy metal centres and the model (and symmetry) has been thoroughly 
evaluated (see the manuscript), these are believed to have no physical 
significance.
;
_vrf_PLAT974_srsno_i19vt_27_400_pnab_if
;
PROBLEM: Check Calcd Negative Resid. Density on       Sr1      -3.88 eA-3  
RESPONSE: The sample is highly absorbing and contains a significant 
proportion of heavy elements. While efforts have been made to account
for this as best as possible, the diffractometer upon which the data 
were collected lacks a camera with which to obtain a true representation
of the crystal for a more explicit correction. The impact of this upon
the data is further compounded by the crystal existing as a highly 
anisotropic plate. Errors carried through from this in the intensities will 
increase the residual levels in the model. This is in addition to the typical
fourier rippling that is expected at heavy elements, and the impact of the
spherical contraction of the valence shell owed to the ionisation of these 
metals in this highly charge system. Since these residuals exist close to 
these heavy metal centres and the model (and symmetry) has been thoroughly 
evaluated (see the manuscript), these are believed to have no physical 
significance.
;
_vrf_PLAT097_srsno_i19vt_27_400_pnab_if
;
PROBLEM: Large Reported Max.  (Positive) Residual Density       5.58 eA-3  
RESPONSE: The sample is highly absorbing and contains a significant 
proportion of heavy elements. While efforts have been made to account
for this as best as possible, the diffractometer upon which the data 
were collected lacks a camera with which to obtain a true representation
of the crystal for a more explicit correction. The impact of this upon
the data is further compounded by the crystal existing as a highly 
anisotropic plate. Errors carried through from this in the intensities will 
increase the residual levels in the model. This is in addition to the typical
fourier rippling that is expected at heavy elements, and the impact of the
spherical contraction of the valence shell owed to the ionisation of these 
metals in this highly charge system. Since the residual exists close to 
a heavy metal centre and the model (and symmetry) has been thoroughly 
evaluated (see the manuscript), it is believed to have no physical 
significance.
;
# end Validation Reply Form

_audit_creation_date               2025-01-14
_audit_creation_method
;
Olex2 1.5-ac7-013
(compiled 2025.01.02 svn.rf662f148 for Rigaku Oxford Diffraction, GUI svn.r7109)
;
_shelx_SHELXL_version_number       '2019/3'
_audit_contact_author_address      
;
Dept. of Chemistry, University of Warwick, Gibbet Hill Road, Coventry, CV4 7AL
;
_audit_contact_author_email        ?
_audit_contact_author_name         'Evie Ladbrook'
_audit_contact_author_phone        ?
_publ_contact_author_id_orcid      ?
_publ_section_references
;
Dolomanov, O.V., Bourhis, L.J., Gildea, R.J, Howard, J.A.K. & Puschmann, H.
 (2009), J. Appl. Cryst. 42, 339-341.

Sheldrick, G.M. (2008). Acta Cryst. A64, 112-122.

Sheldrick, G.M. (2015). Acta Cryst. C71, 3-8.
;
_chemical_name_common              ?
_chemical_name_systematic          ?
_chemical_formula_moiety           'O7 Sn2 Sr3'
_chemical_formula_sum              'O7 Sn2 Sr3'
_chemical_formula_weight           612.24
_chemical_melting_point            ?
_chemical_oxdiff_formula           'Sr3 Sn2 O7'
loop_
  _atom_type_symbol
  _atom_type_description
  _atom_type_scat_dispersion_real
  _atom_type_scat_dispersion_imag
  _atom_type_scat_source
 'O' 'O' 0.0101 0.0057 'International Tables Vol C Tables 4.2.6.8 and 6.1.1.4'
 'Sr' 'Sr' -1.1610 3.0594
 'International Tables Vol C Tables 4.2.6.8 and 6.1.1.4'
 'Sn' 'Sn' -0.6810 1.3529
 'International Tables Vol C Tables 4.2.6.8 and 6.1.1.4'

_shelx_space_group_comment
;
The symmetry employed for this shelxl refinement is uniquely defined
by the following loop, which should always be used as a source of
symmetry information in preference to the above space-group names.
They are only intended as comments.
;
_space_group_crystal_system        'orthorhombic'
_space_group_IT_number             60
_space_group_name_H-M_alt          'P n a b'
_space_group_name_Hall             '-P 2bc 2n'
loop_
  _space_group_symop_operation_xyz
 'x, y, z'
 'x+1/2, -y+1/2, -z+1/2'
 '-x+1/2, y, -z'
 '-x, -y+1/2, z+1/2'
 '-x, -y, -z'
 '-x-1/2, y-1/2, z-1/2'
 'x-1/2, -y, z'
 'x, y-1/2, -z-1/2'

_cell_length_a                     5.6983(3)
_cell_length_b                     5.7212(3)
_cell_length_c                     20.6852(14)
_cell_angle_alpha                  90
_cell_angle_beta                   90
_cell_angle_gamma                  90
_cell_volume                       674.36(7)
_cell_formula_units_Z              4
_cell_measurement_reflns_used      1264
_cell_measurement_temperature      400
_cell_measurement_theta_max        33.4590
_cell_measurement_theta_min        1.8930
_shelx_estimated_absorpt_T_max     0.675
_shelx_estimated_absorpt_T_min     0.330
_exptl_absorpt_coefficient_mu      28.460
_exptl_absorpt_correction_T_max    0.01079
_exptl_absorpt_correction_T_min    0.00082
_exptl_absorpt_correction_type     sphere
_exptl_absorpt_process_details
;
CrysAlisPro 1.171.43.105a (Rigaku Oxford Diffraction, 2024)
Spherical absorption correction
using equivalent radius and absorption coefficient.
Empirical absorption correction using spherical harmonics,
implemented in SCALE3 ABSPACK scaling algorithm.
;
_exptl_absorpt_special_details     ?
_exptl_crystal_colour              'clear colourless'
_exptl_crystal_colour_lustre       clear
_exptl_crystal_colour_primary      colourless
_exptl_crystal_density_diffrn      6.030
_exptl_crystal_density_meas        ?
_exptl_crystal_density_method      ?
_exptl_crystal_description         plate
_exptl_crystal_F_000               1080
_exptl_crystal_size_max            0.05
_exptl_crystal_size_mid            0.05
_exptl_crystal_size_min            0.015
_exptl_crystal_size_rad            0.400
_exptl_transmission_factor_max     ?
_exptl_transmission_factor_min     ?
_diffrn_reflns_av_R_equivalents    0.0721
_diffrn_reflns_av_unetI/netI       0.0296
_diffrn_reflns_Laue_measured_fraction_full  0.997
_diffrn_reflns_Laue_measured_fraction_max  0.965
_diffrn_reflns_limit_h_max         8
_diffrn_reflns_limit_h_min         -9
_diffrn_reflns_limit_k_max         8
_diffrn_reflns_limit_k_min         -9
_diffrn_reflns_limit_l_max         32
_diffrn_reflns_limit_l_min         -33
_diffrn_reflns_number              21110
_diffrn_reflns_point_group_measured_fraction_full  0.997
_diffrn_reflns_point_group_measured_fraction_max  0.965
_diffrn_reflns_theta_full          24.415
_diffrn_reflns_theta_max           34.172
_diffrn_reflns_theta_min           1.909
_diffrn_ambient_temperature        400
_diffrn_detector                   'Hybrid Pixel Array Detector'
_diffrn_detector_area_resol_mean   5.8140
_diffrn_measured_fraction_theta_full  0.997
_diffrn_measured_fraction_theta_max  0.965
_diffrn_measurement_details
;
List of Runs (angles in degrees, time in seconds):

  # Type    Start    End  Width  t~exp~   \w     \q     \k     \f   Frames
--------------------------------------------------------------------------
  1  \f      0.00 360.00   0.20    0.20   0.00   0.00   0.00    --  1800
  2  \w   -150.00  20.00   0.20    0.20    --   25.00   0.00 288.00  850
  3  \w   -150.00  20.00   0.20    0.20    --   25.00   0.00 216.00  850
  4  \w   -150.00  20.00   0.20    0.20    --   25.00   0.00 144.00  850
  5  \w   -150.00  20.00   0.20    0.20    --   25.00   0.00  72.00  850
  6  \w   -150.00  20.00   0.20    0.20    --   25.00   0.00   0.00  850
;
_diffrn_measurement_device         'abstract diffractometer'
_diffrn_measurement_device_type   
 'dectris-CrysAlisPro-abstract goniometer imported dectris images'
_diffrn_measurement_method         '\w and \f scans'
_diffrn_orient_matrix_type        
 'CrysAlisPro convention (1999,Acta A55,543-557)'
_diffrn_orient_matrix_UB_11        -0.0008870835
_diffrn_orient_matrix_UB_12        0.0079650943
_diffrn_orient_matrix_UB_13        -0.0332379514
_diffrn_orient_matrix_UB_21        -0.1204328882
_diffrn_orient_matrix_UB_22        0.0103380184
_diffrn_orient_matrix_UB_23        0.0004311255
_diffrn_orient_matrix_UB_31        0.0104597415
_diffrn_orient_matrix_UB_32        0.1196829332
_diffrn_orient_matrix_UB_33        0.0021668411
_diffrn_radiation_monochromator    synchrotron
_diffrn_radiation_probe            x-ray
_diffrn_radiation_type             synchrotron
_diffrn_radiation_wavelength       0.6889
_diffrn_source                     synchrotron
_reflns_Friedel_coverage           0.000
_reflns_Friedel_fraction_full      .
_reflns_Friedel_fraction_max       .
_reflns_number_gt                  1132
_reflns_number_total               1480
_reflns_special_details
;
 Reflections were merged by SHELXL according to the crystal
 class for the calculation of statistics and refinement.
 
 _reflns_Friedel_fraction is defined as the number of unique
 Friedel pairs measured divided by the number that would be
 possible theoretically, ignoring centric projections and
 systematic absences.
;
_reflns_threshold_expression       'I > 2\s(I)'
_computing_cell_refinement         'CrysAlisPro 1.171.43.105a (Rigaku OD, 2024)'
_computing_data_collection        
 'CrysAlisPro 1.171.43.105a (Rigaku OD, 2024) (IMPORT)'
_computing_data_reduction          'CrysAlisPro 1.171.43.105a (Rigaku OD, 2024)'
_computing_molecular_graphics      'Olex2 1.5-ac7-013 (Dolomanov et al., 2009)'
_computing_publication_material    'Olex2 1.5-ac7-013 (Dolomanov et al., 2009)'
_computing_structure_refinement    'SHELXL 2019/3 (Sheldrick, 2015)'
_computing_structure_solution      'SHELXS  (Sheldrick, 2008)'
_refine_diff_density_max           5.583
_refine_diff_density_min           -4.564
_refine_diff_density_rms           0.956
_refine_ls_extinction_coef         .
_refine_ls_extinction_method       none
_refine_ls_goodness_of_fit_ref     1.045
_refine_ls_hydrogen_treatment      undef
_refine_ls_matrix_type             full
_refine_ls_number_parameters       56
_refine_ls_number_reflns           1480
_refine_ls_number_restraints       0
_refine_ls_R_factor_all            0.0847
_refine_ls_R_factor_gt             0.0803
_refine_ls_restrained_S_all        1.045
_refine_ls_shift/su_max            0.001
_refine_ls_shift/su_mean           0.000
_refine_ls_structure_factor_coef   Fsqd
_refine_ls_weighting_details      
 'w=1/[\s^2^(Fo^2^)+(0.1740P)^2^] where P=(Fo^2^+2Fc^2^)/3'
_refine_ls_weighting_scheme        calc
_refine_ls_wR_factor_gt            0.2185
_refine_ls_wR_factor_ref           0.2307
_refine_special_details
;
All atoms were refined as anisotropic without the need for any restraints.
;
_olex2_refinement_description
;
;
_atom_sites_solution_hydrogens     .
_atom_sites_solution_primary       isomorph
_atom_sites_solution_secondary     difmap
loop_
  _atom_site_label
  _atom_site_type_symbol
  _atom_site_fract_x
  _atom_site_fract_y
  _atom_site_fract_z
  _atom_site_U_iso_or_equiv
  _atom_site_adp_type
  _atom_site_occupancy
  _atom_site_site_symmetry_order
  _atom_site_calc_flag
  _atom_site_refinement_flags_posn
  _atom_site_refinement_flags_adp
  _atom_site_refinement_flags_occupancy
  _atom_site_disorder_assembly
  _atom_site_disorder_group
 Sn1 Sn 0.75202(3) 0.25026(3) 0.09822(4) 0.0235(3) Uani 1 1 d . . . . .
 Sr1 Sr 0.250000 0.25195(7) 0.000000 0.0290(4) Uani 1 2 d S T P . .
 Sr2 Sr 0.25915(8) 0.24319(6) 0.18709(6) 0.0294(3) Uani 1 1 d . . . . .
 O1 O 0.750000 0.2947(10) 0.000000 0.0380(10) Uani 1 2 d S T P . .
 O2 O 0.7478(5) 0.2163(7) 0.1962(4) 0.0364(8) Uani 1 1 d . . . . .
 O3 O 0.4782(5) 0.0248(5) 0.08888(16) 0.0354(6) Uani 1 1 d . . . . .
 O4 O 0.0269(5) 0.4750(5) 0.10431(15) 0.0368(6) Uani 1 1 d . . . . .

loop_
  _atom_site_aniso_label
  _atom_site_aniso_U_11
  _atom_site_aniso_U_22
  _atom_site_aniso_U_33
  _atom_site_aniso_U_23
  _atom_site_aniso_U_13
  _atom_site_aniso_U_12
 Sn1 0.0219(4) 0.0232(4) 0.0254(4) -0.00006(5) -0.00002(5) -0.00002(4)
 Sr1 0.0285(5) 0.0287(5) 0.0297(8) 0.000 -0.00031(12) 0.000
 Sr2 0.0302(4) 0.0300(4) 0.0279(4) 0.00042(9) -0.00010(10) 0.00103(7)
 O1 0.050(3) 0.0377(19) 0.0263(19) 0.000 0.0014(12) 0.000
 O2 0.0409(19) 0.0394(14) 0.0289(15) 0.0016(19) 0.0001(8) -0.0008(8)
 O3 0.0294(10) 0.0317(10) 0.0451(13) 0.0005(8) -0.0002(8) -0.0076(8)
 O4 0.0314(10) 0.0331(11) 0.0458(13) 0.0036(9) -0.0001(9) -0.0079(9)

_geom_special_details
;
 All esds (except the esd in the dihedral angle between two l.s. planes)
 are estimated using the full covariance matrix.  The cell esds are taken
 into account individually in the estimation of esds in distances, angles
 and torsion angles; correlations between esds in cell parameters are only
 used when they are defined by crystal symmetry.  An approximate (isotropic)
 treatment of cell esds is used for estimating esds involving l.s. planes.
;
loop_
  _geom_bond_atom_site_label_1
  _geom_bond_atom_site_label_2
  _geom_bond_distance
  _geom_bond_site_symmetry_2
  _geom_bond_publ_flag
 Sn1 Sr1 3.4900(5) 1_655 ?
 Sn1 Sr1 3.4984(6) 5_665 ?
 Sn1 Sr2 3.3691(8) 7_655 ?
 Sn1 Sr2 3.4321(8) 7_665 ?
 Sn1 Sr2 3.4251(8) 1_655 ?
 Sn1 Sr2 3.3568(8) . ?
 Sn1 O1 2.0476(11) . ?
 Sn1 O2 2.036(8) . ?
 Sn1 O3 2.033(2) . ?
 Sn1 O3 2.044(2) 7_655 ?
 Sn1 O4 2.033(2) 7_665 ?
 Sn1 O4 2.031(2) 1_655 ?
 Sr1 O1 2.8596(5) 1_455 ?
 Sr1 O1 3.128(6) 5_655 ?
 Sr1 O1 2.594(6) 5_665 ?
 Sr1 O1 2.8596(5) . ?
 Sr1 O3 2.879(3) 7 ?
 Sr1 O3 2.600(4) . ?
 Sr1 O3 2.600(4) 3 ?
 Sr1 O3 2.879(3) 5_655 ?
 Sr1 O4 3.096(3) 7_665 ?
 Sr1 O4 2.811(3) . ?
 Sr1 O4 3.096(3) 5_565 ?
 Sr1 O4 2.811(3) 3 ?
 Sr2 O2 2.427(8) 2_455 ?
 Sr2 O2 3.099(4) 7_565 ?
 Sr2 O2 2.924(3) 1_455 ?
 Sr2 O2 2.636(5) 7 ?
 Sr2 O2 2.795(3) . ?
 Sr2 O3 3.007(4) 7 ?
 Sr2 O3 2.692(3) . ?
 Sr2 O4 2.803(3) 7_665 ?
 Sr2 O4 2.538(4) . ?

loop_
  _geom_angle_atom_site_label_1
  _geom_angle_atom_site_label_2
  _geom_angle_atom_site_label_3
  _geom_angle
  _geom_angle_site_symmetry_1
  _geom_angle_site_symmetry_3
  _geom_angle_publ_flag
 Sr1 Sn1 Sr1 70.265(14) 1_655 5_665 ?
 Sr2 Sn1 Sr1 108.067(13) 7_655 1_655 ?
 Sr2 Sn1 Sr1 177.54(2) . 1_655 ?
 Sr2 Sn1 Sr1 108.971(12) . 5_665 ?
 Sr2 Sn1 Sr1 177.51(2) 7_655 5_665 ?
 Sr2 Sn1 Sr1 108.909(11) 1_655 5_665 ?
 Sr2 Sn1 Sr1 68.067(19) 1_655 1_655 ?
 Sr2 Sn1 Sr1 107.448(14) 7_665 1_655 ?
 Sr2 Sn1 Sr1 67.895(19) 7_665 5_665 ?
 Sr2 Sn1 Sr2 114.53(4) 7_655 7_665 ?
 Sr2 Sn1 Sr2 72.616(19) . 7_655 ?
 Sr2 Sn1 Sr2 71.766(19) 7_655 1_655 ?
 Sr2 Sn1 Sr2 73.293(18) 1_655 7_665 ?
 Sr2 Sn1 Sr2 114.32(4) . 1_655 ?
 Sr2 Sn1 Sr2 74.145(19) . 7_665 ?
 O1 Sn1 Sr1 47.36(17) . 5_665 ?
 O1 Sn1 Sr1 55.012(19) . 1_655 ?
 O1 Sn1 Sr2 130.21(17) . 7_655 ?
 O1 Sn1 Sr2 122.60(2) . 1_655 ?
 O1 Sn1 Sr2 115.25(17) . 7_665 ?
 O1 Sn1 Sr2 122.69(2) . . ?
 O2 Sn1 Sr1 130.98(13) . 5_665 ?
 O2 Sn1 Sr1 126.10(8) . 1_655 ?
 O2 Sn1 Sr2 63.11(13) . 7_665 ?
 O2 Sn1 Sr2 51.47(13) . 7_655 ?
 O2 Sn1 Sr2 56.22(8) . . ?
 O2 Sn1 Sr2 58.30(8) . 1_655 ?
 O2 Sn1 O1 178.07(13) . . ?
 O2 Sn1 O3 91.60(13) . 7_655 ?
 O3 Sn1 Sr1 55.55(8) 7_655 1_655 ?
 O3 Sn1 Sr1 125.04(8) 7_655 5_665 ?
 O3 Sn1 Sr1 117.30(10) . 5_665 ?
 O3 Sn1 Sr1 124.77(8) . 1_655 ?
 O3 Sn1 Sr2 126.55(8) . 7_665 ?
 O3 Sn1 Sr2 133.70(10) . 1_655 ?
 O3 Sn1 Sr2 133.91(10) 7_655 7_665 ?
 O3 Sn1 Sr2 53.03(8) 7_655 7_655 ?
 O3 Sn1 Sr2 60.63(10) 7_655 1_655 ?
 O3 Sn1 Sr2 124.76(8) 7_655 . ?
 O3 Sn1 Sr2 61.94(10) . 7_655 ?
 O3 Sn1 Sr2 53.30(8) . . ?
 O3 Sn1 O1 88.86(13) . . ?
 O3 Sn1 O1 90.31(14) 7_655 . ?
 O3 Sn1 O2 91.43(13) . . ?
 O3 Sn1 O3 89.23(2) . 7_655 ?
 O4 Sn1 Sr1 53.64(8) 1_655 1_655 ?
 O4 Sn1 Sr1 123.16(9) 7_665 1_655 ?
 O4 Sn1 Sr1 53.45(8) 7_665 5_665 ?
 O4 Sn1 Sr1 61.51(10) 1_655 5_665 ?
 O4 Sn1 Sr2 47.26(10) 7_665 7_665 ?
 O4 Sn1 Sr2 56.45(9) 7_665 . ?
 O4 Sn1 Sr2 54.75(9) 1_655 7_665 ?
 O4 Sn1 Sr2 128.44(9) 7_665 7_655 ?
 O4 Sn1 Sr2 128.25(9) 1_655 . ?
 O4 Sn1 Sr2 119.18(10) 1_655 7_655 ?
 O4 Sn1 Sr2 47.42(10) 1_655 1_655 ?
 O4 Sn1 Sr2 120.55(10) 7_665 1_655 ?
 O4 Sn1 O1 87.82(14) 7_665 . ?
 O4 Sn1 O1 89.27(12) 1_655 . ?
 O4 Sn1 O2 90.45(13) 1_655 . ?
 O4 Sn1 O2 90.27(13) 7_665 . ?
 O4 Sn1 O3 90.69(8) 7_665 . ?
 O4 Sn1 O3 178.13(12) 7_665 7_655 ?
 O4 Sn1 O3 90.40(9) 1_655 7_655 ?
 O4 Sn1 O3 178.09(12) 1_655 . ?
 O4 Sn1 O4 89.616(18) 1_655 7_665 ?
 O1 Sr1 O1 94.91(12) . 5_655 ?
 O1 Sr1 O1 85.09(12) 5_665 . ?
 O1 Sr1 O1 85.09(12) 5_665 1_455 ?
 O1 Sr1 O1 94.91(12) 1_455 5_655 ?
 O1 Sr1 O1 180.0 5_665 5_655 ?
 O1 Sr1 O1 170.2(2) 1_455 . ?
 O1 Sr1 O3 119.98(5) 5_665 3 ?
 O1 Sr1 O3 119.98(5) 5_665 . ?
 O1 Sr1 O3 60.73(9) 1_455 7 ?
 O1 Sr1 O3 60.73(9) . 5_655 ?
 O1 Sr1 O3 123.38(5) 5_665 5_655 ?
 O1 Sr1 O3 125.67(10) 1_455 5_655 ?
 O1 Sr1 O3 125.67(10) . 7 ?
 O1 Sr1 O3 123.38(5) 5_665 7 ?
 O1 Sr1 O4 62.99(5) 5_665 3 ?
 O1 Sr1 O4 56.57(8) 1_455 5_565 ?
 O1 Sr1 O4 56.57(8) . 7_665 ?
 O1 Sr1 O4 59.70(4) 5_665 5_565 ?
 O1 Sr1 O4 62.99(5) 5_665 . ?
 O1 Sr1 O4 117.69(9) 1_455 7_665 ?
 O1 Sr1 O4 59.70(4) 5_665 7_665 ?
 O1 Sr1 O4 117.69(9) . 5_565 ?
 O3 Sr1 O1 62.90(9) 3 1_455 ?
 O3 Sr1 O1 60.02(5) . 5_655 ?
 O3 Sr1 O1 122.76(9) 3 . ?
 O3 Sr1 O1 122.76(9) . 1_455 ?
 O3 Sr1 O1 60.02(5) 3 5_655 ?
 O3 Sr1 O1 56.62(5) 5_655 5_655 ?
 O3 Sr1 O1 62.90(9) . . ?
 O3 Sr1 O1 56.62(5) 7 5_655 ?
 O3 Sr1 O3 84.70(10) 3 7 ?
 O3 Sr1 O3 62.78(6) . 7 ?
 O3 Sr1 O3 113.25(11) 5_655 7 ?
 O3 Sr1 O3 62.78(6) 3 5_655 ?
 O3 Sr1 O3 84.70(10) . 5_655 ?
 O3 Sr1 O3 120.03(10) . 3 ?
 O3 Sr1 O4 116.65(7) 5_655 7_665 ?
 O3 Sr1 O4 84.85(10) . . ?
 O3 Sr1 O4 179.16(9) . 5_565 ?
 O3 Sr1 O4 122.93(8) . 3 ?
 O3 Sr1 O4 96.12(10) 7 7_665 ?
 O3 Sr1 O4 96.12(10) 5_655 5_565 ?
 O3 Sr1 O4 116.65(7) 7 5_565 ?
 O3 Sr1 O4 179.15(9) 3 7_665 ?
 O3 Sr1 O4 84.85(10) 3 3 ?
 O3 Sr1 O4 60.29(6) 3 5_565 ?
 O3 Sr1 O4 60.29(6) . 7_665 ?
 O3 Sr1 O4 122.93(8) 3 . ?
 O4 Sr1 O1 117.01(5) . 5_655 ?
 O4 Sr1 O1 117.01(5) 3 5_655 ?
 O4 Sr1 O1 120.30(4) 5_565 5_655 ?
 O4 Sr1 O1 60.70(8) 3 . ?
 O4 Sr1 O1 120.30(4) 7_665 5_655 ?
 O4 Sr1 O1 114.31(9) 3 1_455 ?
 O4 Sr1 O1 60.70(8) . 1_455 ?
 O4 Sr1 O1 114.31(9) . . ?
 O4 Sr1 O3 61.07(6) 3 5_655 ?
 O4 Sr1 O3 61.07(6) . 7 ?
 O4 Sr1 O3 169.54(13) 3 7 ?
 O4 Sr1 O3 169.54(13) . 5_655 ?
 O4 Sr1 O4 125.99(11) . 3 ?
 O4 Sr1 O4 94.32(8) 3 7_665 ?
 O4 Sr1 O4 94.32(8) . 5_565 ?
 O4 Sr1 O4 119.40(9) 7_665 5_565 ?
 O4 Sr1 O4 57.75(5) . 7_665 ?
 O4 Sr1 O4 57.75(5) 3 5_565 ?
 Sn1 Sr2 Sn1 73.824(19) . 7 ?
 Sn1 Sr2 Sn1 72.956(18) 7 1_455 ?
 Sn1 Sr2 Sn1 114.32(4) . 1_455 ?
 O2 Sr2 Sn1 150.41(16) 1_455 . ?
 O2 Sr2 Sn1 151.32(17) . 1_455 ?
 O2 Sr2 Sn1 37.16(17) 7 7 ?
 O2 Sr2 Sn1 128.51(10) 2_455 7 ?
 O2 Sr2 Sn1 88.79(13) 1_455 7 ?
 O2 Sr2 Sn1 91.69(11) 7 1_455 ?
 O2 Sr2 Sn1 90.15(14) . 7 ?
 O2 Sr2 Sn1 37.25(16) . . ?
 O2 Sr2 Sn1 92.21(9) 7_565 . ?
 O2 Sr2 Sn1 90.19(9) 7_565 1_455 ?
 O2 Sr2 Sn1 150.35(15) 7_565 7 ?
 O2 Sr2 Sn1 36.33(15) 1_455 1_455 ?
 O2 Sr2 Sn1 124.47(7) 2_455 . ?
 O2 Sr2 Sn1 120.70(7) 2_455 1_455 ?
 O2 Sr2 Sn1 94.10(10) 7 . ?
 O2 Sr2 O2 170.2(2) . 1_455 ?
 O2 Sr2 O2 94.11(11) . 7_565 ?
 O2 Sr2 O2 91.60(11) 1_455 7_565 ?
 O2 Sr2 O2 87.98(18) 2_455 . ?
 O2 Sr2 O2 87.97(10) 7 . ?
 O2 Sr2 O2 85.10(18) 2_455 1_455 ?
 O2 Sr2 O2 91.4(2) 2_455 7 ?
 O2 Sr2 O2 85.33(10) 7 1_455 ?
 O2 Sr2 O2 172.0(3) 7 7_565 ?
 O2 Sr2 O2 81.01(15) 2_455 7_565 ?
 O2 Sr2 O3 134.98(10) 2_455 7 ?
 O2 Sr2 O3 61.75(15) 7 7 ?
 O2 Sr2 O3 123.21(17) . 7 ?
 O2 Sr2 O3 66.57(15) 7 . ?
 O2 Sr2 O3 143.87(12) 2_455 . ?
 O2 Sr2 O3 59.07(16) 1_455 7 ?
 O2 Sr2 O4 129.07(14) 7 7_665 ?
 O2 Sr2 O4 127.41(11) 2_455 . ?
 O2 Sr2 O4 62.00(12) . 7_665 ?
 O2 Sr2 O4 124.56(12) 2_455 7_665 ?
 O3 Sr2 Sn1 89.52(7) . 1_455 ?
 O3 Sr2 Sn1 36.32(4) 7 1_455 ?
 O3 Sr2 Sn1 37.28(5) . . ?
 O3 Sr2 Sn1 94.68(6) 7 . ?
 O3 Sr2 Sn1 36.64(4) 7 7 ?
 O3 Sr2 Sn1 37.34(5) . 7 ?
 O3 Sr2 O2 119.10(17) . 1_455 ?
 O3 Sr2 O2 121.24(15) . 7_565 ?
 O3 Sr2 O2 122.61(13) 7 7_565 ?
 O3 Sr2 O2 64.10(17) . . ?
 O3 Sr2 O3 60.02(6) . 7 ?
 O3 Sr2 O4 63.48(6) . 7_665 ?
 O4 Sr2 Sn1 36.09(5) . 1_455 ?
 O4 Sr2 Sn1 98.93(7) 7_665 7 ?
 O4 Sr2 Sn1 93.47(7) . . ?
 O4 Sr2 Sn1 37.18(4) 7_665 . ?
 O4 Sr2 Sn1 97.16(7) 7_665 1_455 ?
 O4 Sr2 Sn1 93.64(7) . 7 ?
 O4 Sr2 O2 63.34(12) . 1_455 ?
 O4 Sr2 O2 60.57(14) . 7_565 ?
 O4 Sr2 O2 126.41(13) . . ?
 O4 Sr2 O2 58.30(13) 7_665 7_565 ?
 O4 Sr2 O2 123.81(15) . 7 ?
 O4 Sr2 O2 127.73(12) 7_665 1_455 ?
 O4 Sr2 O3 99.81(10) 7_665 7 ?
 O4 Sr2 O3 88.58(12) . . ?
 O4 Sr2 O3 62.17(7) . 7 ?
 O4 Sr2 O4 64.61(6) . 7_665 ?
 Sn1 O1 Sn1 165.7(3) 3_655 . ?
 Sn1 O1 Sr1 89.71(3) . . ?
 Sn1 O1 Sr1 82.86(17) . 5_655 ?
 Sn1 O1 Sr1 97.14(17) . 5_665 ?
 Sn1 O1 Sr1 89.71(3) 3_655 1_655 ?
 Sn1 O1 Sr1 82.86(17) 3_655 5_655 ?
 Sn1 O1 Sr1 97.14(17) 3_655 5_665 ?
 Sn1 O1 Sr1 89.07(3) 3_655 . ?
 Sn1 O1 Sr1 89.07(3) . 1_655 ?
 Sr1 O1 Sr1 180.0 5_665 5_655 ?
 Sr1 O1 Sr1 94.91(12) 5_665 1_655 ?
 Sr1 O1 Sr1 170.2(2) . 1_655 ?
 Sr1 O1 Sr1 94.91(12) 5_665 . ?
 Sr1 O1 Sr1 85.09(12) 1_655 5_655 ?
 Sr1 O1 Sr1 85.09(12) . 5_655 ?
 Sn1 O2 Sr2 168.8(2) . 2 ?
 Sn1 O2 Sr2 91.4(3) . 7_655 ?
 Sn1 O2 Sr2 86.53(18) . . ?
 Sn1 O2 Sr2 81.03(13) . 7_665 ?
 Sn1 O2 Sr2 85.37(16) . 1_655 ?
 Sr2 O2 Sr2 87.80(9) . 7_665 ?
 Sr2 O2 Sr2 172.0(3) 7_655 7_665 ?
 Sr2 O2 Sr2 91.35(11) 7_655 1_655 ?
 Sr2 O2 Sr2 99.53(17) 2 7_655 ?
 Sr2 O2 Sr2 85.57(9) 1_655 7_665 ?
 Sr2 O2 Sr2 94.27(12) 7_655 . ?
 Sr2 O2 Sr2 91.86(17) 2 1_655 ?
 Sr2 O2 Sr2 95.06(18) 2 . ?
 Sr2 O2 Sr2 88.0(2) 2 7_665 ?
 Sr2 O2 Sr2 170.2(2) . 1_655 ?
 Sn1 O3 Sn1 164.5(2) . 7 ?
 Sn1 O3 Sr1 88.63(9) 7 5_655 ?
 Sn1 O3 Sr1 97.70(11) . . ?
 Sn1 O3 Sr1 89.82(9) . 5_655 ?
 Sn1 O3 Sr1 97.83(11) 7 . ?
 Sn1 O3 Sr2 89.41(9) . . ?
 Sn1 O3 Sr2 83.06(10) 7 7_655 ?
 Sn1 O3 Sr2 89.63(9) 7 . ?
 Sn1 O3 Sr2 81.42(11) . 7_655 ?
 Sr1 O3 Sr1 95.30(10) . 5_655 ?
 Sr1 O3 Sr2 177.35(11) . 7_655 ?
 Sr1 O3 Sr2 82.21(9) 5_655 7_655 ?
 Sr1 O3 Sr2 94.00(10) . . ?
 Sr2 O3 Sr1 170.68(15) . 5_655 ?
 Sr2 O3 Sr2 88.49(10) . 7_655 ?
 Sn1 O4 Sn1 166.6(2) 1_455 7_565 ?
 Sn1 O4 Sr1 83.29(11) 1_455 5_565 ?
 Sn1 O4 Sr1 91.04(9) 7_565 . ?
 Sn1 O4 Sr1 90.79(9) 1_455 . ?
 Sn1 O4 Sr1 83.59(10) 7_565 5_565 ?
 Sn1 O4 Sr2 86.37(9) 7_565 7_565 ?
 Sn1 O4 Sr2 88.98(10) 1_455 7_565 ?
 Sn1 O4 Sr2 96.71(12) 7_565 . ?
 Sn1 O4 Sr2 96.49(11) 1_455 . ?
 Sr1 O4 Sr1 85.68(8) . 5_565 ?
 Sr2 O4 Sr1 178.22(12) . 5_565 ?
 Sr2 O4 Sr1 167.46(14) 7_565 . ?
 Sr2 O4 Sr1 81.84(9) 7_565 5_565 ?
 Sr2 O4 Sr1 92.57(11) . . ?
 Sr2 O4 Sr2 99.92(11) . 7_565 ?

_shelx_res_file
;
TITL SrSnO_I19VT_27_400_pnab_if in Pnab
    srsno_i19vt_27_400_pnab_if.res
    created by SHELXL-2019/3 at 11:44:26 on 14-Jan-2025
REM Pnab (#60 with fixed user cell
CELL 0.6889 5.698267 5.721185 20.685244 90 90 90
ZERR 4 0.000288 0.000314 0.001356 0 0 0
LATT 1
SYMM 0.5+X,0.5-Y,0.5-Z
SYMM 0.5-X,+Y,-Z
SYMM -X,0.5-Y,0.5+Z
SFAC O Sr Sn
DISP O 0.0101 0.0057 30.1044
DISP Sn -0.681 1.3529 5641.0613
DISP Sr -1.161 3.0594 12162.7002
UNIT 28 12 8

L.S. 10
PLAN  5
SIZE 0.05 0.05 0.015
TEMP 146.85
CONF
LIST 4
MORE -1
fmap 2
acta
OMIT 0 0 -10
OMIT 0 0 -4
OMIT 0 2 0
OMIT 1 1 -5
OMIT 2 0 0
REM <olex2.extras>
REM <HklSrc "%.\\SrSnO_I19VT_27_400_pnab_if.hkl">
REM </olex2.extras>

WGHT    0.174000
FVAR       1.17025
SN1   3    0.752020    0.250260    0.098221    11.00000    0.02189    0.02320 =
         0.02536   -0.00006   -0.00002   -0.00002
SR1   2    0.250000    0.251947    0.000000    10.50000    0.02846    0.02875 =
         0.02967    0.00000   -0.00031    0.00000
SR2   2    0.259153    0.243191    0.187088    11.00000    0.03023    0.03003 =
         0.02788    0.00042   -0.00010    0.00103
O1    1    0.750000    0.294719    0.000000    10.50000    0.04991    0.03766 =
         0.02628    0.00000    0.00137    0.00000
O2    1    0.747834    0.216285    0.196184    11.00000    0.04092    0.03940 =
         0.02887    0.00162    0.00013   -0.00082
O3    1    0.478216    0.024849    0.088880    11.00000    0.02937    0.03169 =
         0.04509    0.00052   -0.00015   -0.00761
O4    1    0.026919    0.475031    0.104309    11.00000    0.03139    0.03307 =
         0.04581    0.00364   -0.00007   -0.00785
HKLF 4


REM  SrSnO_I19VT_27_400_pnab_if in Pnab
REM wR2 = 0.2307, GooF = S = 1.045, Restrained GooF = 1.045 for all data
REM R1 = 0.0803 for 1132 Fo > 4sig(Fo) and 0.0847 for all 1480 data
REM 56 parameters refined using 0 restraints

END

WGHT      0.1740      0.0000

REM Highest difference peak  5.583,  deepest hole -4.564,  1-sigma level  0.956
Q1    1   0.8407  0.1714  0.0994  11.00000  0.05    5.58
Q2    1   0.8411  0.3271  0.0989  11.00000  0.05    5.56
Q3    1   0.6612  0.1728  0.0967  11.00000  0.05    5.36
Q4    1   0.6619  0.3287  0.0964  11.00000  0.05    5.30
Q5    1   0.3392  0.1667  0.1861  11.00000  0.05    3.64
;
_shelx_res_checksum                21290
_shelx_hkl_file
;
   0   0  -2 26714.8 2407.27   6
   0   0   2 23604.8 2392.10   5
   0   0  -2 23223.7 2394.01   5
   0   0  -2 23391.6 2459.34   3
   0   0  -2 31460.7 2440.56   1
   0   0  -2 27402.3 2446.97   1
   0   0   2 31638.8 2451.98   1
   0   0   2 31085.8 2439.63   1
   0   0  -3 18.2762 27.5839   1
   0   0   3-22.3032 19.4350   1
   0   0  -3 21.5699 32.5549   1
   0   0   3 10.9366 16.5069   6
   0   0  -3 11.6856 28.8008   6
   0   0   3 7.81384 15.2256   2
   0   0  -3-10.4201 24.0233   2
   0   0   3-8.24619 14.3718   5
   0   0  -3-8.98990 13.5690   5
   0   0  -3-20.9386 40.7980   4
   0   0   3-22.3212 27.5070   4
   0   0  -3-30.7601 46.4252   3
   0   0  -4 133449. 12673.1   1
   0   0  -4 152995. 12659.9   1
   0   0   4 136523. 12660.6   1
   0   0   4 150867. 12674.9   1
   0   0  -4 139169. 12611.3   6
   0   0   4 143128. 12612.8   6
   0   0  -4 129049. 12601.7   5
   0   0   4 139012. 12597.2   5
   0   0   4 192944. 12708.9   4
   0   0  -4 144299. 12660.0   4
   0   0  -4 125406. 12686.9   3
   0   0   4 126346. 12589.1   2
   0   0   5-22.7093 27.9875   1
   0   0  -5-23.1450 28.5244   1
   0   0   5-27.4443 33.8219   1
   0   0  -5-27.3926 33.7584   1
   0   0  -5 13.7203 26.7361   6
   0   0   5 12.5315 24.4201   6
   0   0   5-8.82441 18.8390   2
   0   0   5 26.6580 40.2357   4
   0   0   5-9.86875 14.8996   5
   0   0  -5 11.2097 19.5395   5
   0   0  -5-23.5883 35.6031   4
   0   0  -5-34.7151 42.7814   3
   0   0  -6 3309.25 388.426   1
   0   0   6 3575.88 394.334   1
   0   0   6 3458.37 411.565   1
   0   0  -6 3803.22 414.113   1
   0   0   6 3965.61 359.553   6
   0   0  -6 3388.57 356.822   6
   0   0  -6 2784.19 340.874   5
   0   0   6 2986.72 336.379   5
   0   0  -6 3629.07 394.712   4
   0   0   6 3940.50 417.945   4
   0   0  -6 2853.60 413.124   3
   0   0   6 3740.44 480.555   3
   0   0   6 3094.30 334.338   2
   0   0   7 22.0351 27.1547   1
   0   0   7-27.1319 33.4354   1
   0   0  -7 26.5347 32.6995   1
   0   0   7-11.9433 29.4364   6
   0   0  -7 13.1375 30.2883   6
   0   0   7 8.81188 18.8094   2
   0   0   7-30.0116 24.6565   5
   0   0  -7 11.7547 27.1004   5
   0   0  -7 42.1609 55.1071   4
   0   0   7-41.8278 89.2781   3
   0   0  -7 31.2280 71.9942   3
   0   0  -8 6736.87 806.722   1
   0   0   8 9045.67 818.326   1
   0   0  -8 8688.72 835.683   1
   0   0  -8 7618.89 770.418   6
   0   0   8 7470.39 755.914   5
   0   0  -8 7880.62 766.469   5
   0   0   8 9683.64 837.615   4
   0   0  -8 8179.06 804.123   4
   0   0   8 7671.67 876.788   3
   0   0   8 8088.83 755.539   2
   0   0   9 24.1076 36.4111   1
   0   0  -9 23.5257 29.0241   1
   0   0  -9 24.0249 31.4325   6
   0   0   9 8.13542 15.9120   2
   0   0  -9 10.6450 27.8618   5
   0   0   9-36.1702 44.5943   3
   0   0  -9 19.8883 30.0486   1
   0   0   9 19.9071 30.0770   1
   0   0  10 846118. 74075.6   1
   0   0  10 834433. 74093.6   1
   0   0 -10 865637. 74076.6   1
   0   0 -10 823640. 74089.0   1
   0   0 -10 764004. 74034.3   6
   0   0 -10 770154. 74031.7   5
   0   0  10 999999. 74096.9   4
   0   0  10 836796. 74147.3   3
   0   0  10 797743. 74023.3   2
   0   0 -11-20.1343 35.0890   1
   0   0  11-20.5977 25.3827   1
   0   0 -11 29.5710 24.2937   6
   0   0  11 7.22168 14.0711   2
   0   0 -11-9.15902 15.9619   5
   0   0  11 17.8656 22.0160   4
   0   0  11-29.8338 36.7644   3
   0   0 -11-16.8662 25.4555   1
   0   0  11 11.2313 23.9724   2
   0   0  11-16.7920 32.7183   1
   0   0 -12 92513.5 8643.07   1
   0   0  12 98288.6 8645.18   1
   0   0 -12 82255.9 8611.55   6
   0   0 -12 98184.4 8612.55   5
   0   0  12 100233. 8622.26   2
   0   0  12 103395. 8651.78   4
   0   0  12 93605.2 8692.18   3
   0   0  12 94903.3 8603.92   2
   0   0  13-17.4376 15.2026   1
   0   0 -13-16.7494 25.2840   1
   0   0 -13 8.50830 14.8359   6
   0   0  13-9.40646 18.3346   2
   0   0  13-6.30572 13.4680   2
   0   0  13-14.8561 25.8950   4
   0   0  13 24.3913 30.0615   3
   0   0 -13-14.3359 24.9887   1
   0   0  13-14.5929 25.4364   1
   0   0 -14 56512.3 5368.99   6
   0   0 -14 56354.5 5367.59   5
   0   0  14 61659.6 5397.68   4
   0   0  14 58041.0 5404.60   1
   0   0 -14 65075.0 5411.31   1
   0   0  14 59649.2 5432.22   3
   0   0  14 60246.8 5374.15   2
   0   0  15 19.9431 24.5761   3
   0   0 -15-6.86280 16.9143   5
   0   0  15-12.4048 18.7223   4
   0   0 -15 12.4049 18.7223   1
   0   0 -15 14.3240 24.9632   1
   0   0 -16 1638.75 171.985   5
   0   0  16 1486.44 173.293   2
   0   0  16 1432.32 188.110   4
   0   0  16 1177.65 198.975   3
   0   0 -16 1659.58 192.181   1
   0   0 -16 1679.41 198.378   1
   0   0  16 1815.60 205.634   1
   0   0  16 1794.18 197.187   1
   0   0  17-13.1470 28.0614   1
   0   0 -17 12.2528 26.1529   1
   0   0  17 6.79519 14.5042   2
   0   0 -17 6.46242 12.5922   6
   0   0  17 10.6172 16.0245   4
   0   0 -17-6.06838 12.9529   5
   0   0  17-11.3757 17.1692   1
   0   0 -17-11.0080 16.6143   1
   0   0  17-16.5767 32.2990   3
   0   0  18 176.630 52.6641   1
   0   0 -18 193.707 51.8060   1
   0   0  18 141.474 33.8533   2
   0   0 -18 141.241 33.0828   6
   0   0 -18 176.143 33.4362   5
   0   0 -18 288.510 53.0578   1
   0   0  18 170.304 43.2425   1
   0   0  18 90.8462 44.4539   3
   0   0 -19-11.2843 13.9114   1
   0   0  19-11.7664 14.5052   1
   0   0 -19 5.74376 10.0178   6
   0   0  19-6.00153 13.8418   2
   0   0 -19 10.6654 9.30208   5
   0   0  19 18.6044 24.3202   4
   0   0  19-13.8664 27.0208   3
   0   0 -19 9.68176 16.8775   1
   0   0  19 10.5849 13.0499   1
   0   0 -20 44110.2 4168.68   6
   0   0 -20 45333.0 4167.15   5
   0   0  20 45030.7 4169.60   2
   0   0  20 47288.3 4185.10   4
   0   0  20 38040.7 4195.71   3
   0   0  20 45254.0 4193.72   1
   0   0 -20 55138.5 4200.53   1
   0   0 -20 44982.2 4185.03   1
   0   0  20 50651.7 4194.80   1
   0   0 -21 9.80906 19.1125   1
   0   0 -21-5.28695 10.3015   6
   0   0  21 5.49623 12.6713   2
   0   0 -21 4.82806 11.8994   5
   0   0  21-8.34311 17.8077   4
   0   0  21-11.9978 20.9092   3
   0   0  21 9.61609 14.5133   1
   0   0 -21-8.77643 13.2460   1
   0   0 -22 29020.5 2887.40   6
   0   0 -22 30946.8 2887.86   5
   0   0  22 31525.1 2890.76   2
   0   0  22 33556.8 2905.49   4
   0   0  22 29262.3 2915.43   3
   0   0 -22 36870.8 2914.86   1
   0   0 -22 31614.9 2904.20   1
   0   0  22 30259.6 2909.86   1
   0   0  22 36708.3 2913.95   1
   0   0  23 9.45691 14.2843   1
   0   0 -23-8.73023 13.1885   1
   0   0 -23-9.82816 12.8586   6
   0   0  23 5.19288 11.9854   2
   0   0  23-7.56945 13.2039   4
   0   0  23-10.5642 18.4194   3
   0   0  23-8.69412 16.9496   1
   0   0 -23-8.08380 12.2139   1
   0   0 -24 9673.25 899.260   6
   0   0 -24 10072.5 898.624   5
   0   0  24 7606.72 914.622   3
   0   0 -24 11676.5 922.256   1
   0   0  24 10314.5 919.764   1
   0   0  24 8932.79 914.925   1
   0   0 -25 4.55793 8.88480   6
   0   0 -25-7.79062 16.6305   1
   0   0  25-6.79063 14.4964   4
   0   0 -25 4.09597 7.98513   5
   0   0  25 9.14903 7.97656   3
   0   0 -26 135.781 26.1874   5
   0   0  26 110.455 31.5246   3
   0   0 -26 164.362 28.7232   6
   0   0 -27 3.93325 6.85580   5
   0   0  27 6.20706 12.0948   4
   0   0 -27-4.11101 6.20587   6
   0   0  27 7.90443 11.9305   3
   0   0  28 585.262 80.0685   3
   0   0  28 496.496 73.9823   4
   0   0 -28 598.249 68.5044   5
   0   0 -29-3.90833 6.82524   6
   0   0  29-6.91140 10.4403   3
   0   0 -30 3281.08 296.724   5
   0   0  30 2749.16 305.645   3
   0   0 -30 3116.53 296.915   6
   0   0 -31 3.68985 7.87570   6
   0   0 -31-3.50270 8.07525   5
   0   0 -32 8762.88 818.256   5
   0   0 -32 9006.87 820.040   6
   0  -1   0-5.68533 11.0792   5
   0   1   0-6.56935 15.1464   5
   0  -1   0-11.8349 20.6261   2
   0   1   0-16.8407 25.4177   2
   0   1   0 6.37190 12.4167   4
   0  -1   0-6.39871 9.65914   4
   0   1   0-5.87866 10.2467   3
   0  -1   0 6.01840 12.8471   3
   0  -1   0-6.21292 12.1070   6
   0   1   0 6.81764 11.8829   6
   0   1  -1-7.10666 10.7785   6
   0  -1   1-6.23765 12.2003   6
   0  -1  -1 6.16017 9.35809   6
   0  -1   1 28.9917 15.2182   5
   0   1  -1 11.4696 12.2866   5
   0  -1  -1 14.6741 15.6965   5
   0   1   1 21.3253 18.6128   5
   0   1  -1 19.2673 33.5949   2
   0   1   1 13.6731 26.6625   2
   0  -1  -1 16.4099 20.2500   2
   0  -1   1 14.4933 25.2805   2
   0   1  -1 4.58758 9.00188   4
   0   1   1-8.62454 18.4391   4
   0  -1  -1 8.58855 13.0060   4
   0  -1   1 23.9036 11.8306   4
   0  -1   1 18.6005 17.1179   3
   0   1   1 12.3873 16.2259   3
   0  -1  -1 17.7468 13.6795   3
   0   1  -2-6.03014 7.43340   1
   0   1   2 4.66246 10.7507   1
   0  -1  -2 9.96889 19.4248   1
   0  -1   2 12.2615 18.5067   1
   0  -1  -2 15.8295 16.5786   1
   0  -1   2 8.00913 15.6065   1
   0   1  -2-13.6411 20.5889   1
   0  -1   2-6.53601 11.3922   6
   0  -1   2 4.50325 10.3837   5
   0  -1  -2-7.20534 12.5585   5
   0  -1  -2 6.40874 12.4885   6
   0   1  -2-5.18139 9.03183   5
   0  -1  -2 5.02819 11.5937   2
   0  -1   2 16.2387 24.5091   2
   0   1   2-10.0155 15.1172   2
   0   1  -2-20.8553 25.7008   2
   0  -1  -2 10.8956 18.9892   4
   0  -1   2 3.50442 7.48231   4
   0  -1   2 3.20666 8.38472   4
   0   1  -2 6.53647 13.9528   3
   0  -1  -2-6.59614 11.4969   3
   0   1   2 6.93765 13.5190   3
   0  -1   2-6.33712 12.3490   3
   0  -1  -3 883.634 101.678   1
   0  -1  -3 478.947 92.8484   1
   0   1  -3 617.678 90.9124   1
   0   1   3 901.273 95.9033   1
   0   1   3 331.080 82.5810   1
   0   1  -3 429.283 96.3345   1
   0  -1   3 511.517 93.8049   1
   0  -1   3 528.596 73.7516   6
   0  -1  -3 562.870 76.6826   6
   0   1   3 534.385 75.5517   6
   0   1  -3 538.514 70.6736   5
   0  -1   3 602.041 69.2369   5
   0  -1  -3 458.242 74.5199   5
   0  -1  -3 603.680 100.232   4
   0  -1   3 545.469 62.7710   4
   0   1   3 649.632 107.728   4
   0  -1  -3 622.809 83.4389   3
   0   1   3 826.890 91.6387   3
   0   1  -3 554.834 62.9127   4
   0   1  -3 541.860 73.7616   3
   0  -1   3 430.144 72.3880   3
   0  -1  -4-17.5596 15.3013   1
   0   1  -4-14.6877 18.1001   1
   0   1   4-13.5414 20.4377   1
   0  -1   4 19.2148 29.0003   1
   0  -1   4-19.9261 24.5552   1
   0   1   4-19.2408 16.7662   1
   0   1  -4 7.97394 13.8969   6
   0  -1   4 6.23064 9.40417   6
   0   1   4 6.70646 14.3147   6
   0   1  -4-5.19002 11.0781   5
   0  -1  -4-6.37731 11.1144   6
   0  -1   4 16.9107 25.5228   2
   0  -1  -4-6.86184 11.9588   5
   0  -1   4 4.24919 9.79671   5
   0   1   4 18.2709 31.8416   4
   0   1  -4 2.71832 7.10669   4
   0  -1   4-2.95059 8.52781   4
   0   1  -4 6.48615 11.3041   3
   0  -1  -4-9.32266 18.1650   3
   0   1   4-9.69401 14.6311   3
   0  -1  -5 532.847 109.011   1
   0   1  -5 867.535 140.883   1
   0   1   5 813.463 132.331   1
   0  -1   5 614.912 73.5317   6
   0   1   5 421.809 66.2393   6
   0  -1  -5 523.541 72.2407   6
   0   1  -5 514.748 77.0635   6
   0   1  -5 503.122 68.6219   5
   0  -1   5 763.062 111.010   2
   0   1  -5 641.796 119.233   2
   0   1   5 873.447 133.230   4
   0  -1  -5 661.512 113.997   4
   0   1  -5 491.274 60.8425   4
   0   1  -5 430.230 70.2892   3
   0  -1   5 545.964 84.9932   3
   0  -1  -5 578.211 90.7522   3
   0  -1   5 535.393 111.656   1
   0   1  -5 424.650 97.1984   1
   0   1   5 663.703 108.274   1
   0  -1  -6 19.8540 24.4663   1
   0   1  -6 19.1554 23.6054   1
   0  -1   6 20.3915 25.1286   1
   0   1   6-18.5940 22.9135   1
   0   1  -6 24.4295 30.1046   1
   0   1   6-21.7324 18.9370   1
   0  -1  -6 22.8248 28.1271   1
   0  -1   6 26.1759 32.2567   1
   0   1  -6 9.01424 17.5638   6
   0  -1  -6-5.93805 12.6743   6
   0   1   6 6.40307 15.7811   6
   0   1  -6-21.3088 37.1357   2
   0  -1   6 15.1967 29.6101   2
   0  -1  -6-7.61744 13.2753   5
   0  -1  -6-19.5855 34.1325   4
   0   1   6-22.8008 34.4124   4
   0  -1   6-3.77558 9.86987   5
   0   1  -6 5.47568 12.6239   5
   0  -1   6 10.2696 13.4231   4
   0  -1   6-12.5358 21.8467   3
   0   1   6 12.9760 22.6139   3
   0   1  -6-8.33113 16.2328   3
   0  -1  -6-11.8537 14.6074   3
   0   1   7 4621.23 446.173   1
   0  -1   7 4158.44 448.400   1
   0  -1   7 4374.13 462.773   1
   0  -1  -7 3846.12 433.764   1
   0   1   7 4605.82 432.568   1
   0   1  -7 5001.93 465.706   1
   0   1  -7 3773.08 426.433   1
   0  -1  -7 5477.01 449.940   1
   0   1   7 3750.79 369.764   6
   0   1  -7 3618.15 379.161   6
   0  -1  -7 3632.00 366.226   6
   0  -1  -7 4032.32 377.095   5
   0  -1   7 3436.08 356.381   5
   0   1   7 3421.20 434.907   4
   0   1  -7 3367.58 360.215   4
   0  -1   7 3891.08 375.282   4
   0   1   7 3667.34 404.451   3
   0  -1  -7 3202.62 389.059   3
   0  -1   7 3827.12 407.477   3
   0  -1   7 4126.46 400.495   2
   0   1  -7 4180.33 431.290   2
   0   1   8-19.4141 23.9266   1
   0  -1   8 18.7547 28.3078   1
   0   1  -8-18.8813 32.9071   1
   0  -1  -8 19.5477 41.7243   1
   0  -1  -8 6.21662 15.3254   6
   0   1  -8-10.3873 20.2420   6
   0   1  -8 23.0195 34.7440   1
   0  -1   8 26.3946 32.5280   1
   0   1   8 20.8655 31.4933   1
   0  -1  -8 8.11881 20.0126   5
   0  -1   8 4.30438 12.4444   5
   0   1  -8 6.54535 13.9747   5
   0   1   8-23.7349 29.2506   4
   0  -1   8 10.1074 17.6179   4
   0   1  -8-5.83017 11.3649   4
   0   1   8-16.9319 25.5569   3
   0  -1   8 18.2577 38.9711   3
   0   1  -9 1604.41 188.910   6
   0  -1  -9 1570.81 177.263   6
   0  -1  -9 1674.59 185.666   5
   0  -1   9 1433.43 167.919   5
   0  -1   9 1230.18 188.441   4
   0   1  -9 1354.37 173.229   4
   0   1   9 1859.35 246.434   4
   0   1   9 1531.12 221.491   3
   0  -1   9 1486.09 219.371   3
   0  -1  -9 2598.57 263.654   1
   0   1   9 2341.55 246.758   1
   0  -1   9 2285.71 263.317   1
   0   1  -9 2114.43 246.228   1
   0   1   9 2388.27 247.367   1
   0  -1  -9 2039.45 238.050   1
   0   1 -10 16.9486 25.5889   1
   0  -1 -10 17.3842 26.2461   1
   0  -1  10-16.5875 25.0440   1
   0   1  10-18.3317 31.9547   1
   0   1 -10-10.9687 21.3828   6
   0  -1 -10-7.11327 12.4153   6
   0  -1  10-23.9006 36.0787   1
   0   1  10-18.4595 32.1774   1
   0  -1 -10 20.7915 31.3872   1
   0   1 -10-20.5073 17.8824   1
   0   1  10 21.6758 37.7815   4
   0  -1 -10-9.07956 13.7203   5
   0   1 -10-7.90273 16.8814   5
   0  -1  10-13.1380 22.9063   4
   0   1 -10-7.38370 17.0362   4
   0   1  10-20.0586 34.9636   3
   0  -1  10-22.0556 19.2307   3
   0   1 -11 488.592 89.6698   1
   0  -1 -11 342.662 84.4202   1
   0   1  11 413.766 88.5004   1
   0   1 -11 378.709 69.4983   6
   0   1  11 455.664 51.3752   2
   0  -1  11 667.575 120.819   1
   0  -1 -11 711.216 113.335   1
   0   1  11 395.088 85.6460   1
   0   1 -11 595.727 109.533   1
   0   1 -11 399.100 64.2484   5
   0  -1 -11 281.542 60.5803   5
   0  -1  11 428.450 76.7127   4
   0   1  11 443.012 98.4011   4
   0   1 -11 300.980 56.8559   4
   0   1  11 258.947 38.6774   2
   0   1  11 334.135 89.5313   3
   0  -1  11 397.264 98.8397   3
   0   1 -12-17.9291 31.2458   1
   0  -1  12-20.6019 35.9038   1
   0   1  12-15.9780 19.6898   1
   0   1  12 2.10103 4.84390   2
   0   1 -12 11.0740 16.7136   6
   0  -1 -12 8.23693 14.3549   6
   0   1 -12 8.90657 15.5219   5
   0  -1  12 11.8200 17.8395   4
   0  -1 -12-9.08023 13.7045   5
   0   1 -12-14.7606 22.2776   1
   0   1  12 16.1160 19.8598   1
   0  -1  12-13.9339 27.1494   1
   0  -1  12-23.2255 28.6209   3
   0   1  12 21.3170 18.5750   3
   0   1 -13 214.327 59.9495   1
   0  -1  13 138.666 55.3622   1
   0   1  13 177.146 52.2769   1
   0  -1 -13 245.031 65.8810   1
   0   1  13 82.9485 16.4302   2
   0   1  13 33.5701 20.4863   2
   0   1 -13 54.0410 28.1961   6
   0  -1 -13 34.9616 25.7972   6
   0   1 -13 72.9622 29.0400   5
   0  -1  13 220.320 51.6275   4
   0  -1 -13 53.7344 26.3520   5
   0   1  13 135.515 51.9607   4
   0   1 -13 136.166 43.7676   1
   0  -1 -13 154.232 48.2129   1
   0  -1  13 218.598 55.6645   1
   0   1  13 234.096 72.4133   3
   0  -1 -14 14.9426 13.0207   1
   0   1  14-13.6353 16.8030   1
   0  -1  14-18.3092 22.5626   1
   0   1  14-4.40742 12.1449   2
   0   1  14 2.21950 5.11732   2
   0  -1 -14 8.19530 17.4923   6
   0   1 -14 10.3915 18.1098   6
   0   1 -14-9.13837 15.9260   5
   0  -1 -14-8.13078 15.8425   5
   0   1  14-15.7895 27.5171   4
   0  -1  14 12.1492 21.1730   1
   0  -1 -14-13.2634 16.3447   1
   0  -1  14 11.4391 19.9356   2
   0   1 -14-12.5620 18.9595   1
   0   1  14 14.7593 25.7217   1
   0   1  14-20.8481 18.1666   3
   0  -1  15 101.726 42.6548   1
   0   1 -15 114.664 44.1041   1
   0  -1 -15 116.396 42.9118   1
   0   1  15 65.5683 33.4358   1
   0   1  15 86.4677 16.3863   2
   0   1  15 89.4277 24.8972   2
   0  -1 -15 78.9407 27.1255   6
   0   1 -15 118.492 36.4955   6
   0  -1  15 68.6221 35.2260   4
   0   1  15 72.0773 31.9385   4
   0  -1 -15 115.709 29.7764   5
   0   1 -15 80.9095 28.4560   5
   0   1 -15 83.2274 36.8970   1
   0  -1  15 104.596 33.9596   2
   0   1  15 96.4742 38.9306   1
   0  -1  15 134.876 38.8868   1
   0  -1 -15 74.4784 38.4356   1
   0   1  15 120.630 56.0578   3
   0  -1  16-16.2467 24.5213   1
   0  -1 -16 13.3483 26.0093   1
   0   1  16 12.1408 21.1593   1
   0   1  16-4.54258 6.85906   2
   0  -1 -16-6.91120 15.9346   6
   0   1 -16 9.30343 14.0428   6
   0  -1 -16 6.90568 17.0211   5
   0  -1  16 9.08461 13.7126   4
   0   1 -16 17.4231 18.5953   5
   0   1  16 13.1865 16.2511   4
   0  -1  16 10.9931 19.1592   1
   0  -1 -16-11.6550 20.3127   1
   0  -1  16-9.74936 18.9972   2
   0   1  16-13.6646 16.8402   1
   0   1  16-19.1514 28.9052   3
   0  -1 -17 429.793 72.9599   1
   0   1  17 371.719 68.0680   1
   0   1 -17 304.867 66.3540   1
   0  -1  17 272.341 70.4986   1
   0   1  17 432.554 52.5564   2
   0   1 -17 383.333 61.1440   6
   0  -1 -17 389.104 55.8179   6
   0  -1  17 299.912 56.5896   4
   0   1 -17 275.355 54.6001   5
   0   1  17 359.898 74.3845   4
   0   1  17 384.961 73.9812   1
   0  -1 -17 348.439 66.5256   1
   0  -1  17 358.330 65.1253   2
   0   1 -17 409.157 67.4339   1
   0   1  17 267.496 38.3645   2
   0   1  17 344.976 85.0296   3
   0  -1 -18-11.3200 17.0849   1
   0   1  18-10.8120 18.8425   1
   0   1 -18 12.6977 19.1642   1
   0  -1  18 14.1384 24.6397   1
   0  -1 -18 5.86216 10.2163   6
   0   1 -18 8.12559 15.8323   6
   0   1  18-4.25825 11.7338   2
   0   1  18-1.97797 7.89841   2
   0  -1  18 8.44428 18.0237   2
   0   1  18 11.4178 19.8984   4
   0  -1  18-8.16119 15.9017   4
   0  -1 -18-5.93885 12.6761   5
   0   1 -18-7.92384 11.9592   5
   0  -1 -18-10.6193 16.0274   1
   0   1  18-12.0881 18.2441   1
   0  -1  18 9.53794 11.7537   1
   0   1 -18 9.68425 18.8693   1
   0  -1  18-15.4527 19.0425   3
   0   1  18-17.0046 20.9549   3
   0  -1  19 473.195 87.1321   1
   0   1 -19 574.518 86.3091   1
   0   1  19 543.967 82.1934   1
   0  -1 -19 455.903 62.6433   6
   0   1 -19 461.236 69.6678   6
   0   1 -19 538.555 73.0939   5
   0  -1 -19 444.935 62.7375   5
   0   1  19 548.132 83.4488   4
   0  -1  19 501.278 73.4523   4
   0   1  19 696.854 106.884   3
   0  -1  19 498.900 90.7028   3
   0   1  19 372.441 50.2069   2
   0  -1  19 510.377 79.0102   1
   0   1 -19 678.767 83.3016   1
   0  -1  19 369.429 66.5950   2
   0   1  19 620.545 63.9166   2
   0   1  20 9.40449 14.1938   1
   0  -1 -20 9.62107 16.7671   1
   0  -1  20 12.7176 19.1941   1
   0   1 -20 11.3140 17.0757   1
   0   1  20 6.55504 10.6859   2
   0  -1  20 14.8132 11.1785   2
   0  -1 -20-5.00756 13.7984   6
   0   1 -20 7.03418 15.0139   5
   0   1  20-9.95522 17.3494   4
   0  -1 -20-5.11518 9.96665   5
   0  -1  20-7.39492 12.8875   4
   0  -1  20-8.86596 13.3810   1
   0  -1 -20 9.73710 11.9991   1
   0   1 -20-8.48092 10.4511   1
   0   1  20 11.0606 19.2758   1
   0   1  20-14.6943 25.6084   3
   0   1 -21 10.6367 16.2923   1
   0  -1  21 23.9893 25.7520   1
   0   1  21 17.9467 15.8832   1
   0  -1 -21 26.8134 23.5291   1
   0   1  21 28.5942 13.6857   2
   0  -1  21 21.1791 17.6200   2
   0   1 -21 13.6630 15.9929   6
   0  -1 -21 61.6363 18.2215   6
   0   1 -21 40.3388 19.6277   5
   0  -1 -21 19.1526 12.1238   5
   0  -1 -21 46.5014 25.7773   1
   0   1  21 31.6123 20.7188   1
   0  -1  21 16.6824 19.4299   1
   0   1  21 40.7893 31.4686   3
   0  -1  21 12.0097 21.1134   3
   0  -1 -22-8.36187 12.6203   1
   0   1  22-8.40716 16.3809   1
   0   1 -22 10.1056 17.6114   1
   0  -1  22-11.4930 14.1629   1
   0  -1  22 6.59607 11.4953   2
   0   1 -22 6.35093 12.3745   6
   0  -1  22-6.99479 16.1260   4
   0   1  22 8.60698 12.9902   4
   0   1 -22-6.30425 13.4559   5
   0   1 -22 7.64903 11.5444   1
   0   1  22 10.0795 15.2127   1
   0  -1  22-11.0471 19.2524   3
   0   1  22-12.5401 10.9271   3
   0   1 -23 57.8162 25.5488   1
   0  -1 -23 7.80863 15.8021   1
   0  -1 -23 65.6244 19.9017   6
   0   1 -23 70.9973 22.2852   6
   0  -1  23 33.4950 18.9463   4
   0  -1 -23 47.1241 15.9723   5
   0   1 -23 35.5175 17.6321   5
   0   1  23 32.2796 20.3420   4
   0  -1  23 38.0980 20.4007   2
   0  -1  23 53.1371 23.3078   1
   0   1 -23 14.4733 13.3143   1
   0  -1  23 40.8174 28.4404   3
   0   1 -24-5.71861 9.96620   6
   0  -1 -24 4.23057 7.37297   6
   0  -1 -24-4.11137 10.7477   5
   0   1  24-7.55894 13.1734   4
   0  -1  24 6.41655 13.6957   4
   0   1 -24 16.6442 12.7908   5
   0  -1  24-6.01056 11.7114   2
   0  -1  24 7.19606 8.86790   1
   0   1 -24 7.04546 13.7278   1
   0  -1  24-9.46969 14.2923   3
   0   1 -25 10.6772 11.4143   6
   0   1 -25 15.6600 11.1616   5
   0  -1 -25 7.79729 9.01273   5
   0   1  25 7.13186 15.2369   4
   0  -1  25 18.5055 15.2176   4
   0  -1  25-11.7016 11.4194   2
   0  -1  25 7.00411 10.5920   1
   0  -1  25-8.76372 10.8201   3
   0   1  25 9.87664 14.9213   3
   0  -1  26-5.64595 8.52283   2
   0  -1 -26-3.78035 8.07055   5
   0   1 -26 4.92231 10.5076   5
   0   1  26 9.08480 15.8333   3
   0  -1  26-8.31916 12.5569   3
   0  -1 -26 8.00037 9.22366   6
   0   1 -26 4.99459 9.73311   6
   0   1 -27 4.69820 9.17916   5
   0  -1 -27 7.19531 7.70863   5
   0  -1  27-7.72291 9.54100   3
   0   1  27-8.39774 12.6924   3
   0   1 -27 24.2276 13.3691   6
   0  -1 -27 7.62605 8.81667   6
   0   1 -28 8.91630 10.2782   5
   0  -1 -28-3.49916 8.06734   5
   0   1  28 6.09711 9.20235   4
   0  -1  28 7.42352 12.9375   3
   0   1  28-7.78104 13.5605   3
   0   1 -28-4.55546 7.93926   6
   0  -1 -28 3.80778 7.41953   6
   0  -1 -29 80.2515 17.7106   5
   0   1  29 75.6596 22.6588   4
   0   1 -29 91.8046 23.0076   5
   0  -1  29 41.4715 20.3282   3
   0   1  29 57.7764 23.7766   3
   0  -1 -29 87.3117 19.5476   6
   0   1 -29 85.7544 20.3329   6
   0  -1 -30 6.59616 9.09031   5
   0   1 -30 8.33363 9.60857   5
   0   1  30-5.58427 10.8826   4
   0  -1  30 6.50263 11.3343   3
   0   1  30-6.69455 11.6687   3
   0   1 -30-4.18887 6.32552   6
   0  -1 -30 3.60267 7.69241   6
   0  -1  31 6.06253 9.15184   3
   0   1  31-6.20595 9.36826   3
   0  -1 -31 3.44360 7.35246   6
   0  -1 -32-3.19232 7.36627   5
   0  -1 -32-3.44175 7.94082   6
   0   1 -32-3.72980 7.27398   6
   0  -1 -33 9.39901 8.67489   5
   0  -2   0 692747. 65463.6   6
   0   2   0 692558. 65470.5   6
   0   2   0 808421. 65477.3   5
   0  -2   0 698729. 65461.2   5
   0   2   0 706322. 65471.7   4
   0  -2   0 741435. 65465.8   3
   0   2   0 734904. 65466.4   3
   0  -2   0 729775. 65491.6   2
   0  -2  -1 48.6020 23.6803   5
   0   2  -1 59.8634 35.9156   5
   0   2   1 164.644 44.5202   5
   0  -2   1 49.0262 51.4668   2
   0   2  -1 67.5965 33.5613   4
   0   2   1 20.3633 33.3872   4
   0  -2   1 15.9973 25.3819   4
   0  -2  -1 61.5804 37.0461   4
   0   2   1 8.49302 15.2250   3
   0  -2   1 16.2451 20.3342   3
   0  -2   1 23.5608 19.6820   6
   0  -2  -1 7.91539 19.8318   6
   0   2  -1 9.56362 26.5931   6
   0   2   1 9.33909 27.2248   6
   0  -2   2 479.952 72.4519   1
   0   2  -2 334.424 49.0873   1
   0   2  -2 394.100 68.3053   1
   0   2  -2 422.785 72.5183   6
   0  -2  -2 404.139 65.3206   6
   0  -2  -2 534.828 76.5268   5
   0   2  -2 462.165 68.9218   5
   0  -2   2 328.019 57.8998   5
   0   2   2 258.203 61.4504   5
   0   2   2 486.655 83.6285   4
   0  -2   2 495.535 69.6252   4
   0  -2  -2 432.292 81.2318   4
   0  -2   2 597.708 74.3487   3
   0   2   2 558.253 75.5391   3
   0  -2   2 465.814 67.9162   3
   0   2   3 3.17731 7.32681   1
   0  -2  -3 6.90883 18.0612   1
   0  -2  -3 6.47850 8.46927   1
   0  -2   3 5.73628 12.2447   1
   0   2   3-7.75603 13.5177   1
   0   2  -3-12.5234 18.9017   1
   0   2  -3-10.2211 17.8135   6
   0   2   3-9.17059 19.5745   5
   0  -2   3-5.77661 11.2566   5
   0  -2  -3 9.09103 15.8441   6
   0  -2  -3 12.7052 13.5600   2
   0   2   3-13.9923 29.8658   2
   0  -2   3-5.81385 12.4102   4
   0   2   3 13.2519 20.0012   4
   0  -2   3-4.80398 10.2549   4
   0  -2  -3-7.93630 15.4643   3
   0  -2   3 8.12248 14.1563   3
   0   2   3 8.76230 17.0736   3
   0  -2   4 3097.83 328.676   1
   0   2   4 2157.94 304.375   1
   0  -2   4 3571.41 311.941   1
   0  -2  -4 1895.84 306.490   1
   0  -2  -4 3377.22 291.860   1
   0   2  -4 3601.20 316.182   6
   0  -2  -4 2836.53 301.178   6
   0  -2   4 2902.22 290.962   5
   0   2   4 3682.83 344.279   4
   0  -2   4 2977.17 290.554   4
   0  -2   4 3000.00 285.321   4
   0  -2  -4 2580.06 298.466   3
   0   2   4 2257.97 297.164   3
   0  -2   4 2436.96 296.076   3
   0  -2  -4 3801.23 294.207   2
   0   2   5 20.8034 17.0979   1
   0   2  -5 8.19508 14.2904   1
   0  -2   5 15.3581 23.1845   1
   0  -2  -5 12.7089 19.1874   1
   0   2  -5-17.6351 15.3746   1
   0  -2   5 12.0755 18.2317   1
   0  -2  -5-7.32176 15.6355   1
   0   2  -5 9.56221 23.5723   6
   0  -2  -5 8.28964 17.7004   6
   0  -2   5 4.98809 9.73152   5
   0   2  -5 26.2569 39.6316   2
   0  -2  -5 3.48427 9.61362   2
   0  -2   5 3.91005 10.7855   4
   0   2   5-16.7870 29.2597   4
   0  -2   5 3.37595 9.31555   4
   0  -2  -5-8.47816 18.1026   3
   0   2   5 9.67695 14.6134   3
   0  -2   5 8.06490 22.2285   3
   0   2  -6 22262.6 1881.00   1
   0   2  -6 21944.5 1839.11   1
   0  -2   6 21073.9 1864.30   1
   0  -2  -6 16948.2 1857.33   1
   0  -2  -6 22839.7 1839.06   1
   0   2   6 26328.8 1841.25   1
   0  -2   6 26612.2 1883.19   1
   0   2   6 21651.8 1855.94   1
   0   2  -6 20001.2 1827.91   6
   0  -2   6 17797.8 1806.90   5
   0  -2   6 17136.2 1802.14   4
   0   2   6 19380.8 1830.64   3
   0  -2   6 21129.2 1826.78   3
   0   2  -6 20680.2 1920.88   2
   0  -2  -6 18870.5 1797.34   2
   0  -2   7-18.1581 27.4355   1
   0   2   7 14.8679 25.9429   1
   0   2  -7 38.9236 56.2596   1
   0   2   7 10.3882 20.2817   3
   0  -2   7 45.4009 32.6482   3
   0   2  -7 24.6820 18.6702   5
   0  -2  -7 2.74155 9.93345   2
   0  -2  -7-3.23370 7.69542   2
   0  -2  -7 23.4550 23.6349   5
   0   2   7 19.4647 41.5657   4
   0  -2   7 24.8820 14.9546   5
   0   2  -7 5.51167 9.38903   4
   0  -2   7 25.2255 17.8529   4
   0   2   7 11.3229 31.2269   1
   0  -2   7 32.0483 44.1736   1
   0  -2  -7 15.1919 51.2860   1
   0   2  -7 34.9989 39.3925   1
   0   2  -8 5518.66 520.352   1
   0  -2   8 7336.04 553.408   1
   0   2   8 6205.10 530.220   1
   0   2  -8 6315.38 558.637   1
   0  -2  -8 5607.28 536.706   1
   0   2   8 6266.20 538.406   1
   0  -2  -8 6865.50 547.065   1
   0  -2   8 4244.36 541.116   1
   0  -2  -8 5438.60 491.690   6
   0   2  -8 4886.48 486.410   5
   0  -2   8 4892.82 477.773   5
   0  -2   8 3825.54 473.904   4
   0   2   8 5291.25 550.084   4
   0  -2   8 5612.00 507.432   3
   0   2   8 5595.05 510.813   3
   0   2  -8 4885.25 472.206   4
   0   2  -8 7002.82 575.916   2
   0  -2  -9 15.1658 62.1267   1
   0   2   9 72.3244 47.3481   1
   0   2  -9 157.818 47.4371   1
   0  -2   9 14.6063 44.2895   1
   0  -2  -9 19.0432 20.3818   6
   0   2  -9 9.95354 23.3295   6
   0   2  -9 48.6385 24.6391   5
   0   2   9 14.5950 28.7469   1
   0   2  -9 18.8393 28.7427   1
   0  -2   9 21.3537 37.4509   1
   0  -2  -9-15.6696 30.8197   1
   0   2   9 20.0577 43.0176   4
   0  -2   9 91.3476 26.6583   4
   0   2  -9 56.1135 15.4907   4
   0  -2   9 67.0961 34.0162   3
   0   2   9-11.2298 24.3352   3
   0  -2 -10 240355. 22384.1   6
   0   2 -10 264055. 22404.9   6
   0   2 -10 251053. 22387.1   5
   0  -2 -10 245029. 22394.3   5
   0   2 -10 251885. 22371.0   4
   0   2  10 225712. 22438.9   4
   0  -2  10 256185. 22421.8   3
   0   2  10 263238. 22417.7   3
   0   2 -10 300672. 22457.4   1
   0   2  10 303744. 22438.6   1
   0   2  10 206129. 22419.0   1
   0   2 -10 241022. 22416.7   1
   0  -2  10 326737. 22444.3   1
   0  -2 -10 146578. 22404.4   1
   0  -2 -11-14.2524 24.8386   1
   0  -2  11-12.8778 22.4431   1
   0  -2 -11-5.80007 14.2955   6
   0   2 -11 10.5955 18.4657   6
   0   2 -11 19.3371 16.8503   5
   0  -2  11 21.4284 37.3444   1
   0  -2 -11 16.0667 19.7995   1
   0   2  11-13.3907 23.3370   1
   0  -2 -11-7.49005 13.0539   5
   0   2  11 19.2663 33.5765   4
   0   2 -11 3.17764 7.83273   4
   0  -2  11-6.01218 9.07488   4
   0  -2  11 14.4988 25.2681   3
   0   2  11 12.6876 19.1493   3
   0   2 -12 30606.0 2904.03   6
   0  -2 -12 34129.1 2886.56   6
   0   2 -12 32138.2 2890.80   5
   0  -2 -12 30162.2 2890.27   5
   0   2 -12 31849.2 2874.30   4
   0   2  12 30691.1 2938.22   4
   0   2  12 33289.7 2924.46   3
   0  -2  12 28077.3 2921.81   3
   0   2 -12 34085.9 2918.26   1
   0  -2 -12 43210.4 2942.15   1
   0  -2 -12 37262.6 2940.47   1
   0   2 -12 37234.1 2951.52   1
   0  -2  12 36618.6 2973.30   1
   0  -2  12 43043.8 2935.96   1
   0   2  12 33535.9 2918.67   1
   0  -2 -13 13.1634 25.6542   1
   0   2  13 14.9938 26.1364   1
   0   2 -13-11.6309 10.1504   1
   0  -2 -13 11.9013 15.5658   6
   0   2 -13-10.9344 19.0642   6
   0   2 -13 21.5365 21.6768   5
   0   2 -13-15.6239 19.2616   1
   0  -2  13 19.8702 29.9945   1
   0  -2 -13-14.6560 22.1268   1
   0   2  13 17.3530 30.2470   4
   0  -2 -13 7.65761 16.3542   5
   0   2 -13 19.4761 11.7712   4
   0  -2  13-7.39559 15.7953   4
   0  -2  13-16.5121 28.7819   3
   0   2 -14 27419.1 2603.72   6
   0  -2 -14 27712.4 2583.57   6
   0  -2 -14 24273.0 2587.48   5
   0   2 -14 27294.0 2591.06   5
   0  -2  14 29227.5 2588.81   4
   0   2  14 28601.9 2631.17   4
   0   2 -14 27894.8 2576.10   4
   0  -2  14 21182.5 2616.45   3
   0  -2  14 28671.2 2645.21   1
   0  -2  14 31462.1 2611.16   1
   0   2 -14 29835.9 2611.57   1
   0  -2 -14 29609.4 2616.52   1
   0  -2 -14 36507.5 2636.84   1
   0   2  14 34212.1 2635.47   1
   0   2 -14 29726.5 2631.77   1
   0   2  14 27302.8 2607.44   1
   0   2 -15 10.3946 15.6924   1
   0  -2  15 10.2984 15.5473   1
   0  -2 -15-12.2001 26.0427   1
   0   2  15 14.2197 21.4643   1
   0   2 -15-14.2234 27.7159   1
   0  -2  15-18.2286 27.5140   1
   0   2  15 10.7204 13.2159   1
   0   2 -15 11.2758 17.0220   6
   0  -2 -15 19.3930 17.8164   6
   0  -2 -15-7.78851 15.1799   5
   0   2 -15-8.38904 17.9094   5
   0  -2  15-6.66341 12.9884   4
   0   2  15 15.3563 32.7787   4
   0   2 -15 14.2762 13.1179   4
   0  -2  15-17.4771 21.5402   3
   0  -2 -16 3631.10 392.844   6
   0   2 -16 3181.80 404.716   6
   0  -2 -16 2498.49 388.800   5
   0  -2  16 4433.51 417.194   2
   0  -2  16 4784.69 400.078   4
   0  -2  16 2327.81 411.509   3
   0   2  16 4489.91 442.647   3
   0  -2  16 4942.82 418.233   1
   0   2 -16 4707.58 416.188   1
   0  -2 -16 5777.44 436.800   1
   0   2  16 5913.64 448.317   1
   0   2  16 5025.65 420.689   1
   0   2 -16 4810.18 437.529   1
   0  -2  17 16.2733 24.5700   1
   0  -2 -17-10.9652 19.1216   1
   0   2  17 9.61978 16.7785   1
   0  -2 -17 7.86940 16.8103   5
   0   2 -17 9.18880 13.8849   5
   0   2  17 13.1222 22.8787   4
   0  -2 -17-6.98226 12.1872   6
   0   2 -17-10.9613 21.3683   6
   0  -2  17 17.7774 21.9177   1
   0  -2 -17-11.0868 16.7466   1
   0   2 -17 45.2844 24.9656   1
   0  -2  17 9.93940 19.3782   2
   0   2  17 16.5432 14.4312   3
   0  -2 -18 122.095 34.8752   1
   0   2  18 62.8102 28.8435   1
   0   2 -18 52.1030 30.6436   1
   0  -2  18 92.3767 40.7071   1
   0   2 -18 28.2974 22.5857   5
   0   2  18 48.4526 32.2477   4
   0  -2  18 66.9074 23.8948   4
   0  -2 -18 78.8530 27.1945   5
   0   2 -18 137.339 39.5298   6
   0  -2 -18 36.6815 20.1252   6
   0   2 -18 43.0233 24.4828   1
   0   2  18 124.971 43.9838   1
   0  -2  18 37.4722 25.2378   2
   0  -2  18 105.202 30.2090   1
   0  -2 -18 32.3320 25.5846   1
   0   2  18 82.4388 43.5306   3
   0  -2  18 16.4652 21.1877   3
   0  -2  19-14.7786 18.2155   1
   0   2 -19-12.4441 24.2496   1
   0   2  19 8.54428 18.2408   1
   0  -2 -19 18.7872 18.3066   1
   0   2 -19 10.0471 19.5796   6
   0  -2 -19-6.83476 11.9169   6
   0  -2 -19 6.82360 13.3005   5
   0  -2  19-5.80749 14.3180   4
   0   2  19 22.2899 25.6966   4
   0   2 -19 18.9827 20.2618   5
   0   2  19-16.1629 28.1703   3
   0   2  19 12.2772 23.9243   1
   0  -2  19 8.93405 17.4114   2
   0  -2 -19 31.0217 23.8424   1
   0  -2  19-8.17943 15.9414   1
   0   2 -19-8.03935 12.1391   1
   0  -2 -20 37413.6 2794.68   1
   0  -2 -20 26593.8 2770.68   6
   0   2 -20 30071.2 2787.70   6
   0   2 -20 25422.1 2781.33   5
   0  -2  20 29736.2 2782.87   2
   0  -2  20 31026.4 2772.88   4
   0   2  20 30743.9 2794.07   4
   0  -2  20 24413.7 2800.16   3
   0   2  20 26393.8 2809.03   3
   0  -2  20 35725.1 2785.50   1
   0   2  20 35760.1 2809.44   1
   0  -2 -20 30738.1 2792.13   1
   0  -2  20 31095.4 2811.02   1
   0   2 -20 32546.0 2783.30   1
   0   2 -21-11.3535 13.9910   1
   0   2 -21-8.81123 15.3557   6
   0  -2  21 7.82400 15.2446   2
   0   2  21-9.55035 18.6083   4
   0  -2  21-5.63798 10.9853   4
   0  -2 -21 5.78488 11.2715   5
   0   2 -21-9.08469 13.7112   5
   0  -2  21-13.3540 26.0195   3
   0   2  21 14.8704 28.9742   3
   0  -2  21 21.8916 15.5753   1
   0   2 -21-7.04814 12.2831   1
   0  -2 -22 24762.2 2240.59   6
   0   2 -22 26021.4 2255.99   6
   0  -2 -22 25897.5 2243.06   5
   0   2 -22 25147.0 2256.20   5
   0  -2  22 23781.5 2241.62   4
   0   2  22 25570.7 2258.20   4
   0  -2  22 25120.7 2248.92   1
   0   2 -22 25698.4 2249.52   1
   0   2  22 26356.9 2284.03   3
   0  -2  22 19612.2 2262.76   3
   0  -2  22 21503.6 2246.05   2
   0  -2  23 14.0116 14.9877   2
   0  -2 -23 14.4357 11.9028   5
   0   2  23 8.24096 20.3361   4
   0  -2 -23 18.1742 11.2440   6
   0   2 -23 7.54212 13.1831   6
   0   2  23-13.0852 16.1568   3
   0  -2  23-11.2972 9.89620   3
   0  -2 -24 9646.39 803.370   5
   0   2 -24 10372.5 820.263   5
   0  -2  24 7548.70 807.008   2
   0   2  24 9485.12 839.314   3
   0  -2  24 6705.96 818.705   3
   0  -2 -24 8317.91 799.887   6
   0  -2  25 6.41290 12.4955   2
   0  -2 -25-4.22508 9.01854   5
   0   2  25-7.18711 14.0040   4
   0   2 -25-7.25394 14.1342   5
   0   2 -25 6.64391 11.5790   6
   0  -2 -25-4.08931 8.72875   6
   0   2  25 11.1811 19.4860   3
   0  -2  25 9.51912 14.3671   3
   0   2 -26 107.931 29.2136   5
   0  -2  26 43.6997 19.6030   2
   0  -2 -26 95.3863 20.7504   5
   0   2  26 33.7957 19.2606   4
   0  -2 -26 87.2404 19.8264   6
   0   2 -26 116.155 28.7222   6
   0   2  26 51.3531 30.6562   3
   0   2 -27 6.28029 10.9451   5
   0  -2 -27-3.75022 8.64613   5
   0   2  27 6.36617 12.4043   4
   0  -2  27 5.98393 11.6596   2
   0  -2 -27-3.75282 7.31247   6
   0   2 -27 5.63394 6.94304   6
   0   2  27 9.43609 20.1406   3
   0   2  28 699.633 88.2550   3
   0   2  28 499.983 73.2452   4
   0   2 -28 473.146 69.4301   6
   0  -2 -28 654.917 68.8152   6
   0  -2 -29 3.37936 8.32881   5
   0  -2 -29 3.58323 7.64809   6
   0   2 -29-4.80440 8.37283   6
   0   2  29-7.90121 6.88490   3
   0  -2  29-7.07346 6.16362   3
   0  -2 -30 2771.64 264.915   5
   0  -2  30 2549.15 276.291   3
   0   2  30 2883.41 283.315   3
   0  -2 -30 2813.17 265.492   6
   0   2 -30 2907.21 270.929   6
   0   2  30 2633.12 273.217   4
   0   2 -31-4.20094 5.17805   6
   0  -2 -31 10.1046 7.76595   6
   0   2  31 5.18199 9.03156   4
   0  -2 -31-3.07504 7.57961   5
   0   2  32 6991.53 704.139   4
   0  -2 -32 7796.42 697.782   5
   0  -2 -32 7656.48 698.439   6
   0   3   0-9.62511 18.7570   5
   0   3   0-25.7386 38.8477   2
   0   3   0 8.25401 16.0860   3
   0   3   0-9.56096 14.4339   6
   0   3   1 9.86220 17.1911   4
   0   3  -1-8.03612 14.0096   4
   0   3  -1 28.0447 24.4400   2
   0   3   1 22.5793 39.3517   2
   0   3  -1-9.23389 13.9410   5
   0   3   1 9.04993 19.3197   5
   0   3   1 9.45488 20.1839   6
   0   3  -1 9.94797 19.3865   6
   0   3  -2 2.06403 6.23698   1
   0   3  -2 9.89671 21.1256   6
   0   3   2 8.56620 14.9315   5
   0   3  -2 29.2630 44.1664   2
   0   3   2 10.6768 16.1166   4
   0  -3   2 1.95835 5.91834   1
   0   3  -2 1.96371 4.20124   1
   0  -3   2 7.45417 12.9939   3
   0   3  -3 5621.72 565.828   6
   0   3   3 4554.06 557.381   5
   0   3  -3 4939.94 554.680   5
   0  -3   3 5863.25 560.743   4
   0   3   3 5459.12 570.151   4
   0  -3   3 5498.48 555.023   3
   0   3  -3 6496.92 655.911   2
   0  -3   3 5885.66 542.014   1
   0   3  -3 5099.11 536.343   1
   0  -3   3 7565.62 546.746   1
   0   3  -3 6918.79 546.552   1
   0   3   4-3.02771 6.98348   1
   0   3  -4-6.54933 11.4158   1
   0  -3  -4 2.42867 4.73698   1
   0  -3   4 4.64076 10.7011   1
   0   3  -4 10.3868 15.6779   6
   0  -3  -4-9.03596 15.7488   6
   0   3  -4 7.39842 12.8953   5
   0   3  -4-28.6234 43.2006   2
   0   3   4 12.2683 21.3815   4
   0  -3   4 4.94524 9.63791   4
   0   3   4 9.03188 17.5994   3
   0   3   4 7.69766 7.07360   1
   0   3  -4-3.59603 8.29319   1
   0  -3   4 6.13430 14.1438   1
   0  -3  -5 824.349 89.5343   1
   0   3  -5 1001.82 117.535   6
   0  -3  -5 838.712 107.987   6
   0   3  -5 739.809 101.266   5
   0   3  -5 1224.39 183.919   2
   0  -3   5 905.725 103.432   4
   0   3   5 950.311 127.164   4
   0  -3   5 660.879 88.9314   4
   0   3   5 1028.64 114.269   3
   0  -3   5 919.843 101.852   1
   0   3  -5 667.463 89.7768   1
   0  -3   5 1062.17 115.452   1
   0   3  -5 1026.27 115.548   1
   0   3   5 871.200 89.9145   1
   0   3   5 824.220 97.6764   1
   0  -3  -5 855.056 92.7402   1
   0   3  -6-11.0996 19.3439   1
   0  -3   6 7.38927 12.8778   1
   0  -3  -6-3.79322 8.74535   1
   0   3   6 6.60864 16.2879   1
   0   3  -6 9.74112 14.7021   6
   0  -3  -6-8.14533 17.3857   6
   0   3  -6 6.55809 13.9979   5
   0  -3  -6-7.38739 10.6751   2
   0   3   6 14.1019 30.0994   4
   0  -3   6-5.49169 12.6610   4
   0  -3  -6-6.08648 11.8594   1
   0   3   6 4.14769 6.26040   1
   0  -3   6-9.71102 16.9240   1
   0   3   6-9.06362 13.6796   3
   0   3  -7 177.651 55.1415   1
   0   3   7 250.540 51.4959   1
   0  -3  -7 281.205 44.7421   1
   0   3  -7 310.646 56.0344   6
   0   3  -7 260.465 47.4322   5
   0  -3  -7 222.891 48.0659   6
   0   3   7 165.032 55.7703   4
   0  -3   7 296.657 39.1711   4
   0  -3   7 354.416 47.3170   4
   0  -3   7 294.511 51.2132   3
   0   3   7 406.925 61.3185   3
   0  -3  -7 352.635 40.1383   2
   0  -3   7 281.231 59.6688   1
   0   3  -7 236.426 45.7930   1
   0   3   7 368.168 47.1297   1
   0  -3  -7 293.981 51.3321   1
   0   3   8-42.6113 11.8650   1
   0  -3  -8-9.47577 16.5168   1
   0   3  -8-6.77815 11.8168   1
   0  -3   8 11.1267 19.3935   1
   0   3   8 8.84353 13.3509   1
   0  -3  -8 5.80881 10.1282   1
   0   3  -8-13.7620 20.7728   1
   0   3  -8 8.90531 13.4441   6
   0  -3  -8 6.66689 12.9939   6
   0   3  -8 6.03300 10.5187   5
   0  -3  -8-4.24881 9.80042   2
   0  -3  -8-2.36763 6.19729   2
   0  -3  -8-7.04092 10.6313   5
   0   3   8-15.7154 23.7207   4
   0  -3   8-4.21663 10.3971   4
   0  -3   8-2.99777 6.40625   4
   0  -3   8-7.99696 15.5848   3
   0   3   8 8.95368 13.5171   3
   0   3  -9 107.223 31.1131   1
   0  -3   9 68.3917 30.3417   1
   0  -3  -9 42.3649 23.3190   1
   0   3  -9 28.7681 25.7125   1
   0  -3   9 78.1738 38.0862   1
   0  -3  -9 109.886 29.2653   1
   0   3   9 37.8033 26.6632   1
   0   3  -9 71.3167 26.3911   6
   0  -3  -9 56.9893 21.4235   6
   0   3  -9 66.3058 23.5991   5
   0  -3  -9 62.9499 12.8599   2
   0  -3  -9 51.8809 15.1905   2
   0  -3   9 97.3244 20.1900   4
   0  -3  -9 42.7874 19.5003   5
   0  -3   9 58.1420 14.9938   4
   0   3   9 36.4135 21.7533   3
   0  -3   9 41.9734 23.8290   3
   0   3 -10 8.34431 16.2585   1
   0   3  10-8.54962 16.6586   1
   0  -3 -10 11.3047 9.85075   1
   0  -3  10-11.7427 25.0638   1
   0   3 -10-14.6397 18.0406   1
   0   3  10 10.0270 17.4746   1
   0  -3  10-14.4676 25.2133   1
   0   3 -10 8.77003 13.2364   6
   0   3 -10 5.97613 10.4150   5
   0  -3 -10-5.94200 11.5778   6
   0  -3 -10 1.79405 5.84955   2
   0  -3 -10-1.11623 4.56247   2
   0  -3 -10-6.95036 10.4901   5
   0   3  10-16.5267 14.4010   4
   0  -3  10 6.09214 8.39369   4
   0  -3  10 2.73267 7.89766   4
   0   3  10-9.36922 11.5459   3
   0  -3  10-9.14461 19.5185   3
   0  -3  11 45.0323 28.0203   1
   0  -3 -11 35.0431 27.2116   1
   0   3 -11 25.6948 21.4675   1
   0   3  11 29.0964 19.2970   1
   0   3 -11 53.7136 24.9754   6
   0  -3 -11 22.8206 14.5934   6
   0   3 -11 60.1434 20.6696   5
   0  -3 -11 54.4760 20.9224   5
   0   3  11 16.6192 25.3849   4
   0  -3  11 69.8650 33.9087   3
   0   3  11 48.3430 22.6299   3
   0  -3  11 28.7777 11.8751   4
   0  -3  11 47.2129 30.9117   1
   0  -3 -11 43.8268 23.2441   1
   0   3  11 40.1117 25.0217   1
   0   3 -11 131.705 42.4721   1
   0  -3 -12 11.7948 17.8016   1
   0   3 -12-8.77068 17.0893   1
   0  -3  12-10.6549 20.7606   1
   0   3  12 10.6589 16.0872   1
   0  -3 -12-5.43694 12.5347   6
   0   3  12-9.83003 12.1138   1
   0   3 -12-14.4425 25.1696   1
   0  -3  12 16.5856 25.0320   1
   0  -3 -12 18.8059 16.3871   1
   0   3  12-16.3929 28.5687   4
   0  -3  12 3.21199 10.0916   4
   0   3  12-9.79492 12.0705   3
   0  -3  12 11.1306 19.3979   3
   0  -3 -13 2156.23 230.987   6
   0   3 -13 2689.31 252.966   6
   0  -3 -13 2628.56 241.042   5
   0   3 -13 2365.83 236.516   5
   0  -3 -13 1445.04 236.186   1
   0   3  13 2135.70 269.449   4
   0   3  13 2163.72 251.639   3
   0  -3  13 2939.53 273.450   3
   0   3  13 1958.61 248.951   1
   0   3 -13 1691.80 237.787   1
   0  -3  13 3412.19 268.110   1
   0  -3  13 1481.99 259.637   1
   0   3  13 2669.94 254.478   1
   0  -3 -13 2731.45 264.453   1
   0   3 -13 3024.98 282.330   1
   0   3  14-11.8838 14.6544   1
   0  -3 -14-11.7198 14.4525   1
   0   3 -14 8.59454 12.9826   1
   0  -3  14-9.34795 18.2219   1
   0   3 -14-9.62892 14.5425   6
   0  -3 -14-5.27362 11.2690   6
   0   3 -14-6.37825 12.4394   5
   0   3  14-9.09021 11.2149   1
   0  -3 -14-9.86007 0.53914   1
   0   3 -14-14.6322 18.0394   1
   0  -3  14-17.1457 25.8829   1
   0   3  14 15.2995 18.8614   4
   0  -3 -14-6.72687 11.7356   5
   0  -3  14 4.25424 9.82266   4
   0   3  14-10.5788 18.4439   3
   0  -3  14-13.5696 20.4872   3
   0   3 -15 25.5766 19.6550   1
   0  -3 -15-11.4556 19.9642   1
   0  -3 -15-5.34566 13.1750   6
   0   3 -15-9.97157 12.2880   6
   0   3 -15-6.77203 13.1949   5
   0  -3 -15 9.72653 11.9861   1
   0  -3  15 16.9871 20.9333   1
   0   3 -15-14.1958 24.7397   1
   0   3  15 8.63621 15.0507   1
   0   3  15-14.4707 28.1954   4
   0  -3  15-3.91476 11.3137   4
   0  -3 -15-6.98685 13.6135   5
   0   3 -15 4.46740 5.83916   4
   0  -3  15 14.2093 21.4455   3
   0   3  15 11.2085 21.8392   3
   0   3 -16 8.14924 14.2020   1
   0  -3 -16-11.1569 16.8386   1
   0  -3  16-8.57647 10.5689   1
   0   3  16-12.2721 18.5218   1
   0   3 -16 10.2692 15.4989   6
   0  -3 -16 5.44204 11.6156   6
   0   3 -16-7.02930 12.2503   5
   0  -3 -16 9.41889 8.20738   1
   0   3 -16 13.7521 23.9665   1
   0  -3  16-16.6555 25.1375   1
   0   3  16-13.6207 20.5571   4
   0  -3 -16-6.89476 14.7163   5
   0  -3  16 3.71207 10.7279   4
   0   3 -16 4.73343 7.71641   4
   0  -3  16-14.8872 22.4686   3
   0   3  16 11.6064 14.3026   3
   0   3  17 31.3662 20.9892   1
   0  -3  17 49.3572 40.7990   1
   0  -3 -17 53.9560 25.1868   1
   0   3 -17 79.9287 33.1407   1
   0   3 -17 59.8767 24.8160   5
   0   3 -17 31.4253 24.5674   6
   0   3  17 50.9503 29.7101   4
   0  -3 -17 50.3192 22.1625   5
   0  -3  17 20.6357 22.4799   2
   0   3  17 61.2359 28.5931   1
   0   3 -17 38.6433 19.5750   1
   0  -3  17 63.8012 26.3904   1
   0  -3 -17 119.351 35.6619   1
   0  -3  17 46.4508 33.3549   3
   0   3  17 36.7153 26.5086   3
   0   3 -18 12.8121 22.3287   1
   0  -3  18 15.9473 24.0691   1
   0   3 -18-7.76464 13.5326   5
   0   3 -18-10.5475 12.9985   6
   0  -3 -18-5.75648 11.2172   6
   0  -3  18 3.56503 10.3041   4
   0  -3 -18 7.38471 11.1465   5
   0  -3  18 9.71954 16.9393   2
   0   3 -18-7.29230 12.7095   1
   0  -3  18-7.41371 12.9211   1
   0   3  18-12.1319 10.5725   1
   0  -3 -18 10.7357 18.7102   1
   0  -3  18-16.0186 19.7404   3
   0   3  18-12.8057 19.3277   3
   0   3 -19 62.1557 32.6495   1
   0   3 -19 31.3907 22.5558   6
   0  -3 -19 41.6823 18.9728   6
   0  -3 -19 28.5271 16.7425   5
   0   3 -19 57.2174 25.8741   5
   0  -3  19 27.0481 19.5014   2
   0  -3  19 15.7306 23.9508   3
   0   3  19 13.2592 20.2593   3
   0  -3 -20-7.03819 10.6262   5
   0   3  20-10.2024 12.5757   4
   0   3 -20 10.2123 17.7996   6
   0  -3 -20-6.40763 12.4881   6
   0   3  20 13.5486 26.4003   3
   0   3 -21 43.6330 24.1743   5
   0  -3  21 16.1065 15.8869   2
   0   3  21 18.8450 20.2644   4
   0  -3 -21 31.9949 18.6593   5
   0   3 -21 29.4639 17.2954   6
   0   3  21 26.6396 23.3456   3
   0  -3  21 28.5940 25.0396   3
   0   3 -22-8.79188 17.1319   5
   0  -3  22-7.61290 11.4920   2
   0  -3 -22 6.06707 11.8235   5
   0   3  22-8.73955 10.7721   4
   0  -3 -22 6.23468 13.3092   6
   0   3 -22-9.29724 11.4592   6
   0  -3  22-13.4616 11.7322   3
   0   3  22-13.1769 22.9650   3
   0   3 -23 208.959 49.4949   5
   0  -3  23 350.072 54.4946   2
   0   3  23 332.811 57.3551   4
   0  -3 -23 331.666 49.5406   6
   0   3 -23 269.389 55.4464   6
   0  -3  23 368.910 70.5091   3
   0   3  23 346.130 70.3987   3
   0   3 -24-8.48027 12.8067   5
   0  -3  24-6.85057 14.6287   2
   0   3 -24-8.04271 7.02227   6
   0  -3 -24-5.14175 10.9836   6
   0   3  24-12.2789 21.4036   3
   0  -3  24-11.3862 19.8482   3
   0   3  24 7.55470 11.4107   4
   0  -3 -24-4.91905 12.1317   5
   0  -3  25 51.7770 22.4954   2
   0   3 -25 88.6834 26.3149   6
   0  -3 -25 72.6512 20.8804   6
   0  -3  25 41.3966 24.4587   3
   0   3  25 23.7404 21.3753   3
   0  -3 -25 55.3252 16.4638   5
   0   3  25 49.2260 21.8987   4
   0  -3 -26-4.02258 8.58608   6
   0   3 -26 6.76384 10.2086   6
   0  -3  26-9.43431 11.6261   3
   0  -3 -26 4.18196 8.14856   5
   0  -3  27 36.8049 17.3671   2
   0  -3 -27 30.4111 13.4348   6
   0  -3  27 43.2249 18.8782   3
   0   3  27 51.2120 27.0703   3
   0  -3 -27 58.5828 16.4531   5
   0   3  27 37.0608 19.0667   4
   0  -3  28 5.86772 8.85596   2
   0  -3 -28-3.55904 7.59653   6
   0   3 -28-5.61732 9.78959   6
   0   3  28-9.39238 14.1756   3
   0  -3  28-7.89334 13.7561   3
   0  -3 -28 3.61525 8.91024   5
   0   3  28 11.6236 10.1285   4
   0  -3  29 22.5317 13.9129   2
   0  -3 -29 3.37514 8.36816   5
   0   3  29 16.4372 11.7301   4
   0  -3  29 7.21564 10.9283   3
   0   3  29 8.56418 10.5930   3
   0  -3 -29 13.6883 9.47353   6
   0   3 -29 10.3267 10.1017   6
   0   3  30-5.08472 7.67447   4
   0  -3 -30 3.26619 5.69255   6
   0   3  30-7.77209 11.7303   3
   0  -3 -31 3.06230 5.97317   6
   0   4   0 274907. 25256.8   4
   0   4   0 282272. 25257.6   5
   0   4  -1 23.3373 25.3631   4
   0   4   1-8.60995 16.7764   4
   0   4  -1-8.68534 20.0238   5
   0   4   1-7.84761 15.2911   3
   0   4  -1 9.01256 17.5609   6
   0   4  -2 3447.46 297.109   5
   0   4   2 2901.80 286.811   4
   0   4   2 2910.34 281.452   3
   0  -4   2 2701.75 274.621   3
   0  -4   3-2.41771 4.07984   1
   0   4  -3 9.52825 14.3807   6
   0   4  -3-8.06782 14.0602   5
   0   4   3-7.75849 13.5211   5
   0  -4   3 1.54295 4.03365   1
   0   4  -3 1.25234 4.08329   1
   0   4   3 7.96694 12.0242   3
   0  -4   3-6.95797 13.5573   3
   0  -4   4 14465.1 1197.92   1
   0   4  -4 11836.6 1193.25   1
   0   4  -4 11132.1 1218.74   6
   0  -4  -4 13106.3 1222.21   6
   0   4  -4 13542.9 1219.03   5
   0   4  -4 12795.9 1192.74   1
   0   4   4 14468.4 1232.68   4
   0  -4   4 15048.6 1209.37   4
   0   4   4 15641.9 1226.19   3
   0  -4   4 11176.1 1211.05   3
   0  -4  -5-1.08765 2.99813   1
   0   4  -5 2.93537 5.71998   1
   0  -4   5 3.11829 7.18947   1
   0   4  -5-9.61868 16.7631   6
   0   4  -5-7.11433 13.8621   5
   0  -4  -5 8.35033 14.5527   6
   0   4  -5 3.45624 9.03536   1
   0  -4  -5-1.27979 4.17337   1
   0  -4   5 3.86955 9.53728   1
   0   4   5 1.33099 4.49258   1
   0   4   5 1.32024 2.81910   1
   0   4   5-10.9409 19.0673   4
   0  -4   5 4.61894 12.0747   4
   0   4   5-8.48793 10.4600   3
   0  -4   5 19.2508 20.9217   3
   0  -4   6 680.725 83.2101   1
   0  -4   6 867.718 85.6246   1
   0   4   6 534.453 73.8848   1
   0   4   6 676.785 73.3033   1
   0   4  -6 736.176 77.7601   1
   0  -4  -6 788.799 96.2440   6
   0   4  -6 945.581 107.698   6
   0   4  -6 618.458 86.2559   5
   0  -4  -6 736.335 73.9835   1
   0   4   6 756.905 109.260   4
   0  -4   6 665.412 78.8322   4
   0   4   6 884.874 103.090   3
   0  -4   6 724.027 89.6113   3
   0  -4  -7-6.76785 16.6834   2
   0  -4   7 5.63110 9.81922   1
   0   4  -7 3.64331 8.40601   1
   0  -4  -7 5.65815 6.04761   1
   0  -4   7 5.36140 10.4517   1
   0   4  -7-6.28935 12.2590   1
   0   4   7 3.04219 6.50183   1
   0   4  -7 9.38744 18.2939   6
   0  -4  -7-7.56032 20.8353   6
   0   4  -7 6.37390 14.6984   5
   0   4   7 12.0048 14.7973   4
   0  -4   7 3.59891 8.30373   4
   0   4   7 8.32627 12.5709   3
   0  -4   7 6.55551 18.0669   3
   0  -4   8 780.860 81.7089   1
   0   4  -8 605.800 65.6998   1
   0  -4  -8 486.362 62.0642   1
   0   4   8 638.512 66.2014   1
   0   4   8 525.736 61.6824   1
   0  -4  -8 492.393 59.5272   1
   0   4  -8 485.203 77.6232   6
   0  -4  -8 495.808 73.1197   6
   0   4  -8 417.433 68.1633   5
   0  -4  -8 512.239 69.2913   2
   0   4   8 539.048 89.8600   4
   0  -4   8 503.913 60.6661   4
   0   4   8 597.657 79.4325   3
   0  -4   8 522.226 73.0921   3
   0  -4   9-7.60888 16.2462   1
   0  -4  -9 5.07819 10.8474   1
   0   4   9-4.04718 7.06620   1
   0  -4  -9-3.39086 7.82914   1
   0   4  -9 9.00404 15.6976   1
   0   4   9 4.63331 7.00599   1
   0  -4   9 15.1411 14.7570   1
   0   4  -9 8.65773 16.8746   6
   0  -4  -9 6.15647 13.1474   6
   0  -4  -9 4.53656 11.1891   2
   0  -4  -9-2.49485 7.84996   2
   0  -4  -9-6.26983 15.4586   5
   0  -4   9 6.38094 14.7171   4
   0   4   9 13.0117 34.0167   4
   0  -4   9 2.84962 8.61229   4
   0   4   9 8.05413 19.8549   3
   0  -4   9 63.4587 28.8211   3
   0   4  10 99332.4 9906.92   1
   0  -4  10 88438.8 9913.98   1
   0  -4 -10 107257. 9911.39   1
   0   4 -10 80388.2 9918.45   1
   0   4 -10 126844. 9910.51   1
   0   4  10 118843. 9907.90   1
   0  -4  10 117364. 9930.71   1
   0  -4 -10 116457. 9901.44   1
   0  -4 -10 118915. 9911.45   6
   0   4 -10 110518. 9921.64   6
   0  -4 -10 114815. 9913.79   5
   0   4 -10 114034. 9911.24   5
   0  -4  10 98812.4 9908.45   4
   0   4  10 125786. 9953.15   4
   0  -4  10 115506. 9918.88   3
   0   4  10 110612. 9920.82   3
   0  -4 -10 104546. 9893.72   2
   0   4 -11 16.5474 15.9408   1
   0   4  11-5.45318 11.6394   1
   0  -4 -11-7.30598 12.7325   1
   0   4 -11 10.9070 13.4408   1
   0  -4  11 10.1108 15.2599   1
   0  -4 -11-4.18102 9.63908   1
   0   4  11-5.88834 11.4731   1
   0   4 -11 8.32024 14.5001   6
   0  -4 -11-5.50528 12.6921   6
   0   4 -11-5.75968 12.2936   5
   0  -4 -11-1.58806 5.17773   2
   0  -4 -11 2.93002 8.46783   2
   0   4  11-13.6697 23.8228   4
   0  -4  11 9.65419 11.1286   4
   0  -4 -11 12.3005 16.0775   5
   0  -4  11-4.46711 6.45505   4
   0  -4  11 7.94360 20.7655   3
   0   4  11-7.98446 13.9149   3
   0  -4 -12 16082.7 1444.96   6
   0   4 -12 18391.5 1461.90   6
   0   4 -12 17736.9 1450.02   5
   0  -4 -12 17846.3 1451.08   5
   0  -4 -12 17977.6 1445.49   1
   0  -4  12 14139.9 1430.13   4
   0   4  12 16314.6 1485.97   4
   0  -4  12 13418.2 1437.10   4
   0  -4  12 21478.8 1475.83   3
   0   4  12 16755.0 1457.98   3
   0   4 -12 16436.5 1451.74   1
   0  -4  12 17394.9 1480.92   1
   0   4  12 11512.6 1443.21   1
   0  -4  12 17316.2 1462.21   1
   0  -4 -12 10500.3 1446.16   1
   0   4  12 18643.6 1454.54   1
   0  -4  13-8.35752 14.5653   1
   0   4 -13-6.14280 9.27154   1
   0   4  13 6.99048 12.1830   1
   0   4 -13 8.28003 16.1335   6
   0   4 -13 5.80255 14.3013   5
   0   4 -13 11.8618 23.1122   1
   0  -4 -13-10.3109 13.4772   1
   0  -4  13 12.6086 15.5379   1
   0  -4 -13-6.06258 9.15048   5
   0  -4  13 1.98723 8.12252   4
   0   4  13 7.97441 13.8976   3
   0  -4  13 19.0964 26.3104   3
   0  -4 -14 16252.4 1122.16   6
   0   4 -14 17893.2 1146.90   6
   0  -4 -14 19584.9 1135.67   5
   0   4 -14 16406.0 1128.86   5
   0  -4  14 7280.20 1099.33   4
   0   4  14 12158.1 1153.95   4
   0  -4  14 19260.9 1164.34   3
   0   4  14 15395.5 1139.02   3
   0   4 -14 17132.9 1167.30   1
   0  -4 -14 12444.4 1136.54   1
   0  -4  14 9458.64 1148.22   1
   0  -4  15 14.3876 21.7291   1
   0   4 -15 12.2059 18.4389   1
   0   4 -15 6.03187 13.9287   5
   0   4 -15 16.5790 19.1274   6
   0  -4 -15-4.58610 9.82077   6
   0  -4 -15 5.93322 12.6888   5
   0   4  15 12.9847 19.6133   4
   0   4  15 17.3491 21.3942   1
   0  -4 -15-10.0194 15.1427   1
   0   4  15-8.41187 12.7205   3
   0   4 -16 243.946 60.9597   1
   0  -4 -16 353.435 47.9072   6
   0   4  16 422.973 73.9926   4
   0   4 -16 264.612 49.8938   5
   0  -4  16 322.833 65.4174   2
   0  -4 -16 317.695 63.2621   1
   0   4  16 290.673 59.1230   1
   0   4  16 349.586 58.6841   3
   0   4  17 11.8056 20.5759   4
   0  -4 -17 6.09916 11.8870   5
   0   4 -17 6.53091 13.9423   5
   0  -4 -17-4.58367 11.3002   6
   0   4  17 9.14009 11.2666   3
   0   4 -18-6.85938 14.7764   5
   0   4 -18 18.1008 20.9604   6
   0  -4 -18 32.6799 15.3517   6
   0  -4  18 19.1823 18.7943   2
   0  -4 -18 25.5235 17.6957   5
   0   4  18 11.1022 21.7241   4
   0   4 -19 7.05341 10.6508   5
   0  -4 -19-6.22427 9.40011   5
   0   4  19 10.3923 15.6883   4
   0   4 -19-9.22123 13.9213   6
   0  -4 -19-4.82852 11.9052   6
   0  -4  19-8.86926 13.3903   2
   0   4 -20 20960.6 1597.50   5
   0  -4 -20 12578.6 1579.63   5
   0  -4  20 17372.6 1597.16   2
   0   4  20 18922.9 1606.95   4
   0   4  20 20546.0 1612.13   3
   0  -4  20 12135.9 1608.52   3
   0  -4 -20 21101.5 1586.23   6
   0   4 -20 16492.4 1597.52   6
   0   4 -21-7.62889 11.5140   5
   0  -4  21-7.87154 11.8802   2
   0  -4 -21-6.29419 9.49959   5
   0   4  21 9.00340 13.5885   4
   0   4 -21 8.98555 13.5615   6
   0  -4 -21 5.15128 12.6959   6
   0  -4  21 13.7006 11.9383   3
   0   4  21-10.7382 18.7139   3
   0  -4 -22 11042.9 1179.61   5
   0  -4  22 15100.9 1194.92   2
   0   4  22 15827.4 1216.07   3
   0  -4 -22 12446.8 1181.30   6
   0   4 -22 12091.0 1192.23   6
   0  -4 -23 10.8697 14.9777   5
   0   4  23-7.75666 13.5199   4
   0   4 -23 8.46466 10.4338   6
   0   4  23-11.1456 13.7368   3
   0  -4  23-12.3154 15.1782   3
   0  -4 -24 6360.67 493.322   5
   0   4  24 5412.03 499.430   4
   0  -4  24 5479.08 496.617   2
   0  -4  24 4353.41 508.952   3
   0   4  24 4777.31 509.932   3
   0   4 -24 5291.38 500.834   6
   0  -4 -24 4049.30 485.229   6
   0  -4  25 6.26914 14.4549   2
   0   4 -25-7.50862 6.54680   6
   0  -4 -25-4.73165 8.24922   6
   0   4  25 10.9420 16.5158   3
   0  -4  25 10.4922 18.2867   3
   0   4  25 6.71376 10.1354   4
   0  -4 -25 4.56088 8.88957   5
   0  -4  26 273.183 44.1918   2
   0  -4 -26 258.813 40.0470   6
   0   4 -26 277.556 46.3846   6
   0   4  26 306.835 57.9642   3
   0  -4  26 104.823 42.1886   3
   0   4  26 200.134 39.2303   4
   0  -4  27 5.74760 11.1997   2
   0  -4 -27 3.83138 8.83410   5
   0   4  27-5.73485 9.99534   4
   0  -4 -27-7.85147 9.05159   6
   0   4 -27-6.52536 9.84945   6
   0  -4  27-8.72031 15.1979   3
   0   4  27 10.0724 15.2025   3
   0  -4 -28 365.363 45.7781   5
   0  -4  28 329.150 51.2079   2
   0   4 -28 308.655 51.7700   6
   0  -4 -28 352.731 45.6607   6
   0   4  28 359.379 51.2669   4
   0  -4  28 331.117 57.2753   3
   0   4  28 245.755 57.2232   3
   0  -4  29 5.31071 10.3588   2
   0  -4  30 1999.61 203.086   2
   0   5   0-7.94908 15.4884   6
   0   5   0 6.82569 11.8955   5
   0   5   1-7.78639 15.1741   4
   0   5   1 13.5585 13.2121   5
   0   5  -1 6.88239 14.6927   5
   0   5  -1 8.15461 15.8914   6
   0  -5   1-6.45664 12.5837   3
   0   5   2-7.94709 12.0072   4
   0   5   2-6.80294 11.8689   5
   0   5  -2 7.12084 12.4223   5
   0   5  -2-8.41414 12.7114   6
   0  -5   2-13.1818 14.0788   3
   0   5  -3 1691.91 172.631   6
   0   5  -3 1475.08 160.863   5
   0   5   3 1362.71 161.855   3
   0  -5   3 1548.11 158.639   3
   0   5   3 1272.91 162.804   4
   0   5  -4-7.44937 15.9119   5
   0  -5  -4-7.86479 6.88069   6
   0   5   4-8.39566 7.34154   4
   0  -5   4-5.21623 10.1821   4
   0   5   4-7.47256 11.2948   3
   0  -5   4-5.97048 9.03196   3
   0  -5   5 220.255 36.6621   1
   0  -5   5 382.396 36.6445   1
   0   5  -5 503.749 38.5936   1
   0   5  -5 96.7689 33.8275   1
   0  -5  -5 512.992 65.2993   6
   0   5  -5 689.870 78.6621   6
   0  -5  -5 900.888 90.7448   2
   0   5   5 525.782 71.4668   4
   0  -5   5 473.309 53.4902   4
   0   5   5 560.079 67.9504   3
   0  -5   5 532.814 61.2993   3
   0  -5   6 1.79180 4.68405   1
   0  -5  -6-8.40276 17.9350   2
   0   5  -6-1.95929 4.82898   1
   0  -5   6-2.73838 5.84491   1
   0   5  -6-2.01376 3.92380   1
   0   5  -6 8.80073 17.1478   6
   0  -5  -6-7.61505 14.8375   6
   0   5  -6-7.04438 13.7256   5
   0   5   6 9.17280 15.9859   4
   0   5   6 7.64170 14.8895   3
   0  -5   6-4.14901 9.56529   4
   0  -5   6 5.67231 14.8281   3
   0   5  -7 609.810 79.9554   1
   0   5  -7 821.473 104.019   6
   0  -5  -7 765.759 98.5317   6
   0   5  -7 876.032 98.6767   5
   0  -5  -7 805.478 98.9199   2
   0  -5   7 701.359 90.5887   3
   0  -5   7 929.229 81.8066   1
   0   5  -7 779.908 80.2018   1
   0  -5   7 747.942 84.8359   1
   0   5  -8-2.65693 5.17717   1
   0   5   8-1.38397 2.95448   1
   0  -5  -8-1.23588 3.57213   1
   0   5   8 1.30843 3.22522   1
   0   5  -8 3.48822 5.26491   1
   0  -5  -8 1.34186 3.50820   1
   0   5  -8 8.46806 12.7806   6
   0   5  -8 6.49589 12.6570   5
   0  -5  -8 6.11693 11.9186   2
   0   5   8-10.1555 15.3274   4
   0  -5   8 3.44525 7.94297   4
   0  -5   8 5.86110 11.4202   3
   0  -5  -9 432.420 44.2815   1
   0   5  -9 428.396 66.8751   6
   0  -5  -9 561.270 65.4925   6
   0   5  -9 418.768 59.1766   5
   0  -5  -9 370.492 56.1944   5
   0  -5  -9 466.455 58.5822   2
   0   5   9 461.263 74.9421   4
   0  -5   9 472.439 50.2236   4
   0  -5   9 486.023 61.4117   3
   0   5   9 351.043 45.6472   1
   0   5   9 441.642 44.7390   1
   0  -5   9 490.721 57.5403   1
   0   5  10-2.56685 5.92123   1
   0  -5  10-10.7692 11.4948   1
   0   5 -10-5.43032 14.9647   1
   0   5 -10 8.01798 18.4860   6
   0  -5 -10 5.72478 9.97891   6
   0   5 -10-5.98050 12.7665   5
   0  -5 -10-4.64636 12.8048   2
   0   5  10-10.7858 13.2930   4
   0   5  10-7.50076 16.0111   3
   0  -5  10-5.31904 6.55788   4
   0  -5  10 6.36752 12.4085   3
   0   5 -11 228.159 47.5308   1
   0  -5  11 349.354 50.9316   1
   0   5 -11 298.691 51.4155   6
   0  -5 -11 301.577 45.3300   6
   0   5 -11 375.463 52.5724   5
   0  -5 -11 274.623 46.8227   5
   0  -5 -11 361.364 43.9779   2
   0   5  11 359.371 63.4423   4
   0  -5  11 223.385 33.8089   4
   0  -5 -11 299.420 40.5602   1
   0   5  11 209.952 45.8905   3
   0  -5  11 290.212 49.2335   3
   0   5 -12-7.56738 11.4261   6
   0  -5 -12-5.00737 10.6931   6
   0   5 -12-5.81498 8.78274   5
   0   5 -12 7.24059 12.6229   1
   0  -5  12 7.04438 10.6371   1
   0   5  12 11.4022 24.3393   4
   0  -5 -12-5.42856 13.3835   5
   0   5  12-6.99388 10.5609   3
   0  -5  12-7.08267 15.1211   3
   0  -5 -12-4.47568 8.72709   1
   0   5  12-3.47509 6.77935   1
   0   5 -13 467.033 71.0862   6
   0  -5 -13 550.722 64.8904   6
   0  -5 -13 538.546 66.8749   5
   0   5 -13 225.430 65.9120   1
   0   5  13 493.064 83.5002   4
   0  -5  13 540.865 75.1630   3
   0   5  13 499.832 70.5069   3
   0   5  13 490.601 61.5137   1
   0  -5 -13 541.352 68.1611   1
   0   5 -14-5.92610 11.5471   5
   0  -5 -14-4.36815 9.32398   6
   0   5 -14 7.41317 12.9196   6
   0   5  14 11.4103 22.2326   4
   0  -5 -14-5.19400 11.9748   5
   0   5  14-4.69708 7.08982   1
   0  -5  14-12.9390 27.6173   2
   0  -5 -14-6.26190 9.45135   1
   0  -5  14 8.38314 19.3270   3
   0   5  14 6.98880 13.6177   3
   0   5 -15 83.9236 22.1634   5
   0   5 -15 52.5361 23.2509   6
   0  -5 -15 49.1305 16.7908   6
   0  -5 -15 51.9533 17.7284   5
   0   5  15 33.7211 24.5555   4
   0  -5  15 93.5251 35.6742   2
   0   5  15 28.5174 17.2490   3
   0  -5  15 122.794 36.2565   3
   0   5 -16-5.94629 11.5874   5
   0   5 -16-7.64395 13.3226   6
   0  -5 -16-3.93987 8.41116   6
   0  -5 -16-5.13459 8.94999   5
   0   5  16-10.9353 16.5052   4
   0  -5  16-10.6119 18.4946   2
   0  -5  16 29.8007 21.2031   3
   0   5  16 14.4651 14.0933   3
   0   5 -17 42.4604 19.3941   5
   0   5 -17 31.2767 20.7546   6
   0  -5 -17 49.9669 15.7642   6
   0   5  17 31.5852 20.8272   4
   0  -5 -17 31.8907 14.3528   5
   0  -5  17 49.3036 24.5678   2
   0   5  17 21.8742 14.6556   3
   0  -5  17 62.9206 26.0951   3
   0   5 -18-6.06396 11.8203   5
   0   5  18-10.0369 17.4951   4
   0  -5 -18-5.23179 10.1996   5
   0   5 -18-7.81396 13.6220   6
   0  -5 -18-3.85344 8.23199   6
   0  -5  18 11.0000 13.5596   3
   0   5  18-7.48957 11.3089   3
   0  -5  18 9.03942 13.6471   2
   0   5 -19 664.312 84.7732   6
   0   5  19 636.105 90.4218   4
   0   5  19 548.528 80.2565   3
   0  -5  19 494.405 88.2914   3
   0  -5  20 7.91848 15.4291   2
   0   5 -20 8.16685 14.2331   6
   0  -5 -20-4.02868 9.28843   6
   0   5  20-7.84588 13.6738   3
   0  -5  20 11.5811 17.4793   3
   0  -5 -20 5.29448 10.3165   5
   0   5  20-8.91696 10.9889   4
   0  -5  21 110.295 28.0218   2
   0  -5 -21 91.3551 20.6390   6
   0   5  21 89.2366 28.2104   3
   0  -5  21 83.2732 33.4786   3
   0  -5 -21 21.5953 14.9443   5
   0   5  21 116.732 31.5668   4
   0  -5  22-6.92412 10.4510   2
   0  -5 -22 4.34151 10.0097   6
   0  -5  22 11.6226 17.5419   3
   0   5  22 8.37427 12.6395   3
   0  -5 -22-5.32882 8.04342   5
   0   5  22-7.63635 16.2996   4
   0   5 -23 8.19332 10.3168   6
   0  -5 -23 18.9008 12.5327   6
   0  -5  23 38.8216 17.9545   2
   0   5  23 42.5928 19.6754   4
   0  -5 -23 15.2233 12.6848   5
   0  -5  24-6.17529 10.7624   2
   0   5 -24-7.97267 13.8946   6
   0  -5 -24 5.00421 7.55324   6
   0   5  24-8.69375 16.9396   3
   0  -5  24 10.4295 12.8526   3
   0   5  24-6.58888 9.94478   4
   0  -5 -24 9.15003 9.76543   5
   0  -5  25 5.79529 10.1166   2
   0   5 -25 7.63454 11.5373   6
   0  -5 -25 4.67765 12.2419   6
   0  -5 -25 8.60206 8.40070   5
   0   5  25 17.5010 15.2610   3
   0  -5  25-9.75301 8.51859   3
   0   5  26-5.67690 8.57193   4
   0  -5  26-8.84269 10.9000   3
   0   5  26-8.68507 15.1381   3
   0  -5  26 5.58891 6.89224   2
   0   5  27-8.49097 12.8269   3
   0  -5  27-5.26399 9.19025   2
   0   5  28-8.17518 14.2664   3
   0   6   0 53048.0 5390.65   5
   0  -6   0 59956.7 5393.74   3
   0  -6   1 6.11684 9.23341   3
   0  -6  -1-17.1799 25.9295   2
   0  -6   1-23.8949 29.4463   2
   0  -6  -2 417.209 83.5892   2
   0   6  -2 502.355 69.6506   5
   0   6  -2 599.680 75.5188   6
   0  -6   2 544.727 67.8096   4
   0  -6   2 438.019 65.3072   3
   0  -6  -3 12.2846 26.2211   2
   0   6  -3-7.76390 15.1285   6
   0   6  -3 6.03522 11.7606   5
   0   6   3-7.12456 10.7542   4
   0  -6   3 5.26610 10.2622   4
   0  -6   3 5.56984 10.8539   3
   0  -6  -4 2382.35 239.232   6
   0   6  -4 2199.91 240.276   6
   0   6  -4 2402.35 235.373   5
   0  -6  -4 2694.18 258.823   2
   0   6   4 2303.59 238.105   4
   0  -6   4 2511.46 230.936   4
   0  -6   4 1955.77 228.479   3
   0  -6  -5 9.06829 15.8041   2
   0   6  -5-8.05218 14.0334   6
   0   6   5-7.34597 12.8027   4
   0  -6  -5 6.88094 10.3858   6
   0   6  -5-6.03052 11.7507   5
   0   6   5-6.96964 12.1469   3
   0  -6   5-4.53121 10.4470   4
   0  -6   5 5.16828 11.0319   3
   0   6  -6 105.259 29.6946   6
   0   6  -6 151.062 31.4287   5
   0  -6  -6 90.5594 26.6777   6
   0   6   6 81.8251 28.2766   4
   0   6   6 95.7313 25.5610   3
   0  -6   6 73.0071 20.2506   4
   0  -6   6 119.902 26.5401   3
   0   6  -7-8.14865 10.0422   6
   0   6  -7 6.86834 10.3666   5
   0  -6  -7 13.8682 15.9865   6
   0  -6  -7-6.86164 13.3699   2
   0   6   7-7.73784 13.4855   4
   0   6   7 6.74856 11.7614   3
   0  -6   7-3.92645 7.65116   4
   0  -6   7-5.20138 11.1024   3
   0  -6   8 29.2102 12.6791   1
   0   6  -8 180.228 39.1162   6
   0  -6  -8 147.564 33.3104   6
   0   6  -8 216.721 38.4426   5
   0  -6  -8 123.259 29.3843   2
   0  -6  -8 92.5445 23.8986   5
   0   6   8 118.573 32.8805   4
   0   6   8 108.072 28.4998   3
   0  -6   8 134.754 23.5083   4
   0  -6   9-2.49826 5.33233   1
   0   6  -9 1.88030 4.63421   1
   0  -6   9 5.49928 10.7150   3
   0  -6  -9-5.93094 8.95133   6
   0  -6  -9 5.62464 8.48905   2
   0  -6  -9-4.87938 12.7553   5
   0   6   9 8.08085 18.6299   4
   0   6   9-6.73170 10.1599   3
   0  -6   9 21.8897 42.6509   2
   0   6 -10 23824.8 2613.11   1
   0  -6 -10 34137.0 2631.23   6
   0  -6 -10 30108.8 2626.32   5
   0   6 -10 40973.0 2650.35   5
   0   6  10 30282.2 2641.32   4
   0   6  10 31913.7 2635.89   3
   0  -6  10 29134.6 2628.54   3
   0  -6  10 24173.6 2616.66   1
   0   6 -11 6.27166 7.73352   1
   0   6 -11-7.07732 12.3370   6
   0   6 -11 6.57350 18.1155   5
   0  -6 -11 4.73946 7.15839   5
   0   6  11 6.66747 14.2338   3
   0  -6  11-16.9495 29.5398   2
   0   6 -12 6022.59 524.538   5
   0   6  12 5122.85 529.990   4
   0   6  12 4889.26 519.006   3
   0  -6 -12 5200.80 513.448   6
   0   6 -12 5403.89 522.792   6
   0  -6 -13-4.61200 10.6349   5
   0   6  13 8.97305 13.5444   4
   0   6 -13 6.80370 8.38708   6
   0  -6  13 13.5023 20.3797   2
   0   6 -13 6.34534 9.57926   5
   0  -6 -13 4.53936 7.91395   6
   0   6  14 5004.49 534.541   4
   0   6 -14 5384.69 527.811   6
   0   6  14 5313.82 526.043   3
   0   6 -14 6291.54 530.342   5
   0  -6 -14 5620.39 520.500   5
   0  -6 -15 3.89209 6.78335   6
   0   6 -15-6.71144 10.1296   6
   0  -6  15 10.8125 18.8436   2
   0  -6  15 7.59525 14.7991   3
   0  -6 -15-4.50579 9.61753   5
   0   6  15-8.94944 11.0287   4
   0   6 -16 107.679 30.3590   6
   0  -6 -16 117.481 24.5248   6
   0  -6  16 146.528 38.8244   2
   0  -6  16 152.346 37.8957   3
   0   6  16 52.8800 27.9187   4
   0  -6 -16 151.074 27.5740   5
   0   6 -17 6.81382 10.2855   6
   0  -6 -17 3.51318 8.66067   6
   0   6  17-8.58900 14.9696   4
   0  -6 -17-4.59211 8.94945   5
   0  -6  17-9.12851 13.7786   2
   0  -6  17-8.89872 13.4318   3
   0   6  17-6.38489 12.4420   3
   0  -6  18 8.35138 14.5550   2
   0   6 -18-6.93962 14.8127   6
   0  -6 -18-3.40858 7.85946   6
   0   6  18-6.48798 7.99636   3
   0  -6  18-9.18770 16.0124   3
   0  -6 -18 4.51952 7.87756   5
   0   6  18-8.29527 7.22958   4
   0  -6  19 7.67555 14.9611   2
   0  -6 -19 4.70501 10.8550   5
   0   6  19 7.93261 15.4618   4
   0   6 -19-7.08380 8.73927   6
   0  -6 -19 13.5804 9.36450   6
   0   6  19-6.47774 13.8324   3
   0  -6  19-9.51818 11.7366   3
   0  -6 -20 6125.40 677.888   5
   0  -6  20 7918.30 694.085   2
   0  -6  20 6307.93 700.367   3
   0   6  20 7976.13 691.242   3
   0  -6 -20 7641.49 676.236   6
   0   6 -20 8457.78 696.178   6
   0   6  21 7.08014 12.3389   4
   0  -6 -21-4.66462 9.95633   5
   0   6 -21-7.18747 12.5260   6
   0  -6 -21 3.51100 9.67473   6
   0  -6  21-9.76979 12.0395   3
   0   6  21 6.81735 8.40118   3
   0  -6 -22 2863.94 435.658   5
   0   6  22 6219.89 461.470   4
   0   6  22 6434.09 462.317   3
   0  -6  22 2983.70 454.906   3
   0  -6  22 6179.78 458.555   2
   0   6 -22 6866.00 466.784   6
   0   6  23-7.23544 10.9214   3
   0  -6  23 5.86900 15.3431   2
   0  -7   0 14.9524 29.1655   2
   0  -7   1 5.50258 10.7262   3
   0  -7   1-5.24801 11.2059   4
   0  -7   1 16.7105 29.1238   2
   0  -7  -1 25.8997 22.5705   2
   0  -7  -2 12.9939 11.3402   6
   0  -7   2 5.24050 9.15479   3
   0  -7  -2 11.2197 19.5634   2
   0  -7   2 5.09649 8.90443   4
   0  -7   2-18.9455 33.0232   2
   0  -7   3 1091.82 153.996   2
   0   7  -3 796.267 92.3278   5
   0  -7  -3 823.050 96.4194   6
   0  -7  -3 918.805 111.866   2
   0  -7   3 805.778 90.6949   4
   0  -7   3 661.751 87.3043   3
   0  -7   4-22.5485 34.0319   2
   0  -7  -4 6.22842 13.2949   6
   0   7  -4-5.63199 10.9747   5
   0   7  -4-7.00572 13.6512   6
   0  -7   4 4.55311 8.87285   4
   0  -7   4-4.83195 9.41606   3
   0  -7  -5 379.793 53.9192   6
   0   7  -5 312.574 53.2034   6
   0  -7  -5 284.867 53.0255   2
   0  -7   5 329.761 48.0090   3
   0   7  -6 7.08344 10.6912   6
   0  -7  -6 6.12053 10.6670   6
   0  -7  -6-14.0847 15.0317   2
   0  -7   6-23.1037 28.4709   2
   0  -7   6-4.80943 9.37149   3
   0   7  -7 203.809 36.0959   6
   0  -7  -7 168.669 33.2367   6
   0   7  -7 143.887 29.4914   5
   0  -7  -7 78.7008 26.9852   2
   0   7   7 50.7599 24.4717   4
   0  -7  -7 125.775 25.3026   5
   0  -7   7 131.832 28.1426   3
   0  -7   7 286.679 77.7703   2
   0  -7   8-20.4117 35.5724   2
   0   7  -8-5.75067 14.1732   5
   0  -7  -8 5.74065 13.2348   6
   0   7  -8 6.93647 13.5154   6
   0  -7  -8-4.34770 10.0235   5
   0   7   8 6.46136 12.5897   4
   0   7   8-6.05969 9.14577   3
   0  -7   8 4.98681 7.52655   3
   0   7  -9 154.180 30.5565   5
   0   7  -9 81.2626 24.3612   6
   0  -7  -9 108.581 24.4123   5
   0   7   9 104.545 27.4651   4
   0   7   9 147.843 28.6871   3
   0  -7   9 102.850 23.8291   3
   0  -7  10-16.5226 28.7950   2
   0  -7 -10-5.02044 8.75034   6
   0   7 -10-5.93259 11.5601   5
   0   7 -10 6.69649 11.6710   6
   0   7  10-19.8727 15.2723   4
   0  -7 -10 4.18164 7.28872   5
   0   7  10-5.81885 12.4206   3
   0  -7  10 5.23955 7.90894   3
   0  -7  11 73.3401 37.3385   2
   0  -7 -11 99.1272 24.0395   6
   0   7 -11 150.115 30.4667   6
   0   7  11 128.878 30.4253   4
   0  -7 -11 84.9492 21.7356   5
   0   7  11 102.388 25.5407   3
   0  -7  11 94.0594 26.2986   3
   0  -7  12-13.3825 20.1981   2
   0   7 -12-6.23056 12.1407   6
   0  -7 -12-4.46281 8.69665   6
   0   7  12 6.87706 10.3802   4
   0  -7 -12-4.04546 7.88358   5
   0   7  12-5.70862 9.94962   3
   0  -7  12 11.5178 14.1942   3
   0  -7 -13 585.701 67.5616   5
   0  -7  13 808.484 104.130   2
   0   7  13 535.307 77.1476   4
   0   7  13 561.753 73.3496   3
   0  -7  13 549.670 75.6055   3
   0   7 -13 604.281 75.2067   6
   0  -7 -13 516.642 67.3615   6
   0   7 -14-6.01293 9.07582   6
   0  -7 -14 3.90367 10.2053   6
   0  -7 -14 3.93784 8.40580   5
   0   7  14 6.99502 10.5579   4
   0  -7  14 10.6110 16.0152   2
   0   7  14-5.67082 8.55952   3
   0  -7  14-6.62635 8.16651   3
   0  -7 -15 10.9686 10.2684   6
   0   7 -15 11.7071 13.6402   6
   0  -7 -15 27.1725 12.3562   5
   0  -7  15 38.0714 23.5416   2
   0   7  15 35.0099 15.3820   3
   0  -7  15 22.0811 17.0846   3
   0  -7 -16 3.53678 6.89710   6
   0   7  16-6.93533 10.4711   4
   0  -7  16-8.58855 12.9655   2
   0   7  16-5.83621 10.1750   3
   0  -7  16-7.63710 9.41554   3
   0  -7  17 7.97290 17.0691   3
   0   7  17 6.82199 10.3812   4
   0  -7  17 31.4982 22.7962   2
   0   7  18 6.64475 12.9554   4
   0  -7 -18 15.5003 9.56195   5
   0   7 -18-5.90638 7.29345   6
   0  -7  18-8.28375 12.5111   3
   0  -7  18-7.18727 14.0118   2
   0  -7  19 100.793 33.1035   3
   0   7 -19 173.955 33.7846   6
   0  -7  20 8.61087 16.7959   3
   0  -8   0 18787.7 1717.06   6
   0  -8   0 19534.5 1713.31   4
   0  -8   0 17806.6 1711.70   3
   0  -8  -1-9.30983 14.0569   2
   0  -8   1 11.5731 24.7051   2
   0  -8  -1-5.75328 10.0348   6
   0  -8  -1-4.93303 11.3801   4
   0  -8   1-4.61663 9.00449   3
   0  -8  -1-4.80387 10.2616   3
   0  -8  -2 397.725 52.9076   6
   0  -8  -2 316.040 58.7595   2
   0  -8  -2 343.646 49.8418   4
   0  -8  -2 410.962 52.2649   3
   0  -8   2 258.697 45.1926   3
   0  -8  -3 4.18760 8.16150   5
   0  -8  -3-5.20477 10.1430   3
   0  -8   3-4.48009 8.73125   3
   0  -8   3-14.0708 21.2373   2
   0  -8  -3-7.74998 6.75576   2
   0  -8  -4 1552.43 166.572   5
   0  -8   4 2150.77 221.851   2
   0  -8  -4 1624.11 179.087   2
   0  -8  -4 1898.64 175.343   6
   0  -8   4 1561.94 168.295   3
   0  -8  -5 4.07312 8.70080   5
   0  -8   5 4.49507 8.76542   3
   0  -8  -5 5.39378 10.5153   6
   0  -8   5-15.8916 19.5865   2
   0  -8  -6 367.248 48.2424   5
   0  -8  -6 354.701 50.9720   6
   0   8  -6 397.733 55.9823   6
   0  -8   6 329.080 49.2955   3
   0  -8  -7 3.83904 7.49266   5
   0  -8   7-15.8063 13.7799   2
   0  -8   7 4.68992 10.8209   3
   0  -8  -7 10.1336 13.2523   6
   0  -8  -8 3.80823 8.80211   5
   0  -8   8 15.2998 26.6711   2
   0  -8   8 9.63077 13.9307   3
   0  -8  -8 9.56540 12.5183   6
   0  -8  -9 9.09036 8.85984   6
   0  -8   9-14.2968 21.5791   2
   0  -8  -9 3.65517 9.01231   5
   0   8  -9 5.77711 10.0714   6
   0  -8   9-4.89990 10.4616   3
   0  -8  10 15339.4 1178.31   2
   0  -8 -10 12395.8 1123.70   5
   0  -8  10 10870.8 1127.76   3
   0  -8 -10 12103.7 1125.95   6
   0   8 -10 12803.1 1133.06   6
   0  -8  11 11.8773 20.6991   2
   0   8 -11 5.50102 8.30256   6
   0  -8  11-5.45073 9.49929   3
   0  -8 -11-4.15246 8.86316   6
   0  -8 -12 2086.22 208.684   5
   0  -8  12 2022.27 216.805   3
   0   8 -12 2360.93 218.363   6
   0   8 -13-5.25112 9.15142   6
   0  -8  13 6.12922 10.6817   3
   0  -8 -13 3.45684 7.96959   5
   0   8  13-5.59133 12.8905   4
   0  -8  14 2892.69 290.135   3
   0  -8  15 7.03138 13.7150   3
   0  -8  16 146.563 35.7356   3
   0  -9   0 5.00247 8.73331   6
   0  -9   0 7.56501 19.7825   2
   0  -9   1 10.4329 11.1380   6
   0  -9  -1-4.90152 7.40362   6
   0  -9   1 8.17013 10.0725   2
   0  -9  -2 4.94325 6.09413   6
   0  -9   2 5.36350 8.09682   6
   0  -9   2 8.82467 13.3199   2
   0  -9  -2-4.35130 8.48009   5
   0  -9   3 277.654 53.9392   2
   0  -9   3 196.458 39.1323   6
   0  -9  -3 258.904 39.3660   5
   0  -9  -3 332.041 43.6776   6
   0  -9  -4-4.80423 10.2615   6
   0  -9  -4-3.92984 10.2804   5
   0  -9  -5 126.226 24.6640   5
   0  -9  -6-4.62370 9.88547   4
   0  -9  -6-7.20986 10.8966   5
  -1   0   0-4.97578 10.6217   3
   1   0   0 10.6330 10.3603   3
   1   0   0-4.74543 10.1301   6
  -1   0   0-4.60490 9.83016   6
  -1   0   0 5.47813 11.6938   5
   1   0   0-4.85359 10.3609   5
  -1   0   0-6.61773 9.98924   2
   1   0   0-7.03321 10.6162   2
  -1   0   0-6.73656 15.5316   4
   1   0   0-6.07957 10.5964   4
  -1   0   0 10.0592 8.76689   1
   1   0   0-9.76838 14.7439   1
  -1   0   0 9.46260 11.6620   1
   1   0   0-9.32624 14.0767   1
  -1   0   1 8.93755 13.4896   1
   1   0  -1-8.84163 17.2278   1
  -1   0  -1 10.1272 19.7327   1
   1   0   1 9.70262 14.6442   1
  -1   0  -1 9.62097 11.8565   1
   1   0   1-8.87315 17.2892   1
  -1   0   1-8.16501 14.2300   1
   1   0  -1-8.03140 9.89778   1
   1   0   1-3.85143 5.81393   6
  -1   0   1-4.95325 10.5729   6
   1   0  -1-4.57504 6.90586   6
  -1   0   1-4.95207 9.64952   5
   1   0  -1 4.42276 6.67606   5
   1   0  -1-6.89883 13.4425   2
  -1   0  -1-7.26579 10.9666   2
  -1   0   1-12.4391 14.3392   2
   1   0   1 4.74970 10.9507   5
  -1   0  -1 5.83505 11.3699   5
  -1   0  -1 6.32684 15.5936   4
   1   0  -1-10.1475 10.8301   3
   1   0  -1-6.50002 9.81087   4
  -1   0   1 4.85324 9.45695   3
   1   0   1 5.73948 11.1837   4
   1   0   1-6.61110 11.5220   3
  -1   0  -1 6.14599 9.27658   3
   1   0   2-8.72691 13.1712   1
  -1   0   2-8.85351 18.8971   1
   1   0  -2 8.46348 12.7736   1
   1   0  -2-8.34595 10.2848   1
  -1   0   2-7.81822 11.7998   1
  -1   0  -2-10.4037 9.06550   1
   1   0   2-11.2385 13.8493   1
   1   0  -2-5.04485 11.6306   6
  -1   0  -2-4.25949 10.4980   6
   1   0   2-3.43105 7.32334   6
  -1   0   2 20.7629 12.7932   6
   1   0  -2 17.3239 9.24416   5
  -1   0   2-4.74247 10.9335   5
   1   0  -2-6.23635 10.8684   2
   1   0   2 8.84568 17.2354   2
  -1   0   2 12.8499 14.8123   2
  -1   0  -2-16.2257 19.9950   2
  -1   0  -2 5.81858 11.3372   5
   1   0   2 4.98486 9.71277   5
  -1   0   2 8.02844 13.9915   4
   1   0   2-5.46828 9.52986   4
  -1   0  -2-5.84868 8.82723   4
   1   0  -2 6.87192 13.3896   4
  -1   0  -2 7.95210 18.3331   3
   1   0   2 8.20700 12.3865   3
  -1   0   2 5.37194 9.36195   3
   1   0   3 39.0816 24.1420   1
   1   0  -3 35.9443 20.7885   1
  -1   0   3 9.44818 20.2400   1
  -1   0  -3 9.98201 15.1640   1
   1   0  -3 18.2583 19.5617   1
   1   0   3 11.4586 20.0438   1
  -1   0   3 61.9596 23.2027   1
  -1   0  -3 11.1468 19.5024   1
   1   0   3 7.71705 9.06140   6
  -1   0  -3-4.45232 10.4086   6
   1   0  -3 22.6378 16.4466   6
  -1   0   3 5.87734 14.5878   6
   1   0  -3 27.2231 15.9081   5
  -1   0   3 19.8311 16.2560   5
  -1   0   3 35.3588 18.5951   2
  -1   0  -3 34.5721 22.6597   2
   1   0  -3 17.8191 12.7947   2
   1   0   3 38.1652 27.6284   2
  -1   0  -3 19.3872 18.7560   5
  -1   0  -3 29.5457 15.5433   4
  -1   0   3 8.85121 17.3322   4
  -1   0   3 5.19112 14.4079   3
   1   0  -3 10.7615 12.5244   3
  -1   0  -3 9.96938 19.5013   3
   1   0   3 19.6230 19.1949   3
   1   0   4 9.40091 16.3834   1
  -1   0   4 9.83699 14.8466   1
   1   0  -4-9.05788 15.7856   1
  -1   0  -4 10.3081 26.9466   1
  -1   0   4-9.05840 11.1627   1
   1   0   4 11.5543 17.4385   1
  -1   0  -4-11.2869 21.9920   1
   1   0  -4-10.0598 17.5316   1
   1   0   4 3.65222 8.41998   6
  -1   0   4-6.90309 13.4503   6
  -1   0  -4 4.86151 9.47242   6
   1   0  -4 10.1148 13.2207   5
  -1   0   4-5.06904 8.83407   5
  -1   0   4-5.73293 11.1703   2
  -1   0  -4-8.78565 17.1184   2
   1   0  -4-5.75348 11.2104   2
   1   0   4-10.1075 19.6940   2
   1   0   4 5.38536 9.38532   5
  -1   0  -4-6.20806 10.8191   4
  -1   0  -4 7.32425 12.7643   5
   1   0  -4 8.13194 15.8447   4
  -1   0   4 6.36395 12.3998   3
   1   0  -4-10.6216 10.3479   3
  -1   0  -4-12.1933 21.2498   3
   1   0  -5 28.3486 24.7794   1
  -1   0  -5 10.1507 17.7978   1
   1   0   5 9.07169 26.2901   1
  -1   0   5 21.4012 18.7506   1
  -1   0  -5 33.6236 27.6922   1
  -1   0   5 9.62944 20.6461   1
   1   0   5 23.1337 22.6221   1
   1   0  -5 91.7310 29.5208   1
   1   0   5 3.83596 9.05720   6
  -1   0  -5 5.51895 13.7419   6
  -1   0   5 8.32108 17.8680   6
   1   0  -5 55.4133 20.1134   5
   1   0   5 10.4618 22.4152   2
  -1   0   5 11.3071 15.7008   2
   1   0  -5-5.58068 12.0710   2
  -1   0  -5 25.7480 18.4231   2
  -1   0  -5 6.82655 20.6987   4
   1   0   5 13.7814 16.0059   4
   1   0   5 23.4820 17.0782   5
  -1   0   5 10.8291 16.4605   4
   1   0  -5 81.6966 28.5861   4
   1   0   5 27.7885 27.1427   3
   1   0  -5 71.7875 20.2836   3
  -1   0   5 33.8791 20.9661   3
  -1   0  -5-14.1020 24.6538   3
  -1   0   6-11.0156 16.6296   1
   1   0   6-9.09110 13.7259   1
  -1   0  -6-11.4396 14.1021   1
   1   0   6-12.1564 21.1888   1
   1   0  -6-10.9877 19.1524   1
  -1   0  -6-6.15083 13.1338   6
   1   0   6-4.42594 10.2106   6
   1   0  -6-6.40723 15.7958   5
  -1   0   6-5.63239 14.7285   2
   1   0  -6 5.59868 12.9128   2
   1   0   6-6.37156 13.6047   5
   1   0  -6 4.43645 10.9405   5
  -1   0  -6 8.78205 15.3095   5
   1   0   6-7.37477 12.8578   4
  -1   0  -6-7.22589 12.5985   4
   1   0  -6-9.93712 21.2133   4
  -1   0   6 11.6509 26.8629   4
   1   0   6-16.1605 28.1661   3
  -1   0   6-11.8224 23.0383   3
   1   0  -6-6.94446 12.1082   3
  -1   0  -6-16.7088 25.2207   3
  -1   0   7 138.365 56.7234   1
   1   0   7 421.502 68.7248   1
   1   0  -7 188.000 56.2188   1
  -1   0  -7 271.974 59.8656   1
  -1   0   7 393.001 70.6864   1
   1   0  -7 557.529 79.0921   1
  -1   0  -7 169.600 52.0583   1
   1   0   7 200.645 42.4102   6
   1   0  -7 262.404 60.7284   6
   1   0  -7 158.753 41.1749   2
   1   0   7 141.691 51.6475   2
  -1   0  -7 250.070 51.1728   2
  -1   0  -7 345.888 61.7830   5
   1   0  -7 216.594 44.5256   5
  -1   0   7 410.092 71.8744   4
   1   0  -7 433.338 58.9724   3
  -1   0   7 565.531 96.5158   3
   1   0   7 128.472 58.3628   3
   1   0  -8-10.7809 13.2872   1
  -1   0  -8 11.2962 19.6876   1
  -1   0   8 11.5934 17.4988   1
  -1   0  -8-12.4113 21.6308   1
   1   0   8 13.8448 17.0625   1
   1   0  -8 11.8719 27.3707   6
   1   0  -8 7.59580 16.2141   5
   1   0  -8 6.23856 14.3843   2
   1   0   8-10.8678 13.3944   2
  -1   0  -8-8.02359 17.1271   2
  -1   0   8 6.02312 12.8578   2
   1   0   8 9.26891 16.1549   4
  -1   0  -8 8.35403 23.0208   4
  -1   0  -8-10.1737 17.7315   5
   1   0  -8 5.13389 11.8379   5
  -1   0   8-13.1472 22.9134   4
   1   0   8-19.9693 24.6092   3
  -1   0   8 19.6859 34.3082   3
  -1   0   9 104.469 42.1036   1
   1   0  -9 132.705 44.1207   1
  -1   0  -9 118.155 38.3078   1
  -1   0  -9 96.2099 35.5084   2
   1   0   9 113.995 38.4150   1
   1   0   9 44.4400 37.7145   1
   1   0  -9 268.379 63.4690   1
  -1   0   9 209.929 54.6270   1
  -1   0  -9 74.1288 30.2264   6
   1   0  -9 47.7471 35.7707   6
   1   0  -9 92.1076 34.7483   5
  -1   0   9 30.3701 21.2988   2
   1   0  -9 59.7725 30.0549   2
  -1   0  -9 100.247 37.6000   4
   1   0   9 50.3683 30.6111   4
  -1   0  -9 102.526 36.9660   5
  -1   0   9 290.323 65.5590   4
  -1   0   9 274.150 75.0842   3
   1   0   9 42.4321 42.4067   3
   1   0 -10 11.5028 17.3700   1
  -1   0  10 13.8855 24.2055   1
   1   0  10 11.1877 13.7984   1
  -1   0 -10 25.0779 28.9133   1
  -1   0 -10 8.40843 14.6648   6
   1   0 -10 12.5780 10.9748   6
   1   0  10 11.1654 13.7709   2
  -1   0  10 6.13950 10.7147   2
   1   0 -10-5.75657 11.2308   2
   1   0  10 30.8202 23.2648   1
   1   0 -10 14.8826 22.4689   1
  -1   0 -10-13.4993 16.6450   1
  -1   0  10 13.2541 23.1055   1
  -1   0 -10 10.2515 21.8884   5
   1   0  10-10.6418 20.7427   4
   1   0 -10-6.60778 11.5297   5
  -1   0 -10 9.69992 14.6507   4
  -1   0  10 14.6072 28.4671   4
   1   0  10-21.8596 19.0564   3
  -1   0  10 25.4239 38.3755   3
  -1   0 -11 8.63552 15.1003   6
   1   0 -11 11.6598 24.9175   6
   1   0 -11 17.6225 17.7744   2
  -1   0  11-5.94885 13.7704   2
   1   0  11 10.9561 23.4175   2
  -1   0  11 13.9780 17.2696   1
   1   0 -11 46.6115 33.1858   1
   1   0  11 11.0782 21.6208   4
  -1   0 -11 10.0285 19.5791   5
   1   0 -11 7.19905 16.6430   5
   1   0  11 21.9331 27.0566   3
  -1   0  11 14.4916 21.9065   1
   1   0  11 47.7761 27.5639   1
   1   0 -11-12.2592 18.5437   1
  -1   0 -11 25.4699 24.8442   1
  -1   0  12 14.8343 25.8537   1
   1   0 -12 13.0284 16.0571   1
  -1   0 -12 13.0886 16.1313   1
   1   0  12-12.7354 15.6962   1
   1   0 -12-11.0737 23.6374   6
  -1   0 -12 8.66267 15.0991   6
   1   0 -12-6.00308 14.7976   2
   1   0  12-10.6639 16.0967   2
  -1   0 -12-14.6921 18.1072   1
   1   0  12 16.3567 20.1582   1
  -1   0  12 14.7917 12.8918   1
  -1   0 -12 9.64605 18.7967   5
   1   0 -12 7.45188 12.9894   5
   1   0  12 11.3575 19.7950   4
  -1   0  12-15.7289 27.4128   4
   1   0  12 21.5274 37.5177   3
   1   0  13-12.8866 15.8876   1
  -1   0 -13 13.2327 16.3139   1
   1   0 -13 9.54532 16.6420   6
  -1   0 -13-8.53222 10.5254   6
   1   0 -13 6.67162 15.3885   2
   1   0  13 10.3089 15.5664   2
   1   0 -13 15.9723 19.6887   1
  -1   0 -13-15.1182 13.1824   1
   1   0  13-16.4286 20.2508   1
  -1   0  13 15.5231 27.0570   1
   1   0 -13 7.00694 14.9635   5
   1   0  13 11.4726 14.1460   4
  -1   0 -13 18.6802 18.2051   5
  -1   0  13 15.9606 24.0935   4
  -1   0  13-24.4318 30.1113   3
   1   0  13 20.7652 18.1006   3
  -1   0  14-14.5577 21.9818   1
  -1   0 -14-8.28777 16.1624   6
   1   0 -14 8.94301 15.6000   6
   1   0  14 9.91190 21.1669   2
   1   0 -14-15.7757 23.8192   1
   1   0  14-16.2542 28.3349   1
  -1   0 -14-14.9965 18.4926   1
  -1   0  14-15.2834 18.8459   1
   1   0 -14-6.45049 11.2618   5
  -1   0 -14-8.79730 18.7892   5
   1   0  14-11.4252 19.9227   4
  -1   0  14-15.1346 22.8520   4
   1   0  14-19.7655 24.3665   3
  -1   0  14-22.5799 19.6870   3
  -1   0 -15 12.9802 19.5906   1
   1   0 -15-13.5809 16.7360   1
   1   0  15 12.9945 16.0133   1
  -1   0 -15 8.25782 16.0900   6
   1   0 -15-7.84586 13.6734   6
   1   0  15 9.49394 16.5456   2
   1   0 -15 7.03560 12.2614   2
   1   0 -15 15.3583 23.1797   1
  -1   0  15-14.9343 18.4037   1
  -1   0 -15-14.5951 12.7179   1
  -1   0 -15 8.24285 19.0034   5
   1   0  15-11.2467 16.9744   4
   1   0 -15 6.21201 14.3215   5
  -1   0  15-13.9878 17.2373   4
   1   0  15-18.6306 32.4684   3
  -1   0  15-21.0333 36.6557   3
  -1   0  16-14.0479 21.2042   1
   1   0  16 15.3469 18.9146   1
   1   0  16-8.69140 15.1500   2
   1   0 -16-6.87256 15.8472   2
   1   0 -16-7.32335 16.8863   6
  -1   0 -16-7.88667 16.8363   6
  -1   0  16 13.1096 22.8488   4
  -1   0 -16 7.69793 15.0022   5
   1   0 -16-5.73730 10.0034   5
   1   0  16-12.6581 15.6017   1
  -1   0 -16-12.6463 15.5871   1
  -1   0  16-13.7388 20.7377   1
   1   0 -16 12.5148 18.8905   1
  -1   0  16-19.1870 33.4394   3
   1   0  16 17.4384 26.3208   3
   1   0 -17 42.2803 27.4919   1
  -1   0 -17 38.7875 25.2262   1
   1   0  17 14.7080 22.2372   1
  -1   0  17 40.1704 23.3727   1
   1   0  17 16.6097 17.7749   2
  -1   0 -17-7.49724 13.1321   6
   1   0 -17 25.7993 16.9120   6
  -1   0  17 12.0881 18.2916   4
   1   0  17-10.6107 20.7164   4
   1   0 -17 10.5895 13.1159   5
  -1   0  17 13.3651 26.0744   1
   1   0 -17 11.9884 20.9342   1
   1   0  17 11.6137 17.5776   1
  -1   0 -17 12.2245 21.3448   1
  -1   0  17 17.6582 26.6834   3
   1   0  18-14.0125 24.4203   1
   1   0 -18-13.3571 23.2781   1
  -1   0 -18-11.8756 17.9235   1
  -1   0  18-12.5563 15.4733   1
   1   0  18 7.93994 11.9836   2
  -1   0 -18 7.10466 16.3794   6
   1   0 -18 6.02387 11.7374   6
   1   0  18-10.2110 19.8958   4
   1   0 -18-5.02869 10.7335   5
  -1   0  18-11.2218 16.9367   4
  -1   0 -18 6.89527 13.4352   5
  -1   0  18 12.7400 19.2281   1
   1   0 -18 11.0143 19.1952   1
  -1   0 -18-11.7518 20.4804   1
   1   0  18-10.7500 16.2247   1
  -1   0  18-16.0942 14.0242   3
   1   0  19 13.2851 16.4281   1
   1   0 -19 50.3730 31.0674   1
  -1   0  19 23.6917 30.9964   1
  -1   0 -19 45.0696 27.8032   1
   1   0  19 14.7332 19.3054   2
   1   0 -19-5.68344 12.2073   6
  -1   0 -19-6.71716 13.1590   6
   1   0  19 19.5702 22.6001   4
  -1   0 -19 19.2909 16.8649   5
  -1   0  19 12.0965 14.9689   1
   1   0  19 61.6700 29.7358   1
   1   0 -19 30.7493 26.8288   1
  -1   0  19 14.7756 22.3419   3
  -1   0 -20-10.4954 12.9338   1
   1   0  20-12.5608 10.9454   1
  -1   0  20-11.0496 19.2568   1
   1   0 -20 11.8385 23.0668   1
   1   0  20-7.06287 10.6599   2
  -1   0 -20 6.63821 14.1689   6
   1   0 -20 5.32129 11.3581   6
   1   0  20 9.36119 18.2399   4
  -1   0 -20-6.00149 12.8099   5
  -1   0  20 9.76505 17.0181   4
   1   0 -20 4.50035 9.60590   5
  -1   0 -20 11.0519 19.2607   1
   1   0 -20-9.70769 14.6516   1
  -1   0  20-13.5403 23.5974   3
   1   0  21-11.8529 14.6069   1
  -1   0 -21 9.90191 12.2029   1
  -1   0  21 10.3773 12.7887   1
  -1   0  21 5.28386 13.0233   2
   1   0  21 6.61208 12.8839   2
  -1   0 -21-6.26603 10.9209   6
   1   0 -21-5.12043 11.8055   6
  -1   0 -21 5.60988 10.9313   5
  -1   0  21 36.9579 24.1534   4
   1   0 -21-4.27033 9.11560   5
   1   0  21 8.93537 17.4106   4
  -1   0  21-10.8514 13.3729   1
   1   0 -21 9.04638 15.7660   1
   1   0  21-9.15008 11.2764   1
  -1   0 -21-10.5429 15.9126   1
   1   0  21 24.0983 23.4775   3
   1   0  22-11.3439 19.7696   1
  -1   0 -22 9.21134 11.3514   1
  -1   0  22-9.79390 17.0684   1
   1   0 -22 21.0564 18.3481   1
  -1   0  22 4.92097 9.58855   2
   1   0  22 6.35330 14.6473   2
  -1   0 -22 5.91653 8.92993   6
  -1   0  22 8.67496 16.9029   4
   1   0  22 8.52502 19.6540   4
   1   0 -22-4.11574 8.78505   5
  -1   0 -22-10.0561 15.1775   1
   1   0 -22-8.56112 12.9212   1
  -1   0  22-10.2718 15.5030   1
   1   0  22-8.91577 17.3721   1
   1   0  22 11.1912 19.5036   3
   1   0  23 5.99649 9.05300   2
  -1   0  23-4.64292 10.7062   2
   1   0  23 10.3566 12.7645   3
  -1   0 -23-5.20054 9.06594   5
  -1   0  23 8.06079 14.0496   4
   1   0 -23 4.00532 8.55191   5
   1   0  23 7.99978 15.5887   4
  -1   0  23 19.9354 17.3726   1
   1   0  23-8.50483 10.4829   1
   1   0 -23-8.22126 10.1335   1
  -1   0  23 9.20436 11.3448   1
   1   0  23 10.7030 16.1551   1
   1   0 -23 19.7705 14.9210   1
  -1   0 -23-8.68742 15.1416   1
   1   0 -24 4.34757 6.56164   6
  -1   0 -24 5.48223 10.6818   6
  -1   0  24-7.64634 13.3256   4
  -1   0 -24-4.89203 9.53187   5
   1   0 -24-3.82109 9.41753   5
   1   0  24-7.64192 11.5337   4
   1   0  24 5.61284 16.9425   2
  -1   0  24-8.99904 13.5819   1
   1   0  24 10.0905 12.4346   1
  -1   0 -24 8.27781 14.4261   1
   1   0 -24 9.27807 16.1693   1
   1   0  24-9.58247 16.6998   3
  -1   0  24 10.0553 15.1761   3
   1   0 -25 4.28973 8.35839   6
  -1   0 -25-5.18438 6.38886   6
  -1   0 -25 7.80185 13.5967   1
   1   0  25 7.30647 15.5951   4
  -1   0  25-7.29319 12.7102   4
  -1   0 -25-4.71879 10.0719   5
   1   0  25 8.85218 15.4271   3
  -1   0  25-9.30466 8.10790   3
  -1   0  26-6.83838 13.3299   4
   1   0  26 6.74087 16.6182   4
   1   0  26 8.20564 7.16069   3
  -1   0  26 8.91384 15.5394   3
   1   0 -26 4.05765 9.36269   6
  -1   0 -26 4.90803 10.4830   6
  -1   0 -27 4.30494 8.39148   5
   1   0 -27-3.53588 6.89378   5
  -1   0  27 13.2125 12.8743   4
  -1   0  27-8.28094 10.2076   3
   1   0  27 7.61580 9.38816   3
   1   0 -27 4.02104 9.27344   6
  -1   0 -27 4.81553 10.2812   6
   1   0 -28 3.59517 7.67476   5
  -1   0 -28 4.09405 7.13615   5
  -1   0  28 6.36893 12.4102   4
  -1   0  28 7.71082 9.50305   3
   1   0  28-7.08055 10.6872   3
  -1   0 -28 4.57369 6.90421   6
   1   0 -28-3.82069 10.5288   6
  -1   0 -29-3.89913 5.88624   5
  -1   0  29 6.04155 11.7723   4
   1   0 -29 3.47666 8.56961   5
  -1   0  29 21.7629 12.6431   3
   1   0  29-6.55571 11.4257   3
   1   0 -29 3.76246 8.03171   6
  -1   0 -29-4.50261 6.79686   6
   1   0 -30-3.44620 6.00591   5
  -1   0 -30-3.71457 7.92850   5
   1   0  30-6.09970 9.20608   3
  -1   0  30 6.76567 5.89548   3
   1   0 -30 7.16052 9.86552   6
  -1   0 -30-4.27788 6.45650   6
   1   0  31 5.67818 11.0656   3
  -1   0  31-6.34575 9.57971   3
   1   0 -31 3.40815 6.64394   6
  -1   0 -32-3.43223 6.68761   5
  -1   0 -32 4.01385 6.99520   6
  -1   0 -33 3.28579 7.01324   5
  -1   0 -33-3.80600 6.63289   6
  -1  -1 -33 846.967 91.9413   6
  -1  -1 -32 6.36000 7.86124   5
  -1  -1 -32 7.39534 8.54660   6
  -1   1  31 1114.62 132.778   4
  -1  -1 -31 1331.25 127.323   5
   1  -1  31 940.340 130.696   3
   1   1 -31 1335.85 128.835   6
  -1  -1 -31 1326.95 129.588   6
  -1  -1 -30 3.37291 8.82105   5
  -1   1  30 5.65722 11.0259   4
   1   1 -30 3.80217 8.11962   6
  -1  -1 -30 3.88163 5.86423   6
  -1   1  30-6.76054 10.2068   3
  -1   1  29 3778.25 362.461   4
  -1   1  29 3172.73 363.502   3
  -1  -1 -29 3875.08 352.123   5
  -1  -1 -29 3804.52 354.178   6
   1   1 -29 3696.98 353.763   6
   1   1 -28 8.20207 8.81409   6
  -1   1  28 23.5156 18.1007   3
   1   1 -27 15381.7 1358.30   5
  -1  -1 -27 15664.7 1356.17   5
  -1   1  27 15643.5 1371.48   4
  -1   1  27 14615.0 1377.47   3
   1  -1  27 12274.0 1367.94   3
   1   1 -27 14731.0 1358.71   6
  -1  -1 -27 14517.5 1357.63   6
   1  -1  26-5.74224 11.1893   2
  -1   1  26 6.96078 16.0482   4
   1   1 -26-4.30669 9.19338   5
  -1  -1 -26 3.83121 8.17864   5
  -1  -1 -26-4.19037 7.30412   6
  -1   1  26-9.10141 13.7371   3
   1  -1  26-7.89799 9.73378   3
  -1  -1 -25 6052.80 552.654   5
   1   1 -25 6508.13 556.846   5
  -1   1  25 6273.96 570.223   4
  -1  -1 -25 5668.75 554.071   6
   1   1 -25 5739.95 555.896   6
   1  -1  25 5287.32 569.052   3
  -1   1  25 6019.77 579.479   3
   1  -1  25 5693.84 560.209   2
   1   1 -24 5.02043 9.78279   6
  -1  -1 -24-4.39252 9.37625   6
   1  -1  24-19.1666 14.7296   2
  -1   1  24 7.72269 11.6562   4
   1   1 -24 4.67171 10.7710   5
  -1  -1 -24 4.12282 7.18606   5
   1  -1  24-7.50343 9.24732   1
   1   1 -24-6.90857 13.4615   1
   1  -1  24 9.08104 15.8264   3
  -1   1  24 10.6139 13.0802   3
   1   1 -23 480.959 80.9990   1
  -1   1  23 399.116 67.9756   1
   1   1 -23 415.142 62.1323   6
  -1  -1 -23 530.301 61.0253   5
   1  -1  23 502.213 70.6560   4
  -1   1  23 486.270 73.6073   4
   1   1 -23 500.807 70.6134   1
   1  -1  23 676.590 79.8925   1
  -1   1  23 388.696 77.1089   3
   1  -1  23 362.861 72.3626   3
   1  -1  22 13.4912 16.6253   1
  -1  -1 -22 7.94911 9.79576   1
   1   1 -22-11.1198 19.3791   1
  -1   1  22 8.36529 12.6254   1
   1  -1  22-7.37688 11.1337   2
   1   1 -22-5.56509 10.8433   6
  -1  -1 -22 4.77878 10.1999   6
   1   1 -22-4.99964 12.3222   5
  -1  -1 -22 4.52560 8.81792   5
  -1   1  22-8.70575 13.1393   4
   1  -1  22 7.59012 19.8415   4
   1  -1  22-7.93287 11.9728   1
  -1   1  22 12.0656 18.2102   1
   1   1 -22-7.59258 14.7938   1
   1  -1  22 10.2609 8.94110   3
  -1   1  22-12.3794 18.6837   3
  -1  -1 -21 218.585 48.0639   1
   1   1 -21 234.186 58.3130   1
   1  -1  21 170.786 54.2793   1
  -1   1  21 222.602 49.7195   1
   1  -1  21 327.816 52.8989   2
  -1  -1 -21 205.353 37.2286   6
   1   1 -21 197.616 40.0231   6
  -1   1  21 230.493 49.2112   4
   1  -1  21 290.072 52.2066   4
   1   1 -21 235.335 39.4796   5
  -1  -1 -21 258.793 39.5143   5
  -1   1  21 265.194 61.2766   1
   1  -1  21 294.902 50.7395   1
  -1  -1 -21 305.500 60.7730   1
   1  -1  21 344.859 61.4350   3
  -1   1  21 226.307 60.9495   3
  -1   1  20 104.614 33.4596   1
   1   1 -20 110.936 38.9929   1
   1  -1  20 44.9874 26.5274   1
  -1  -1 -20 35.9530 21.2161   1
  -1  -1 -20 29.9562 14.4913   6
   1  -1  20 41.5683 25.5046   2
  -1   1  20 32.7718 13.4150   2
  -1   1  20 69.8149 33.9653   4
   1  -1  20 48.4152 23.7604   4
   1   1 -20 91.1405 24.2518   5
   1  -1  20 11.7952 18.3750   3
  -1   1  20 14.4756 18.4103   3
  -1  -1 -20 35.2345 29.3023   1
   1  -1  20 79.4127 30.1241   1
   1   1 -20 42.4343 23.8248   1
  -1   1  20 13.2071 16.9000   1
   1   1 -19 24490.4 2161.96   6
  -1  -1 -19 24794.1 2155.31   5
   1   1 -19 27349.2 2159.50   5
   1  -1  19 24069.2 2172.06   2
  -1   1  19 19443.5 2141.63   2
  -1   1  19 27424.8 2185.40   4
   1  -1  19 21303.4 2183.88   3
  -1   1  19 23979.7 2205.44   3
   1  -1  19 22606.2 2200.14   1
  -1   1  19 23011.9 2176.90   1
   1  -1  19 24693.2 2176.52   1
  -1  -1 -19 25281.6 2179.61   1
  -1   1  19 24568.0 2193.81   1
   1   1 -19 26292.4 2176.81   1
   1  -1  18 16.2276 20.4974   1
   1   1 -18 40.7849 26.8686   1
  -1  -1 -18 73.4951 32.0102   1
  -1   1  18 21.7172 19.4514   1
  -1  -1 -18 52.3144 21.3690   6
   1   1 -18 65.2094 24.0478   6
  -1   1  18 39.8172 15.1350   2
  -1   1  18 46.6149 15.9984   2
   1  -1  18 77.0721 29.2486   4
  -1   1  18 58.0062 33.8283   4
   1   1 -18 55.7982 19.9622   5
  -1  -1 -18 50.7241 16.8983   5
   1  -1  18 42.0140 32.5989   3
  -1   1  18 51.4930 36.9111   3
  -1  -1 -18 36.6994 24.2566   1
  -1   1  18 27.9768 21.5864   1
   1  -1  18 40.4595 25.3321   1
   1   1 -18 48.7094 24.4280   1
   1  -1  17 32650.0 3529.12   1
   1   1 -17 43409.7 3513.63   1
   1  -1  17 38632.8 3509.81   1
  -1  -1 -17 42369.7 3515.42   1
  -1   1  17 36470.4 3520.30   1
   1   1 -17 37985.1 3524.12   1
   1   1 -17 39182.9 3498.44   6
  -1  -1 -17 38514.8 3484.78   6
   1   1 -17 47250.0 3492.68   5
  -1  -1 -17 43747.6 3490.68   5
   1  -1  17 44497.1 3514.28   2
  -1   1  17 35581.2 3473.81   2
   1  -1  17 37348.4 3498.47   4
  -1   1  17 44073.8 3523.70   4
   1  -1  17 38105.5 3529.97   3
  -1   1  17 45986.8 3558.93   3
   1   1 -17 36082.2 3497.51   2
  -1   1  17 29886.4 3473.74   2
   1  -1  16 17.3820 21.4602   1
  -1  -1 -16 36.5731 28.1363   1
  -1   1  16 12.4137 21.6737   1
   1   1 -16 32.7751 22.6163   6
  -1  -1 -16-5.62571 13.0361   6
  -1   1  16 3.93023 12.4176   2
   1  -1  16 11.0675 21.6044   2
  -1  -1 -16 6.48234 13.8983   5
   1  -1  16 8.65108 18.5117   4
  -1   1  16 13.4958 23.5564   4
   1  -1  16 16.6958 32.5573   3
  -1   1  16 59.2499 38.5042   3
   1   1 -16 11.1171 13.7625   1
  -1   1  16 14.7731 12.9398   1
  -1   1  16 20.4344 12.6591   2
  -1  -1 -16 25.7539 27.5161   1
   1  -1  16 34.5902 30.1695   1
  -1   1  15 55437.7 6388.03   1
  -1   1  15 57664.2 6385.97   1
  -1  -1 -15 78065.1 6400.81   1
  -1  -1 -15 45798.0 6375.24   1
   1   1 -15 73686.1 6397.17   1
   1  -1  15 52573.6 6378.36   1
   1   1 -15 59176.7 6392.05   1
   1   1 -15 103452. 6393.84   6
  -1  -1 -15 85795.4 6367.89   6
   1   1 -15 97051.7 6374.03   5
  -1  -1 -15 79637.5 6378.43   5
   1  -1  15 100110. 6413.33   2
   1  -1  15 58331.5 6369.44   4
  -1   1  15 99775.4 6429.49   4
   1  -1  15 88292.7 6437.73   3
  -1   1  15 106307. 6482.09   3
  -1   1  15 51929.8 6349.67   2
  -1  -1 -14 55.4021 34.3889   1
  -1   1  14 65.8227 32.7112   1
   1  -1  14 17.8186 27.2129   1
   1   1 -14-15.4436 14.0859   1
   1   1 -14 97.1893 30.8170   6
  -1  -1 -14 53.8892 18.5468   6
   1   1 -14 18.7041 18.6911   2
  -1   1  14 29.4834 14.3491   2
   1  -1  14 79.6960 38.6120   2
   1  -1  14 16.5792 18.1763   4
  -1  -1 -14 45.5941 22.3520   5
   1   1 -14 81.5032 24.7834   5
   1   1 -14 26.3644 30.6742   1
  -1   1  14 44.7347 29.3509   1
  -1  -1 -14 26.1978 23.2042   1
   1  -1  14 12.2879 24.3013   1
   1  -1  14 20.2042 35.4557   3
  -1   1  14 22.8199 39.9863   3
  -1   1  13 330.235 72.8406   1
   1  -1  13 264.820 79.7237   1
  -1  -1 -13 270.161 71.2062   1
  -1  -1 -13 525.407 65.0313   6
   1   1 -13 517.776 79.3934   6
  -1  -1 -13 493.330 71.2870   5
   1   1 -13 445.551 63.7358   5
   1  -1  13 402.488 66.0705   4
  -1   1  13 399.435 87.0006   4
   1  -1  13 445.086 100.175   3
  -1  -1 -13 168.500 64.7484   1
   1  -1  13 294.115 67.3699   1
   1   1 -13 230.215 66.7036   1
   1   1 -13 411.889 68.5117   2
   1  -1  13 407.606 87.5290   2
  -1   1  13 507.822 56.8137   2
   1   1 -12 30.9309 23.5002   1
  -1   1  12 12.6304 24.7605   1
   1   1 -12 11.2330 17.1716   6
  -1  -1 -12 32.0517 19.5410   6
   1  -1  12 31.8133 39.2985   2
  -1   1  12 52.6972 16.4149   2
   1   1 -12 17.8491 17.6017   2
  -1   1  12 37.9789 40.6231   4
   1   1 -12 31.7429 19.3565   5
  -1  -1 -12 35.6329 24.6979   5
   1  -1  12 98.0873 64.1609   3
   1   1 -12 26.8593 26.3087   1
  -1  -1 -12 25.2584 22.1779   1
  -1   1  12 43.4458 28.3488   1
   1  -1  12 11.2207 19.7441   1
  -1  -1 -11 858.832 120.435   1
  -1  -1 -11 877.938 124.910   1
   1   1 -11 632.939 109.480   1
   1  -1  11 796.751 112.201   1
  -1   1  11 736.615 112.582   1
  -1   1  11 674.153 114.982   1
   1  -1  11 703.097 124.895   1
   1   1 -11 646.725 116.569   1
  -1  -1 -11 845.962 100.909   6
   1   1 -11 550.995 89.1962   5
  -1  -1 -11 1055.50 118.240   5
  -1  -1 -11 954.549 95.4259   2
   1  -1  11 845.167 100.251   4
  -1   1  11 1065.62 161.419   4
   1   1 -11 817.891 106.483   2
   1  -1  11 734.467 150.299   3
  -1  -1 -10 175.632 51.0728   1
  -1   1  10 321.610 62.7759   1
   1   1 -10 236.763 53.5706   1
   1  -1  10 173.684 57.1129   1
   1   1 -10 243.752 58.2096   1
  -1   1  10 246.682 56.4877   1
  -1  -1 -10 143.325 45.8058   1
  -1  -1 -10 255.902 48.3813   6
   1  -1  10 203.734 61.7129   2
  -1   1  10 160.961 32.8295   2
   1   1 -10 218.377 47.7111   2
  -1  -1 -10 473.890 70.7274   5
   1  -1  10 186.144 38.3318   4
  -1   1  10 208.445 75.6122   4
  -1   1  10 174.139 82.5726   3
   1  -1  10 119.314 80.6385   3
   1   1  -9 78526.0 6361.00   1
  -1  -1  -9 82452.5 6334.73   6
   1   1  -9 71054.5 6353.64   6
   1   1  -9 60039.1 6314.77   5
  -1  -1  -9 69816.5 6318.03   2
  -1   1   9 67162.6 6312.97   2
   1  -1   9 58286.7 6367.17   2
   1  -1   9 71198.8 6316.21   4
  -1   1   9 61153.2 6395.84   4
  -1   1   9 66778.4 6422.66   3
   1  -1   9 97603.5 6489.11   3
   1  -1   9 69439.7 6360.66   1
  -1   1   9 77814.3 6354.61   1
  -1  -1  -9 68387.0 6341.74   1
  -1  -1  -9 71063.6 6349.02   1
   1  -1   9 70076.2 6337.80   1
   1   1  -8 20.7205 23.9658   1
   1  -1   8 36.7474 28.9300   1
  -1   1   8 22.1644 23.7358   1
  -1  -1  -8 10.1780 15.4867   1
  -1  -1  -8 22.1990 21.7161   1
   1  -1   8 13.7470 17.0544   1
   1   1  -8 24.8098 21.7079   1
  -1   1   8 10.3898 18.2133   1
   1   1  -8 13.4358 20.3733   6
  -1  -1  -8 7.98455 20.9651   6
   1   1  -8 17.8873 24.7228   2
   1  -1   8 19.7039 29.8033   2
  -1   1   8 21.5986 14.7104   2
  -1  -1  -8 21.4466 14.9045   2
   1   1  -8 33.4757 14.7170   5
  -1  -1  -8 64.2384 31.7256   5
   1  -1   8 10.5036 8.85058   4
   1   1  -8 29.6943 21.5443   4
  -1   1   8 53.1559 40.1612   4
  -1   1   8 27.8236 34.3436   3
   1  -1   8-35.4715 43.7560   3
   1  -1   7 41888.7 4019.89   1
  -1  -1  -7 44928.7 4007.82   1
   1   1  -7 42537.5 4009.01   1
  -1   1   7 39729.1 4016.19   1
   1  -1   7 44048.9 4004.82   1
   1   1  -7 50789.6 4023.47   1
   1   1  -7 41575.1 4018.72   6
  -1  -1  -7 31987.7 3990.29   6
   1   1  -7 46660.8 3980.60   5
  -1  -1  -7 56339.1 4044.35   5
  -1   1   7 48446.3 3988.98   2
   1  -1   7 44308.1 4053.57   2
  -1  -1  -7 45698.7 3990.95   2
  -1   1   7 32030.9 4065.07   4
   1  -1   7 58962.0 4185.86   3
  -1   1   7 43037.6 4077.22   3
   1   1  -7 40741.5 4003.63   2
   1  -1   6 442.718 71.9333   1
  -1  -1  -6 443.234 72.5464   1
  -1   1   6 558.486 81.3553   1
   1   1  -6 489.831 77.4211   1
   1  -1   6 591.725 88.0736   1
   1   1  -6 409.424 76.4548   1
  -1   1   6 550.055 79.9398   1
  -1  -1  -6 455.657 74.9608   1
   1   1  -6 473.180 83.9620   6
  -1  -1  -6 411.686 64.9466   6
   1   1  -6 484.400 52.7935   5
  -1   1   6 514.148 76.5944   5
   1  -1   6 688.800 114.381   2
  -1  -1  -6 460.102 64.2253   2
   1   1  -6 472.253 76.6782   2
  -1   1   6 460.591 65.9668   2
   1   1  -6 445.567 67.1084   4
  -1  -1  -6 622.796 100.612   5
  -1   1   6 377.784 113.868   4
   1  -1   6 277.676 117.711   3
  -1   1   6 588.753 114.780   3
  -1  -1  -5 655920. 58677.6   1
  -1  -1  -5 670165. 58678.7   1
   1  -1   5 637904. 58687.3   1
   1  -1   5 676139. 58677.2   1
   1   1  -5 655950. 58676.5   1
  -1   1   5 660349. 58676.2   1
   1  -1   5 633042. 58668.3   6
  -1  -1  -5 637931. 58657.8   6
   1   1  -5 635432. 58685.5   6
  -1  -1  -5 676213. 58713.3   5
  -1   1   5 643306. 58679.1   5
   1  -1   5 668027. 58667.0   5
  -1  -1  -5 655824. 58662.2   2
   1  -1   5 619612. 58724.0   2
  -1   1   5 632605. 58760.0   4
   1   1  -5 642154. 58667.5   4
  -1  -1  -5 651347. 58679.6   4
   1  -1   5 736742. 58839.2   3
  -1   1   5 702334. 58711.5   3
   1   1  -5 606209. 58671.8   3
   1   1  -5 588163. 58683.0   2
   1   1  -4 652.858 93.1507   1
  -1   1   4 549.086 85.9536   1
   1  -1   4 578.066 83.9571   6
  -1  -1  -4 820.467 72.7503   6
   1   1  -4 637.567 93.5840   6
  -1   1   4 573.760 103.422   5
   1  -1   4 624.468 86.4447   5
   1  -1   4 527.609 106.748   2
  -1   1   4 624.539 87.4224   2
   1   1  -4 742.313 90.3203   4
  -1  -1  -4 588.688 108.758   5
  -1  -1  -4 609.531 92.6666   4
  -1   1   4 547.513 92.2018   3
  -1  -1  -4 566.366 94.3440   3
   1  -1   4 530.137 166.282   3
   1   1  -4 591.603 93.7658   2
   1  -1   4 773.019 98.8381   1
  -1  -1  -4 645.859 91.2378   1
  -1  -1  -4 686.807 92.8543   1
   1  -1   4 823.202 106.954   1
   1   1  -4 679.072 89.6974   1
  -1   1   4 585.534 90.9572   1
   1   1  -3 365.152 57.0534   1
   1  -1   3 365.608 63.9759   1
  -1   1   3 96.6872 40.1952   1
   1   1  -3 95.0114 38.2199   1
  -1   1   3 259.777 53.2291   1
  -1  -1  -3 398.255 61.4307   1
   1   1  -3 360.595 57.4423   6
   1  -1   3 362.062 55.7097   6
  -1   1   3 401.084 63.6521   6
  -1   1   3 292.616 59.4927   5
   1  -1   3 321.417 55.4962   5
  -1   1   3 440.831 64.6891   2
   1   1  -3 313.672 56.0436   2
  -1  -1  -3 449.760 68.5314   4
   1  -1   3 265.054 38.6843   4
  -1  -1  -3 258.816 70.9424   5
   1   1  -3 445.089 58.2522   4
  -1   1   3 393.853 97.5648   4
  -1  -1  -3 458.991 57.4758   2
  -1  -1  -3 327.297 60.6563   3
  -1   1   3 354.293 50.5199   3
  -1   1   2 17.4738 17.5773   1
   1  -1   2 251.202 45.2424   1
   1   1  -2 167.646 33.9342   1
   1  -1   2 20.7117 25.4387   1
  -1  -1  -2 38.6457 24.0017   1
  -1   1   2 77.9263 26.9244   1
   1   1  -2 91.3072 26.7187   1
   1   1  -2 53.2155 21.5445   6
   1  -1   2 148.908 35.9124   6
  -1   1   2 37.7979 23.4886   5
   1  -1   2 66.9816 24.1206   5
  -1   1   2 126.943 36.4094   6
  -1  -1  -2 98.7003 26.7766   2
   1  -1   2 164.843 50.1286   2
   1   1  -2 104.198 31.6849   2
  -1   1   2 120.513 36.2891   2
  -1  -1  -2 129.922 43.2604   5
  -1  -1  -2 122.842 36.9216   4
   1   1  -2 159.236 33.1084   4
  -1  -1  -2 55.7568 25.8312   3
  -1   1   1 23047.6 2394.47   1
   1   1  -1 26761.8 2385.00   1
   1  -1   1 29452.2 2400.43   1
   1   1  -1 27399.6 2386.37   1
  -1   1   1 26799.2 2391.67   1
   1  -1   1 29696.1 2396.22   1
  -1  -1  -1 31094.8 2394.30   1
   1  -1   1 26517.8 2390.86   6
   1   1  -1 22808.0 2372.34   6
   1   1  -1 29758.1 2369.68   5
  -1  -1  -1 15036.8 2385.43   5
   1  -1   1 27491.2 2389.56   5
  -1   1   1 27500.7 2400.17   2
   1  -1   1 23284.0 2374.94   4
  -1   1   1 31894.9 2442.51   4
   1   1  -1 28257.5 2390.58   4
  -1  -1  -1 23432.1 2394.24   3
  -1  -1  -1 24385.6 2380.23   2
  -1  -1   0-6.52281 8.03919   1
  -1   1   0-9.26315 19.7718   1
  -1   1   0-9.17012 11.3012   1
   1  -1   0 8.39958 12.6778   1
   1   1   0 7.57204 9.33201   1
   1  -1   0-9.28555 11.4434   1
  -1  -1   0 2.72700 7.88219   6
   1  -1   0 8.24530 14.3700   6
   1   1   0 3.49260 8.05304   6
   1  -1   0 7.60893 13.2611   5
  -1   1   0 9.95432 19.3959   2
   1   1   0 7.08421 13.8038   2
   1  -1   0 10.4819 22.3731   2
  -1  -1   0 6.18949 14.2701   2
   1   1   0 5.01323 10.7011   5
  -1  -1   0-8.13926 14.1853   5
   1   1   0-7.52714 13.1185   4
  -1   1   0 24.5029 33.7594   4
   1  -1   0 20.1743 22.6952   4
  -1  -1   0-8.31622 16.2043   4
   1   1   0-6.99162 13.6234   1
   1   1   1 28676.7 2456.67   1
   1  -1  -1 27708.0 2462.43   1
   1  -1  -1 27040.1 2457.58   1
  -1  -1   1 27084.8 2447.44   1
   1   1   1 29846.7 2453.67   1
  -1   1  -1 24954.9 2461.69   1
  -1  -1   1 29173.6 2440.20   6
   1   1   1 33591.6 2463.54   5
  -1  -1   1 29973.3 2444.09   5
   1  -1  -1 27675.2 2461.78   2
  -1   1  -1 32923.5 2476.94   2
  -1  -1   1 30458.0 2462.19   4
  -1   1  -1 31016.1 2466.87   4
   1  -1  -1 23848.5 2460.04   4
  -1   1  -1 27559.1 2435.72   3
   1   1   1 26240.1 2450.28   2
  -1  -1   1 26187.5 2449.15   2
   1  -1  -2 23.2774 21.6224   1
   1   1   2 62.4530 23.8324   1
   1  -1  -2 99.1565 29.1760   1
  -1  -1   2 83.3441 26.0531   1
  -1   1  -2 81.3408 34.2417   1
  -1   1  -2 30.9060 21.4252   1
   1   1   2 68.9962 26.0264   1
  -1  -1   2 96.1130 25.7463   6
   1  -1  -2 124.538 35.2237   6
   1  -1  -2 47.6999 22.0911   5
  -1  -1   2 118.332 31.1416   2
   1   1   2 115.298 28.8956   2
   1  -1  -2 90.5598 29.6567   2
   1   1   2 160.542 40.7609   5
   1  -1  -2 38.4606 45.3081   4
  -1   1  -2 80.4343 26.9195   4
  -1  -1   2 95.2850 29.4951   4
  -1   1  -2 129.523 37.7157   3
   1   1   2 84.0179 29.8929   3
  -1   1  -3 231.135 52.6074   1
   1   1   3 344.331 55.7831   1
  -1  -1   3 343.003 55.3415   1
   1   1   3 227.307 52.2566   1
   1  -1  -3 298.305 54.5575   1
  -1   1  -3 380.925 69.9484   1
  -1  -1   3 416.161 59.0017   6
  -1   1  -3 210.837 54.0127   6
   1  -1  -3 283.532 55.0098   5
   1  -1  -3 342.934 61.5402   6
  -1   1  -3 285.640 55.8123   5
   1  -1  -3 328.943 54.4648   2
  -1   1  -3 364.362 67.7845   2
   1   1   3 280.745 50.0907   2
   1   1   3 198.175 55.9355   5
  -1   1  -3 275.791 45.0249   4
   1  -1  -3 396.462 88.3194   4
   1  -1  -3 260.896 73.5200   3
   1   1   3 284.103 63.9492   3
  -1  -1   4 574.244 85.1465   1
  -1   1  -4 585.729 91.5452   1
   1   1   4 694.019 96.3773   1
   1  -1  -4 694.028 90.5132   1
   1   1   4 737.087 89.8302   1
  -1  -1   4 750.132 91.4300   1
  -1   1  -4 570.708 97.5620   1
   1  -1  -4 587.494 86.2923   1
  -1   1  -4 581.361 90.4612   6
  -1  -1   4 615.580 88.9370   6
   1   1   4 626.818 69.3816   6
  -1   1  -4 552.233 86.2758   5
   1  -1  -4 538.565 84.9672   6
   1  -1  -4 638.484 88.0029   5
  -1   1  -4 595.011 98.4612   2
   1   1   4 411.775 89.2853   5
   1   1   4 622.695 93.1713   4
   1  -1  -4 552.946 116.649   4
  -1  -1   4 625.869 89.8170   3
   1   1   4 663.018 80.7208   2
   1  -1  -4 625.937 126.234   3
   1   1   4 623.522 99.6950   3
  -1   1  -4 698.440 133.672   3
  -1  -1   4 721.886 93.1166   2
   1   1   5 679032. 58170.1   1
  -1   1  -5 648826. 58178.9   1
  -1  -1   5 567758. 58166.7   1
   1  -1  -5 650195. 58163.4   1
  -1   1  -5 617456. 58167.9   1
   1  -1  -5 597937. 58169.4   1
  -1  -1   5 617968. 58169.7   1
  -1  -1   5 598289. 58169.7   6
   1  -1  -5 592755. 58164.2   6
  -1   1  -5 604360. 58164.2   6
  -1   1  -5 679688. 58162.8   5
   1   1   5 692012. 58183.6   5
   1  -1  -5 620960. 58165.9   5
  -1   1  -5 653640. 58177.9   2
   1  -1  -5 654397. 58144.7   2
   1   1   5 655982. 58171.8   4
  -1  -1   5 700420. 58164.0   4
   1  -1  -5 689412. 58235.3   3
  -1   1  -5 602860. 58234.5   3
   1   1   5 655636. 58150.2   2
  -1  -1   5 664598. 58167.8   2
  -1  -1   5 670991. 58162.6   3
   1   1   6 316.433 71.4279   1
  -1  -1   6 471.782 77.2613   1
   1  -1  -6 652.422 83.0120   1
   1   1   6 408.633 56.5050   6
  -1   1  -6 488.858 74.0432   6
   1  -1  -6 390.824 68.5697   6
  -1  -1   6 607.078 56.6165   5
  -1   1  -6 424.644 71.5539   5
  -1   1  -6 493.704 56.1510   4
  -1   1  -6 422.111 49.6811   4
   1   1   6 484.771 81.8588   4
  -1  -1   6 550.942 74.7600   4
  -1  -1   6 408.743 69.0317   3
   1  -1  -6 564.642 118.182   3
  -1   1  -6 223.449 94.2735   3
   1  -1  -6 519.248 58.9717   2
  -1   1  -6 424.999 73.9112   1
  -1  -1   6 469.178 76.0959   1
   1  -1  -6 506.748 75.7629   1
   1   1   6 371.222 66.2148   1
   1  -1  -7 45403.7 3995.57   1
   1   1   7 35054.7 3993.45   1
  -1  -1   7 51228.5 4011.29   1
   1   1   7 48886.6 3995.46   1
  -1  -1   7 43669.8 3999.02   1
  -1   1  -7 42249.8 4007.80   1
  -1   1  -7 39795.3 3994.96   1
   1  -1  -7 49621.7 4003.91   1
  -1   1  -7 40879.8 3988.05   6
   1  -1  -7 44961.9 3987.28   6
   1   1   7 44215.9 3974.90   6
  -1   1  -7 46615.3 3992.83   5
  -1  -1   7 41874.8 3970.37   5
   1   1   7 42628.6 3977.15   2
   1   1   7 47986.2 4010.29   4
  -1   1  -7 46044.8 3976.43   4
  -1   1  -7 39632.0 3962.94   4
   1  -1  -7 59202.9 4087.94   3
  -1  -1   7 44517.5 3994.81   3
   1  -1  -7 45364.8 3967.73   2
   1   1   8 9.54983 16.7175   1
   1  -1  -8 9.76227 14.8181   1
   1  -1  -8 33.3293 23.7653   1
   1   1   8 23.3905 17.7216   1
  -1  -1   8 25.3374 22.1346   1
  -1   1  -8 12.4742 18.8928   1
   1  -1  -8 28.5001 17.6311   6
  -1   1  -8 17.8481 20.6343   6
   1   1   8 23.8513 17.3048   6
   1  -1  -8 17.3886 10.5311   2
   1   1   8 16.6685 17.5274   2
  -1   1  -8 25.4672 19.6345   5
  -1  -1   8 15.0364 12.4533   5
   1   1   8 25.1735 24.5753   4
  -1   1  -8 7.06260 17.4779   4
  -1  -1   8 8.41027 19.4534   4
  -1  -1   8 9.89364 21.1760   3
   1  -1  -8 22.2748 47.5699   3
   1   1   8-13.7738 20.8480   3
  -1   1  -9 62956.7 6301.50   1
   1  -1  -9 67714.5 6293.10   1
  -1  -1   9 78448.7 6305.52   1
   1   1   9 65088.8 6301.36   1
  -1  -1   9 80951.1 6317.61   1
  -1   1  -9 71325.1 6296.99   1
   1   1   9 65478.5 6292.16   1
   1  -1  -9 79995.3 6310.77   1
  -1   1  -9 60620.6 6283.31   6
   1  -1  -9 73936.8 6278.99   6
   1   1   9 70021.2 6276.04   6
  -1   1  -9 74687.3 6289.99   5
   1  -1  -9 71275.4 6278.46   5
  -1  -1   9 58840.8 6266.98   5
   1   1   9 67701.6 6271.67   2
  -1   1  -9 69318.0 6283.37   4
   1   1   9 61408.2 6298.10   4
  -1  -1   9 66108.1 6283.39   4
  -1  -1   9 80070.0 6304.93   3
   1   1   9 70317.2 6311.56   3
   1  -1  -9 70523.3 6259.77   2
   1  -1 -10 181.615 47.9414   1
  -1  -1  10 216.739 53.8241   1
   1   1  10 224.145 53.3044   1
  -1   1 -10 137.277 43.5327   1
   1  -1 -10 207.122 55.7179   1
  -1  -1  10 211.354 55.4439   1
  -1   1 -10 177.947 57.3833   1
   1  -1 -10 175.404 42.8684   6
  -1   1 -10 239.295 48.9102   6
   1  -1 -10 169.836 28.5141   2
   1   1  10 231.854 39.9166   2
   1  -1 -10 192.187 39.9127   5
   1   1  10 163.366 54.5803   4
  -1   1 -10 209.119 46.7790   5
  -1   1 -10 190.117 46.8337   4
  -1  -1  10 252.104 47.0466   4
   1   1  10 239.186 62.1979   3
  -1  -1  10 139.703 47.5896   3
   1   1  11 799.122 118.189   1
   1  -1 -11 681.738 110.837   1
  -1   1 -11 757.950 113.422   1
  -1  -1  11 811.660 119.331   1
  -1  -1  11 795.936 128.102   1
   1   1  11 723.705 120.803   1
  -1   1 -11 695.659 119.008   1
   1  -1 -11 734.863 101.771   6
  -1   1 -11 720.681 107.194   6
   1  -1 -11 934.111 102.486   5
  -1  -1  11 868.359 98.5093   5
  -1   1 -11 1130.93 119.368   5
   1   1  11 788.836 98.1412   2
   1   1  11 843.924 127.065   4
  -1  -1  11 666.564 103.335   4
  -1  -1  11 1073.75 136.739   3
   1   1  11 730.835 122.969   3
  -1   1 -12 37.3743 24.4938   1
   1  -1 -12 37.3907 26.8032   1
  -1  -1  12 13.3531 16.7778   1
   1   1  12 13.2823 23.3781   1
  -1   1 -12 39.9122 23.2356   6
   1  -1 -12 50.5511 25.3829   6
   1  -1 -12 38.7919 12.7075   2
   1   1  12 46.4728 24.0759   2
  -1   1 -12 15.1191 26.5515   1
   1  -1 -12 57.7424 30.9851   1
   1   1  12 41.9292 32.3876   1
  -1  -1  12 28.8175 17.7028   5
  -1   1 -12 19.9018 21.4903   5
   1   1  12 13.9082 27.2965   4
   1  -1 -12 32.2657 18.0808   5
  -1  -1  12 29.4688 22.8816   4
  -1   1 -12 43.0981 24.4615   4
  -1  -1  12 79.8455 36.9610   3
   1   1  12 32.1435 37.1967   3
  -1   1 -13 469.732 78.4073   1
  -1  -1  13 467.839 81.8071   1
   1  -1 -13 200.798 68.3218   1
   1  -1 -13 462.531 63.5295   6
   1  -1 -13 240.465 45.3806   2
  -1   1 -13 368.850 77.2817   1
   1  -1 -13 474.362 87.3920   1
  -1  -1  13 274.229 70.1567   1
   1   1  13 281.170 68.7881   1
   1   1  13 372.916 79.6529   4
  -1  -1  13 467.627 73.0246   4
  -1   1 -13 389.111 61.0981   4
  -1  -1  13 582.037 99.0358   3
   1   1  13 344.976 80.3594   3
   1   1  14 13.7174 24.1873   1
  -1  -1  14 26.3203 23.2279   1
  -1   1 -14 24.7661 24.4065   1
   1  -1 -14 53.7102 31.1741   1
  -1   1 -14 62.9157 30.8670   1
   1  -1 -14 44.8027 29.3302   1
   1   1  14 27.8536 24.5481   1
  -1   1 -14 41.7123 24.3210   6
   1  -1 -14 83.1289 26.5961   6
   1   1  14 42.1192 23.1811   2
   1   1  14 28.3184 13.2317   2
   1  -1 -14 41.1328 19.9732   2
  -1   1 -14 42.2275 26.2774   5
   1  -1 -14 26.9769 19.8350   5
   1   1  14 13.5560 20.7877   4
  -1   1 -14 67.6553 24.5837   4
  -1  -1  14 33.8599 24.3696   4
   1   1  14 16.6420 25.3851   3
  -1  -1  14 36.3190 38.9341   3
   1   1  15 82502.6 5983.15   1
   1  -1 -15 51399.6 5962.95   1
  -1  -1  15 84116.0 5994.70   1
  -1  -1  15 54631.1 5955.80   1
   1   1  15 60803.3 5962.91   1
   1  -1 -15 49367.1 5955.71   1
   1  -1 -15 75665.1 5947.74   6
  -1   1 -15 68948.2 5951.99   6
  -1   1 -15 77216.4 5960.88   5
   1  -1 -15 67303.8 5941.59   5
   1   1  15 60977.2 5936.70   2
  -1  -1  15 70336.1 5960.97   4
   1   1  15 61738.7 5963.76   4
   1   1  15 68561.3 5990.74   3
  -1  -1  15 68470.0 5993.79   3
   1   1  15 62303.0 5921.55   2
   1   1  16 13.1546 16.2607   1
  -1   1 -16 15.1191 13.2361   1
   1  -1 -16-14.3663 21.7200   1
   1  -1 -16 34.1588 19.7291   6
  -1   1 -16 9.96786 15.0982   6
   1   1  16 6.81777 19.7448   2
   1   1  16 12.8167 9.34773   2
  -1   1 -16-10.5060 13.0094   5
   1  -1 -16 22.0558 18.1646   5
   1   1  16 12.6621 22.1037   4
  -1  -1  16-18.9787 23.4224   3
   1   1  16 16.4521 32.0814   3
   1  -1 -16 12.6137 19.0801   1
  -1   1 -16 11.9686 20.8973   1
  -1  -1  16 36.8681 23.9792   1
   1   1  16 12.4306 21.7010   1
  -1  -1  17 41475.6 3014.88   1
   1   1  17 40925.6 3000.05   1
   1  -1 -17 37658.0 2999.76   1
  -1   1 -17 35635.3 2992.50   1
   1   1  17 35419.0 2994.32   1
  -1   1 -17 39654.3 3007.69   1
   1  -1 -17 32530.7 2994.46   1
   1  -1 -17 25462.9 2962.16   6
  -1   1 -17 30811.8 2972.52   6
  -1   1 -17 36329.5 2982.74   5
   1  -1 -17 21654.8 2955.20   5
   1   1  17 37098.1 2965.64   2
   1   1  17 32183.3 2990.87   4
  -1  -1  17 26417.4 2976.43   4
   1   1  17 33112.3 3006.46   3
   1   1  17 34431.4 2946.45   2
  -1   1 -18 45.7162 28.3666   1
  -1  -1  18 44.4430 25.8331   1
  -1   1 -18 51.8415 32.1174   1
   1   1  18 11.9972 23.6147   1
  -1   1 -18 9.36293 18.5481   6
   1   1  18 28.4916 11.9858   2
   1   1  18 68.8418 31.7927   4
  -1   1 -18 29.3918 21.1779   5
   1  -1 -18 56.5780 22.4704   5
  -1  -1  18 21.4851 19.0187   4
   1   1  18 30.9453 33.1945   3
  -1  -1  18 70.0471 43.2894   3
   1  -1 -19 26072.3 2202.92   1
  -1   1 -19 21192.0 2176.87   6
  -1   1 -19 25247.0 2185.45   5
   1  -1 -19 22200.8 2169.57   5
   1   1  19 24974.9 2167.37   2
  -1  -1  19 21682.3 2184.24   4
   1   1  19 22450.1 2205.58   3
  -1  -1  19 19016.7 2200.13   3
  -1  -1  19 26397.7 2193.60   1
  -1   1 -19 25668.1 2200.27   1
   1   1  19 23557.5 2191.61   1
   1  -1 -19 25154.2 2191.87   1
   1   1  19 22543.6 2190.93   1
  -1   1 -19 25062.7 2192.53   1
  -1  -1  19 24976.4 2201.53   1
   1   1  20 47.6885 20.3025   2
  -1   1 -20 61.2332 25.9117   6
   1  -1 -20 63.4718 21.4605   6
   1   1  20 40.9302 24.2655   4
  -1   1 -20 52.2068 25.7807   5
  -1  -1  20 74.3355 27.4487   4
   1  -1 -20 98.5755 27.3338   5
   1   1  20 70.1883 36.4698   1
  -1   1 -20 41.4259 24.5433   1
  -1  -1  20 70.2581 30.8250   1
   1  -1 -20 50.8919 28.6168   1
  -1  -1  20 60.4787 30.3482   1
   1   1  20 32.1480 21.6393   1
  -1   1 -20 46.6866 25.5523   1
   1  -1 -20 57.6295 28.9699   1
  -1  -1  21 321.693 65.8554   1
   1   1  21 272.224 57.0344   1
   1  -1 -21 300.652 59.3089   1
  -1   1 -21 278.003 58.6974   1
   1   1  21 278.662 41.6165   2
   1   1  21 231.245 52.3770   4
  -1   1 -21 299.868 52.6609   5
  -1  -1  21 166.496 48.7625   4
   1  -1 -21 249.235 43.4555   5
  -1   1 -21 197.208 46.5470   6
   1  -1 -21 343.816 49.3733   6
  -1  -1  21 387.231 61.1899   1
   1  -1 -21 258.586 54.1010   1
   1   1  21 373.666 62.7095   1
  -1   1 -21 353.178 59.5967   1
  -1  -1  21 155.611 56.6728   3
   1   1  21 183.244 57.9683   3
   1   1  22-9.62185 11.8572   1
  -1  -1  22 10.8635 16.3960   1
  -1   1 -22 10.4452 12.8718   1
   1  -1 -22-9.98109 15.0642   1
   1  -1 -22-5.01845 8.74610   6
  -1   1 -22 7.68518 11.5991   6
   1   1  22 9.06934 17.6712   4
  -1  -1  22-8.10973 15.8015   4
  -1   1 -22 7.59102 14.7908   5
  -1   1 -22 9.28305 16.1781   1
  -1  -1  22-6.67224 13.0007   2
  -1  -1  22-8.88834 18.9715   1
   1   1  22-9.44283 11.6366   1
  -1  -1  22-12.9131 22.5043   3
   1   1  22 12.2089 21.2771   3
   1  -1 -23 416.535 59.2694   6
  -1   1 -23 509.258 69.9835   6
   1   1  23 470.363 74.0058   4
  -1  -1  23 523.079 74.4364   4
  -1  -1  23 479.096 65.9723   2
  -1   1 -23 518.563 75.3853   1
  -1  -1  23 569.658 77.9399   1
  -1  -1  23 319.324 74.3564   3
   1   1  23 352.496 75.7537   3
   1  -1 -24-4.49873 10.3749   6
  -1   1 -24-6.67737 10.0814   6
  -1  -1  24 6.15763 9.29724   2
   1  -1 -24-4.28677 7.47543   5
  -1  -1  24-7.24131 8.92743   4
  -1   1 -24 6.50678 13.8907   5
  -1  -1  24 10.8887 16.4360   3
   1   1  24-10.5244 15.8862   3
  -1   1 -24-8.54260 14.8899   1
  -1  -1  24-8.07749 15.7408   1
  -1   1 -25 6454.10 608.485   6
   1  -1 -25 6924.86 600.878   6
   1  -1 -25 6461.21 598.786   5
  -1   1 -25 7100.92 609.465   5
   1   1  25 6106.64 613.037   4
  -1  -1  25 6347.58 611.487   4
  -1  -1  25 7089.53 617.957   1
  -1  -1  25 5537.36 619.790   3
   1   1  25 6095.52 622.916   3
  -1  -1  25 5504.07 602.719   2
   1   1  26-7.09767 18.5548   4
   1  -1 -26-3.82069 7.44615   5
  -1   1 -26 5.75495 10.0307   5
  -1  -1  26 6.58342 11.4743   4
   1  -1 -26-4.09607 7.98259   6
  -1  -1  26 9.20145 19.6404   3
   1   1  26-8.96525 11.0491   3
   1   1  27 14945.2 1415.09   4
  -1  -1  27 14946.1 1413.98   4
  -1   1 -27 16733.9 1412.09   5
   1  -1 -27 15340.9 1403.08   5
  -1  -1  27 12496.4 1418.75   3
   1   1  27 14905.6 1423.45   3
   1  -1 -27 15619.5 1404.19   6
  -1   1 -27 16506.2 1413.17   6
   1   1  28 18.5809 15.3043   4
   1  -1 -28 17.3710 10.5443   5
  -1   1 -28 14.9591 11.5480   5
  -1   1 -28 15.6900 11.2168   6
   1  -1 -28 3.71763 7.32633   6
  -1  -1  28 15.7220 15.3560   3
   1   1  28 7.64175 11.5855   3
   1   1  29 3328.11 360.324   4
   1  -1 -29 3864.74 352.969   5
   1   1  29 3692.58 367.557   3
   1  -1 -29 3813.28 353.928   6
  -1   1 -29 3737.63 358.838   6
  -1   1 -30 9.04558 10.4378   5
   1  -1 -30 3.26712 8.55380   5
  -1   1 -30 4.64592 8.11053   6
   1   1  30 6.49699 11.3325   3
   1  -1 -31 1401.65 138.037   5
  -1   1 -31 1372.33 141.973   5
   1   1  31 1260.21 147.876   3
  -1  -1  31 1170.14 150.606   3
   1  -1 -31 1502.17 140.398   6
  -1   1 -31 1365.03 142.389   6
   1  -1 -32-6.13053 8.01574   5
  -1   1 -32-4.02547 7.84626   5
  -1   1 -32 4.06844 7.09340   6
  -1   2  32 19.3642 12.0594   4
  -1  -2 -31 6.04574 7.46949   5
  -1   2  31 5.09652 10.8913   4
  -1   2  31 6.58032 12.8326   3
  -1   2  30 5.39362 9.44095   4
  -1  -2 -30 12.3213 8.53356   5
  -1   2  30 14.3047 15.2915   3
   1  -2  30 12.0541 11.7764   3
  -1  -2 -30 3.66562 7.19646   6
  -1  -2 -29 3.23617 5.63983   5
  -1   2  29 5.68728 9.91147   4
  -1   2  29 7.78510 11.7497   3
   1  -2  29-6.41093 7.90023   3
   1   2 -29-4.42580 7.71303   6
  -1  -2 -29-3.63537 7.75939   6
  -1  -2 -28 10.0211 9.27685   5
  -1   2  28 18.1009 12.9302   4
  -1  -2 -28 14.5550 9.04247   6
   1   2 -28 28.5721 13.8109   6
   1  -2  28-6.88633 10.4575   3
  -1   2  28-8.47664 16.5567   3
  -1  -2 -27 7.03262 8.66706   5
  -1   2  27 6.38744 11.1322   4
  -1  -2 -27 3.77496 6.57973   6
   1   2 -27-4.95578 7.48038   6
   1  -2  27-6.23689 9.41374   2
  -1   2  27-9.22753 16.0816   3
   1  -2  27-7.16603 10.8160   3
  -1  -2 -26 10.8867 10.0412   5
  -1   2  26 6.80092 11.8874   4
  -1  -2 -26 3.74382 5.72385   6
   1   2 -26 21.4166 14.7818   6
   1  -2  26 6.43927 9.76141   2
   1  -2  26 7.71013 13.4678   3
  -1   2  26 10.0208 12.3824   3
  -1  -2 -25-3.83409 6.69825   5
   1   2 -25-5.80325 7.16671   6
   1  -2  25-6.69622 11.6792   2
   1  -2  25-8.11588 14.1517   3
   1   2 -24 13.1932 15.2431   5
  -1   2  24-7.58424 13.2578   4
  -1  -2 -24 16.0075 11.0756   5
   1   2 -24 6.09046 9.25005   6
  -1  -2 -24 19.3535 11.2341   6
  -1   2  24-11.8556 17.9230   3
   1  -2  24 8.76235 10.8473   3
  -1   2  23 8.12103 14.1708   4
   1   2 -23 6.89252 13.4486   5
   1   2 -23 6.62585 11.5692   6
  -1  -2 -23 12.0797 11.1182   6
   1  -2  23-7.33381 15.6696   2
   1  -2  23 9.47590 8.28778   3
  -1   2  23 12.8570 19.4176   3
   1   2 -22 85.8667 26.3999   5
  -1   2  22 84.9887 29.3036   4
  -1  -2 -22 53.9301 17.6660   5
  -1  -2 -22 65.8648 18.9134   6
   1   2 -22 79.3696 25.8559   6
   1  -2  22 61.3004 28.7854   3
  -1   2  22 69.2924 42.2607   3
   1  -2  22 68.8121 25.6409   2
   1   2 -21-12.6266 19.0580   1
   1  -2  21-8.15618 14.2158   2
  -1   2  21 9.14629 17.8224   4
   1   2 -21 7.34751 12.8067   5
  -1  -2 -21 4.77275 9.30196   5
   1   2 -21-7.84933 15.2955   6
  -1  -2 -21-4.17120 6.29915   6
   1   2 -21-6.59648 11.4980   1
   1  -2  21-6.88391 13.4147   1
  -1   2  21-14.8742 28.9824   3
   1  -2  21-11.0607 19.2771   3
   1  -2  20 34.7744 30.3144   1
  -1   2  20 7.74271 11.7194   1
  -1  -2 -20 15.1767 11.4871   1
   1   2 -20 8.53529 14.9012   6
  -1  -2 -20 8.68374 10.7377   6
  -1  -2 -20 20.4646 12.6405   5
   1  -2  20 4.82458 9.44221   4
   1  -2  20 7.30013 14.2515   1
   1   2 -20-7.04254 12.3054   1
  -1   2  20 14.3989 25.1093   1
   1  -2  20-12.0226 18.1669   3
  -1   2  20 15.8516 27.6395   3
   1   2 -19 13.4150 23.4070   1
  -1  -2 -19 16.1424 12.2355   1
   1  -2  19 18.9482 18.4955   2
   1   2 -19 8.91938 17.4168   6
  -1  -2 -19 8.94703 11.7505   6
  -1   2  19-10.4855 12.9723   4
   1  -2  19 23.7075 14.3583   4
   1   2 -19 7.45094 13.0357   5
  -1   2  19 29.3569 22.1833   1
  -1  -2 -19-12.8315 19.4001   1
   1  -2  19 23.6536 18.2135   1
   1   2 -19 22.2786 15.8921   1
  -1   2  19 16.7175 25.2571   3
   1   2 -18-13.8390 17.0550   1
  -1  -2 -18 8.67544 13.0950   1
  -1   2  18-8.88251 10.9477   1
   1  -2  18-18.5089 32.2568   1
   1  -2  18 10.2876 23.7181   2
   1   2 -18-9.61557 18.7364   6
  -1  -2 -18 4.91783 11.3394   6
  -1  -2 -18 5.99228 12.7915   5
   1  -2  18 9.08415 6.85795   4
   1   2 -18 7.30007 12.7236   5
  -1   2  18-11.3946 19.8587   4
  -1  -2 -18 13.0365 16.0661   1
  -1   2  18 14.8313 22.3851   1
   1   2 -18 7.93578 15.4637   1
   1  -2  18-14.2512 21.5096   3
  -1   2  18-17.3957 30.3168   3
   1  -2  17 18.8245 16.4905   1
  -1   2  17 18.8204 16.4870   1
  -1  -2 -17 56.6028 24.7192   1
   1   2 -17 19.3645 20.7353   2
   1  -2  17 10.9803 19.2107   2
   1   2 -17 51.4106 23.7653   6
  -1  -2 -17 5.08093 14.1028   6
  -1   2  17 36.5779 28.1603   4
  -1  -2 -17 12.7752 13.7387   5
   1  -2  17 21.0104 12.7968   4
   1   2 -17 7.00359 15.0444   5
   1   2 -17 43.0149 22.5530   1
   1  -2  17 9.05456 15.8706   1
  -1   2  17-14.8244 18.3466   1
  -1  -2 -17 26.3075 19.9246   1
   1  -2  17-15.4238 13.5464   3
  -1   2  17-17.7984 31.0643   3
   1   2 -16 57.8597 33.6493   1
  -1   2  16 19.9888 15.7393   1
  -1  -2 -16 70.6578 32.0298   1
   1   2 -16 40.5127 23.7784   2
   1  -2  16 36.1186 31.7919   2
   1   2 -16 108.737 35.7361   6
  -1  -2 -16 44.4438 20.4591   6
   1  -2  16 66.7231 18.2535   4
   1   2 -16 65.7161 24.7068   5
  -1  -2 -16 56.4041 22.6024   5
  -1   2  16 53.2798 33.1347   4
  -1   2  16 14.6167 22.5135   1
   1  -2  16 18.8763 17.0511   1
  -1  -2 -16 26.2793 28.4032   1
   1   2 -16 45.8437 26.8761   1
  -1   2  16 17.8528 31.4357   3
   1  -2  16 33.7554 33.1910   3
  -1   2  15 17.5196 21.5914   3
   1  -2  15-18.1405 15.8097   3
   1  -2  15-12.9197 22.5175   2
   1   2 -15-6.10869 16.8351   5
  -1  -2 -15-7.51277 19.6414   5
  -1   2  15 14.5896 28.4285   4
   1   2 -15 9.93605 19.3620   1
  -1   2  15-14.1944 30.2982   1
  -1  -2 -15-12.9645 15.9788   1
   1  -2  15 10.2642 15.4941   1
   1  -2  15 18.6683 32.5353   1
  -1   2  15-10.6317 13.1047   1
   1   2 -15-14.5851 17.9757   1
  -1   2  14 33.5816 35.9420   3
   1  -2  14-19.7696 24.5141   3
   1   2 -14 22.0282 14.6517   5
   1  -2  14 42.7847 37.3808   2
  -1  -2 -14 42.2506 25.6520   5
  -1   2  14 47.3789 36.5115   4
   1   2 -14 42.0079 26.0263   1
  -1   2  14 27.1300 20.6537   1
  -1  -2 -14 12.6028 19.2151   1
   1  -2  14 21.3792 21.0056   1
  -1   2  14 21.8719 21.4817   1
   1  -2  14 18.1386 31.7282   1
   1   2 -14 14.5303 18.1119   1
  -1  -2 -14 57.6961 30.2877   1
  -1   2  13 66.0562 39.0553   1
   1   2 -13 42.7715 35.0033   1
  -1  -2 -13 175.435 54.8302   1
   1  -2  13 34.6282 38.8661   1
   1   2 -13 35.0724 32.8457   6
  -1  -2 -13 82.7940 29.3573   6
   1   2 -13 288.806 36.8607   5
   1   2 -13 56.5640 33.4155   2
   1  -2  13 205.004 62.6198   2
  -1   2  13 156.201 61.6785   4
   1  -2  13 53.8568 30.6220   1
  -1  -2 -13 192.722 47.3068   1
  -1   2  13 191.374 53.5154   1
   1   2 -13 228.390 53.0873   1
  -1   2  13 78.5857 40.5634   3
   1  -2  13 104.508 61.5930   3
   1  -2  12 49.3445 37.3572   1
  -1  -2 -12 135.413 47.4498   1
   1   2 -12 96.2137 41.7245   1
  -1  -2 -12 147.179 29.6029   6
   1   2 -12 184.342 45.5857   6
   1   2 -12 134.307 28.1094   5
  -1   2  12 171.705 67.7121   4
  -1   2  12 100.888 50.2880   3
  -1   2  12 165.601 43.1607   1
  -1  -2 -12 214.855 51.8408   1
   1   2 -12 71.0497 37.9564   1
   1  -2  12 122.023 51.9711   2
  -1  -2 -12 168.151 24.9857   2
   1   2 -12 100.192 34.6141   2
   1  -2  11 30.4407 29.7236   1
  -1  -2 -11-13.6606 23.8909   1
   1   2 -11 26.0109 22.7535   1
  -1   2  11-9.77722 19.1554   1
  -1  -2 -11 24.1051 15.2784   6
   1   2 -11 22.2607 23.8410   6
  -1  -2 -11 24.6281 12.1626   2
   1   2 -11 35.1859 22.9402   2
   1  -2  11 18.8581 28.5322   2
  -1   2  11 102.384 50.5072   4
  -1  -2 -11 21.0613 20.6159   5
   1  -2  11 9.56189 11.9521   1
  -1   2  11 34.0556 22.2090   1
  -1  -2 -11 31.2721 22.3391   1
  -1   2  11 25.8648 22.6267   3
  -1   2  10 18.3232 22.7222   1
   1   2 -10 36.1665 29.8205   1
  -1  -2 -10 13.4801 20.5029   1
   1  -2  10 27.8747 24.4217   1
  -1  -2 -10 22.1279 14.6509   6
   1   2 -10 32.8529 21.4881   6
   1   2 -10 26.9374 13.3651   5
  -1  -2 -10 22.6574 13.7628   2
   1   2 -10 80.3830 31.7442   2
   1  -2  10 20.6429 40.3017   2
  -1  -2 -10 10.7352 13.4708   5
  -1   2  10 22.4148 33.9250   4
   1  -2  10 53.6880 23.5286   1
   1   2 -10 12.4164 24.3257   1
  -1  -2 -10 48.5501 26.8765   1
  -1   2  10 10.3297 12.9803   1
  -1   2  10 34.2915 29.9884   3
   1  -2  10 22.6154 34.2269   3
  -1   2   9 168.249 41.3685   1
   1   2  -9 66.4707 30.2136   1
  -1  -2  -9 174.974 52.4520   1
   1   2  -9 163.825 43.9566   6
  -1  -2  -9 163.977 31.0216   6
   1   2  -9 189.528 27.4829   5
  -1  -2  -9 163.330 28.5890   2
   1   2  -9 204.183 48.0860   2
   1  -2   9 268.085 77.1030   2
  -1   2   9 341.450 89.0990   4
  -1  -2  -9 189.730 47.3988   5
   1   2  -9 181.152 49.7531   1
   1  -2   9 272.199 48.2382   1
  -1   2   9 159.000 41.0512   1
   1  -2   9 169.336 60.5183   3
  -1   2   9 149.492 42.0577   3
  -1   2   8 31.0403 19.3036   1
   1   2  -8 79.2809 32.4164   1
   1  -2   8 11.5545 17.6338   1
  -1  -2  -8 22.4794 29.4980   1
   1   2  -8 37.9131 27.5170   6
  -1  -2  -8 16.0713 13.8094   6
   1   2  -8 32.5132 12.3193   5
   1  -2   8 23.7723 46.3928   2
   1   2  -8 45.1145 27.9202   2
  -1  -2  -8 54.3287 30.0548   5
  -1  -2  -8 47.9923 19.8865   1
   1   2  -8 43.1494 28.3204   1
   1  -2   8 7.67699 20.2383   1
  -1   2   8-9.04053 13.8930   1
  -1   2   8 17.2723 20.0812   3
   1   2  -7 348.112 64.0413   1
   1  -2   7 276.172 69.4634   1
  -1   2   7 364.080 61.5451   1
  -1  -2  -7 411.675 53.5623   6
   1   2  -7 406.927 66.1717   6
   1   2  -7 417.902 47.5792   5
  -1   2   7 419.475 69.7934   5
   1   2  -7 576.209 84.0728   2
  -1  -2  -7 403.240 53.3927   2
   1  -2   7 346.106 96.3709   2
   1   2  -7 331.600 54.4018   4
  -1  -2  -7 372.567 73.3705   5
  -1   2   7 356.566 102.654   4
  -1   2   7 383.847 64.0947   3
   1  -2   7 477.707 65.2287   1
  -1   2   7 423.166 67.3416   1
  -1  -2  -7 540.992 77.0298   1
  -1  -2  -7 500.061 65.6795   1
   1   2  -7 423.053 69.4328   1
  -1   2   6 311.883 53.3311   1
   1  -2   6 235.161 45.1240   1
   1   2  -6 247.282 49.9426   1
  -1   2   6 233.921 50.0814   2
  -1  -2  -6 251.451 44.6670   1
  -1  -2  -6 265.202 48.7530   1
   1   2  -6 272.348 50.8160   1
   1  -2   6 162.068 48.0127   1
  -1   2   6 179.687 43.1111   1
   1   2  -6 199.133 47.7265   6
   1   2  -6 259.052 34.1829   5
  -1   2   6 301.238 56.0141   5
   1   2  -6 260.334 59.0798   2
  -1  -2  -6 267.899 53.3963   5
  -1   2   6 228.477 89.1357   4
   1   2  -6 209.489 39.2821   4
  -1  -2  -6 346.783 43.1669   2
  -1   2   6 229.924 47.0621   3
   1  -2   5-6.19615 10.8527   1
  -1   2   5 10.2104 21.8202   2
  -1   2   5 7.76061 13.5682   1
  -1  -2  -5 6.56546 12.8384   1
   1   2  -5 14.2861 16.5035   1
  -1   2   5 12.2871 15.1803   1
   1   2  -5 14.2501 12.4644   1
  -1  -2  -5-6.88979 12.0561   1
   1  -2   5 9.78089 19.0884   1
   1   2  -5 16.7856 17.9465   6
  -1  -2  -5 5.25505 12.1636   6
  -1   2   5 20.7229 20.2179   5
  -1  -2  -5 4.76994 11.0502   6
   1   2  -5 15.2442 9.26669   5
   1  -2   5 24.4591 36.9310   2
  -1  -2  -5 13.6253 11.9222   2
   1   2  -5 71.4491 31.1483   2
  -1   2   5 57.9024 56.4202   4
  -1  -2  -5 9.60187 14.5323   5
   1   2  -5 40.6706 20.2800   4
   1  -2   5 22.4335 29.3419   3
  -1   2   5 12.2547 13.1232   3
   1  -2   4 24.2458 20.0619   1
  -1  -2  -4 35.4074 14.9484   1
   1   2  -4 42.5479 20.8015   1
  -1   2   4 22.2395 20.7168   1
  -1   2   4 35.2028 30.8684   2
   1  -2   4 18.6813 21.8092   1
  -1  -2  -4 11.2973 14.3434   1
  -1   2   4 62.7972 20.7990   1
   1   2  -4 58.4880 22.9126   1
   1   2  -4 24.1574 20.1442   6
  -1  -2  -4 30.1933 17.3301   6
  -1  -2  -4 40.4355 17.9523   6
  -1   2   4 46.1527 39.0918   5
   1   2  -4 60.3244 15.2932   5
   1  -2   4 92.4879 60.5420   2
   1   2  -4 24.0443 31.6164   2
  -1  -2  -4 23.5611 13.4357   2
  -1   2   4 28.3505 42.9273   4
  -1  -2  -4 27.5312 25.5222   5
   1   2  -4 67.4314 24.1366   4
   1  -2   4 32.7001 15.0390   4
  -1   2   4 15.6499 12.5123   3
   1  -2   4 85.3247 34.2457   3
  -1   2   3 1125.77 133.527   1
  -1   2   3 765.455 140.431   2
   1  -2   3 1382.41 144.151   1
  -1  -2  -3 1182.58 125.200   1
  -1  -2  -3 1200.55 129.653   1
   1   2  -3 1194.37 127.938   1
  -1   2   3 864.640 124.464   1
   1   2  -3 1123.48 133.887   6
  -1  -2  -3 1159.62 125.036   6
   1   2  -3 1314.59 122.413   5
  -1   2   3 1152.60 149.623   5
  -1  -2  -3 1099.38 142.509   5
   1  -2   3 1351.72 192.199   2
   1  -2   3 1052.14 125.730   4
  -1   2   3 984.214 182.825   4
   1  -2   3 990.620 128.071   3
  -1   2   3 1089.06 122.671   3
  -1  -2  -3 1261.67 127.174   2
   1   2  -3 1694.56 167.970   2
   1   2  -2 260.048 35.7130   1
   1  -2   2 166.957 35.7474   1
  -1  -2  -2 88.3364 27.9333   1
  -1  -2  -2 180.102 34.4228   1
  -1   2   2 157.423 37.7196   1
   1  -2   2 144.615 37.4304   1
   1   2  -2 143.059 36.5043   6
  -1  -2  -2 124.414 29.8387   6
  -1  -2  -2 199.078 38.5219   5
   1  -2   2 285.734 79.2133   2
  -1  -2  -2 120.378 29.7827   2
   1   2  -2 60.5074 36.4050   2
  -1  -2  -2 230.438 45.7706   5
  -1   2   2 94.7899 56.5520   4
   1  -2   2 117.064 43.3050   4
  -1   2   2 132.901 27.9260   3
   1  -2   2 163.275 32.9694   3
   1  -2   1 599.405 77.5260   1
   1  -2   1 454.360 67.0808   1
   1   2  -1 558.641 65.2817   1
  -1  -2  -1 476.084 60.9226   1
   1   2  -1 576.177 74.6886   6
  -1  -2  -1 463.824 63.4509   6
  -1  -2  -1 467.379 67.8703   5
  -1   2   1 458.244 82.0927   5
   1   2  -1 649.677 93.9876   2
   1  -2   1 591.138 100.568   2
  -1   2   1 576.143 113.659   4
   1  -2   1 585.210 67.6459   3
   1  -2   1 459.571 97.8070   4
   1   2  -1 540.776 83.1275   3
   1  -2   1 443.935 60.3398   3
  -1  -2  -1 505.346 68.8428   2
   1  -2   0 181.248 42.4070   1
   1   2   0 211.208 36.9788   1
  -1  -2   0 161.677 34.8231   1
   1  -2   0 255.009 45.6076   1
   1   2   0 274.584 41.5915   1
   1   2   0 280.194 47.2516   6
  -1  -2   0 353.391 46.6287   6
  -1  -2   0 245.748 44.4573   5
  -1   2   0 475.751 73.0823   5
   1   2   0 305.892 60.9873   2
   1  -2   0 441.295 85.8539   2
  -1   2   0 458.901 91.6302   4
   1   2   0 358.427 61.8503   3
  -1  -2   0 312.212 56.0212   4
   1  -2   0 314.535 42.8422   3
   1  -2   0 349.743 43.4315   3
   1   2   1 449.634 62.7649   1
   1   2   1 475.242 59.1000   1
   1  -2  -1 439.048 67.2241   1
  -1  -2   1 503.109 62.4443   1
   1  -2  -1 462.038 65.9648   1
  -1   2  -1 575.548 89.2074   6
  -1  -2   1 482.651 64.1240   6
   1   2   1 514.323 68.9552   6
  -1   2  -1 707.608 93.3423   5
  -1  -2   1 641.956 70.5113   5
   1  -2  -1 438.365 81.4741   2
  -1   2  -1 481.261 85.1642   4
   1  -2  -1 737.754 153.448   4
   1   2   1 538.747 82.4907   3
   1  -2  -1 443.836 59.8298   3
  -1  -2   1 443.798 73.4559   4
   1   2   1 742.714 91.9418   2
   1  -2  -2 87.8688 28.5465   1
  -1  -2   2 170.457 32.1911   1
   1  -2  -2 124.931 33.2331   1
   1   2   2 139.242 31.6903   1
  -1   2  -2 291.022 52.3013   1
  -1  -2   2 143.618 32.9499   1
  -1   2  -2 161.791 37.7271   1
  -1   2  -2 188.144 51.2873   6
  -1  -2   2 146.613 31.0657   6
  -1  -2   2 287.065 36.2875   5
  -1   2  -2 152.578 44.9726   5
   1  -2  -2 133.918 44.8590   6
   1   2   2 308.812 56.1624   2
  -1  -2   2 172.928 40.8648   4
   1   2   2 147.354 45.4878   3
   1  -2  -2 105.783 28.2876   3
  -1   2  -3 1152.03 133.250   1
  -1   2  -3 1419.26 144.885   1
  -1  -2   3 985.224 123.586   1
   1   2   3 1201.89 131.692   1
   1  -2  -3 1176.96 130.725   1
   1  -2  -3 1021.52 125.954   1
  -1  -2   3 1299.61 132.007   1
  -1   2  -3 1325.74 154.139   6
  -1  -2   3 926.442 121.375   6
   1  -2  -3 1139.31 144.140   6
  -1  -2   3 1142.47 118.177   5
  -1   2  -3 961.301 139.521   5
   1  -2  -3 1079.66 136.706   2
   1   2   3 1390.44 151.825   4
  -1   2  -3 1171.15 126.448   4
  -1  -2   3 1287.58 137.389   4
   1   2   3 1271.20 148.745   3
   1  -2  -3 1162.16 125.442   3
  -1   2  -3 1149.47 128.507   3
   1   2   3 1288.51 143.798   2
   1   2   4 69.4229 17.8821   1
   1  -2  -4 49.1005 22.2932   1
  -1  -2   4 35.9906 18.4009   1
  -1   2  -4 7.52042 13.5101   1
  -1   2  -4 26.3743 21.9141   1
   1  -2  -4 13.1541 16.5381   1
  -1  -2   4 52.0528 23.5916   1
  -1   2  -4 11.2274 19.8394   6
   1  -2  -4 10.3834 22.4037   6
  -1   2  -4 9.64959 20.8556   5
  -1  -2   4 45.0017 14.4557   5
  -1   2  -4 21.5163 12.4188   4
  -1  -2   4 27.2221 17.0905   4
   1  -2  -4 33.7631 19.8857   3
   1   2   4 34.4219 28.4683   3
  -1  -2   4 58.8662 28.5430   3
  -1   2  -4 50.5156 22.6514   3
   1  -2  -5 6.51620 13.9456   1
  -1   2  -5 7.93750 13.8705   1
   1   2   5 22.6609 17.1309   1
  -1   2  -5 9.20437 13.9291   1
   1   2   5-7.31556 12.7898   1
  -1  -2   5 35.5636 25.7150   1
  -1   2  -5-10.8455 18.9283   6
   1  -2  -5-10.0219 21.4151   6
  -1   2  -5-9.13536 17.8289   5
  -1  -2   5 15.2653 7.90097   5
   1  -2  -5 6.31532 14.5952   2
   1   2   5 11.4180 26.3432   4
  -1  -2   5 38.6749 16.8809   4
   1   2   5 11.6534 14.3967   3
   1  -2  -5-6.56012 14.0391   3
  -1  -2   5 18.7579 18.3028   3
  -1   2  -6 411.258 58.1904   1
  -1  -2   6 202.164 42.8772   1
   1  -2  -6 198.639 44.1308   1
   1   2   6 282.676 48.0028   1
  -1   2  -6 188.287 50.1053   1
  -1  -2   6 317.375 62.0135   1
   1  -2  -6 303.555 49.7558   1
   1   2   6 294.097 51.2261   1
  -1   2  -6 283.823 54.0471   6
  -1  -2   6 255.122 31.8681   5
  -1   2  -6 256.149 52.5700   5
   1  -2  -6 243.573 51.0978   6
   1   2   6 276.781 45.5420   2
   1  -2  -6 213.687 42.2931   2
   1   2   6 218.468 55.0683   4
  -1  -2   6 318.502 48.8837   4
   1   2   6 262.209 56.2177   3
  -1  -2   6 298.066 52.8137   3
   1  -2  -6 189.535 45.3394   3
  -1   2  -7 304.039 65.8770   1
   1  -2  -7 396.253 63.6090   1
  -1  -2   7 509.363 85.1690   1
   1   2   7 417.788 64.9702   1
  -1   2  -7 546.587 77.7255   6
   1  -2  -7 318.334 59.8929   6
   1   2   7 310.770 52.2340   6
  -1   2  -7 350.185 64.7999   5
  -1  -2   7 370.014 42.6428   5
   1  -2  -7 343.967 49.7395   2
   1   2   7 462.698 79.2654   4
  -1  -2   7 435.400 61.3590   4
   1  -2  -7 343.330 64.5949   3
  -1  -2   7 335.446 60.4577   3
   1   2   7 419.795 57.8072   2
   1   2   7 611.699 84.8842   3
   1   2   7 410.088 65.0634   1
  -1  -2   7 460.637 65.2534   1
   1  -2  -7 403.532 68.0724   1
  -1   2  -7 554.604 71.7346   1
  -1   2  -8 25.7216 23.7045   1
   1   2   8 61.1008 32.0525   1
  -1  -2   8 34.4663 23.8218   1
   1  -2  -8 16.6972 17.9240   1
  -1  -2   8 73.4347 38.4420   1
   1   2   8 8.56966 16.8091   1
  -1   2  -8 11.2621 17.1071   1
   1  -2  -8 8.02552 12.2660   1
  -1   2  -8 29.3321 30.7791   6
  -1   2  -8 8.11924 17.4374   5
   1  -2  -8 24.0994 17.2547   6
   1   2   8 5.20757 12.1604   6
   1  -2  -8 2.61449 9.31568   2
   1   2   8 24.3110 14.8035   2
  -1  -2   8 20.5469 9.26633   5
   1   2   8 26.7812 28.6465   4
  -1  -2   8 43.8158 23.2211   4
  -1  -2   8 51.9278 22.7067   3
   1   2   8 12.0503 21.0894   3
  -1   2  -9 125.048 40.0558   1
   1   2   9 188.883 52.0150   1
  -1  -2   9 248.448 49.2043   1
   1   2   9 186.405 44.5721   1
  -1   2  -9 197.362 53.0418   1
   1  -2  -9 178.969 40.6260   1
  -1   2  -9 176.710 41.4331   6
  -1   2  -9 176.368 39.2496   5
   1  -2  -9 217.854 43.5895   6
   1   2   9 207.478 32.8695   2
  -1  -2   9 219.217 28.6752   5
   1   2   9 206.894 54.9214   4
  -1  -2   9 110.907 32.4049   4
   1  -2  -9 167.989 24.9735   2
  -1  -2   9 116.644 35.3532   3
   1   2   9 226.615 53.5173   3
  -1  -2  10 50.7944 23.5759   1
   1   2  10 13.3022 23.3392   1
   1  -2 -10 39.2409 21.1126   1
   1   2  10 29.8074 26.1134   1
  -1  -2  10 17.9904 22.3336   1
   1  -2 -10 27.9285 20.0531   1
  -1   2 -10 26.9316 23.6224   1
  -1   2 -10 18.2661 21.2283   6
   1  -2 -10 63.5974 25.5311   6
   1   2  10 33.2265 12.7488   2
   1   2  10 14.3911 21.8873   4
  -1  -2  10 3.48960 10.8743   5
  -1  -2  10 50.9742 22.3724   4
  -1  -2  10 9.32356 23.1372   3
   1   2  10 12.1892 21.4138   3
  -1   2 -11 59.4698 27.3847   1
  -1  -2  11 21.6279 18.9516   1
   1  -2 -11 10.9747 16.6839   1
   1   2  11 27.6747 27.0353   1
   1  -2 -11 20.0364 17.5732   1
   1   2  11 74.0420 26.1458   1
  -1  -2  11 18.3355 22.6832   1
   1  -2 -11 20.2380 20.4608   6
  -1   2 -11 27.4102 19.6038   6
  -1   2 -11 8.02436 15.7623   5
   1   2  11 24.7773 12.2337   2
   1  -2 -11 13.8419 16.0805   5
   1   2  11 29.2932 31.3258   4
  -1  -2  11 10.9324 10.7196   5
  -1  -2  11 6.65807 14.3510   4
   1   2  11 36.7159 23.9300   3
  -1  -2  11 10.0503 15.2997   3
  -1  -2  12 90.9310 52.3096   1
  -1   2 -12 120.506 44.1348   1
   1   2  12 154.973 43.5860   1
   1  -2 -12 248.840 51.2321   1
  -1   2 -12 187.408 45.0012   6
   1  -2 -12 182.519 38.9302   6
  -1   2 -12 242.380 46.7710   5
   1   2  12 108.165 22.5500   2
   1   2  12 177.182 53.6055   4
  -1  -2  12 149.741 27.4170   5
   1  -2 -12 153.274 34.9304   5
   1   2  12 258.828 53.6463   3
  -1   2 -12 324.863 56.8056   1
  -1  -2  12 146.292 43.1236   1
   1   2  12 27.5125 30.7158   1
   1  -2 -12 115.623 43.0019   1
  -1   2 -13 163.971 48.8151   1
  -1  -2  13 160.469 44.7319   1
   1   2  13 260.020 60.5847   1
   1  -2 -13 12.5435 23.7434   1
  -1   2 -13 126.105 45.7383   1
  -1  -2  13 225.941 65.8312   1
   1  -2 -13 158.788 50.4933   1
  -1   2 -13 162.547 44.8353   6
   1  -2 -13 171.749 36.2130   6
  -1   2 -13 145.443 39.2327   5
   1   2  13 103.940 21.0823   2
  -1  -2  13 149.863 29.0410   5
   1   2  13 73.5955 44.8872   4
   1  -2 -13 216.522 41.2326   5
  -1  -2  13 286.251 45.6832   4
   1   2  13 191.230 55.1697   3
   1  -2 -14 12.9331 22.6685   1
  -1  -2  14 22.8905 22.4313   1
   1   2  14 89.3485 31.5514   1
  -1   2 -14 11.2193 17.1048   1
  -1   2 -14 19.7099 21.1733   6
  -1   2 -14 45.2707 23.7919   5
  -1  -2  14-16.7868 20.8275   1
  -1   2 -14 15.8083 30.8966   1
   1   2  14 11.3122 19.8621   1
   1  -2 -14 39.6988 19.2742   5
  -1   2 -14 20.9639 9.52675   4
  -1  -2  14 7.68607 19.0971   4
   1   2  14 52.3568 34.3021   3
  -1   2 -15-11.3287 13.9920   1
  -1  -2  15 22.4773 21.9180   1
   1   2  15 11.9653 18.0831   1
   1  -2 -15 12.2851 18.5652   1
  -1   2 -15 10.1222 15.3059   6
   1  -2 -15 12.7442 15.7328   6
  -1   2 -15 9.74103 17.0021   5
  -1   2 -15 15.7347 23.7663   1
   1   2  15 11.2404 16.9906   1
   1  -2 -15 12.2088 18.4502   1
  -1  -2  15 31.8556 36.7324   1
   1   2  15 56.4805 30.1529   4
   1  -2 -15 13.0777 12.7752   5
  -1   2 -15 4.61293 8.33966   4
  -1  -2  15-8.15032 15.9082   4
   1   2  15 13.5172 26.3542   3
  -1  -2  15-14.6562 22.1399   3
  -1   2 -16 32.8797 23.9451   1
  -1  -2  16 97.9193 31.8560   1
   1   2  16 57.8908 33.8493   1
   1  -2 -16 48.3494 30.2260   1
   1  -2 -16 52.0163 20.2814   6
  -1   2 -16 30.9735 24.3453   6
  -1   2 -16 71.9160 30.1281   5
   1  -2 -16 36.8714 24.4869   1
   1   2  16 44.0485 25.8973   1
  -1   2 -16 59.0965 31.9458   1
  -1  -2  16 76.0181 40.0714   1
   1   2  16 54.3928 31.7638   4
  -1   2 -16 34.9589 14.5949   4
  -1  -2  16 86.9138 30.7220   4
   1   2  16 97.1873 42.2195   3
  -1  -2  16 77.6994 38.6394   3
  -1  -2  17-10.4174 12.9250   1
   1   2  17 10.9414 19.1270   1
   1  -2 -17 34.1132 26.2582   1
   1  -2 -17 26.4259 16.3515   6
  -1   2 -17 10.7310 18.7615   5
   1  -2 -17-12.1377 18.3804   1
  -1  -2  17 14.3538 21.7156   1
   1   2  17 10.6579 22.7980   1
   1  -2 -17 33.8449 20.4874   5
   1   2  17 12.9719 22.6565   4
  -1   2 -17 10.0319 11.0055   4
  -1  -2  17 9.52530 18.6202   4
   1   2  17 14.1434 17.4936   3
  -1  -2  17 16.0004 34.1845   3
   1  -2 -18 11.0253 16.6709   1
  -1  -2  18 9.89417 14.9673   1
   1   2  18 10.5452 18.4056   1
  -1   2 -18 10.6750 18.6314   1
   1  -2 -18 6.79893 8.43952   6
  -1   2 -18 11.0429 21.5403   5
  -1  -2  18 13.6562 16.8591   1
   1   2  18 10.3722 12.8219   1
   1  -2 -18 11.7717 17.7955   1
  -1   2 -18 13.4901 23.5317   1
   1   2  18 12.2759 18.5553   4
   1  -2 -18 21.3165 19.6056   5
  -1  -2  18 9.77670 14.7904   4
  -1  -2  18-16.5728 14.4767   3
   1   2  18 14.2595 17.6014   3
  -1   2 -19-10.2231 12.6334   1
  -1  -2  19 9.33815 18.2194   1
   1   2  19 41.6068 23.9991   1
   1  -2 -19 10.4457 12.9070   1
  -1   2 -19 20.0715 19.5769   6
   1  -2 -19 7.30277 12.7619   6
  -1   2 -19-11.1503 21.7463   5
   1   2  19-11.5478 17.4543   4
   1  -2 -19 21.9969 14.3179   5
  -1  -2  19 34.0968 29.7260   3
   1   2  19 14.1594 24.6944   3
  -1  -2  19 9.28155 18.1093   4
   1   2  19 9.86517 12.1936   1
  -1  -2  19 13.0642 19.7399   1
   1  -2 -19-11.2420 16.9934   1
  -1   2 -20-12.3824 15.2700   1
   1  -2 -20 10.6081 16.0209   1
   1   2  20 10.8150 16.3330   4
  -1  -2  20-8.52594 14.8699   4
   1  -2 -20 7.10298 12.3924   5
  -1   2 -20-9.72760 16.9627   6
  -1   2 -20 9.71998 18.9478   1
  -1  -2  20 26.3380 17.1160   1
   1   2  20 10.0427 17.5116   1
   1   2  20 13.9176 21.0134   3
  -1   2 -21 11.7698 17.7717   1
   1  -2 -21-7.38561 12.8824   6
  -1   2 -21 9.30344 18.1352   6
   1  -2 -21 21.0416 17.2948   5
  -1   2 -21 10.6912 18.6396   5
  -1  -2  21-7.84948 11.8590   4
  -1   2 -21 9.18589 11.3325   1
  -1  -2  21 8.23016 12.4330   1
   1   2  21-13.5029 16.6483   3
  -1  -2  22 96.0305 28.0698   4
   1  -2 -22 44.5995 20.2979   5
  -1   2 -22 142.540 38.1954   5
  -1   2 -22 88.0575 27.3614   6
   1  -2 -22 74.8603 24.5925   6
  -1  -2  22 29.7714 29.7215   3
   1   2  22 51.7932 34.4651   3
  -1   2 -23-8.24624 14.3720   6
   1  -2 -23-5.90354 11.5039   6
   1   2  23 8.65615 18.4766   4
   1  -2 -23-5.70678 12.1818   5
  -1  -2  23 20.9230 17.1898   4
  -1  -2  23 28.8503 17.7770   2
  -1  -2  23 13.6255 23.7464   3
   1   2  23-12.3005 15.1589   3
   1  -2 -24 10.4428 12.9338   6
  -1   2 -24 23.3992 19.2670   6
  -1   2 -24 8.83688 17.2669   5
   1  -2 -24 10.7449 10.5479   5
   1   2  24 32.3319 17.3011   4
  -1  -2  24 6.54279 15.1396   4
  -1  -2  24 27.7415 17.1421   2
  -1  -2  24-12.6224 15.6085   3
  -1   2 -25 24.3538 22.3691   5
  -1  -2  25-6.72459 14.3531   2
   1  -2 -25 4.89813 12.8043   6
  -1   2 -25-7.21352 12.5713   6
  -1  -2  25-11.4581 14.1198   3
   1   2  25-7.56439 14.7388   4
  -1  -2  26-6.41449 13.6914   2
   1   2  26-6.83383 14.5865   4
   1  -2 -26 4.41031 9.41382   5
   1  -2 -26-4.32185 11.2981   6
  -1   2 -26-6.65242 11.5938   6
  -1  -2  26 10.4988 12.9380   3
   1   2  26 9.91926 17.2869   3
  -1   2 -27 6.68873 10.1003   5
  -1  -2  27 6.18691 12.0593   2
   1   2  27 6.43145 9.71218   4
   1  -2 -27 8.24481 10.7814   5
  -1   2 -27-6.12768 11.9439   6
  -1  -2  27 9.53017 16.6118   3
   1   2  27-9.13248 15.9189   3
   1  -2 -28 3.82010 9.44890   5
  -1   2 -28 12.2279 10.6850   5
  -1   2 -28 11.2715 12.0556   6
   1  -2 -28 11.4113 8.80560   6
  -1  -2  28 8.68481 13.1320   3
   1   2  28 8.37558 14.6183   3
   1   2  29 5.53380 10.7829   4
   1  -2 -29-3.57167 8.80349   5
  -1   2 -29-5.59788 9.75632   5
   1  -2 -29 7.28694 8.98044   6
  -1  -2  29-7.92475 9.76636   3
   1   2  29 7.65804 9.43770   3
   1  -2 -30 16.6692 9.35407   5
   1   2  30 15.7265 13.0397   4
  -1   2 -30 35.9754 14.9570   5
   1  -2 -30 16.9945 9.53019   6
  -1   2 -30 33.7474 15.8170   6
  -1  -2  30 14.5329 15.6095   3
   1   2  30 7.04929 8.86395   3
  -1   2 -31-4.44367 8.65828   6
   1  -2 -31 3.23051 7.44775   6
   1  -2 -31-3.15868 7.28215   5
   1   2  31 4.97700 11.4741   4
   1  -2 -32 21.1142 9.30335   5
  -1   3  31 1089.81 127.218   3
  -1   3  30-5.00085 9.75775   4
  -1   3  30-7.52699 11.3721   3
  -1  -3 -29 2951.43 271.286   5
  -1   3  29 2748.61 279.631   4
   1  -3  29 2941.54 282.232   2
   1  -3  29 2251.88 279.814   3
   1   3 -29 3150.21 280.175   6
   1  -3  28 5.92439 12.6750   2
  -1  -3 -28 16.4985 9.99809   5
  -1   3  28 11.2347 12.9795   4
   1   3 -28 5.36938 10.4980   6
   1  -3  28-6.67619 11.6673   3
  -1   3  28 9.10022 13.7621   3
  -1  -3 -27 12355.9 1040.78   5
  -1   3  27 10940.7 1049.33   4
   1  -3  27 11563.9 1051.24   2
  -1   3  27 13212.5 1075.45   3
   1  -3  27 8547.97 1050.13   3
  -1  -3 -27 10561.4 1038.37   6
   1   3 -27 13006.8 1053.30   6
  -1   3  26 6.34727 14.7684   4
  -1  -3 -26 25.2084 11.9093   6
   1   3 -26 38.9695 18.8760   6
  -1   3  26 32.4427 23.1680   3
   1  -3  26 7.81299 11.9592   3
  -1  -3 -25 5920.38 501.850   5
  -1   3  25 4667.83 510.766   4
   1  -3  25 5157.18 510.373   2
   1  -3  25 4283.07 513.795   3
  -1   3  25 5443.95 535.811   3
   1   3 -25 6853.43 520.583   6
  -1  -3 -25 5058.59 498.295   6
   1  -3  24-6.82066 11.8903   2
  -1  -3 -24 4.15618 10.2476   5
  -1   3  24 7.21173 14.0547   4
   1   3 -24 7.70939 15.0242   6
  -1  -3 -24 3.77410 8.06084   6
   1  -3  24-9.11297 7.94619   3
  -1   3  24 24.6792 18.6260   3
  -1  -3 -23 409.899 50.3970   5
   1  -3  23 360.470 56.8933   2
   1   3 -23 363.129 61.2290   6
   1  -3  23 266.991 62.3135   3
  -1   3  23 285.959 69.5405   3
  -1   3  23 240.229 51.7153   4
   1  -3  22 53.7092 24.2367   2
  -1  -3 -22 37.9189 14.5264   5
  -1   3  22 8.31884 14.7138   4
  -1  -3 -22 12.3208 12.6490   6
   1   3 -22 36.7969 19.7952   6
  -1   3  22 13.4704 12.0038   3
  -1  -3 -21 285.954 42.9398   5
   1  -3  21 245.898 49.0627   2
  -1  -3 -21 182.010 36.0817   6
   1   3 -21 248.296 51.3877   6
   1   3 -21 217.313 43.1799   5
   1   3 -20 6.19964 14.2929   5
   1  -3  20-8.60571 14.9976   2
  -1   3  20 9.46678 14.2879   4
  -1  -3 -20-5.52046 11.7831   5
  -1  -3 -20 5.04230 9.82476   6
  -1   3  20-13.6733 20.6366   3
   1   3 -19 15899.4 1364.02   5
  -1  -3 -19 16092.4 1366.06   5
  -1   3  19 16004.2 1385.04   4
  -1   3  19 13244.6 1397.38   3
  -1  -3 -19 12752.4 1358.92   6
   1   3 -18 34.4675 24.8144   6
  -1  -3 -18 6.04463 15.3732   6
   1   3 -18 31.6571 17.6158   5
   1  -3  18 29.4016 21.2597   2
  -1   3  18 44.1908 30.6777   4
  -1  -3 -18 76.8251 27.0217   5
  -1   3  18-13.6651 3.79428   1
   1  -3  18 59.1690 23.9228   1
   1   3 -18 27.9460 27.4887   1
   1   3 -17 18033.7 1983.53   1
  -1  -3 -17 15834.2 1950.88   6
   1   3 -17 27527.8 1960.14   5
   1  -3  17 26096.9 1992.02   2
   1  -3  17 18754.4 1993.37   3
   1  -3  17 28358.8 1974.45   1
  -1  -3 -17 11797.1 1964.09   1
   1  -3  17 17740.2 2007.39   1
  -1   3  17 22560.7 1993.44   1
   1   3 -17 28326.3 1970.35   1
   1  -3  16 73.6608 39.3751   1
   1   3 -16 13.8372 17.2111   1
  -1   3  16 23.2399 13.7012   1
  -1  -3 -16 73.0331 24.6059   1
  -1  -3 -16 20.7518 15.1743   6
   1   3 -16 23.1618 22.6854   6
   1  -3  16 46.6514 25.0028   2
   1   3 -16 10.5320 18.5027   2
  -1   3  16-12.6098 15.7138   4
  -1   3  16 22.6261 29.6658   3
   1   3 -16 20.8917 13.7686   1
   1  -3  16 22.4458 19.6978   1
  -1   3  16 39.0042 27.8486   1
  -1  -3 -16 12.6482 29.2531   1
  -1  -3 -15 44137.5 4859.81   1
   1  -3  15 56797.0 4853.80   1
   1  -3  15 54464.9 4897.93   1
   1   3 -15 62551.1 4855.09   1
  -1  -3 -15 73207.9 4870.83   1
  -1   3  15 59211.1 4874.05   1
   1   3 -15 33175.8 4852.83   1
   1   3 -15 62378.6 4871.91   6
  -1  -3 -15 57182.0 4838.69   6
  -1  -3 -15 36017.1 4840.03   5
   1   3 -15 52727.7 4833.66   5
   1  -3  15 54828.2 4875.86   2
  -1   3  15 67775.9 4891.38   4
  -1   3  15 56960.7 4865.59   3
   1   3 -15 51965.0 4861.56   2
   1  -3  14 162.305 54.1906   1
  -1  -3 -14 223.267 45.1880   1
  -1   3  14 93.9878 29.2742   1
  -1  -3 -14 136.047 28.6616   6
   1   3 -14 108.942 36.1642   6
   1   3 -14 140.164 26.2456   5
   1   3 -14 104.508 40.8910   2
   1  -3  14 124.290 52.3727   2
  -1   3  14 117.639 52.5668   4
  -1  -3 -14 75.0275 30.4608   5
  -1  -3 -14 88.2909 35.3008   1
   1   3 -14 222.758 44.8396   1
   1  -3  14 86.1921 41.4220   3
  -1   3  14 97.5022 39.7495   3
  -1   3  13 71.6043 34.2092   1
   1   3 -13 196.369 56.9101   1
  -1  -3 -13 279.334 55.6771   1
   1   3 -13 207.526 47.5370   6
  -1  -3 -13 261.766 37.9563   6
   1   3 -13 180.126 31.6277   5
   1  -3  13 273.790 69.0742   2
  -1   3  13 278.354 71.4174   4
  -1  -3 -13 163.952 40.2904   5
   1  -3  13 208.324 44.7112   1
   1   3 -13 266.696 53.9295   1
  -1   3  13 280.660 53.1101   1
  -1   3  13 213.539 48.6116   3
   1  -3  13 231.701 65.8102   3
   1   3 -12 102.388 40.4917   1
  -1  -3 -12 107.911 37.3301   1
   1  -3  12 67.3709 38.0234   1
  -1   3  12 89.6078 29.3231   1
   1   3 -12 119.993 34.7286   6
  -1  -3 -12 98.0554 23.4582   6
   1   3 -12 84.8889 19.5558   5
  -1  -3 -12 81.3624 15.8008   2
   1  -3  12 117.281 49.1104   2
  -1   3  12 99.0516 54.4455   4
  -1  -3 -12 84.0320 30.4159   5
  -1  -3 -12 101.842 36.1092   1
   1   3 -12 146.134 39.8421   1
   1  -3  12 74.4402 30.3630   1
  -1   3  12 72.2313 28.4613   1
   1  -3  12 32.2371 35.3678   3
  -1   3  12 66.5330 25.3960   3
  -1   3  11 247.004 57.1626   1
   1   3 -11 455.433 75.5677   1
  -1  -3 -11 526.216 85.3191   1
   1  -3  11 521.948 85.1288   1
  -1  -3 -11 423.501 54.4287   6
   1   3 -11 340.224 64.5440   6
   1   3 -11 407.163 49.7827   5
  -1  -3 -11 480.395 71.1433   5
  -1   3  11 385.717 62.8682   3
   1  -3  11 345.331 79.2560   3
  -1  -3 -11 399.477 63.9787   1
  -1   3  11 447.263 66.9403   1
   1   3 -11 560.479 82.6055   1
   1  -3  11 331.023 63.8604   1
  -1  -3 -11 325.798 44.8878   2
   1  -3  11 582.991 107.937   2
   1   3 -11 379.780 76.6506   2
  -1   3  10 8.05880 12.1959   1
   1   3 -10 18.3873 17.9358   1
   1  -3  10 10.9086 21.2738   1
   1   3 -10 8.95743 15.6363   6
   1   3 -10 12.9269 19.5307   2
  -1  -3 -10-2.67171 8.75689   2
   1  -3  10 19.8960 38.7766   2
  -1   3  10-18.2757 27.5974   4
  -1  -3 -10 8.16261 18.8397   5
  -1   3  10 15.0589 17.3819   3
   1  -3  10-13.8127 26.9283   3
   1  -3  10-8.47437 16.5362   1
  -1  -3 -10 29.3232 20.2201   1
  -1   3  10 14.6984 15.7119   1
   1   3 -10 51.4759 31.0891   1
   1  -3   9 25082.2 2686.49   1
  -1   3   9 28417.8 2673.37   1
  -1   3   9 27370.9 2671.06   1
  -1  -3  -9 29811.8 2670.71   1
   1  -3   9 31199.1 2677.61   1
   1   3  -9 39228.6 2708.90   1
   1   3  -9 31738.1 2681.37   1
   1   3  -9 29857.3 2680.83   6
  -1  -3  -9 26827.7 2675.97   5
   1  -3   9 33492.3 2759.51   2
  -1   3   9 22526.6 2717.61   4
  -1   3   9 26866.8 2670.68   3
   1  -3   9 30198.5 2699.39   3
   1   3  -9 28202.6 2700.26   2
  -1  -3  -9 27130.2 2656.55   2
  -1  -3  -8 13.1706 25.7186   1
   1  -3   8 27.5294 21.2241   1
  -1   3   8 12.7930 12.5791   1
   1   3  -8 33.4951 25.3337   6
  -1  -3  -8 9.81955 12.2199   6
  -1  -3  -8 20.6570 12.4859   2
   1   3  -8 13.4109 26.1859   2
  -1  -3  -8 31.1237 20.4114   5
  -1   3   8-19.0583 28.8143   4
  -1   3   8 13.4894 13.2516   3
   1  -3   8-10.5559 18.4748   3
   1  -3   8 27.6583 16.0318   1
  -1  -3  -8 23.3713 14.5007   1
   1   3  -8 22.4534 21.9408   1
   1  -3   7 18915.8 1622.74   1
  -1  -3  -7 22183.6 1676.61   1
   1   3  -7 20289.9 1651.66   1
   1  -3   7 16454.1 1632.23   1
  -1   3   7 17794.5 1621.44   1
   1   3  -7 17190.1 1620.69   1
  -1  -3  -7 16936.3 1615.17   6
   1   3  -7 16866.8 1628.54   6
  -1  -3  -7 21136.0 1634.83   5
  -1   3   7 16500.9 1629.65   5
   1  -3   7 16203.7 1698.55   2
  -1   3   7 12741.3 1655.11   4
   1  -3   7 17803.2 1633.81   3
  -1   3   7 16560.9 1622.28   3
   1   3  -7 15758.3 1649.76   2
  -1  -3  -7 18156.3 1610.24   2
   1  -3   6 21.3659 16.2583   1
  -1  -3  -6 22.9134 15.0868   1
  -1   3   6 24.4797 16.9927   1
  -1   3   6 20.3066 13.4346   1
  -1  -3  -6 24.9448 36.1060   1
   1   3  -6 39.2059 20.8111   1
   1   3  -6 16.4429 16.1549   6
  -1  -3  -6 23.1295 16.0700   6
   1  -3   6 48.6008 47.3942   2
  -1  -3  -6 30.4652 20.0193   5
  -1   3   6 36.5043 31.8775   4
   1  -3   6 2.72150 10.8095   4
   1  -3   6 25.2563 12.0509   4
  -1   3   6 12.8100 16.8734   3
   1  -3   6 31.2307 25.5416   3
   1  -3   5 252074. 22705.5   1
   1  -3   5 241551. 22689.3   1
   1   3  -5 219317. 22711.8   1
  -1  -3  -5 244311. 22686.3   1
  -1   3   5 265091. 22690.1   1
  -1  -3  -5 253052. 22718.7   1
  -1   3   5 221385. 22699.3   1
   1   3  -5 256352. 22692.3   1
  -1  -3  -5 265286. 22697.1   6
   1   3  -5 240458. 22707.4   6
  -1   3   5 286016. 22716.0   5
   1   3  -5 262435. 22691.9   5
  -1  -3  -5 263118. 22703.7   5
   1  -3   5 210089. 22763.8   2
  -1   3   5 264903. 22752.3   4
   1  -3   5 247217. 22694.6   4
   1  -3   5 240304. 22698.1   3
  -1   3   5 252151. 22698.6   3
   1   3  -5 260581. 22743.8   2
  -1   3   4 209.299 51.1722   1
  -1  -3  -4 579.540 72.6160   1
   1   3  -4 550.379 79.5308   1
   1  -3   4 357.687 48.3921   1
   1   3  -4 482.929 54.7502   1
  -1   3   4 313.709 47.1274   1
   1  -3   4 320.480 56.8136   1
   1   3  -4 428.728 65.1809   6
   1   3  -4 424.522 57.7354   5
  -1   3   4 422.652 71.7543   5
  -1  -3  -4 395.542 57.9099   6
   1  -3   4 412.875 105.341   2
   1   3  -4 415.878 93.1428   2
  -1   3   4 387.027 85.0339   4
   1  -3   4 303.306 69.5345   4
  -1   3   4 364.529 56.5469   3
   1  -3   4 264.983 52.8159   3
  -1   3   3 78.1737 31.5480   1
   1   3  -3 147.868 29.1680   1
  -1  -3  -3 123.073 27.0550   1
  -1   3   3 133.753 28.1543   1
   1  -3   3 150.825 33.9236   1
  -1  -3  -3 191.655 36.3449   1
   1  -3   3 178.330 37.4534   3
  -1   3   3 139.361 46.0673   5
   1   3  -3 125.157 31.8875   5
   1  -3   3 233.887 73.7776   2
   1   3  -3 243.094 65.7678   2
  -1   3   3 317.619 69.8832   4
  -1   3   3 93.9619 29.9533   3
   1  -3   3 318.486 81.1248   4
   1  -3   3 157.433 30.0367   1
   1   3  -3 202.400 43.3600   1
  -1  -3  -2 30.4098 9.56310   1
  -1  -3  -2 17.7671 12.2892   1
  -1   3   2 33.1295 15.3465   1
  -1   3   2 23.5355 15.6427   1
   1  -3   2 16.3199 15.2927   1
   1  -3   2 45.3154 18.8588   3
  -1   3   2 123.053 37.8740   5
   1  -3   2 57.4863 44.2806   2
   1   3  -2 47.0606 43.3314   2
  -1  -3  -2 51.6071 23.3734   5
  -1   3   2 63.1496 34.9335   4
  -1   3   2 31.9444 16.9989   3
   1  -3   2 21.7423 11.7807   1
   1   3  -2 56.3610 21.9120   1
   1  -3   1 8869.95 760.218   1
  -1   3   1 8722.36 760.689   1
   1   3  -1 10540.9 752.052   1
  -1  -3  -1 7902.03 743.988   1
   1  -3   1 7881.54 754.666   1
  -1  -3  -1 8551.66 743.531   1
  -1   3   1 8165.46 752.946   1
   1   3  -1 8367.88 771.152   6
  -1   3   1 9308.65 790.106   5
   1  -3   1 10820.3 831.082   2
  -1   3   1 8736.41 789.178   4
   1   3  -1 8222.86 780.360   3
   1  -3   1 8576.82 763.198   3
   1   3  -1 10304.4 827.085   2
   1  -3   1 8031.54 760.077   3
   1   3   0 1.53611 5.18414   1
   1  -3   0 4.38858 9.36709   1
   1   3   0 1.70273 5.74644   1
   1  -3   0-3.77056 7.34677   1
  -1   3   0-3.91201 6.81768   1
  -1   3   0-5.05185 8.80412   1
  -1  -3   0 1.88047 6.34627   1
  -1  -3   0 5.19772 5.44341   1
  -1   3   0-10.7379 18.7134   6
   1   3   0-7.45516 12.9925   6
  -1   3   0-10.2826 17.9200   5
   1   3   0 15.8001 36.4260   2
  -1   3   0-9.61074 23.6868   4
   1   3   0-9.77244 19.0411   3
   1  -3   0-5.22929 9.11335   3
  -1   3  -1 8567.65 802.573   1
  -1  -3   1 10113.8 794.964   1
  -1  -3   1 8242.72 788.576   1
   1   3   1 8205.09 783.278   1
   1   3   1 9197.91 784.932   1
   1  -3  -1 7757.37 793.567   1
  -1   3  -1 7422.97 796.793   1
   1   3   1 7930.88 806.915   6
  -1   3  -1 8667.83 825.695   6
  -1   3  -1 9291.57 825.523   5
   1  -3  -1 8424.51 834.500   2
  -1   3  -1 8643.97 814.017   4
   1   3   1 8527.20 820.553   3
  -1  -3   1 9721.57 816.397   4
   1   3   1 11357.7 870.932   2
  -1   3  -2 59.1981 21.2145   1
  -1   3  -2 19.0009 18.3240   1
   1  -3  -2 84.1594 20.0035   1
  -1  -3   2 30.6062 20.9044   1
  -1   3  -2 76.8203 33.2804   6
   1   3   2 35.4313 18.7987   6
  -1   3  -2 20.0077 21.5908   5
   1  -3  -2-11.2075 22.0705   2
  -1   3  -2 67.7306 22.3134   4
  -1  -3   2 23.0212 19.1816   4
   1   3   2 31.3114 18.4686   3
  -1  -3   2 27.9786 13.1025   1
   1   3   2 31.8402 12.9380   1
   1  -3  -2 19.3608 13.8706   1
   1   3   2 30.7308 9.70942   1
   1  -3  -3 167.705 28.4664   1
   1   3   3 191.103 31.6788   1
  -1  -3   3 157.082 29.0234   1
   1   3   3 88.2035 23.9343   1
  -1   3  -3 101.140 30.9990   1
  -1   3  -3 197.250 39.7274   1
  -1  -3   3 261.826 57.8387   1
   1  -3  -3 163.645 31.3656   1
  -1   3  -3 101.573 38.2219   6
   1  -3  -3 170.149 48.4803   6
  -1   3  -3 178.130 46.9659   5
   1   3   3 134.622 55.6031   2
  -1   3  -3 104.051 33.4222   4
   1   3   3 220.299 50.6344   4
   1   3   3 167.164 46.8273   3
  -1  -3   3 153.324 34.0956   4
   1  -3  -3 170.841 33.4574   3
   1   3   4 553.801 78.9235   3
   1  -3  -4 344.134 53.4805   3
  -1  -3   4 401.929 63.9591   3
  -1  -3   4 424.989 52.0689   5
  -1   3  -4 355.565 64.1412   5
   1  -3  -4 319.235 69.1013   6
   1  -3  -4 302.774 60.1528   2
   1   3   4 458.003 93.5583   2
  -1   3  -4 370.468 55.4001   4
  -1  -3   4 464.468 60.9130   4
   1   3   4 379.488 68.2803   4
   1   3   4 288.151 46.9944   1
  -1   3  -4 365.145 59.5572   1
  -1  -3   4 363.296 48.5059   1
   1  -3  -4 396.638 50.5668   1
   1  -3  -4 354.084 51.7741   1
  -1  -3   4 437.354 82.1533   1
  -1  -3   5 270812. 23315.1   1
   1   3   5 266861. 23336.0   1
   1  -3  -5 265351. 23317.2   1
  -1  -3   5 225271. 23359.2   1
   1   3   5 257121. 23319.5   1
  -1   3  -5 251037. 23327.8   1
  -1   3  -5 272282. 23320.7   1
   1  -3  -5 269549. 23318.7   1
   1  -3  -5 261215. 23337.9   6
  -1  -3   5 243892. 23309.3   5
  -1   3  -5 276051. 23336.3   5
   1  -3  -5 251092. 23327.0   2
  -1  -3   5 226342. 23318.3   4
   1   3   5 276859. 23344.4   4
   1   3   5 269873. 23342.7   3
   1  -3  -5 254661. 23323.0   3
   1   3   5 259398. 23352.7   2
  -1  -3   5 243879. 23331.0   3
  -1  -3   6 14.9776 13.2421   1
   1   3   6 31.2595 25.7784   1
  -1   3  -6 11.9020 16.5506   1
   1   3   6 9.90630 13.1406   1
  -1   3  -6 8.42633 19.5552   1
   1  -3  -6 10.1108 14.1094   1
  -1   3  -6 10.6137 22.7647   6
   1  -3  -6 18.2412 30.8618   6
  -1  -3   6 30.1975 13.8552   5
   1  -3  -6 47.6226 21.4914   2
   1   3   6 46.1945 39.0388   2
   1  -3  -6 11.4516 26.4959   2
   1   3   6 22.1060 32.0219   4
  -1  -3   6 33.0742 19.3436   4
   1   3   6 20.8372 20.4234   3
  -1  -3   6 87.6149 28.7039   3
  -1   3  -7 19427.5 1654.04   1
   1   3   7 14448.3 1647.44   1
  -1   3  -7 18069.6 1665.48   1
  -1  -3   7 20758.4 1653.07   1
   1   3   7 25862.5 1698.94   1
  -1  -3   7 22833.1 1727.05   1
   1  -3  -7 20263.6 1653.85   1
   1  -3  -7 17585.8 1646.26   1
   1  -3  -7 14599.4 1656.55   6
  -1   3  -7 18527.7 1669.58   6
  -1  -3   7 16011.9 1634.84   5
  -1   3  -7 15804.1 1659.07   5
   1   3   7 17181.9 1674.30   4
  -1  -3   7 18770.8 1647.80   4
   1   3   7 18556.8 1670.77   3
   1   3   7 24720.7 1684.60   2
  -1  -3   7 17457.6 1656.71   3
   1  -3  -7 17748.5 1657.86   2
   1   3   8 11.7434 20.5160   1
   1  -3  -8 14.1821 15.2032   1
  -1   3  -8 6.59745 12.9347   1
  -1   3  -8 21.5201 21.0145   1
   1  -3  -8 27.2132 14.3000   1
  -1  -3   8 36.5855 35.6714   1
   1   3   8 11.4926 15.8989   1
  -1   3  -8 9.86121 19.2676   6
   1  -3  -8-7.58918 11.5437   6
  -1   3  -8 8.05912 10.0345   5
   1   3   8 57.0944 27.5635   2
   1  -3  -8 4.84881 11.2704   2
  -1  -3   8 18.1874 8.29308   5
  -1  -3   8 25.6716 16.1947   4
   1   3   8-10.2740 15.5725   3
  -1  -3   8 30.1932 16.1750   3
   1   3   9 44851.0 2681.68   1
  -1  -3   9 32913.5 2632.48   1
  -1  -3   9 44179.9 2720.68   1
   1   3   9 27897.4 2626.25   1
  -1   3  -9 29545.0 2630.63   1
  -1   3  -9 24888.5 2648.41   1
   1  -3  -9 29196.3 2635.21   1
  -1   3  -9 26136.2 2638.05   6
  -1   3  -9 25541.1 2630.21   5
  -1  -3   9 27336.9 2606.31   5
   1  -3  -9 24956.6 2611.53   2
   1   3   9 31211.5 2659.44   4
   1   3   9 28629.4 2641.27   3
   1  -3  -9 26063.7 2608.92   2
  -1  -3   9 31165.0 2632.43   3
   1   3   9 42391.9 2640.83   2
  -1   3 -10 7.26582 16.7760   1
   1  -3 -10 9.67226 14.6268   1
  -1  -3  10 15.1237 16.1662   1
   1   3  10 23.4303 33.8693   1
   1   3  10-6.72798 13.1412   1
  -1  -3  10 17.6959 37.7815   1
   1  -3 -10 6.10379 14.1018   1
  -1   3 -10 13.2690 20.0474   1
  -1   3 -10 9.09890 19.4425   6
  -1   3 -10 7.63415 16.3203   5
   1   3  10 4.81448 12.6190   2
   1  -3 -10 4.03891 7.52199   2
   1  -3 -10 5.38087 6.69414   2
  -1  -3  10 5.85520 7.07195   5
   1   3  10 26.8692 23.4310   4
  -1  -3  10 25.0991 14.5363   4
  -1  -3  10 46.7701 22.5464   3
   1   3  10 10.2601 20.0123   3
  -1   3 -11 494.790 71.3561   1
  -1  -3  11 457.511 69.3934   1
   1  -3 -11 340.651 69.8042   1
   1   3  11 650.431 94.0456   1
   1   3  11 403.453 65.6457   1
  -1  -3  11 583.916 98.1534   1
  -1   3 -11 258.807 69.7730   1
   1  -3 -11 455.583 65.3024   1
  -1   3 -11 506.705 72.8134   6
   1  -3 -11 466.458 64.8620   6
  -1   3 -11 441.632 65.8574   5
  -1  -3  11 369.500 47.5198   5
   1   3  11 523.338 93.6623   4
  -1  -3  11 333.779 55.7551   4
  -1  -3  11 651.445 76.8236   3
   1   3  11 414.379 55.4685   2
   1   3  11 425.587 72.4807   3
  -1  -3  12 123.220 36.3257   1
   1  -3 -12 11.7449 22.4350   1
   1   3  12 134.020 41.1630   1
  -1   3 -12 171.562 41.9132   1
   1   3  12 126.310 32.8342   1
   1  -3 -12 62.7368 28.0246   1
  -1   3 -12 44.5361 32.9907   1
  -1  -3  12 114.881 43.8742   1
  -1   3 -12 123.895 36.5122   6
   1  -3 -12 115.458 29.0068   6
  -1   3 -12 76.1874 26.4839   5
   1   3  12 43.0034 16.3215   2
   1   3  12 154.113 49.6891   4
   1  -3 -12 114.872 29.2824   5
  -1  -3  12 108.235 18.6389   5
  -1  -3  12 60.9848 22.2754   4
  -1  -3  12 134.934 37.8737   3
   1   3  12 147.545 38.9620   3
  -1   3 -13 304.696 54.7277   1
  -1  -3  13 194.511 47.1379   1
   1   3  13 228.734 52.1072   1
   1  -3 -13 250.966 43.2771   6
  -1   3 -13 295.622 52.7126   6
  -1   3 -13 198.236 44.8111   5
   1   3  13 192.589 45.9729   1
   1  -3 -13 211.906 45.0417   1
  -1   3 -13 166.634 53.8752   1
   1  -3 -13 275.130 46.6134   5
   1   3  13 141.113 53.6870   4
  -1  -3  13 176.413 31.0479   5
  -1  -3  13 261.485 43.9716   4
   1   3  13 332.453 60.7802   3
  -1  -3  13 290.344 54.4378   3
  -1  -3  14 123.844 35.4817   1
   1  -3 -14 115.126 38.2713   1
   1   3  14 227.440 53.1821   1
  -1   3 -14 133.481 36.8641   1
  -1   3 -14 104.298 32.7744   6
   1  -3 -14 192.907 34.5600   6
  -1   3 -14 184.693 38.2157   5
  -1  -3  14 75.4541 41.3844   1
   1  -3 -14 127.305 37.4994   1
   1   3  14 122.159 37.7922   1
   1  -3 -14 117.677 29.2481   5
   1   3  14 126.466 47.4905   4
  -1  -3  14 111.929 31.8206   4
   1   3  14 99.1586 39.2296   3
  -1  -3  14 137.131 39.2499   3
   1  -3 -15 59594.6 5120.88   6
  -1   3 -15 49076.1 5130.56   6
   1  -3 -15 58265.7 5122.58   5
  -1   3 -15 57772.5 5132.44   5
   1   3  15 46713.5 5146.86   4
  -1  -3  15 57550.1 5123.62   4
  -1  -3  15 67643.5 5171.90   1
   1   3  15 42500.8 5126.67   1
   1  -3 -15 58029.6 5145.79   1
  -1   3 -15 54581.9 5136.60   1
   1   3  15 72881.8 5157.09   1
  -1   3 -15 55707.5 5158.50   1
  -1  -3  15 61040.4 5147.93   3
   1  -3 -15 58075.7 5137.22   1
   1  -3 -16 32.2221 15.7937   6
  -1   3 -16 9.11051 14.0579   6
   1   3  16 8.98442 13.8718   1
   1  -3 -16 44.4206 22.0905   1
  -1  -3  16 27.8313 29.8455   1
  -1   3 -16 13.7405 20.9432   1
   1  -3 -16 53.6794 18.9657   5
   1   3  16 26.8485 23.5772   4
  -1   3 -16 28.2674 18.5908   1
   1   3  16 10.1953 20.0793   1
  -1  -3  16 27.7388 19.9510   1
   1  -3 -16 10.8009 23.2385   1
  -1  -3  16 61.1888 28.3646   3
  -1   3 -17 28855.9 2355.15   5
   1  -3 -17 25976.0 2340.58   5
  -1  -3  17 25987.7 2343.92   4
  -1   3 -17 24124.9 2350.84   6
   1  -3 -17 29294.2 2339.89   6
  -1  -3  17 28857.1 2381.73   1
  -1   3 -17 18937.3 2343.75   1
  -1   3 -17 27064.5 2375.23   1
  -1  -3  17 19342.5 2344.17   1
   1  -3 -17 26948.6 2360.62   1
   1   3  17 30390.8 2371.36   1
   1   3  18 30.4527 28.2161   1
  -1   3 -18 36.8412 24.3611   6
   1  -3 -18 44.4118 19.7022   6
  -1   3 -18 72.4032 30.7680   5
  -1   3 -18 38.9358 27.9492   1
   1  -3 -18 35.5696 18.2753   5
   1   3  18 24.5046 24.1597   4
  -1  -3  18 60.8934 31.3302   4
  -1  -3  18 27.2187 26.7755   3
   1   3  19 15241.3 1329.78   4
  -1   3 -19 14408.6 1316.19   6
  -1  -3  19 15900.2 1346.46   3
   1   3  19 16400.4 1336.02   3
   1  -3 -19 15733.0 1305.04   5
  -1   3 -19 16329.7 1323.59   5
  -1   3 -20 9.71824 20.7431   5
  -1   3 -20-9.24623 13.9554   6
   1  -3 -20-5.73723 13.2273   6
   1   3  20-10.8181 9.42732   4
   1  -3 -20 12.8729 17.7362   5
  -1  -3  20-7.18125 12.5156   4
  -1  -3  20 14.7755 18.2083   3
   1   3  20 12.3227 21.4755   3
   1  -3 -21 198.850 39.0062   5
   1   3  21 151.242 44.0633   4
  -1   3 -21 174.803 46.7158   5
   1  -3 -21 235.631 40.7960   6
   1   3  21 161.250 45.5287   3
  -1  -3  21 182.914 52.8240   3
   1   3  22 37.4829 21.6721   4
   1  -3 -22 6.40820 9.82383   5
  -1   3 -22 29.0783 22.4123   5
  -1   3 -22 17.6129 13.4024   6
   1  -3 -22 25.2154 16.5688   6
   1   3  22-12.3316 15.2936   3
  -1  -3  22 44.7279 31.8692   3
  -1   3 -23 311.465 55.6998   6
   1   3  23 365.166 59.9810   4
   1  -3 -23 322.120 51.5759   5
  -1  -3  23 386.099 57.9159   2
   1   3  23 157.283 51.1952   3
  -1   3 -24 15.8973 16.9740   6
   1  -3 -24 12.1434 14.0080   6
  -1   3 -24 9.13200 15.9236   5
   1   3  24 15.5426 13.5538   4
   1  -3 -24-5.72081 8.65054   5
   1   3  24-11.7034 10.2119   3
  -1  -3  24 7.12924 12.4358   2
   1  -3 -25 5828.29 497.832   5
  -1   3 -25 4973.73 508.316   5
  -1  -3  25 4837.46 498.309   2
   1   3  25 4692.74 515.152   3
   1  -3 -25 5348.42 497.698   6
  -1   3 -25 5099.63 502.820   6
  -1   3 -26 32.8929 20.4172   5
   1  -3 -26 43.1963 17.4200   5
   1   3  26 13.4418 16.7478   4
   1  -3 -26 39.6601 17.9818   6
  -1   3 -26 13.7667 10.6788   6
  -1  -3  26-11.2901 19.8303   3
   1   3  26 10.5398 16.0982   3
  -1   3 -27 14005.1 1159.47   5
   1   3  27 11458.6 1147.66   4
  -1  -3  27 11821.1 1147.98   2
   1   3  27 12239.4 1165.51   3
  -1  -3  27 11580.7 1164.90   3
  -1   3 -27 12192.1 1149.59   6
   1  -3 -27 13349.4 1142.98   6
  -1  -3  28 5.85937 11.4610   2
   1  -3 -28 16.0880 11.6672   5
   1   3  28 11.3043 13.0695   4
  -1   3 -28 5.80308 7.22173   6
   1  -3 -28 11.4327 10.5492   6
  -1  -3  28 9.29064 16.2225   3
   1   3  28 9.08339 15.8620   3
   1   3  29 2631.23 291.985   4
   1  -3 -29 3273.68 289.233   5
  -1  -3  29 2440.16 301.394   3
   1   3  29 3356.95 310.688   3
   1  -3 -29 3217.90 288.669   6
  -1   3 -29 2833.54 293.991   6
   1  -3 -30 3.29217 5.74662   6
   1   3  30-7.59461 11.4669   3
   1  -3 -30 6.63331 7.65324   5
   1   3  31 954.866 105.301   4
  -1   4  30 16.0687 15.7884   3
   1  -4  30 25.7687 13.6278   2
  -1   4  29 8.77342 17.0950   3
   1  -4  29-5.33270 9.29435   2
  -1   4  28 18.9788 20.3121   3
   1  -4  28 6.66209 10.1707   3
   1  -4  28 22.1453 13.7305   2
  -1   4  28 20.5054 11.9172   4
   1  -4  27-5.71820 9.96841   2
   1   4 -27 6.33300 11.0395   6
   1  -4  27-7.22321 10.9045   3
  -1   4  27 9.83115 14.8398   3
  -1   4  27-5.44964 8.22862   4
  -1  -4 -27-3.34942 5.06115   5
   1  -4  26 5.98061 11.6547   2
   1   4 -26 14.0035 13.6441   6
   1  -4  26-7.87313 9.70431   3
  -1   4  26 10.3446 12.7494   3
  -1   4  26 11.6041 12.3857   4
  -1  -4 -26-3.58706 7.65908   5
   1  -4  25-8.55548 10.5480   3
  -1   4  25 10.7108 18.6690   3
   1  -4  25 6.17008 9.31793   2
  -1   4  25 6.21664 12.1172   4
  -1  -4 -25 3.86255 9.52524   5
   1  -4  24 52.0526 21.0406   2
  -1  -4 -24 36.5365 15.8135   6
   1  -4  24 56.1149 24.9510   3
  -1  -4 -24 72.3297 17.7050   5
  -1   4  24 39.8580 19.8344   4
   1   4 -23-9.00119 15.6892   6
  -1  -4 -23 17.0707 13.9170   6
   1  -4  23-10.1052 8.80978   3
  -1   4  23 10.8648 18.9367   3
  -1   4  23-7.10740 10.7305   4
  -1  -4 -23 4.52848 9.66966   5
   1  -4  22 110.097 30.6906   2
   1   4 -22 104.874 33.0160   6
   1  -4  22 132.425 43.3668   3
  -1   4  22 186.930 46.2983   3
  -1   4  22 129.638 33.7544   4
  -1  -4 -22 119.592 26.9652   5
   1  -4  21-7.68093 11.5956   2
   1   4 -21 19.8414 21.1766   6
  -1  -4 -21 5.39303 10.5114   6
   1  -4  21-11.8256 17.8499   3
  -1   4  21-10.6235 20.7009   3
  -1  -4 -21 10.5604 10.2916   5
  -1   4  21-8.22260 16.0235   4
   1  -4  20-8.25490 17.6220   2
  -1  -4 -20 5.73352 9.99675   6
   1   4 -20-10.1270 12.4834   6
   1  -4  20 12.8431 15.8296   3
  -1   4  20 17.6743 18.8646   4
   1  -4  19 8.68963 15.2593   2
  -1  -4 -19 5.37676 12.5366   6
   1   4 -19 40.5824 23.4650   6
   1  -4  19-13.5374 23.6665   3
  -1   4  19-9.58370 18.7671   3
  -1   4  19 37.9936 23.4848   4
  -1  -4 -19 37.1924 21.0033   5
   1  -4  18-9.42774 18.3713   2
  -1   4  18-10.1987 15.3947   4
  -1  -4 -18 6.81540 11.8804   5
  -1  -4 -18 4.89321 12.0627   6
   1   4 -18 9.99266 15.0838   6
  -1   4  18 9.00158 15.6896   3
   1   4 -17 23.4031 11.4940   5
   1  -4  17 30.7920 22.0224   2
  -1   4  17 10.9567 16.6882   4
  -1  -4 -17 21.2821 15.3072   5
   1   4 -17 29.0775 19.0184   6
   1  -4  17 14.6831 12.9900   3
  -1   4  17 42.3172 25.6456   3
   1   4 -16 154.967 44.3713   1
   1   4 -16 130.462 35.4333   6
  -1  -4 -16 131.691 27.3702   6
   1   4 -16 131.479 24.4980   5
   1  -4  16 209.457 50.3368   2
  -1   4  16 105.286 39.8671   4
  -1  -4 -16 85.7758 27.4834   5
  -1   4  16 150.805 37.2744   1
  -1   4  16 127.075 35.1597   3
   1  -4  15 27.5630 29.4536   1
   1   4 -15 11.1758 13.8535   1
   1   4 -15 8.90329 15.5884   6
  -1  -4 -15 20.7568 12.0908   6
   1   4 -15 7.58164 10.0225   5
   1  -4  15 24.2190 23.6424   2
  -1  -4 -15 14.7279 15.7891   5
  -1  -4 -15 19.7555 17.2796   1
  -1   4  15 8.08452 14.1688   1
   1  -4  15 14.2809 17.6622   3
  -1   4  15 29.8669 17.2792   3
   1   4 -14 198.901 47.4583   1
   1  -4  14 149.146 45.2629   1
  -1  -4 -14 151.675 28.2359   6
   1   4 -14 172.847 42.6226   6
   1   4 -14 119.622 24.7585   5
   1   4 -14 169.866 43.8721   2
   1  -4  14 53.3511 37.2522   2
  -1   4  14 101.610 30.5284   1
   1  -4  14 191.031 53.4612   3
  -1   4  14 155.873 34.6581   3
   1   4 -13 85.3152 32.1296   1
  -1  -4 -13 59.1495 20.9250   1
   1  -4  13 102.337 39.3658   1
  -1  -4 -13 93.6711 21.6220   6
   1   4 -13 90.8679 30.1017   6
   1   4 -13 95.7220 21.0816   5
  -1  -4 -13 116.216 28.2517   5
  -1   4  13 68.5446 38.7822   4
  -1   4  13 115.685 29.1657   3
   1  -4  13 52.4989 31.5064   3
   1  -4  13 92.0105 26.9018   1
  -1   4  13 120.946 29.4201   1
   1   4 -13 153.293 32.3685   1
  -1  -4 -13 92.0502 18.1315   2
  -1  -4 -13 127.288 32.4986   1
   1  -4  13 29.4272 27.1036   2
   1   4 -13 59.6600 30.6906   2
   1   4 -12 152.052 36.8468   1
   1  -4  12 61.0171 30.3499   1
  -1   4  12 69.1146 25.9602   1
  -1  -4 -12 59.1676 21.9990   1
   1   4 -12 47.6138 22.0836   6
  -1  -4 -12 90.2206 21.8582   6
   1   4 -12 88.4228 38.8741   2
   1  -4  12 176.641 59.8470   2
  -1  -4 -12 68.9841 25.9153   5
  -1   4  12 42.5515 37.8436   4
  -1  -4 -12 118.156 29.0267   1
   1   4 -12 88.9483 24.6787   1
   1  -4  12 138.150 34.2857   1
  -1   4  12 26.5060 17.0508   3
   1  -4  12 146.914 47.1135   3
   1   4 -11 7.50655 13.1313   1
  -1  -4 -11 32.0458 13.7270   1
   1  -4  11 28.1268 23.1352   1
   1   4 -11 15.7864 13.8027   6
   1   4 -11-4.18323 12.1430   5
  -1  -4 -11 8.56999 12.4358   6
  -1  -4 -11 10.2097 8.96882   2
   1  -4  11 35.3019 34.4107   2
  -1  -4 -11 6.62397 12.9565   5
  -1   4  11-14.4897 21.8983   4
   1   4 -11 13.0037 12.7194   1
   1  -4  11 31.7096 16.9585   1
   1  -4  11 11.3035 17.0978   3
  -1   4  11 19.8345 14.1574   3
   1   4 -10 65.1551 22.5105   1
  -1  -4 -10 24.1230 16.4853   1
  -1   4  10 35.8201 19.3377   1
   1   4 -10 38.5707 22.8089   6
   1   4 -10 80.0717 20.7100   5
  -1  -4 -10 27.7942 13.6441   6
  -1  -4 -10 66.0571 21.3059   5
  -1   4  10 43.7813 31.5198   4
  -1  -4 -10 68.6308 19.2332   1
   1   4 -10 65.3891 21.8572   1
  -1   4  10 47.9258 18.0183   1
   1  -4  10 67.8527 24.9812   1
  -1   4  10 46.4171 21.3833   3
   1  -4  10 78.3113 29.9385   3
  -1   4   9 42.9171 21.2981   1
   1  -4   9 99.7474 32.2911   1
   1   4  -9 115.106 27.5297   1
  -1  -4  -9 75.7758 22.9481   1
   1   4  -9 103.994 31.2822   6
  -1  -4  -9 139.002 26.4024   6
   1   4  -9 153.837 27.7633   5
   1  -4   9 187.298 58.2444   2
  -1  -4  -9 144.875 33.5367   5
  -1   4   9 43.4319 32.5396   4
   1  -4   9 107.592 33.7881   3
  -1   4   9 155.638 33.0733   3
   1   4  -9 112.751 27.0115   1
   1  -4   9 151.993 35.9866   1
  -1   4   9 104.196 26.0963   1
  -1  -4  -9 83.3257 20.8199   1
  -1   4   8 40.7524 16.6767   1
   1   4  -8 29.7181 19.9373   1
   1  -4   8 75.0677 28.5364   1
  -1  -4  -8 49.7857 14.2971   1
   1  -4   8 57.4571 22.1804   1
   1   4  -8 41.2984 18.5936   1
  -1  -4  -8 77.4397 20.7754   1
  -1   4   8 33.5677 18.1651   1
   1   4  -8 89.9717 29.7575   6
  -1  -4  -8 57.3131 20.8380   6
   1   4  -8 80.8087 22.9763   5
   1  -4   8 66.3030 47.4050   2
  -1   4   8 99.0093 35.1737   4
   1  -4   8 50.2760 10.5231   4
   1  -4   8 25.0631 10.9308   4
  -1   4   8 66.1091 24.2095   3
   1  -4   8 47.1527 26.9329   3
   1  -4   7 334.898 52.6721   1
  -1   4   7 219.399 44.0080   1
   1   4  -7 313.893 42.5167   1
   1  -4   7 260.370 47.3080   3
  -1  -4  -7 350.904 50.2277   6
   1   4  -7 269.231 44.1798   5
  -1   4   7 357.900 54.7893   5
   1   4  -7 199.315 66.8350   2
   1  -4   7 309.262 41.3941   4
  -1  -4  -7 297.089 49.0581   5
  -1   4   7 313.031 67.0364   4
  -1   4   7 336.893 51.8111   3
   1  -4   7 281.481 34.7594   4
   1   4  -7 303.290 47.6076   1
   1  -4   7 417.130 57.8838   1
  -1   4   7 169.702 43.2964   1
   1  -4   7 229.567 74.1503   2
  -1  -4  -6 182.266 32.3138   1
  -1  -4  -6 260.744 32.6626   1
  -1   4   6 260.710 39.9894   1
   1   4  -6 178.003 31.9753   1
   1  -4   6 287.835 47.8426   3
   1   4  -6 256.925 40.7544   5
  -1  -4  -6 269.286 44.2076   6
  -1   4   6 255.562 49.6851   5
   1   4  -6 389.984 84.4788   2
  -1  -4  -6 188.169 39.6856   5
  -1   4   6 219.589 59.1316   4
   1  -4   6 292.693 46.0630   4
   1  -4   6 242.455 33.0906   4
  -1   4   6 224.551 39.5030   1
   1   4  -6 248.367 40.4963   1
   1  -4   6 232.058 75.9709   2
   1  -4   6 287.546 48.2030   1
  -1  -4  -5 3.96117 5.04016   1
  -1   4   5 3.73838 6.53431   1
   1  -4   5 11.0276 13.5986   1
  -1  -4  -5 1.85757 6.28896   1
   1   4  -5 34.2874 22.4134   6
  -1   4   5 16.6031 16.1829   5
   1   4  -5 15.4098 11.8527   5
   1  -4   5 22.7539 28.0442   2
   1   4  -5-17.6668 21.7767   2
  -1  -4  -5-6.26307 10.9264   5
   1   4  -5 3.64180 10.0476   1
   1  -4   5 11.0332 10.7604   1
   1  -4   5 5.86039 10.2255   3
   1   4  -4 2.74631 7.19131   1
  -1   4   4 5.65726 8.89673   1
  -1   4   4-3.34078 8.74315   1
   1  -4   4-4.64081 13.4185   1
   1   4  -4-8.64138 15.0655   6
   1   4  -4 5.36677 12.3798   5
  -1   4   4 9.11987 21.0294   5
  -1  -4  -4-7.29636 11.0200   6
   1  -4   4-21.6227 42.1328   2
   1   4  -4-18.7850 28.3545   2
  -1  -4  -4 6.26658 14.4532   5
  -1   4   4 11.2073 27.6249   4
   1  -4   4 32.6642 18.9797   3
   1   4  -4 7.59386 9.87298   1
   1  -4   4 4.38490 10.8151   1
  -1   4   3 605.078 58.4641   1
   1  -4   3 469.760 62.8456   1
   1  -4   3 584.739 62.7700   1
   1   4  -3 346.598 53.6744   1
  -1   4   3 573.764 62.6396   1
   1   4  -3 671.904 59.1517   1
   1   4  -3 554.303 80.3300   6
  -1  -4  -3 517.197 70.6790   5
   1   4  -3 516.763 69.5835   5
  -1   4   3 878.841 96.6958   5
   1  -4   3 898.078 130.539   2
   1   4  -3 516.612 111.419   2
  -1   4   3 628.576 88.2324   4
  -1   4   3 580.164 71.5286   3
   1  -4   3 370.190 63.0590   3
  -1   4   2 14.7696 7.60234   1
  -1   4   2 14.0901 11.8129   1
   1   4  -2 24.1645 18.5930   6
  -1   4   2 45.6243 28.1268   5
   1   4  -2-20.8424 31.4703   2
  -1   4   2 9.47818 18.4910   4
   1  -4   2-2.55177 6.35712   1
   1  -4   2 5.13933 11.0086   3
  -1   4   1 199.793 44.4924   5
   1  -4   1 192.402 53.7936   2
   1   4  -1 259.174 73.9852   2
  -1   4   1 104.283 32.8409   4
   1   4  -1 135.552 32.8370   6
  -1   4   1 81.3011 23.7265   1
  -1   4   1 165.375 21.4111   1
  -1   4   0 331.329 42.3002   1
   1   4   0 475.613 62.9519   6
  -1   4   0 480.686 72.4376   5
   1  -4   0 531.465 87.4171   2
  -1   4   0 312.719 60.7799   4
   1   4   0 426.483 65.9064   3
  -1   4   0 290.851 44.6082   1
   1  -4   0 420.390 43.6687   1
  -1   4  -1 162.951 28.5277   1
  -1   4  -1 215.669 28.3100   1
   1   4   1 190.632 41.1000   6
  -1   4  -1 242.051 51.8754   6
  -1   4  -1 148.541 42.2131   5
  -1   4  -1 156.910 41.7266   4
   1  -4  -1 220.350 26.8032   1
   1   4   1 195.335 45.5862   3
  -1  -4   1 297.175 46.7571   4
   1   4   1 142.536 56.3523   2
   1  -4  -1 181.741 52.8620   2
  -1   4  -2 11.4561 8.72912   1
  -1   4  -2 29.2285 13.1818   1
   1   4   2-19.7155 29.7803   2
   1  -4  -2 32.0560 22.8389   2
  -1   4  -2 9.83435 19.1997   6
  -1   4  -2 6.87015 15.8847   4
  -1  -4   2 21.3531 18.6457   4
   1   4   2 18.0596 19.3111   3
   1  -4  -2 7.84277 6.50574   1
  -1   4  -3 279.530 61.6252   1
  -1   4  -3 619.732 87.1018   6
   1  -4  -3 604.335 82.4380   6
   1   4   3 868.317 122.811   2
   1  -4  -3 600.074 83.7587   2
   1   4   3 437.357 77.2547   3
  -1  -4   3 691.975 76.9970   4
  -1   4  -3 607.543 67.2084   1
  -1  -4   3 519.467 54.6502   1
  -1  -4   3 501.404 55.0182   1
   1  -4  -4 3.16652 9.17283   1
  -1   4  -4 3.86495 9.54630   1
   1  -4  -4 3.01345 5.90510   1
  -1   4  -4 10.3040 17.9682   6
  -1   4  -4 8.45202 18.0511   5
   1  -4  -4 25.0755 20.6101   2
   1   4   4 17.9805 41.4577   2
  -1   4  -4-5.16421 10.0818   4
   1   4   4 9.24669 19.7463   4
  -1  -4   4 6.03664 13.9313   4
  -1  -4   4 30.7342 20.0955   3
   1   4   5 2.67626 3.70974   1
   1  -4  -5 4.41697 7.70845   1
  -1  -4   5 2.79766 5.46634   1
  -1   4  -5 4.11872 8.03546   1
  -1  -4   5 5.63564 12.9990   1
  -1   4  -5 22.4624 21.6427   1
   1  -4  -5 3.57961 6.25166   1
  -1   4  -5 10.1370 17.6709   6
  -1   4  -5 8.34621 14.5510   5
   1   4   5 15.6959 33.5040   2
   1   4   5-9.47605 18.4681   4
  -1  -4   5 5.60191 8.46457   4
  -1  -4   5 14.9638 15.9747   3
   1   4   6 198.687 31.7253   1
   1   4   6 245.856 33.9520   1
   1  -4  -6 331.988 49.5385   1
  -1  -4   6 231.713 33.5074   1
   1  -4  -6 294.766 39.1702   1
  -1   4  -6 170.518 36.2409   1
  -1  -4   6 183.799 46.2112   1
  -1   4  -6 198.726 49.0752   1
  -1   4  -6 267.166 54.2321   6
  -1   4  -6 312.276 52.6857   5
   1  -4  -6 284.694 52.6454   6
   1  -4  -6 213.193 43.8662   2
   1   4   6 424.339 76.3441   2
   1   4   6 321.956 56.2305   4
  -1  -4   6 222.526 39.3088   4
  -1  -4   6 287.931 47.1048   3
  -1  -4   7 137.330 51.1957   1
  -1   4  -7 169.083 52.6128   1
   1  -4  -7 266.330 44.0836   1
  -1   4  -7 348.337 60.6226   6
  -1   4  -7 286.127 53.4334   5
   1  -4  -7 277.253 54.7072   6
   1   4   7 391.887 69.0766   2
   1  -4  -7 287.138 51.1511   2
   1   4   7 310.190 60.3277   4
  -1  -4   7 349.565 48.5455   4
  -1  -4   7 372.004 54.5896   3
   1   4   7 335.415 60.0420   3
   1   4   7 412.555 48.4248   1
  -1   4  -7 351.698 46.8075   1
  -1  -4   7 370.201 44.1624   1
   1  -4  -7 409.547 61.2811   1
   1   4   7 335.268 43.2508   1
   1   4   8 49.1720 20.4370   1
  -1  -4   8 81.0043 19.1947   1
   1  -4  -8 58.0863 24.5242   1
   1   4   8 42.5035 15.2373   1
  -1   4  -8 11.6749 21.1214   1
  -1  -4   8 21.0945 19.2354   1
   1  -4  -8 62.3970 18.8540   1
  -1   4  -8 75.3540 27.8058   6
  -1   4  -8 53.0661 23.5748   5
   1  -4  -8 62.4956 26.9664   6
   1   4   8 102.678 33.0250   2
   1  -4  -8 52.2397 21.6106   2
   1   4   8 21.0757 24.9469   4
  -1  -4   8 84.1923 21.9236   4
   1   4   8 54.2123 24.2903   3
  -1  -4   8 90.3225 28.1182   3
  -1  -4   9 92.3968 32.4531   1
  -1   4  -9 62.2847 34.6707   1
   1   4   9 143.203 25.5631   1
   1  -4  -9 77.4065 23.4755   1
  -1  -4   9 91.4835 27.5256   3
   1   4   9 171.105 37.8784   3
  -1   4  -9 125.088 34.1961   5
   1  -4  -9 156.856 34.4062   6
   1  -4  -9 179.802 31.2254   2
   1   4   9 108.739 39.7255   4
  -1  -4   9 153.923 27.9227   4
   1   4   9 114.431 30.6651   1
   1  -4  -9 137.915 42.0155   1
  -1  -4   9 154.425 28.1087   1
  -1   4  -9 164.145 29.7478   1
  -1   4 -10 91.3268 42.9211   1
   1  -4 -10 19.5629 13.1262   1
   1   4  10 68.3713 17.9994   1
  -1  -4  10 98.2745 26.7813   3
   1   4  10 117.348 33.8593   3
  -1   4 -10 57.8717 25.8564   5
   1  -4 -10 45.3575 20.3805   6
   1   4  10 52.6767 21.1894   2
   1  -4 -10 65.8637 15.5131   2
   1   4  10 67.3284 35.7175   4
  -1  -4  10 57.6781 17.7989   4
   1   4  10 40.8441 23.6769   1
   1  -4 -10 74.4497 31.2665   1
  -1  -4  10 118.138 25.8412   1
  -1   4 -10 51.4936 17.7392   1
   1   4  11 30.0181 18.5224   1
  -1   4 -11 5.45723 6.79803   1
  -1  -4  11 38.9077 27.6996   1
   1  -4 -11 4.08122 7.18164   1
   1   4  11 9.12156 10.5614   1
  -1   4 -11 8.51288 14.8690   6
  -1   4 -11 14.5857 15.5977   5
   1  -4 -11 12.2546 16.0482   6
  -1  -4  11 8.52514 12.3589   4
  -1  -4  11 13.4754 13.1656   3
   1   4  11 17.6938 15.4499   3
  -1  -4  12 65.5705 39.9606   1
  -1   4 -12 64.8476 32.4286   1
   1  -4 -12 85.9234 18.3896   1
   1   4  12 63.4183 19.3180   1
  -1   4 -12 67.1792 27.9187   6
  -1   4 -12 87.7842 26.8444   5
   1  -4 -12 64.3318 22.3008   6
   1  -4 -12 25.4668 8.78713   2
   1  -4 -12 31.7424 10.3900   2
   1   4  12 85.7137 32.4725   4
   1   4  12 52.9087 23.6905   3
  -1  -4  12 119.188 31.0311   3
  -1  -4  12 134.611 29.5334   1
   1  -4 -12 188.491 45.9500   1
  -1   4 -12 103.576 24.6597   1
   1   4  13 68.2088 27.1582   1
  -1  -4  13 160.776 32.0827   1
   1  -4 -13 172.355 42.3351   1
  -1   4 -13 129.400 28.7190   1
  -1   4 -13 57.2939 24.1635   6
   1  -4 -13 87.1015 22.9184   6
  -1   4 -13 73.7328 26.3515   5
  -1   4 -13 50.1365 28.1237   1
  -1  -4  13 91.7273 42.0731   1
   1   4  13 87.0646 36.9769   4
   1  -4 -13 80.4882 22.4022   5
  -1  -4  13 65.3626 20.1165   4
  -1  -4  13 122.799 32.6447   3
   1   4  13 121.563 35.7409   3
   1   4  14 175.085 42.1156   1
   1  -4 -14 142.682 30.2061   6
  -1   4 -14 120.909 34.0078   5
  -1  -4  14 155.879 51.3508   1
  -1   4 -14 224.706 58.2880   1
  -1  -4  14 140.201 27.8967   4
   1   4  14 121.965 36.8123   3
  -1  -4  14 162.138 38.9259   3
   1  -4 -15 9.55074 16.6707   1
  -1   4 -15 24.8282 17.6892   6
   1  -4 -15 4.83362 11.1827   6
  -1   4 -15-7.63512 11.5612   5
  -1  -4  15 25.6338 22.3561   1
  -1   4 -15 12.1860 18.4155   1
   1   4  15 12.4383 21.6968   4
   1  -4 -15 11.0255 13.6189   5
  -1  -4  15 4.39742 11.5332   4
   1   4  15 17.6786 15.4329   3
  -1  -4  15 16.5569 17.6944   3
   1   4  16 134.385 40.7963   1
  -1   4 -16 196.441 40.9499   6
   1  -4 -16 217.949 32.6659   6
  -1   4 -16 165.832 42.5622   5
  -1   4 -16 192.674 47.8929   1
   1   4  16 122.154 43.6026   4
   1  -4 -16 101.462 28.8033   5
  -1  -4  16 107.569 28.8586   4
   1   4  16 162.326 37.9039   3
  -1  -4  16 145.457 41.3252   3
  -1   4 -17 7.98528 15.7142   5
  -1   4 -17 24.9763 17.9060   6
   1  -4 -17 15.7095 11.3920   5
   1   4  17 23.6975 23.1915   4
  -1  -4  17 34.4623 17.3006   4
  -1  -4  17 71.5525 30.9332   3
   1   4  17 18.4359 18.0954   3
   1  -4 -18 15.6642 12.8924   5
   1   4  18 11.3691 17.1766   4
  -1   4 -18-8.30325 16.1973   5
   1  -4 -18 4.47223 9.57746   6
  -1   4 -18 8.48164 12.8248   6
  -1  -4  18 10.7478 18.7469   3
   1   4  18 9.48095 14.3305   3
   1  -4 -19 41.1574 19.0774   5
   1   4  19-10.7829 18.8506   4
  -1   4 -19 8.61056 18.4386   5
  -1  -4  19-11.3369 19.8132   3
   1   4  19-9.75035 19.0561   3
  -1   4 -19 8.60699 15.0733   6
   1  -4 -20 10.6088 10.4163   5
   1  -4 -20 18.3248 16.5101   6
  -1   4 -20 16.9291 16.5435   6
   1   4  20-10.0360 17.5381   3
  -1  -4  20 35.6335 23.1796   3
   1  -4 -21-5.53183 10.7788   5
   1   4  21-9.46718 16.4991   4
  -1   4 -21-8.84917 13.3560   5
  -1   4 -21 8.47030 10.4383   6
   1  -4 -21-4.67682 9.11293   6
   1   4  21 20.5291 17.8886   3
  -1  -4  21 12.3859 24.1334   3
  -1   4 -22 150.869 35.6816   6
   1  -4 -22 150.514 28.7218   6
   1   4  22 140.772 37.2467   4
  -1  -4  22 106.853 33.5574   2
  -1  -4  22 136.643 45.0293   3
   1   4  22 104.298 35.0253   3
   1   4  23-8.14975 14.2190   4
   1  -4 -23 5.48309 8.30302   5
  -1   4 -23 17.9911 13.5935   5
   1  -4 -23 14.4654 12.6229   6
  -1   4 -23 16.3792 18.8927   6
  -1  -4  23 12.6827 11.0720   3
   1   4  23-10.5067 12.9652   3
   1  -4 -24 36.0912 16.4972   6
   1   4  24 45.2531 22.9796   4
   1  -4 -24 16.2146 13.6824   5
  -1   4 -24 71.1229 27.0170   5
  -1  -4  24 34.3841 20.1182   2
   1   4  24 52.3822 26.0087   3
   1   4  25 13.4637 14.3741   4
   1  -4 -25 5.13682 10.0167   5
  -1  -4  25 6.45840 9.75555   2
   1  -4 -25-5.37097 6.63067   6
  -1  -4  26 6.22871 10.8551   2
  -1   4 -26 7.05747 10.6516   6
   1  -4 -26-4.95060 11.4133   6
  -1  -4  26-10.8435 9.44880   3
   1   4  26-6.22682 9.39798   4
   1  -4 -26 4.61562 10.6411   5
  -1   4 -27-6.55604 9.89909   6
   1  -4 -27 4.68258 8.16577   6
  -1  -4  27-9.83743 8.57704   3
   1   4  27-9.55491 11.7782   3
   1  -4 -27-4.09343 10.7047   5
  -1  -4  28 33.2223 14.0702   2
   1  -4 -28 48.1658 14.4035   6
  -1   4 -28 36.2187 16.9828   6
   1   4  28 36.0468 17.8900   3
   1   4  28 42.7681 17.1419   4
   1  -4 -28 30.4936 13.3122   5
  -1  -4  29 5.29352 12.2042   2
   1  -4 -29-3.50335 7.47826   6
   1  -5  27 6120.77 577.142   2
   1  -5  26 5.38559 8.14770   2
   1  -5  26 7.52163 16.0641   3
  -1  -5 -25 3798.58 317.398   5
  -1   5  25 3136.57 322.312   4
   1  -5  25 3244.94 323.590   2
   1  -5  25 2593.58 332.157   3
   1   5 -25 3131.18 329.853   6
   1  -5  24-6.02623 11.7420   2
   1   5 -24 8.03524 15.6564   6
   1  -5  24 8.95901 15.6134   3
  -1   5  24-8.68052 13.1013   3
  -1   5  24-6.04278 9.12040   4
  -1  -5 -24 3.90920 7.61720   5
   1  -5  23 160.192 35.4627   2
   1   5 -23 200.659 40.3821   6
   1  -5  23 137.147 42.4345   3
  -1   5  23 144.373 38.1729   3
  -1   5  23 136.335 32.5839   4
   1  -5  22-6.84247 11.9323   2
   1   5 -22 8.53807 10.5302   6
  -1   5  22-8.18676 18.8789   3
   1  -5  22-10.5027 15.8571   3
  -1   5  22 13.9189 14.8605   4
  -1  -5 -22 9.13127 12.5879   5
   1  -5  21 93.3492 30.0255   2
   1   5 -21 154.162 35.1057   6
   1  -5  21 56.9696 31.7122   3
  -1   5  21 141.070 33.8309   3
  -1  -5 -21 152.794 28.4230   5
  -1   5  21 67.1364 26.6464   4
   1  -5  20 38.6710 20.7106   2
  -1   5  20 39.8840 21.3302   4
  -1  -5 -20 48.1264 18.0033   5
   1   5 -20 71.0339 24.8755   6
  -1   5  20 59.8065 23.0082   3
  -1   5  19 6628.31 615.799   4
  -1   5  19 6453.81 608.515   3
   1   5 -19 7458.91 620.056   6
  -1  -5 -19 7471.79 598.587   6
   1  -5  18 35.5808 24.5650   2
  -1  -5 -18 12.2059 9.35410   5
  -1  -5 -18 20.1870 12.2956   6
   1   5 -18 8.38268 14.6995   6
   1  -5  18-12.9445 19.6045   3
  -1   5  18 34.7301 20.1402   3
  -1  -5 -17 6807.22 890.905   5
  -1   5  17 10051.6 916.064   4
   1  -5  17 11973.3 925.498   2
  -1   5  17 9817.88 902.066   3
   1  -5  17 7727.45 920.808   3
   1   5 -17 11368.7 913.123   6
  -1  -5 -17 11073.5 891.057   6
   1  -5  16 32.1008 24.7396   2
  -1  -5 -16 6.31409 8.00293   5
  -1   5  16 10.1547 15.4400   4
  -1  -5 -16 22.2512 11.8008   6
   1   5 -16 46.6706 20.4197   6
   1  -5  16 12.5506 21.9524   3
  -1   5  15 20811.9 2109.04   4
   1  -5  15 26391.8 2127.42   2
  -1  -5 -15 19718.9 2089.84   5
  -1  -5 -15 23672.1 2082.88   6
   1   5 -15 25297.0 2102.31   6
   1   5 -14-7.48077 13.0371   6
  -1  -5 -14 3.81227 9.96572   6
   1  -5  14-12.8327 19.3678   2
  -1  -5 -14 5.84632 11.3913   5
  -1   5  14-10.9693 13.5176   4
  -1   5  14 5.04583 11.6328   1
  -1   5  14-6.15910 12.0007   3
   1   5 -13 25.8512 20.2120   1
   1   5 -13 87.6726 25.2171   6
   1   5 -13 110.009 29.0256   5
  -1  -5 -13 53.1739 21.2610   5
  -1   5  13 56.0781 26.3920   4
  -1   5  13 42.7149 20.5859   3
  -1   5  13 42.3115 18.1668   1
  -1  -5 -13 34.9559 15.6655   1
  -1   5  12 6.23224 14.3681   3
  -1  -5 -12 4.09320 12.8600   6
   1   5 -12 5.28401 17.2279   5
  -1   5  12-11.3523 9.89219   4
  -1   5  12 4.40644 9.40528   1
  -1  -5 -12 4.11139 10.1331   2
  -1  -5 -12-3.69641 7.20240   1
   1   5 -12-5.84779 11.3942   1
   1  -5  12-7.31996 11.0478   1
  -1   5  11 167.169 31.4851   1
  -1  -5 -11 148.762 27.9621   1
  -1  -5 -11 165.562 30.2327   6
   1   5 -11 241.492 38.9221   5
   1   5 -11 216.239 57.8887   2
   1  -5  11 260.667 77.5385   2
  -1  -5 -11 187.870 37.2456   5
  -1   5  11 227.154 50.3249   4
  -1   5  11 236.032 40.1060   3
   1   5 -11 178.371 32.8842   1
   1  -5  11 192.101 42.1797   1
  -1   5  10 98.5145 22.5549   1
  -1  -5 -10 28.7515 13.8469   1
   1   5 -10 76.7908 20.7793   1
   1  -5  10 101.434 29.9403   1
   1   5 -10 135.717 30.5906   6
   1   5 -10 118.415 26.7679   5
  -1  -5 -10 96.2611 23.4756   6
   1  -5  10 112.979 47.1827   2
  -1  -5 -10 137.042 28.5513   5
  -1   5  10 123.559 37.5992   4
  -1   5  10 120.479 28.3759   3
   1  -5  10 65.8940 29.0720   3
  -1  -5  -9 4903.84 441.142   1
   1   5  -9 9002.52 488.662   6
  -1  -5  -9 8394.92 465.753   6
  -1  -5  -9 9442.65 476.900   5
   1  -5   9 6691.43 436.712   4
   1  -5   9 8184.68 483.978   3
  -1   5   9 8576.59 476.736   3
  -1   5   9 6133.74 454.186   1
   1  -5   9 9031.84 480.164   1
   1   5  -8-2.41549 5.15574   1
   1   5  -8 3.09575 6.03196   1
   1  -5   8-5.41087 6.66789   1
  -1  -5  -8 2.76209 2.89275   1
  -1   5   8-3.21141 6.25731   1
  -1  -5  -8 1.42875 3.73501   1
   1   5  -8-7.95339 12.0038   6
   1   5  -8 5.09880 8.88594   5
  -1  -5  -8-5.61831 9.79130   6
   1   5  -8 15.8012 19.4719   2
   1  -5   8-21.5218 18.7535   2
  -1  -5  -8-5.70375 11.1135   5
  -1   5   8-10.6115 13.0767   4
   1  -5   8 2.08273 6.01918   4
  -1   5   8 6.42906 11.2042   3
   1  -5   8-6.67925 8.23093   3
  -1   5   7 3168.80 452.300   1
  -1   5   7 4087.60 453.991   1
   1  -5   7 7100.09 487.384   1
   1   5  -7 4916.33 453.270   1
   1   5  -7 5609.12 481.639   6
  -1  -5  -7 5961.98 474.842   6
   1   5  -7 5749.03 469.799   5
  -1  -5  -7 5405.05 470.817   5
   1  -5   7 5216.95 541.272   2
  -1   5   7 5074.79 486.206   4
   1  -5   7 5324.42 470.894   3
  -1   5   7 5789.87 473.479   3
   1  -5   7 4802.50 453.444   4
   1   5  -7 7466.45 544.798   2
   1   5  -6 37.4815 11.9324   1
   1   5  -6 95.1167 16.1426   1
   1  -5   6 61.6828 20.1455   1
  -1   5   6 28.2640 14.9661   1
  -1   5   6 58.6100 13.5041   1
   1   5  -6 98.5383 29.2004   6
  -1  -5  -6 72.1005 24.9133   6
  -1   5   6 64.8473 23.3654   5
   1   5  -6 70.0722 21.7876   5
   1  -5   6-22.2125 34.0203   2
   1   5  -6 36.7578 42.7647   2
  -1  -5  -6 125.213 28.6454   5
  -1   5   6 39.0917 26.1949   4
  -1   5   6 84.0454 26.2722   3
   1  -5   6 70.3273 17.7344   4
   1  -5   6 86.4015 24.2430   3
   1  -5   5 65517.7 5219.30   1
   1  -5   5 69317.7 5235.09   1
  -1   5   5 68791.4 5207.03   1
  -1   5   5 66914.0 5207.83   1
   1   5  -5 54957.6 5205.67   1
   1   5  -5 91238.6 5256.42   6
  -1  -5  -5 83451.3 5242.33   6
  -1  -5  -5 90622.4 5239.05   5
  -1   5   5 83784.9 5245.18   5
   1   5  -5 81449.6 5233.39   5
   1  -5   5 74846.2 5331.76   2
  -1   5   5 76577.8 5255.98   4
  -1   5   5 81743.9 5237.07   3
   1  -5   5 75358.2 5230.04   3
   1   5  -4 16.5448 17.7252   6
  -1   5   4 22.2628 20.5076   5
  -1  -5  -4 28.9756 17.9210   6
   1  -5   4 20.1879 43.1175   2
  -1  -5  -4 5.64962 13.1174   5
  -1   5   4 26.6273 21.9305   4
   1  -5   4 9.95719 8.26381   1
   1  -5   4 28.6708 18.7602   1
   1  -5   4 25.5794 13.4637   3
   1   5  -3 41.0477 20.5168   6
  -1   5   3 91.5687 25.9756   5
   1  -5   3 93.1282 48.8080   2
  -1  -5  -3 27.6191 16.3217   5
  -1   5   3 33.9501 21.1928   4
   1  -5   3 20.8193 9.44766   1
   1  -5   3 72.8796 17.6149   1
   1  -5   3 39.9532 18.2618   3
   1   5  -2 23.3418 17.9390   6
  -1   5   2-8.04291 15.6728   5
  -1  -5  -2 5.35314 13.9955   5
  -1   5   2 8.14170 17.3792   4
   1  -5   2-16.6536 29.0238   2
   1  -5   2 1.91105 5.27067   1
   1  -5   2 0.91813 3.40160   1
   1  -5   2 10.0179 10.6935   3
  -1   5   1 1311.87 167.430   4
   1   5  -1 1555.26 168.599   6
   1  -5   1 1423.49 156.014   3
   1   5   0-7.28658 11.0158   6
  -1   5   0-9.88106 12.1931   5
   1  -5   0 12.8432 22.3914   2
  -1  -5   0-6.82852 11.9174   4
   1  -5   0-10.8274 11.5726   3
   1   5   1 1382.61 172.324   6
  -1   5  -1 1653.69 181.987   6
  -1   5  -1 1863.68 197.671   5
   1  -5  -1 1462.26 189.556   2
  -1   5  -1 1593.51 174.797   4
  -1  -5   1 1964.90 179.384   4
   1  -5  -1 1528.61 169.180   3
  -1   5  -2 8.74369 15.2383   6
  -1   5  -2 8.43505 16.4355   5
   1  -5  -2 10.0036 17.4339   2
  -1   5  -2-6.36890 11.0998   4
   1   5   2-8.16066 14.2223   3
  -1   5  -2 0.93739 3.65414   1
  -1   5  -3 28.0018 8.15004   1
  -1   5  -3 23.9203 14.4289   1
  -1   5  -3 17.8059 19.3451   6
  -1   5  -3 96.9951 30.9139   5
   1  -5  -3 41.6697 24.3563   6
   1  -5  -3 54.2936 26.4014   2
  -1   5  -3 59.0302 23.2872   4
   1   5   3 57.1321 23.8643   3
  -1  -5   3 50.3030 22.2139   4
  -1  -5   3 54.9577 21.0507   3
  -1   5  -4 28.8156 16.5779   1
  -1   5  -4 39.7820 10.2633   1
  -1   5  -4 45.3587 22.6280   6
   1  -5  -4 58.2334 23.1864   6
  -1   5  -4 7.80725 18.3330   5
   1  -5  -4 64.5262 27.4424   2
  -1  -5   4 34.4217 18.3577   4
   1   5   4 8.27562 16.4965   3
  -1  -5   4 54.0450 21.5085   3
  -1  -5   5 71444.9 700.075   1
  -1   5  -5 71074.9 765.791   1
   1  -5  -5 82718.0 969.150   6
  -1   5  -5 88539.2 1032.75   6
  -1   5  -5 84603.1 963.132   5
   1  -5  -5 71050.7 915.360   2
  -1  -5   5 80279.6 867.223   4
   1   5   5 87907.0 993.339   3
   1   5   5 84969.4 1174.42   2
  -1  -5   5 72428.2 892.682   3
   1  -5  -6 62.2207 16.3937   1
  -1  -5   6 72.7736 14.3468   1
  -1   5  -6 6.90318 22.9311   1
  -1   5  -6 64.7219 16.4870   1
  -1  -5   6 86.9990 16.9097   1
   1  -5  -6 97.8462 15.5293   1
  -1   5  -6 130.322 35.2099   6
   1  -5  -6 80.5062 30.6799   6
  -1   5  -6 29.3132 18.4633   5
   1   5   6 142.975 43.4492   2
   1  -5  -6 95.7431 29.5332   2
   1   5   6 67.9662 26.7040   4
  -1  -5   6 139.766 29.1368   4
   1   5   6 94.1442 30.7462   3
  -1  -5   6 79.5439 24.9800   3
  -1  -5   7 4777.92 428.280   1
  -1   5  -7 4930.82 452.940   1
   1  -5  -7 3028.97 426.641   1
  -1  -5   7 4863.97 424.221   1
   1  -5  -7 3432.20 428.065   1
  -1   5  -7 4377.06 429.156   1
  -1   5  -7 4939.50 455.089   6
   1  -5  -7 6471.80 460.322   6
  -1   5  -7 4863.35 447.879   5
   1  -5  -7 5005.82 444.572   2
   1   5   7 4478.76 451.435   4
  -1  -5   7 5480.58 438.796   4
   1   5   7 4999.70 454.155   3
   1   5   7 5513.94 466.119   2
  -1  -5   7 4658.23 439.657   3
   1   5   8 1.00643 1.96613   1
   1  -5  -8 10.7975 10.5201   1
   1   5   8 1.20670 3.15765   1
   1  -5  -8-2.86750 6.12209   1
  -1   5  -8 8.84149 17.2277   6
  -1   5  -8-7.15640 13.9446   5
   1  -5  -8 7.70589 17.7660   6
   1   5   8 8.92527 15.5551   4
   1   5   8 8.35725 17.8384   3
  -1  -5   8-4.55978 11.2390   4
  -1  -5   8 5.64351 9.83621   3
   1   5   9 7752.21 753.762   1
  -1   5  -9 10745.0 793.915   1
   1  -5  -9 8753.08 774.429   1
  -1  -5   9 8203.94 767.511   1
   1   5   9 8142.04 753.156   1
   1  -5  -9 8433.96 775.723   6
   1  -5  -9 9150.25 772.105   2
   1   5   9 8677.58 788.939   4
   1   5   9 7134.61 777.167   3
  -1  -5   9 8180.04 771.424   3
   1  -5 -10 81.8648 27.7499   1
   1   5  10 69.1897 15.7412   1
  -1  -5  10 41.8799 19.7342   1
  -1   5 -10 106.658 32.9092   1
  -1   5 -10 98.0965 27.8148   6
   1  -5 -10 113.884 28.6904   6
  -1   5 -10 128.835 30.3159   5
   1  -5 -10 93.7992 24.1133   2
   1   5  10 47.4912 29.7541   4
  -1  -5  10 108.515 23.7888   4
   1   5  10 64.8757 29.3638   3
  -1  -5  10 101.530 27.6380   3
   1  -5 -11 229.105 46.2969   1
   1   5  11 210.695 31.1677   1
  -1  -5  11 196.216 41.7102   1
  -1   5 -11 300.659 55.4102   1
  -1   5 -11 238.599 45.7072   6
  -1   5 -11 189.279 41.2731   5
   1  -5 -11 324.972 44.1654   6
   1  -5 -11 187.482 33.0403   2
   1   5  11 185.395 46.5559   4
  -1  -5  11 204.014 34.5606   4
  -1  -5  11 166.645 35.1802   3
   1   5  11 125.181 35.9120   3
   1  -5 -12 7.63949 14.8873   1
   1   5  12-3.81404 8.14472   1
  -1   5 -12 15.4957 17.8640   6
  -1   5 -12 6.92119 17.0599   5
   1  -5 -12 5.55919 10.8348   6
  -1  -5  12-7.95209 13.8608   1
  -1   5 -12-9.26263 16.1444   1
   1  -5 -12 5.12672 13.4042   5
   1   5  12 20.4474 21.8231   4
  -1  -5  12-3.72127 8.58292   4
   1   5  12 7.54671 11.3928   3
  -1  -5  12-5.91894 13.6481   3
   1  -5 -13 147.713 35.1043   1
   1   5  13 77.8131 18.4760   1
  -1   5 -13 68.5203 22.8742   6
  -1   5 -13 77.2301 23.7298   5
  -1   5 -13 113.599 35.5514   1
   1  -5 -13 82.0163 22.7583   5
   1   5  13 31.2694 23.1096   4
  -1  -5  13 27.6148 13.8893   4
  -1  -5  13 48.2610 19.9583   3
   1   5  13 97.1013 25.9717   3
   1   5  14-10.5611 15.9394   4
   1  -5 -14 5.09712 9.93152   5
   1   5  14 7.48861 11.3023   3
   1  -5 -14-4.86121 11.9810   6
  -1   5 -14-7.07716 13.7895   5
   1   5  14 5.21131 11.1232   1
  -1   5 -15 24048.8 2228.38   6
   1   5  15 23052.2 2225.30   3
  -1   5 -15 25796.6 2229.23   5
   1   5  16 21.0103 20.6806   4
   1  -5 -16 32.9423 15.0773   5
   1  -5 -16 39.6541 16.5541   6
  -1   5 -16 30.0466 18.7473   6
   1   5  16 22.8788 17.8280   3
   1   5  17 8651.44 1040.24   4
   1  -5 -17 10364.3 1021.35   6
  -1   5 -17 11571.4 1037.87   6
   1   5  17 10811.2 1036.30   3
   1  -5 -17 12401.8 1026.96   5
  -1   5 -17 12707.8 1040.62   5
   1   5  18 29.9228 23.0781   4
   1  -5 -18 4.55741 9.09303   5
  -1   5 -18 52.3112 19.6332   6
   1  -5 -18 22.9704 13.0676   6
  -1   5 -18 38.4671 20.2065   5
   1   5  19 6456.17 658.728   4
  -1   5 -19 6891.56 652.008   6
   1  -5 -19 6839.58 636.478   6
   1   5  19 6984.12 653.993   3
  -1  -5  19 7410.39 664.679   3
   1  -5 -19 6530.41 639.307   5
  -1   5 -19 7240.36 655.163   5
   1  -5 -20 74.8950 21.2020   5
   1   5  20 81.4443 29.0725   4
   1  -5 -20 61.0008 18.5986   6
  -1   5 -20 68.9963 22.9729   6
   1   5  20 72.5964 26.0599   3
  -1  -5  20 37.3928 25.1806   3
  -1   5 -21 116.091 32.4991   6
   1  -5 -21 178.437 28.1477   6
   1  -5 -21 121.778 25.3153   5
   1   5  21 85.0810 32.0313   4
  -1   5 -21 114.287 35.4933   5
  -1  -5  21 149.764 35.4057   2
   1   5  21 72.9951 27.3122   3
  -1  -5  21 155.519 41.5303   3
  -1   5 -22 23.2553 16.5641   6
   1  -5 -22 3.84926 8.90898   6
  -1  -5  22 7.04080 16.2511   2
   1   5  22 8.28154 10.2356   3
  -1  -5  22 10.0686 17.5647   3
   1   5  22 7.93671 13.8540   4
   1  -5 -22 9.33876 10.7936   5
  -1   5 -23 161.496 36.9789   6
   1  -5 -23 198.641 29.8503   6
  -1  -5  23 141.424 35.1140   2
   1  -5 -23 94.7160 25.1476   5
   1   5  23 235.831 43.2398   3
  -1  -5  23 210.883 49.1977   3
   1  -5 -24 9.13454 8.90749   5
   1   5  24 6.65791 8.21370   4
  -1   5 -24-7.39151 14.4072   6
  -1  -5  24 10.2095 12.5872   3
   1   5  24-8.50641 10.4896   3
   1   5  25 3972.90 329.200   4
   1   5  25 3378.97 334.045   3
  -1   5 -25 2752.81 323.270   6
   1  -5 -25 3140.74 315.864   6
  -1  -5  25 3345.27 324.724   2
   1  -5 -26-4.46895 7.79108   6
   1   5  26-8.41495 14.6666   3
  -1  -5  26 17.0670 13.1173   2
   1   5  27 4518.29 481.347   3
   1  -5 -27 4181.84 465.929   6
   1  -5 -28 3.91109 8.35541   6
   1  -6  23 8.90230 10.9874   3
   1  -6  23 5.79378 10.1156   2
  -1  -6 -22 122.118 24.7905   5
   1  -6  22 130.444 28.8615   2
   1  -6  22 116.715 36.7555   3
   1   6 -22 137.977 32.6615   6
  -1   6  21-6.74888 8.33433   4
  -1  -6 -21-4.43916 6.72173   5
   1   6 -21-7.55272 9.32302   6
   1  -6  21-10.3112 12.7181   3
   1   6 -20 14.7471 14.4249   6
  -1   6  20 7.19420 12.6040   4
  -1  -6 -20 14.6544 9.60495   5
   1  -6  20 21.2371 13.8534   2
  -1   6  19 7.63006 9.42550   4
  -1  -6 -19 10.1924 8.90564   5
   1  -6  19 7.70073 13.4365   2
   1  -6  19-11.3221 9.88766   3
  -1   6  18 16.0765 14.0701   4
  -1  -6 -18 10.2857 9.05849   5
   1  -6  18 25.2527 16.4537   2
   1  -6  18 11.5398 17.4661   3
   1   6 -17 20.6604 17.0074   6
  -1   6  17 8.41602 14.7064   4
  -1  -6 -17 5.30986 8.08590   5
   1  -6  17-9.02045 11.1679   2
  -1   6  17 43.0520 18.5959   3
   1  -6  17 11.1887 13.8298   3
   1   6 -16 94.0216 27.2740   6
  -1   6  16 78.6163 31.0200   4
   1  -6  16 139.392 37.0514   2
  -1   6  16 101.279 26.1934   3
   1  -6  16 154.949 40.9191   3
   1   6 -15 6.59679 11.4981   6
  -1  -6 -15 3.50537 12.2194   6
  -1   6  15-8.98877 15.6663   4
  -1  -6 -15 5.27968 7.97076   5
   1  -6  15 11.0432 16.6682   2
  -1   6  15-5.88034 8.87706   3
   1  -6  15-10.5528 20.5624   3
   1   6 -14 153.997 30.7001   6
  -1  -6 -14 112.165 22.6546   6
  -1  -6 -14 131.316 27.6536   5
  -1   6  14 54.9595 27.6158   4
   1  -6  14 147.495 45.5590   2
  -1   6  14 135.465 30.6934   3
   1  -6  14 130.361 42.4888   3
  -1  -6 -13 62.7676 15.8583   6
   1   6 -13 53.4557 21.5518   6
   1  -6  13 95.8488 36.1247   2
  -1  -6 -13 46.0787 19.0294   5
  -1   6  13 46.8625 20.3612   3
   1  -6  13 38.2739 25.4837   3
  -1   6  12 16.7269 11.0259   1
   1   6 -12 87.7006 23.7925   6
  -1  -6 -12 39.2321 13.7289   6
   1  -6  12 74.7364 37.0177   2
  -1  -6 -12 34.6126 16.5252   5
  -1   6  12 27.7338 21.6199   4
  -1   6  12 35.3219 16.6231   3
   1  -6  12 71.6353 33.3023   3
  -1   6  11 11.5022 7.14057   1
   1   6 -11 8.04099 6.24055   1
   1   6 -11 6.84280 11.9571   6
  -1  -6 -11 12.8233 9.16497   6
   1  -6  11 16.5352 24.9711   2
  -1  -6 -11 4.97360 8.71146   5
  -1   6  11 9.16735 16.0001   4
  -1   6  11 17.2124 15.0237   3
   1  -6  11 7.89932 11.9540   3
   1   6 -10 39.3051 10.9627   1
   1   6 -10 49.0039 22.5058   6
   1   6 -10 38.6524 17.9924   5
  -1  -6 -10 63.7262 18.7920   6
   1  -6  10 90.4610 44.8448   2
  -1   6  10 36.0836 22.7393   4
  -1  -6 -10 70.2760 18.6551   5
  -1   6  10 45.5341 20.9984   3
  -1  -6 -10 61.2597 23.1444   2
   1  -6   9 28.6264 12.9835   1
   1   6  -9 74.7008 13.2461   1
   1   6  -9 64.5157 24.8539   6
   1   6  -9 50.2670 21.9657   5
  -1  -6  -9 45.5013 18.5198   6
  -1  -6  -9 75.2627 19.4046   5
  -1   6   9 52.9528 26.1343   4
   1  -6   9 73.3253 25.2934   3
  -1   6   9 79.0127 22.1805   3
   1  -6   9 19.4563 29.9122   2
   1  -6   8 54.0888 18.6677   1
   1   6  -8 206.547 37.7309   6
   1  -6   8 163.420 62.8080   2
  -1  -6  -8 91.7989 26.0002   5
  -1   6   8 163.322 39.3113   4
  -1   6   8 187.592 33.5298   3
   1  -6   8 190.304 34.2477   3
   1   6  -7 145.324 32.2446   6
  -1  -6  -7 99.4077 28.1995   6
  -1   6   7 133.743 34.3014   4
  -1  -6  -7 96.3798 25.4677   5
   1  -6   7 152.960 29.8499   3
   1  -6   7 19.4823 11.7130   1
   1  -6   6 140.828 29.8798   3
  -1  -6  -6 108.357 28.5920   6
   1  -6   6 246.223 69.5800   2
  -1  -6  -6 145.738 28.4149   5
   1  -6   6 118.080 22.4548   4
   1  -6   6 14.5315 9.27725   1
   1   6  -5-7.85039 11.8483   6
  -1  -6  -5 6.38730 12.4453   6
   1  -6   5 19.5805 34.1238   2
  -1   6   5-7.77060 11.7279   4
   1  -6   5-3.94226 9.08863   4
   1  -6   5 5.12584 9.98744   3
  -1   6   4-6.33035 11.0348   5
  -1  -6  -4 6.71254 13.0812   6
  -1  -6  -4-5.32210 13.1191   5
   1   6  -4 7.61141 11.4901   6
   1  -6   4 14.7278 12.8356   3
  -1  -6  -3 209.552 39.9563   6
  -1   6   3 271.232 43.0523   5
   1  -6   3 197.049 59.9046   2
  -1  -6  -3 194.618 36.3475   5
  -1   6   3 201.079 40.5485   4
   1   6  -3 148.432 38.5201   6
   1  -6   3 149.527 30.2228   3
  -1   6   2 54.6754 22.1008   4
  -1  -6  -2 67.9539 20.0208   5
   1  -6   2 74.5306 39.3162   2
  -1   6   2 64.4262 21.6475   5
   1  -6   2 42.2706 17.1866   3
  -1  -6  -1 92.5093 23.8411   4
   1  -6   1 47.7846 18.5282   3
  -1  -6  -1 61.8934 19.2808   5
  -1   6   1 105.726 27.2908   4
  -1   6   0 200.677 40.4284   4
  -1  -6   0 269.822 45.0289   4
  -1   6   0 228.780 44.1974   5
  -1   6  -1 123.411 29.8746   5
   1  -6  -1 81.7490 31.9843   2
  -1   6  -1 37.7813 21.5164   4
  -1  -6   1 97.2934 27.3019   4
  -1  -6   1 105.306 27.0072   3
   1  -6  -2 65.1334 28.5820   2
   1  -6  -2 52.6527 17.9658   3
  -1  -6   2 46.1915 19.7929   3
  -1  -6   2 83.1223 24.8380   4
  -1   6  -2 30.0235 21.3504   5
   1  -6  -2 72.3680 23.3456   6
  -1   6  -3 193.586 45.1807   5
   1  -6  -3 206.656 42.1559   6
  -1   6  -3 250.283 45.3134   6
   1  -6  -3 125.013 39.8482   2
  -1  -6   3 243.482 39.9519   4
  -1  -6   3 240.034 41.2315   3
   1  -6  -3 280.058 41.4833   3
   1  -6  -4-7.72398 11.6690   2
  -1   6  -4 16.0637 15.6582   6
   1   6   4-7.44806 9.19289   3
  -1  -6   4 21.3624 15.4431   4
  -1   6  -4-8.30459 14.4820   5
   1  -6  -4 6.98261 10.5513   6
   1  -6  -5 7.01224 10.5834   6
  -1   6  -5-8.08219 14.0853   6
   1  -6  -5 7.09370 10.7064   2
   1   6   5 7.37738 11.1345   3
  -1  -6   5-5.63159 9.81456   3
  -1   6  -6 82.7429 13.2811   1
  -1   6  -6 150.726 34.3718   5
   1  -6  -6 92.1587 28.4819   6
  -1   6  -6 186.314 37.8346   6
  -1  -6   6 64.1894 20.9267   4
   1   6   6 118.284 32.2590   3
  -1  -6   6 144.084 27.5047   3
  -1   6  -7 95.5354 16.1911   1
  -1   6  -7 83.5671 25.8527   5
   1  -6  -7 113.518 29.0450   6
  -1   6  -7 96.5241 30.2382   6
   1  -6  -7 140.815 29.7990   2
  -1  -6   7 119.594 24.0253   4
   1   6   7 115.837 28.2057   3
  -1  -6   7 66.3047 21.7769   3
  -1   6  -8 102.941 19.5293   1
  -1  -6   8 50.4128 13.6216   1
  -1   6  -8 170.498 34.1735   5
   1  -6  -8 221.770 38.6542   6
  -1   6  -8 134.812 31.8685   6
   1  -6  -8 186.348 35.7801   2
  -1  -6   8 176.636 28.8767   4
  -1  -6   8 157.435 27.8244   3
  -1   6  -9 98.0856 19.1900   1
  -1  -6   9 44.6843 11.5387   1
  -1   6  -9 86.4968 26.9766   6
  -1   6  -9 67.8702 23.4124   5
   1  -6  -9 78.4884 25.3117   6
   1  -6  -9 68.4831 21.6480   2
  -1  -6   9 42.0414 15.4348   4
  -1  -6   9 10.1541 12.6693   3
  -1   6 -10 38.2913 18.0211   6
  -1   6 -10 52.9350 20.2970   5
  -1  -6  10 49.1835 13.1061   1
  -1   6 -10 29.4222 13.1912   1
   1   6  10 79.3233 28.7268   4
  -1  -6  10 36.1020 14.0108   4
   1   6  10 21.3702 16.8148   3
  -1  -6  10 25.0939 15.5737   3
   1  -6 -11 2.05500 5.24091   1
   1  -6 -11 27.7188 15.3352   6
  -1   6 -11 19.8948 14.2185   5
  -1   6 -11 21.8480 15.6025   6
   1   6  11 16.2081 14.1874   4
   1   6  11 14.0085 13.7138   3
  -1  -6  11 15.2394 11.7884   3
  -1   6 -12 19.9335 13.3663   5
   1  -6 -12 26.2035 15.5061   6
  -1   6 -12 49.6460 18.8356   6
   1  -6 -12 40.9816 16.6939   5
   1   6  12 16.5508 16.4631   4
   1   6  12 27.4815 18.2649   3
  -1  -6  12 51.9472 18.4087   3
  -1   6 -13 67.0842 22.6615   5
   1  -6 -13 69.4447 19.7516   6
  -1   6 -13 27.2371 15.6970   6
   1  -6 -13 63.2788 19.4017   5
   1   6  13 126.453 34.9615   4
   1   6  13 93.9078 24.8180   3
  -1  -6  13 52.5111 19.7759   3
   1  -6 -14 95.4133 22.6841   6
  -1   6 -14 164.419 34.8102   5
  -1   6 -14 120.449 29.2407   6
   1  -6 -14 99.5226 22.7885   5
   1   6  14 128.238 36.4408   4
   1   6  14 145.905 31.2306   3
  -1  -6  14 115.601 27.4095   3
   1  -6 -15-4.21405 9.71833   6
  -1   6 -15 6.58346 11.4759   6
   1  -6 -15 4.31360 10.6342   5
   1   6  15-8.61364 10.6175   4
   1   6  15 13.3263 12.9851   3
  -1  -6  15 5.68696 11.0835   3
   1  -6 -16 99.5910 21.1802   5
   1   6  16 78.1404 30.4629   4
  -1   6 -16 99.3304 29.5314   5
  -1   6 -16 39.3170 19.0492   6
   1  -6 -16 108.638 22.8968   6
   1   6  16 106.447 26.6079   3
  -1  -6  16 95.9292 28.8734   3
   1  -6 -17 4.12294 8.84827   5
   1   6  17 8.59523 15.0076   4
  -1   6 -17 36.5227 19.1171   5
  -1   6 -17 19.7072 15.1726   6
   1  -6 -17 3.76452 8.72772   6
   1   6  17 19.6533 12.7977   3
  -1  -6  17 12.9531 13.8544   3
   1  -6 -18 17.7704 9.40056   6
  -1  -6  18 14.3159 14.0203   3
   1   6  18 26.4359 16.3514   3
   1  -6 -18 12.0118 9.97157   5
   1  -6 -19 23.7368 10.8268   6
  -1  -6  19 29.7032 19.5074   2
   1   6  19 32.7453 17.2282   3
  -1  -6  19 7.39464 9.31426   3
   1   6  19 8.13196 10.2049   4
  -1   6 -20 40.4868 15.6787   6
  -1  -6  20 13.9465 13.7267   2
   1   6  20 19.9687 14.3408   3
  -1  -6  20 15.3675 13.5325   3
   1  -6 -20 26.9529 12.2538   5
   1   6  20-7.77721 11.8993   4
   1  -6 -21-3.27793 8.07991   6
  -1   6 -21-6.82417 11.8935   6
  -1  -6  21-6.67241 11.6290   2
   1   6  21-6.77955 13.2103   3
  -1  -6  21 7.94906 13.8538   3
   1  -6 -21 3.92994 7.65843   5
   1   6  21-7.36249 9.07381   4
  -1   6 -22 171.876 33.1474   6
   1  -6 -22 118.879 22.4130   6
  -1  -6  22 150.498 32.4858   2
  -1  -6  22 168.478 38.7060   3
   1  -6 -22 93.3487 22.4718   5
   1   6  22 136.907 31.9257   4
   1  -6 -23 9.98267 8.23742   6
   1   6  23 7.07679 8.75490   3
  -1  -6  23 5.89068 12.5968   2
   1  -6 -24 43.4961 14.3073   6
   1   6  24 57.3502 21.1406   3
   1  -6 -25 10.2386 8.45619   6
   1   6  25 7.21385 8.93205   3
   1   7 -19 3625.71 353.839   6
   1  -7  18 7.47844 11.2869   2
  -1   7  18-6.94636 10.4839   4
  -1  -7 -18 4.50744 6.80290   5
   1   7 -18-6.00074 10.4577   6
   1  -7  18-10.4252 9.08419   3
  -1  -7 -17 2688.55 350.866   5
   1  -7  17 5484.51 385.637   2
   1  -7  17 3493.89 375.938   3
   1   7 -17 4953.71 369.037   6
   1  -7  16 36.5506 21.1958   2
  -1   7  16 29.5995 15.9669   4
  -1  -7 -16 18.7455 12.4723   5
   1   7 -16 29.1969 14.5808   6
   1  -7  16 30.3203 23.4177   3
  -1  -7 -15 9148.77 941.069   5
  -1   7  15 8436.27 950.907   4
   1  -7  15 10335.2 966.182   3
   1   7 -15 11633.3 951.517   6
   1  -7  14 33.9891 26.2221   2
   1   7 -14 23.3029 13.6285   6
   1  -7  14 27.8195 22.9715   3
  -1  -7 -14 32.6900 15.4006   5
  -1   7  14 7.32466 9.31777   4
   1  -7  13 36.9386 26.3385   2
   1   7 -13 5.91714 7.49712   6
   1  -7  13 35.6379 19.0962   3
  -1   7  13 14.6680 14.3958   4
  -1  -7 -13 22.3998 11.1781   5
   1  -7  12 27.3375 23.8635   2
   1   7 -12 12.0341 11.8097   6
   1  -7  12 16.7916 16.4204   3
  -1  -7 -12 13.6794 11.3277   5
  -1   7  12 21.8776 14.2800   4
   1  -7  11 135.471 46.1910   2
   1   7 -11 100.196 26.3532   6
   1  -7  11 82.0922 27.3096   3
  -1  -7 -11 79.6898 21.3572   5
  -1   7  11 108.222 28.6380   4
  -1  -7 -10-4.37300 7.62802   6
  -1   7  10-7.10158 12.3805   4
   1   7 -10-6.40994 13.6854   6
   1  -7  10 7.04177 13.7244   3
  -1  -7  -9 3320.49 307.943   5
  -1   7   9 3382.27 319.252   4
   1  -7   9 2738.00 312.684   3
  -1  -7  -9 2943.69 305.644   6
  -1  -7  -8-4.60570 11.3513   5
  -1   7   8 6.63222 10.0097   4
   1  -7   8 17.9694 27.1205   2
  -1  -7  -8-5.28557 9.21140   6
   1  -7   8 5.91415 8.92599   3
  -1  -7  -7 2318.37 210.718   5
   1  -7   7 2272.48 262.069   2
  -1  -7  -7 2093.83 221.785   2
  -1   7   7 1822.16 212.839   4
   1  -7   7 1900.35 211.687   3
   1   7  -7 2218.52 218.548   6
  -1  -7  -7 2064.69 212.223   6
   1   7  -6-6.92411 15.9647   6
  -1  -7  -6 5.86533 13.5241   6
   1  -7   6 17.5235 26.4485   2
  -1  -7  -6-4.77215 11.0042   5
  -1   7   6-6.44881 9.73561   4
  -1  -7  -6 8.95821 17.4561   2
   1  -7   6-5.20530 11.1126   3
  -1   7   5 25213.5 2601.96   4
   1  -7   5 31058.5 2660.13   2
   1   7  -5 32384.0 2610.99   6
  -1  -7  -5 27712.0 2602.05   6
  -1  -7  -5 28763.9 2598.96   5
  -1  -7  -4 36.3388 17.6035   6
  -1  -7  -4 15.0156 14.5862   5
  -1   7   4 24.8660 14.4540   4
   1  -7   4 15.2209 26.5924   2
   1   7  -4 13.7226 14.7645   6
   1  -7   4 19.1791 15.1805   3
   1   7  -3 67.0679 22.2315   6
  -1  -7  -3 30.2377 17.4743   5
  -1   7   3 30.7512 17.4153   4
  -1  -7  -3 43.8576 17.6847   4
   1  -7   3 55.4867 17.5585   3
  -1   7   2 10.7808 8.13962   5
   1  -7   2-12.6492 22.0459   2
  -1  -7  -2 10.5803 13.0407   5
  -1   7   2 6.08898 9.19350   4
  -1  -7  -2-5.46967 6.74527   4
   1  -7   2-4.57192 9.76181   3
  -1   7   1 883.285 100.085   5
  -1  -7  -1 1028.00 101.622   5
   1  -7   1 1128.08 129.522   2
  -1  -7  -1 805.151 97.8747   4
  -1  -7  -1 888.770 102.639   3
   1  -7   1 638.325 92.0904   3
   1  -7   0 10.0726 15.2029   2
  -1  -7   0-5.36528 13.2242   5
  -1  -7   0 5.50504 9.59509   4
   1  -7   0-4.39171 8.55836   3
  -1  -7   0-6.30768 13.4641   3
  -1   7  -1 917.480 101.995   5
   1  -7  -1 677.903 108.018   2
   1  -7  -1 789.943 102.183   6
   1  -7  -1 868.792 96.8457   3
  -1  -7   1 1018.74 107.174   3
  -1   7  -2-5.71338 11.1323   5
   1  -7  -2 6.28816 10.9587   6
   1  -7  -2 8.35960 16.2883   2
  -1  -7   2-5.25787 9.16316   4
   1  -7  -2-4.65097 9.92715   3
  -1  -7   2 11.9021 10.3712   3
  -1  -7   2-5.48464 13.5175   5
  -1   7  -3 68.3296 22.9460   5
   1  -7  -3 66.7932 19.9522   6
  -1  -7   3 50.3910 19.0240   4
  -1  -7   3 84.2819 24.1969   3
   1  -7  -3 48.2751 17.3083   3
  -1   7  -4 36.1513 18.4743   5
   1  -7  -4 49.5087 22.4563   2
  -1  -7   4 4.78379 12.9194   4
   1  -7  -4 29.9921 16.0363   3
  -1  -7   4 58.1865 19.2795   3
  -1   7  -5 30041.0 2618.08   5
   1  -7  -5 25644.8 2617.14   2
  -1  -7   5 28591.7 2610.70   4
  -1   7  -5 32465.6 2625.94   6
   1  -7  -5 28461.0 2612.84   3
  -1  -7   5 27644.8 2611.25   3
  -1   7  -6-7.03553 13.7084   6
   1  -7  -6-6.44201 9.72267   2
  -1   7  -6-6.65763 10.0481   5
   1  -7  -6 6.04503 9.12352   6
  -1  -7   6 4.47026 9.54138   4
   1   7   6-6.52609 15.0455   3
  -1  -7   6 4.75326 9.26148   3
   1  -7  -7 2128.61 214.426   6
   1  -7  -7 2051.19 214.655   2
   1   7   7 2117.63 215.672   3
  -1   7  -7 2550.19 221.796   5
  -1  -7   7 1846.30 207.335   3
   1   7   8 12.3634 14.2644   3
   1  -7  -8 5.72620 8.66362   6
  -1  -7   8 4.67936 10.0061   3
  -1   7  -9 3658.17 344.851   6
   1  -7  -9 3299.28 336.754   6
   1   7   9 3296.80 339.169   3
  -1  -7   9 3124.48 332.857   3
   1  -7 -10-5.15488 10.0440   6
  -1   7 -10 7.65602 13.3425   5
  -1   7 -10-6.56115 9.90248   6
   1  -7 -10-4.00581 7.80511   5
   1   7  10 6.03109 12.8729   3
  -1  -7  10 9.23090 11.3753   3
  -1   7 -11 116.356 28.9315   5
   1  -7 -11 78.8156 21.8397   6
  -1   7 -11 95.7142 26.0281   6
   1  -7 -11 124.288 23.2734   5
   1   7  11 105.967 27.3484   3
  -1  -7  11 98.4179 22.5164   3
  -1   7 -12 27.6467 18.1154   5
   1  -7 -12 4.70976 10.9370   6
   1   7  12 17.6160 14.5315   3
  -1   7 -12 18.6755 14.4115   6
   1  -7 -13 3.81326 8.14748   5
   1  -7 -13-4.49767 10.3757   6
  -1   7 -13 6.84584 15.7869   5
   1   7  13 5.96390 10.4001   3
  -1   7 -13 12.3390 12.0267   6
   1  -7 -14 34.2302 13.9548   5
   1  -7 -14 16.5749 11.1961   6
  -1   7 -14 48.4659 19.9540   6
  -1   7 -15 12604.6 1044.10   6
   1   7  15 10469.3 1045.06   4
   1  -7 -15 10336.2 1030.58   5
   1   7  15 11126.9 1040.35   3
  -1  -7  15 12996.8 1057.81   2
   1  -7 -16 18.2009 11.1371   5
   1   7  16 6.94711 12.2425   4
   1   7  16 23.1690 14.3908   3
  -1   7 -16 29.0211 15.2812   6
   1  -7 -16 22.0700 10.2972   6
   1  -7 -17 4759.31 428.477   5
   1   7  17 3701.40 437.321   4
  -1  -7  17 5333.51 448.039   2
   1   7  17 4770.98 438.135   3
   1  -7 -17 4241.18 427.046   6
  -1   7 -17 4804.25 438.259   6
   1  -7 -18 6.73897 8.83473   6
  -1   7 -18 5.81807 8.80757   6
   1   7  18-5.84716 10.2130   3
  -1  -7  18 6.73315 13.1370   2
   1  -7 -18 10.4848 8.08631   5
   1   7  18 13.5990 13.2661   4
   1   7  19 3075.07 303.722   3
   1  -7 -19 3093.58 293.230   6
   1   7  20 11.8506 11.5789   3
   1  -7 -20 9.15092 8.02260   6
   1   7  21 204.457 37.9602   3
   1   7  22 24.4297 16.1180   3
   1   8 -14 110.038 24.9088   6
   1   8 -13 53.1718 17.7365   6
  -1   8  13 34.9730 17.2573   4
  -1  -8 -13 37.7964 13.7162   5
   1  -8  12-11.6410 17.5788   2
   1   8 -12 10.6966 9.33877   6
  -1  -8 -12 4.07102 7.95341   5
  -1   8  12 11.5936 12.3864   4
   1  -8  11 12.6706 22.0954   2
   1   8 -11 10.9367 12.6311   6
  -1  -8 -11 8.38406 8.98158   5
  -1   8  11 5.74836 10.0483   4
   1  -8  10 27.1070 20.7298   2
   1   8 -10 50.5372 18.6135   6
  -1  -8 -10 38.8087 14.9352   5
  -1   8  10 22.7800 15.2617   4
   1  -8   9 14.1771 17.5193   2
   1   8  -9 22.9547 13.2944   6
  -1  -8  -9 8.47794 9.14146   5
  -1   8   9 16.7854 13.8515   4
   1  -8   8 144.327 46.8710   2
   1   8  -8 52.7723 22.5001   6
  -1  -8  -8 178.594 28.3460   5
  -1   8   8 122.322 27.8307   4
   1  -8   7 71.3889 37.5092   2
   1   8  -7 41.9292 19.8814   6
  -1  -8  -7 49.5357 18.3639   5
  -1   8   7 22.1530 15.7089   4
  -1  -8  -6 63.5081 19.9148   4
   1   8  -6 66.2658 21.1544   6
  -1  -8  -5-5.38657 10.4957   6
   1  -8   5 12.9307 19.5159   2
  -1  -8  -5-4.75526 10.1500   5
  -1  -8  -5 4.88471 10.4263   4
   1   8  -5 5.98830 9.03822   6
  -1  -8  -4 16.5990 12.7756   3
  -1  -8  -4-5.43304 9.49486   6
   1  -8   4 11.9571 25.5312   2
  -1  -8  -4 9.96997 15.0639   5
  -1  -8  -4 4.86265 8.50392   4
  -1  -8  -4 16.8503 20.7768   2
  -1  -8  -3 72.3373 23.0750   3
  -1  -8  -3 141.485 27.5737   6
   1  -8   3 78.1787 36.2902   2
  -1  -8  -3 107.721 26.5541   5
  -1  -8  -3 112.100 23.1668   4
  -1  -8  -3 65.3546 28.5274   2
  -1  -8  -2 79.5648 23.0650   3
  -1  -8  -2 66.0515 20.2381   6
   1  -8   2 81.2437 31.3242   2
  -1  -8  -2 73.9503 23.4511   5
  -1  -8  -2 68.9451 19.7835   4
  -1  -8  -2 41.5476 27.9065   2
  -1  -8  -1 22.0845 16.1010   3
  -1  -8  -1 22.8368 16.6398   6
   1  -8   1 23.5951 13.7690   6
   1  -8   1 46.1464 25.5226   2
  -1  -8  -1 50.6725 19.1230   5
  -1  -8  -1 4.91047 8.82500   4
  -1  -8  -1 11.3416 22.2033   2
  -1  -8   0 105.901 27.3052   6
   1  -8   0 136.363 30.8218   6
  -1  -8   0 145.171 31.4002   5
  -1  -8   0 144.705 28.5023   4
  -1  -8   0 121.308 29.3125   3
   1  -8  -1 15.4626 16.5498   2
   1  -8  -1 17.0780 12.2155   6
  -1   8  -1 14.3605 11.8647   5
  -1  -8   1 9.42807 10.9406   4
  -1  -8   1 13.7321 29.3371   2
  -1  -8   2 59.0418 34.6147   2
  -1   8  -2 62.5434 20.6597   5
   1  -8  -2 59.8672 20.0008   6
   1  -8  -2 114.797 28.6690   2
  -1   8  -3 88.4269 21.1842   5
   1  -8  -3 74.6442 20.3118   6
  -1  -8   3 46.4737 30.9305   2
  -1  -8   3 75.2591 20.3767   3
   1  -8  -3 48.0007 21.7732   2
  -1   8  -4 14.8482 12.2324   5
   1  -8  -4 5.28239 8.02453   6
  -1  -8   4-15.8054 23.8718   2
  -1  -8   4 13.9650 11.5090   3
   1  -8  -4 6.52184 9.88534   2
  -1  -8   5 4.44645 10.2547   3
   1  -8  -5 10.4460 12.8756   6
  -1   8  -5-5.13046 11.8312   5
  -1  -8   5-15.6583 13.6470   2
  -1  -8   6 66.1989 16.9560   3
  -1   8  -6 36.2843 16.9269   5
   1  -8  -6 40.8904 16.7089   6
  -1  -8   6 60.3272 35.0752   2
  -1  -8   7 43.2036 14.3185   3
  -1  -8   7 28.3789 28.0206   2
  -1   8  -7 73.4007 21.4261   5
   1  -8  -7 46.1803 17.9065   6
   1  -8  -8 126.965 25.8477   6
  -1   8  -8 87.6185 23.8092   5
  -1   8  -8 144.167 29.5205   6
  -1  -8   8 78.6642 35.5435   2
  -1  -8   8 99.4813 22.6904   3
   1  -8  -8 88.7006 19.3768   5
  -1   8  -9 17.0661 13.3828   6
   1  -8  -9 31.8303 12.6117   5
  -1  -8   9 47.8940 27.7323   2
  -1  -8   9 30.4105 14.9014   3
   1  -8 -10 30.5839 14.0096   6
  -1   8 -10 38.9566 15.5887   6
   1  -8 -10 24.5176 11.3548   5
  -1  -8  10 30.8277 15.1240   3
  -1  -8  10 65.1398 26.9035   2
  -1  -8  11-9.81638 17.1074   2
  -1   8 -11 16.1730 14.0927   6
   1  -8 -11-3.49117 8.04865   5
   1  -8 -11 4.18783 9.65476   6
   1   8  11-5.15983 7.78753   3
  -1  -8  11-4.40444 9.40091   3
  -1   8 -12 5.26963 10.2764   6
   1  -8 -12 13.3449 9.65115   5
   1   8  12 5.05968 7.64823   3
  -1  -8  12-4.48301 10.3440   3
   1  -8 -12-4.03149 9.30407   6
   1   8  13 34.7930 14.5185   3
  -1  -8  13 32.6360 13.0188   3
   1  -8 -13 7.76507 9.79841   6
   1   8  14 89.0176 23.6872   3
   1  -8 -14 64.9471 17.2318   6
  -1  -8  14 111.704 24.7970   3
   1  -8 -15-3.38060 6.59403   6
   1  -8 -16 71.4273 16.7909   6
  -1  -9  -7 699.774 84.2378   5
  -1  -9  -6 12.9465 9.29168   4
  -1  -9  -6 14.2105 13.7439   5
  -1  -9  -5 9902.56 915.338   4
  -1  -9  -4-4.33791 8.46131   4
   1  -9   3 41.4309 20.7639   2
   1  -9   2-7.69888 16.4474   2
   1  -9   1 365.105 58.6600   2
   1  -9   0-6.84686 11.9324   2
  -1  -9   0 8.37161 10.3165   2
   1  -9  -1 386.866 53.5727   6
  -1  -9   1 424.145 68.8430   2
  -1  -9   2-3.99083 7.78091   3
   1  -9  -2-4.69623 9.15459   6
  -1  -9   2 9.65549 20.6107   2
  -1  -9   3 47.9016 15.3550   3
  -1  -9   3 40.8352 23.9150   2
   1  -9  -4-4.60152 8.01929   6
  -1  -9   4 4.00169 8.54128   3
   1  -9  -5 10606.9 851.666   6
  -1  -9   5 8157.93 844.653   3
  -1  -9   6 7.94731 8.51190   3
  -1  -9   7 573.486 68.1919   3
   2   0   0 810406. 66571.6   1
  -2   0   0 712969. 66538.2   6
   2   0   0 749708. 66538.7   6
  -2   0   0 745551. 66546.3   5
   2   0   0 711451. 66538.0   5
   2   0   0 730330. 66554.1   2
  -2   0   0 749965. 66553.9   4
   2   0   0 716469. 66545.6   4
   2   0   0 703709. 66545.2   3
  -2   0   0 741126. 66541.9   3
  -2   0   0 753542. 66577.0   1
   2   0   0 749454. 66569.6   1
   2   0  -1 1318.12 183.761   1
  -2   0   1 1708.00 195.794   1
   2   0   1 1234.08 185.772   1
  -2   0  -1 1593.82 196.417   1
  -2   0  -1 1731.43 195.155   1
   2   0  -1 1732.77 195.768   1
   2   0   1 1343.47 182.549   1
  -2   0   1 1898.49 174.884   6
   2   0   1 1874.48 170.346   6
  -2   0  -1 1583.02 174.006   5
   2   0   1 1311.58 160.954   5
  -2   0   1 1371.67 165.661   5
   2   0  -1 1365.78 162.412   5
   2   0   1 1467.24 170.538   4
  -2   0   1 1708.52 187.323   4
  -2   0  -1 1570.36 179.603   4
  -2   0  -1 1618.66 172.558   3
  -2   0   1 1496.49 165.586   3
   2   0  -1 1740.63 184.821   2
   2   0   2 463.949 83.0518   1
  -2   0  -2 449.321 89.9580   1
   2   0  -2 346.965 75.2616   1
  -2   0  -2 488.774 87.4776   1
  -2   0   2 486.744 83.5729   1
  -2   0   2 381.177 74.5459   1
   2   0   2 505.097 67.1285   6
   2   0  -2 531.789 69.6010   6
   2   0   2 371.237 63.4359   5
  -2   0  -2 482.737 76.8091   5
   2   0  -2 474.998 65.8829   5
   2   0   2 602.370 89.5356   2
   2   0   2 562.802 71.7207   4
  -2   0  -2 539.950 78.3443   4
  -2   0   2 707.094 94.7189   4
  -2   0   2 461.266 67.0914   3
  -2   0  -2 625.174 81.1704   3
   2   0  -2 486.716 79.1999   2
   2   0   2 444.148 75.6921   3
  -2   0   3 24.1519 25.8513   1
   2   0   3 32.5694 21.2460   1
   2   0  -3 11.0082 13.7097   1
  -2   0  -3 13.4179 16.6535   1
  -2   0   3 10.1492 17.7983   1
  -2   0  -3 38.9555 22.7166   1
   2   0   3 4.34101 10.2026   6
   2   0  -3 24.5258 16.1506   6
   2   0   3 55.6175 35.0038   2
   2   0  -3 16.8736 18.1166   2
  -2   0  -3 16.5596 16.2542   5
  -2   0  -3 41.0936 20.3528   4
   2   0   3 13.5290 15.7208   4
   2   0   3 10.2815 23.7862   3
  -2   0  -3 53.7293 28.2041   3
  -2   0   4 2498.08 280.137   1
   2   0  -4 2701.76 276.512   1
  -2   0  -4 2442.86 286.429   1
   2   0  -4 2360.61 275.118   1
  -2   0   4 2782.95 277.524   1
  -2   0  -4 2946.88 289.834   1
   2   0  -4 2248.62 258.204   6
   2   0   4 2485.97 248.385   6
  -2   0  -4 3003.68 260.919   6
   2   0  -4 2214.05 251.727   5
  -2   0  -4 2506.91 265.617   5
  -2   0   4 2974.33 263.697   5
   2   0   4 2846.74 284.929   2
  -2   0   4 2042.84 271.287   4
  -2   0  -4 2547.39 266.333   4
   2   0   4 2700.12 276.311   3
   2   0   4 2464.18 258.861   4
  -2   0  -4 2593.02 276.618   3
   2   0  -4 2392.46 265.421   2
  -2   0   4 3043.57 264.356   3
   2   0  -5 72.7987 31.5449   1
  -2   0  -5 12.0336 21.1996   1
  -2   0   5 11.7488 20.7088   1
   2   0   5 57.1283 26.5231   1
  -2   0   5 40.7880 28.2687   1
   2   0   5 42.3523 30.2917   1
  -2   0  -5 38.5568 31.8273   1
   2   0  -5 26.2170 19.1941   6
  -2   0  -5 40.1867 16.1206   6
   2   0   5 24.8258 14.3041   6
   2   0  -5 30.2048 14.8757   5
   2   0   5 35.1991 32.4791   2
   2   0  -5 44.7770 21.7896   2
  -2   0  -5 8.15103 16.1819   5
  -2   0  -5 43.0305 21.8692   4
  -2   0   5 22.2150 25.7947   4
  -2   0   5 25.0823 21.3881   3
   2   0   5 76.5275 33.1454   3
   2   0   6 18211.6 1765.67   1
   2   0  -6 20195.9 1763.07   1
   2   0   6 21537.8 1780.09   1
  -2   0  -6 18686.7 1762.05   1
  -2   0   6 19546.8 1756.28   1
   2   0  -6 16915.3 1761.25   1
  -2   0  -6 19752.1 1737.27   6
   2   0   6 19557.1 1729.50   6
   2   0  -6 19569.8 1744.23   6
  -2   0  -6 17611.3 1747.78   5
   2   0  -6 16709.9 1730.80   5
   2   0   6 18988.7 1764.03   2
  -2   0  -6 19419.4 1741.20   4
  -2   0   6 14320.8 1757.44   4
  -2   0  -6 19709.2 1745.70   4
   2   0   6 20598.3 1764.82   3
  -2   0   6 19970.5 1742.73   3
   2   0  -6 19804.0 1745.10   2
  -2   0   7 493.592 84.4176   1
   2   0  -7 559.531 85.8416   1
   2   0   7 601.361 87.6483   1
  -2   0  -7 575.246 88.6931   1
  -2   0   7 514.749 82.1492   1
   2   0   7 581.526 93.5579   1
   2   0  -7 665.047 93.7546   1
  -2   0  -7 578.710 73.1481   6
   2   0   7 528.431 64.7588   6
   2   0  -7 502.532 75.7162   6
  -2   0  -7 550.954 81.7131   5
  -2   0   7 595.637 73.3525   5
   2   0  -7 622.082 71.8459   5
   2   0   7 580.918 91.8376   2
  -2   0   7 389.582 81.0006   4
  -2   0   7 403.694 72.4963   3
   2   0  -7 766.611 85.1203   2
   2   0   7 476.946 87.8721   3
   2   0   8 5064.54 505.537   1
   2   0  -8 4790.00 493.062   1
  -2   0  -8 4795.66 497.407   1
  -2   0   8 4745.78 495.501   1
  -2   0  -8 5135.49 503.355   1
   2   0   8 5238.67 494.661   1
   2   0  -8 4651.74 498.166   1
  -2   0   8 5320.94 495.976   1
  -2   0  -8 4643.76 473.885   6
   2   0   8 4434.18 464.926   6
   2   0  -8 5168.31 486.038   6
  -2   0   8 5310.54 476.849   5
  -2   0  -8 5606.43 495.257   5
   2   0  -8 4623.03 472.903   5
   2   0   8 6390.04 514.068   2
  -2   0   8 5215.14 505.859   4
  -2   0  -8 5141.17 481.929   4
   2   0   8 4969.76 502.935   3
   2   0  -8 5146.87 480.386   2
  -2   0   9 1156.49 144.237   1
   2   0   9 1084.58 148.059   1
  -2   0  -9 865.404 137.987   1
   2   0  -9 1161.72 140.897   1
   2   0   9 1231.37 141.198   1
   2   0  -9 1385.41 152.614   1
  -2   0   9 1163.43 141.286   1
  -2   0  -9 1062.46 126.410   6
   2   0  -9 1373.37 140.913   6
   2   0  -9 1136.44 125.722   5
  -2   0   9 908.037 141.496   4
   2   0   9 1046.30 151.851   3
  -2   0  -9 949.926 127.611   4
   2   0  -9 1341.48 133.783   2
   2   0  10 253734. 23546.9   1
   2   0  10 266297. 23531.8   1
  -2   0 -10 244853. 23538.0   1
   2   0 -10 243561. 23532.9   1
  -2   0  10 267311. 23539.6   1
  -2   0 -10 261306. 23540.3   1
   2   0 -10 257068. 23540.7   1
  -2   0  10 281068. 23538.6   1
   2   0 -10 277293. 23529.7   6
  -2   0 -10 255403. 23517.5   6
  -2   0 -10 260361. 23532.6   5
   2   0 -10 253338. 23510.0   5
   2   0  10 271647. 23547.6   2
  -2   0  10 230556. 23539.6   4
   2   0  10 274738. 23553.5   3
   2   0 -10 262628. 23517.7   2
   2   0 -11 29.7433 24.4670   1
   2   0  11 9.31083 18.1845   1
  -2   0 -11 11.6203 20.2896   1
  -2   0 -11 34.9835 32.1568   1
   2   0 -11 36.5984 28.1527   1
  -2   0  11 10.2187 21.8466   1
   2   0  11 38.4983 25.0350   1
  -2   0 -11-7.13050 15.2705   6
   2   0 -11 9.35299 21.5987   6
   2   0 -11 37.1939 22.9511   2
   2   0  11 24.3205 25.9850   2
   2   0 -11-4.55010 11.2833   5
  -2   0 -11 10.1792 17.7836   5
  -2   0  11 24.5950 23.9934   4
   2   0  11-14.5280 28.3344   3
   2   0  12 30683.6 2899.31   1
  -2   0  12 36074.6 2897.07   1
   2   0 -12 33921.5 2890.54   1
   2   0  12 32510.5 2887.92   1
  -2   0 -12 32117.6 2896.25   1
  -2   0  12 30300.5 2895.45   1
  -2   0 -12 31088.6 2895.34   1
   2   0 -12 36041.4 2904.61   1
  -2   0 -12 34858.3 2881.29   6
   2   0 -12 24270.2 2874.13   6
   2   0 -12 31525.5 2863.20   5
  -2   0 -12 28064.7 2883.17   5
   2   0  12 28277.3 2892.99   2
  -2   0  12 31179.3 2899.00   4
  -2   0  12 30493.7 2920.48   3
   2   0  12 30844.7 2908.72   3
   2   0 -12 33900.7 2872.22   2
  -2   0  13 139.176 44.0310   1
   2   0 -13 200.640 47.1577   1
  -2   0 -13 209.031 51.4566   1
  -2   0 -13 213.381 51.8768   1
   2   0 -13 152.632 48.2215   1
   2   0  13 93.9234 40.0502   1
  -2   0 -13 223.686 44.2359   6
   2   0 -13 258.614 40.1283   2
   2   0  13 82.5325 38.7770   2
  -2   0 -13 122.475 37.7287   5
   2   0 -13 122.255 27.5222   5
  -2   0  13 214.220 53.7543   4
   2   0  13 153.669 55.7302   3
  -2   0  13 186.109 62.6014   3
  -2   0 -14 27125.4 2097.72   1
  -2   0 -14 24794.0 2101.20   1
   2   0  14 28509.7 2090.22   1
   2   0 -14 25930.3 2087.46   1
  -2   0  14 27486.2 2092.51   1
  -2   0 -14 26602.7 2080.24   6
   2   0 -14 16050.8 2065.92   6
   2   0 -14 22390.1 2058.94   5
  -2   0 -14 16384.8 2067.52   5
   2   0  14 16793.3 2075.96   2
  -2   0  14 25367.5 2100.85   4
   2   0  14 20837.0 2098.96   3
  -2   0  14 17369.5 2108.45   3
   2   0 -14 25510.0 2063.20   2
   2   0  15 53.1293 31.4203   1
  -2   0 -15 133.394 42.4335   1
  -2   0  15 27.3591 27.4705   1
   2   0 -15 121.023 35.7752   1
   2   0 -15 107.330 39.3391   1
  -2   0  15 22.4448 20.6569   1
   2   0  15 86.1044 40.0987   1
  -2   0 -15 82.8699 30.7481   6
   2   0 -15 77.9057 28.9949   6
   2   0  15 22.2089 20.4624   2
   2   0 -15 91.8609 23.5397   2
  -2   0 -15 48.3161 23.2488   5
  -2   0  15 67.1099 37.5773   4
   2   0  15 61.9849 33.7369   3
  -2   0  16 3773.57 396.134   1
   2   0  16 3760.31 408.795   1
  -2   0 -16 4150.70 404.478   1
  -2   0 -16 4302.65 414.967   1
   2   0  16 4655.23 403.878   1
   2   0 -16 3559.96 391.424   1
  -2   0  16 4427.13 413.730   1
   2   0 -16 4825.18 418.392   1
   2   0 -16 4116.16 381.681   6
  -2   0 -16 4395.08 391.556   5
   2   0 -16 2478.78 365.336   5
   2   0  16 4584.31 399.627   4
  -2   0  16 4841.33 418.001   4
   2   0  16 3057.59 400.764   3
   2   0 -16 3843.61 371.127   2
  -2   0 -17 151.266 44.4165   1
   2   0  17 103.483 36.2054   1
  -2   0  17 157.171 49.3094   1
   2   0 -17 78.3103 32.5040   1
   2   0 -17 150.471 34.0407   6
   2   0 -17 82.8945 24.3556   2
   2   0  17 172.381 45.3652   2
  -2   0  17 61.1190 30.0069   1
   2   0  17 134.009 46.1122   1
   2   0 -17 56.0114 33.8881   1
  -2   0 -17 103.243 38.6946   1
  -2   0 -17 122.384 33.9213   5
   2   0 -17 140.739 28.6036   5
   2   0  17 84.4278 32.1942   4
  -2   0  17 67.0498 34.6202   4
   2   0  17 103.203 41.9126   3
  -2   0  17 74.3175 49.6502   3
   2   0  18 60.3870 33.6507   1
  -2   0  18 71.7667 35.7248   1
   2   0 -18 59.1916 34.5741   1
  -2   0 -18 36.2329 22.8746   6
   2   0 -18 44.5223 19.8352   6
   2   0  18 95.8640 36.7508   2
   2   0 -18 18.2617 14.8926   2
  -2   0  18 85.4407 35.6254   1
   2   0 -18 28.0653 21.7576   1
   2   0  18 44.7251 32.2087   1
  -2   0 -18 51.7996 28.0863   1
   2   0 -18 69.2557 20.3725   5
  -2   0 -18 65.7392 24.2658   5
   2   0  18 42.4704 28.1996   4
  -2   0  18 40.5337 26.7936   4
   2   0  18 42.3916 37.2736   3
  -2   0  18 154.604 49.8948   3
  -2   0 -19 13.9482 17.5917   1
   2   0 -19 23.4909 23.1898   1
  -2   0  19 56.9591 27.9971   1
   2   0  19-14.7475 22.5707   1
   2   0 -19 27.7444 27.2875   1
  -2   0 -19 78.6696 36.3229   1
  -2   0 -19 61.9317 29.0879   6
   2   0  19 63.0734 29.6154   2
  -2   0 -19 38.4205 24.4305   5
   2   0 -19 41.1783 15.8887   5
   2   0  19 10.5361 22.7983   4
  -2   0  19 63.8826 33.6087   4
  -2   0  19 32.0775 34.4376   3
  -2   0 -20 27126.4 2281.54   6
   2   0 -20 30008.1 2269.06   6
   2   0 -20 34190.5 2266.06   5
   2   0  20 30448.3 2285.96   2
   2   0  20 25301.2 2287.82   4
  -2   0  20 25155.7 2293.50   4
   2   0  20 27822.5 2306.12   3
  -2   0  20 27756.3 2314.23   3
   2   0 -20 18438.0 2281.29   1
   2   0  20 21144.8 2287.63   1
  -2   0 -20 14845.1 2279.07   1
  -2   0  20 15702.1 2281.51   1
  -2   0  20 18449.9 2282.58   1
  -2   0 -20 20140.3 2286.68   1
   2   0 -21 26.0952 23.2761   1
  -2   0  21 23.8324 25.9158   1
   2   0  21 97.5368 36.7626   1
   2   0 -21 60.1741 19.1937   6
  -2   0 -21 67.9261 27.1357   6
   2   0 -21 42.3365 21.6592   2
   2   0 -21 72.3498 18.5384   5
   2   0  21 11.7618 21.0924   3
  -2   0  21 40.2666 26.6211   3
  -2   0 -21 40.5934 26.8296   1
   2   0 -21 54.3243 28.8341   1
   2   0  21 48.1214 28.1775   1
  -2   0  21 13.5606 17.4351   1
   2   0 -22 21230.4 2162.88   1
  -2   0 -22 25144.9 2150.63   6
   2   0 -22 23397.1 2133.47   6
  -2   0 -22 26355.1 2143.47   5
   2   0 -22 23543.3 2129.28   5
   2   0  22 25076.3 2146.51   2
   2   0  22 24631.6 2156.64   4
  -2   0  22 22859.2 2165.79   3
   2   0  22 22505.2 2160.88   3
  -2   0  22 18976.1 2153.70   1
   2   0 -22 22536.4 2158.74   1
   2   0  22 21171.8 2167.07   1
   2   0  22 24927.9 2165.48   1
  -2   0  22 21110.2 2163.52   1
  -2   0 -22 22483.3 2159.18   1
   2   0 -23 106.178 39.4989   1
  -2   0  23 52.2875 24.0597   1
  -2   0 -23 155.046 39.2539   1
   2   0  23 101.446 37.7318   1
   2   0 -23 85.2149 22.2043   6
   2   0  23 147.615 34.7668   2
  -2   0  23 132.774 38.0330   4
  -2   0 -23 105.765 27.1299   5
   2   0  23 127.108 37.3500   4
   2   0  23 101.727 35.4862   3
  -2   0  23 79.5197 34.0366   3
  -2   0  23 12.4767 33.8293   1
  -2   0 -24 9259.86 779.302   6
   2   0 -24 7859.12 762.151   6
  -2   0 -24 8648.86 768.684   5
   2   0 -24 7833.98 758.850   5
  -2   0  24 8893.48 787.524   4
  -2   0 -24 8625.68 789.923   1
  -2   0  24 7782.00 788.055   3
   2   0  24 7673.57 782.468   3
   2   0  24 8275.65 771.144   2
  -2   0  25 16.4603 17.5785   4
  -2   0 -25 10.1961 12.5814   5
   2   0 -25 10.0594 8.28950   5
   2   0  25 8.72147 13.1789   3
  -2   0  25-9.67937 14.6230   3
  -2   0 -25 6.72109 13.1117   6
   2   0 -25 4.08490 8.74287   6
  -2   0  26 132.013 31.5588   4
  -2   0 -26 57.2406 19.4924   5
   2   0  26 72.5070 26.9140   3
  -2   0  26 44.6778 22.7909   3
   2   0 -26 58.8697 17.4188   6
  -2   0 -27 4.47608 6.78011   5
   2   0 -27 3.23681 6.93271   5
   2   0 -27 7.42241 8.57532   6
  -2   0 -27 12.0273 14.8325   6
  -2   0  27 8.46997 12.7964   3
   2   0  27 7.44765 9.19586   3
  -2   0  28 577.857 76.7968   4
  -2   0 -28 501.581 64.8999   5
  -2   0  28 510.121 77.3116   3
   2   0  28 571.020 76.9397   3
  -2   0 -28 636.553 73.5473   6
   2   0 -29 3.47147 7.40956   6
  -2   0 -29-5.27712 12.1660   6
  -2   0  29 7.52081 13.1068   3
   2   0  29-6.37082 9.61522   3
  -2   0  29 6.33849 11.0464   4
  -2   0 -29-4.00611 7.80569   5
   2   0 -30 2817.15 262.974   6
  -2   0 -30 2772.01 269.507   6
  -2   0 -30 2672.46 263.358   5
  -2   0  30 2614.91 273.687   4
  -2   0 -31 37.7054 16.0818   6
  -2   0  31 13.1123 14.1930   3
  -2   0 -31 25.8500 11.8419   5
  -2   0 -32 8085.96 747.049   5
  -2   1  32 5.26093 6.50054   4
  -2   1  31 5.51324 8.32091   4
  -2   1  31-6.27082 10.9284   3
  -2   1  30-5.89764 7.26772   4
  -2  -1 -30 3.40537 6.63521   5
   2  -1  30 5.64417 8.51854   3
  -2   1  30-6.71574 10.1358   3
   2   1 -30-3.53540 8.71340   6
  -2  -1 -29-3.56493 7.62085   5
   2  -1  29 12.1433 10.5898   3
  -2   1  29-7.20368 10.8805   3
   2   1 -29 10.6984 8.23242   6
  -2  -1 -29 9.78328 11.2853   6
  -2   1  28 6.45496 14.8828   4
  -2  -1 -28 3.67234 7.15804   5
   2  -1  28-6.56395 9.90865   3
  -2   1  28-7.71852 11.6509   3
   2   1 -28 3.76723 5.68911   6
  -2  -1 -28 4.93548 9.61851   6
  -2   1  27 20.7835 16.0284   4
  -2  -1 -27 19.2988 9.60786   5
   2   1 -27 15.9481 9.91853   6
  -2  -1 -27 20.7029 15.6811   6
   2  -1  27-7.07224 12.3986   3
  -2   1  27 8.27571 16.1810   3
  -2  -1 -26 3.97187 8.47765   5
  -2   1  26-7.30685 12.7340   4
   2  -1  26-5.83520 11.3696   2
   2   1 -26-4.07845 7.94668   6
  -2  -1 -26-5.42378 11.5766   6
  -2   1  26 8.83764 15.4018   3
   2  -1  26 7.62056 13.2807   3
  -2  -1 -25 12.5910 9.84535   5
  -2   1  25 15.7296 19.4688   4
   2  -1  25 18.7909 18.1931   2
   2   1 -25 26.0003 13.7354   6
  -2  -1 -25 21.9341 13.6366   6
   2  -1  25 8.24405 12.5746   3
  -2   1  25 57.0342 27.5317   3
   2   1 -24-3.80404 8.77606   5
   2  -1  24-6.59648 11.5006   2
   2   1 -24 8.82899 8.60762   6
   2  -1  24 8.91263 13.4555   3
   2   1 -23 226.228 33.9086   6
  -2  -1 -23 143.435 28.0463   5
  -2   1  23 132.143 36.6300   4
   2   1 -23 147.920 28.1093   5
   2   1 -23 149.695 37.1143   1
   2  -1  23 122.947 41.4275   1
   2  -1  23 144.690 42.9775   3
  -2   1  23 175.428 47.2257   3
   2   1 -22 5.04232 9.83727   6
  -2  -1 -22-6.07030 12.9661   6
   2  -1  22-7.54597 19.7323   2
   2   1 -22 7.19711 14.0320   2
   2   1 -22 13.1731 19.8879   1
  -2   1  22 9.58455 18.6816   1
  -2  -1 -22 9.54680 10.2005   5
   2   1 -22 15.5001 11.7074   5
  -2   1  22 9.49560 18.5083   4
   2  -1  22-19.7761 17.2395   1
   2   1 -22-8.80695 17.1671   1
   2  -1  22 20.8812 18.2020   3
  -2   1  22-11.4861 20.0235   3
   2   1 -21-5.17016 10.0775   6
  -2  -1 -21-6.32484 12.3266   6
   2   1 -21 7.45739 14.5329   2
   2  -1  21-8.03201 12.1255   2
   2  -1  21 16.6735 25.1661   1
  -2  -1 -21-9.86441 14.8905   1
   2   1 -21-13.6425 16.8139   1
  -2   1  21 10.0381 17.4960   4
   2   1 -21-3.76027 8.67335   5
  -2  -1 -21-5.09021 9.92175   5
   2   1 -21 9.59569 14.4850   1
   2  -1  21-10.7848 16.2793   1
  -2   1  21-15.3822 18.9575   1
  -2   1  21-12.4494 24.2584   3
   2  -1  21 11.2400 13.8538   3
   2   1 -20 5.55822 11.8666   6
  -2  -1 -20 6.57952 12.8226   6
   2  -1  20 8.80440 15.3461   2
   2  -1  20-17.0591 21.0238   1
   2   1 -20 14.0210 21.1630   1
  -2  -1 -20-10.8192 16.3311   1
  -2   1  20-10.7165 16.1763   1
  -2   1  20-10.7994 18.8225   4
  -2  -1 -20 5.28381 10.2987   5
   2   1 -20 3.85386 8.88882   5
   2  -1  20-11.2958 13.9225   1
  -2   1  20 15.5805 23.5166   1
   2  -1  20 24.3391 21.2101   3
  -2   1  20-13.5377 26.3788   3
   2   1 -19 23.9582 15.7402   6
  -2  -1 -19 13.6388 16.8844   6
   2  -1  19 18.8637 16.5162   2
   2   1 -19 7.74694 11.8028   2
  -2  -1 -19 11.1875 13.8804   1
   2   1 -19-14.2589 17.6451   1
  -2   1  19 10.9729 16.6393   1
   2  -1  19 34.4652 26.0584   1
   2   1 -19 19.1702 10.1515   5
  -2   1  19 34.7431 28.5882   4
  -2  -1 -19 14.8692 22.4994   1
   2   1 -19 21.7242 18.9984   1
   2  -1  19 11.4718 14.2284   1
  -2   1  19 15.5973 23.5956   1
  -2   1  19 14.4061 25.1578   3
  -2  -1 -18 6.77869 11.8222   6
   2   1 -18 15.0461 18.5470   2
  -2   1  18 10.6348 16.0572   1
   2  -1  18-17.1732 21.1675   1
  -2   1  18-12.5220 24.4027   4
   2   1 -18 3.85929 8.90893   5
  -2  -1 -18 6.07817 11.8517   5
   2  -1  18-14.2031 17.5085   3
  -2   1  18 15.7520 19.4166   3
  -2  -1 -18-15.0555 18.5585   1
  -2   1  18-15.4186 13.4431   1
   2   1 -18 10.8896 13.4271   1
   2  -1  18 32.9338 23.4359   1
   2  -1  17 115.421 36.6352   1
  -2   1  17 90.1955 40.4034   1
  -2  -1 -17 132.066 50.4044   1
   2   1 -17 153.780 41.6795   1
  -2  -1 -17 117.971 29.8765   6
   2   1 -17 108.982 30.4938   2
   2  -1  17 111.755 43.4732   2
   2   1 -17 99.5796 38.3549   1
   2  -1  17 33.7113 37.1823   1
  -2   1  17 82.2457 28.4684   1
  -2  -1 -17 56.6932 29.4810   1
   2   1 -17 110.721 24.2248   5
  -2  -1 -17 71.8003 25.2613   5
  -2   1  17 93.4879 37.9803   4
   2  -1  17 213.915 55.6935   3
  -2   1  17 154.770 56.8486   3
   2   1 -16 21.7963 22.8406   6
  -2  -1 -16 14.0824 12.2974   6
   2  -1  16 11.9459 18.0475   2
   2   1 -16 13.9459 17.2045   1
  -2  -1 -16 22.5450 19.6616   1
  -2   1  16-10.1831 19.8575   1
   2  -1  16-16.3656 20.1835   1
   2   1 -16 3.96298 11.4813   5
  -2  -1 -16 13.7614 13.4309   5
   2  -1  16-16.2035 14.1422   3
  -2   1  16 18.9036 23.3089   3
   2   1 -16 10.3881 20.2567   1
  -2   1  16-14.5131 12.6719   1
   2  -1  16 10.2760 23.7042   1
  -2  -1 -15 27.0305 23.5742   1
  -2   1  15 13.8799 20.9716   1
  -2  -1 -15 14.1107 15.0913   6
   2   1 -15 23.6859 18.2287   6
   2  -1  15 12.7151 19.2157   2
   2   1 -15 6.97226 14.9143   2
   2   1 -15 27.0442 26.3655   1
  -2  -1 -15-10.9521 16.5590   1
   2  -1  15 62.9021 36.2675   1
  -2  -1 -15 7.38505 14.4230   5
   2   1 -15 4.04324 11.1847   5
  -2   1  15-15.4689 26.9763   4
   2  -1  15 17.2254 30.0357   3
  -2   1  15-20.8827 31.5328   3
   2  -1  14 55.6337 26.9714   1
  -2  -1 -14 25.6697 25.1947   1
  -2   1  14 52.7635 28.3208   1
   2   1 -14 56.1708 24.6636   1
   2   1 -14 25.9682 25.4834   1
  -2  -1 -14 42.1495 24.4854   1
  -2   1  14 28.2532 18.6036   1
   2  -1  14 30.0178 34.7372   1
   2   1 -14 51.5674 22.6749   6
  -2  -1 -14 6.96032 10.9421   6
   2  -1  14 13.4430 20.5187   2
   2   1 -14 49.0512 22.2273   2
  -2  -1 -14 7.90767 14.1171   5
   2   1 -14 36.4166 15.2690   5
  -2   1  14 16.2479 20.2551   4
   2  -1  14 18.1384 27.5462   3
  -2   1  14 23.0722 28.5964   3
  -2   1  13 1268.83 150.263   1
  -2  -1 -13 1228.34 162.099   1
   2  -1  13 1342.78 151.665   1
   2   1 -13 1327.37 154.238   1
  -2   1  13 1025.00 155.251   1
  -2  -1 -13 1162.83 151.082   1
   2   1 -13 1143.78 158.403   1
  -2  -1 -13 907.967 134.801   6
   2   1 -13 1624.05 159.706   6
   2   1 -13 1518.01 134.188   5
   2   1 -13 1396.96 135.907   5
   2  -1  13 888.019 155.288   2
  -2   1  13 891.741 159.767   4
   2  -1  13 1074.84 176.182   3
   2   1 -13 1182.05 141.436   2
   2  -1  12 88.6098 31.6836   1
  -2   1  12 130.468 40.0625   1
   2   1 -12 139.395 40.2213   1
  -2  -1 -12 117.614 39.7500   1
  -2  -1 -12 101.774 34.7943   1
  -2   1  12 75.4014 30.3151   1
   2   1 -12 96.7379 36.4811   1
   2  -1  12 180.659 49.5557   1
   2   1 -12 141.601 37.8164   6
   2   1 -12 98.0148 22.9675   5
   2  -1  12 58.5027 37.5361   2
   2   1 -12 82.0267 30.1961   2
  -2  -1 -12 107.214 31.9178   5
   2   1 -12 175.349 29.4479   5
  -2   1  12 112.657 45.5658   4
   2  -1  12 57.8491 39.0032   3
  -2   1  12 255.634 93.1967   3
   2  -1  11 8.68185 15.2056   1
   2   1 -11 9.39103 14.2539   1
  -2   1  11 11.4321 19.9804   1
  -2  -1 -11 11.3803 14.1052   1
  -2  -1 -11 20.1682 17.6390   1
   2   1 -11 24.0763 25.7388   1
  -2   1  11 18.0609 20.8739   1
   2  -1  11 13.3079 20.1420   1
   2   1 -11 33.0341 31.8589   6
   2   1 -11 23.8670 12.6952   5
  -2   1  11 7.22149 12.6757   2
   2   1 -11 15.5683 21.5026   2
   2  -1  11 15.0082 26.1991   2
  -2  -1 -11 18.7491 18.3283   5
  -2   1  11 16.5558 28.8921   4
   2  -1  11 19.3139 23.8487   3
  -2   1  11 31.6303 61.6485   3
   2   1 -10 9.14469 15.9867   1
   2  -1  10 8.58714 13.0215   1
  -2  -1 -10 10.9584 13.5628   1
  -2   1  10 21.9647 21.4357   1
  -2   1  10 17.6140 20.3430   1
   2   1 -10 11.4972 14.2240   1
   2  -1  10 13.2272 16.3487   1
   2   1 -10 12.6666 22.1106   6
  -2  -1 -10 26.0184 17.6066   6
   2   1 -10 14.6988 9.66739   5
   2  -1  10-15.2240 26.5616   2
   2   1 -10 32.3722 23.4230   2
   2   1 -10 7.94362 13.4633   5
  -2  -1 -10 9.50251 16.6084   5
  -2   1  10-16.2251 20.0341   4
  -2   1  10 68.6398 51.8130   3
  -2   1   9 54.8802 22.4766   1
   2   1  -9 125.833 36.5508   1
   2  -1   9 106.326 32.5761   1
  -2   1   9 105.010 33.0819   1
   2   1  -9 54.6173 27.7961   1
   2  -1   9 12.8816 20.6351   1
  -2  -1  -9 49.7301 26.9041   1
   2   1  -9 109.372 46.6542   6
  -2   1   9 42.7348 25.7706   5
   2  -1   9 106.951 46.6348   2
  -2   1   9 51.2417 25.6541   2
   2   1  -9 109.435 23.3002   5
  -2  -1  -9 38.6569 24.8022   5
  -2   1   9 63.5177 42.0828   4
  -2   1   9 221.967 107.138   3
   2  -1   8 399.546 66.2773   1
   2   1  -8 470.055 69.6112   1
  -2   1   8 396.374 69.6570   1
  -2  -1  -8 443.522 70.6244   1
   2   1  -8 427.619 71.2769   1
  -2   1   8 365.976 63.4787   1
   2  -1   8 627.227 90.7158   1
  -2  -1  -8 517.715 76.5068   1
  -2  -1  -8 460.518 51.7448   6
   2   1  -8 891.844 109.427   6
  -2   1   8 344.811 60.7787   5
   2   1  -8 295.805 44.5576   5
   2   1  -8 295.011 42.0991   5
   2   1  -8 470.677 66.7197   2
   2  -1   8 410.220 80.7490   2
  -2   1   8 438.532 63.2206   2
  -2  -1  -8 343.661 63.5923   5
  -2   1   8 220.309 69.5321   4
  -2   1   8 779.243 159.085   3
  -2   1   7 44.5545 26.0543   1
  -2  -1  -7 63.6707 29.5708   1
  -2  -1  -7 30.7493 27.1536   1
  -2   1   7 34.9086 23.2350   1
   2  -1   7 26.2177 30.5408   1
   2   1  -7 63.2826 30.7978   1
   2   1  -7 107.974 48.6612   6
  -2  -1  -7 52.2216 15.2192   6
   2   1  -7 47.1855 10.8200   5
  -2   1   7 97.3855 33.0246   5
  -2   1   7 31.0233 22.8430   2
   2  -1   7 72.7484 36.1287   2
   2   1  -7 48.7449 23.8884   2
  -2  -1  -7 9.51415 17.1557   5
   2   1  -7 45.9949 11.6365   5
  -2   1   7 140.589 51.1203   4
   2  -1   7 14.7601 29.0945   3
  -2  -1  -6 195.642 44.7927   1
  -2   1   6 150.525 44.0791   1
   2   1  -6 157.834 40.6485   1
  -2  -1  -6 144.486 45.5245   1
   2   1  -6 289.721 51.4895   1
   2  -1   6 147.599 46.1116   1
  -2  -1  -6 137.914 22.0953   6
   2   1  -6 339.804 73.9780   6
   2   1  -6 147.718 20.5187   5
  -2   1   6 170.447 40.1619   2
   2   1  -6 173.111 40.0687   2
   2  -1   6 186.055 56.2795   2
  -2  -1  -6 196.977 43.7804   5
  -2  -1  -6 178.860 40.1135   4
   2  -1   6 63.5555 36.2839   3
  -2   1   6 189.820 76.1299   3
  -2   1   5 162.983 48.1607   1
   2   1  -5 94.9910 34.4404   1
   2  -1   5 158.636 41.0740   1
  -2  -1  -5 94.2327 37.7179   1
  -2   1   5 128.837 38.0067   1
   2  -1   5 84.6088 38.9528   1
   2   1  -5 103.344 34.8231   1
  -2  -1  -5 137.464 41.0684   1
   2   1  -5 239.442 66.1694   6
  -2   1   5 54.4060 34.0197   5
   2   1  -5 131.934 35.2510   2
   2  -1   5 233.035 58.6515   2
   2   1  -5 141.863 19.4345   5
  -2  -1  -5 130.759 35.6947   5
   2  -1   5 146.175 27.0978   4
  -2   1   5 224.568 61.0928   4
  -2  -1  -5 155.708 36.9963   4
   2  -1   5 192.815 45.5543   3
  -2   1   4 241.148 67.3479   1
   2   1  -4 421.536 68.9967   1
   2  -1   4 549.096 80.7759   1
  -2  -1  -4 396.482 76.0361   1
   2  -1   4 365.804 74.0724   1
   2   1  -4 339.981 68.3270   1
  -2  -1  -4 534.168 79.3595   1
   2   1  -4 414.592 90.1505   6
  -2   1   4 481.090 75.2950   5
   2   1  -4 372.604 45.5133   5
   2  -1   4 565.657 92.0268   2
  -2  -1  -4 428.139 65.8867   5
   2  -1   4 471.541 57.0884   4
  -2  -1  -4 412.121 70.0623   4
  -2   1   4 383.478 76.7249   4
   2  -1   4 379.461 66.3431   3
   2   1  -4 499.569 72.3521   2
  -2   1   4 528.071 73.3630   3
  -2   1   3 1839.68 234.358   1
   2  -1   3 2517.01 246.536   1
   2  -1   3 2085.94 229.734   1
   2   1  -3 1495.28 221.730   1
  -2   1   3 1297.36 215.380   1
  -2  -1  -3 2402.99 246.160   1
   2  -1   3 2077.19 217.570   6
   2   1  -3 2108.02 254.416   6
  -2  -1  -3 2088.31 214.891   5
   2   1  -3 2277.50 200.431   5
  -2   1   3 2165.86 231.549   5
   2  -1   3 2704.55 255.241   2
   2  -1   3 2414.34 213.240   4
  -2   1   3 1941.80 242.725   4
  -2   1   3 2572.37 204.108   3
  -2  -1  -3 2015.50 226.167   4
  -2   1   3 1838.47 198.387   3
   2  -1   3 2137.83 219.501   3
   2   1  -3 1636.41 218.951   2
  -2   1   2 903.871 141.563   1
   2  -1   2 1043.19 146.098   1
   2   1  -2 1225.74 144.589   1
  -2  -1  -2 1189.76 149.834   1
  -2   1   2 1301.94 146.275   1
   2  -1   2 1128.17 132.667   6
   2   1  -2 902.840 146.411   6
  -2   1   2 1103.32 143.017   5
  -2  -1  -2 1099.98 125.883   5
   2   1  -2 1269.58 120.633   5
   2  -1   2 1185.81 152.309   2
  -2  -1  -2 1226.43 143.255   4
  -2   1   2 993.694 149.580   4
   2  -1   2 1187.61 128.669   4
   2   1  -2 1186.86 144.799   3
  -2   1   2 1201.70 114.227   3
   2  -1   2 1082.84 127.778   3
   2   1  -2 1255.22 141.078   2
  -2   1   2 1097.89 110.819   3
  -2   1   1 21.7971 23.5418   1
   2  -1   1 38.5039 29.8098   1
  -2   1   1 38.2162 31.6038   1
   2  -1   1 10.8345 13.8330   1
  -2  -1  -1 59.5677 31.3528   1
  -2  -1  -1 34.7907 25.0156   1
   2   1  -1-11.6198 17.9066   1
   2  -1   1 37.7713 18.7512   3
  -2   1   1 46.0014 16.4610   3
  -2  -1  -1 26.7247 10.9842   6
  -2   1   1 39.6864 27.5775   5
   2  -1   1 95.1014 41.5920   2
   2   1  -1 65.6352 21.5334   5
   2   1  -1 32.0047 26.5408   3
   2  -1   1 49.2483 21.0882   4
  -2   1   1 122.807 42.5585   4
   2   1  -1 30.0822 23.3989   1
   2   1   0 10.4938 20.4486   1
  -2   1   0 12.7554 24.8549   1
  -2  -1   0 10.2873 12.6804   1
  -2   1   0-11.5263 17.3986   1
  -2  -1   0-11.6363 14.3424   1
   2  -1   0-11.2605 24.0364   1
   2   1   0 11.2590 13.8775   1
   2  -1   0 24.9750 21.7644   1
   2   1   0 6.12568 16.8819   6
  -2   1   0-10.1946 21.7613   5
  -2  -1   0-5.52140 9.00553   6
   2  -1   0 9.96303 17.3654   6
   2  -1   0 22.6040 24.1249   2
   2   1   0-8.43029 17.9960   2
  -2  -1   0 9.24495 9.01125   5
   2   1   0 5.88041 16.9969   5
   2   1   0 10.9544 19.0928   3
  -2  -1   0-10.0158 17.4574   4
  -2   1   0-9.89120 22.8053   4
  -2   1   0 17.6378 13.3132   3
   2  -1   0 6.49912 8.49960   3
   2  -1  -1 37.3210 24.6000   1
  -2  -1   1 49.7240 23.3081   1
   2  -1  -1 22.1240 21.9586   1
   2   1   1 54.3429 27.1136   1
  -2   1  -1 13.2997 26.2515   1
  -2  -1   1 89.8578 32.7315   1
  -2   1  -1 24.5684 26.5534   1
  -2  -1   1 27.4991 13.7140   6
   2   1   1 21.9629 13.9650   6
  -2   1  -1 30.6583 25.5342   5
   2  -1  -1 39.8630 27.7797   6
   2  -1  -1 96.2298 35.1123   2
   2   1   1 51.1860 26.0908   2
  -2  -1   1 135.000 24.9480   5
   2  -1  -1 4.67504 10.6319   3
  -2  -1   1 70.9656 30.8881   4
  -2   1  -1 112.661 36.4582   4
   2   1   1 21.5947 19.2794   3
  -2   1  -1 112.611 34.5926   3
  -2  -1   2 1225.93 147.568   1
   2  -1  -2 1147.20 152.759   1
  -2   1  -2 1115.02 160.662   1
   2   1   2 1304.12 150.953   1
   2  -1  -2 1000.77 143.500   1
  -2  -1   2 1030.79 140.125   1
  -2   1  -2 1135.20 151.974   1
  -2  -1   2 1295.69 128.120   6
  -2   1  -2 1200.26 144.549   6
   2  -1  -2 1283.22 148.088   6
   2   1   2 1856.37 156.095   5
  -2  -1   2 1121.24 123.406   5
  -2   1  -2 1198.52 146.907   5
   2  -1  -2 1124.31 145.483   2
  -2  -1   2 1062.87 143.414   4
  -2   1  -2 994.384 132.068   4
   2   1   2 1167.92 147.796   3
  -2   1  -2 1498.87 171.153   3
   2   1   2 1474.72 148.890   2
   2   1   3 2079.96 238.972   1
  -2   1  -3 2206.31 251.867   1
   2  -1  -3 2202.22 238.352   1
   2   1   3 2124.21 231.997   1
  -2   1  -3 2266.62 247.360   1
  -2  -1   3 2039.97 229.023   1
   2  -1  -3 2040.55 232.618   1
  -2   1  -3 2264.22 235.748   6
   2  -1  -3 2129.30 232.509   6
  -2  -1   3 2560.34 221.612   6
  -2   1  -3 2202.20 234.916   5
  -2  -1   3 1937.33 206.369   5
   2  -1  -3 2214.34 231.726   2
  -2  -1   3 2282.71 237.973   4
  -2   1  -3 2937.03 302.929   3
   2   1   3 1823.07 234.177   3
   2   1   3 2276.55 230.338   2
   2  -1  -4 397.750 69.9031   1
  -2  -1   4 456.544 74.5761   1
   2   1   4 447.132 70.6457   1
  -2  -1   4 490.237 64.7437   6
  -2   1  -4 514.782 75.0604   6
  -2   1  -4 365.196 69.2471   5
   2  -1  -4 355.345 64.8759   6
  -2  -1   4 386.799 47.0004   5
   2  -1  -4 505.191 74.7626   1
  -2   1  -4 418.421 75.7181   1
  -2   1  -4 371.316 77.0231   1
   2   1   4 243.176 67.3466   1
  -2  -1   4 469.921 70.3360   1
  -2   1  -4 398.340 58.5222   4
  -2  -1   4 389.793 70.9454   4
   2   1   4 511.719 70.5164   2
   2   1   4 320.599 71.6898   3
  -2   1  -4 456.546 114.623   3
  -2   1  -5 345.018 113.434   3
   2   1   5 149.463 48.3085   3
  -2  -1   5 230.492 47.0560   3
   2  -1  -5 169.455 28.5580   3
   2  -1  -5 103.498 34.2590   6
  -2  -1   5 127.438 23.2716   5
  -2  -1   5 94.8377 34.1990   1
   2   1   5 164.715 46.5167   1
  -2   1  -5 171.719 49.6555   1
   2   1   5 238.698 45.1049   2
   2  -1  -5 157.553 38.6735   2
  -2   1  -5 236.635 38.0172   4
  -2  -1   5 242.689 52.8145   4
  -2  -1   5 163.411 42.3969   1
   2  -1  -5 130.476 39.8776   1
   2   1   5 130.472 38.9058   1
   2   1   6 174.412 42.6304   1
  -2  -1   6 109.362 36.0519   1
  -2   1  -6 173.315 46.0430   1
   2  -1  -6 226.261 48.3439   1
  -2   1  -6 180.854 51.5411   1
  -2  -1   6 188.809 44.0539   1
   2   1   6 240.360 52.6435   1
   2  -1  -6 183.094 44.4676   1
   2   1   6 188.298 24.3089   6
   2  -1  -6 145.436 37.2706   6
   2   1   6 177.030 43.0724   2
   2  -1  -6 213.610 40.0295   2
  -2  -1   6 203.637 45.8841   4
  -2   1  -6 137.268 28.9343   4
   2  -1  -6 109.622 26.1342   3
  -2  -1   6 206.075 42.6201   3
   2   1   6 230.226 52.2809   3
   2   1   7 18.2951 21.6306   1
  -2  -1   7 79.1837 27.6949   1
   2  -1  -7 69.2520 27.6818   1
  -2   1  -7 10.7225 19.2958   1
  -2  -1   7 57.7358 29.4417   1
  -2   1  -7 51.1978 35.5956   1
   2  -1  -7 70.5319 30.7926   1
   2   1   7 69.8899 35.4882   1
  -2   1  -7 50.6740 23.7641   6
   2  -1  -7 46.1519 24.6405   6
   2   1   7 77.2233 17.8934   6
  -2   1  -7 55.0778 28.1233   5
   2  -1  -7 54.0502 22.7172   2
  -2   1  -7 32.7763 17.7842   4
  -2   1  -7 29.5083 15.0176   4
  -2  -1   7 105.134 37.5544   4
  -2  -1   7 112.931 30.2065   3
   2  -1  -7 8.27561 11.2756   3
   2   1   7 73.4998 34.0960   3
  -2  -1   8 296.543 60.8598   1
   2   1   8 368.052 65.9241   1
   2  -1  -8 491.925 72.5590   1
  -2   1  -8 338.194 66.2841   1
  -2   1  -8 401.477 74.5539   1
   2  -1  -8 544.958 75.7681   1
  -2  -1   8 314.787 62.4563   1
   2   1   8 399.910 51.6937   6
  -2   1  -8 427.037 66.1765   6
  -2   1  -8 509.524 72.3236   5
   2   1   8 448.674 68.7233   2
  -2   1  -8 414.868 53.8763   4
  -2   1  -8 396.727 51.8331   4
  -2  -1   8 278.233 60.8433   4
   2  -1  -8 346.434 51.8052   3
   2  -1  -8 435.779 58.2754   2
   2   1   8 326.831 70.1936   3
  -2  -1   8 317.126 61.3669   3
   2   1   9 70.3745 27.3416   1
   2  -1  -9 28.0682 17.5597   1
  -2   1  -9 85.1373 30.0403   1
  -2   1  -9 88.8012 28.0131   6
   2  -1  -9 55.2034 19.6645   2
   2   1   9 60.9646 29.1338   2
  -2   1  -9 122.341 46.9226   1
   2   1   9 11.1824 22.7423   1
  -2  -1   9 80.5244 34.5889   1
  -2   1  -9 93.5834 30.1156   5
  -2   1  -9 88.1044 22.2047   4
  -2  -1   9 76.3809 30.2901   3
   2   1   9 83.6469 36.6541   3
   2   1  10-8.91719 13.4714   1
  -2  -1  10 10.1103 15.2707   1
  -2   1 -10 10.7234 20.9024   1
  -2   1 -10 16.0972 22.1860   6
   2   1  10 5.02482 10.7415   6
   2  -1 -10 6.75198 15.5775   6
   2  -1 -10 13.9283 11.4580   2
   2   1  10 8.69719 16.9564   2
  -2   1 -10-12.2644 15.1252   1
   2   1  10 22.6828 19.7741   1
   2  -1 -10 10.4557 24.1123   1
  -2   1 -10 4.82874 9.42723   4
  -2   1 -10-9.60443 16.7486   5
  -2  -1  10 19.7253 21.0594   4
  -2  -1  10 8.91965 13.4751   3
   2   1  10-12.1270 25.8908   3
   2  -1 -11 28.9763 23.9510   1
  -2  -1  11 84.2705 29.1459   1
  -2   1 -11 21.9984 21.5933   1
  -2   1 -11 15.8762 15.6906   6
   2  -1 -11 20.1147 16.7345   6
   2   1  11 8.87645 19.1291   2
   2   1  11 22.5173 19.7977   1
  -2   1 -11 24.9392 21.8911   1
   2  -1 -11 21.4701 23.0647   1
  -2  -1  11 33.3299 23.8598   1
  -2   1 -11 35.9020 18.6148   4
  -2   1 -11 19.9994 21.5061   5
  -2   1 -11 35.7325 14.5064   4
  -2  -1  11 39.7271 24.6199   4
  -2  -1  11 39.0279 25.6421   3
   2   1  11 12.2643 28.3976   3
   2   1  12 56.2069 30.8443   1
  -2  -1  12 143.054 39.4492   1
  -2   1 -12 123.535 40.2165   1
   2  -1 -12 109.508 37.9429   1
   2  -1 -12 68.1370 32.6244   1
   2   1  12 57.9182 31.6558   1
  -2  -1  12 87.9820 33.0961   1
   2  -1 -12 60.3123 25.1142   6
  -2   1 -12 88.8733 27.0089   6
   2   1  12 132.627 35.6697   2
   2  -1 -12 130.097 24.9010   2
   2  -1 -12 126.094 29.2983   5
   2   1  12 84.6680 33.2525   4
  -2   1 -12 77.4084 26.2428   4
  -2   1 -12 156.739 39.7168   5
  -2   1 -12 87.6107 21.9457   4
  -2  -1  12 90.3751 38.2529   4
  -2  -1  12 193.476 44.8896   3
   2   1  12 75.2533 35.7710   3
  -2   1 -13 1411.93 169.193   1
   2   1  13 1207.01 159.691   1
   2   1  13 1362.13 156.457   1
  -2  -1  13 1357.14 162.388   1
  -2   1 -13 1391.80 163.406   1
  -2  -1  13 1461.73 166.953   1
   2  -1 -13 1198.23 156.241   1
   2  -1 -13 1478.60 167.897   1
  -2   1 -13 1332.73 150.836   6
   2  -1 -13 1454.04 147.488   6
  -2   1 -13 1643.90 166.419   5
   2  -1 -13 1294.17 140.393   5
   2   1  13 1188.03 152.073   2
   2   1  13 1466.54 162.598   4
  -2  -1  13 1244.16 155.042   4
  -2   1 -13 1354.72 144.405   4
  -2  -1  13 1443.74 169.087   3
   2   1  13 959.854 156.314   3
  -2   1 -13 1156.31 133.859   4
   2  -1 -13 1056.84 131.490   2
  -2  -1  14 11.9596 11.0635   1
   2  -1 -14 59.3077 27.4894   1
  -2   1 -14 59.7609 33.1433   1
   2   1  14 10.5109 20.8142   1
   2  -1 -14 48.6283 21.2958   6
  -2   1 -14 105.275 32.6449   6
   2  -1 -14 32.2221 14.5218   2
   2   1  14 17.8537 23.6296   2
   2  -1 -14 12.5251 19.2651   1
  -2   1 -14 25.7731 25.3820   1
   2   1  14 24.2041 23.8710   1
  -2  -1  14 48.2833 28.0753   1
   2  -1 -14 46.5654 19.3377   5
  -2   1 -14 43.7606 27.2179   5
   2   1  14 44.6768 31.0003   4
  -2  -1  14 31.1270 22.4554   4
  -2   1 -14 32.9122 15.2317   4
  -2  -1  14 55.9206 30.0698   3
   2   1  14 39.2282 25.7474   3
   2  -1 -15-10.1186 15.3135   1
   2   1  15 11.0250 19.2471   1
  -2   1 -15 12.4400 15.3716   1
  -2  -1  15 37.0412 24.0842   1
   2  -1 -15 6.97205 14.9243   6
  -2   1 -15 18.3899 19.6584   6
   2   1  15 8.79781 15.3741   2
   2  -1 -15 18.8188 10.9361   2
   2  -1 -15 12.5253 24.4312   1
  -2   1 -15-13.3495 20.1797   1
   2   1  15 24.8841 21.7128   1
   2  -1 -15 17.0217 14.0298   5
  -2   1 -15-11.2445 17.0087   5
   2   1  15 22.6771 22.1216   4
  -2  -1  15 42.3935 27.7285   4
  -2   1 -15 10.0980 9.90267   4
  -2  -1  15 30.2568 22.8607   3
   2   1  15-13.3003 23.2067   3
  -2   1 -16 12.8593 11.2153   1
   2   1  16 11.6773 17.6305   1
   2  -1 -16 7.14998 8.82370   6
  -2   1 -16-9.47353 14.3059   6
   2   1  16-8.53225 18.2175   2
   2  -1 -16 7.27664 10.9926   2
  -2   1 -16-13.9242 17.1655   1
   2  -1 -16 13.0055 22.6702   1
  -2  -1  16 13.4549 20.3126   1
   2   1  16-12.7139 19.1944   1
   2  -1 -16 5.74961 12.2812   5
  -2   1 -16 11.3982 24.3332   5
   2   1  16 11.4124 17.2308   4
  -2  -1  16 10.8775 21.1995   4
  -2  -1  16 32.3637 24.4272   3
   2   1  16-13.4308 16.5576   3
  -2   1 -17 65.8840 31.8919   1
  -2  -1  17 76.5026 34.7163   1
   2  -1 -17 183.105 48.7997   1
  -2   1 -17 175.420 41.8675   6
   2  -1 -17 115.078 30.7142   6
   2   1  17 89.4125 31.5794   2
   2  -1 -17 86.0386 20.3227   2
   2  -1 -17 106.791 44.5918   1
  -2   1 -17 43.2207 32.2465   1
   2   1  17 89.9160 36.7024   1
   2  -1 -17 127.376 29.6045   5
   2   1  17 34.4324 29.9072   4
  -2  -1  17 135.957 40.6657   4
   2   1  17 120.959 44.8818   3
  -2  -1  17 85.6320 43.3120   3
   2  -1 -18 24.1683 15.7780   6
  -2   1 -18 9.89144 17.3121   6
   2   1  18 7.60862 16.3183   2
   2  -1 -18 8.11215 10.7227   2
   2  -1 -18 13.5093 16.7241   1
  -2   1 -18 14.5888 12.8123   1
  -2  -1  18 14.2060 21.5000   1
   2   1  18 12.8238 19.4202   1
  -2   1 -18 55.6459 27.4756   5
   2   1  18 33.9354 24.1969   4
   2  -1 -18 25.7291 16.8904   5
  -2  -1  18 17.9485 22.1757   3
   2   1  18-13.2864 25.9371   3
   2   1  18 13.1990 16.3435   1
  -2   1 -18 26.6777 23.3010   1
   2  -1 -18 12.2281 21.3702   1
  -2  -1  18 12.7166 11.1955   1
  -2   1 -19 13.3375 23.3312   1
  -2  -1  19 25.0478 19.0091   1
   2   1  19-13.2127 16.4065   1
   2  -1 -19 24.5221 18.6147   1
  -2   1 -19 9.88472 19.3651   6
   2   1  19 21.0034 17.3725   2
   2   1  19 12.6374 22.1160   1
   2  -1 -19 13.4564 20.4091   1
  -2   1 -19 14.9061 18.4793   1
  -2  -1  19 28.1444 21.3342   1
  -2   1 -19 21.4353 22.9647   5
   2   1  19 55.1412 27.2550   4
  -2  -1  19 24.1334 18.3231   4
  -2  -1  19 71.0695 37.9765   3
   2  -1 -20-7.21883 8.90514   6
   2   1  20 6.48178 15.9803   2
  -2  -1  20-13.7116 16.9017   1
  -2   1 -20-14.6419 12.7651   1
   2  -1 -20 13.1945 16.2648   1
   2   1  20-12.3055 15.1696   1
  -2   1 -20 10.1623 17.7149   5
   2   1  20-10.6407 16.0648   4
   2  -1 -20-6.65726 10.0558   5
  -2  -1  20 12.2239 15.0691   4
  -2   1 -20-13.1630 19.8706   1
   2   1  20-12.8286 15.8140   1
  -2  -1  20-12.1882 18.3997   1
   2  -1 -20-12.3827 10.7977   1
   2  -1 -21 18.9071 13.4521   6
  -2   1 -21-9.43448 11.6264   6
   2   1  21 5.80052 12.3809   2
   2  -1 -21 12.7346 11.0968   1
  -2   1 -21-14.2959 17.6171   1
  -2  -1  21 12.9504 19.5457   1
   2   1  21 11.8505 14.6035   1
  -2   1 -21-9.51640 16.5848   5
   2   1  21-10.0868 19.6537   4
   2  -1 -21-6.08316 9.18134   5
  -2  -1  21-11.5632 20.1518   4
  -2   1 -21-12.8401 11.1887   1
   2   1  21-11.9551 18.0435   1
  -2   1 -22-12.4052 15.3145   1
  -2  -1  22 11.2112 16.9455   1
   2  -1 -22 11.9658 13.8236   6
  -2   1 -22 9.04296 13.6789   6
   2   1  22-5.13773 11.0043   2
   2   1  22 9.58989 14.5026   4
   2  -1 -22 11.5663 15.1456   5
  -2   1 -22 8.83121 17.2315   5
  -2  -1  22 15.2014 18.7552   3
   2   1  22 11.4603 22.3485   3
  -2  -1  22 31.9535 20.7735   4
  -2   1 -22 13.1980 25.7319   1
  -2   1 -23 111.348 35.9650   6
   2  -1 -23 196.308 36.1080   6
  -2   1 -23 83.1220 36.1351   1
  -2  -1  23 106.294 39.0119   1
  -2  -1  23 128.924 41.5771   4
  -2   1 -23 219.609 42.9247   5
   2  -1 -23 185.848 34.7336   5
   2   1  23 226.439 49.1458   4
  -2  -1  23 138.276 47.6192   3
   2   1  23 118.534 40.5684   3
  -2   1 -24 7.46208 13.0045   5
   2  -1 -24 4.68131 11.5376   5
   2   1  24 10.0630 15.1877   3
  -2  -1  24-12.5701 15.4902   3
  -2   1 -24-8.04210 15.6696   6
   2  -1 -24-4.99265 10.6564   6
  -2  -1  25 33.3893 23.1763   4
  -2   1 -25 49.5175 21.5412   5
   2  -1 -25 25.5064 14.1486   5
   2   1  25 48.0326 24.3312   4
   2   1  25 9.34455 16.5314   3
  -2  -1  25 23.0520 24.7650   3
  -2   1 -25 37.5173 20.8705   6
  -2  -1  26-7.78958 13.5848   4
   2  -1 -26-3.95070 9.12226   5
   2   1  26-7.43820 11.2377   4
  -2  -1  26-10.4561 12.8951   3
   2   1  26-8.64516 15.0749   3
  -2   1 -26-7.03541 10.6304   6
   2  -1 -26-4.18745 8.17485   6
   2  -1 -27 44.4849 13.9486   5
  -2  -1  27 29.2552 15.8252   4
  -2   1 -27 5.94200 15.7487   5
   2   1  27 27.9566 18.4541   4
  -2  -1  27 28.6148 22.1426   3
   2   1  27 15.9575 18.5769   3
  -2   1 -27 19.5804 12.9796   6
   2  -1 -27 31.4126 12.1336   6
  -2   1 -28 5.45877 8.23889   5
   2  -1 -28 6.97940 10.0854   5
  -2  -1  28 6.80909 13.2673   4
  -2  -1  28 8.71500 13.1533   3
   2   1  28-7.34159 11.0805   3
  -2   1 -28-6.04001 11.7688   6
   2  -1 -28-3.77675 7.35902   6
  -2   1 -29 10.1206 10.8009   5
   2  -1 -29 3.33301 7.68417   5
  -2  -1  29-7.99904 9.85737   3
   2   1  29-6.76841 13.1880   3
   2  -1 -29-3.53716 7.54990   6
  -2   1 -30 4.67467 8.14675   5
  -2  -1  30-7.31691 11.0431   3
   2   1  30-6.21241 7.65559   3
   2  -1 -30 3.37416 7.77891   6
  -2   1 -30-5.16474 11.0237   6
  -2  -1  31-6.86529 8.46016   3
  -2   1 -31 4.86304 8.47506   6
  -2   1 -32 8.12833 7.08735   5
  -2   1 -32-4.49928 8.77028   6
  -2   2  31 5.21943 11.1522   4
  -2   2  31 6.32357 12.3317   3
  -2   2  30 2558.43 257.851   3
  -2  -2 -30 2470.50 241.323   5
  -2   2  30 2609.47 252.909   4
   2   2 -29 8.01396 9.23799   6
   2  -2  29-5.95417 10.3767   3
  -2   2  29 5.79752 7.14454   4
  -2  -2 -29-6.50941 8.50835   5
  -2  -2 -28 437.523 51.5974   5
   2   2 -28 439.155 54.3763   6
   2  -2  28 332.246 58.6672   3
  -2   2  28 447.043 68.2025   3
  -2   2  28 425.990 61.6622   4
   2  -2  27 5.71202 9.96024   2
   2   2 -27-8.88957 8.66693   6
  -2   2  27-8.63388 10.6449   3
   2  -2  27-6.83034 10.3142   3
  -2   2  27 6.41362 14.7900   4
  -2  -2 -27-3.40513 8.90773   5
   2  -2  26 146.432 34.5319   2
  -2  -2 -26 130.225 30.2606   6
   2   2 -26 181.538 32.4104   6
  -2   2  26 205.058 46.2059   3
  -2   2  26 260.268 43.8911   4
  -2  -2 -26 198.223 29.5912   5
   2  -2  25 44.7133 21.4848   2
  -2   2  25 71.6943 25.5406   4
  -2  -2 -25 73.3316 18.2785   5
  -2  -2 -25 40.1040 16.8574   6
   2   2 -25 49.6146 18.0811   6
  -2   2  25 20.1587 22.1519   3
  -2  -2 -24 7195.46 692.479   5
  -2   2  24 7235.60 709.426   4
   2  -2  24 7185.62 705.088   2
  -2   2  24 8987.65 733.603   3
   2   2 -24 7793.72 700.496   6
  -2  -2 -24 7387.09 695.478   6
   2  -2  23 110.363 33.0254   2
  -2  -2 -23 125.060 23.1673   5
  -2   2  23 121.473 33.9104   4
  -2  -2 -23 76.5678 23.4713   6
  -2   2  23 129.781 44.7962   3
  -2  -2 -22 20922.3 1931.44   6
  -2  -2 -22 19457.8 1929.18   5
  -2   2  22 22854.6 1952.59   4
  -2   2  22 24499.5 1976.07   3
   2   2 -22 21610.2 1947.13   2
  -2  -2 -21-4.74180 9.23945   6
   2   2 -21-6.56126 8.08583   6
   2  -2  21 8.77428 17.0964   2
   2   2 -21 8.21862 17.5421   2
  -2   2  21 9.25487 16.1290   4
  -2  -2 -21 4.47422 7.79778   5
  -2   2  21-13.7882 26.8656   3
   2  -2  21-9.01283 11.1068   1
   2   2 -20 34133.9 2399.32   6
  -2  -2 -20 29078.1 2382.32   6
  -2  -2 -20 27946.2 2381.94   5
  -2   2  20 27779.8 2409.94   4
   2  -2  20 26319.2 2411.96   3
  -2   2  20 30555.0 2445.66   3
   2   2 -20 30077.9 2399.62   1
   2  -2  20 22540.4 2395.60   1
   2  -2  19 38.9960 34.0058   1
   2   2 -19 14.6147 25.5042   1
  -2   2  19 9.18492 16.0617   1
   2   2 -19 15.5540 21.4706   6
   2   2 -19 5.10113 10.9682   5
   2  -2  19 21.5148 18.7941   2
   2   2 -19 25.6577 16.7168   2
  -2  -2 -19 15.3337 12.6667   5
  -2   2  19-15.4956 19.1411   1
   2  -2  19 9.73623 14.7541   1
   2   2 -19 17.2147 18.4194   1
   2  -2  19 12.2977 15.2123   3
  -2   2  19 15.7455 23.8009   3
   2   2 -18 115.494 45.7239   1
  -2  -2 -18 38.6271 21.4071   1
   2  -2  18 56.8361 44.0583   1
   2   2 -18 50.7791 22.8667   6
  -2  -2 -18 46.6141 18.1769   6
   2   2 -18 71.0066 22.1996   5
   2  -2  18 116.606 38.4549   2
  -2  -2 -18 81.1153 22.8455   5
   2  -2  18 56.3728 26.5271   1
   2   2 -18 46.8901 25.1878   1
  -2   2  18 14.8824 26.5728   1
  -2  -2 -18 77.2664 36.0926   1
  -2   2  18 99.7994 41.4002   3
   2  -2  18 39.2751 30.7308   3
   2  -2  17 36.2665 27.3853   1
  -2   2  17 9.04882 17.6583   1
   2   2 -17 14.0838 12.3112   1
  -2  -2 -17-9.96363 17.3917   1
   2   2 -17 8.86781 17.3062   6
  -2  -2 -17 4.73121 11.7017   6
   2   2 -17 4.23955 11.1259   5
   2  -2  17 50.6533 34.9078   2
   2   2 -17 34.4102 23.7247   2
  -2   2  17 5.46663 5.67086   2
  -2   2  17 24.1976 21.1078   4
  -2   2  17 28.2642 21.3514   1
  -2  -2 -17 14.6684 18.1025   1
  -2   2  17-17.3877 30.3181   3
   2  -2  17 14.3001 21.6047   3
   2   2 -16 556.425 95.6748   1
  -2  -2 -16 573.542 88.2864   1
   2  -2  16 893.108 127.381   1
   2   2 -16 737.452 93.3285   6
  -2  -2 -16 645.469 71.7998   6
   2   2 -16 660.738 68.8838   5
   2   2 -16 639.393 72.2890   5
  -2   2  16 435.783 61.7583   2
   2  -2  16 563.718 98.7623   2
   2   2 -16 471.794 79.4356   2
  -2   2  16 484.501 91.9198   4
  -2   2  16 512.009 80.5898   1
   2  -2  16 562.351 85.9014   1
   2   2 -16 479.201 82.2546   1
  -2   2  16 704.705 105.087   1
  -2  -2 -16 463.982 95.7863   1
   2  -2  16 531.581 100.722   3
   2   2 -15 344.906 71.5275   1
  -2   2  15 394.844 59.7781   1
  -2  -2 -15 234.988 53.6525   1
   2  -2  15 344.636 75.8183   1
   2   2 -15 287.315 58.2992   6
  -2  -2 -15 326.850 46.3017   6
   2   2 -15 368.648 46.0907   5
   2   2 -15 313.384 55.6389   2
   2  -2  15 372.538 73.4354   2
  -2   2  15 267.834 43.8652   2
  -2   2  15 127.465 57.2475   4
  -2  -2 -15 364.402 55.8794   5
   2  -2  15 323.744 75.4340   3
   2  -2  15 324.163 59.0988   1
   2   2 -15 327.886 60.0987   1
  -2  -2 -15 248.714 63.9776   1
   2  -2  14 29708.5 2625.08   1
   2  -2  14 25810.1 2587.80   1
   2   2 -14 28508.7 2594.25   1
  -2   2  14 24303.2 2584.36   1
  -2   2  14 28551.0 2605.72   1
   2   2 -14 27543.5 2608.55   1
   2   2 -14 27699.0 2602.17   6
  -2  -2 -14 29557.0 2574.84   6
   2   2 -14 28059.6 2563.31   5
   2   2 -14 32778.7 2566.33   5
  -2  -2 -14 29586.5 2588.41   5
   2  -2  14 30644.2 2633.93   2
  -2   2  14 28782.5 2577.76   2
  -2   2  14 24561.7 2614.25   4
  -2   2  14 18819.8 2613.74   3
   2  -2  14 30864.7 2643.38   3
   2   2 -14 24055.0 2583.91   2
   2  -2  13 149.650 37.1142   1
  -2  -2 -13 224.416 51.8214   1
   2   2 -13 117.656 34.1342   1
  -2   2  13 98.9033 37.3082   1
   2   2 -13 188.128 47.9512   1
  -2  -2 -13 135.802 38.8176   1
  -2   2  13 204.174 41.7737   1
   2  -2  13 213.999 56.0015   1
   2   2 -13 124.768 39.5912   6
  -2  -2 -13 187.595 31.6656   6
   2   2 -13 148.814 19.6196   5
   2  -2  13 120.571 51.7475   2
   2   2 -13 157.270 37.0625   2
  -2   2  13 168.189 35.9166   2
  -2  -2 -13 157.670 39.0022   5
  -2   2  13 100.507 56.4153   4
  -2   2  13 82.4115 45.3468   3
   2  -2  13 203.985 65.6283   3
  -2   2  12 31544.8 3083.95   1
   2  -2  12 37395.1 3107.04   1
  -2  -2 -12 31709.1 3076.81   1
  -2  -2 -12 33640.4 3085.89   1
  -2   2  12 36115.8 3079.01   1
   2  -2  12 33570.9 3074.63   1
   2   2 -12 33621.2 3076.08   1
   2   2 -12 35046.3 3090.30   1
   2   2 -12 29351.7 3083.03   6
  -2  -2 -12 36498.4 3059.14   6
  -2  -2 -12 42387.1 3086.05   5
   2  -2  12 30850.5 3117.31   2
  -2   2  12 25511.1 3063.87   2
  -2   2  12 28332.1 3109.88   4
  -2   2  12 32232.3 3103.09   3
   2  -2  12 41389.9 3159.05   3
   2   2 -12 34712.4 3075.51   2
  -2   2  11 161.470 44.8402   1
   2  -2  11 287.514 49.4976   1
   2   2 -11 130.398 38.7756   1
  -2  -2 -11 208.742 47.5630   1
  -2   2  11 190.739 41.9149   1
  -2  -2 -11 169.788 41.8897   1
   2   2 -11 204.712 50.0212   1
   2  -2  11 284.527 59.6802   1
   2   2 -11 382.372 66.0486   6
  -2  -2 -11 233.461 35.7538   6
  -2   2  11 184.276 43.5621   2
   2  -2  11 324.559 78.7310   2
  -2  -2 -11 278.080 52.3000   5
  -2   2  11 119.884 68.0476   4
  -2   2  11 143.453 50.8132   3
   2  -2  11 121.249 69.6543   3
   2  -2  10 251443. 22362.3   1
  -2   2  10 241819. 22350.3   1
  -2  -2 -10 250931. 22349.6   1
  -2  -2 -10 240403. 22344.0   1
  -2  -2 -10 271923. 22326.9   6
   2   2 -10 229920. 22354.5   6
  -2  -2 -10 263949. 22364.7   5
   2   2 -10 251140. 22352.2   1
   2  -2  10 223353. 22387.7   2
  -2   2  10 203822. 22340.6   2
   2  -2  10 278914. 22442.8   3
  -2   2  10 242517. 22360.3   3
   2   2 -10 247913. 22344.6   2
   2  -2   9 356.775 62.1646   1
  -2   2   9 443.964 73.8913   1
  -2  -2  -9 429.094 70.4794   1
   2   2  -9 432.852 68.9621   1
   2   2  -9 404.188 75.6846   6
  -2  -2  -9 505.772 56.8639   6
  -2  -2  -9 693.749 89.9516   5
  -2   2   9 408.365 67.7792   5
  -2  -2  -9 387.786 67.4096   1
  -2   2   9 514.499 69.8601   1
   2   2  -9 688.200 83.8584   1
   2  -2   9 343.843 75.1010   1
   2   2  -9 488.252 72.8834   2
  -2   2   9 377.277 71.8508   2
   2  -2   9 457.075 98.9297   2
  -2   2   9 116.071 76.0431   4
  -2   2   9 381.149 68.6328   3
   2  -2   9 612.682 125.794   3
   2  -2   8 1378.02 162.780   1
   2   2  -8 1406.57 165.461   1
  -2  -2  -8 1332.47 165.345   1
  -2   2   8 1348.58 170.755   1
   2  -2   8 1136.08 173.471   1
  -2  -2  -8 1539.82 166.471   1
  -2   2   8 1331.23 163.324   1
   2   2  -8 1501.13 170.823   1
   2   2  -8 1679.14 178.694   6
  -2  -2  -8 1802.86 151.990   6
  -2  -2  -8 2230.22 198.506   5
  -2   2   8 1384.56 166.690   5
   2  -2   8 1776.95 220.611   2
  -2   2   8 1695.61 178.478   2
  -2   2   8 1283.24 160.839   3
  -2   2   8 741.490 197.625   4
   2  -2   8 2006.76 256.336   3
   2   2  -8 1558.05 172.273   2
   2  -2   7 145.178 33.9316   1
   2   2  -7 151.686 34.6607   1
  -2   2   7 50.2085 27.2812   1
  -2  -2  -7 181.712 36.7491   1
  -2   2   7 98.7515 29.1468   1
   2   2  -7 97.8831 32.1496   1
   2   2  -7 108.524 36.2168   6
  -2  -2  -7 103.132 19.5706   6
  -2  -2  -7 121.389 23.1580   6
  -2   2   7 220.735 46.0339   5
   2  -2   7 38.5743 39.2939   2
   2   2  -7 185.032 42.6786   2
  -2  -2  -7 219.891 52.3252   5
  -2   2   7 49.9518 49.9996   4
   2  -2   7 88.4517 68.9355   3
  -2   2   7 97.8710 26.3707   3
  -2   2   6 331.966 104.503   1
   2  -2   6 1010.63 134.212   1
  -2  -2  -6 901.914 117.301   1
   2  -2   6 1193.10 124.288   1
   2   2  -6 1230.88 121.798   1
  -2   2   6 1049.27 120.017   1
  -2  -2  -6 1029.05 126.126   1
   2   2  -6 1261.47 128.384   1
  -2  -2  -6 1057.78 95.9958   6
   2   2  -6 973.990 118.945   6
  -2  -2  -6 681.014 95.8697   6
  -2  -2  -6 1203.72 143.071   5
  -2   2   6 1223.80 148.356   5
   2  -2   6 984.722 97.6220   4
  -2   2   6 914.296 103.453   3
  -2   2   6 915.025 175.072   4
   2  -2   6 1201.47 190.782   3
   2   2  -6 1156.61 129.262   2
   2  -2   5 106.710 42.4769   1
  -2  -2  -5 181.559 41.2360   1
  -2  -2  -5 200.031 49.4380   1
  -2   2   5 297.131 49.2485   1
   2   2  -5 224.537 45.4467   1
   2  -2   5 208.389 80.5749   3
  -2   2   5 155.959 26.1049   3
  -2   2   5 147.747 51.7466   5
   2  -2   5 353.511 74.3558   2
   2   2  -5 217.941 46.1051   2
   2  -2   5 166.794 27.6591   4
  -2   2   5 351.706 104.255   4
   2  -2   5 250.276 45.8981   1
   2   2  -5 167.806 38.2179   1
  -2   2   5 232.403 51.7918   1
  -2   2   4 30419.0 2791.21   1
  -2  -2  -4 31729.5 2780.68   1
   2  -2   4 30111.7 2796.42   1
   2  -2   4 32203.1 2785.38   1
   2   2  -4 30923.8 2778.94   1
   2   2  -4 27028.9 2779.16   1
  -2  -2  -4 32281.7 2791.90   1
  -2   2   4 29295.4 2779.57   1
   2   2  -4 26625.0 2770.34   6
  -2   2   4 34990.2 2800.47   5
   2  -2   4 35121.8 2834.77   2
  -2   2   4 34667.7 2885.70   4
   2  -2   4 31872.4 2846.57   3
   2   2  -4 28454.8 2787.09   2
   2   2  -3 6.93754 13.5315   1
   2  -2   3 24.4905 17.4352   1
   2   2  -3-8.20925 14.3199   1
  -2  -2  -3 8.85067 13.3722   1
   2  -2   3 42.1369 29.0338   1
  -2   2   3-7.55742 11.4227   1
  -2   2   3-10.2890 20.0570   1
  -2  -2  -3 4.70226 6.57910   6
   2   2  -3 5.69936 14.9115   6
  -2  -2  -3 9.08533 7.45204   6
  -2   2   3 32.2919 24.8233   5
   2  -2   3 14.8843 31.7753   2
  -2  -2  -3-11.1798 16.8845   5
  -2  -2  -3-9.64760 22.2504   4
  -2   2   3-26.5588 32.7344   4
   2  -2   3 12.2574 12.8514   4
   2  -2   3-15.9876 27.8690   3
  -2   2   2 7270.05 694.933   1
   2  -2   2 7200.45 696.106   1
   2  -2   2 6809.48 680.832   1
   2   2  -2 6761.16 677.521   1
  -2  -2  -2 6874.99 685.768   1
   2   2  -2 7393.23 687.307   1
  -2   2   2 7282.53 685.948   1
   2   2  -2 6669.06 670.910   6
  -2  -2  -2 8081.10 661.692   6
  -2  -2  -2 8405.64 700.408   5
  -2   2   2 7649.69 701.147   5
   2  -2   2 7156.92 710.986   2
   2  -2   2 5953.51 667.137   4
   2  -2   2 7826.60 696.765   3
  -2  -2  -2 6439.36 689.068   4
   2   2  -2 6929.32 693.690   3
   2   2  -2 7156.33 689.865   2
   2  -2   1 1144.37 153.870   1
   2   2  -1 1270.29 143.441   1
  -2   2   1 1090.90 153.422   1
   2   2  -1 1314.76 152.069   1
   2  -2   1 1351.56 149.939   1
  -2   2   1 1329.45 150.338   1
  -2  -2  -1 1318.00 146.158   1
  -2  -2  -1 1361.60 131.174   6
  -2  -2  -1 1598.39 156.525   5
  -2   2   1 1296.46 162.643   5
   2  -2   1 1304.51 166.486   2
   2  -2   1 939.023 136.899   4
   2   2  -1 1031.84 151.261   3
   2  -2   1 1162.85 136.818   3
  -2  -2  -1 1244.22 153.814   4
   2   2  -1 1582.54 157.151   2
   2  -2   0 648336. 53453.3   1
  -2   2   0 579996. 53458.1   1
   2   2   0 597302. 53436.6   1
  -2   2   0 648089. 53447.7   1
   2  -2   0 625229. 53443.7   1
   2   2   0 520740. 53444.4   1
  -2  -2   0 562652. 53437.6   1
   2   2   0 608584. 53424.5   6
  -2  -2   0 586837. 53427.0   6
   2   2   0 572987. 53424.9   5
  -2  -2   0 573054. 53433.1   5
  -2   2   0 585070. 53455.4   5
   2  -2   0 594189. 53459.3   2
  -2  -2   0 629044. 53448.1   4
   2   2   0 569048. 53454.9   3
   2   2   0 560098. 53442.4   2
   2   2   1 939.803 133.787   1
  -2   2  -1 1119.94 154.272   1
   2  -2  -1 1142.64 147.918   1
  -2  -2   1 1286.86 137.995   1
  -2   2  -1 1353.81 149.124   1
   2  -2  -1 1293.25 143.175   1
   2   2   1 769.045 129.319   1
   2  -2  -1 1444.38 156.992   6
   2   2   1 1094.09 119.152   6
  -2  -2   1 1357.85 133.643   6
   2   2   1 1569.10 135.036   5
  -2  -2   1 1186.70 124.572   5
  -2   2  -1 1318.39 153.960   5
   2  -2  -1 1263.21 155.742   2
  -2   2  -1 1580.11 222.124   4
  -2  -2   1 1201.47 144.133   4
   2   2   1 1229.54 151.393   3
   2   2   1 1093.40 139.208   2
  -2   2  -1 1081.35 116.772   3
  -2  -2   2 5801.04 676.236   1
   2   2   2 7325.54 676.471   1
  -2   2  -2 6426.82 690.093   1
   2   2   2 7200.35 672.253   1
   2  -2  -2 7243.11 682.940   1
   2  -2  -2 7213.11 682.022   1
  -2   2  -2 8063.29 687.621   1
  -2  -2   2 7467.14 674.197   1
   2  -2  -2 7290.75 688.109   6
  -2   2  -2 7360.38 694.999   6
   2   2   2 6979.22 653.648   6
  -2  -2   2 9329.72 681.856   6
  -2  -2   2 7093.01 654.380   5
  -2   2  -2 8487.31 739.688   4
  -2  -2   2 7936.41 687.490   4
   2   2   2 7393.01 692.054   3
   2   2   2 6607.64 676.436   2
  -2   2  -2 6268.47 653.752   3
   2  -2  -3 8.93725 15.5847   1
   2   2   3 7.20517 15.3884   1
  -2  -2   3-7.79878 13.6021   1
  -2   2  -3 11.2000 13.8125   1
  -2  -2   3 23.3520 22.5024   1
   2  -2  -3 17.4860 13.2066   1
  -2   2  -3-9.67528 20.6582   1
   2   2   3-8.20033 15.9871   1
  -2  -2   3 8.45259 14.7406   6
  -2   2  -3 11.3006 17.0641   6
  -2   2  -3-10.6728 18.6078   5
  -2  -2   3 2.50872 8.19728   5
   2  -2  -3 9.30078 19.8591   2
   2   2   3-8.38735 16.3513   2
  -2  -2   3 8.66861 6.25234   5
  -2  -2   3 8.71673 18.6130   4
  -2   2  -3 7.74983 12.1861   3
   2   2   3 11.2475 13.8709   3
   2   2   4 30797.2 2556.67   1
   2   2   4 34318.0 2554.02   1
   2  -2  -4 23079.7 2553.96   1
  -2  -2   4 28875.4 2551.37   1
  -2   2  -4 31962.9 2564.11   1
  -2  -2   4 32829.5 2554.43   1
   2  -2  -4 27444.5 2551.61   1
  -2   2  -4 30276.3 2569.07   6
  -2   2  -4 23397.8 2556.74   5
   2  -2  -4 30018.7 2555.39   2
  -2   2  -4 30209.5 2581.44   4
  -2  -2   4 32171.7 2556.87   4
   2   2   4 26594.2 2567.83   3
  -2   2  -4 28529.7 2538.67   3
   2   2   4 33792.9 2557.07   2
   2   2   5 238.205 45.2637   1
  -2  -2   5 246.402 46.0288   1
   2  -2  -5 276.409 49.4711   1
   2  -2  -5 227.874 46.2452   1
  -2  -2   5 252.472 48.9186   1
  -2   2  -5 160.573 50.0549   1
   2   2   5 245.880 53.5138   1
  -2   2  -5 222.092 50.3176   1
  -2   2  -5 249.629 54.7883   6
  -2   2  -5 234.618 49.3929   5
   2  -2  -5 232.826 48.3454   6
   2   2   5 275.434 48.4899   2
   2  -2  -5 259.127 45.6494   2
  -2  -2   5 269.850 49.3844   4
  -2   2  -5 163.686 46.1070   4
   2  -2  -5 168.916 27.7695   3
  -2   2  -5 213.814 43.8748   3
   2   2   5 153.190 46.9075   3
  -2  -2   5 189.024 45.1187   3
  -2   2  -6 1228.61 152.366   1
   2   2   6 1212.66 134.239   1
   2   2   6 1259.40 147.256   1
   2  -2  -6 1255.26 143.410   1
  -2   2  -6 1048.20 136.655   1
  -2  -2   6 948.265 131.801   1
  -2  -2   6 1234.76 139.746   1
   2  -2  -6 990.805 136.258   1
   2  -2  -6 1314.96 143.230   6
  -2   2  -6 1138.67 146.112   6
  -2   2  -6 988.463 137.049   5
   2  -2  -6 962.827 128.590   2
  -2  -2   6 1374.17 142.274   4
  -2   2  -6 1022.13 136.724   4
   2   2   6 1058.31 146.519   3
   2  -2  -6 1286.46 125.624   3
  -2  -2   6 1319.03 145.188   3
   2   2   6 1419.67 142.164   2
   2   2   7 98.4460 29.9056   1
  -2  -2   7 114.645 30.0713   1
  -2   2  -7 70.3236 28.4600   1
  -2   2  -7 149.811 43.8283   1
   2  -2  -7 100.633 29.2143   1
   2   2   7 127.791 37.0295   1
  -2   2  -7 178.886 41.9014   6
   2  -2  -7 125.261 31.7181   6
  -2   2  -7 117.583 34.0865   5
   2   2   7 116.266 32.6170   2
   2  -2  -7 112.949 29.6790   2
  -2  -2   7 56.6935 25.5689   4
  -2   2  -7 111.367 31.5095   4
  -2  -2   7 137.244 36.5374   3
   2  -2  -7 136.090 31.2657   3
  -2  -2   8 1885.82 173.265   1
   2   2   8 1326.44 153.253   1
  -2   2  -8 1209.96 168.022   1
   2  -2  -8 947.717 152.747   1
  -2  -2   8 1580.94 159.618   1
   2   2   8 1553.57 163.809   1
   2  -2  -8 1143.04 152.975   1
   2  -2  -8 1207.31 153.901   6
  -2   2  -8 1528.78 166.437   6
  -2   2  -8 1452.20 161.337   5
   2  -2  -8 1346.79 146.213   2
  -2  -2   8 1496.78 158.044   4
   2  -2  -8 1328.82 156.936   3
   2   2   8 1428.18 157.170   2
  -2  -2   8 1531.01 160.347   3
   2  -2  -9 327.146 63.0023   1
   2   2   9 579.462 69.8779   1
  -2   2  -9 424.142 67.4307   1
  -2  -2   9 345.433 61.5751   1
   2   2   9 335.831 48.5816   6
  -2   2  -9 421.290 68.6770   6
   2  -2  -9 469.554 67.2758   6
  -2   2  -9 291.699 63.0526   5
  -2  -2   9 506.270 74.7986   1
   2  -2  -9 414.092 65.6358   1
   2   2   9 486.082 72.1137   1
  -2  -2   9 362.466 63.0782   4
   2   2   9 549.814 69.4427   2
   2  -2  -9 228.824 61.3056   3
  -2  -2   9 439.158 65.6453   3
   2  -2 -10 238749. 21906.6   1
   2   2  10 233039. 21907.2   1
  -2  -2  10 278979. 21919.2   1
  -2   2 -10 236374. 21908.6   1
   2   2  10 236698. 21901.9   1
  -2  -2  10 246549. 21904.6   1
  -2   2 -10 234307. 21920.5   1
   2  -2 -10 227532. 21902.6   1
   2  -2 -10 258387. 21900.2   6
   2   2  10 222055. 21881.9   6
  -2   2 -10 241207. 21905.3   5
   2   2  10 252199. 21917.0   4
  -2  -2  10 262092. 21904.3   4
   2   2  10 205746. 21915.1   3
   2  -2 -10 233650. 21885.4   2
   2   2  10 272202. 21901.8   2
  -2  -2  10 265051. 21906.0   3
   2  -2 -11 210.917 45.5629   1
   2   2  11 67.1079 29.1720   1
  -2  -2  11 206.445 44.1133   1
  -2   2 -11 288.912 52.5060   1
  -2   2 -11 146.722 49.7333   1
  -2  -2  11 192.741 47.2440   1
   2   2  11 193.929 43.9946   1
   2  -2 -11 170.597 40.5288   1
  -2   2 -11 220.760 47.0246   6
   2  -2 -11 206.308 40.1177   6
   2   2  11 218.593 33.5644   6
  -2   2 -11 319.852 51.4113   5
   2  -2 -11 187.789 30.4039   2
   2   2  11 161.506 45.5764   4
  -2  -2  11 122.992 37.9261   4
  -2  -2  11 222.632 46.6390   3
   2   2  11 194.439 50.0196   3
  -2  -2  12 37148.1 3167.87   1
   2   2  12 37148.1 3155.41   1
   2  -2 -12 33756.0 3150.30   1
  -2  -2  12 35602.7 3153.54   1
  -2   2 -12 36900.8 3158.71   1
  -2   2 -12 36495.2 3169.51   1
   2  -2 -12 28814.0 3138.67   6
  -2   2 -12 33560.4 3148.32   6
  -2   2 -12 35520.7 3152.05   5
  -2  -2  12 36832.0 3148.59   4
   2   2  12 33268.4 3161.83   3
  -2  -2  12 38199.5 3154.80   3
   2   2  12 31064.2 3137.65   2
   2  -2 -12 34100.3 3124.60   2
   2   2  13 274.586 53.5002   1
  -2  -2  13 182.393 43.7357   1
   2  -2 -13 260.052 49.3107   1
  -2   2 -13 161.495 42.1972   1
  -2   2 -13 51.1353 31.2737   1
   2  -2 -13 128.131 37.1259   1
  -2  -2  13 159.456 47.8514   1
   2   2  13 125.729 39.7861   1
  -2   2 -13 51.6662 29.2033   6
   2  -2 -13 189.865 37.2720   6
  -2   2 -13 218.326 45.3399   5
   2  -2 -13 178.015 25.3773   2
   2   2  13 132.967 32.9524   2
   2   2  13 135.531 46.5900   4
  -2  -2  13 161.852 37.1109   4
  -2  -2  13 192.778 43.5562   3
   2   2  13 158.655 45.6755   3
   2   2  14 29324.5 2537.87   1
  -2   2 -14 29370.2 2556.14   1
  -2   2 -14 31032.8 2544.56   1
   2   2  14 28517.5 2539.73   1
  -2  -2  14 30443.2 2538.50   1
   2  -2 -14 29901.0 2538.84   1
  -2   2 -14 28568.8 2531.45   6
   2  -2 -14 31187.6 2520.81   6
   2  -2 -14 26036.1 2516.06   5
   2   2  14 27600.2 2541.57   4
   2   2  14 30006.4 2544.69   3
  -2  -2  14 31064.3 2540.22   3
   2   2  14 18390.7 2508.61   2
   2  -2 -15 302.116 60.0106   1
  -2  -2  15 294.511 61.4512   1
  -2   2 -15 251.996 59.0468   1
  -2   2 -15 311.385 68.6075   1
   2  -2 -15 378.901 65.8431   1
  -2  -2  15 236.812 64.3500   1
   2   2  15 398.457 64.4997   1
   2  -2 -15 353.861 51.7110   6
  -2   2 -15 329.213 56.0865   6
  -2   2 -15 363.514 63.0627   5
   2   2  15 235.996 44.5776   2
   2  -2 -15 273.128 46.3045   5
   2   2  15 337.944 65.2524   4
  -2  -2  15 272.187 51.7188   4
   2  -2 -15 268.104 35.3759   2
  -2  -2  15 386.828 68.8500   3
   2   2  15 275.357 58.7431   3
   2   2  16 491.954 89.4116   1
   2  -2 -16 463.955 85.4751   1
  -2  -2  16 639.135 92.8868   1
  -2   2 -16 777.748 101.958   1
   2  -2 -16 840.446 103.913   1
  -2  -2  16 430.870 92.8096   1
   2   2  16 494.336 88.2437   1
  -2   2 -16 679.083 87.8531   6
   2  -2 -16 730.906 80.0573   6
   2  -2 -16 576.408 75.0335   5
  -2   2 -16 735.880 96.2934   5
  -2  -2  16 671.100 90.1933   4
   2   2  16 535.554 93.9121   4
  -2  -2  16 856.469 109.645   3
   2  -2 -16 436.867 58.3169   2
   2   2  16 455.662 86.6894   3
   2   2  17-12.8352 19.4422   1
   2  -2 -17 22.6235 24.2006   1
  -2  -2  17 22.0169 19.2560   1
  -2   2 -17 35.4917 23.1104   1
   2  -2 -17 34.2188 22.2859   1
  -2  -2  17 14.9129 22.5681   1
  -2   2 -17-15.5039 13.6104   1
   2   2  17 32.1453 20.9432   1
  -2   2 -17 27.5912 19.6999   6
   2  -2 -17 6.19388 10.9203   6
  -2   2 -17 10.8740 23.2685   5
   2   2  17 17.0783 13.5156   2
   2  -2 -17 17.2400 12.3768   5
   2   2  17 11.5113 14.2815   4
  -2  -2  17 36.1045 22.3072   4
  -2  -2  17 26.7974 23.4089   3
   2   2  17 35.6041 27.4108   3
   2   2  18 38.0392 31.9538   1
   2  -2 -18 12.1565 19.5210   1
  -2   2 -18 59.1961 29.9310   1
  -2   2 -18 16.1312 20.9668   1
   2  -2 -18 94.2207 34.6841   1
  -2  -2  18 59.4921 32.4377   1
   2   2  18 107.867 33.2353   1
  -2   2 -18 141.143 36.3559   6
  -2   2 -18 67.6783 30.2308   5
   2   2  18 36.6725 17.3128   2
   2  -2 -18 91.6466 26.3086   5
   2   2  18 45.0426 26.8030   4
  -2  -2  18 121.491 35.1867   4
   2   2  18 59.9928 35.3110   3
  -2  -2  19-10.8821 9.55285   1
   2   2  19 25.2738 22.0533   1
  -2   2 -19-11.9373 18.0538   1
  -2  -2  19 14.2863 21.5928   1
  -2   2 -19 16.2231 14.1837   1
  -2   2 -19 18.5714 19.8534   6
   2  -2 -19 6.47462 12.6685   6
  -2   2 -19 11.5176 22.4713   5
   2   2  19 9.20757 8.94536   2
   2  -2 -19 17.2325 16.6411   5
   2   2  19 10.8979 13.4795   4
  -2  -2  19 9.78544 14.8142   4
  -2  -2  19 15.0703 22.7744   3
   2   2  19 47.0361 29.0045   3
   2  -2 -20 29838.8 2135.59   5
  -2   2 -20 25970.4 2146.10   6
   2   2  20 24996.7 2152.18   4
  -2  -2  20 27543.0 2156.38   4
  -2  -2  20 24970.9 2181.54   3
   2   2  20 21533.4 2153.30   3
  -2   2 -20 19138.2 2144.99   1
  -2  -2  20 15672.5 2132.26   1
  -2   2 -20 18796.4 2166.29   1
   2   2  21-9.93049 12.2374   4
   2  -2 -21 6.32069 12.3155   5
  -2   2 -21-9.21249 11.3526   6
  -2  -2  21 16.3731 20.1767   3
   2   2  21-11.5226 14.1994   3
  -2   2 -21 11.3041 22.0254   5
  -2  -2  22 12276.7 1426.40   4
   2   2  22 22087.4 1446.83   4
  -2   2 -22 15803.7 1427.26   6
   2  -2 -22 13091.7 1415.41   6
  -2  -2  22 13064.0 1447.52   3
   2   2  22 14124.9 1435.76   3
  -2   2 -22 20519.8 1451.61   5
  -2   2 -23 25.9317 17.8184   6
   2  -2 -23 72.3380 23.6478   6
   2   2  23 78.4431 29.9842   4
   2  -2 -23 64.6889 23.2855   5
  -2  -2  23 97.6697 32.3709   4
   2   2  23 53.9792 28.8148   3
   2   2  24 8074.54 674.778   4
  -2  -2  24 6768.23 673.675   4
   2  -2 -24 7596.29 664.240   6
  -2  -2  24 5629.83 685.041   3
   2   2  24 6177.19 674.710   3
  -2   2 -24 8064.29 682.573   5
   2  -2 -24 6536.95 658.965   5
   2   2  25 22.8668 18.2900   4
   2  -2 -25 77.7869 23.2683   5
   2  -2 -25 59.2811 23.0853   6
  -2   2 -25 54.0118 23.8367   6
  -2   2 -25 68.9028 26.4882   5
  -2  -2  25 13.4082 26.6130   3
   2   2  25 58.1602 27.1876   3
   2  -2 -26 202.411 35.1269   5
   2   2  26 149.610 38.7920   4
  -2   2 -26 129.550 33.1293   6
   2  -2 -26 218.284 34.8133   6
  -2  -2  26 133.134 42.7637   3
   2   2  26 145.092 42.8086   3
  -2   2 -26 195.456 43.5431   5
  -2   2 -27 7.06427 10.6644   5
  -2   2 -27 6.84921 13.3474   6
   2  -2 -27 4.42422 9.44605   6
   2   2  27-6.65590 11.6019   4
   2  -2 -27 4.44723 7.75393   5
   2   2  27-8.61656 10.6208   3
  -2  -2  27 6.28162 13.4096   2
   2   2  28 579.447 71.1191   4
  -2   2 -28 654.529 74.1978   5
   2   2  28 508.795 73.9219   3
   2  -2 -28 426.659 59.0354   6
  -2   2 -28 492.578 69.3748   6
   2  -2 -29-3.68606 8.49928   5
   2   2  29 11.5562 13.3219   4
  -2   2 -29 11.6102 11.3119   6
   2  -2 -29 3.62708 8.36331   6
   2   2  29-7.30037 6.36309   3
  -2  -2  29-8.88690 10.9524   3
  -2   2 -29 5.90681 10.2951   5
  -2   2 -30 3145.32 269.669   5
   2  -2 -30 2694.24 258.174   5
  -2  -2  30 2306.40 273.543   3
  -2   2 -30 2658.06 265.519   6
   2  -2 -30 2634.25 257.986   6
  -2   2 -31 4.84273 7.32818   5
   2  -2 -31 6.33677 6.78344   5
  -2   2 -32 7327.64 682.691   5
  -2   3  30-7.20983 14.0631   3
  -2   3  29 94.9100 32.8802   3
   2  -3  29 103.883 24.4088   2
   2  -3  28 6.22995 9.40746   3
  -2   3  28 8.65301 13.0631   3
   2  -3  28-5.53585 8.36050   2
  -2  -3 -28 3.07212 7.57760   5
  -2   3  28 5.63201 12.0248   4
   2  -3  27 6.63270 8.18104   3
  -2   3  27-9.36136 11.5414   3
   2  -3  27 5.74387 10.0162   2
  -2  -3 -27 6.36983 7.85741   5
  -2   3  27-5.98301 7.38123   4
   2   3 -26-5.66487 8.55205   6
   2  -3  26 7.13483 8.79451   3
  -2   3  26-10.1647 19.8063   3
  -2  -3 -26 6.73647 7.76776   5
  -2   3  26-6.24583 7.69932   4
   2  -3  25 6.55141 11.4206   2
   2   3 -25 12.4507 14.3546   6
   2  -3  25-7.43751 11.2283   3
  -2   3  25 10.9603 13.5091   3
  -2   3  25-6.65745 12.9745   4
  -2  -3 -25 3.49195 7.45812   5
   2  -3  24 14.5515 15.5343   2
   2   3 -24-6.83994 11.9266   6
  -2   3  24 11.7071 22.8139   3
   2  -3  24 8.01341 9.88260   3
  -2   3  24 6.92087 8.53747   4
  -2  -3 -24 3.70159 7.22281   5
   2  -3  23 15.4119 15.0327   2
   2   3 -23 7.52141 11.3757   6
   2  -3  23 25.9687 18.4907   3
  -2   3  23 7.40897 11.2064   4
  -2  -3 -23 3.87751 8.96969   5
  -2  -3 -22 3.73644 7.97635   6
   2   3 -22-8.25336 14.3842   6
  -2   3  22-12.8594 22.4111   3
   2  -3  22 9.14133 13.7974   3
  -2  -3 -22-4.12728 8.81045   5
   2   3 -21 58.7574 25.9533   2
   2  -3  21 26.3388 21.0069   2
  -2  -3 -21 36.4291 14.5937   6
   2   3 -21 113.090 32.6480   6
   2  -3  21 99.0520 34.9791   3
  -2   3  21 26.2591 26.1926   3
  -2   3  21 58.6061 24.8405   4
  -2  -3 -21 70.3967 19.9766   5
   2  -3  20-9.43836 16.4498   2
  -2   3  20-9.02579 13.6237   4
  -2  -3 -20-3.64269 7.77759   6
   2   3 -20 9.43600 18.3866   6
   2  -3  20 10.7039 16.1562   3
  -2   3  20-13.1178 22.8618   3
  -2  -3 -19 556.482 70.7021   5
  -2   3  19 622.136 88.7732   4
  -2  -3 -19 514.667 65.2668   6
   2  -3  19 590.723 87.8282   2
  -2   3  19 435.162 88.4206   3
   2  -3  19 418.687 83.7283   3
  -2  -3 -18-5.40179 11.5366   5
  -2   3  18-10.3510 18.0435   4
  -2  -3 -18 14.6173 10.5686   6
   2   3 -18 21.4249 18.6733   6
   2  -3  18 12.6691 19.1251   3
  -2   3  18-12.1783 15.0126   3
   2  -3  18 10.9317 19.0552   2
   2   3 -17 136.873 47.4947   1
   2  -3  17 130.545 40.2394   2
   2   3 -17 74.3538 27.8914   2
  -2  -3 -17 113.432 22.9930   6
   2   3 -17 100.311 36.7184   6
  -2   3  17 243.602 52.2366   4
  -2  -3 -17 127.341 29.3216   5
  -2   3  17 120.468 43.4177   1
   2  -3  17 96.5576 43.0778   3
  -2   3  17 79.2987 34.5527   3
   2   3 -16 12.8458 25.0294   1
   2  -3  16-16.8916 29.4377   1
   2   3 -16-8.96066 13.5240   2
  -2  -3 -16 3.67656 8.47617   6
   2   3 -16-11.3654 17.1534   6
  -2   3  16 12.0266 18.1513   4
  -2  -3 -16 6.20913 17.1094   5
  -2   3  16-11.1320 19.4002   1
   2  -3  16-7.64734 13.3274   1
   2   3 -16 7.32621 9.02824   1
  -2  -3 -16-12.4775 21.7451   1
   2  -3  16-15.0296 18.5211   3
  -2   3  16-10.3144 15.5672   3
   2  -3  15 77.3620 46.9672   1
   2   3 -15 107.453 34.8604   1
  -2   3  15 28.1606 16.9739   1
  -2  -3 -15 8.46950 13.7142   1
   2   3 -15 64.5765 27.1199   2
   2  -3  15 28.0160 24.9127   2
   2   3 -15 68.0352 28.3849   6
  -2   3  15 52.3118 36.3774   4
  -2  -3 -15 68.7761 25.2041   5
  -2   3  15 20.5667 20.6433   1
   2  -3  15 87.2452 26.5892   1
   2   3 -15 31.5202 17.5377   1
  -2  -3 -15 67.5316 31.4095   1
   2  -3  15 66.0125 35.5732   3
  -2   3  15 65.0697 29.6245   3
  -2  -3 -14 8.56482 13.0062   1
   2   3 -14 23.0426 22.4946   1
   2  -3  14 28.1967 21.3265   1
  -2   3  14 20.3294 17.7727   1
   2   3 -14 8.81522 17.2360   2
   2  -3  14 14.8985 18.4157   2
   2   3 -14 11.0733 19.3513   6
  -2   3  14 13.9098 21.0426   4
  -2  -3 -14 14.7663 14.4572   5
  -2   3  14 29.3285 20.9158   1
   2  -3  14 13.8608 13.5798   1
   2   3 -14 15.6407 13.7044   1
  -2  -3 -14 30.6089 21.8247   1
   2  -3  14-17.9672 15.7219   3
  -2   3  14 16.3834 20.2405   3
  -2  -3 -13 165.128 40.0590   1
   2  -3  13 310.842 64.4959   1
   2  -3  13 144.362 56.5775   2
   2   3 -13 286.264 58.0342   6
  -2  -3 -13 140.678 32.3350   6
  -2  -3 -13 336.504 54.5179   5
   2  -3  13 319.738 47.8050   1
   2   3 -13 265.001 50.4151   1
  -2  -3 -13 286.053 54.0626   1
   2  -3  13 138.472 68.0124   3
  -2   3  13 183.175 43.5052   3
  -2  -3 -12 7.95317 13.9424   1
   2  -3  12 11.9774 20.9281   1
  -2   3  12 6.16073 10.8423   1
   2   3 -12 9.58216 14.5406   1
   2   3 -12 8.72151 13.2494   2
   2  -3  12 17.1192 29.8725   2
  -2  -3 -12 15.4108 10.7231   6
   2   3 -12 31.0576 22.1482   6
  -2   3  12 16.4674 24.8994   4
  -2  -3 -12 17.6100 21.7534   5
  -2   3  12 8.83121 15.4645   1
   2   3 -12 36.2601 19.0177   1
   2  -3  12 21.4167 32.3586   3
  -2   3  12 32.5487 19.7077   3
  -2  -3 -11 289.239 53.7582   1
   2   3 -11 395.913 62.1753   1
  -2   3  11 345.944 52.5310   1
  -2  -3 -11 311.261 43.0075   6
   2   3 -11 433.676 67.2578   6
   2   3 -11 389.753 60.8856   2
   2  -3  11 487.425 95.3577   2
  -2   3  11 411.225 90.6023   4
  -2  -3 -11 386.809 62.9943   5
   2  -3  11 305.517 48.9744   1
  -2   3  11 328.625 58.5292   1
   2   3 -11 336.061 53.6863   1
  -2  -3 -11 254.688 50.9949   1
   2  -3  11 507.083 108.713   3
  -2   3  11 285.468 49.4729   3
  -2  -3 -10 6.78546 10.2413   1
   2   3 -10 8.20925 15.9954   1
   2  -3  10-10.8660 16.3998   1
  -2   3  10 5.92242 8.93877   1
  -2  -3 -10-2.71964 7.86013   6
  -2  -3 -10 3.74908 9.24030   6
  -2   3  10-7.48416 14.5827   5
   2   3 -10 8.43709 16.4394   2
   2  -3  10 18.7499 23.1057   2
  -2  -3 -10-10.6590 20.7685   5
  -2   3  10-19.0056 28.6845   4
   2  -3  10-25.1022 21.8734   3
  -2   3  10 5.24901 11.2038   3
   2  -3  10 5.79480 11.2911   1
  -2   3  10-8.58107 16.7199   1
   2   3 -10 6.21792 9.38473   1
  -2  -3 -10-7.18497 10.8442   1
  -2  -3  -9 692.972 90.5682   1
  -2   3   9 861.620 91.1177   1
   2  -3   9 668.779 85.6940   1
   2   3  -9 791.676 89.8835   1
   2  -3   9 817.176 109.924   1
  -2   3   9 583.193 92.4430   1
   2   3  -9 657.410 93.0669   1
  -2  -3  -9 658.231 79.5981   6
  -2  -3  -9 677.362 75.2860   6
  -2  -3  -9 897.459 117.500   5
  -2   3   9 812.646 98.1941   5
   2  -3   9 784.610 130.737   2
  -2   3   9 1165.93 158.961   4
  -2   3   9 654.373 82.9764   3
   2   3  -9 750.010 98.8676   2
   2  -3   9 978.072 169.433   3
  -2  -3  -8 83.8565 24.7567   1
   2   3  -8 65.6701 27.4829   1
   2  -3   8 125.593 38.4966   1
  -2   3   8 88.1884 23.0089   1
   2   3  -8 87.1222 28.8123   6
  -2  -3  -8 78.2934 16.6564   6
  -2  -3  -8 115.939 20.4565   6
  -2   3   8 92.0986 33.6542   5
   2   3  -8 86.5050 32.1557   2
  -2   3   8 43.6787 43.3452   4
  -2   3   8 120.810 23.8495   3
   2  -3   8 108.068 25.3862   1
  -2   3   8 86.7562 29.4645   1
   2   3  -8 81.2568 24.0945   1
   2  -3   7 1278.18 133.240   1
   2  -3   7 1459.91 161.769   1
  -2  -3  -7 1262.87 132.275   1
   2   3  -7 1292.16 134.986   1
  -2   3   7 1553.25 151.101   1
  -2   3   7 1419.21 134.801   1
   2   3  -7 961.208 132.885   1
  -2  -3  -7 1575.37 144.757   1
   2   3  -7 1609.18 146.783   6
  -2  -3  -7 1225.34 122.135   6
  -2  -3  -7 1694.84 173.221   5
  -2   3   7 1408.34 152.278   5
   2  -3   7 1185.55 180.525   2
   2  -3   7 969.772 112.331   4
  -2   3   7 1890.51 224.112   4
  -2   3   7 1302.49 126.119   3
   2   3  -7 1567.92 152.884   2
   2   3  -6 40.6711 16.7732   1
   2  -3   6 16.4527 12.9019   1
  -2   3   6 34.6100 21.4792   1
  -2   3   6 37.7884 15.0954   1
  -2  -3  -6 10.3872 11.3791   1
  -2  -3  -6 33.8068 16.8609   1
   2  -3   6 49.7222 31.3486   1
   2   3  -6 61.9678 20.9416   1
   2   3  -6 56.6751 20.6345   6
  -2  -3  -6 22.3713 10.9276   6
  -2  -3  -6 11.2272 9.81455   6
  -2   3   6 31.2543 32.8320   5
   2  -3   6 18.1537 22.5179   2
   2   3  -6 27.1973 21.0578   2
  -2   3   6 23.9632 36.2577   4
  -2  -3  -6 41.8855 24.4671   5
   2  -3   6 32.9689 10.3223   4
  -2   3   6 9.55311 9.14288   3
   2  -3   6 27.0522 40.9096   3
   2  -3   5 627.468 78.0268   1
   2  -3   5 559.563 86.4191   1
  -2  -3  -5 630.111 75.1112   1
   2   3  -5 694.365 75.5357   1
  -2  -3  -5 538.251 79.3464   1
  -2   3   5 701.287 78.6210   1
  -2  -3  -5 574.466 65.9499   6
   2   3  -5 480.235 76.3618   6
  -2  -3  -5 692.036 70.8536   6
  -2   3   5 677.040 100.730   5
   2  -3   5 825.010 124.271   2
   2  -3   5 510.189 65.6045   4
  -2   3   5 560.785 127.019   4
  -2  -3  -5 578.315 101.708   5
  -2   3   5 562.778 64.3505   3
   2  -3   5 901.464 154.894   3
   2   3  -5 658.144 92.0889   2
   2   3  -4 102.517 26.0407   1
  -2   3   4 45.5236 21.7407   1
   2  -3   4 95.2449 31.0723   1
  -2  -3  -4 64.5639 21.1655   1
  -2  -3  -4 89.3382 25.9434   1
   2   3  -4 87.5593 23.9031   6
  -2  -3  -4 94.9377 17.9189   6
  -2   3   4 85.8155 38.1128   5
   2  -3   4 115.299 56.0769   2
   2   3  -4 57.0091 27.2059   2
  -2  -3  -4 14.3699 22.9139   5
  -2   3   4 72.6400 47.7544   4
   2  -3   4 48.4276 16.3820   4
   2  -3   4 141.260 28.5920   1
  -2  -3  -3 1708.98 173.242   1
  -2   3   3 1597.37 185.709   1
   2  -3   3 1779.58 187.749   1
   2  -3   3 1954.59 180.271   1
   2   3  -3 1618.12 170.933   1
   2   3  -3 1998.68 182.090   1
  -2   3   3 1688.21 174.995   1
   2   3  -3 1641.02 177.857   6
  -2  -3  -3 1666.77 164.533   6
  -2  -3  -3 1185.29 194.961   5
  -2   3   3 1803.71 199.096   5
   2  -3   3 2345.68 228.446   2
   2  -3   3 1372.38 166.044   4
  -2  -3  -3 1586.62 185.060   4
   2   3  -3 1537.82 192.351   2
   2   3  -2 184.902 31.7094   1
  -2   3   2 165.522 41.2283   1
  -2  -3  -2 165.105 32.3417   1
   2  -3   2 105.935 33.8382   1
   2   3  -2 265.487 42.3965   1
  -2   3   2 61.4149 25.2949   1
  -2  -3  -2 181.577 34.7367   1
   2   3  -2 225.573 39.1224   6
  -2  -3  -2 171.130 26.4265   6
   2  -3   2 171.987 49.2039   2
   2   3  -2 268.988 49.9828   2
  -2   3   2 43.3498 40.7962   4
  -2  -3  -2 114.052 42.1983   5
  -2  -3  -2 142.336 38.7212   4
   2  -3   2 193.914 30.3760   3
   2  -3   2 293.632 63.1515   3
   2  -3   1 37.8689 20.8902   1
   2   3  -1 8.94811 8.76644   1
  -2  -3  -1 4.88587 9.56473   1
  -2  -3  -1 4.96265 7.54688   1
  -2   3   1 8.02956 12.1540   1
   2   3  -1-5.84707 10.2319   1
  -2   3   1 11.8162 12.6442   1
   2   3  -1-5.92170 11.5752   6
  -2  -3  -1 3.18582 7.40276   6
  -2   3   1 10.6783 18.6325   5
   2  -3   1 13.2864 23.1733   2
   2   3  -1 20.7753 27.1702   2
  -2   3   1 38.7716 37.7835   4
  -2  -3  -1 13.7200 23.9283   5
   2   3  -1 40.4785 21.6193   3
   2  -3   1 10.2012 8.43161   3
  -2  -3  -1 8.95504 15.6337   4
   2  -3   1 32.7082 25.7071   3
   2  -3   0 7.63932 9.42436   1
   2   3   0-4.43178 6.70331   1
  -2  -3   0 4.96319 8.66087   1
  -2   3   0 6.11349 10.6634   1
   2   3   0 5.10226 10.8993   1
  -2  -3   0 5.14512 7.77790   1
  -2   3   0 8.38965 16.3528   1
   2   3   0 5.31663 10.3686   6
  -2   3   0 10.8043 23.0650   5
   2   3   0 10.3581 23.8839   2
  -2   3   0 16.6041 35.4427   4
  -2  -3   0 12.8044 24.9526   5
  -2  -3   0 8.67064 15.1172   4
   2   3   0-10.2036 12.5817   3
   2  -3   0 14.1334 17.8994   3
   2  -3   0 5.54959 9.68162   3
   2  -3  -1-7.24154 15.4715   1
   2   3   1 4.64351 8.12119   1
   2   3   1 4.45367 9.53047   1
   2  -3  -1-5.96401 11.6406   1
  -2   3  -1 6.35184 12.3950   1
  -2  -3   1 10.3963 11.1160   1
  -2  -3   1 5.27700 7.99357   1
  -2   3  -1 8.23417 14.3663   1
   2   3   1 5.03992 10.7789   6
  -2   3  -1 10.5644 15.9591   5
  -2  -3   1 5.32437 13.9353   5
   2  -3  -1 10.9936 23.4748   2
   2   3   1 20.6131 26.9512   2
  -2   3  -1 13.6119 26.5309   4
  -2  -3   1-11.4917 17.3575   5
  -2  -3   1 8.37050 16.3238   4
   2   3   1-10.6719 13.1688   3
   2  -3  -1 33.3178 12.6516   3
   2  -3  -1 6.95617 7.31684   3
   2   3   2 134.749 27.8985   1
   2  -3  -2 132.497 34.4858   1
   2   3   2 106.791 25.9658   1
  -2   3  -2 134.921 33.3554   1
  -2  -3   2 125.122 30.2779   1
  -2   3  -2 120.738 40.2949   1
  -2   3  -2 207.191 47.2447   6
   2   3   2 156.761 28.3023   6
  -2  -3   2 162.036 28.9637   5
  -2   3  -2 204.227 46.2028   5
   2  -3  -2 135.422 37.3002   6
   2  -3  -2 169.573 41.7361   2
  -2   3  -2 195.688 51.6541   4
   2   3   2 223.599 48.0356   3
   2  -3  -2 118.382 18.6641   3
   2  -3  -2 123.905 21.4522   3
  -2   3  -3 1576.80 181.866   1
   2   3   3 1476.51 164.526   1
  -2  -3   3 1615.90 168.110   1
   2   3   3 1939.17 167.956   1
   2  -3  -3 1746.19 174.169   1
  -2   3  -3 1614.93 175.440   1
   2  -3  -3 1472.88 181.505   6
  -2   3  -3 1614.06 187.781   6
  -2   3  -3 1498.27 181.609   5
  -2  -3   3 1652.83 158.693   5
   2  -3  -3 1797.12 186.712   2
  -2   3  -3 1661.69 180.209   4
  -2  -3   3 2064.48 183.164   4
   2   3   3 1629.73 186.222   3
   2  -3  -3 1415.99 153.855   3
   2  -3  -3 1416.40 149.924   3
   2   3   3 2027.74 193.988   2
   2   3   4 86.8091 21.5853   1
  -2  -3   4 95.0792 24.6173   1
   2  -3  -4 113.114 28.2716   1
  -2  -3   4 85.3061 25.4779   1
  -2   3  -4 122.936 29.8930   1
   2   3   4 86.9940 24.9179   1
  -2   3  -4 43.5742 29.5073   6
  -2  -3   4 71.2182 14.8330   5
   2  -3  -4 39.4262 24.0022   6
  -2   3  -4 87.2147 30.2550   5
   2   3   4 148.681 36.4408   2
   2  -3  -4 104.548 29.4382   2
  -2   3  -4 66.7683 23.7336   4
  -2  -3   4 49.0233 22.0857   5
   2   3   4 130.352 36.2499   3
  -2  -3   4 80.3705 26.6135   4
   2  -3  -4 59.1887 18.4322   3
  -2   3  -5 617.025 91.6199   1
   2   3   5 654.567 77.3316   1
   2  -3  -5 739.466 83.8239   1
   2   3   5 516.806 69.6647   1
  -2  -3   5 668.302 76.9729   1
  -2  -3   5 732.187 81.5874   1
  -2   3  -5 696.469 83.9780   1
   2  -3  -5 601.990 80.5663   1
   2  -3  -5 523.836 87.8338   6
  -2   3  -5 535.590 90.0975   6
  -2  -3   5 466.671 64.9304   5
  -2   3  -5 571.275 86.8143   5
  -2  -3   5 491.452 60.5152   5
   2  -3  -5 640.176 85.4742   2
  -2   3  -5 584.706 71.7200   4
  -2  -3   5 646.287 81.4895   4
   2   3   5 655.231 93.4115   3
   2  -3  -5 647.443 79.5811   3
  -2  -3   5 501.453 81.9482   3
   2   3   5 705.133 93.4674   2
   2  -3  -6 58.0790 20.5224   1
  -2   3  -6 55.9179 29.4524   1
   2  -3  -6 46.0614 17.4928   1
  -2   3  -6 51.2838 19.4139   1
  -2  -3   6 13.6157 16.0139   1
  -2   3  -6 31.5471 20.7346   6
  -2  -3   6 25.5448 6.78592   5
  -2   3  -6 65.2378 25.8767   5
   2  -3  -6 65.2035 25.8633   6
   2  -3  -6 29.2181 20.3774   2
   2   3   6 37.3949 23.2593   2
  -2   3  -6 28.2048 12.9289   4
  -2  -3   6 39.2504 8.01326   5
  -2  -3   6 13.4031 10.6024   4
   2   3   6 10.6445 18.8213   3
   2  -3  -6 18.6525 21.7349   3
  -2  -3   6 59.7146 23.7205   3
  -2  -3   7 1613.47 162.468   1
   2   3   7 1323.95 148.050   1
  -2   3  -7 1428.37 166.915   1
   2   3   7 1493.16 157.160   1
  -2  -3   7 1338.65 150.109   1
   2  -3  -7 1492.53 155.336   1
  -2   3  -7 1336.90 156.323   1
   2  -3  -7 1705.80 159.744   1
  -2   3  -7 1461.92 168.399   6
   2  -3  -7 1021.96 153.169   6
  -2   3  -7 1408.62 163.693   5
  -2  -3   7 1383.27 154.040   4
   2   3   7 1586.85 173.010   3
  -2  -3   7 1284.79 158.369   3
   2   3   7 1665.65 169.110   2
   2  -3  -8 148.022 31.6550   1
   2   3   8 86.2788 24.5259   1
  -2  -3   8 93.8542 23.3293   1
  -2   3  -8 131.064 32.3958   1
  -2  -3   8 114.333 32.1892   1
  -2   3  -8 68.3056 28.2304   1
   2   3   8 74.7023 25.8706   1
   2  -3  -8 96.5046 26.5057   1
  -2   3  -8 68.2141 28.1962   6
   2  -3  -8 92.3858 28.9665   6
  -2   3  -8 60.8436 26.5516   5
   2  -3  -8 92.5236 24.3163   2
   2   3   8 86.3165 29.4275   2
  -2  -3   8 82.7641 25.6655   4
   2  -3  -8 14.8973 37.7100   3
  -2  -3   8 100.587 29.0992   3
   2   3   8 95.6666 31.9012   3
   2   3   9 720.021 90.8106   1
  -2   3  -9 683.327 90.1133   1
   2  -3  -9 937.531 98.2056   1
  -2  -3   9 937.527 106.465   1
  -2   3  -9 853.362 108.751   1
  -2  -3   9 676.835 88.3216   1
   2   3   9 694.639 90.6087   1
   2  -3  -9 627.822 88.5628   1
   2  -3  -9 581.122 89.4884   6
  -2   3  -9 689.140 98.5290   6
  -2   3  -9 734.797 97.1825   5
   2  -3  -9 596.284 81.5329   2
  -2  -3   9 772.355 92.6516   4
   2   3   9 747.377 103.652   3
  -2  -3   9 942.265 98.4966   3
   2  -3 -10-7.30703 11.0303   1
  -2  -3  10 6.27540 13.3960   1
   2   3  10-7.09473 13.8254   1
  -2   3 -10 6.96986 13.5821   1
  -2  -3  10-10.0624 12.4018   1
  -2   3 -10-10.8489 21.1396   1
   2  -3 -10-6.20563 9.36836   1
   2   3  10 6.57215 5.73079   1
  -2   3 -10-9.19850 17.9241   6
   2  -3 -10-6.92753 13.4996   6
   2  -3 -10-3.71140 7.92457   2
   2   3  10 7.42404 12.9400   2
   2   3  10-10.2569 15.4818   4
  -2  -3  10 6.26163 13.3666   4
   2   3  10-10.3041 15.5530   3
   2   3  11 298.241 52.0138   1
  -2   3 -11 352.423 68.7866   1
   2  -3 -11 331.631 50.6498   1
  -2  -3  11 299.100 63.0818   1
  -2   3 -11 395.556 62.5404   6
  -2   3 -11 404.119 60.6800   5
   2  -3 -11 308.078 52.1403   6
   2   3  11 281.154 50.0362   2
   2   3  11 482.196 72.4083   4
   2   3  11 387.167 66.7185   3
   2  -3 -11 314.236 42.0315   2
   2   3  11 272.411 53.8781   1
  -2   3 -11 335.446 54.7085   1
  -2  -3  11 332.257 51.4265   1
   2  -3 -11 285.330 51.9849   1
   2   3  12-8.92906 19.1809   1
  -2  -3  12 20.7287 13.6358   1
   2  -3 -12 23.2732 16.6991   1
  -2   3 -12 51.8920 21.5332   1
  -2   3 -12 35.4345 23.1157   1
   2  -3 -12 18.8216 13.5649   1
   2   3  12 34.3637 19.9799   1
  -2  -3  12 12.2569 18.6250   1
  -2   3 -12-8.65893 15.2447   6
   2  -3 -12 18.1294 15.0505   6
  -2   3 -12 15.9266 15.6663   5
   2   3  12 23.6228 15.5892   2
   2   3  12 32.4878 21.2110   4
  -2  -3  12 49.2145 17.9101   4
   2   3  12 30.3913 17.7869   3
   2  -3 -13 205.625 45.0422   1
  -2  -3  13 207.467 39.9244   1
  -2   3 -13 226.728 44.8270   1
  -2  -3  13 188.475 50.8614   1
   2  -3 -13 234.652 40.9321   1
   2   3  13 237.393 42.8826   1
  -2   3 -13 232.883 47.4255   6
   2  -3 -13 281.522 42.3730   6
  -2   3 -13 235.541 44.5861   5
   2   3  13 250.837 39.1362   2
   2   3  13 198.949 50.1845   4
  -2  -3  13 146.300 37.8100   4
  -2  -3  13 226.928 45.1219   3
   2  -3 -13 192.765 26.7216   2
   2   3  13 182.569 43.2342   3
   2   3  14 10.9193 9.64283   1
   2  -3 -14-9.02508 13.7109   1
  -2   3 -14 8.23241 10.2650   1
   2   3  14 37.9341 17.5609   1
  -2   3 -14-13.6336 23.8115   1
  -2  -3  14 13.8655 17.1581   1
   2  -3 -14 20.3240 16.7702   1
   2  -3 -14 27.8525 15.4293   6
  -2   3 -14 16.2991 14.2887   5
   2  -3 -14 13.8296 6.54155   2
   2   3  14 22.4605 19.6340   4
  -2  -3  14 13.0137 13.9763   4
  -2  -3  14 15.5701 16.6902   3
   2   3  14 40.8955 23.6224   3
   2   3  15 55.2657 31.0967   1
   2  -3 -15 19.9006 22.1454   1
  -2  -3  15 58.6946 23.9416   1
  -2   3 -15 60.4666 28.8538   1
  -2   3 -15 57.6470 33.8125   1
  -2  -3  15 56.6457 30.8707   1
   2   3  15 111.386 30.0750   1
   2  -3 -15 58.7018 19.6301   6
  -2   3 -15 67.6274 22.9716   5
   2   3  15 75.1197 19.1549   2
   2  -3 -15 92.3998 22.0904   5
   2   3  15 67.9859 31.8469   4
  -2  -3  15 73.9248 25.6249   4
  -2  -3  15 58.3157 24.8802   3
   2   3  15 61.9651 27.7168   3
   2   3  16-11.2391 13.8539   1
   2  -3 -16 10.4286 12.8554   1
  -2  -3  16-8.78487 10.8306   1
  -2   3 -16 9.08925 15.8436   1
  -2   3 -16 15.2103 29.6382   1
  -2  -3  16-14.2049 21.4414   1
  -2   3 -16 8.72376 17.0009   6
  -2   3 -16 8.82313 13.3204   5
   2   3  16-2.65581 7.68234   2
   2   3  16-11.3271 17.0987   4
  -2  -3  16 6.89546 15.9004   4
  -2  -3  16 17.9071 17.4486   3
   2   3  17 118.048 38.9193   1
  -2   3 -17 80.1562 38.4908   1
  -2   3 -17 207.926 41.3679   6
  -2   3 -17 54.1897 27.1095   5
   2   3  17 90.9056 17.9061   2
   2   3  17 90.4576 32.9598   4
  -2  -3  17 150.894 35.3898   4
   2   3  17 243.615 46.4757   3
  -2  -3  17 78.9473 31.6686   3
  -2   3 -18 9.44873 18.4191   5
   2  -3 -18 5.08585 12.5475   6
  -2   3 -18 17.6475 15.3880   6
   2  -3 -18 5.14198 8.97914   5
   2   3  18 11.0553 16.6950   4
  -2  -3  18 7.36140 16.9807   4
   2   3  18 10.7602 13.2720   3
  -2  -3  18-11.1419 19.4258   3
  -2  -3  19 496.000 80.1876   4
   2   3  19 352.949 78.4281   4
  -2   3 -19 636.693 88.7866   6
   2  -3 -19 641.905 76.3320   6
   2   3  19 578.940 92.4899   3
  -2  -3  19 594.552 98.4937   3
  -2   3 -19 797.389 100.006   5
   2  -3 -19 605.240 73.5667   5
  -2   3 -20 10.1501 17.6892   5
  -2   3 -20-9.05044 15.7728   6
   2  -3 -20-5.22898 12.8876   6
   2  -3 -20 10.1389 9.87786   5
   2   3  20-10.2232 12.5983   4
  -2  -3  20 8.16282 14.2259   4
  -2  -3  20 12.4367 21.6741   3
   2   3  20-10.7040 16.1553   3
  -2   3 -21 72.2256 28.8633   5
  -2   3 -21 117.702 32.9071   6
   2  -3 -21 31.6692 16.6910   6
   2  -3 -21 42.2895 17.9386   5
   2   3  21 57.5750 29.3893   4
  -2  -3  21 68.3998 29.2802   4
   2   3  21 64.4751 28.5280   3
  -2  -3  21 65.1992 34.4488   3
  -2   3 -22 10.3047 15.5526   5
  -2   3 -22 8.73018 10.7585   6
   2  -3 -22-5.40572 11.5383   6
   2  -3 -22-5.23329 9.12058   5
   2   3  22-9.01556 15.7120   4
  -2  -3  22 8.78440 10.8253   4
  -2  -3  22 40.7304 26.4537   3
   2   3  22-10.6993 16.1482   3
   2  -3 -23 5.46276 10.6673   5
  -2   3 -23-10.0891 15.2435   5
   2  -3 -23 17.3390 15.1252   6
  -2   3 -23 8.52982 16.6349   6
  -2  -3  23-14.0477 21.2134   3
   2   3  23 10.5496 13.0195   3
   2   3  24 7.84038 15.2799   4
  -2   3 -24 9.68320 18.8699   5
   2  -3 -24-5.61634 11.9919   6
  -2   3 -24-8.22833 14.3434   6
  -2  -3  24-13.7578 16.9568   3
   2   3  24-10.2920 15.5366   3
  -2   3 -25 7.84541 13.6774   6
   2  -3 -25 5.80148 12.3882   6
   2   3  25-7.28730 11.0045   4
   2  -3 -25 5.54430 9.66924   5
  -2   3 -25 9.13009 15.9156   5
   2   3  26 6.76200 11.7884   4
   2  -3 -26-5.02960 7.59710   5
   2  -3 -26-5.30890 9.25708   6
  -2  -3  26-12.3071 15.1692   3
  -2   3 -27 7.07263 8.75860   6
   2  -3 -27 9.14123 10.5728   6
   2   3  27 6.20994 9.41237   4
   2  -3 -27 4.74383 8.31256   5
  -2   3 -27 15.5220 15.1467   5
  -2  -3  27 24.7183 16.1773   2
   2   3  27 8.92485 13.4978   3
  -2  -3  27 11.4301 22.2878   3
  -2   3 -28 13.0859 11.4029   6
   2   3  28-5.76906 11.2408   4
   2  -3 -28-4.20176 7.32282   5
  -2   3 -28 7.05594 12.2968   5
  -2  -3  28 5.92976 11.5540   2
  -2  -3  28 10.2685 15.4980   3
   2   3  28-8.32939 12.5713   3
  -2   3 -29 165.991 35.2360   5
  -2   3 -29 114.313 29.0778   6
   2  -3 -29 129.890 24.8700   6
   2   3  29 123.248 32.5493   3
   2  -3 -29 158.443 26.6363   5
   2   3  29 139.503 30.7459   4
   2  -3 -30-3.38022 8.33655   5
   2  -4  29-4.87867 10.4225   2
   2  -4  28 332.879 49.5569   2
   2  -4  27 5.49566 8.31121   2
  -2  -4 -27 12.0086 7.86577   5
  -2   4  27-5.28584 9.22701   4
   2   4 -27 5.95724 11.6194   6
   2  -4  27-6.23044 9.41819   3
  -2  -4 -26 214.035 30.0187   5
  -2   4  26 140.584 34.1997   4
   2  -4  26 205.878 37.3474   2
   2   4 -26 211.873 39.3203   6
   2  -4  26 87.3436 31.0924   3
  -2  -4 -25 10.0520 7.78259   5
   2  -4  25 19.0499 14.6700   2
   2   4 -25 7.33718 11.1141   6
   2  -4  25 7.07266 10.7164   3
  -2   4  24 4581.30 432.902   4
   2  -4  24 4534.40 433.506   2
   2  -4  24 3632.62 431.381   3
  -2   4  24 3464.58 439.711   3
   2  -4  23 77.8411 26.0239   2
  -2   4  23 48.0205 20.5894   4
   2   4 -23 52.9268 23.7193   6
   2  -4  23 82.0057 28.2275   3
  -2   4  23 31.3837 21.1267   3
  -2  -4 -22 12681.6 1081.89   5
  -2   4  22 11299.3 1094.70   4
   2  -4  22 12644.1 1098.14   2
  -2   4  22 11029.0 1104.80   3
   2  -4  22 9231.83 1095.19   3
   2   4 -22 12730.4 1107.84   6
   2  -4  21 15.9289 17.0465   2
  -2   4  21 7.73456 13.5386   4
  -2  -4 -21 17.2939 12.5587   5
   2   4 -21 9.91372 15.0158   6
   2  -4  21 9.58301 14.5185   3
  -2   4  21 9.96395 17.4106   3
   2   4 -20 12069.8 1305.72   6
  -2  -4 -20 15499.5 1289.71   5
  -2   4  20 14579.0 1305.08   4
   2  -4  20 13771.2 1305.84   2
  -2   4  20 15374.7 1311.66   3
   2  -4  20 11604.5 1308.50   3
   2   4 -20 13753.4 1304.42   2
   2   4 -19 25.7703 21.4892   2
   2  -4  19 82.9124 31.3078   2
   2   4 -19 21.0665 22.7820   6
   2  -4  19 11.1743 24.1334   3
  -2   4  19 60.5605 25.2728   3
  -2   4  19 26.1977 20.4665   4
  -2  -4 -19 45.5430 16.9047   5
   2   4 -18 35.4778 18.9667   2
   2  -4  18 9.96052 22.9927   2
   2   4 -18 31.5566 22.4817   6
  -2  -4 -18-3.96081 9.20501   6
   2  -4  18 24.2818 23.6844   3
  -2   4  18-7.94424 12.0461   3
  -2   4  18 9.41236 16.4444   4
  -2  -4 -18 16.1640 14.1326   5
   2  -4  17 84.8452 34.7721   2
  -2  -4 -17 34.3865 19.0416   5
   2   4 -17 52.3960 26.0859   6
  -2  -4 -17 26.2125 14.2066   6
  -2   4  17 36.4673 18.3454   3
  -2  -4 -16 857.024 88.3022   5
  -2   4  16 655.936 97.6538   4
   2  -4  16 678.249 102.023   2
  -2   4  16 506.159 78.8359   3
  -2  -4 -16 270.558 65.4234   6
   2   4 -16 1008.25 105.884   6
   2  -4  15 37.4073 26.8537   2
   2   4 -15 37.2883 20.2164   2
  -2  -4 -15 60.1874 24.2915   5
  -2   4  15 34.5646 24.8507   4
  -2   4  15 33.1131 25.2430   1
  -2  -4 -15 24.5662 14.7126   6
   2   4 -14 10968.4 909.879   1
  -2  -4 -14 9511.86 882.432   6
  -2  -4 -14 10280.0 903.073   5
   2  -4  14 11304.0 942.908   2
  -2   4  14 11130.7 929.729   4
  -2   4  14 9139.13 897.824   1
   2  -4  13 101.633 45.8504   2
   2   4 -13 41.2275 22.0473   1
   2  -4  13 32.3897 28.6015   1
  -2   4  13 26.4375 20.4818   4
  -2  -4 -13 63.3219 24.3377   5
   2   4 -13 85.0349 26.0830   6
  -2  -4 -13 45.1983 14.8098   6
  -2  -4 -13 58.9647 21.8578   1
  -2   4  13 7.51462 21.2190   1
  -2  -4 -12 10492.5 970.050   1
   2  -4  12 11103.8 992.864   1
  -2   4  12 9514.62 975.256   1
   2   4 -12 9965.68 978.046   6
  -2  -4 -12 10751.5 956.855   6
   2  -4  12 11883.9 1021.40   2
   2   4 -12 10761.1 976.711   1
  -2   4  12 13145.0 1019.50   4
  -2   4  12 9352.09 964.053   3
   2   4 -12 9877.52 984.182   2
   2  -4  11 9.60885 16.7854   1
   2   4 -11 13.6886 16.9078   1
  -2   4  11 14.2181 13.1101   1
  -2  -4 -11-7.02018 6.22485   1
  -2  -4 -11 5.71047 9.70457   6
   2   4 -11 7.63057 13.3480   6
   2  -4  11 16.3696 37.7566   2
   2   4 -11 9.09835 17.7651   2
  -2   4  11-14.7951 22.3594   4
  -2  -4 -11 27.6061 24.0828   5
  -2   4  11 14.5759 12.0300   3
  -2   4  11 14.6177 14.2874   1
   2  -4  11 25.6208 15.5103   1
   2   4 -11 19.4090 14.9599   1
  -2  -4 -11 16.8488 12.9991   1
  -2   4  10 70795.2 5632.04   1
   2  -4  10 68511.6 5632.12   1
   2   4 -10 41884.2 5629.87   1
   2  -4  10 68427.1 5659.82   1
  -2  -4 -10 49618.9 5633.80   1
  -2  -4 -10 66494.5 5639.43   1
   2   4 -10 69155.0 5645.39   6
  -2   4  10 67723.4 5646.15   5
  -2  -4 -10 50021.0 5647.51   5
  -2   4  10 69783.2 5691.03   4
  -2   4  10 70966.6 5631.75   3
   2  -4  10 47521.5 5671.79   3
   2   4 -10 70092.4 5657.27   2
  -2   4   9 268.775 50.1631   1
   2  -4   9 248.979 38.7765   1
   2   4  -9 226.675 43.3695   1
  -2   4   9 270.384 40.0253   1
   2   4  -9 309.304 46.2837   1
  -2  -4  -9 221.004 44.2342   1
   2  -4   9 313.677 57.3758   1
  -2  -4  -9 289.758 45.8438   1
   2   4  -9 241.432 45.6370   6
  -2  -4  -9 218.664 34.3267   6
  -2   4   9 162.083 43.7522   5
   2  -4   9 365.240 79.0888   2
   2   4  -9 300.745 57.8865   2
  -2   4   9 186.741 63.2982   4
  -2  -4  -9 243.750 53.1298   5
  -2   4   9 283.112 42.5588   3
   2  -4   9 83.8895 47.1479   3
  -2  -4  -8 554.312 76.5558   1
   2  -4   8 682.154 72.6989   1
   2  -4   8 650.220 88.1624   1
  -2   4   8 410.616 76.0952   1
  -2  -4  -8 622.231 76.8113   1
  -2  -4  -8 599.241 67.6713   6
   2   4  -8 623.006 80.8690   6
  -2   4   8 581.790 82.6034   5
   2  -4   8 575.357 108.857   2
  -2   4   8 440.778 98.0925   4
  -2  -4  -8 393.736 81.4890   5
  -2   4   8 623.007 71.6907   3
   2  -4   8 679.939 112.785   3
   2   4  -7 116.789 27.7979   1
  -2   4   7 63.0856 29.1782   1
  -2  -4  -7 75.3735 24.9784   1
  -2  -4  -7 119.186 26.1892   1
   2   4  -7 140.414 27.8672   1
   2   4  -7 83.1923 30.1211   6
  -2  -4  -7 87.3902 19.1006   6
  -2   4   7 98.2477 33.7160   5
   2   4  -7 74.1646 32.3539   2
   2  -4   7 85.6956 45.5555   2
  -2  -4  -7 145.438 40.3092   5
  -2   4   7 97.8461 22.7944   3
   2  -4   7 61.4009 14.1779   4
   2  -4   7 84.7416 43.4218   3
  -2  -4  -6 788.022 76.7474   1
   2  -4   6 484.152 81.9827   1
   2  -4   6 657.511 71.8440   1
   2   4  -6 671.893 77.9983   1
  -2  -4  -6 700.160 79.0848   1
  -2   4   6 656.832 72.1869   1
   2   4  -6 549.439 74.6019   1
   2   4  -6 616.322 82.7302   6
  -2  -4  -6 663.396 73.9629   6
  -2  -4  -6 602.768 92.8408   5
   2  -4   6 776.465 116.362   2
   2  -4   6 480.140 64.5293   4
  -2   4   6 486.714 99.2644   4
  -2   4   6 490.298 68.3269   3
   2   4  -6 769.642 99.2713   2
   2  -4   6 727.880 106.151   3
   2  -4   5 18.6346 10.3941   1
   2   4  -5 14.7533 12.5503   1
  -2   4   5 22.0273 10.7304   1
  -2  -4  -5 31.2541 11.4352   1
   2   4  -5 34.1791 14.8256   1
  -2  -4  -5 3.94380 8.56912   1
  -2   4   5 6.60498 11.6220   1
   2  -4   5 7.34337 11.1985   1
   2   4  -5 14.4474 14.1661   6
  -2  -4  -5 9.02494 10.5261   6
   2   4  -5 9.72166 22.4699   2
   2  -4   5 31.3812 33.5287   2
  -2   4   5 14.7521 18.2496   4
  -2  -4  -5 20.3480 19.8882   5
   2  -4   5 14.5437 9.94659   4
   2  -4   5 21.2078 29.2632   3
   2  -4   4 3302.99 357.050   1
  -2   4   4 3252.24 351.627   1
   2  -4   4 3513.83 341.376   1
   2   4  -4 3591.02 341.021   1
   2   4  -4 2999.67 350.769   1
  -2  -4  -4 3649.97 342.424   1
  -2   4   4 3385.43 341.858   1
   2   4  -4 3488.85 356.045   6
  -2  -4  -4 3536.05 347.714   6
  -2  -4  -4 4655.64 382.955   5
  -2   4   4 5204.44 392.509   5
   2  -4   4 4385.00 397.895   2
  -2   4   4 4015.16 390.636   4
   2  -4   4 3901.61 367.858   3
   2   4  -4 4101.38 376.845   2
   2  -4   3-3.85849 9.50993   1
   2   4  -3-2.90565 6.20224   1
  -2   4   3-5.98490 9.03304   1
   2   4  -3 4.24708 8.27548   1
  -2   4   3 7.97624 9.19460   1
  -2  -4  -3 3.00021 8.26741   1
   2  -4   3 6.34359 9.57437   1
   2   4  -3 14.3669 13.9967   6
  -2   4   3-10.2203 17.8115   5
   2   4  -3 10.4965 18.2928   2
   2  -4   3-13.6815 20.6491   2
  -2  -4  -3-9.52735 18.5637   5
  -2   4   3 12.5571 21.8839   4
  -2  -4  -3-7.88153 11.8955   4
   2  -4   3 6.71554 15.4824   3
   2  -4   2 510.268 84.5523   1
   2  -4   2 772.220 82.0815   1
   2   4  -2 702.755 75.1504   1
  -2   4   2 670.536 89.0923   1
  -2  -4  -2 823.098 77.7716   1
   2   4  -2 483.839 79.7719   1
  -2   4   2 737.541 81.4208   1
   2   4  -2 755.692 92.2959   6
  -2  -4  -2 1000.62 109.380   5
  -2   4   2 721.284 101.493   5
   2  -4   2 721.988 111.617   2
  -2   4   2 855.687 113.098   4
   2  -4   2 726.187 87.4205   3
  -2  -4  -2 594.937 89.4346   4
   2   4  -2 932.391 117.139   2
  -2  -4  -1 364.020 43.4590   1
  -2   4   1 255.057 43.6263   1
  -2   4   1 341.535 55.4510   1
   2   4  -1 284.177 51.9494   6
  -2   4   1 433.703 68.4952   5
   2   4  -1 466.299 76.6147   2
   2  -4   1 286.210 68.3699   2
  -2   4   1 324.755 65.4792   4
   2  -4   1 280.487 48.5411   3
   2   4  -1 363.716 62.8780   3
   2  -4   1 342.156 46.4126   3
   2  -4   1 338.542 48.1263   1
   2   4  -1 418.322 43.0542   1
   2  -4   0 143237. 12622.5   1
   2   4   0 142607. 12613.8   1
  -2   4   0 151097. 12635.2   1
  -2  -4   0 154386. 12647.2   5
  -2   4   0 143285. 12652.1   5
   2  -4   0 136363. 12652.4   2
  -2   4   0 135929. 12644.7   4
   2   4   0 137783. 12644.1   3
  -2  -4   0 150525. 12642.5   4
   2  -4   0 131253. 12618.6   3
   2  -4   0 128448. 12617.9   3
  -2  -4   0 141724. 12615.9   1
  -2   4   0 132344. 12621.4   1
  -2  -4   1 322.822 40.2223   1
  -2   4  -1 337.540 46.2268   1
   2  -4  -1 256.868 40.2781   3
   2  -4  -1 248.518 40.7580   3
  -2   4  -1 292.973 61.1956   5
   2  -4  -1 292.301 63.6859   2
   2   4   1 494.306 84.4930   2
  -2  -4   1 351.271 59.6531   5
  -2   4  -1 337.228 59.0819   4
   2   4   1 331.695 60.0040   3
  -2  -4   1 377.636 58.6896   4
   2  -4  -1 263.407 46.6808   1
   2  -4  -1 321.199 43.7289   1
   2   4   1 351.668 39.4820   1
  -2  -4   2 821.096 81.5309   1
  -2  -4   2 728.863 83.1080   1
   2  -4  -2 810.547 88.0024   1
   2   4   2 795.641 77.3306   1
   2  -4  -2 634.315 84.2666   1
  -2   4  -2 706.999 84.6449   1
   2  -4  -2 685.510 99.9631   6
   2   4   2 747.441 90.1822   6
  -2   4  -2 660.662 100.156   5
  -2  -4   2 874.115 98.2244   5
   2  -4  -2 660.824 99.7860   2
  -2   4  -2 749.408 94.9294   4
   2   4   2 570.343 95.5525   3
   2  -4  -2 613.254 78.5374   3
  -2  -4   2 862.449 98.4807   4
   2   4   2 825.788 116.136   2
   2  -4  -2 696.120 76.5251   3
   2   4   3 2.58424 6.75840   1
   2  -4  -3-4.80687 7.25751   1
   2  -4  -3-4.36493 7.60953   1
  -2   4  -3 6.36846 12.4102   1
  -2  -4   3 3.70262 8.53842   1
  -2   4  -3 4.94894 7.47186   1
  -2  -4   3-3.92992 11.3593   1
  -2   4  -3-9.93081 14.9895   6
   2  -4  -3-9.43754 16.4484   6
  -2   4  -3 18.8562 20.1245   5
   2   4   3 12.2377 21.3280   2
   2  -4  -3 8.94313 13.4990   2
  -2  -4   3-6.59806 9.96015   5
  -2   4  -3 5.88292 13.5641   4
   2   4   3 9.66399 11.9106   3
  -2  -4   3 14.1640 15.1172   4
   2  -4  -3 6.66958 8.71977   3
  -2  -4   4 3721.79 339.329   1
  -2   4  -4 3152.35 347.888   1
   2   4   4 3533.08 332.428   1
  -2  -4   4 3869.16 343.256   1
   2   4   4 3555.28 334.486   1
   2  -4  -4 3664.32 346.614   1
   2  -4  -4 3244.19 356.344   6
  -2   4  -4 3871.83 367.670   6
  -2  -4   4 2952.49 342.540   5
  -2   4  -4 3628.71 362.249   5
   2  -4  -4 3449.74 357.862   2
  -2   4  -4 3432.70 342.247   4
  -2  -4   4 3987.26 353.235   4
   2  -4  -4 3567.66 337.005   3
   2   4   4 3549.94 361.330   3
   2   4   4 4241.08 382.206   2
   2  -4  -4 3400.62 332.653   3
   2   4   5 9.29589 9.86191   1
  -2  -4   5 27.1545 11.3212   1
  -2   4  -5 33.1859 20.9120   1
   2  -4  -5 10.2000 10.9990   1
  -2   4  -5 16.1795 14.1862   1
   2   4   5 15.8322 10.4434   1
  -2  -4   5 5.68213 11.1829   1
  -2   4  -5-9.96249 19.4752   6
  -2   4  -5 17.6719 15.4792   5
   2  -4  -5 17.9273 20.7251   6
  -2  -4   5 10.7292 8.88614   5
   2   4   5 11.8505 17.9548   2
   2  -4  -5 40.6614 22.4640   2
  -2  -4   5 15.0829 13.2370   5
  -2   4  -5 12.6901 13.3829   4
  -2  -4   5 56.9676 22.1184   4
   2   4   5 19.4721 19.0355   3
  -2  -4   5 15.3121 13.4353   3
   2  -4  -5 7.52956 10.9938   3
  -2  -4   6 650.121 76.4554   1
  -2  -4   6 791.237 90.7239   1
   2   4   6 627.196 75.3867   1
   2   4   6 762.572 78.4400   1
  -2   4  -6 731.242 89.5649   1
   2  -4  -6 780.847 82.3159   1
   2  -4  -6 600.632 88.7731   1
  -2   4  -6 760.359 87.7492   1
  -2   4  -6 761.305 98.5716   6
   2  -4  -6 635.974 90.8339   6
  -2  -4   6 632.104 69.6130   5
  -2  -4   6 613.429 77.2328   5
   2   4   6 588.124 96.7496   2
   2  -4  -6 634.055 88.2221   2
  -2  -4   6 577.694 82.3084   4
  -2   4  -6 691.198 73.6658   4
   2   4   6 666.768 94.5921   3
   2  -4  -6 556.829 75.7689   3
  -2  -4   6 549.737 84.6222   3
  -2  -4   7 71.5217 29.8371   1
  -2   4  -7 60.7112 26.2162   1
   2  -4  -7 59.0212 28.6061   1
   2   4   7 63.7992 18.4576   1
  -2   4  -7 94.0127 25.6050   1
  -2   4  -7 138.423 34.4748   6
  -2   4  -7 100.130 34.4278   5
  -2  -4   7 70.0040 14.5579   5
   2  -4  -7 84.9001 31.7095   6
   2  -4  -7 114.379 30.4753   2
  -2  -4   7 139.516 24.6874   5
   2  -4  -7 59.2662 22.3845   3
   2   4   7 146.354 38.0587   3
  -2  -4   7 128.892 32.3790   3
   2  -4  -7 148.595 27.9814   1
  -2  -4   7 96.4462 21.5006   1
   2   4   7 98.0278 25.6670   1
   2   4   8 600.795 70.9002   1
   2   4   8 607.870 78.1663   1
  -2  -4   8 576.340 68.6719   1
  -2   4  -8 517.547 81.0568   1
  -2   4  -8 580.389 73.8003   1
   2  -4  -8 406.430 72.8546   1
   2  -4  -8 676.617 83.0048   6
  -2   4  -8 605.751 85.3486   6
  -2  -4   8 502.796 56.4897   5
  -2  -4   8 694.275 63.9361   5
  -2   4  -8 560.180 82.6486   5
   2  -4  -8 652.718 80.7800   2
  -2  -4   8 546.069 73.4718   4
   2   4   8 561.260 84.4074   3
   2   4   8 879.629 100.767   2
  -2  -4   8 720.157 81.1309   3
   2   4   9 178.343 43.6359   1
   2  -4  -9 365.500 48.7369   1
  -2  -4   9 303.595 41.0123   1
  -2   4  -9 185.083 41.2895   1
   2  -4  -9 261.797 43.1344   1
  -2  -4   9 136.869 46.7055   1
   2   4   9 245.181 40.1036   1
  -2   4  -9 326.004 54.8691   6
  -2   4  -9 242.161 47.5853   5
   2  -4  -9 224.494 45.9828   6
   2  -4  -9 229.387 42.5900   2
   2   4   9 422.911 64.5557   2
  -2  -4   9 287.008 46.9192   4
   2   4   9 276.646 53.3117   3
  -2  -4   9 291.529 46.9841   3
  -2   4 -10 77337.6 6375.77   1
  -2   4 -10 69286.2 6351.90   1
   2   4  10 50865.7 6354.68   1
   2  -4 -10 72542.3 6357.14   1
   2   4  10 67574.5 6350.21   1
  -2  -4  10 51011.0 6365.88   1
   2  -4 -10 67915.8 6357.54   6
  -2   4 -10 65538.1 6364.54   6
  -2   4 -10 70955.8 6365.10   5
  -2  -4  10 75670.8 6355.79   4
   2   4  10 75495.2 6371.58   3
  -2  -4  10 75780.5 6358.14   3
   2   4  10 103145. 6375.36   2
  -2  -4  11 9.45323 7.26117   1
   2   4  11 41.3374 26.0099   1
  -2   4 -11 5.30632 8.12237   1
   2  -4 -11 6.43737 14.9026   1
   2   4  11 4.64902 9.15910   1
  -2   4 -11 10.2897 17.9834   1
  -2  -4  11-11.6796 22.7974   1
   2  -4 -11 9.31180 9.17236   1
  -2   4 -11 8.53748 10.6076   6
  -2   4 -11 7.87583 13.7922   5
   2  -4 -11 6.24965 10.9755   6
   2   4  11 60.9962 21.3033   2
   2  -4 -11 16.8800 11.8447   2
  -2  -4  11 26.7061 16.8355   4
  -2  -4  11 37.5059 18.1161   3
   2   4  11 9.19004 16.0731   3
  -2   4 -12 10806.8 1014.18   1
  -2  -4  12 10516.9 1013.14   1
   2   4  12 11520.1 1003.47   1
   2  -4 -12 9956.16 992.191   1
  -2   4 -12 10072.2 997.085   6
  -2   4 -12 11839.8 999.996   5
   2  -4 -12 9262.38 974.025   2
   2   4  12 11889.8 1010.62   4
  -2  -4  12 10518.6 985.828   4
   2   4  12 11551.0 1004.66   3
   2   4  12 13122.1 990.208   2
  -2  -4  12 9861.92 988.203   3
  -2   4 -13 49.2468 28.9989   1
  -2  -4  13 59.1335 31.4820   1
  -2  -4  13 88.5977 25.3666   3
   2   4  13 89.0969 29.6502   3
   2  -4 -13 104.698 26.0930   6
  -2   4 -13 31.4030 21.3653   5
   2  -4 -13 41.0683 11.9907   2
   2   4  13 42.7863 18.8413   2
   2   4  13 102.786 32.8349   4
  -2  -4  13 57.9193 20.8629   4
   2   4  13 83.7375 29.7851   1
   2  -4 -13 32.8565 22.2794   1
   2  -4 -14 8612.96 960.563   1
  -2   4 -14 9005.70 977.692   1
   2  -4 -14 9197.19 949.484   6
  -2   4 -14 10925.4 965.426   6
  -2   4 -14 11535.6 966.637   5
   2   4  14 11103.2 976.700   4
  -2  -4  14 10491.4 958.124   3
   2   4  14 11253.9 969.244   3
   2   4  14 10516.8 944.674   2
   2   4  15 49.0759 26.0007   1
  -2   4 -15 32.2726 19.0172   6
   2  -4 -15 19.9844 12.9342   6
  -2   4 -15 23.8681 17.4368   5
   2   4  15 39.1770 13.9301   2
   2  -4 -15 69.5528 19.2806   5
   2   4  15 32.1566 26.7128   4
  -2  -4  15 37.8922 18.0875   4
  -2  -4  15 73.3486 22.8490   3
   2   4  15 34.8798 20.4894   3
   2   4  16 645.596 100.432   4
  -2  -4  16 689.065 86.8473   4
   2  -4 -16 783.750 85.3071   6
  -2   4 -16 687.915 94.7161   6
  -2  -4  16 685.997 92.7472   3
   2  -4 -16 708.472 84.2660   5
  -2   4 -17 25.3429 18.5688   5
  -2   4 -17 15.9134 16.1258   6
   2  -4 -17 49.5186 17.2239   6
   2  -4 -17 65.9623 20.5967   5
   2   4  17 53.4801 29.8053   4
  -2  -4  17 56.5384 20.1999   4
  -2  -4  17 45.2241 23.1804   3
  -2   4 -18 8.47570 19.5496   5
   2  -4 -18 17.2968 13.0667   6
   2  -4 -18-4.70406 10.0587   5
   2   4  18-10.4936 12.9455   4
  -2  -4  18-5.88409 13.5789   4
   2   4  18 8.90363 17.3588   3
  -2  -4  18 24.6785 20.2834   3
  -2   4 -19 73.1482 23.6866   6
   2  -4 -19 29.7491 12.6565   6
  -2  -4  19 27.6176 22.8936   3
   2   4  19 9.02091 11.5287   3
  -2   4 -19 35.0176 21.7914   5
   2   4  20 11281.7 1333.22   4
  -2   4 -20 13194.7 1333.29   6
   2  -4 -20 15127.5 1318.78   6
  -2  -4  20 16213.2 1347.81   3
   2   4  20 14218.9 1338.37   3
  -2   4 -20 16463.3 1344.95   5
   2  -4 -20 14332.7 1319.25   5
   2  -4 -21 21.8398 13.9634   5
   2   4  21 9.23172 19.8724   4
  -2   4 -21 24.7149 19.1672   6
   2  -4 -21 46.7983 15.0513   6
   2   4  21 18.4480 18.1566   3
  -2   4 -21 9.20685 16.2512   5
   2   4  22 11867.2 1121.46   4
  -2   4 -22 11746.8 1119.55   6
   2  -4 -22 12798.5 1105.24   6
   2   4  22 11926.3 1124.58   3
   2  -4 -22 11877.3 1103.66   5
  -2   4 -22 10888.8 1122.27   5
   2  -4 -23 66.5055 17.7730   5
   2   4  23 40.4342 21.5467   4
  -2   4 -23 63.7153 22.3382   6
   2  -4 -23 25.7666 14.6083   6
   2   4  23 46.5854 23.3380   3
  -2   4 -23 27.8659 21.8159   5
   2   4  24 4470.64 396.810   4
  -2   4 -24 4068.90 393.786   6
  -2  -4  24 4031.92 408.603   3
   2   4  24 3999.65 399.634   3
   2  -4 -24 4034.60 381.135   5
  -2   4 -24 3064.36 391.179   5
   2   4  25 20.5855 13.3967   4
   2  -4 -25 4.69893 5.85203   5
  -2   4 -25-8.80274 18.8078   5
  -2   4 -25 7.50648 9.28890   6
   2  -4 -25 4.65769 8.16116   6
  -2  -4  25 33.8743 19.6962   3
   2   4  25 18.2107 15.8909   3
   2   4  26 158.172 33.2362   4
   2  -4 -26 85.5958 23.7387   5
  -2   4 -26 192.414 42.8081   5
   2  -4 -26 121.055 26.8243   6
  -2   4 -26 128.763 29.5005   6
   2   4  26 177.064 39.5012   3
  -2   4 -27 6.73227 8.32460   6
   2  -4 -27 13.8764 12.7640   6
   2   4  27 5.82930 10.1822   4
   2  -4 -27 4.40292 6.68056   5
  -2  -4  27 5.80550 11.3325   2
   2   4  27 8.50489 12.8545   3
   2  -4 -28 292.530 41.1213   5
  -2  -4  28 242.843 43.8256   2
   2  -4 -28 328.374 44.2273   6
  -2  -4  29 5.28374 10.3062   2
   2  -5  26-6.21717 9.39800   3
   2  -5  26-5.43750 8.22338   2
   2  -5  25 40.3429 20.5673   3
   2  -5  25 34.3394 15.3272   2
   2  -5  24 18.1331 12.9038   2
   2   5 -24 7.90230 13.7741   6
   2  -5  24 7.23743 10.9262   3
  -2   5  24 5.68948 7.01595   4
  -2  -5 -24-3.30313 5.76232   5
   2  -5  23 224.440 40.0964   2
   2   5 -23 142.000 37.9487   6
   2  -5  23 85.9974 32.7127   3
  -2   5  23 287.242 42.1183   4
  -2  -5 -23 198.398 31.3876   5
   2  -5  22-8.45358 10.4280   3
   2  -5  22-6.77599 10.2375   2
  -2   5  22-6.54816 11.4214   4
  -2  -5 -22-3.76989 9.30318   5
   2  -5  21 27.3250 16.0619   3
   2  -5  21 29.0109 16.8996   2
  -2   5  21 35.1066 17.4778   4
  -2  -5 -21 24.0328 11.8329   5
   2  -5  20 7.79634 16.6412   2
   2   5 -20-8.74043 13.1924   6
   2  -5  20-9.87333 12.1678   3
  -2  -5 -20 4.38648 11.4677   5
   2  -5  19 151.332 37.7849   2
   2   5 -19 153.918 36.8675   6
   2  -5  19 42.3091 28.0704   3
  -2  -5 -19 181.117 30.2297   5
  -2   5  19 137.622 35.8893   4
   2   5 -18-8.00482 15.5970   2
   2  -5  18 8.94626 13.5022   2
   2   5 -18-8.49139 16.5450   6
   2  -5  18 11.4522 17.2844   3
  -2  -5 -18-5.08972 11.7340   5
  -2   5  18 17.3351 16.8883   4
   2  -5  17 9.71651 14.6823   2
   2   5 -17 8.13456 14.1946   6
   2  -5  17-12.1645 18.3734   3
  -2   5  17 5.73242 8.68148   3
  -2  -5 -17 10.7490 9.39384   5
  -2   5  17 9.26331 18.0633   4
   2  -5  16 10.5676 9.21429   2
   2   5 -16-8.50568 14.8269   2
   2   5 -16-23.2743 17.8889   6
  -2   5  16 5.44126 9.48855   3
   2  -5  16-13.0974 19.7702   3
  -2   5  16 9.86299 17.1919   4
   2  -5  15 22.9689 24.5221   2
   2   5 -15-8.78592 13.2778   2
   2   5 -15 14.7917 14.4266   6
  -2   5  15 5.16410 11.0435   3
   2  -5  15 13.6826 11.9422   3
  -2  -5 -15 6.29726 9.52875   5
  -2   5  15 10.4489 15.7848   4
   2  -5  14 24.9017 24.2661   2
  -2   5  14 10.9983 13.5646   4
  -2  -5 -14-6.60290 12.8773   5
   2   5 -14 14.1342 19.4813   6
  -2   5  14 5.07955 11.7236   3
  -2  -5 -13 804.507 118.636   5
   2  -5  13 1316.58 155.004   2
  -2   5  13 1308.36 147.276   4
  -2   5  13 986.238 114.556   3
   2   5 -13 963.437 121.227   6
  -2  -5 -13 1161.76 109.687   6
  -2   5  12 5.89151 8.90589   1
   2   5 -12 6.90461 12.0434   6
  -2  -5 -12 2.98560 8.64293   6
   2   5 -12 9.41713 11.6156   2
   2  -5  12 14.3425 27.9501   2
  -2  -5 -12-4.59889 8.03029   1
   2   5 -12 5.30751 10.3535   1
  -2   5  12 11.6196 22.6456   4
  -2  -5 -12 7.54653 13.1612   5
  -2   5  12 14.4900 11.9146   3
   2  -5  12-14.6142 18.0161   3
  -2   5  11 89.6179 23.8865   1
   2   5 -11 54.2705 18.4991   1
  -2  -5 -11 85.8498 21.2026   1
  -2  -5 -11 106.906 20.5388   6
   2  -5  11 151.410 49.8343   2
   2   5 -11 29.4137 22.0102   2
  -2  -5 -11 22.8608 18.8452   5
  -2   5  11 74.5379 21.4119   3
   2  -5  11 55.5499 34.9000   3
  -2  -5 -10 4.04966 9.33719   1
   2  -5  10 7.55958 13.1751   1
  -2   5  10-5.57455 8.41452   1
   2   5 -10-4.62739 8.06547   1
   2   5 -10-6.83349 11.9098   6
  -2  -5 -10 6.53845 8.54718   6
   2  -5  10-15.7289 23.7394   2
  -2   5  10 11.9571 14.7354   4
  -2   5  10 4.36341 8.50293   3
   2  -5  10 13.3993 23.3519   3
   2   5  -9 123.255 24.2915   1
   2  -5   9 112.999 35.7572   1
  -2   5   9 104.678 27.8012   1
  -2  -5  -9 146.634 26.1946   1
   2   5  -9 132.580 30.2968   6
  -2  -5  -9 108.131 22.4006   6
   2  -5   9 64.1678 38.3710   2
   2   5  -9 90.2562 31.9513   2
  -2   5   9 142.608 41.3892   4
  -2  -5  -9 97.4446 30.9144   5
  -2   5   9 91.4250 22.3143   3
   2  -5   9 61.8775 37.1982   3
   2   5  -8 8.15218 9.41291   1
  -2   5   8 5.20456 10.1554   1
   2  -5   8 6.70105 10.1283   1
   2   5  -8 7.13670 10.7849   6
  -2   5   8 20.7962 17.0935   5
  -2  -5  -8-3.73019 9.20957   6
   2  -5   8-16.0351 19.7676   2
   2   5  -8 10.5383 15.9144   2
  -2   5   8 11.8714 17.9253   4
  -2  -5  -8 7.88475 16.8381   5
  -2   5   8 3.94210 11.9117   3
   2  -5   8-11.4628 17.3089   3
   2  -5   7 160.226 40.5916   1
  -2   5   7 130.607 32.7192   1
  -2  -5  -7 248.717 27.2409   1
  -2  -5  -7 87.4059 23.0551   1
   2   5  -7 208.085 41.3993   6
  -2   5   7 282.340 45.7966   5
  -2  -5  -7 255.850 36.2550   6
  -2   5   7 183.599 46.9698   4
  -2  -5  -7 168.922 42.1954   5
   2  -5   7 206.824 26.0112   4
   2  -5   7 164.215 46.3268   3
   2   5  -6 7.38114 12.8652   6
   2  -5   6 15.0859 22.7696   2
   2   5  -6 10.9006 13.4345   2
  -2  -5  -6 7.67269 13.3732   5
  -2   5   6-10.9585 16.5406   4
   2  -5   6 9.06627 15.8016   3
   2  -5   6 11.9304 11.6248   1
   2   5  -6-3.72901 9.19302   1
  -2  -5  -6 1.24761 3.44441   1
  -2  -5  -6 1.49764 3.92077   1
   2   5  -5 524.954 53.1683   1
   2   5  -5 566.587 70.1667   6
  -2   5   5 413.800 67.0265   5
   2   5  -5 299.846 73.0055   2
  -2   5   5 413.922 74.6819   4
   2  -5   5 509.143 70.0968   3
   2  -5   5 456.390 60.5606   1
  -2   5   5 441.381 57.3175   1
   2   5  -5 309.658 51.3772   1
   2   5  -4 2.11669 4.51877   1
  -2   5   4 4.13211 8.82008   1
  -2   5   4 2.25376 4.39222   1
   2  -5   4-6.27235 14.4607   3
  -2   5   4 9.05188 19.3207   5
  -2  -5  -4-5.62095 12.9590   6
   2  -5   4-13.3114 16.4040   2
   2   5  -4 12.2120 21.2826   2
  -2  -5  -4-7.76818 15.1361   5
  -2   5   4 9.69102 18.8826   4
  -2  -5  -4-6.96304 13.5674   4
   2  -5   4 2.61083 5.08784   1
   2   5  -4 2.66903 6.97771   1
   2  -5   4-4.61921 5.69296   1
   2  -5   3 1392.78 115.569   1
   2   5  -3 1302.12 113.836   1
  -2   5   3 1320.94 124.292   1
  -2   5   3 1424.30 115.709   1
   2   5  -3 1446.69 137.940   6
  -2  -5  -3 1636.88 145.081   5
   2  -5   3 1764.43 174.149   2
  -2   5   3 1536.87 149.636   4
  -2  -5  -3 1550.85 140.024   4
   2  -5   3 1522.39 133.353   3
   2   5  -3 1407.97 160.476   2
  -2   5   2 24.5863 9.57094   1
  -2   5   2 3.91428 8.61159   1
   2   5  -2 27.9066 19.3373   6
  -2   5   2 51.4383 28.4246   5
   2  -5   2 11.3934 19.9652   2
  -2  -5  -2 14.6589 18.1845   5
  -2  -5  -2 21.2915 16.4947   4
   2  -5   2 26.6305 8.46569   1
  -2   5   1 2.49389 6.14791   1
  -2   5   1 3.67120 5.54240   1
   2   5  -1-6.53160 13.9418   6
  -2   5   1 9.07136 13.6917   5
   2  -5   1 10.7138 18.6719   2
   2   5  -1-13.4076 26.1244   2
  -2  -5  -1 7.20166 17.7498   5
  -2   5   1-7.69784 11.6188   4
  -2  -5  -1-7.15503 12.4701   4
   2  -5   1 3.42435 8.95262   1
   2  -5   0 3.19718 5.57186   1
  -2   5   0 3.63073 7.07428   1
  -2   5   0-2.54467 5.86657   1
   2   5   0 6.25929 7.71336   6
  -2   5   0-8.81023 17.1663   5
   2  -5   0-9.93965 15.0015   2
   2   5   0 13.9242 27.1305   2
  -2  -5   0-7.06467 17.4117   5
  -2   5   0 7.11873 12.4061   4
  -2  -5   0-7.13319 10.7658   4
   2  -5   0 3.54789 8.74418   3
   2  -5  -1 9.11264 7.94160   1
   2  -5  -1 2.51492 3.79799   1
  -2   5  -1-3.63991 8.97195   1
  -2   5  -1 2.64924 5.16361   1
   2   5   1-6.01900 9.08520   6
  -2   5  -1-8.60666 10.6069   5
   2  -5  -1-9.29132 16.1929   2
   2   5   1 28.5130 27.7784   2
  -2  -5   1-6.82454 14.5670   5
  -2   5  -1 6.63645 11.5664   4
   2   5   1 8.20494 15.9874   3
  -2  -5   1-6.96217 12.1340   4
   2  -5  -1 3.27520 8.07319   3
  -2   5  -2 3.74700 9.90058   1
  -2   5  -2 11.4439 8.39299   1
   2  -5  -2 21.3834 10.4095   3
  -2   5  -2 41.5357 19.2057   5
   2   5   2-14.3367 27.9715   2
  -2  -5   2 6.52459 11.4617   5
  -2   5  -2 24.7833 15.3382   4
   2   5   2 8.21644 14.3915   3
  -2  -5   2 13.4292 13.1622   4
   2  -5  -2 11.4652 8.02858   1
   2  -5  -2 10.7054 7.86789   1
  -2  -5   3 1749.67 133.235   1
  -2   5  -3 1400.38 142.973   1
   2  -5  -3 1539.69 138.341   1
  -2  -5   3 1254.64 133.390   1
  -2   5  -3 1586.92 139.333   1
   2  -5  -3 1675.13 162.915   6
  -2   5  -3 1710.73 165.330   6
  -2  -5   3 1473.87 155.088   5
   2  -5  -3 1337.59 157.086   2
  -2  -5   3 1475.11 151.949   4
  -2   5  -3 1591.07 151.453   4
   2   5   3 1577.29 161.587   3
   2   5   3 1324.63 176.250   2
   2  -5  -3 1349.73 137.571   3
  -2   5  -4 4.55131 9.71644   1
  -2   5  -4 3.30516 5.76353   1
  -2  -5   4 3.59047 9.38803   1
  -2  -5   4 2.03577 3.55347   1
  -2   5  -4-8.89954 15.5109   6
  -2   5  -4-8.07435 12.1879   5
   2  -5  -4 7.80855 13.6098   6
   2  -5  -4-8.21336 16.0045   2
   2   5   4 13.5049 31.1352   2
  -2   5  -4-5.02567 12.3879   4
  -2  -5   4 5.85990 11.4195   5
   2   5   4 8.45696 16.4791   3
  -2  -5   4 6.91795 12.0579   3
   2  -5  -4 3.38311 7.80209   3
  -2  -5   5 86.5816 41.4613   1
  -2   5  -5 543.327 73.3727   6
   2  -5  -5 393.244 62.1070   6
  -2   5  -5 337.987 61.1135   5
   2  -5  -5 444.375 65.2531   2
   2   5   5 441.168 77.7984   2
  -2  -5   5 247.006 51.9035   5
  -2   5  -5 390.677 51.8749   4
  -2  -5   5 484.614 59.8950   4
  -2  -5   5 520.924 64.4788   3
   2  -5  -5 401.360 48.5832   3
  -2  -5   5 349.833 46.5043   1
   2  -5  -5 416.748 48.8890   1
  -2   5  -6 5.51061 8.31874   1
  -2  -5   6 6.65895 10.0516   3
   2  -5  -6 7.84836 9.67312   6
  -2   5  -6 8.03970 17.1609   5
   2   5   6 22.9331 26.4359   2
   2  -5  -6-7.29347 14.2120   2
  -2  -5   6-4.81303 5.93364   5
  -2  -5   6-5.65577 13.0401   4
   2   5   6 1.12158 2.59149   1
   2   5   6 1.68649 5.69420   1
   2  -5  -6 3.40644 8.39733   1
   2   5   7 158.425 24.7579   1
   2  -5  -7 257.647 34.6729   1
   2   5   7 189.210 28.5121   1
  -2   5  -7 351.060 52.2680   5
   2   5   7 244.947 51.8452   2
   2  -5  -7 246.297 44.3800   2
  -2  -5   7 125.715 30.4716   5
  -2  -5   7 201.291 36.1107   4
  -2  -5   7 112.872 32.9399   1
  -2   5  -7 245.532 41.2257   1
   2  -5  -8 4.46514 10.3133   1
   2   5   8 6.63292 9.16022   1
  -2  -5   8 7.30293 11.0400   1
  -2   5  -8 7.15204 12.4801   1
  -2   5  -8 17.3615 16.9257   6
  -2   5  -8 7.74535 13.5128   5
   2   5   8 9.50330 14.3568   2
  -2  -5   8 3.49579 9.65325   5
  -2  -5   8 5.22927 12.0721   4
   2   5   8 8.49692 12.8395   3
  -2  -5   8 5.95427 10.3958   3
   2  -5  -9 117.176 27.9219   1
  -2   5  -9 77.5267 29.0575   6
  -2   5  -9 113.347 29.8714   5
   2  -5  -9 121.776 30.1863   6
  -2  -5   9 77.7260 29.0834   1
  -2   5  -9 121.162 33.2071   1
   2  -5  -9 156.337 31.4704   2
   2   5   9 106.690 32.1315   2
  -2  -5   9 137.688 27.2720   4
  -2  -5   9 113.070 27.2559   3
   2  -5 -10 6.30478 12.2856   1
   2   5  10 4.49221 6.78179   1
  -2   5 -10-8.40081 16.3693   6
   2  -5 -10 6.33212 12.3388   6
  -2   5 -10 7.56093 16.1389   5
  -2  -5  10 8.11751 12.2525   1
  -2   5 -10 8.98957 11.0791   1
   2  -5 -10-10.0637 13.1548   2
   2   5  10 7.56038 17.4307   2
  -2  -5  10 5.01212 11.5562   4
   2   5  10 8.29830 14.4627   3
  -2  -5  10-5.41156 9.43231   3
   2  -5 -11 88.3622 28.4286   1
   2   5  11 137.272 29.5767   1
  -2   5 -11 151.965 37.0294   6
  -2   5 -11 127.520 33.6700   5
   2  -5 -11 137.184 28.4713   6
  -2   5 -11 39.8001 28.0151   1
  -2  -5  11 83.6388 30.0838   1
   2   5  11 154.484 32.9172   2
   2  -5 -11 101.513 23.1073   2
  -2  -5  11 152.619 28.5609   4
  -2  -5  11 75.5618 23.4663   3
   2   5  11 96.2204 29.8226   3
   2   5  12 16.5834 13.6410   1
  -2   5 -12 7.80268 11.7961   6
   2  -5 -12 5.65091 9.87177   6
  -2  -5  12 5.32330 10.3947   3
   2   5  12 7.90430 15.4163   3
  -2  -5  12 14.3808 11.8341   4
   2   5  12-5.83626 7.22446   2
   2   5  13 1227.83 130.235   1
   2  -5 -13 1209.97 126.025   6
  -2   5 -13 1343.25 135.779   6
  -2  -5  13 1116.69 122.231   4
   2   5  13 1146.40 132.071   3
  -2  -5  13 931.601 121.276   3
  -2   5 -14-7.57529 16.1779   5
   2  -5 -14 4.95285 10.5853   6
  -2   5 -14 7.37884 11.1498   6
  -2  -5  14 4.55920 9.74629   4
   2   5  14 7.57076 11.4391   3
  -2  -5  14 11.0035 11.7555   3
  -2   5 -15 22.7342 14.7917   5
  -2   5 -15 14.5145 12.6781   6
   2  -5 -15 13.8502 10.6799   6
   2  -5 -15 4.53547 9.72051   5
  -2  -5  15 4.53370 10.4891   4
  -2  -5  15 16.6774 15.3436   3
   2   5  15-7.57813 13.2360   3
   2  -5 -16-4.47089 9.54348   5
   2   5  16-9.67508 11.9233   4
  -2   5 -16 7.75921 13.5228   5
  -2   5 -16 7.21579 12.5758   6
   2  -5 -16-4.42695 8.62651   6
  -2  -5  16 5.83031 14.3699   3
   2   5  16-7.56507 11.4183   3
   2  -5 -17 4.43532 9.58464   5
   2   5  17 19.3141 18.8758   4
  -2   5 -17 23.8985 18.4264   5
  -2   5 -17 43.2933 17.8465   6
   2  -5 -17 8.29606 8.97950   6
   2   5  17 30.6953 16.4475   3
  -2  -5  17 24.1313 14.9438   3
   2  -5 -18-4.21788 7.35108   5
   2   5  18 9.53088 16.6100   4
  -2   5 -18-8.10058 17.2902   5
   2   5  18 7.72190 11.6546   3
  -2  -5  18 12.7411 12.4129   3
  -2   5 -18 7.22249 10.9009   6
   2  -5 -18-3.91747 9.65534   6
   2  -5 -19 185.918 29.6571   5
   2   5  19 111.500 35.3018   4
  -2   5 -19 174.492 37.9683   6
   2  -5 -19 126.817 25.1091   6
  -2  -5  19 172.268 35.7624   3
   2   5  19 148.110 34.8199   3
   2  -5 -20 3.92545 6.84129   5
   2   5  20-8.95236 11.0322   4
  -2   5 -20 8.52884 14.8637   5
  -2   5 -20 7.32913 11.0617   6
   2   5  20-7.79220 9.60254   3
  -2  -5  20-7.64151 16.3102   3
   2  -5 -21 38.7378 13.6261   5
   2   5  21 17.0334 17.0332   4
  -2   5 -21 60.8198 25.4022   5
   2  -5 -21 47.4368 14.7296   6
  -2   5 -21 29.4820 17.4211   6
   2   5  21 63.1115 23.1205   3
  -2  -5  21 47.4949 22.1479   3
   2  -5 -22-3.78338 6.60930   5
   2   5  22-8.01537 18.4846   4
  -2   5 -22-8.77664 15.3023   5
   2  -5 -22-3.59068 8.29068   6
   2   5  22-7.97656 12.0474   3
  -2  -5  22-8.24283 7.19711   3
   2  -5 -23 205.044 30.9587   5
   2   5  23 216.808 42.1104   4
  -2   5 -23 166.702 40.4015   5
  -2   5 -23 204.917 40.3729   6
   2  -5 -23 165.675 28.1115   6
   2   5  23 185.024 39.5664   3
  -2  -5  23 162.135 39.4922   3
  -2   5 -24-7.20884 8.88381   6
   2  -5 -24-3.60648 8.88887   6
   2   5  24 8.06583 12.1737   3
  -2  -5  24 8.80541 10.8512   3
   2  -5 -24 4.00357 6.97760   5
  -2   5 -25 49.1696 20.3832   6
   2  -5 -25 29.3372 12.0969   6
   2  -5 -25 3.86614 5.10690   5
   2  -5 -26-3.89874 5.89810   6
  -2  -5  26-5.66831 8.56451   2
   2  -6  23-7.26310 14.1670   3
   2  -6  22 6015.61 556.296   2
   2  -6  22 4962.38 558.054   3
   2   6 -22 6532.23 565.276   6
  -2   6  21-6.29998 9.51441   4
   2   6 -21-7.55792 11.4119   6
   2  -6  21 8.53241 14.8737   3
  -2  -6 -20 7791.85 713.342   5
  -2   6  20 7418.08 724.839   4
   2  -6  20 7920.95 727.733   2
   2  -6  20 6475.67 729.460   3
   2   6 -20 8560.52 731.286   6
   2  -6  19 7.74128 15.1310   2
   2   6 -19 14.3229 12.5380   6
   2  -6  19 9.95048 12.3204   3
  -2   6  19 7.18940 8.94021   4
  -2  -6 -19 16.9135 10.4900   5
   2  -6  18 8.28082 16.2625   2
   2   6 -18-7.08758 13.9589   6
   2  -6  18 10.5888 18.5654   3
  -2   6  18 7.67366 9.67272   4
  -2  -6 -18 44.6236 15.6860   5
   2  -6  17 9.03672 15.7699   2
   2   6 -17 13.6753 15.7849   6
   2  -6  17-11.4298 14.1087   3
  -2   6  17 8.11344 15.8297   4
  -2  -6 -17 9.93047 8.69164   5
   2  -6  16 138.312 41.2460   2
  -2   6  16 68.2051 28.0766   4
  -2  -6 -16 99.1342 24.6628   5
   2  -6  16 107.821 37.1287   3
   2   6 -16 72.7445 25.2059   6
  -2  -6 -15 27.3331 15.2653   5
  -2  -6 -14 4723.32 498.426   5
   2   6 -14 5790.18 505.647   6
   2   6 -14 5418.31 512.866   2
  -2   6  14 4056.54 506.837   4
   2  -6  13 12.7022 22.1679   2
   2   6 -13 33.9102 23.3896   2
  -2   6  13 9.38891 18.3315   4
  -2  -6 -13 6.26387 9.52661   5
   2   6 -13 12.6533 11.0883   6
   2  -6  13-13.0478 16.1217   3
   2   6 -12 5246.46 401.283   6
  -2  -6 -12 2815.85 386.357   5
   2  -6  12 5685.61 445.759   2
   2  -6  12 3480.06 415.380   3
   2   6 -12 5101.55 414.910   2
  -2   6  12 3668.63 404.459   4
  -2   6  11-9.51415 8.36926   4
  -2  -6 -11 19.7570 14.1032   5
   2   6 -11 18.8360 18.3863   2
   2  -6  11 14.3828 17.7611   2
   2  -6  11 12.2760 23.9465   3
  -2  -6 -10 21772.2 2268.62   5
   2  -6  10 30328.0 2319.22   2
  -2   6  10 26580.7 2284.55   4
   2  -6  10 29490.1 2301.63   3
   2   6 -10 21503.4 2282.10   2
   2   6  -9 60.1927 22.9364   6
  -2  -6  -9 58.9347 15.2633   6
   2  -6   9 45.4597 32.5994   2
  -2   6   9 55.4989 23.1591   4
   2   6  -9 44.9441 15.1299   1
  -2   6   9 19.8676 11.7882   1
   2  -6   9 54.6931 28.8842   3
   2   6  -8 47.8093 20.1932   6
  -2   6   8 60.6965 19.5397   5
  -2  -6  -8 47.6530 16.4196   6
   2  -6   8 15.0570 41.7081   2
   2  -6   8 80.4456 33.0611   3
   2   6  -8 47.3964 10.7185   1
  -2   6   8 26.1668 12.9971   1
  -2   6   8 18.0008 19.6775   4
  -2  -6  -8 75.6078 22.8115   5
  -2   6   7 43.5620 17.1776   5
  -2  -6  -7 13.6611 11.2683   6
  -2  -6  -7 14.1166 13.7896   5
  -2   6   7 8.66248 13.1128   4
   2   6  -7 2.37445 3.86389   1
  -2   6   7 9.02149 7.92548   1
   2  -6   7 9.15073 17.8582   3
  -2   6   6 234.465 36.9248   1
   2  -6   6 321.506 41.9748   1
   2   6  -6 470.457 59.9415   6
  -2  -6  -6 312.237 47.6961   6
  -2   6   6 393.227 56.7509   5
   2  -6   6 292.722 67.1633   2
  -2  -6  -6 319.033 50.3738   4
   2  -6   6 391.443 63.1092   3
   2  -6   5 5.67923 5.04801   1
  -2   6   5 3.03608 5.21907   1
   2   6  -5 28.4618 20.5879   6
  -2   6   5 19.4551 14.9839   5
  -2  -6  -5 16.2738 12.5457   6
   2  -6   5 13.0858 30.1849   2
  -2  -6  -5 6.93304 13.5453   5
  -2   6   5 7.99570 13.9700   4
  -2  -6  -5 24.5878 14.2063   4
   2  -6   5 14.0905 15.0704   3
   2  -6   4 3016.27 321.082   1
  -2  -6  -4 3403.78 335.365   6
   2   6  -4 3136.93 341.806   6
  -2  -6  -4 4943.35 353.142   5
  -2   6   4 3787.36 344.101   5
   2  -6   4 4204.71 374.143   2
  -2   6   4 3443.17 344.448   4
   2  -6   4 3540.96 340.998   3
  -2  -6  -4 3683.85 339.542   4
   2   6  -4 2435.39 356.719   2
   2  -6   3 3.80222 4.68564   1
  -2   6   3-2.15361 2.96738   1
   2   6  -3 6.83244 16.8393   6
  -2   6   3-7.13016 12.4261   5
  -2  -6  -3-5.99232 11.6758   6
   2  -6   3 22.4227 23.9297   2
   2   6  -3-15.2012 13.2460   2
  -2  -6  -3 6.83541 15.7586   5
  -2   6   3 7.34628 9.05293   4
  -2  -6  -3-6.22220 10.8437   4
   2  -6   3-5.34154 11.4011   3
   2   6  -2 819.531 94.5917   6
  -2  -6  -2 957.925 100.821   5
   2  -6   2 856.089 110.350   2
   2   6  -2 542.221 110.579   2
  -2   6   2 714.470 93.5887   4
   2  -6   2 756.324 87.5799   3
  -2  -6  -2 790.658 92.8939   4
  -2   6   2 679.686 71.6690   1
   2  -6   2 768.204 73.8949   1
   2  -6   1 65.2411 11.3046   1
  -2   6   1 71.5525 12.1289   1
   2   6  -1 89.5282 29.1852   6
   2  -6   1 106.600 34.4292   2
   2   6  -1 49.5016 38.6208   2
  -2  -6  -1 131.494 32.5998   5
  -2   6   1 82.0579 24.0215   4
  -2  -6  -1 100.724 25.4220   4
   2  -6   1 42.8960 21.2045   3
   2   6   0 29222.1 2266.47   2
  -2   6   0 74554.9 2293.61   5
  -2   6   0 51881.2 2237.84   4
   2  -6   0 46688.3 2210.64   3
  -2   6   0 52355.9 2191.80   1
  -2   6  -1 193.655 41.6723   5
   2  -6  -1 208.226 39.4630   6
   2  -6  -1 127.262 35.2303   2
   2   6   1 83.0551 40.1827   2
  -2  -6   1 158.615 37.0927   5
  -2  -6   1 91.4470 27.7299   4
   2  -6  -1 93.2240 23.6237   3
   2  -6  -2 660.536 78.9298   3
  -2  -6   2 820.414 96.9378   5
  -2   6  -2 851.057 100.988   5
   2  -6  -2 802.544 97.8176   2
  -2   6  -2 663.755 86.8148   4
  -2  -6   2 650.287 87.0224   4
  -2   6  -2 762.181 79.6453   1
  -2   6  -3-3.65070 7.11320   1
  -2  -6   3-6.40415 7.89187   3
   2  -6  -3 3.26938 8.05776   3
  -2   6  -3 7.51545 11.3428   5
   2   6   3-15.1617 18.6839   2
   2  -6  -3-7.69895 13.4173   2
  -2  -6   3-6.60173 15.2198   5
  -2   6  -3 10.4283 10.1595   4
  -2  -6   3-5.90433 11.5043   4
   2   6   3 7.41800 12.9277   3
   2  -6  -3 2.50690 6.55331   1
  -2   6  -4 2568.06 297.187   1
   2  -6  -4 3371.39 312.176   6
  -2   6  -4 3992.67 322.911   5
  -2  -6   4 2948.10 309.044   5
   2  -6  -4 3649.83 317.793   2
  -2  -6   4 3752.31 310.845   4
   2   6   4 3790.75 317.926   3
   2   6   4 3089.67 340.257   2
  -2  -6   4 3594.62 311.915   3
   2  -6  -5 5.20382 11.1443   1
  -2   6  -5 5.10650 9.99127   1
  -2   6  -5 7.79588 13.6167   6
  -2   6  -5 29.1796 15.5969   5
   2  -6  -5 6.78150 8.40629   6
   2  -6  -5 20.9604 16.1333   2
   2   6   5-12.6546 19.1207   2
  -2  -6   5 5.98208 12.8006   5
   2   6   5 21.8107 15.5444   3
  -2  -6   5 16.3637 15.0577   4
  -2  -6   5-6.09732 9.24732   3
   2  -6  -6 275.770 54.0996   1
  -2   6  -6 307.267 53.5781   1
  -2   6  -6 471.580 66.4474   6
   2  -6  -6 372.561 58.5895   6
  -2   6  -6 311.286 57.6613   5
   2  -6  -6 493.430 64.8824   2
  -2  -6   6 426.324 56.0773   4
   2   6   6 489.996 64.1515   3
  -2  -6   6 349.988 53.5942   3
   2  -6  -7 12.4417 17.1919   1
  -2   6  -7 31.0370 22.4627   6
  -2   6  -7 28.1714 19.4511   5
   2  -6  -7 19.9942 13.0521   6
  -2   6  -7 12.4746 12.2238   1
  -2  -6   7 9.72380 5.15189   1
   2  -6  -7 25.9260 17.9081   2
   2   6   7 14.6512 14.3338   3
  -2  -6   7 10.7745 13.3423   3
   2  -6  -8 106.325 28.7790   1
  -2  -6   8 46.2844 11.1888   1
   2  -6  -8 102.095 26.5787   6
  -2   6  -8 76.7170 27.2268   6
   2  -6  -8 37.7615 17.2327   2
  -2  -6   8 24.5567 15.6867   4
   2   6   8 66.9428 24.7871   3
  -2  -6   8 50.8047 16.7651   3
  -2  -6   9 51.4366 14.8432   1
  -2   6  -9 90.1061 26.0127   6
   2  -6  -9 90.2914 23.0155   6
  -2   6  -9 21.0056 17.1778   5
   2   6   9 16.2050 16.8446   2
   2  -6  -9 59.9369 24.6438   2
   2   6   9 58.3618 22.7907   3
  -2  -6   9 115.046 23.9868   4
  -2  -6   9 53.0703 18.3017   3
  -2   6 -10 33667.5 2762.79   6
   2  -6 -10 32025.1 2753.45   6
  -2  -6  10 29441.7 2747.25   4
   2   6  10 32489.2 2760.42   3
   2   6  10 27636.7 2756.50   2
  -2  -6  10 26889.0 2745.50   3
  -2   6 -10 31739.2 2761.02   5
  -2  -6  11 18.5905 14.1327   4
   2   6  11 35.2327 18.4996   3
  -2  -6  11 13.9712 10.0860   3
   2  -6 -11 16.3592 14.3570   6
  -2   6 -11 21.3985 15.3201   5
   2  -6 -12 5334.78 485.522   6
  -2   6 -12 5758.07 495.808   6
   2   6  12 5429.09 492.987   3
  -2  -6  12 4233.64 479.791   3
  -2   6 -12 5563.93 496.969   5
  -2   6 -13 6.90824 12.1327   6
   2  -6 -13 24.9147 15.1160   6
  -2   6 -13 7.37865 12.9466   5
   2   6  13 47.3496 18.6995   3
  -2  -6  13 4.68030 10.8943   3
   2  -6 -14 5142.01 513.713   5
  -2   6 -14 6166.58 533.129   5
   2  -6 -14 5141.12 515.253   6
  -2   6 -14 6238.00 528.559   6
   2   6  14 5473.12 524.634   3
   2  -6 -15 52.9374 17.1346   6
  -2   6 -15 37.4176 18.7889   5
   2   6  15 20.1068 14.7475   3
  -2   6 -15 32.6677 18.3565   6
   2  -6 -16 112.876 22.6253   5
  -2   6 -16 145.642 34.2846   5
   2   6  16 106.797 27.3395   3
  -2   6 -16 103.707 26.6606   6
   2  -6 -17 11.8837 10.4298   6
  -2   6 -17-6.45753 8.05456   6
   2  -6 -17 22.9841 11.1406   5
  -2   6 -17 7.85222 13.7410   5
   2  -6 -18 3.79221 8.74445   5
  -2   6 -18-7.86779 13.7127   5
   2  -6 -18-3.71090 7.23264   6
  -2   6 -18-6.34186 11.0536   6
  -2  -6  18-5.33049 8.04702   3
   2  -6 -19 3.62359 7.75455   5
   2  -6 -19 10.4948 8.64006   6
  -2   6 -19 19.1058 12.4216   6
   2   6  19 6.60281 14.1043   3
  -2  -6  19-5.71354 12.2080   3
  -2   6 -19 8.04364 14.0292   5
   2  -6 -20 7447.01 704.220   5
  -2   6 -20 9166.56 730.928   5
   2   6  20 7871.14 717.745   3
  -2  -6  20 6978.24 716.288   3
   2  -6 -20 7527.77 703.585   6
  -2   6 -20 7680.33 716.495   6
   2  -6 -21 3.22912 7.95916   6
  -2   6 -21-6.44335 14.8550   6
   2   6  21 6.59128 8.12308   3
  -2  -6  21-6.44471 5.61662   3
   2  -6 -21-3.44540 7.35460   5
   2  -6 -22 5945.49 562.391   6
   2   6  22 6359.64 578.595   3
   2   6  23 20.1889 15.6703   3
   2  -6 -23 25.2999 11.5735   6
  -2  -7 -18-3.82790 8.18203   5
   2  -7  18-9.80698 17.0966   3
   2   7 -18-5.94051 8.97644   6
  -2   7  17 7.17386 12.5081   4
  -2  -7 -17 4.04326 8.63847   5
   2   7 -17 5.82904 8.80586   6
   2  -7  17-10.6414 9.28055   3
  -2   7  16 7.44460 9.17472   4
  -2  -7 -16-4.50584 7.85333   5
   2  -7  16 9.36591 14.1360   2
   2   7 -16 5.73185 9.98978   6
   2  -7  16-11.2167 13.8228   3
   2  -7  15 20.2206 23.3600   2
   2   7 -15 17.0265 14.0733   6
  -2   7  15 15.3186 15.0038   4
   2  -7  14-11.0664 16.7027   2
   2   7 -14 11.3469 11.0553   6
  -2   7  14-7.80362 13.6005   4
  -2  -7 -14-5.23684 9.12760   5
   2  -7  13 240.280 58.7284   2
   2   7 -13 307.844 43.8319   6
  -2   7  13 228.612 45.2453   4
  -2  -7 -13 203.502 38.4405   5
   2  -7  12-12.8854 15.8820   2
   2   7 -12-5.76727 8.71026   6
  -2   7  12 7.88630 11.9068   4
  -2  -7 -12-5.76756 8.71069   5
   2  -7  11 122.314 43.5174   2
   2   7 -11 129.877 28.9488   6
  -2  -7 -11 58.7712 22.1417   5
   2   7 -10 6.14295 11.9932   6
  -2   7  10 15.4198 17.7908   4
  -2  -7 -10 6.14958 7.61594   5
   2  -7   9 113.337 43.6199   2
  -2  -7  -9 199.730 35.7501   4
   2   7  -9 182.139 35.2803   6
  -2   7   9 181.507 38.5456   4
  -2  -7  -9 102.900 30.8003   5
   2  -7   8-13.9464 12.1583   2
  -2  -7  -8-5.45148 10.6286   4
   2   7  -8 6.54788 13.9810   6
  -2   7   8-7.38560 11.1532   4
  -2  -7  -8-6.35578 9.59993   5
   2  -7   7 228.466 57.0567   2
   2   7  -7 187.318 51.6251   2
  -2  -7  -7 243.056 39.0829   4
   2   7  -7 183.328 36.7710   6
  -2   7   7 155.866 38.4820   4
  -2  -7  -7 252.017 44.4819   5
   2   7  -6-12.6265 19.0628   2
   2  -7   6 12.7061 22.1486   2
  -2  -7  -6 6.91092 12.0536   5
  -2   7   6 6.91736 14.7724   4
  -2  -7  -6 5.33595 12.3111   4
   2   7  -6 6.57210 16.2048   6
  -2   7   5 226.658 39.4340   5
   2   7  -5 406.266 72.1519   2
   2  -7   5 307.967 60.5588   2
  -2   7   5 148.899 38.9221   4
  -2  -7  -5 230.509 40.3477   4
   2   7  -5 288.169 45.1085   6
  -2  -7  -4 7.02406 13.6877   5
  -2   7   4 6.40033 9.66222   4
  -2  -7  -4-5.38280 10.4904   4
  -2   7   4 5.40893 11.5470   5
  -2  -7  -4 5.41882 11.5681   6
   2   7  -4 14.3736 21.6946   2
   2  -7   4-11.1388 13.7281   2
  -2   7   3 584.219 73.6380   5
  -2  -7  -3 698.950 86.5002   5
   2   7  -3 721.651 111.465   2
  -2  -7  -3 572.048 73.7896   4
  -2  -7  -3 500.068 71.6184   6
  -2   7   2 5.74141 10.0147   5
  -2  -7  -2-5.90484 10.2992   6
   2  -7   2 9.44159 14.2561   2
   2   7  -2 15.4215 23.2789   2
  -2   7   2 6.01173 13.8660   4
  -2  -7  -2-7.52329 14.6648   5
  -2  -7  -2 5.48308 12.6479   4
   2   7  -2 12.2978 11.9882   6
  -2   7   1 17.4579 13.4215   4
   2  -7   1 8.72967 10.7645   2
  -2  -7  -1 5.43920 8.21817   4
  -2   7   1-5.73663 8.66661   5
  -2  -7   0-7.56697 9.32503   5
  -2   7   0 11.4945 12.2671   4
   2   7   0 15.1285 22.8330   2
   2  -7   0-8.19947 10.1044   2
  -2  -7   0-5.37814 9.37293   4
  -2   7   0-6.07683 10.5905   5
   2  -7   0 6.37987 5.55959   6
  -2   7  -1-6.06500 13.9932   5
   2  -7  -1-6.16395 10.7561   6
   2   7   1-14.4414 21.8027   2
   2  -7  -1 7.70884 15.0302   2
  -2  -7   1 7.67512 11.5967   5
  -2   7  -1 11.1571 13.7598   4
  -2  -7   1 10.7801 11.5176   4
  -2  -7   1 24.3707 15.9363   3
   2  -7  -2 7.33459 14.2916   2
   2   7   2 13.4979 23.5237   2
   2  -7  -2-5.90236 7.27465   6
  -2   7  -2-6.71078 13.0762   5
  -2  -7   2-5.23870 12.9120   4
  -2  -7   2 18.2889 14.0552   3
   2   7   3 483.446 89.4600   2
   2  -7  -3 508.679 75.5179   2
  -2   7  -3 656.513 77.8670   5
   2  -7  -3 533.006 71.1897   6
  -2  -7   3 540.643 72.2063   3
   2   7   4-11.2586 19.6243   2
   2  -7  -4 6.53952 9.87672   2
   2  -7  -4-5.75415 8.69234   6
  -2  -7   4-5.22400 10.1854   4
  -2  -7   4-5.45974 9.52208   3
   2  -7  -5 226.418 45.3234   2
  -2   7  -5 326.728 51.9299   5
   2  -7  -5 291.823 44.8897   6
  -2  -7   5 275.648 41.6309   4
   2   7   5 258.834 45.3322   3
  -2  -7   5 245.265 41.6721   3
   2  -7  -6-6.19336 10.8049   2
  -2  -7   6-4.78574 9.33806   4
  -2  -7   6-4.99308 9.74149   3
  -2   7  -6-6.74308 10.1892   5
   2  -7  -6-5.78362 10.0917   6
  -2   7  -7 225.800 41.2560   6
  -2  -7   7 179.506 33.1835   4
  -2  -7   7 182.995 33.6370   3
  -2   7  -7 256.932 42.6806   5
   2  -7  -7 192.403 36.0781   6
  -2   7  -8 6.59366 9.95514   6
  -2  -7   8-4.43734 7.73777   3
   2  -7  -8-5.41107 8.17109   6
  -2   7  -8-6.65486 10.0475   5
  -2   7  -9 201.070 36.0840   6
   2   7   9 102.943 28.2237   3
  -2  -7   9 122.277 26.0073   3
  -2   7  -9 201.255 38.5039   5
   2  -7  -9 169.145 31.0163   6
  -2   7 -10-6.29940 5.49036   6
   2   7  10-5.90789 8.91731   3
  -2  -7  10 4.31908 8.41631   3
   2  -7 -10 4.90080 8.54163   6
  -2   7 -10 6.68799 13.0317   5
  -2   7 -11 178.662 33.0162   6
   2   7  11 88.3007 24.7014   3
  -2  -7  11 92.6746 23.2677   3
  -2   7 -11 142.231 31.3208   5
  -2   7 -12 6.00006 10.4666   6
   2   7  12 5.76469 13.2980   3
  -2  -7  12 4.20225 8.20062   3
   2  -7 -12 4.55874 10.5198   6
  -2   7 -12 6.87829 15.8640   5
  -2   7 -13 270.262 44.9982   6
   2  -7 -13 281.494 41.3281   6
   2  -7 -13 287.044 39.3815   5
   2   7  13 210.877 41.5929   3
  -2  -7  13 258.178 40.0179   3
  -2   7 -14 5.76962 10.0577   6
   2  -7 -14 10.9698 10.5702   5
  -2   7 -14-6.96999 10.5222   5
   2  -7 -14-4.24680 7.40483   6
   2   7  14 5.77219 8.71492   3
  -2  -7  14-4.26561 7.43759   3
  -2   7 -15 11.3368 8.86220   6
   2  -7 -15 28.8746 12.3984   5
  -2   7 -15 21.3416 16.5628   5
   2  -7 -15 15.8010 11.6482   6
   2   7  15 45.6507 16.6528   3
  -2  -7  15 29.8416 13.5918   3
   2  -7 -16-7.41128 10.2148   6
   2  -7 -16-3.43312 5.18908   5
  -2   7 -16-7.23378 14.0974   5
   2   7  16-5.66771 8.55865   3
  -2  -7  16 4.41223 7.69451   3
   2  -7 -17 3.56207 6.20949   6
  -2   7 -17-5.58465 8.42995   6
   2   7  17-5.67555 8.56713   3
  -2  -7  17 4.57624 7.97655   3
   2  -7 -17 3.40259 7.26401   5
   2   7  18-5.68113 9.90724   3
   2  -7 -18-3.33647 7.13044   6
   2   7  19 239.691 40.4922   3
   2  -7 -19 241.849 33.4894   6
  -2   8  13 6.38178 9.64447   4
  -2  -8 -13 4.90099 10.4725   5
   2   8 -12 1923.29 175.247   6
  -2   8  12 1886.26 179.858   4
  -2   8  11 12.5799 10.9799   4
  -2  -8 -11 5.00333 8.74229   4
   2   8 -11 5.35282 10.4487   6
   2  -8  10 9074.63 829.523   2
  -2  -8 -10 10853.7 797.222   4
   2   8 -10 9530.55 798.204   6
  -2   8  10 8907.84 798.464   4
   2  -8   9 12.8167 19.7201   2
  -2  -8  -9 56.9465 17.4754   4
   2   8  -9 44.8372 16.6452   6
  -2  -8  -9 18.4250 13.6581   5
   2  -8   8 25.0417 28.8721   2
  -2  -8  -8 4.69196 9.16150   4
   2   8  -8 11.4401 11.1612   6
  -2   8   8 11.6668 15.2609   4
  -2  -8  -8-6.55192 11.4339   5
   2  -8   7 11.9787 20.9129   2
  -2  -8  -7 18.5690 12.1992   4
   2   8  -7-5.78278 11.3361   6
  -2  -8  -7 20.9878 17.2872   5
  -2   8   7 17.2951 12.3679   4
   2  -8   6 225.418 53.8319   2
  -2  -8  -6 213.997 34.1251   4
   2   8  -6 152.288 33.9590   6
  -2   8   6 189.979 36.2348   4
  -2  -8  -6 148.573 37.8651   5
   2  -8   5 10.4814 12.9163   2
  -2   8   5-5.55583 8.38523   4
  -2  -8  -5 7.55461 13.1658   5
  -2  -8  -5-4.63640 6.99757   4
   2   8  -5 5.81224 11.3249   6
  -2   8   4 1125.86 133.242   4
  -2  -8  -4 1258.14 132.061   4
   2  -8   4 1405.09 153.310   2
  -2  -8  -4 1304.75 146.141   5
  -2  -8  -3 4.66044 7.03477   4
   2  -8   3-9.02422 7.86430   2
  -2   8   3-4.53629 5.59130   5
   2  -8   2 342.614 57.3924   2
  -2   8   2 244.742 42.0583   5
   2  -8   2 326.962 48.7113   6
  -2  -8  -2 356.872 50.4295   3
   2  -8   1 33.2179 13.9649   6
   2  -8   1 54.5152 23.6951   2
  -2  -8  -1 37.5711 15.0514   4
  -2  -8  -1 17.0110 13.4062   3
  -2   8   0 15893.4 1442.38   5
   2  -8   0 15469.1 1453.43   2
  -2  -8   0 14496.3 1440.00   4
   2  -8   0 15176.0 1443.89   6
  -2  -8   0 18111.2 1449.74   3
   2  -8  -1 13.9144 15.0643   2
  -2  -8   1 37.9209 15.8598   3
  -2  -8   1 18.9435 11.2086   4
  -2   8  -1 28.8327 14.1172   5
   2  -8  -1 31.6421 14.0171   6
  -2   8  -2 289.197 43.4661   5
   2  -8  -2 328.466 45.4123   6
   2  -8  -2 347.793 51.9637   2
  -2  -8   2 240.009 40.0497   4
  -2  -8   2 246.292 41.9733   3
   2  -8  -3-6.17603 12.0340   2
  -2  -8   3-4.73183 10.1001   4
  -2   8  -3-5.02037 8.74967   5
   2  -8  -3 10.0856 10.7638   6
  -2  -8   3 5.04238 9.82521   3
  -2   8  -4 1158.52 129.276   5
  -2  -8   4 1204.33 128.071   3
   2  -8  -4 1228.86 129.261   6
  -2   8  -5-5.42108 10.5630   5
  -2  -8   5 4.46455 8.69935   3
  -2   8  -6 197.345 36.6986   5
   2  -8  -6 211.585 34.6870   6
  -2  -8   6 202.758 32.5715   3
   2  -8  -7 4.57583 10.5494   6
  -2   8  -7 6.15418 10.7253   5
  -2  -8   7-4.15394 8.09396   3
   2  -8  -8 21.6179 13.1014   6
  -2   8  -8 6.24392 14.4408   5
  -2  -8   8 8.18254 8.05417   3
   2   8   9 30.9077 13.6127   3
  -2   8  -9 31.7362 15.7699   5
   2  -8  -9 20.7129 11.5876   6
  -2  -8   9 15.8813 9.98622   3
   2   8  10 9709.75 947.203   3
  -2  -8  10 8974.92 941.532   3
   2  -8 -10 10266.2 943.600   6
  -2   8 -10 11104.8 950.803   6
   2  -8 -11 3.92172 8.38505   6
  -2   8 -11 22.4615 18.4595   5
  -2  -8  11 3.92507 6.85809   3
   2  -8 -12 1954.92 178.226   6
   2   8  12 1911.04 182.328   3
  -2  -8  12 1545.07 176.050   3
   2   8  13 4.74626 9.26575   3
   2  -8 -13 7.38031 9.66368   6
   2   8  14 2135.85 213.416   3
  -2  -9  -3 201.607 32.9581   4
   2  -9   1 13.3227 11.6715   2
  -2  -9   0 8.87945 15.4955   2
  -2  -9   1 18.8524 20.1917   2
   3   0   0 5.55389 11.8625   6
  -3   0   0-7.87261 11.8900   5
  -3   0   0-12.1245 10.5742   1
  -3   0   0-13.0976 16.1463   1
   3   0   0-12.2465 21.3471   1
   3   0   0 10.3266 20.1257   2
  -3   0   0-9.64269 22.2350   4
   3   0   0-7.87048 15.3416   3
   3   0   0-12.2303 21.3189   1
   3   0  -1-12.5050 18.8752   1
   3   0   1 5.14447 12.6819   6
  -3   0   1 7.43874 17.1516   5
   3   0   1 5.66205 13.9573   6
   3   0  -1 5.65675 13.0440   6
  -3   0   1-11.9059 17.9710   1
   3   0  -1 12.0791 14.8876   1
  -3   0  -1 13.6557 20.6117   1
   3   0   1-12.0102 20.9324   1
   3   0   1-12.6671 15.6120   1
  -3   0  -1 13.1227 19.8074   1
  -3   0   1 13.0309 19.6688   1
   3   0  -1 9.56167 11.7859   2
   3   0   1-10.4648 22.3377   2
  -3   0   1 10.1089 24.9160   4
  -3   0  -1 9.23020 16.0881   4
   3   0  -1-7.48071 11.2935   3
   3   0   1 8.00228 12.0805   3
   3   0  -2 12.1419 18.3267   1
   3   0   2 11.9147 10.3847   1
   3   0   2 26.3088 19.8547   1
   3   0  -2 12.1052 14.9190   1
  -3   0  -2-14.0530 17.3192   1
  -3   0   2 12.7284 15.6869   1
  -3   0  -2-14.0353 12.2321   1
  -3   0   2 34.2697 24.3830   1
   3   0  -2 5.48596 13.5227   6
   3   0   2 4.96142 7.49159   6
  -3   0  -2-8.47425 16.5132   5
  -3   0   2-7.10459 13.8448   5
   3   0   2 5.88631 16.2215   6
   3   0  -2 8.98630 13.5646   2
   3   0   2-10.5319 18.3559   2
   3   0  -2-7.13609 13.9062   3
  -3   0  -2-8.90192 15.5155   4
  -3   0   2-10.0748 21.5051   4
   3   0   2 8.46641 12.7801   3
  -3   0  -3 68.0198 43.5899   1
  -3   0   3 12.2706 20.4034   1
   3   0  -3-11.7603 28.4326   1
  -3   0  -3 13.7495 25.4460   1
  -3   0   3 43.1643 55.4933   1
   3   0   3 41.3888 21.7893   6
   3   0   3 44.6970 24.3879   6
  -3   0  -3 311.477 52.6980   5
  -3   0   3 193.014 52.7194   5
   3   0   3-10.6282 27.5586   2
   3   0  -3 77.8995 32.2545   2
  -3   0  -3 408.111 66.4042   4
  -3   0   3 309.166 77.2010   4
   3   0   3 8.88508 28.1536   3
   3   0  -3 11.5212 29.6583   1
   3   0   3-10.9850 20.9719   1
   3   0  -4-10.8937 16.4415   1
   3   0   4 10.8264 16.3399   1
  -3   0   4 11.7395 17.7180   1
   3   0   4 13.3985 16.5110   1
   3   0  -4-11.0921 16.7409   1
  -3   0  -4 13.6789 20.6451   1
  -3   0   4-10.2856 20.0410   1
   3   0   4-4.03304 9.29794   6
  -3   0   4-6.58484 15.1809   5
   3   0   4 5.51617 12.7172   6
  -3   0  -4-8.34271 16.2553   5
   3   0  -4-8.39988 12.6776   2
   3   0   4 10.6989 16.1474   2
  -3   0  -4 8.06266 17.2091   4
   3   0   4 9.52496 8.29982   3
  -3   0   4-6.60538 11.5115   3
   3   0   5 10.8229 16.3482   1
  -3   0  -5 13.8247 24.1021   1
   3   0  -5-11.0798 13.6700   1
   3   0   5-13.2120 16.2948   1
  -3   0   5 20.1520 31.6635   1
  -3   0  -5-12.7236 15.6935   1
   3   0   5 3.60402 10.4370   6
   3   0  -5 5.69929 15.7187   6
  -3   0   5 12.8709 21.7287   5
   3   0  -5 7.98025 18.4100   2
   3   0   5-10.8942 16.4557   2
  -3   0  -5 33.0473 21.6076   5
  -3   0   5 10.4364 25.7302   4
  -3   0   5 6.35798 22.8524   3
   3   0   5 10.1229 19.7352   3
   3   0  -6-10.0274 17.4753   1
   3   0   6 10.7856 16.2784   1
   3   0  -6-11.1587 16.8415   1
  -3   0   6 9.71317 14.6599   1
  -3   0  -6-12.8620 19.4122   1
   3   0   6-13.3630 28.5222   1
  -3   0  -6 12.5210 15.4299   1
   3   0  -6-5.92394 14.6004   6
  -3   0  -6-5.51870 8.32944   6
  -3   0   6 5.93651 10.3460   5
   3   0   6 11.1331 25.6668   2
   3   0  -6 7.44300 14.5024   2
  -3   0  -6 8.28325 10.2077   5
  -3   0  -6-7.43151 11.2163   4
  -3   0   6 10.7491 18.7330   4
  -3   0   6 6.05326 12.9204   3
   3   0   6-10.1586 21.6828   3
  -3   0   7 11.5991 10.1076   1
   3   0  -7 9.89066 14.9279   1
   3   0   7-10.4848 15.8246   1
   3   0  -7-10.9630 19.1059   1
  -3   0   7-9.27400 21.3808   1
  -3   0  -7-12.4951 15.3980   1
   3   0   7 13.3088 28.4066   1
  -3   0  -7 11.8635 25.3219   1
  -3   0  -7 5.58619 13.7681   6
   3   0  -7-6.26914 14.4534   6
   3   0   7-3.41482 6.65429   6
  -3   0   7-5.79132 10.0932   5
   3   0   7 11.1573 19.4446   2
   3   0  -7-7.30381 11.0238   2
  -3   0  -7 16.8793 23.2558   5
  -3   0   7 21.8856 19.0707   4
  -3   0  -7 7.08632 13.8076   4
  -3   0   7 6.14476 15.1447   3
   3   0   7-10.1235 15.2793   3
   3   0   8-9.82164 12.1033   1
  -3   0   8 11.2181 21.8578   1
   3   0  -8 9.86309 12.1544   1
   3   0   8 13.0623 27.8804   1
  -3   0  -8-11.2764 9.82600   1
   3   0  -8-6.45561 13.7790   6
   3   0   8 6.54409 7.54356   6
  -3   0   8 5.73385 12.2385   5
   3   0   8-11.3541 19.7874   2
   3   0  -8 7.23783 14.1026   2
  -3   0  -8-8.37996 14.6042   5
  -3   0  -8-6.88738 10.3949   4
  -3   0   8 11.3231 19.7333   4
   3   0   8-10.1253 15.2817   3
  -3   0   8 6.52013 16.0696   3
   3   0   9-9.38056 21.6294   1
   3   0  -9-8.86747 13.3884   1
  -3   0  -9-10.8252 16.3422   1
  -3   0   9 10.8916 16.4423   1
  -3   0  -9 10.9821 13.5383   1
   3   0   9-12.3328 18.6171   1
   3   0  -9-10.4959 18.2954   1
   3   0  -9-6.72321 14.3548   6
   3   0  -9-6.82744 11.9042   2
  -3   0  -9-8.66843 16.8940   5
  -3   0  -9-6.69762 11.6780   4
  -3   0   9 11.4461 19.9511   4
  -3   0   9 7.15559 17.6396   3
   3   0   9-10.1391 17.6737   3
  -3   0  10 10.5775 18.4343   1
  -3   0 -10-10.6273 20.7070   1
[truncated: 416,323 more chars]
