# Supplementary material for: The varying temperature- and pressure-induced phase transition pathways in hybrid improper ferroelectric Sr3Sn2O7
Source: Acta Crystallogr B Struct Sci Cryst Eng Mater. 2025 Apr 14;81(Pt 3):318–24. doi: 10.1107/S2052520625002306 (PMC12147935; doi:10.1107/S2052520625002306)
Supplement: Supplementary file 1 [file b-81-00318-sup1.zip › SSO_HP_VT_CIFs/SSO_VT_CIFS/SrSnO_I19VT_28_390_a21am_if.cif]

data_srsno_i19vt_28_390_a21am_if

# start Validation Reply Form
_vrf_PLAT109_srsno_i19vt_28_390_a21am_if
;
PROBLEM: Twinning Matrix = Alternate Inversion Twinning .          ? Check 
RESPONSE: The present system stems from a cetrosymmetric, tetragonal 
aristotype. This can be modelled using a twin law given by 
(0 1 0 -1 0 0 0 0 1 4). The two-fold twin was subsequently chosen over 
the inversion twin law to explicitly depict the twinning present as viewed 
from the perspective of the relevant properties (i.e., hybrid improper 
ferroelectric polarisation).
;
_vrf_PLAT971_srsno_i19vt_28_390_a21am_if
;
PROBLEM: Check Calcd Resid. Dens.  0.65Ang From Sn1             4.91 eA-3  
RESPONSE: The sample is highly absorbing and contains a significant 
proportion of heavy elements. While efforts have been made to account
for this as best as possible, the diffractometer upon which the data 
were collected lacks a camera with which to obtain a true representation
of the crystal for a more explicit correction. The impact of this upon
the data is further compounded by the crystal existing as a highly 
anisotropic plate. Errors carried through from this in the intensities will 
increase the residual levels in the model. This is in addition to the typical
fourier rippling that is expected at heavy elements, and the impact of the
spherical contraction of the valence shell owed to the ionisation of these 
metals in this highly charge system. Since these residuals exist close to 
these heavy metal centres and the model (and symmetry) has been thoroughly 
evaluated (see the manuscript), these are believed to have no physical 
significance.
;
_vrf_PLAT974_srsno_i19vt_28_390_a21am_if
;
PROBLEM: Check Calcd Negative Resid. Density on       Sr1      -2.46 eA-3  
RESPONSE: The sample is highly absorbing and contains a significant 
proportion of heavy elements. While efforts have been made to account
for this as best as possible, the diffractometer upon which the data 
were collected lacks a camera with which to obtain a true representation
of the crystal for a more explicit correction. The impact of this upon
the data is further compounded by the crystal existing as a highly 
anisotropic plate. Errors carried through from this in the intensities will 
increase the residual levels in the model. This is in addition to the typical
fourier rippling that is expected at heavy elements, and the impact of the
spherical contraction of the valence shell owed to the ionisation of these 
metals in this highly charge system. Since the residual exists close to 
a heavy metal centre and the model (and symmetry) has been thoroughly 
evaluated (see the manuscript), it is believed to have no physical 
significance.
;
_vrf_PLAT097_srsno_i19vt_28_390_a21am_if
;
PROBLEM: Large Reported Max.  (Positive) Residual Density       5.07 eA-3  
RESPONSE: The sample is highly absorbing and contains a significant 
proportion of heavy elements. While efforts have been made to account
for this as best as possible, the diffractometer upon which the data 
were collected lacks a camera with which to obtain a true representation
of the crystal for a more explicit correction. The impact of this upon
the data is further compounded by the crystal existing as a highly 
anisotropic plate. Errors carried through from this in the intensities will 
increase the residual levels in the model. This is in addition to the typical
fourier rippling that is expected at heavy elements, and the impact of the
spherical contraction of the valence shell owed to the ionisation of these 
metals in this highly charge system. Since the residual exists close to 
a heavy metal centre and the model (and symmetry) has been thoroughly 
evaluated (see the manuscript), it is believed to have no physical 
significance.
;
_vrf_PLAT972_srsno_i19vt_28_390_a21am_if
;
PROBLEM: Check Calcd Resid. Dens.  1.77Ang From Sr2            -2.59 eA-3  
RESPONSE: The sample is highly absorbing and contains a significant 
proportion of heavy elements. While efforts have been made to account
for this as best as possible, the diffractometer upon which the data 
were collected lacks a camera with which to obtain a true representation
of the crystal for a more explicit correction. The impact of this upon
the data is further compounded by the crystal existing as a highly 
anisotropic plate. Errors carried through from this in the intensities will 
increase the residual levels in the model. This is in addition to the typical
fourier rippling that is expected at heavy elements, and the impact of the
spherical contraction of the valence shell owed to the ionisation of these 
metals in this highly charge system. Since these residuals exist close to 
these heavy metal centres and the model (and symmetry) has been thoroughly 
evaluated (see the manuscript), these are believed to have no physical 
significance.
;
# end Validation Reply Form

_audit_creation_date               2025-01-10
_audit_creation_method
;
Olex2 1.5-ac7-013
(compiled 2025.01.02 svn.rf662f148 for Rigaku Oxford Diffraction, GUI svn.r7109)
;
_shelx_SHELXL_version_number       '2019/3'
_audit_contact_author_address      
;
Dept. of Chemistry, University of Warwick, Gibbet Hill Road, Coventry, CV4 7AL
;
_audit_contact_author_email        ?
_audit_contact_author_name         'Evie Ladbrook'
_audit_contact_author_phone        ?
_publ_contact_author_id_orcid      ?
_publ_section_references
;
Dolomanov, O.V., Bourhis, L.J., Gildea, R.J, Howard, J.A.K. & Puschmann, H.
 (2009), J. Appl. Cryst. 42, 339-341.

Sheldrick, G.M. (2008). Acta Cryst. A64, 112-122.

Sheldrick, G.M. (2015). Acta Cryst. C71, 3-8.
;
_chemical_name_common              ?
_chemical_name_systematic          ?
_chemical_formula_moiety           'O7 Sn2 Sr3'
_chemical_formula_sum              'O7 Sn2 Sr3'
_chemical_formula_weight           612.24
_chemical_absolute_configuration   ?
_chemical_melting_point            ?
_chemical_oxdiff_formula           'Sr3 Sn2 O7'
loop_
  _atom_type_symbol
  _atom_type_description
  _atom_type_scat_dispersion_real
  _atom_type_scat_dispersion_imag
  _atom_type_scat_source
 'O' 'O' 0.0101 0.0057 'International Tables Vol C Tables 4.2.6.8 and 6.1.1.4'
 'Sr' 'Sr' -1.1610 3.0594
 'International Tables Vol C Tables 4.2.6.8 and 6.1.1.4'
 'Sn' 'Sn' -0.6810 1.3529
 'International Tables Vol C Tables 4.2.6.8 and 6.1.1.4'

_shelx_space_group_comment
;
The symmetry employed for this shelxl refinement is uniquely defined
by the following loop, which should always be used as a source of
symmetry information in preference to the above space-group names.
They are only intended as comments.
;
_space_group_crystal_system        'orthorhombic'
_space_group_IT_number             36
_space_group_name_H-M_alt          'A 21 a m'
_space_group_name_Hall             'A -2 2a'
loop_
  _space_group_symop_operation_xyz
 'x, y, z'
 'x+1/2, -y, -z'
 'x, y, -z'
 'x+1/2, -y, z'
 'x, y+1/2, z+1/2'
 'x+1/2, -y+1/2, -z+1/2'
 'x, y+1/2, -z+1/2'
 'x+1/2, -y+1/2, z+1/2'

_cell_length_a                     5.7043(3)
_cell_length_b                     5.7311(3)
_cell_length_c                     20.6404(12)
_cell_angle_alpha                  90
_cell_angle_beta                   90
_cell_angle_gamma                  90
_cell_volume                       674.77(6)
_cell_formula_units_Z              4
_cell_measurement_reflns_used      1139
_cell_measurement_temperature      390
_cell_measurement_theta_max        33.7690
_cell_measurement_theta_min        1.9140
_shelx_estimated_absorpt_T_max     0.675
_shelx_estimated_absorpt_T_min     0.330
_exptl_absorpt_coefficient_mu      28.443
_exptl_absorpt_correction_T_max    0.01079
_exptl_absorpt_correction_T_min    0.00082
_exptl_absorpt_correction_type     sphere
_exptl_absorpt_process_details
;
CrysAlisPro 1.171.43.105a (Rigaku Oxford Diffraction, 2024)
Spherical absorption correction
using equivalent radius and absorption coefficient.
Empirical absorption correction using spherical harmonics,
implemented in SCALE3 ABSPACK scaling algorithm.
;
_exptl_absorpt_special_details     ?
_exptl_crystal_colour              'clear colourless'
_exptl_crystal_colour_lustre       clear
_exptl_crystal_colour_primary      colourless
_exptl_crystal_density_diffrn      6.027
_exptl_crystal_density_meas        ?
_exptl_crystal_density_method      ?
_exptl_crystal_description         plate
_exptl_crystal_F_000               1080
_exptl_crystal_size_max            0.05
_exptl_crystal_size_mid            0.05
_exptl_crystal_size_min            0.015
_exptl_crystal_size_rad            0.400
_exptl_transmission_factor_max     ?
_exptl_transmission_factor_min     ?
_diffrn_reflns_av_R_equivalents    0.0757
_diffrn_reflns_av_unetI/netI       0.0383
_diffrn_reflns_Laue_measured_fraction_full  0.994
_diffrn_reflns_Laue_measured_fraction_max  0.970
_diffrn_reflns_limit_h_max         8
_diffrn_reflns_limit_h_min         -9
_diffrn_reflns_limit_k_max         9
_diffrn_reflns_limit_k_min         -8
_diffrn_reflns_limit_l_max         33
_diffrn_reflns_limit_l_min         -32
_diffrn_reflns_number              11941
_diffrn_reflns_point_group_measured_fraction_full  0.994
_diffrn_reflns_point_group_measured_fraction_max  0.940
_diffrn_reflns_theta_full          24.415
_diffrn_reflns_theta_max           34.094
_diffrn_reflns_theta_min           1.913
_diffrn_ambient_temperature        390
_diffrn_detector                   'Hybrid Pixel Array Detector'
_diffrn_detector_area_resol_mean   5.8140
_diffrn_measured_fraction_theta_full  0.994
_diffrn_measured_fraction_theta_max  0.970
_diffrn_measurement_details
;
List of Runs (angles in degrees, time in seconds):

  # Type    Start    End  Width  t~exp~   \w     \q     \k     \f   Frames
--------------------------------------------------------------------------
  1  \f      0.00 360.00   0.20    0.20   0.00   0.00   0.00    --  1800
  2  \w   -150.00  20.00   0.20    0.20    --   25.00   0.00 288.00  850
  3  \w   -150.00  20.00   0.20    0.20    --   25.00   0.00 216.00  850
  4  \w   -150.00  20.00   0.20    0.20    --   25.00   0.00 144.00  850
  5  \w   -150.00  20.00   0.20    0.20    --   25.00   0.00  72.00  850
  6  \w   -150.00  20.00   0.20    0.20    --   25.00   0.00   0.00  850
;
_diffrn_measurement_device         'abstract diffractometer'
_diffrn_measurement_device_type   
 'dectris-CrysAlisPro-abstract goniometer imported dectris images'
_diffrn_measurement_method         '\w and \f scans'
_diffrn_orient_matrix_type        
 'CrysAlisPro convention (1999,Acta A55,543-557)'
_diffrn_orient_matrix_UB_11        -0.0010571914
_diffrn_orient_matrix_UB_12        -0.0079992612
_diffrn_orient_matrix_UB_13        0.0333067612
_diffrn_orient_matrix_UB_21        -0.1203117983
_diffrn_orient_matrix_UB_22        -0.0103389861
_diffrn_orient_matrix_UB_23        -0.0004813105
_diffrn_orient_matrix_UB_31        0.0104666658
_diffrn_orient_matrix_UB_32        -0.1194694349
_diffrn_orient_matrix_UB_33        -0.0021860723
_diffrn_radiation_monochromator    synchrotron
_diffrn_radiation_probe            x-ray
_diffrn_radiation_type             synchrotron
_diffrn_radiation_wavelength       0.6889
_diffrn_source                     synchrotron
_reflns_Friedel_coverage           0.786
_reflns_Friedel_fraction_full      0.993
_reflns_Friedel_fraction_max       0.905
_reflns_number_gt                  1366
_reflns_number_total               1466
_reflns_special_details
;
 Reflections were merged by SHELXL according to the crystal
 class for the calculation of statistics and refinement.
 
 _reflns_Friedel_fraction is defined as the number of unique
 Friedel pairs measured divided by the number that would be
 possible theoretically, ignoring centric projections and
 systematic absences. Completness statistics refer to single and
 composite reflections containing twin component 1 only.
;
_reflns_threshold_expression       'I > 2\s(I)'
_computing_cell_refinement         'CrysAlisPro 1.171.43.105a (Rigaku OD, 2024)'
_computing_data_collection        
 'CrysAlisPro 1.171.43.105a (Rigaku OD, 2024) (IMPORT)'
_computing_data_reduction          'CrysAlisPro 1.171.43.105a (Rigaku OD, 2024)'
_computing_molecular_graphics      'Olex2 1.5-ac7-013 (Dolomanov et al., 2009)'
_computing_publication_material    'Olex2 1.5-ac7-013 (Dolomanov et al., 2009)'
_computing_structure_refinement    'SHELXL 2019/3 (Sheldrick, 2015)'
_computing_structure_solution      'SHELXS  (Sheldrick, 2008)'
_refine_diff_density_max           5.075
_refine_diff_density_min           -2.825
_refine_diff_density_rms           0.959
_refine_ls_abs_structure_details
;
 Flack x determined using 561 quotients [(I+)-(I-)]/[(I+)+(I-)]
 (Parsons, Flack and Wagner, Acta Cryst. B69 (2013) 249-259).
;
_refine_ls_abs_structure_Flack     -0.007(7)
_refine_ls_extinction_coef         .
_refine_ls_extinction_method       none
_refine_ls_goodness_of_fit_ref     1.077
_refine_ls_hydrogen_treatment      undef
_refine_ls_matrix_type             full
_refine_ls_number_parameters       59
_refine_ls_number_reflns           1466
_refine_ls_number_restraints       1
_refine_ls_R_factor_all            0.0713
_refine_ls_R_factor_gt             0.0703
_refine_ls_restrained_S_all        1.077
_refine_ls_shift/su_max            0.000
_refine_ls_shift/su_mean           0.000
_refine_ls_structure_factor_coef   Fsqd
_refine_ls_weighting_details      
 'w=1/[\s^2^(Fo^2^)+(0.1571P)^2^] where P=(Fo^2^+2Fc^2^)/3'
_refine_ls_weighting_scheme        calc
_refine_ls_wR_factor_gt            0.1889
_refine_ls_wR_factor_ref           0.1945
_refine_special_details
;
 Refined as a 2-component twin.
All atoms were refined as anisotropic without the need for any restraints.
;
_olex2_refinement_description
;
1. Twinned data refinement
 Scales: 0.47(2)
 0.53(2)
;
_atom_sites_solution_hydrogens     .
_atom_sites_solution_primary       isomorph
_atom_sites_solution_secondary     difmap
loop_
  _atom_site_label
  _atom_site_type_symbol
  _atom_site_fract_x
  _atom_site_fract_y
  _atom_site_fract_z
  _atom_site_U_iso_or_equiv
  _atom_site_adp_type
  _atom_site_occupancy
  _atom_site_site_symmetry_order
  _atom_site_calc_flag
  _atom_site_refinement_flags_posn
  _atom_site_refinement_flags_adp
  _atom_site_refinement_flags_occupancy
  _atom_site_disorder_assembly
  _atom_site_disorder_group
 Sn1 Sn 0.8763(3) 0.24942(4) 0.09826(5) 0.0223(3) Uani 1 1 d . . . . .
 Sr1 Sr 0.3654(6) 0.25006(10) 0.000000 0.0277(4) Uani 1 2 d S T P . .
 Sr2 Sr 0.38473(2) 0.25793(9) 0.18692(8) 0.0280(4) Uani 1 1 d . . . . .
 O1 O 0.882(3) 0.2015(13) 0.000000 0.0331(11) Uani 1 2 d S T P . .
 O2 O 0.873(2) 0.2890(10) 0.1963(4) 0.0329(10) Uani 1 1 d . . . . .
 O3 O 0.649(2) -0.0209(12) 0.1063(2) 0.0345(11) Uani 1 1 d . . . . .
 O4 O 0.106(2) 0.5215(13) 0.0873(2) 0.0323(11) Uani 1 1 d . . . . .

loop_
  _atom_site_aniso_label
  _atom_site_aniso_U_11
  _atom_site_aniso_U_22
  _atom_site_aniso_U_33
  _atom_site_aniso_U_23
  _atom_site_aniso_U_13
  _atom_site_aniso_U_12
 Sn1 0.0218(4) 0.0217(4) 0.0234(4) 0.00007(6) 0.0000(5) -0.00005(11)
 Sr1 0.0279(8) 0.0274(6) 0.0277(9) 0.000 0.000 -0.0013(2)
 Sr2 0.0305(7) 0.0281(5) 0.0254(6) -0.00046(11) -0.0003(7) -0.0010(6)
 O1 0.045(3) 0.030(2) 0.024(2) 0.000 0.000 -0.002(5)
 O2 0.037(3) 0.0344(18) 0.0272(17) -0.001(2) -0.002(4) 0.000(3)
 O3 0.031(2) 0.031(3) 0.042(2) -0.001(2) 0.0009(19) -0.009(2)
 O4 0.031(2) 0.029(3) 0.0377(18) 0.0019(19) 0.0015(19) -0.008(2)

_geom_special_details
;
 All esds (except the esd in the dihedral angle between two l.s. planes)
 are estimated using the full covariance matrix.  The cell esds are taken
 into account individually in the estimation of esds in distances, angles
 and torsion angles; correlations between esds in cell parameters are only
 used when they are defined by crystal symmetry.  An approximate (isotropic)
 treatment of cell esds is used for estimating esds involving l.s. planes.
;
loop_
  _geom_bond_atom_site_label_1
  _geom_bond_atom_site_label_2
  _geom_bond_distance
  _geom_bond_site_symmetry_2
  _geom_bond_publ_flag
 Sn1 Sr1 3.449(3) 1_655 ?
 Sn1 Sr1 3.5088(8) 2 ?
 Sn1 Sr2 3.3648(10) 4_565 ?
 Sn1 Sr2 3.4359(9) 4 ?
 Sn1 Sr2 3.4297(16) 1_655 ?
 Sn1 Sr2 3.3485(17) . ?
 Sn1 O1 2.0469(14) . ?
 Sn1 O2 2.037(7) . ?
 Sn1 O3 2.038(11) 4 ?
 Sn1 O3 2.029(10) . ?
 Sn1 O4 2.048(10) 1_655 ?
 Sn1 O4 2.038(11) 4_565 ?
 Sr1 O1 2.96(2) . ?
 Sr1 O1 3.145(8) 2_465 ?
 Sr1 O1 2.589(8) 2_455 ?
 Sr1 O1 2.77(2) 1_455 ?
 Sr1 O3 2.840(8) 4_455 ?
 Sr1 O3 2.840(8) 2_455 ?
 Sr1 O3 3.136(9) 3 ?
 Sr1 O3 3.136(9) . ?
 Sr1 O4 2.804(9) . ?
 Sr1 O4 2.616(8) 4_565 ?
 Sr1 O4 2.616(8) 2_565 ?
 Sr1 O4 2.804(9) 3 ?
 Sr2 O2 2.426(8) 6_455 ?
 Sr2 O2 3.141(5) 4_455 ?
 Sr2 O2 2.795(13) . ?
 Sr2 O2 2.933(13) 1_455 ?
 Sr2 O2 2.605(6) 4_465 ?
 Sr2 O3 2.536(9) 4_455 ?
 Sr2 O3 2.755(9) . ?
 Sr2 O4 3.006(9) . ?
 Sr2 O4 2.723(8) 4_565 ?

loop_
  _geom_angle_atom_site_label_1
  _geom_angle_atom_site_label_2
  _geom_angle_atom_site_label_3
  _geom_angle
  _geom_angle_site_symmetry_1
  _geom_angle_site_symmetry_3
  _geom_angle_publ_flag
 Sr1 Sn1 Sr1 71.05(4) 1_655 2 ?
 Sr2 Sn1 Sr1 107.89(4) 4_565 1_655 ?
 Sr2 Sn1 Sr1 67.52(2) 4 2 ?
 Sr2 Sn1 Sr1 108.24(6) . 2 ?
 Sr2 Sn1 Sr1 177.62(3) 4_565 2 ?
 Sr2 Sn1 Sr1 68.26(5) 1_655 1_655 ?
 Sr2 Sn1 Sr1 109.57(6) 1_655 2 ?
 Sr2 Sn1 Sr1 107.62(4) 4 1_655 ?
 Sr2 Sn1 Sr1 176.98(5) . 1_655 ?
 Sr2 Sn1 Sr2 73.50(3) 1_655 4 ?
 Sr2 Sn1 Sr2 74.52(3) . 4 ?
 Sr2 Sn1 Sr2 114.85(4) 4_565 4 ?
 Sr2 Sn1 Sr2 71.69(3) 4_565 1_655 ?
 Sr2 Sn1 Sr2 72.70(3) . 4_565 ?
 Sr2 Sn1 Sr2 114.60(4) . 1_655 ?
 O1 Sn1 Sr1 47.0(2) . 2 ?
 O1 Sn1 Sr1 53.5(5) . 1_655 ?
 O1 Sn1 Sr2 130.6(2) . 4_565 ?
 O1 Sn1 Sr2 121.2(6) . 1_655 ?
 O1 Sn1 Sr2 123.8(6) . . ?
 O1 Sn1 Sr2 114.4(2) . 4 ?
 O1 Sn1 O4 89.0(4) . 1_655 ?
 O2 Sn1 Sr1 131.68(16) . 2 ?
 O2 Sn1 Sr1 126.3(4) . 1_655 ?
 O2 Sn1 Sr2 58.5(4) . 1_655 ?
 O2 Sn1 Sr2 56.4(4) . . ?
 O2 Sn1 Sr2 64.22(16) . 4 ?
 O2 Sn1 Sr2 50.68(16) . 4_565 ?
 O2 Sn1 O1 178.6(3) . . ?
 O2 Sn1 O3 89.9(3) . 4 ?
 O2 Sn1 O4 91.8(3) . 4_565 ?
 O2 Sn1 O4 91.8(3) . 1_655 ?
 O3 Sn1 Sr1 55.4(2) 4 1_655 ?
 O3 Sn1 Sr1 54.0(2) . 2 ?
 O3 Sn1 Sr1 124.5(3) . 1_655 ?
 O3 Sn1 Sr1 62.4(2) 4 2 ?
 O3 Sn1 Sr2 53.3(3) 4 4 ?
 O3 Sn1 Sr2 47.1(3) . 4 ?
 O3 Sn1 Sr2 55.3(3) . . ?
 O3 Sn1 Sr2 127.1(2) 4 . ?
 O3 Sn1 Sr2 47.3(2) 4 1_655 ?
 O3 Sn1 Sr2 127.3(2) . 4_565 ?
 O3 Sn1 Sr2 120.6(3) . 1_655 ?
 O3 Sn1 Sr2 118.9(2) 4 4_565 ?
 O3 Sn1 O1 89.3(4) . . ?
 O3 Sn1 O1 89.0(5) 4 . ?
 O3 Sn1 O2 89.9(3) . . ?
 O3 Sn1 O3 89.46(6) . 4 ?
 O3 Sn1 O4 90.6(6) 4 1_655 ?
 O3 Sn1 O4 178.35(19) . 1_655 ?
 O3 Sn1 O4 178.3(2) 4 4_565 ?
 O3 Sn1 O4 90.9(6) . 4_565 ?
 O4 Sn1 Sr1 123.1(2) 4_565 1_655 ?
 O4 Sn1 Sr1 124.7(2) 1_655 2 ?
 O4 Sn1 Sr1 54.4(3) 1_655 1_655 ?
 O4 Sn1 Sr1 116.6(2) 4_565 2 ?
 O4 Sn1 Sr2 133.6(2) 4_565 1_655 ?
 O4 Sn1 Sr2 127.9(3) 4_565 4 ?
 O4 Sn1 Sr2 54.0(2) 1_655 4_565 ?
 O4 Sn1 Sr2 133.9(3) 1_655 4 ?
 O4 Sn1 Sr2 125.8(3) 1_655 . ?
 O4 Sn1 Sr2 54.4(2) 4_565 . ?
 O4 Sn1 Sr2 62.0(2) 4_565 4_565 ?
 O4 Sn1 Sr2 60.5(3) 1_655 1_655 ?
 O4 Sn1 O1 89.3(5) 4_565 . ?
 O4 Sn1 O4 88.93(6) 4_565 1_655 ?
 O1 Sr1 O1 82.5(4) 2_455 . ?
 O1 Sr1 O1 176.2(8) 2_455 2_465 ?
 O1 Sr1 O1 86.3(4) 2_455 1_455 ?
 O1 Sr1 O1 97.5(4) 1_455 2_465 ?
 O1 Sr1 O1 93.7(4) . 2_465 ?
 O1 Sr1 O1 168.8(3) 1_455 . ?
 O1 Sr1 O3 63.5(2) 2_455 2_455 ?
 O1 Sr1 O3 61.3(2) 1_455 2_455 ?
 O1 Sr1 O3 63.5(2) 2_455 4_455 ?
 O1 Sr1 O3 56.0(2) . 3 ?
 O1 Sr1 O3 59.1(2) 2_455 . ?
 O1 Sr1 O3 117.6(2) 1_455 . ?
 O1 Sr1 O3 117.6(2) 1_455 3 ?
 O1 Sr1 O3 61.3(2) 1_455 4_455 ?
 O1 Sr1 O3 56.0(2) . . ?
 O1 Sr1 O3 59.1(2) 2_455 3 ?
 O1 Sr1 O4 125.0(3) 2_455 . ?
 O1 Sr1 O4 118.8(4) 2_455 4_565 ?
 O1 Sr1 O4 118.8(4) 2_455 2_565 ?
 O1 Sr1 O4 125.0(3) 2_455 3 ?
 O1 Sr1 O4 62.0(3) 1_455 3 ?
 O1 Sr1 O4 62.0(3) 1_455 . ?
 O3 Sr1 O1 113.0(3) 2_455 . ?
 O3 Sr1 O1 118.7(3) . 2_465 ?
 O3 Sr1 O1 118.7(3) 3 2_465 ?
 O3 Sr1 O1 113.0(3) 4_455 . ?
 O3 Sr1 O1 118.4(2) 2_455 2_465 ?
 O3 Sr1 O1 118.4(2) 4_455 2_465 ?
 O3 Sr1 O3 122.38(9) 2_455 . ?
 O3 Sr1 O3 56.98(9) 2_455 3 ?
 O3 Sr1 O3 88.8(3) . 3 ?
 O3 Sr1 O3 122.38(9) 4_455 3 ?
 O3 Sr1 O3 56.98(9) 4_455 . ?
 O3 Sr1 O3 101.1(4) 2_455 4_455 ?
 O4 Sr1 O1 125.3(3) 3 . ?
 O4 Sr1 O1 57.4(2) 3 2_465 ?
 O4 Sr1 O1 58.9(2) 4_565 2_465 ?
 O4 Sr1 O1 58.9(2) 2_565 2_465 ?
 O4 Sr1 O1 57.4(2) . 2_465 ?
 O4 Sr1 O1 124.9(3) 2_565 1_455 ?
 O4 Sr1 O1 125.3(3) . . ?
 O4 Sr1 O1 61.7(3) 2_565 . ?
 O4 Sr1 O1 61.7(3) 4_565 . ?
 O4 Sr1 O1 124.9(3) 4_565 1_455 ?
 O4 Sr1 O3 85.85(14) 2_565 2_455 ?
 O4 Sr1 O3 172.7(4) 4_565 2_455 ?
 O4 Sr1 O3 117.4(5) 4_565 3 ?
 O4 Sr1 O3 117.4(5) 2_565 . ?
 O4 Sr1 O3 85.85(14) 4_565 4_455 ?
 O4 Sr1 O3 59.7(3) 2_565 3 ?
 O4 Sr1 O3 175.2(2) 3 . ?
 O4 Sr1 O3 121.5(5) . 2_455 ?
 O4 Sr1 O3 121.5(5) 3 4_455 ?
 O4 Sr1 O3 62.0(3) . 4_455 ?
 O4 Sr1 O3 59.7(3) 4_565 . ?
 O4 Sr1 O3 175.2(2) . 3 ?
 O4 Sr1 O3 172.7(4) 2_565 4_455 ?
 O4 Sr1 O3 95.58(13) 3 3 ?
 O4 Sr1 O3 62.0(3) 3 2_455 ?
 O4 Sr1 O3 95.58(13) . . ?
 O4 Sr1 O4 87.1(4) 4_565 2_565 ?
 O4 Sr1 O4 116.24(9) 4_565 3 ?
 O4 Sr1 O4 80.0(3) 3 . ?
 O4 Sr1 O4 63.66(9) 4_565 . ?
 O4 Sr1 O4 116.24(9) 2_565 . ?
 O4 Sr1 O4 63.66(9) 2_565 3 ?
 Sn1 Sr2 Sn1 114.60(4) . 1_455 ?
 Sn1 Sr2 Sn1 73.12(3) 4_465 1_455 ?
 Sn1 Sr2 Sn1 74.16(3) . 4_465 ?
 O2 Sr2 Sn1 36.29(14) 1_455 1_455 ?
 O2 Sr2 Sn1 92.2(2) 4_455 . ?
 O2 Sr2 Sn1 150.53(15) 4_455 4_465 ?
 O2 Sr2 Sn1 37.23(16) 4_465 4_465 ?
 O2 Sr2 Sn1 91.8(3) 4_465 1_455 ?
 O2 Sr2 Sn1 124.4(3) 6_455 . ?
 O2 Sr2 Sn1 120.3(3) 6_455 1_455 ?
 O2 Sr2 Sn1 88.33(14) 1_455 4_465 ?
 O2 Sr2 Sn1 129.26(13) 6_455 4_465 ?
 O2 Sr2 Sn1 151.63(17) . 1_455 ?
 O2 Sr2 Sn1 90.0(2) 4_455 1_455 ?
 O2 Sr2 Sn1 89.93(15) . 4_465 ?
 O2 Sr2 Sn1 150.58(16) 1_455 . ?
 O2 Sr2 Sn1 37.37(15) . . ?
 O2 Sr2 Sn1 94.4(3) 4_465 . ?
 O2 Sr2 O2 88.1(3) 6_455 . ?
 O2 Sr2 O2 169.4(2) . 1_455 ?
 O2 Sr2 O2 84.7(3) 4_465 1_455 ?
 O2 Sr2 O2 87.6(3) 4_465 . ?
 O2 Sr2 O2 171.7(3) 4_465 4_455 ?
 O2 Sr2 O2 94.7(3) . 4_455 ?
 O2 Sr2 O2 92.0(2) 6_455 4_465 ?
 O2 Sr2 O2 92.0(3) 1_455 4_455 ?
 O2 Sr2 O2 85.0(3) 6_455 1_455 ?
 O2 Sr2 O2 80.05(17) 6_455 4_455 ?
 O2 Sr2 O3 125.3(3) 6_455 4_455 ?
 O2 Sr2 O3 123.5(3) 6_455 . ?
 O2 Sr2 O3 129.6(3) 4_465 . ?
 O2 Sr2 O4 66.8(2) 4_465 4_565 ?
 O2 Sr2 O4 136.0(4) 6_455 . ?
 O2 Sr2 O4 59.2(3) 1_455 . ?
 O2 Sr2 O4 144.6(4) 6_455 4_565 ?
 O2 Sr2 O4 62.4(2) 4_465 . ?
 O2 Sr2 O4 122.9(3) . . ?
 O3 Sr2 Sn1 94.87(15) 4_455 4_465 ?
 O3 Sr2 Sn1 37.2(2) . . ?
 O3 Sr2 Sn1 97.5(2) . 1_455 ?
 O3 Sr2 Sn1 99.56(13) . 4_465 ?
 O3 Sr2 Sn1 94.5(3) 4_455 . ?
 O3 Sr2 Sn1 36.2(2) 4_455 1_455 ?
 O3 Sr2 O2 128.3(3) . 1_455 ?
 O3 Sr2 O2 58.0(2) . 4_455 ?
 O3 Sr2 O2 59.6(2) 4_455 4_455 ?
 O3 Sr2 O2 62.3(3) . . ?
 O3 Sr2 O2 124.7(3) 4_455 4_465 ?
 O3 Sr2 O2 127.5(3) 4_455 . ?
 O3 Sr2 O2 63.1(3) 4_455 1_455 ?
 O3 Sr2 O3 65.35(9) 4_455 . ?
 O3 Sr2 O4 62.6(3) 4_455 . ?
 O3 Sr2 O4 89.95(16) 4_455 4_565 ?
 O3 Sr2 O4 99.64(14) . . ?
 O4 Sr2 Sn1 36.8(2) . 4_465 ?
 O4 Sr2 Sn1 37.5(2) 4_565 . ?
 O4 Sr2 Sn1 37.5(2) 4_565 4_465 ?
 O4 Sr2 Sn1 36.4(2) . 1_455 ?
 O4 Sr2 Sn1 94.4(2) . . ?
 O4 Sr2 Sn1 89.7(2) 4_565 1_455 ?
 O4 Sr2 O2 118.9(3) 4_565 1_455 ?
 O4 Sr2 O2 122.1(3) . 4_455 ?
 O4 Sr2 O2 121.3(3) 4_565 4_455 ?
 O4 Sr2 O2 64.0(3) 4_565 . ?
 O4 Sr2 O3 63.9(3) 4_565 . ?
 O4 Sr2 O4 59.71(9) 4_565 . ?
 Sn1 O1 Sn1 164.5(4) 3 . ?
 Sn1 O1 Sr1 90.1(5) 3 1_655 ?
 Sn1 O1 Sr1 97.7(2) 3 2 ?
 Sn1 O1 Sr1 82.3(2) 3 2_565 ?
 Sn1 O1 Sr1 90.1(5) . 1_655 ?
 Sn1 O1 Sr1 88.4(6) . . ?
 Sn1 O1 Sr1 97.7(2) . 2 ?
 Sn1 O1 Sr1 82.3(2) . 2_565 ?
 Sn1 O1 Sr1 88.4(6) 3 . ?
 Sr1 O1 Sr1 97.8(5) 2 1_655 ?
 Sr1 O1 Sr1 85.9(4) 1_655 2_565 ?
 Sr1 O1 Sr1 168.8(3) 1_655 . ?
 Sr1 O1 Sr1 176.2(8) 2 2_565 ?
 Sr1 O1 Sr1 93.3(5) 2 . ?
 Sr1 O1 Sr1 82.9(4) . 2_565 ?
 Sn1 O2 Sr2 92.1(3) . 4_565 ?
 Sn1 O2 Sr2 86.2(4) . . ?
 Sn1 O2 Sr2 85.2(4) . 1_655 ?
 Sn1 O2 Sr2 80.05(16) . 4 ?
 Sn1 O2 Sr2 167.1(3) . 6 ?
 Sr2 O2 Sr2 94.9(3) 4_565 . ?
 Sr2 O2 Sr2 171.7(4) 4_565 4 ?
 Sr2 O2 Sr2 169.4(2) . 1_655 ?
 Sr2 O2 Sr2 87.2(2) 6 4 ?
 Sr2 O2 Sr2 87.4(2) . 4 ?
 Sr2 O2 Sr2 100.60(19) 6 4_565 ?
 Sr2 O2 Sr2 91.7(3) 4_565 1_655 ?
 Sr2 O2 Sr2 91.8(4) 6 1_655 ?
 Sr2 O2 Sr2 85.0(3) 1_655 4 ?
 Sr2 O2 Sr2 95.2(4) 6 . ?
 Sn1 O3 Sn1 166.4(5) . 4_455 ?
 Sn1 O3 Sr1 83.9(2) . . ?
 Sn1 O3 Sr1 88.4(2) 4_455 2 ?
 Sn1 O3 Sr1 90.7(4) . 2 ?
 Sn1 O3 Sr1 82.5(4) 4_455 . ?
 Sn1 O3 Sr2 97.0(5) . 4 ?
 Sn1 O3 Sr2 96.5(2) 4_455 4 ?
 Sn1 O3 Sr2 87.5(2) . . ?
 Sn1 O3 Sr2 90.3(4) 4_455 . ?
 Sr1 O3 Sr1 85.01(14) 2 . ?
 Sr2 O3 Sr1 81.6(3) . . ?
 Sr2 O3 Sr1 91.6(3) 4 2 ?
 Sr2 O3 Sr1 176.5(3) 4 . ?
 Sr2 O3 Sr1 166.6(3) . 2 ?
 Sr2 O3 Sr2 101.79(18) 4 . ?
 Sn1 O4 Sn1 164.1(4) 4_465 1_455 ?
 Sn1 O4 Sr1 97.0(4) 1_455 2_465 ?
 Sn1 O4 Sr1 91.6(4) 4_465 . ?
 Sn1 O4 Sr1 98.7(3) 4_465 2_465 ?
 Sn1 O4 Sr1 89.2(3) 1_455 . ?
 Sn1 O4 Sr2 83.1(2) 1_455 . ?
 Sn1 O4 Sr2 81.2(3) 4_465 . ?
 Sn1 O4 Sr2 88.5(4) 1_455 4_465 ?
 Sn1 O4 Sr2 88.2(2) 4_465 4_465 ?
 Sr1 O4 Sr1 96.41(15) 2_465 . ?
 Sr1 O4 Sr2 83.2(3) . . ?
 Sr1 O4 Sr2 92.6(3) 2_465 4_465 ?
 Sr1 O4 Sr2 179.6(4) 2_465 . ?
 Sr2 O4 Sr1 170.9(3) 4_465 . ?
 Sr2 O4 Sr2 87.83(14) 4_465 . ?

_shelx_res_file
;
TITL SrSnO_I19VT_28_390_a21am_if in A2(1)am
    srsno_i19vt_28_390_a21am_if.res
    created by SHELXL-2019/3 at 11:33:53 on 10-Jan-2025
REM A2(1)am (#36 with fixed user cell
CELL 0.6889 5.704295 5.731064 20.64035 90 90 90
ZERR 4 0.000306 0.000313 0.001157 0 0 0
LATT -5
SYMM 0.5+X,-Y,-Z
SYMM +X,+Y,-Z
SYMM 0.5+X,-Y,+Z
SFAC O Sr Sn
DISP O 0.0101 0.0057 30.1044
DISP Sn -0.681 1.3529 5641.0613
DISP Sr -1.161 3.0594 12162.7002
UNIT 28 12 8

L.S. 10
PLAN  5
SIZE 0.05 0.05 0.015
TEMP 116.85
CONF
LIST 4
MORE -1
fmap 2
acta
TWIN -1 0 0 0 -1 0 0 0 1 2
OMIT -2 0 0
OMIT -1 -1 5
OMIT 0 0 -10
OMIT 0 0 -4
OMIT 0 2 0
OMIT 1 1 -5
OMIT 2 0 0
REM <olex2.extras>
REM <HklSrc "%.\\SrSnO_I19VT_28_390_a21am_if.hkl">
REM </olex2.extras>

WGHT    0.157100
BASF   0.52692
FVAR       1.17986
SN1   3    0.876264    0.249424    0.098260    11.00000    0.02175    0.02172 =
         0.02342    0.00007   -0.00002   -0.00005
SR1   2    0.365374    0.250063    0.000000    10.50000    0.02792    0.02740 =
         0.02766    0.00000    0.00000   -0.00133
SR2   2    0.384725    0.257934    0.186915    11.00000    0.03047    0.02815 =
         0.02539   -0.00046   -0.00033   -0.00095
O1    1    0.881850    0.201453    0.000000    10.50000    0.04530    0.03022 =
         0.02388    0.00000    0.00000   -0.00189
O2    1    0.872586    0.288976    0.196335    11.00000    0.03707    0.03437 =
         0.02723   -0.00091   -0.00167    0.00038
O3    1    0.648561   -0.020948    0.106270    11.00000    0.03062    0.03073 =
         0.04201   -0.00059    0.00085   -0.00869
O4    1    0.105790    0.521466    0.087327    11.00000    0.03056    0.02873 =
         0.03766    0.00192    0.00150   -0.00827
HKLF 4


REM  SrSnO_I19VT_28_390_a21am_if in A2(1)am
REM wR2 = 0.1945, GooF = S = 1.077, Restrained GooF = 1.077 for all data
REM R1 = 0.0703 for 1366 Fo > 4sig(Fo) and 0.0713 for all 1466 data
REM 59 parameters refined using 1 restraints

END

WGHT      0.1571      0.0000

REM Highest difference peak  5.075,  deepest hole -2.825,  1-sigma level  0.959
Q1    1   0.9550  0.1654  0.0978  11.00000  0.05    5.08
Q2    1   0.9553  0.3350  0.0976  11.00000  0.05    5.06
Q3    1   0.8030  0.1639  0.0978  11.00000  0.05    4.96
Q4    1   0.8022  0.3358  0.0977  11.00000  0.05    4.95
Q5    1   0.4643  0.3393  0.1831  11.00000  0.05    3.45
;
_shelx_res_checksum                2245
_shelx_hkl_file
;
   0   0   2 33391.8 2993.23   6
   0   0  -2 25947.1 2971.83   5
   0   0   2 26211.7 2974.11   5
   0   0   2 21547.5 2995.05   3
   0   0  -2 42841.1 3045.21   1
   0   0  -2 39481.6 3023.55   1
   0   0   2 36606.5 3021.71   1
   0   0   2 44971.1 3052.16   1
   0   0   4 161910. 15191.8   1
   0   0   4 160154. 15200.6   1
   0   0  -4 122249. 15210.7   1
   0   0  -4 178272. 15189.9   1
   0   0  -4 160955. 15142.8   6
   0   0   4 146975. 15144.5   6
   0   0  -4 144316. 15124.6   5
   0   0   4 142871. 15127.0   5
   0   0  -4 202455. 15177.1   4
   0   0   4 143472. 15138.1   4
   0   0   4 135674. 15164.1   3
   0   0  -4 179382. 15134.9   2
   0   0  -6 4654.61 442.426   1
   0   0   6 3880.71 414.178   1
   0   0   6 4124.20 432.309   1
   0   0  -6 2815.95 394.570   1
   0   0  -6 3148.66 363.107   6
   0   0   6 2913.46 366.991   6
   0   0   6 3159.57 361.402   5
   0   0  -6 3592.65 357.777   5
   0   0  -6 3658.13 388.915   4
   0   0   6 2802.95 356.701   4
   0   0  -6 2536.59 389.108   3
   0   0   6 2648.36 384.313   3
   0   0  -6 3357.27 355.941   2
   0   0   8 9549.90 886.706   1
   0   0  -8 8486.96 887.754   1
   0   0   8 9446.09 903.826   1
   0   0   8 7074.44 843.744   6
   0   0  -8 8365.11 833.579   5
   0   0   8 8916.06 842.236   5
   0   0  -8 9745.57 868.917   4
   0   0   8 6991.97 828.709   4
   0   0  -8 6710.64 869.925   3
   0   0  -8 8401.00 831.465   2
   0   0  10 971235. 78657.5   1
   0   0  10 811504. 78630.2   1
   0   0 -10 763861. 78635.6   1
   0   0 -10 804914. 78634.1   1
   0   0  10 765050. 78605.9   6
   0   0  10 667970. 78596.8   5
   0   0 -10 999999. 78629.0   4
   0   0 -10 783168. 78636.5   3
   0   0 -10 847505. 78593.5   2
   0   0 -12 101947. 9560.39   1
   0   0  12 99762.7 9559.62   1
   0   0  12 87355.4 9530.90   6
   0   0  12 104632. 9532.51   5
   0   0 -12 90460.6 9525.24   2
   0   0 -12 106377. 9545.29   4
   0   0 -12 91897.3 9556.73   3
   0   0 -12 101120. 9519.80   2
   0   0  14 69053.3 6215.52   1
   0   0  14 61820.4 6203.45   6
   0   0  14 60285.3 6198.32   5
   0   0 -14 68697.9 6210.47   4
   0   0 -14 61696.5 6215.39   1
   0   0 -14 61514.5 6225.31   3
   0   0 -14 62726.1 6195.84   2
   0   0  16 2137.73 237.211   1
   0   0 -16 1863.29 235.762   1
   0   0 -16 2041.76 233.536   1
   0   0  16 2062.16 220.703   5
   0   0 -16 2114.41 228.660   4
   0   0  16 1985.47 228.908   1
   0   0 -16 1603.78 234.548   3
   0   0 -16 2101.21 216.928   2
   0   0  18 175.839 38.1272   1
   0   0 -18 145.872 29.9450   2
   0   0  18 94.5524 29.3106   6
   0   0  18 161.154 31.4540   5
   0   0  18 118.524 38.9416   1
   0   0 -18 142.552 39.7074   1
   0   0 -18 79.3336 35.0141   3
   0   0  20 53886.7 4529.06   1
   0   0  20 42963.9 4515.81   6
   0   0  20 43554.3 4514.31   5
   0   0 -20 45618.7 4511.93   2
   0   0 -20 45726.8 4523.57   4
   0   0 -20 45110.7 4530.43   3
   0   0 -20 50394.8 4537.40   1
   0   0  20 49165.3 4528.92   1
   0   0 -20 44978.3 4524.99   1
   0   0  22 37075.5 3251.67   1
   0   0  22 29743.5 3241.84   6
   0   0  22 35955.9 3241.64   5
   0   0 -22 33292.8 3238.66   2
   0   0 -22 37505.4 3250.37   4
   0   0 -22 28373.1 3251.10   3
   0   0 -22 33478.6 3259.76   1
   0   0  22 32625.6 3251.18   1
   0   0 -22 30319.9 3248.17   1
   0   0  24 11575.3 1109.78   6
   0   0  24 11784.2 1107.78   5
   0   0 -24 10064.6 1114.32   1
   0   0 -24 10115.5 1118.41   3
   0   0  24 11906.0 1115.07   1
   0   0  26 90.0758 20.9301   5
   0   0 -26 131.358 29.5393   3
   0   0  26 87.5845 21.3191   6
   0   0 -28 771.680 95.0279   3
   0   0  28 729.102 86.8921   5
   0   0 -28 784.488 92.9798   4
   0   0  30 3107.00 315.985   6
   0   0  30 3092.61 315.392   5
   0   0  32 10400.0 982.820   5
   0   0  32 9529.24 982.569   6
   0  -1   1 42.0100 15.1914   5
   0   1   1 54.9992 17.9913   5
   0  -1  -1 31.3690 15.3596   5
   0   1  -1 69.7374 17.0028   5
   0  -1  -1 21.9407 24.1100   2
   0   1   1 36.1976 24.7799   2
   0  -1   1-32.6848 35.5531   2
   0   1  -1 70.2495 43.9875   2
   0   1  -1 64.0654 15.7259   4
   0   1   1 117.206 26.3821   4
   0  -1   1 26.0594 13.3896   4
   0  -1  -1 17.0209 17.7814   4
   0  -1   1 44.5984 16.6846   6
   0   1   1 37.9457 16.6490   6
   0   1  -1 47.7212 18.5924   6
   0  -1  -1 22.6159 17.8545   3
   0   1   1 61.5459 19.3620   3
   0  -1  -3 750.401 93.2783   1
   0   1   3 805.134 132.156   1
   0  -1   3 676.027 94.5013   1
   0  -1   3 535.625 105.427   1
   0   1   3 664.517 88.1534   1
   0  -1  -3 803.373 112.894   1
   0   1  -3 647.646 100.689   1
   0   1  -3 442.699 72.3875   6
   0  -1  -3 603.278 77.1642   6
   0   1   3 486.014 74.8802   6
   0   1   3 622.795 79.5135   5
   0  -1   3 533.020 71.4212   5
   0   1  -3 590.642 70.8914   5
   0  -1   3 948.631 157.434   2
   0   1   3 491.682 80.2385   4
   0  -1  -3 640.388 91.6310   4
   0   1  -3 684.941 66.6322   4
   0   1   3 517.272 76.6017   3
   0  -1  -3 611.223 80.5147   3
   0  -1   3 557.703 66.1545   4
   0   1  -3 379.321 70.2218   3
   0  -1   3 539.127 73.3525   3
   0  -1  -5 1552.64 183.755   1
   0   1  -5 1554.43 200.007   1
   0  -1   5 998.160 156.429   1
   0  -1  -5 1268.59 162.977   1
   0   1   5 1193.01 162.574   1
   0  -1   5 1130.64 173.536   1
   0  -1   5 1131.60 127.086   6
   0   1   5 1140.61 118.478   6
   0  -1  -5 798.938 112.921   6
   0   1  -5 968.703 118.061   6
   0  -1   5 1022.55 115.347   5
   0   1   5 913.654 134.200   4
   0  -1   5 904.250 104.957   4
   0  -1  -5 1264.53 157.451   4
   0   1   5 662.892 116.780   3
   0   1  -5 1087.57 123.867   3
   0  -1   5 2245.18 246.809   2
   0   1  -5 2080.37 199.504   2
   0  -1   5 813.046 112.903   3
   0   1  -7 7928.89 710.924   1
   0   1  -7 5983.93 685.120   1
   0  -1   7 8810.51 707.471   1
   0   1   7 6709.93 677.130   1
   0  -1   7 7535.46 689.455   1
   0  -1  -7 6971.90 679.703   1
   0  -1  -7 6875.21 677.786   1
   0   1   7 10663.6 747.707   1
   0  -1   7 5614.96 629.471   6
   0  -1  -7 5623.15 620.005   6
   0   1   7 6527.35 620.226   6
   0   1  -7 5851.86 614.767   5
   0   1   7 6263.43 626.841   5
   0   1  -7 5382.02 612.882   4
   0  -1  -7 5616.21 656.168   4
   0  -1   7 5837.40 610.331   4
   0   1  -7 5489.04 637.571   3
   0  -1  -7 6343.16 646.390   3
   0   1  -7 7994.66 668.128   2
   0  -1   7 10704.9 740.957   2
   0  -1   9 2385.98 291.451   6
   0   1   9 3075.97 288.884   6
   0   1  -9 2643.88 278.736   5
   0   1   9 2611.18 289.920   5
   0  -1  -9 1879.96 307.045   4
   0   1  -9 2175.81 285.027   4
   0  -1   9 2406.73 273.259   4
   0   1  -9 2675.01 313.098   3
   0  -1  -9 2599.65 319.784   3
   0   1   9 4186.72 354.474   1
   0  -1   9 3678.65 341.333   1
   0  -1  -9 2512.81 327.546   1
   0  -1  -9 3362.96 336.300   1
   0   1   9 3054.93 343.658   1
   0   1  -9 3398.11 350.633   1
   0  -1 -11 782.025 111.052   1
   0   1 -11 1211.99 141.050   1
   0   1  11 1065.98 126.062   1
   0  -1  11 635.827 94.2310   6
   0  -1  11 615.366 87.7707   5
   0   1 -11 790.451 96.2775   4
   0  -1 -11 808.740 120.788   4
   0   1  11 471.411 85.4815   5
   0  -1  11 551.350 75.1798   4
   0  -1 -11 631.748 113.475   3
   0  -1 -11 414.123 64.4456   2
   0   1 -11 596.291 107.052   3
   0  -1 -11 803.822 122.299   1
   0   1  11 1140.57 144.329   1
   0  -1  11 710.478 113.194   1
   0  -1  11 1001.22 124.460   1
   0  -1 -11 748.384 73.3380   2
   0   1  13 352.329 65.4035   1
   0  -1 -13 297.246 60.5265   1
   0  -1  13 389.446 69.4514   1
   0   1 -13 442.266 76.1311   1
   0  -1 -13 175.175 28.8159   2
   0  -1 -13 149.046 34.2200   2
   0  -1  13 148.391 43.0255   6
   0   1  13 89.7308 40.7915   6
   0  -1 -13 356.930 67.0648   4
   0   1  13 201.246 46.0062   5
   0   1 -13 356.199 52.5902   4
   0  -1  13 284.419 50.3542   5
   0  -1  13 430.479 72.4459   1
   0   1 -13 259.969 59.9011   1
   0   1  13 536.564 82.7235   1
   0   1 -13 138.049 50.5273   3
   0  -1 -13 84.5934 53.4634   3
   0   1  15 214.634 49.3760   1
   0   1 -15 181.957 49.0326   1
   0  -1  15 246.190 54.1963   1
   0  -1 -15 218.895 47.8604   1
   0  -1 -15 203.495 34.9133   2
   0  -1 -15 151.722 25.8827   2
   0   1  15 182.072 45.3348   6
   0  -1  15 148.085 41.9136   6
   0   1  15 267.887 46.4239   5
   0   1 -15 324.029 46.5282   4
   0  -1 -15 281.830 54.2141   4
   0  -1  15 138.840 39.0650   5
   0   1 -15 169.020 47.3760   1
   0   1 -15 308.042 53.4992   2
   0   1  15 135.193 48.6509   1
   0  -1  15 200.542 47.6402   1
   0  -1 -15 262.998 58.1734   1
   0  -1 -15 139.156 54.0992   3
   0  -1 -17 537.488 80.8367   1
   0  -1  17 420.956 75.2530   1
   0   1 -17 526.754 84.5953   1
   0   1  17 518.119 78.0469   1
   0   1  17 547.529 77.6439   6
   0  -1  17 527.582 76.7254   6
   0  -1  17 684.798 83.3538   5
   0   1 -17 514.418 72.5031   4
   0  -1 -17 568.410 84.3986   4
   0  -1 -17 455.484 57.4078   2
   0  -1 -17 448.303 92.6221   3
   0  -1  17 516.214 81.0795   1
   0   1  17 440.158 81.7799   1
   0  -1 -17 677.942 95.5442   1
   0  -1 -17 582.653 65.9266   2
   0   1 -17 544.350 77.8434   2
   0  -1  19 717.762 96.9558   1
   0  -1  19 696.173 94.1365   6
   0   1  19 628.091 89.9109   6
   0  -1  19 675.370 93.2771   5
   0   1  19 754.227 89.9505   5
   0  -1 -19 741.302 101.310   4
   0   1 -19 774.262 92.1942   4
   0  -1 -19 689.533 110.736   3
   0   1 -19 484.950 92.5135   3
   0  -1 -19 641.245 74.5492   2
   0   1 -19 784.841 104.413   1
   0  -1 -19 737.314 95.9854   1
   0   1 -19 764.906 101.573   1
   0  -1  19 815.727 99.3579   1
   0   1 -19 808.091 93.4729   2
   0  -1 -19 759.633 81.5945   2
   0   1  21 56.2013 21.0209   1
   0   1 -21 43.6945 21.1159   1
   0  -1  21 38.9732 20.3953   1
   0  -1 -21 34.3323 20.3738   1
   0   1 -21 55.3778 20.4852   2
   0   1  21 54.0169 20.0175   6
   0  -1  21 55.2207 19.7842   6
   0  -1  21 72.0954 21.8481   5
   0   1  21 65.2850 19.4041   5
   0   1 -21 91.0757 28.3509   1
   0  -1 -21 37.2394 27.3210   1
   0   1  21 62.1283 25.5557   1
   0  -1 -21 68.4293 28.1435   3
   0   1 -21 32.9560 17.6129   3
   0  -1  23 53.3674 24.6133   1
   0   1  23 63.0737 21.2971   1
   0   1  23 53.9137 20.2102   6
   0  -1  23 118.746 25.4871   6
   0  -1  23 50.0853 18.7455   5
   0   1 -23 104.754 22.4144   4
   0  -1 -23 67.4037 22.5348   4
   0   1  23 104.137 22.3918   5
   0   1 -23 88.9505 23.3817   2
   0   1 -23 46.0754 24.4323   1
   0  -1  23 46.9384 22.7241   1
   0   1 -23 38.6109 20.8084   3
   0  -1  25 6.17577 11.5763   6
   0   1 -25 6.18491 11.5933   4
   0  -1  25 6.37747 9.77414   5
   0  -1 -25 22.7168 14.1779   4
   0   1  25 10.4114 9.77137   5
   0   1 -25 24.1443 13.8431   2
   0   1 -25 33.4941 18.0878   1
   0   1 -25-8.46329 9.17770   3
   0  -1 -25 10.1364 13.4236   3
   0  -1  27 17.3644 12.5956   5
   0   1  27 9.45283 8.22943   5
   0   1 -27 7.67603 10.2748   3
   0  -1 -27 26.6219 17.9827   3
   0  -1  27 22.1890 10.4951   6
   0   1  27 20.5410 10.4941   6
   0   1  29 86.7528 18.6689   5
   0  -1 -29 122.103 25.7371   4
   0  -1  29 84.8206 21.4905   5
   0   1 -29 48.5470 21.2030   3
   0  -1 -29 92.2670 26.5487   3
   0   1  29 100.986 20.8708   6
   0  -1  29 125.692 21.9738   6
   0   1 -31 6.21700 8.22988   3
   0  -1 -31 6.70252 8.86997   3
   0   1  31 4.39209 6.72073   6
   0   1  33 7.72000 6.62541   5
   0   2   0 748809. 72686.4   6
   0  -2   0 698060. 72693.3   6
   0  -2   0 774729. 72692.6   5
   0   2   0 758429. 72686.5   5
   0  -2   0 737145. 72696.4   4
   0   2   0 791666. 72693.4   3
   0  -2   0 778251. 72695.2   3
   0   2   0 747208. 72730.5   2
   0  -2   0 545564. 72757.2   2
   0  -2   2 903.046 67.0929   1
   0   2  -2 643.168 90.8242   1
   0  -2   2 575.638 89.3716   1
   0  -2   2 322.451 69.7656   6
   0   2   2 392.395 69.2172   6
   0  -2  -2 444.407 75.9621   5
   0  -2   2 247.929 63.8089   5
   0   2  -2 418.072 65.4035   5
   0   2   2 573.753 77.4640   5
   0  -2   2 553.262 149.613   2
   0   2   2 468.439 76.2544   4
   0  -2  -2 556.962 85.1908   4
   0   2  -2 435.864 68.0522   4
   0  -2  -2 365.603 71.2524   3
   0   2  -2 484.288 80.9176   3
   0   2  -2 347.170 67.5411   3
   0   2  -4 3680.75 370.703   1
   0  -2  -4 3139.25 380.331   1
   0   2  -4 4141.62 414.091   1
   0   2   4 3682.17 389.279   1
   0   2   4 3914.22 360.698   1
   0  -2   4 4370.35 386.997   6
   0   2   4 4077.04 376.464   6
   0   2  -4 3114.07 359.305   5
   0  -2  -4 3501.41 393.875   4
   0   2  -4 3172.11 358.224   4
   0  -2  -4 3680.24 378.098   3
   0   2  -4 3504.14 357.734   4
   0   2   4 3092.66 366.860   3
   0   2  -4 3160.16 368.073   3
   0   2   4 3959.38 364.411   2
   0  -2  -6 23801.1 2133.94   1
   0  -2   6 27031.5 2186.57   1
   0   2  -6 32778.8 2199.99   1
   0   2   6 30371.9 2184.58   1
   0  -2  -6 24119.2 2157.82   1
   0  -2   6 21500.8 2133.65   1
   0   2  -6 25056.6 2154.98   1
   0   2   6 27422.4 2137.79   1
   0  -2   6 20186.9 2131.50   6
   0   2  -6 18425.3 2114.46   5
   0   2  -6 20472.0 2107.75   4
   0  -2  -6 20745.6 2132.19   3
   0  -2   6 39388.0 2295.58   2
   0   2  -6 20780.6 2123.09   3
   0   2   6 19753.5 2106.30   2
   0  -2  -8 6628.11 622.952   1
   0   2   8 8683.37 654.784   1
   0  -2   8 4985.50 602.382   1
   0  -2   8 7702.12 648.775   1
   0  -2  -8 6255.07 612.918   1
   0   2  -8 6397.29 631.399   1
   0   2  -8 7830.91 645.045   1
   0   2   8 6402.86 588.586   6
   0  -2   8 4718.45 580.250   5
   0   2  -8 5534.81 578.768   5
   0   2   8 5434.53 608.650   1
   0  -2  -8 6358.43 631.305   4
   0   2  -8 5178.93 571.300   4
   0  -2   8 6166.14 574.462   4
   0  -2  -8 5138.31 595.978   3
   0  -2   8 9984.92 706.724   2
   0   2  -8 6560.18 595.975   3
   0  -2  10 282849. 26253.2   6
   0   2  10 275643. 26238.8   6
   0   2  10 297747. 26247.2   5
   0  -2  10 268840. 26238.3   5
   0   2  10 169601. 26250.5   1
   0  -2  10 259368. 26227.1   4
   0  -2 -10 228965. 26270.5   4
   0   2 -10 379252. 26271.5   3
   0  -2 -10 271175. 26260.8   3
   0   2 -10 354979. 26290.1   1
   0  -2 -10 258073. 26273.7   1
   0  -2  10 257900. 26261.2   1
   0  -2 -10 234116. 26262.4   1
   0  -2  10 349150. 26292.9   1
   0  -2  12 36528.1 3557.72   6
   0   2  12 38335.6 3543.03   6
   0   2  12 41299.0 3552.04   5
   0  -2  12 39481.7 3547.35   5
   0   2  12 41677.5 3572.70   1
   0  -2 -12 25093.7 3562.95   4
   0  -2  12 35564.8 3531.04   4
   0   2 -12 41924.7 3574.97   3
   0  -2 -12 37949.6 3577.72   3
   0   2 -12 43733.7 3576.96   1
   0  -2 -12 41023.3 3565.52   1
   0  -2  12 44525.3 3578.63   1
   0   2 -12 40213.3 3589.47   1
   0   2  12 40425.5 3591.99   1
   0  -2  12 37496.8 3564.21   1
   0   2  14 31775.8 3119.40   6
   0  -2  14 28647.8 3126.78   6
   0   2  14 28696.2 3121.22   5
   0  -2  14 32040.0 3123.51   5
   0   2 -14 30114.0 3110.61   4
   0  -2  14 31475.6 3106.51   4
   0  -2 -14 36143.4 3151.00   4
   0   2 -14 33108.3 3151.42   1
   0  -2 -14 33647.9 3130.70   1
   0   2  14 30713.5 3140.67   1
   0  -2 -14 34152.7 3148.76   1
   0   2 -14 31682.2 3134.09   1
   0  -2  14 34245.6 3133.04   1
   0   2 -14 28849.9 3140.04   3
   0   2  14 38228.1 3140.99   1
   0  -2  14 32506.0 3136.95   1
   0   2  16 5784.65 436.602   1
   0  -2  16 4760.97 431.792   1
   0   2  16 3610.53 417.141   6
   0  -2  16 3258.38 418.007   6
   0   2  16 2371.41 409.144   5
   0   2 -16 4966.79 429.181   2
   0   2 -16 4277.99 406.532   4
   0   2 -16 2666.38 424.007   3
   0  -2 -16 3957.28 457.981   3
   0  -2 -16 4443.62 421.775   1
   0   2 -16 4727.17 428.599   1
   0  -2 -16 4806.41 445.623   1
   0  -2  16 4217.06 423.218   1
   0  -2  18 33.8811 24.7014   1
   0   2 -18 28.2990 26.7463   1
   0   2  18 81.7274 25.3018   1
   0  -2 -18 69.9643 20.4216   1
   0   2  18 47.4494 20.8737   5
   0  -2 -18 12.7183 22.0699   4
   0  -2  18 11.3193 12.8727   5
   0   2 -18 30.5551 15.0943   4
   0   2  18 10.9616 17.2108   6
   0  -2  18 44.0228 22.5793   6
   0  -2 -18 14.4321 22.3887   1
   0   2 -18 76.4354 27.5683   2
   0   2 -18 89.4713 30.6005   1
   0   2  18 58.8031 24.0790   1
   0  -2  18 27.0714 17.3446   1
   0  -2 -18 21.7602 29.0327   3
   0   2 -18 32.2280 24.9155   3
   0  -2  20 35629.8 3195.80   1
   0   2  20 38254.1 3187.93   1
   0  -2  20 32838.2 3190.70   6
   0   2  20 29575.5 3188.50   6
   0  -2  20 32889.8 3194.77   5
   0   2 -20 34383.9 3185.85   2
   0   2 -20 30313.0 3173.89   4
   0  -2 -20 33050.5 3196.61   4
   0  -2 -20 41237.3 3242.28   3
   0   2 -20 27323.6 3195.01   3
   0  -2  20 30295.2 3182.65   1
   0   2  20 32873.2 3192.16   1
   0  -2 -20 33336.5 3203.85   1
   0   2 -20 30204.1 3197.36   1
   0   2 -20 32350.8 3188.02   1
   0   2  22 26752.1 2801.43   6
   0  -2  22 31130.9 2808.27   6
   0   2  22 31577.1 2803.02   5
   0  -2  22 31673.4 2812.86   5
   0   2 -22 26656.6 2793.84   4
   0  -2 -22 30130.8 2810.12   4
   0  -2  22 27323.6 2799.52   1
   0  -2 -22 36186.0 2853.32   3
   0   2 -22 26577.8 2812.77   3
   0   2 -22 25564.4 2799.95   2
   0   2  24 10622.4 1045.58   5
   0  -2  24 11453.7 1056.75   5
   0   2 -24 9829.00 1045.63   2
   0   2 -24 9350.02 1053.88   3
   0  -2 -24 13335.0 1087.91   3
   0   2  24 10539.1 1045.57   6
   0  -2  26 130.751 31.0160   5
   0   2 -26 148.287 32.7368   2
   0   2  26 189.808 31.5008   5
   0  -2 -26 177.215 35.0033   4
   0  -2  26 185.311 33.3853   6
   0   2  26 148.750 29.5649   6
   0  -2 -26 199.918 44.7122   3
   0   2 -28 577.426 92.5817   3
   0  -2 -28 817.816 105.698   3
   0  -2 -28 849.582 95.7001   4
   0  -2  28 835.726 92.2696   6
   0   2  28 758.124 88.6873   6
   0   2  30 3371.03 329.100   5
   0  -2 -30 3410.50 344.065   3
   0   2 -30 2925.84 335.477   3
   0   2  30 3118.11 329.693   6
   0  -2  30 3376.93 331.534   6
   0  -2 -30 3255.20 335.104   4
   0  -2 -32 8352.63 885.316   4
   0   2  32 9824.40 880.746   5
   0   2  32 8373.77 880.928   6
   0  -3  -1 10.5601 11.3921   4
   0  -3   1 9.00649 11.8995   4
   0  -3   1-40.4103 53.3810   2
   0  -3  -1-31.0190 33.4567   2
   0  -3   1-8.79924 11.6258   5
   0  -3  -1 9.99937 18.6815   5
   0  -3   1-9.91858 13.1042   6
   0  -3  -1 9.75629 16.6396   6
   0  -3   3 8792.62 762.281   1
   0  -3   3 5564.14 771.171   6
   0  -3   3 6302.23 767.181   5
   0  -3  -3 8309.28 778.557   5
   0  -3  -3 7322.65 781.035   4
   0   3  -3 7849.08 769.485   4
   0   3  -3 9626.85 763.006   1
   0   3  -3 7874.06 758.627   1
   0  -3   3 6779.38 755.073   1
   0   3   5 1762.66 184.486   1
   0   3  -5 2287.54 205.943   1
   0  -3   5 1553.70 181.865   1
   0  -3  -5 1964.27 186.232   1
   0  -3  -5 1677.46 181.686   1
   0   3  -5 1338.91 183.220   1
   0  -3   5 1553.74 200.224   1
   0   3   5 1607.68 178.872   1
   0   3   5 1987.65 199.670   6
   0  -3   5 2001.59 206.553   6
   0  -3   5 1701.95 190.917   5
   0   3  -5 1862.13 189.269   4
   0  -3  -5 1940.20 214.274   4
   0   3  -5 1870.45 184.599   4
   0  -3  -5 1850.69 202.532   3
   0   3   7 252.674 38.4195   1
   0  -3   7 78.4772 41.9967   1
   0  -3  -7 197.077 41.1117   1
   0  -3   7 353.027 55.3073   6
   0  -3   7 353.699 46.3207   5
   0   3   7 235.195 41.9006   6
   0   3   7 249.588 34.7761   2
   0   3  -7 263.230 34.4658   4
   0  -3  -7 283.089 62.2785   4
   0   3  -7 243.825 37.8658   4
   0  -3  -7 257.761 49.2405   3
   0   3  -7 209.495 40.1447   3
   0  -3   7 316.206 44.2261   1
   0   3  -7 120.281 41.3816   1
   0   3   7 123.883 40.2140   1
   0  -3  -7 176.057 35.5500   1
   0   3  -9 41.5614 26.0192   1
   0  -3   9 48.4739 20.6107   1
   0   3   9 11.7109 15.7005   1
   0   3   9 34.6951 16.9488   1
   0  -3  -9 48.4419 22.3285   1
   0   3  -9 13.1063 22.5112   1
   0  -3   9 14.3772 24.6646   1
   0  -3   9 21.6391 14.5418   6
   0   3   9 28.2691 15.4792   6
   0  -3   9 32.6897 15.1973   5
   0   3   9 29.9955 9.22208   2
   0   3   9 24.6291 8.42028   2
   0   3   9 33.8613 20.5917   5
   0   3  -9 24.8280 9.74698   4
   0   3  -9 19.3476 7.40437   4
   0  -3  -9 19.9344 18.8122   3
   0   3  -9 38.8801 15.9182   3
   0   3  11 64.7992 32.5033   1
   0   3 -11 114.745 36.1752   1
   0  -3  11 127.550 30.7990   1
   0  -3 -11 119.071 34.2052   1
   0  -3  11 95.0934 30.3924   6
   0   3  11 112.608 24.0906   6
   0  -3  11 122.261 25.6431   5
   0   3  11 98.6792 25.8753   5
   0  -3 -11 123.435 39.0695   4
   0   3 -11 75.2835 28.2961   3
   0  -3 -11 41.9876 28.0094   3
   0   3 -11 74.0044 14.5540   4
   0   3  11 78.7460 27.3398   1
   0   3 -11 64.2543 33.6179   1
   0  -3 -11 89.4979 28.7624   1
   0  -3  11 168.457 41.0400   1
   0   3  13 3445.79 351.765   6
   0  -3  13 3207.53 365.491   6
   0  -3  13 3199.68 353.070   5
   0   3  13 4302.31 364.109   5
   0   3  13 1866.37 351.563   1
   0  -3  13 4306.56 386.424   1
   0  -3 -13 2931.60 377.904   4
   0  -3 -13 3400.37 366.099   3
   0   3 -13 5513.67 389.991   3
   0  -3  13 3079.06 360.337   1
   0   3 -13 4908.12 383.322   1
   0  -3 -13 2591.22 362.633   1
   0  -3 -13 3607.27 367.201   1
   0   3 -13 2705.34 375.528   1
   0   3  13 3650.02 377.237   1
   0   3  15 24.2486 20.8126   1
   0  -3  15-8.78004 11.8395   1
   0  -3 -15 40.9581 23.4039   1
   0  -3  15 33.6678 21.0997   6
   0   3  15 38.0097 16.9046   6
   0  -3  15 22.0054 12.7331   5
   0   3  15 9.55693 16.4706   1
   0   3 -15 17.9968 23.8918   1
   0  -3  15 25.4323 23.8741   1
   0  -3 -15 8.71955 17.7544   1
   0   3 -15 21.9679 9.56998   4
   0  -3 -15 15.5891 16.9812   4
   0   3  15 35.4222 19.2500   5
   0  -3  15 15.4291 8.42876   4
   0  -3 -15 12.7208 19.5485   3
   0   3 -15 85.5855 32.7228   3
   0  -3  17 175.260 42.6761   1
   0   3 -17 185.338 51.5494   1
   0   3  17 188.981 36.5967   1
   0  -3 -17 143.795 31.5774   1
   0  -3  17 118.906 31.9555   5
   0  -3  17 136.810 35.1986   6
   0   3  17 110.089 31.0446   5
   0  -3 -17 233.467 47.5902   4
   0   3 -17 109.775 34.9742   2
   0  -3 -17 41.6409 36.0711   1
   0   3  17 78.9409 34.8729   1
   0   3 -17 109.769 33.2448   1
   0  -3  17 158.841 33.1317   1
   0  -3 -17 176.593 50.7327   3
   0   3 -17 125.955 42.0299   3
   0  -3  19 47.0560 24.0336   1
   0   3  19 59.7368 20.9222   6
   0  -3  19 33.3866 19.3478   6
   0   3  19 18.9921 14.9649   5
   0  -3  19 60.9162 24.2235   5
   0   3 -19 35.8930 20.8723   2
   0  -3 -19 17.2189 18.9487   3
   0   3 -19 32.8409 25.3272   3
   0  -3  21 31.0536 16.0521   6
   0  -3 -21 51.5756 22.4385   4
   0   3  21 8.46976 19.5937   5
   0  -3  21 45.1474 18.4483   5
   0   3 -21 39.1405 18.1430   2
   0   3 -21 14.4589 15.8612   3
   0  -3 -21 37.5409 32.1409   3
   0  -3  23 257.870 57.6760   5
   0   3 -23 450.887 63.6076   2
   0  -3 -23 410.825 66.3783   4
   0   3  23 575.559 72.7444   6
   0  -3  23 570.664 72.4680   6
   0   3 -23 404.962 72.6905   3
   0  -3 -23 313.477 76.5268   3
   0   3 -25 39.7152 16.9733   2
   0  -3  25 63.4879 22.5714   6
   0   3  25 53.8419 17.9739   6
   0   3 -25 19.9998 18.0019   3
   0  -3 -25 87.0855 22.5205   4
   0   3  25 72.6506 19.8917   5
   0   3 -27 88.1479 23.0013   2
   0   3  27 65.5543 20.3728   6
   0   3 -27 84.0451 26.1566   3
   0  -3 -27 81.0153 36.6119   3
   0   3  27 116.429 22.5330   5
   0  -3 -27 55.7259 20.1634   4
   0   3  29 18.0663 9.77820   5
   0  -3 -29-6.28815 8.34792   4
   0  -3 -29 10.7032 11.5739   3
   0   3 -29 7.19228 7.80175   3
   0   3  29 9.34356 7.17428   6
   0  -3  29 5.69474 6.19815   6
   0   3  31 4.16283 7.11066   6
   0  -4   0 250515. 25861.2   4
   0  -4   0 280089. 25860.8   5
   0  -4   2 3869.79 339.257   6
   0  -4   2 3424.56 330.542   5
   0  -4  -2 3065.44 331.894   5
   0  -4  -2 2974.33 338.278   4
   0  -4  -2 3526.42 337.414   3
   0   4  -2 2405.58 321.975   3
   0  -4   4 15928.0 1577.31   1
   0   4  -4 16662.2 1579.57   1
   0  -4   4 16350.8 1601.83   6
   0   4   4 15283.1 1596.20   6
   0  -4   4 16846.5 1596.40   5
   0  -4   4 17044.4 1578.71   1
   0  -4  -4 16796.4 1609.84   4
   0   4  -4 16190.0 1587.58   4
   0  -4  -4 12876.7 1598.35   3
   0   4  -4 15212.3 1590.34   3
   0   4  -6 1125.90 110.194   1
   0  -4  -6 973.084 101.800   1
   0  -4  -6 939.578 102.917   1
   0  -4   6 942.410 105.435   1
   0   4  -6 978.786 108.412   1
   0   4   6 974.957 119.094   6
   0  -4   6 1172.28 129.232   6
   0  -4   6 921.923 114.459   5
   0   4   6 902.723 101.377   1
   0  -4  -6 1096.24 133.948   4
   0   4  -6 906.585 106.947   4
   0  -4  -6 1165.37 128.835   3
   0   4  -6 969.833 113.794   3
   0   4  -8 690.684 81.6110   1
   0  -4   8 577.917 71.4120   1
   0   4   8 662.992 71.9314   1
   0  -4  -8 546.370 70.9062   1
   0  -4  -8 680.710 72.7943   1
   0   4   8 609.241 67.7593   1
   0  -4   8 794.349 92.7148   6
   0  -4   8 670.136 79.3229   5
   0   4   8 419.539 75.5473   6
   0   4   8 550.115 72.5833   2
   0  -4  -8 816.504 105.678   4
   0   4  -8 577.564 69.6710   4
   0  -4  -8 641.371 91.9965   3
   0   4  -8 589.953 77.4543   3
   0   4 -10 121130. 11969.3   1
   0  -4 -10 121867. 11959.4   1
   0   4 -10 96309.4 11963.4   1
   0   4  10 124159. 11961.2   1
   0  -4 -10 125606. 11960.4   1
   0  -4  10 147636. 11960.6   1
   0   4  10 126182. 11953.3   1
   0  -4  10 105025. 11969.6   1
   0   4  10 118259. 11959.7   6
   0  -4  10 134888. 11975.3   6
   0  -4  10 117307. 11960.3   5
   0   4  10 130053. 11967.1   5
   0  -4 -10 149997. 11998.4   4
   0   4 -10 116278. 11958.7   4
   0  -4 -10 122005. 11971.7   3
   0   4  10 117307. 11949.3   2
   0   4 -10 134736. 11964.5   3
   0   4  12 20878.6 1830.07   6
   0  -4  12 20062.6 1842.08   6
   0  -4  12 20329.3 1831.81   5
   0   4  12 24401.8 1840.51   5
   0   4  12 23770.0 1829.95   1
   0   4 -12 12284.5 1819.56   4
   0   4 -12 18749.4 1815.69   4
   0  -4 -12 18906.0 1857.77   4
   0  -4 -12 18981.4 1839.42   3
   0   4 -12 24571.4 1843.50   3
   0   4  12 13619.4 1830.33   1
   0  -4 -12 14304.9 1827.43   1
   0  -4 -12 20533.4 1837.65   1
   0   4 -12 19346.0 1849.82   1
   0  -4  12 19760.5 1830.09   1
   0   4 -12 17136.1 1837.66   1
   0  -4  14 19344.5 1310.14   6
   0   4  14 17614.0 1286.09   6
   0   4  14 21460.3 1303.02   5
   0  -4  14 18544.2 1293.11   5
   0  -4  14 21981.4 1326.04   1
   0   4 -14 8589.86 1267.75   4
   0  -4 -14 11245.3 1307.32   4
   0  -4 -14 16285.6 1300.53   3
   0   4 -14 25011.0 1329.59   3
   0   4  14 14986.7 1298.89   1
   0  -4 -14 18545.4 1306.43   1
   0   4 -14 12691.0 1313.11   1
   0  -4  16 387.200 66.7812   1
   0   4  16 346.452 48.6762   6
   0  -4 -16 340.819 68.8762   4
   0  -4  16 324.026 51.5841   5
   0   4 -16 431.545 67.0265   2
   0   4  16 431.803 63.7664   1
   0  -4 -16 251.110 55.8381   1
   0  -4 -16 339.852 57.1012   3
   0  -4 -18 12.1919 9.44873   4
   0   4  18 16.4711 15.4764   5
   0  -4  18 29.5081 13.8831   5
   0   4 -18 18.1944 17.0775   2
   0  -4  18 10.2642 11.1972   6
   0   4  18 17.1586 13.1935   6
   0   4  20 14007.1 1950.62   5
   0  -4  20 22879.5 1959.46   5
   0   4 -20 20819.5 1957.79   2
   0  -4 -20 21563.7 1969.71   4
   0  -4 -20 21673.2 1971.99   3
   0   4 -20 17838.6 1970.95   3
   0   4  20 23517.2 1956.70   6
   0  -4  20 18942.6 1962.20   6
   0   4  22 13738.0 1407.77   5
   0   4 -22 17573.3 1411.48   2
   0   4 -22 11950.6 1419.19   3
   0  -4 -22 17383.0 1435.09   3
   0   4  22 13170.9 1407.74   6
   0  -4  22 12655.4 1411.45   6
   0   4  24 7442.74 624.031   5
   0  -4 -24 6836.69 628.374   4
   0   4 -24 6131.57 620.516   2
   0   4 -24 5448.82 630.243   3
   0  -4 -24 5546.56 638.038   3
   0  -4  24 6474.48 627.694   6
   0   4  24 4829.94 620.936   6
   0   4  26 341.879 45.4454   5
   0   4 -26 250.927 43.5839   2
   0  -4 -26 342.317 49.2897   4
   0  -4 -26 277.140 58.0051   3
   0   4 -26 322.420 52.8350   3
   0  -4  26 248.577 45.3921   6
   0   4  26 239.495 43.9164   6
   0   4  28 475.285 65.3914   6
   0  -4  28 535.016 69.3139   6
   0   4  28 583.763 65.6437   5
   0   4 -28 523.941 67.9078   2
   0   4 -28 473.306 70.4014   3
   0  -4 -28 520.652 68.7831   4
   0  -4 -28 549.144 84.0953   3
   0  -5  -1 59.5797 20.9379   4
   0  -5   1 30.9429 15.0289   5
   0  -5  -1 53.8803 20.7499   5
   0  -5   1 17.1584 13.7212   6
   0   5  -1 49.7539 19.2261   3
   0  -5   3 1776.65 197.154   6
   0  -5   3 1949.60 193.911   5
   0  -5  -3 1449.55 194.374   3
   0   5  -3 1737.37 188.737   3
   0  -5  -3 1693.50 198.833   4
   0   5  -5 920.704 81.1486   1
   0   5  -5 684.148 80.9897   1
   0  -5   5 1308.54 82.9882   1
   0   5   5 1120.75 106.342   6
   0  -5   5 1116.79 113.442   6
   0   5   5 1493.20 118.044   2
   0  -5  -5 1268.51 116.482   4
   0  -5  -5 1157.80 114.692   3
   0   5  -5 1250.66 98.9116   4
   0   5  -5 1326.58 104.213   3
   0  -5   7 953.787 99.3171   1
   0   5   7 807.408 110.336   6
   0  -5   7 1088.90 122.071   6
   0  -5   7 727.712 105.667   5
   0   5   7 740.116 105.148   2
   0   5  -7 1156.88 111.576   3
   0   5  -7 812.101 99.9195   1
   0   5  -7 990.765 98.4909   1
   0  -5   7 953.251 98.8554   1
   0   5   9 504.376 58.8551   1
   0   5   9 600.815 73.2656   6
   0  -5   9 670.155 80.9285   6
   0   5   9 663.101 75.0219   5
   0  -5   9 582.439 70.6881   5
   0   5   9 537.135 66.3311   2
   0  -5  -9 494.755 81.0164   4
   0   5  -9 541.295 62.7667   4
   0   5  -9 662.193 72.3216   3
   0   5  -9 674.876 69.4982   1
   0  -5  -9 531.248 60.5770   1
   0  -5  -9 635.750 60.4123   1
   0   5  11 637.377 68.1673   1
   0   5 -11 433.638 68.7765   1
   0  -5  11 515.784 73.8240   1
   0   5  11 561.163 71.3407   6
   0  -5  11 722.087 83.6834   6
   0  -5  11 505.366 70.8239   5
   0   5  11 637.679 76.4064   5
   0   5  11 671.851 68.6619   2
   0  -5 -11 676.559 94.2187   4
   0   5 -11 486.485 60.0725   4
   0  -5 -11 572.339 78.4481   3
   0   5 -11 620.839 73.9816   3
   0   5  13 443.893 64.8020   6
   0  -5  13 561.058 74.8809   6
   0   5  13 625.876 74.0079   5
   0  -5 -13 474.485 82.8374   4
   0   5 -13 678.207 76.3670   3
   0  -5 -13 558.805 75.9225   3
   0  -5 -13 569.992 68.1966   1
   0   5  13 570.270 70.3537   1
   0  -5  15 181.036 33.0667   5
   0   5  15 181.358 29.9055   6
   0  -5  15 194.570 38.5140   6
   0  -5 -15 113.420 38.3138   4
   0   5  15 249.989 39.2757   5
   0   5 -15 188.084 42.6626   2
   0   5 -15 251.101 44.1577   3
   0  -5 -15 153.687 35.3540   3
   0  -5  17 31.2069 15.2426   5
   0  -5 -17 58.9974 27.1033   4
   0   5  17 28.0130 14.3334   5
   0   5  17 17.0966 10.0692   6
   0  -5  17 8.66938 11.7006   6
   0   5 -17 18.0329 15.5623   2
   0  -5 -17 17.1178 11.5578   3
   0   5 -17 51.0836 23.4984   3
   0   5 -19 768.122 102.509   3
   0  -5 -19 703.470 92.9329   3
   0  -5  19 673.120 92.9854   6
   0  -5 -19 732.885 99.3296   4
   0   5  21 136.097 28.0038   6
   0   5 -21 198.441 33.9317   2
   0   5 -21 153.308 39.6647   3
   0  -5 -21 152.544 33.9086   3
   0   5  21 128.718 30.6875   5
   0  -5 -21 112.291 31.8282   4
   0   5  23-6.55731 11.2325   6
   0  -5  23 8.77592 11.6408   6
   0   5 -23 18.7678 11.7346   2
   0   5 -23-11.1112 12.0307   3
   0   5  23 26.4128 12.3809   5
   0  -5 -23 8.10854 8.80933   4
   0   5 -25 5.77331 7.62818   2
   0  -5  25 8.09996 12.3561   6
   0   5  25-7.00616 10.6879   6
   0   5  25-5.49084 7.25514   5
   0   5 -25 9.08508 12.0022   3
   0  -5 -25 10.3586 7.90188   3
   0  -5 -27 10.1907 11.0101   3
   0   5 -27 5.40580 10.9268   2
   0  -6   0 57965.5 6238.29   5
   0   6   0 64119.7 6238.57   3
   0   6   2 704.339 96.0786   2
   0  -6   2 615.588 77.0622   5
   0  -6   2 480.273 75.8104   6
   0   6  -2 664.057 75.7307   4
   0   6  -2 548.888 74.6475   3
   0   6   4 2426.19 257.356   6
   0  -6   4 2638.27 260.319   5
   0   6   4 3049.93 271.061   2
   0  -6  -4 2072.23 260.581   4
   0   6  -4 2317.49 252.800   4
   0   6  -4 2425.19 256.312   3
   0  -6   6 104.526 25.2904   5
   0   6   6 81.4879 23.4404   6
   0  -6   6 134.690 29.0490   6
   0  -6  -6 75.4579 23.3075   4
   0  -6  -6 118.525 30.2560   3
   0   6  -6 141.184 23.0538   4
   0   6  -6 66.1624 18.4669   3
   0   6  -8 44.4715 14.1517   1
   0  -6   8 182.489 34.4750   6
   0   6   8 162.240 28.7305   6
   0  -6   8 80.1055 23.0629   5
   0   6   8 150.051 26.5010   2
   0  -6  -8 117.278 30.6448   4
   0   6   8 156.186 28.6720   5
   0   6  -8 158.921 24.5424   4
   0  -6  -8 71.8192 25.4954   3
   0   6  10 32659.6 3416.05   6
   0   6  10 37891.4 3419.62   5
   0  -6  10 36677.2 3418.53   5
   0  -6 -10 37811.4 3433.50   4
   0  -6 -10 34984.2 3426.79   3
   0   6 -10 31158.6 3408.72   1
   0  -6  12 5796.23 615.204   5
   0  -6 -12 5726.57 628.221   4
   0  -6 -12 5693.72 621.480   3
   0  -6  12 6602.97 623.070   6
   0   6  12 5859.52 612.780   6
   0  -6 -14 6095.04 672.734   4
   0  -6  14 6781.17 665.274   6
   0   6  14 6609.19 655.741   6
   0  -6 -14 5894.99 664.694   3
   0  -6  14 7144.70 661.246   5
   0   6  14 6742.45 661.096   5
   0   6  16 111.190 21.8735   6
   0  -6  16 138.817 29.3639   6
   0   6 -16 182.136 36.2873   2
   0  -6 -16 91.5758 30.0302   4
   0   6  16 140.626 27.8974   5
   0  -6  18-14.7137 12.5528   6
   0   6  18 15.2714 8.24583   6
   0   6 -18 14.8016 12.6277   2
   0   6 -18 9.20785 12.1702   3
   0  -6 -18-8.03664 12.2653   3
   0   6  18-6.12888 6.62315   5
   0  -6 -18 9.54494 10.3030   4
   0   6  20 8305.80 870.866   5
   0  -6  20 9284.16 876.075   6
   0   6  20 8175.95 863.327   6
   0   6 -20 9662.81 884.992   3
   0  -6 -20 8461.91 876.012   3
   0   6 -20 9464.46 872.553   2
   0   6  22 4527.84 624.643   5
   0  -6 -22 7346.05 637.275   4
   0  -6 -22 7439.75 642.059   3
   0   6 -22 5174.37 635.404   3
   0   6 -22 6662.56 629.760   2
   0  -6  22 7883.64 639.102   6
   0   7  -1 18.2890 10.8585   4
   0   7  -1 14.3955 22.1802   2
   0   7   1 31.6913 24.3719   2
   0   7  -1 45.0413 15.7958   3
   0  -7   3 868.373 102.526   5
   0   7   3 801.459 100.712   6
   0  -7   3 913.861 105.954   6
   0   7   3 877.872 106.486   2
   0   7  -3 1216.15 149.315   2
   0   7  -3 736.207 98.3554   4
   0   7  -3 957.246 100.651   3
   0   7   5 494.945 73.8812   6
   0  -7   5 612.339 81.7225   6
   0   7   5 691.896 79.4211   2
   0   7  -5 696.606 120.438   2
   0   7  -5 692.460 76.1957   3
   0  -7   7 141.102 28.8483   6
   0  -7   7 72.9491 20.6291   5
   0   7   7 89.1347 21.7226   6
   0   7   7 54.4475 20.2301   2
   0   7   7 47.4638 15.8740   5
   0  -7  -7 136.840 27.8489   4
   0   7  -7 131.727 23.7950   3
   0   7  -7 194.226 60.0264   2
   0  -7   9 142.618 28.4974   5
   0  -7   9 114.717 27.6620   6
   0  -7  -9 89.1823 25.1560   4
   0   7   9 115.156 22.5200   5
   0  -7  -9 87.9482 28.0728   3
   0   7  -9 115.995 22.0376   3
   0   7 -11 217.034 54.3908   2
   0   7  11 249.935 37.4595   6
   0  -7  11 329.023 45.7356   6
   0   7  11 246.817 37.2841   5
   0  -7 -11 311.188 47.5229   4
   0  -7 -11 169.072 40.4281   3
   0   7 -11 228.511 38.0922   3
   0   7  13 839.280 92.9002   5
   0   7 -13 1157.78 117.523   2
   0  -7 -13 864.587 102.676   4
   0   7 -13 905.817 97.5938   3
   0  -7 -13 563.901 94.1963   3
   0   7  13 766.007 91.3490   6
   0  -7  13 698.312 95.2937   6
   0   7 -15 57.6904 22.3085   2
   0   7  15 49.4565 15.3944   5
   0  -7  15 70.5244 18.2865   6
   0   7  15 27.5962 11.4920   6
   0  -7 -15 82.4958 21.9451   3
   0   7 -15 50.4145 20.3911   3
   0   7 -17 81.7794 21.9937   2
   0   7  17 104.990 22.3675   5
   0  -7 -17 23.9441 15.3871   4
   0   7 -17 64.2242 23.2127   3
   0   7 -19 259.105 45.4726   3
   0   8   0 19802.8 1996.44   6
   0   8   0 23149.0 2000.35   4
   0   8   0 18931.0 1992.86   3
   0   8  -2 452.103 73.0221   2
   0   8   2 380.740 62.1038   2
   0   8   2 422.105 58.5975   6
   0   8  -2 426.181 55.9612   3
   0   8   2 425.436 57.2172   3
   0   8   4 2120.44 201.633   5
   0   8   4 1763.91 203.303   2
   0   8  -4 2412.77 235.817   2
   0   8   4 1837.29 202.609   6
   0   8  -4 1820.60 200.388   3
   0   8   6 366.351 57.8229   6
   0  -8   6 561.835 67.3368   6
   0   8   6 509.380 58.5153   5
   0   8  -6 427.504 81.2067   2
   0   8  -6 464.152 58.0964   3
   0   8   8 7.82613 6.69471   5
   0   8   8 4.94194 7.55710   6
   0   8  -8-14.8228 19.5877   2
   0   8  -8 4.35472 7.44571   3
   0  -8  10 14534.3 1432.00   6
   0   8  10 13330.7 1425.23   6
   0   8 -10 15197.6 1427.94   3
   0   8  10 13951.6 1424.39   5
   0   8  12 2628.89 292.038   5
   0   8 -12 3283.60 300.019   3
   0  -8  12 2971.34 299.792   6
   0  -8 -14 2808.06 355.280   4
   0   8 -14 4489.34 364.446   3
   0   8 -16 259.794 44.4090   3
   0   9  -1 39.4245 15.1547   2
   0   9   1 25.1315 11.0095   6
   0   9  -1 5.50982 6.24249   6
   0   9   3 242.954 33.4451   5
   0   9  -3 263.012 42.7179   2
   0   9   3 179.040 32.2305   6
   0   9   5 346.628 44.3895   5
   1   0   0 6.60839 10.0800   3
  -1   0   0-5.73767 10.7188   3
   1   0   0 5.32493 7.03419   6
  -1   0   0 6.38230 9.73514   5
  -1   0   0-5.12195 6.76607   6
   1   0   0-7.45647 15.0458   2
  -1   0   0-6.93364 9.15920   2
   1   0   0-5.87794 8.96584   5
   1   0   0 6.78662 10.3518   4
  -1   0   0 7.07092 12.0585   4
  -1   0   0-10.3029 13.6099   1
   1   0   0 20.1744 15.3862   1
   1   0   0-9.96681 13.1659   1
   1   0  -2-9.02802 11.9316   1
   1   0   2-9.93141 13.1244   1
  -1   0  -2-10.6029 11.4421   1
  -1   0  -2 8.19112 12.4997   1
  -1   0   2 10.6062 18.0913   1
   1   0   2-9.06720 11.9834   1
   1   0  -2 11.4515 17.4712   1
  -1   0   2 4.21627 7.88554   6
   1   0  -2 3.69723 6.31638   6
   1   0   2 5.44002 10.1696   6
  -1   0  -2-4.92323 6.51434   5
   1   0   2 19.6317 10.5937   5
  -1   0  -2 6.06659 9.26115   6
  -1   0   2-7.97752 14.9078   2
   1   0  -2-8.92367 16.6748   2
   1   0   2-6.67683 12.4788   2
  -1   0  -2-6.88657 10.5110   2
   1   0  -2-6.55989 10.0130   5
  -1   0   2 15.9198 10.5215   5
   1   0  -2-6.61852 10.1024   4
  -1   0  -2 42.7139 17.1732   4
  -1   0   2 7.58833 11.5807   4
   1   0   2-6.62580 8.76056   4
  -1   0  -2 11.2867 9.63132   3
   1   0  -2 8.73669 11.5470   3
  -1   0   2 7.84604 11.9736   3
   1   0  -4-10.0889 15.3904   1
  -1   0   4 12.0205 18.3365   1
   1   0   4 11.2872 17.2180   1
  -1   0  -4 12.1376 20.7003   1
  -1   0   4-12.2405 18.6720   1
   1   0   4 10.7460 16.3926   1
  -1   0  -4-10.5727 13.9681   1
   1   0  -4-13.0476 19.9031   1
  -1   0  -4-7.54319 9.96695   6
  -1   0   4 5.59355 6.03743   6
   1   0  -4-4.97911 10.0495   6
   1   0   4 5.23048 8.92283   5
  -1   0  -4 5.98308 9.12903   5
  -1   0   4 8.21659 14.0141   2
   1   0  -4 31.0135 15.7701   2
   1   0   4 6.67813 11.3909   2
  -1   0  -4 6.32815 11.8240   2
  -1   0   4-7.28298 13.6075   4
  -1   0   4-9.34686 12.3490   5
   1   0  -4 7.65636 10.1164   5
   1   0   4 6.97331 10.6390   4
  -1   0  -4 11.5935 7.66078   3
  -1   0   4-10.4747 11.3000   3
   1   0   4-5.65840 7.47812   3
  -1   0  -6 37.9223 27.2690   1
   1   0  -6-10.3305 15.7595   1
  -1   0   6-11.2358 19.1628   1
   1   0  -6 12.3487 18.8375   1
   1   0   6 11.2337 24.2338   1
  -1   0   6-7.25408 11.0679   6
  -1   0  -6 18.7599 15.9983   6
   1   0  -6 13.6035 13.7271   6
   1   0   6 6.13277 8.10549   5
  -1   0  -6 6.34119 13.6813   2
   1   0   6-6.70808 12.5343   2
   1   0  -6-9.24762 18.6618   5
   1   0   6 5.21213 11.2463   5
  -1   0   6 7.31246 11.1570   4
  -1   0   6-11.1985 17.0833   5
   1   0  -6-8.03341 10.6151   4
  -1   0  -6 24.6338 14.0056   4
   1   0   6-7.55262 9.98023   4
   1   0  -6-15.8360 17.0821   3
   1   0   6-6.37617 9.72927   3
  -1   0   6 13.6330 14.7064   3
  -1   0  -6 10.9062 14.4091   3
  -1   0   8-7.29528 9.64501   2
   1   0   8 12.3564 18.8516   1
  -1   0   8-11.9152 18.1787   1
  -1   0  -8-10.8582 20.2884   1
   1   0  -8 14.0469 18.5597   1
  -1   0   8 22.6175 21.1299   1
   1   0   8-16.5375 21.8490   6
   1   0   8 7.57077 12.9170   5
  -1   0  -8 6.52932 13.1809   2
   1   0   8-6.93026 9.16326   2
   1   0  -8 11.1761 17.0516   2
   1   0   8 6.25565 9.55014   5
  -1   0   8 27.8514 14.0553   4
   1   0  -8-10.1244 13.3798   4
  -1   0   8 12.5135 25.2529   5
  -1   0  -8-9.38580 10.1310   4
   1   0  -8 18.9544 20.4473   3
  -1   0  -8 16.9127 18.2458   3
   1   0  10-13.6867 14.7697   1
  -1   0 -10-17.2114 18.5697   1
  -1   0  10-13.4241 17.7392   1
   1   0 -10 14.3726 24.5150   1
  -1   0  10-10.3117 13.6298   6
   1   0  10 18.0383 27.5183   6
  -1   0 -10 6.61603 12.3688   2
   1   0 -10-11.2153 20.9570   2
   1   0  10-6.82679 9.03065   2
   1   0 -10 16.0695 17.3386   1
  -1   0  10-12.2914 18.7543   1
   1   0  10-14.9399 22.7931   1
  -1   0 -10-12.2088 16.1345   1
  -1   0  10 12.6678 16.7405   5
   1   0 -10 11.9209 18.1895   4
   1   0  10-8.38621 12.8006   5
  -1   0 -10-11.0141 16.8067   4
   1   0 -10-20.0589 26.5014   3
  -1   0 -10-21.5747 16.4611   3
   1   0  12-15.8553 12.0938   1
   1   0 -12 16.7958 12.8111   1
  -1   0 -12-18.5406 19.9981   1
  -1   0  12-14.8190 19.5764   1
   1   0  12-15.6583 20.6850   6
  -1   0  12 10.5081 11.3354   6
   1   0  12-7.72021 13.1672   2
   1   0 -12 10.6243 18.1194   2
   1   0 -12 17.4102 13.2796   1
  -1   0  12-13.1015 9.99401   1
  -1   0 -12-13.8487 21.1246   1
  -1   0  12-11.8657 15.6754   5
   1   0  12 9.49434 16.1925   5
   1   0 -12-12.9139 13.9299   4
  -1   0 -12 12.7539 19.4547   4
   1   0 -12 19.4002 20.9253   3
  -1   0 -12-21.5463 23.2398   3
   1   0  14 17.3253 13.2205   1
  -1   0 -14-18.3846 19.8337   1
  -1   0  14-10.0215 10.8175   6
   1   0  14 12.8985 17.0440   6
   1   0  14 16.9455 12.9309   2
   1   0 -14-9.71800 14.8294   2
   1   0 -14 17.4154 26.5675   1
  -1   0 -14-14.6862 22.4053   1
   1   0  14-16.4385 17.7353   1
  -1   0  14 13.4078 17.7165   1
   1   0 -14 12.8588 19.6185   4
  -1   0  14 10.6273 11.4704   5
   1   0  14 8.40029 9.07068   5
  -1   0 -14 13.4754 17.8058   4
  -1   0 -14-18.4971 19.9550   3
   1   0 -14 17.7631 23.4684   3
   1   0 -16 16.2893 32.8691   1
  -1   0 -16-13.3905 17.6895   1
   1   0 -16 8.61851 13.1475   2
   1   0  16 7.58421 10.0204   2
   1   0  16-10.5936 11.4276   6
  -1   0  16-9.22598 9.95278   6
  -1   0 -16-11.7153 15.4768   4
  -1   0  16-9.39642 14.3339   5
   1   0  16 7.41855 11.3174   5
  -1   0  16 14.6160 19.3082   1
  -1   0 -16-17.1655 26.1836   1
   1   0 -16 16.5317 17.8316   1
   1   0  16 15.2469 16.4459   1
  -1   0 -16-15.9531 24.3343   3
   1   0  18-13.7743 18.1979   1
  -1   0  18-10.7290 16.3680   1
   1   0 -18 14.6194 19.3141   1
  -1   0 -18-12.0062 18.3157   1
   1   0 -18-7.70272 14.3929   2
  -1   0  18-8.41420 14.3524   6
   1   0  18-8.68843 11.4811   6
  -1   0  18-8.32322 8.98228   5
   1   0 -18 22.7405 19.3927   4
  -1   0 -18 9.97019 13.1738   4
   1   0  18-6.72044 11.4648   5
   1   0  18 13.4074 17.7133   1
   1   0 -18-14.4902 22.1042   1
  -1   0  18-13.5281 17.8727   1
  -1   0 -18 15.5136 20.4951   1
  -1   0 -18 13.7260 20.9387   3
   1   0  20-12.0514 15.9195   1
   1   0 -20-12.9278 13.9435   1
  -1   0  20-8.99291 11.8794   1
   1   0 -20 6.92480 10.5626   2
   1   0  20 7.44076 9.82905   6
  -1   0  20 7.63491 13.0203   6
   1   0 -20-10.3219 15.7442   4
  -1   0  20 7.34941 9.70838   5
  -1   0 -20-8.66965 11.4524   4
   1   0  20-5.97824 7.89713   5
  -1   0  20 12.1230 18.4914   1
   1   0  20-11.5275 15.2275   1
  -1   0 -20 11.8701 22.1748   3
  -1   0  22 7.93550 13.5329   1
   1   0  22 10.8451 16.5423   1
   1   0 -22 11.3293 12.2194   1
  -1   0 -22-9.44638 12.4783   1
   1   0 -22-6.30998 12.7323   2
  -1   0  22-6.86738 9.07159   6
   1   0 -22 9.17790 13.9992   4
   1   0  22 5.39191 9.19516   5
  -1   0 -22 7.86557 11.9975   4
  -1   0 -22-5.03070 7.67345   2
   1   0  22-9.94088 13.1315   1
   1   0 -22-11.1787 14.7667   1
  -1   0 -22-12.4466 18.9849   1
  -1   0  22 10.8971 14.3946   1
   1   0 -22-10.5874 13.9856   3
   1   0  24-5.95258 7.86588   6
  -1   0  24-6.23997 10.6434   6
  -1   0  24 6.09222 8.05029   5
   1   0  24 4.92840 5.31966   5
  -1   0 -24-7.38683 15.9357   4
   1   0 -24-8.23867 12.5683   4
   1   0 -24 5.73377 12.3702   2
   1   0 -24 10.1878 10.9901   1
   1   0  24-9.46793 10.2139   1
  -1   0  24-7.17885 9.48528   1
  -1   0 -24 8.73893 14.9044   1
  -1   0 -24-9.11652 9.83493   3
   1   0 -24-9.36848 12.3772   3
  -1   0 -26-6.79256 10.3610   4
   1   0 -26 7.34420 9.70166   4
   1   0 -26-8.25049 6.29269   3
  -1   0 -26-8.26287 10.9152   3
   1   0  26 10.9167 10.1971   6
  -1   0  26-5.70289 8.69898   6
   1   0  28 4.34717 5.74303   5
  -1   0 -28 6.55842 7.07414   4
  -1   0  28-5.05384 6.67644   5
   1   0 -28 7.25747 7.82806   3
  -1   0 -28-7.46038 9.85523   3
  -1   0  28-5.24557 5.65827   6
   1   0  28 5.05632 6.67971   6
   1   0  30 4.19832 7.16909   5
  -1   0  30-4.63726 7.91675   5
   1   0 -30-6.42564 6.94023   3
  -1   0 -30-6.69386 8.85001   3
   1   0  30-4.57360 8.55198   6
  -1   0  30-4.80863 5.19947   6
  -1   0  32 4.45142 5.88018   6
  -1   0  32-4.31765 6.58580   5
  -1   1  33 1153.67 124.827   6
  -1   1  31 1337.65 159.332   6
   1  -1  31 1650.69 161.252   6
  -1  -1 -31 1591.95 166.149   4
  -1   1  31 1494.23 159.686   5
  -1  -1 -29 4783.73 432.864   4
  -1  -1 -29 4120.68 433.726   3
  -1   1  29 3983.95 423.084   5
  -1   1  29 4155.86 424.541   6
   1  -1  29 4241.97 425.335   6
   1  -1  27 16529.0 1669.17   5
  -1   1  27 17175.2 1668.35   5
  -1  -1 -27 18402.7 1677.26   4
   1   1 -27 14452.6 1674.25   3
  -1  -1 -27 17729.1 1682.36   3
   1  -1  27 18184.1 1671.35   6
  -1   1  27 16785.6 1669.07   6
   1  -1  25 6845.91 671.322   5
  -1   1  25 7059.29 669.906   5
  -1  -1 -25 7269.34 679.097   4
   1  -1  25 7161.90 673.065   6
  -1   1  25 6162.64 668.673   6
   1   1 -25 6126.23 677.320   3
  -1  -1 -25 6717.41 683.883   3
   1   1 -25 6385.96 671.358   2
   1  -1  23 760.194 97.8306   1
   1  -1  23 570.537 79.1107   6
  -1   1  23 636.014 77.8517   5
   1   1 -23 502.221 78.5154   2
   1   1 -23 748.811 87.6020   4
  -1  -1 -23 758.958 86.7168   4
   1   1 -23 497.878 83.6534   3
  -1  -1 -23 903.355 99.9213   3
  -1  -1 -23 511.883 80.9789   1
   1   1 -23 694.963 90.4147   1
   1  -1  23 669.019 86.4872   1
  -1  -1 -21 299.803 52.6821   1
  -1   1  21 328.780 48.0708   1
   1  -1  21 273.797 58.8929   1
   1   1 -21 184.016 55.1820   1
   1   1 -21 283.157 48.2661   2
   1  -1  21 327.627 49.8527   6
  -1   1  21 310.860 44.7197   6
   1   1 -21 233.231 48.0251   4
   1  -1  21 281.058 44.3309   5
  -1  -1 -21 335.219 52.5785   4
  -1   1  21 285.286 44.1515   5
   1   1 -21 368.557 58.9499   1
  -1  -1 -21 404.615 69.8572   1
  -1   1  21 321.683 60.6624   1
  -1  -1 -21 211.788 52.2160   3
   1   1 -21 260.102 51.3349   3
   1  -1  19 29595.1 2513.31   6
   1  -1  19 29069.1 2506.06   5
  -1   1  19 25077.1 2504.28   5
  -1  -1 -19 23256.8 2490.33   2
   1   1 -19 24629.4 2509.49   2
  -1  -1 -19 27595.2 2515.86   4
  -1  -1 -19 27669.3 2535.36   3
   1   1 -19 22603.8 2514.71   3
  -1  -1 -19 26356.0 2535.13   1
   1   1 -19 27790.0 2527.30   1
   1  -1  19 23792.6 2516.69   1
  -1  -1 -19 26482.8 2515.94   1
   1   1 -19 25300.4 2534.40   1
   1  -1  17 43732.7 4133.00   1
   1   1 -17 42037.1 4134.21   1
  -1  -1 -17 39829.4 4140.55   1
   1   1 -17 36683.7 4142.22   1
  -1   1  17 41021.2 4118.97   1
   1  -1  17 41606.8 4134.35   1
   1  -1  17 46477.3 4123.15   6
  -1   1  17 37889.6 4109.93   6
  -1   1  17 46373.9 4116.50   5
   1  -1  17 48261.0 4114.89   5
  -1  -1 -17 42894.8 4098.79   2
  -1  -1 -17 34266.9 4098.77   2
   1   1 -17 48333.5 4126.29   2
   1   1 -17 41586.8 4120.44   4
  -1  -1 -17 51917.8 4130.53   4
  -1  -1 -17 54023.0 4156.03   3
   1   1 -17 34642.4 4125.27   3
   1  -1  17 44949.6 4123.41   2
  -1  -1 -15 60897.8 7712.09   1
   1   1 -15 67298.4 7724.09   1
  -1   1  15 67431.2 7718.41   1
  -1   1  15 83985.3 7713.83   1
  -1  -1 -15 65203.0 7723.18   1
   1  -1  15 74802.0 7723.36   1
   1  -1  15 68521.6 7721.31   1
   1  -1  15 109932. 7724.56   6
  -1   1  15 89536.8 7704.55   6
  -1   1  15 98628.9 7714.02   5
   1  -1  15 97853.1 7705.81   5
  -1  -1 -15 61700.0 7686.89   2
   1   1 -15 106281. 7727.90   2
  -1  -1 -15 113855. 7731.14   4
   1   1 -15 61973.4 7702.22   4
   1   1 -15 90006.5 7732.51   3
  -1  -1 -15 108632. 7756.89   3
   1  -1  15 71431.5 7710.10   2
  -1   1  13 368.951 73.9898   1
  -1  -1 -13 494.313 85.6552   1
   1   1 -13 624.632 104.437   1
  -1   1  13 418.297 71.0281   6
   1  -1  13 461.033 82.8496   6
   1  -1  13 513.930 71.9187   5
  -1   1  13 723.721 88.9270   5
  -1  -1 -13 921.785 105.656   4
   1   1 -13 436.014 74.4776   4
   1   1 -13 497.338 91.8885   3
   1  -1  13 330.500 82.8242   1
  -1   1  13 443.655 84.5622   1
   1   1 -13 456.747 88.5078   1
   1  -1  13 360.868 74.0788   2
   1   1 -13 649.257 99.1770   2
  -1  -1 -13 633.573 66.3683   2
   1  -1  11 665.100 120.306   1
  -1  -1 -11 841.292 116.184   1
   1   1 -11 797.969 122.973   1
  -1  -1 -11 1094.82 136.020   1
  -1   1  11 711.351 112.436   1
   1   1 -11 984.175 134.493   1
   1  -1  11 738.426 123.306   1
  -1   1  11 1076.29 118.726   6
   1  -1  11 724.675 103.454   5
  -1   1  11 1010.25 122.989   5
  -1   1  11 911.206 99.1178   2
   1   1 -11 874.944 106.812   4
  -1  -1 -11 919.519 132.924   4
   1   1 -11 974.868 142.044   3
   1  -1  11 830.369 114.631   2
   1  -1   9 72240.7 7148.69   1
   1  -1   9 70135.4 7152.02   6
  -1   1   9 88375.0 7144.89   6
   1  -1   9 64774.0 7119.80   5
  -1  -1  -9 77066.6 7116.25   2
   1   1  -9 64331.3 7155.83   2
  -1   1   9 69045.0 7116.66   2
  -1  -1  -9 58377.5 7154.27   4
   1   1  -9 78441.4 7118.97   4
   1   1  -9 83933.6 7190.44   3
  -1  -1  -9 71894.9 7178.36   3
  -1   1   9 81369.7 7142.32   1
   1   1  -9 71946.0 7149.19   1
  -1  -1  -9 78600.9 7149.45   1
  -1   1   9 63288.0 7135.04   1
   1   1  -9 78825.8 7142.72   1
  -1   1   7 42023.1 4500.43   1
   1  -1   7 46831.6 4506.81   1
   1   1  -7 52641.1 4508.00   1
   1   1  -7 42548.6 4510.52   1
  -1  -1  -7 50690.9 4514.30   1
   1  -1   7 50403.3 4512.34   1
  -1   1   7 33377.9 4498.03   6
   1  -1   7 43747.7 4518.02   6
   1  -1   7 50398.3 4484.91   5
  -1   1   7 54287.5 4538.25   5
   1   1  -7 45151.6 4532.22   2
  -1  -1  -7 50235.0 4487.78   2
  -1   1   7 44713.3 4487.20   2
  -1  -1  -7 27072.9 4515.06   4
  -1  -1  -7 40570.3 4529.82   3
   1   1  -7 57731.1 4578.15   3
   1  -1   7 47995.0 4504.94   2
  -1   1   5 632680. 64587.9   1
   1   1  -5 577681. 64600.3   1
   1  -1   5 679653. 64591.3   1
   1   1  -5 697532. 64590.0   1
  -1   1   5 686176. 64591.6   1
  -1  -1  -5 645746. 64593.1   1
   1  -1   5 692225. 64603.8   6
   1   1  -5 690427. 64585.4   6
  -1   1   5 659473. 64577.9   6
  -1   1   5 718343. 64623.9   5
   1   1  -5 654108. 64586.3   5
  -1  -1  -5 621752. 64597.1   5
   1   1  -5 686178. 64620.6   2
  -1   1   5 659019. 64577.3   2
   1  -1   5 665621. 64582.6   4
  -1  -1  -5 660019. 64615.3   4
  -1   1   5 658544. 64592.4   4
   1   1  -5 779868. 64661.9   3
  -1  -1  -5 688614. 64605.0   3
   1  -1   5 650725. 64588.7   3
   1  -1   5 638096. 64591.7   2
  -1   1   3 1700.50 159.362   1
   1  -1   3 1336.43 155.375   1
   1   1  -3 1479.20 157.830   1
  -1  -1  -3 317.403 134.110   1
   1  -1   3 516.912 136.821   1
  -1  -1  -3 1481.31 152.895   1
  -1  -1  -3 1302.37 153.955   6
   1  -1   3 1620.45 158.186   6
   1   1  -3 1199.63 145.328   6
  -1   1   3 1270.60 175.779   5
  -1  -1  -3 1428.82 155.201   5
   1   1  -3 1311.11 149.387   5
  -1   1   3 1395.13 145.317   2
  -1  -1  -3 1482.97 151.799   2
   1  -1   3 1377.10 150.296   4
  -1  -1  -3 1312.00 168.384   4
  -1   1   3 1486.81 159.957   4
   1   1  -3 1195.39 132.561   4
  -1  -1  -3 1573.44 141.637   3
  -1   1   3 1014.80 148.441   3
   1   1  -3 884.760 177.778   3
   1  -1   3 1561.28 157.407   2
   1   1  -1 29447.6 2740.10   1
   1  -1   1 29035.3 2733.20   1
  -1  -1  -1 24631.7 2734.73   1
  -1  -1  -1 26249.3 2735.22   1
   1   1  -1 32365.4 2742.38   1
   1  -1   1 28010.8 2732.17   1
  -1   1   1 29830.2 2736.71   1
   1   1  -1 28956.9 2735.97   6
   1  -1   1 29443.3 2727.14   6
   1   1  -1 28828.3 2735.60   5
   1  -1   1 32532.3 2721.61   5
  -1   1   1 16301.2 2737.71   5
  -1  -1  -1 30197.3 2742.12   2
  -1  -1  -1 33413.6 2746.20   4
   1   1  -1 28420.8 2722.31   4
   1  -1   1 30688.8 2741.21   4
  -1   1   1 23196.5 2737.24   3
   1   1  -1 12551.5 2733.05   3
  -1   1   1 27745.5 2731.86   2
   1   1   1 26829.3 2766.78   1
   1  -1  -1 31574.6 2768.67   1
   1  -1  -1 30073.4 2766.58   1
  -1  -1   1 23555.5 2764.81   1
   1   1   1 26271.8 2767.29   1
  -1   1  -1 24213.5 2757.83   1
  -1   1  -1 30689.7 2759.63   6
  -1  -1   1 30949.8 2771.71   6
   1  -1  -1 39592.6 2780.53   5
  -1   1  -1 35771.4 2763.22   5
   1   1   1 30371.1 2769.38   2
  -1  -1   1 27563.4 2770.44   2
   1   1   1 28544.3 2759.86   4
  -1  -1   1 31791.6 2760.02   4
  -1   1  -1 36505.3 2778.38   4
   1  -1  -1 30905.4 2766.12   2
  -1  -1   1 30887.2 2749.42   3
  -1   1  -1 26039.5 2764.04   2
  -1  -1   3 1084.48 162.857   1
  -1  -1   3 1357.64 156.311   1
  -1   1  -3 1376.34 156.236   1
   1  -1  -3 1292.49 155.078   1
   1  -1  -3 1417.26 149.970   1
   1   1   3 1278.10 150.862   1
  -1   1  -3 1751.93 167.600   6
   1   1   3 1371.70 156.970   6
  -1  -1   3 1037.72 148.903   6
  -1  -1   3 1286.97 154.671   5
   1   1   3 1273.14 149.542   5
   1  -1  -3 1250.70 163.573   5
   1   1   3 1086.42 141.852   2
  -1  -1   3 1283.26 157.646   2
   1   1   3 1340.84 157.892   4
  -1  -1   3 1138.77 133.244   4
  -1  -1   3 1818.14 169.663   3
   1  -1  -3 980.537 154.942   3
   1   1   3 1175.14 156.637   3
   1  -1  -3 1628.76 150.062   2
   1  -1  -5 745888. 65958.8   1
  -1  -1   5 711519. 65962.6   1
  -1   1  -5 665896. 65959.6   1
   1   1   5 696142. 65958.2   1
  -1  -1   5 666459. 65957.8   1
   1   1   5 683916. 65956.0   1
  -1   1  -5 688851. 65957.5   1
  -1   1  -5 607756. 65973.7   6
  -1  -1   5 658871. 65956.2   6
   1   1   5 598318. 65953.4   6
  -1  -1   5 665414. 65956.0   5
   1   1   5 640588. 65949.4   5
  -1  -1   5 634104. 65959.4   2
   1   1   5 706394. 65940.3   2
  -1   1  -5 702836. 65947.3   4
   1  -1  -5 653646. 65959.3   4
   1   1   5 706737. 65987.0   3
  -1  -1   5 606197. 65989.5   3
  -1   1  -5 690101. 65960.8   2
   1  -1  -5 699620. 65942.6   2
  -1   1  -5 712777. 65953.6   3
   1  -1  -7 50994.9 4839.95   1
   1   1   7 46173.7 4841.28   1
   1  -1  -7 46709.5 4839.76   1
  -1  -1   7 48069.6 4839.42   1
  -1   1  -7 45163.6 4845.80   1
  -1  -1   7 47150.6 4841.56   1
   1   1   7 53076.8 4840.73   1
  -1   1  -7 46313.5 4839.27   1
   1  -1  -7 48155.1 4823.47   6
   1   1   7 54155.6 4834.85   6
  -1  -1   7 46144.0 4836.32   6
  -1   1  -7 47109.2 4820.57   5
  -1  -1   7 50727.5 4844.79   5
   1  -1  -7 52419.4 4826.96   2
   1  -1  -7 48770.7 4847.61   4
  -1  -1   7 48582.7 4819.04   4
   1   1   7 67681.9 4886.96   3
   1   1   7 50402.0 4819.03   2
  -1   1  -7 52209.3 4835.83   3
   1   1   9 74634.1 7284.65   1
  -1   1  -9 80008.2 7287.77   1
   1  -1  -9 81156.8 7291.14   1
  -1   1  -9 84901.5 7302.45   1
  -1  -1   9 68825.1 7283.02   1
   1  -1  -9 72962.9 7285.95   1
  -1  -1   9 75185.9 7284.75   1
   1   1   9 85164.3 7290.15   1
  -1  -1   9 76381.4 7279.19   6
   1  -1  -9 74986.5 7267.92   6
   1   1   9 70227.8 7270.85   6
  -1  -1   9 93555.8 7290.23   5
   1   1   9 75084.8 7274.01   5
  -1   1  -9 52014.4 7260.56   5
   1  -1  -9 76473.3 7265.85   2
   1  -1  -9 84949.2 7297.73   4
  -1   1  -9 74606.1 7266.91   4
  -1  -1   9 71906.1 7264.53   4
   1  -1  -9 85386.0 7304.71   3
   1   1   9 77438.2 7257.94   2
  -1   1  -9 75962.6 7282.89   3
  -1  -1  11 828.334 120.597   1
   1  -1 -11 625.550 121.801   1
  -1   1 -11 777.872 129.322   1
  -1  -1  11 775.490 119.894   1
   1   1  11 840.009 124.935   1
   1  -1 -11 609.488 116.187   1
  -1   1 -11 730.569 120.200   1
  -1  -1  11 1098.98 123.243   6
   1   1  11 1036.05 117.166   6
   1   1  11 823.919 109.648   5
  -1   1 -11 796.610 105.627   5
  -1  -1  11 1246.54 130.897   5
   1  -1 -11 910.221 106.816   2
  -1   1 -11 949.189 109.560   4
   1  -1 -11 1027.89 134.842   4
  -1   1 -11 1200.81 135.573   3
   1  -1 -11 777.426 132.469   3
   1   1  13 697.420 83.9176   6
   1   1  13 294.234 56.1546   2
  -1  -1  13 393.280 76.7907   1
  -1   1 -13 410.920 82.2150   1
   1   1  13 541.131 88.3776   1
   1  -1 -13 394.917 84.9080   1
   1  -1 -13 350.334 78.9936   4
  -1   1 -13 498.190 68.2923   4
  -1  -1  13 528.912 61.4771   4
   1  -1 -13 449.616 89.6107   3
  -1   1 -13 631.889 103.988   3
  -1  -1  13 447.705 77.9181   1
  -1   1 -13 483.185 91.3544   1
   1  -1 -13 331.320 81.5022   1
   1   1  13 581.750 96.1712   1
  -1   1 -15 77570.6 7376.73   1
  -1   1 -15 64431.2 7375.63   1
   1  -1 -15 90059.6 7392.80   1
   1  -1 -15 70778.1 7374.66   1
   1   1  15 65521.4 7376.31   1
   1   1  15 57828.0 7368.09   1
  -1  -1  15 86907.3 7369.18   6
   1   1  15 72869.8 7369.89   6
  -1  -1  15 85811.8 7376.34   5
   1   1  15 93871.4 7364.78   5
   1  -1 -15 64923.6 7348.90   2
  -1   1 -15 78245.0 7363.50   4
   1  -1 -15 73118.9 7376.25   4
  -1   1 -15 88614.8 7399.32   3
   1  -1 -15 79275.2 7399.08   3
   1  -1 -15 74366.5 7344.88   2
   1   1  17 39622.8 3602.50   1
   1  -1 -17 42296.2 3599.26   1
  -1  -1  17 40190.6 3591.02   1
  -1  -1  17 41831.9 3595.60   1
   1  -1 -17 38351.1 3601.73   1
  -1   1 -17 44028.3 3600.98   1
   1   1  17 42223.1 3602.93   1
   1   1  17 28934.5 3579.94   6
  -1  -1  17 29431.1 3577.41   6
  -1  -1  17 38140.4 3589.70   5
   1   1  17 27185.6 3571.88   5
   1  -1 -17 39971.1 3571.49   2
  -1   1 -17 29987.3 3579.10   4
   1  -1 -17 45593.2 3605.43   4
  -1   1 -17 24945.3 3587.94   3
   1  -1 -17 36360.0 3607.20   3
   1  -1 -17 41629.0 3562.02   2
   1   1  19 32304.6 2626.11   1
  -1  -1  19 24116.9 2604.55   6
   1   1  19 27217.9 2602.25   5
  -1  -1  19 34242.4 2620.41   5
   1  -1 -19 28120.3 2594.61   2
  -1   1 -19 26428.8 2605.34   4
   1  -1 -19 25056.6 2628.93   3
  -1   1 -19 24499.0 2619.80   3
  -1  -1  19 26014.1 2612.35   1
  -1   1 -19 22077.9 2607.88   1
   1   1  19 25351.8 2615.31   1
   1  -1 -19 24409.3 2615.93   1
   1  -1 -19 24754.7 2612.17   1
  -1   1 -19 27889.0 2619.41   1
  -1  -1  19 26036.6 2609.70   1
  -1  -1  21 211.308 48.3750   1
   1  -1 -21 360.979 59.9280   1
   1   1  21 354.872 58.4196   1
  -1   1 -21 353.911 56.9740   1
   1  -1 -21 362.651 43.6233   2
   1  -1 -21 334.491 57.8208   4
  -1  -1  21 412.977 58.9980   5
  -1   1 -21 149.261 42.5073   4
   1   1  21 268.196 46.8980   5
   1   1  21 294.018 51.0163   6
  -1  -1  21 332.959 52.0885   6
  -1   1 -21 273.701 54.3672   1
   1   1  21 256.184 54.1329   1
  -1  -1  21 343.183 57.3669   1
   1  -1 -21 227.173 53.2287   1
   1  -1 -21 374.905 68.6121   3
  -1   1 -21 265.237 54.5142   3
  -1  -1  23 784.931 93.8012   1
  -1  -1  23 642.079 87.1883   6
   1   1  23 754.711 88.3623   6
   1  -1 -23 637.275 91.7197   4
  -1   1 -23 707.136 87.6662   4
  -1   1 -23 709.423 88.3416   2
  -1   1 -23 660.259 94.1754   1
  -1  -1  23 648.522 92.4036   1
  -1   1 -23 625.857 93.3025   3
   1  -1 -23 610.517 99.6787   3
  -1  -1  25 7580.46 751.106   5
   1   1  25 7979.17 745.126   5
   1  -1 -25 7895.36 754.590   4
  -1   1 -25 7352.19 747.868   4
  -1   1 -25 7171.08 746.253   2
   1  -1 -25 7361.28 762.551   3
  -1   1 -25 6462.77 752.790   3
   1   1  25 7686.16 746.503   6
  -1  -1  25 7471.63 748.389   6
   1  -1 -27 16311.3 1729.84   4
  -1   1 -27 17083.0 1727.77   4
  -1  -1  27 19112.2 1730.54   5
   1   1  27 17048.1 1723.59   5
   1  -1 -27 17752.6 1738.24   3
  -1   1 -27 15638.3 1731.71   3
   1   1  27 19186.5 1726.52   6
  -1  -1  27 18065.1 1727.65   6
   1  -1 -29 3953.89 441.437   4
   1   1  29 4622.62 437.207   5
   1  -1 -29 4473.86 447.520   3
  -1  -1  29 4118.91 438.288   6
   1   1  29 4466.94 438.331   6
  -1  -1  31 1659.68 169.273   5
   1   1  31 1696.19 165.326   5
  -1   1 -31 1320.96 170.662   3
   1   1  31 1570.47 166.851   6
  -1  -1  31 1530.74 166.564   6
  -1  -2 -32 22.1077 12.8272   4
  -1  -2 -30 6.04559 6.83480   4
  -1   2  30 20.1483 8.93061   5
  -1  -2 -30 16.1055 12.4527   3
   1   2 -30 43.3329 16.4824   3
  -1   2  30 17.6552 9.13877   6
  -1  -2 -28 26.3425 16.1127   4
  -1   2  28 30.9501 10.4734   5
   1  -2  28 21.3209 11.0920   6
  -1   2  28 28.2195 11.6627   6
   1   2 -28 27.7071 14.2376   3
  -1  -2 -28 38.4851 20.9307   3
  -1   2  26 9.74134 9.11198   5
  -1  -2 -26 7.01546 9.27990   4
   1  -2  26-6.03493 6.52717   6
  -1   2  26 9.86583 8.42640   6
   1   2 -26 19.9217 14.3327   2
   1   2 -26-7.69218 10.1727   3
  -1  -2 -26 11.5208 15.2263   3
  -1   2  24 10.8062 9.30689   5
   1  -2  24 22.9924 11.7634   5
  -1  -2 -24 7.67488 13.1538   4
  -1   2  24 15.6838 9.85393   6
   1  -2  24 6.94798 7.60749   6
   1   2 -24 17.0008 13.0318   3
  -1  -2 -24 41.6608 28.0517   3
   1   2 -22 252.484 39.0156   2
  -1   2  22 88.9350 23.2782   6
   1  -2  22 143.670 31.5860   6
  -1  -2 -22 199.436 37.2478   4
   1  -2  22 87.2695 28.3307   5
  -1   2  22 152.034 29.1428   5
   1   2 -22 133.167 30.7896   1
  -1  -2 -22 115.033 43.7067   3
   1   2 -22 95.8800 32.2178   3
  -1  -2 -20-7.79966 5.96836   1
   1   2 -20 18.2155 27.7887   1
   1  -2  20 9.22162 15.7337   6
  -1   2  20-6.14447 8.13119   6
  -1  -2 -20 9.12809 13.9317   4
  -1   2  20 20.6586 15.7630   5
   1   2 -20-5.75120 6.22210   4
  -1  -2 -20-17.1158 13.0625   1
   1   2 -20 18.5363 15.8130   1
   1  -2  20 23.3168 13.2634   1
   1   2 -20-10.9310 8.35081   3
  -1  -2 -20-18.9750 20.4715   3
  -1   2  18 6.89173 11.7675   1
   1  -2  18-14.4949 15.6446   1
  -1  -2 -18-8.86619 13.5364   1
   1   2 -18 19.9030 26.2977   1
   1   2 -18 10.0953 13.3484   2
  -1   2  18 7.15403 10.9279   6
   1  -2  18 10.4894 13.8684   6
   1  -2  18 9.16011 12.1143   5
   1   2 -18-5.56236 8.50458   4
  -1  -2 -18 20.2599 17.2851   4
  -1   2  18 7.74514 10.2478   5
   1  -2  18 8.94443 11.8298   1
  -1  -2 -18 17.6145 23.2754   1
  -1   2  18-14.0266 15.1399   1
   1   2 -18 12.5376 16.5720   3
  -1  -2 -18-21.2113 22.8852   3
  -1   2  16 181.679 34.5371   1
   1  -2  16 92.3285 42.5939   1
  -1  -2 -16 110.125 32.1861   1
   1  -2  16 84.3345 30.3532   2
   1   2 -16 119.061 36.2740   2
   1  -2  16 93.7257 32.2440   6
  -1   2  16 198.756 38.2694   6
   1   2 -16 99.9552 21.9103   4
   1  -2  16 200.296 36.8270   5
  -1  -2 -16 80.1071 33.9374   4
  -1   2  16 175.241 35.1171   5
  -1   2  16 141.443 39.4697   1
  -1  -2 -16 103.770 41.5607   1
   1  -2  16 126.462 35.4915   1
   1   2 -16 102.682 34.8645   1
  -1  -2 -16 86.4839 51.0744   3
   1   2 -16 72.2542 33.6629   3
  -1  -2 -14 39.8545 34.5712   3
   1   2 -14 100.870 36.8165   3
   1  -2  14 72.7662 20.5454   5
   1  -2  14 39.5966 29.1711   2
   1   2 -14 28.6668 33.4036   2
  -1   2  14 101.716 28.6817   5
  -1  -2 -14 81.1878 29.8714   4
   1  -2  14 36.9599 21.9486   1
  -1   2  14 53.7119 31.3722   1
   1   2 -14 28.6212 22.7331   1
  -1  -2 -14 79.7226 38.9747   1
   1   2 -14 19.5834 37.1312   1
  -1  -2 -14 66.2386 24.6462   1
  -1   2  14 67.5230 26.2636   1
   1  -2  14 31.2158 29.8409   1
   1   2 -12 432.575 76.1784   1
  -1   2  12 238.103 57.2846   1
   1  -2  12 339.301 67.2240   1
  -1   2  12 211.591 48.6160   6
   1  -2  12 331.076 61.9387   6
   1  -2  12 434.128 50.3890   5
  -1  -2 -12 453.319 77.0299   4
  -1  -2 -12 277.884 68.3801   3
   1   2 -12 330.412 74.1335   3
   1   2 -12 475.952 84.0584   2
  -1  -2 -12 379.893 69.1814   1
   1  -2  12 329.343 69.2709   1
  -1   2  12 308.310 62.3067   1
   1  -2  12 320.049 64.3601   2
  -1   2  12 349.960 40.7214   2
   1   2 -10 209.689 52.4767   1
  -1   2  10 166.075 43.3306   1
   1  -2  10 358.148 58.7286   1
  -1  -2 -10 229.191 48.5181   1
  -1   2  10 298.880 42.2551   6
   1  -2  10 269.403 56.6636   6
   1  -2  10 252.482 34.8079   5
   1  -2  10 391.253 63.9368   2
  -1   2  10 198.475 32.4581   2
  -1   2  10 121.694 47.9131   5
  -1  -2 -10 412.903 77.6555   4
  -1   2  10 299.837 55.0855   1
   1   2 -10 298.232 53.7587   1
  -1  -2 -10 61.0457 33.3821   1
   1  -2  10 150.710 49.4339   1
   1   2 -10 341.636 75.0509   2
  -1  -2 -10 423.293 66.1861   3
   1   2 -10 179.741 53.9818   3
  -1  -2  -8 22.5198 16.2963   1
   1  -2   8 10.7018 16.4264   1
   1   2  -8 11.4793 15.2742   1
  -1   2   8 18.7634 17.6219   1
  -1   2   8 4.59654 8.78071   6
   1  -2   8 11.2752 19.3156   6
   1  -2   8 18.1897 8.53584   5
   1  -2   8 52.4968 26.5455   2
  -1   2   8 26.2149 20.0770   5
  -1  -2  -8 9.19719 15.7914   3
   1  -2   8 37.5625 27.0712   1
   1   2  -8-24.6041 26.6004   2
  -1  -2  -8 21.1888 19.8765   1
  -1   2   8 33.8705 21.4968   1
   1   2  -8 46.6922 22.5965   1
  -1   2   6 943.702 105.060   1
   1   2  -6 881.565 105.075   1
   1   2  -6 662.023 136.113   2
   1  -2   6 789.729 107.617   1
  -1  -2  -6 680.856 106.618   1
  -1   2   6 866.581 104.953   1
   1   2  -6 1043.83 119.002   1
   1  -2   6 744.969 106.676   1
  -1  -2  -6 825.327 103.196   1
   1  -2   6 824.558 115.700   6
  -1  -2  -6 796.243 111.853   5
   1  -2   6 803.588 90.7470   5
  -1   2   6 979.968 122.398   5
  -1   2   6 931.025 98.1427   2
  -1  -2  -6 767.598 104.867   2
  -1  -2  -6 829.583 145.479   4
  -1  -2  -6 846.594 104.258   3
   1  -2   6 931.490 104.191   4
   1  -2   6 950.098 121.955   2
   1   2  -4 444.300 65.1687   1
   1   2  -4 684.728 117.472   2
   1  -2   4 607.033 71.7309   1
  -1   2   4 431.315 62.0968   1
  -1   2   4 550.606 67.4915   1
  -1  -2  -4 304.052 69.7635   2
  -1  -2  -4 639.424 76.4620   1
   1  -2   4 399.347 67.2593   1
  -1  -2  -4 632.135 71.3612   1
   1   2  -4 298.178 69.3799   1
   1  -2   4 606.444 78.6178   6
  -1   2   4 534.682 64.1920   6
  -1   2   4 464.712 62.7678   6
  -1  -2  -4 400.646 76.2580   5
  -1   2   4 776.293 86.4962   5
   1  -2   4 634.600 60.6389   5
   1  -2   4 403.546 79.9368   2
   1   2  -4 386.321 53.1117   4
  -1  -2  -4 312.754 84.9705   4
   1   2  -4 536.129 70.8157   3
  -1  -2  -4 523.624 66.6452   3
   1  -2   4 472.148 68.7354   4
  -1   2   4 464.486 64.0262   2
   1   2  -2 525.192 72.3301   1
  -1   2   2 700.808 69.5243   1
   1  -2   2 315.353 65.0345   1
  -1   2   2 434.842 64.5885   1
   1   2  -2 407.573 70.3336   1
  -1   2   2 567.376 66.5860   6
   1  -2   2 655.902 79.5183   6
  -1   2   2 698.772 82.9082   5
  -1   2   2 501.239 69.9929   5
   1  -2   2 571.658 86.5161   2
   1   2  -2 536.945 92.2664   2
  -1  -2  -2 452.207 94.6149   4
   1   2  -2 775.265 77.3760   4
  -1  -2  -2 453.413 63.9565   3
   1   2  -2 447.881 63.2704   3
  -1   2   2 558.557 69.6920   2
   1   2   0 1310.03 194.583   1
   1  -2   0 1710.85 194.372   1
  -1   2   0 1761.26 190.424   1
   1   2   0 2204.86 202.304   1
   1  -2   0 1685.95 197.818   6
  -1   2   0 1813.32 197.184   6
  -1  -2   0 2049.30 215.970   5
  -1   2   0 1897.93 198.279   5
   1   2   0 2471.64 229.071   2
  -1  -2   0 2600.55 229.526   4
   1   2   0 2738.29 258.860   4
   1   2   0 1731.87 195.102   3
   1  -2   0 1923.32 219.827   3
  -1   2   0 1695.29 207.536   4
   1   2   0 1853.60 193.355   3
   1  -2   0 2131.85 219.622   2
   1   2   2 493.548 65.6130   1
  -1  -2   2 512.043 68.1493   1
  -1   2  -2 493.109 64.7628   1
  -1   2  -2 468.606 63.2832   6
  -1  -2   2 444.463 75.6540   6
  -1   2  -2 504.385 59.2217   5
   1   2   2 390.391 72.2071   6
  -1  -2   2 666.969 86.6764   5
   1  -2  -2 495.532 76.6633   2
  -1   2  -2 373.741 65.7318   4
   1  -2  -2 694.066 90.2753   3
   1   2   2 421.196 58.8005   3
  -1  -2   2 457.684 75.8460   1
   1  -2  -2 422.015 59.9645   1
   1   2   2 442.667 67.4762   1
  -1   2  -2 433.675 61.9577   1
  -1  -2   4 485.314 70.1248   1
   1   2   4 506.104 69.6180   1
   1  -2  -4 556.562 63.7098   1
  -1   2  -4 596.160 70.7542   1
  -1  -2   4 452.080 72.6592   1
   1   2   4 445.373 65.6099   1
  -1   2  -4 448.359 64.9788   1
  -1  -2   4 448.491 78.2617   6
  -1   2  -4 414.021 54.7167   5
   1   2   4 574.886 79.2292   6
  -1  -2   4 471.353 74.1608   5
  -1   2  -4 576.921 71.4721   4
  -1  -2   4 497.317 57.1436   4
   1   2   4 436.527 61.4711   3
  -1   2  -4 467.822 72.4997   3
   1  -2  -4 514.587 83.0369   3
  -1  -2   4 452.750 62.8609   3
   1  -2  -6 693.015 99.1463   1
  -1   2  -6 756.481 99.1011   1
  -1   2  -6 884.087 109.160   1
   1  -2  -6 862.083 104.086   1
   1   2   6 956.799 104.907   1
  -1  -2   6 716.102 99.3557   1
  -1  -2   6 762.923 103.706   1
   1   2   6 889.551 101.272   1
   1   2   6 788.665 104.281   6
  -1  -2   6 893.741 111.594   6
  -1  -2   6 876.136 104.065   5
  -1   2  -6 866.779 85.0549   5
   1   2   6 692.563 90.5833   2
   1  -2  -6 513.294 102.004   4
  -1   2  -6 810.160 95.2176   4
   1  -2  -6 832.951 112.119   3
   1   2   6 524.150 90.3774   3
   1  -2  -6 915.168 99.6509   2
  -1   2  -6 653.190 99.0640   3
   1   2   8 18.6893 18.9066   1
  -1  -2   8 18.0938 15.4904   1
   1  -2  -8 50.6453 23.6935   1
  -1   2  -8 20.6192 20.8489   1
   1  -2  -8 44.4499 22.5295   1
   1   2   8 7.98549 8.72376   1
  -1  -2   8 10.4878 19.6414   1
  -1   2  -8 13.2830 22.6946   1
  -1  -2   8 11.3451 19.3971   6
   1  -2  -8 11.5094 8.88658   6
  -1  -2   8 26.5207 16.5728   5
   1   2   8 18.4317 17.2720   6
   1   2   8 8.59033 8.28797   2
   1  -2  -8 38.1326 15.0436   2
   1  -2  -8-14.7629 15.9830   4
  -1   2  -8 10.5725 6.82793   5
  -1   2  -8 5.59055 9.63419   4
  -1   2  -8 17.0325 18.4229   3
   1  -2  -8-13.1716 20.1387   3
  -1   2 -10 381.188 60.3223   1
   1   2  10 148.618 45.3896   1
   1  -2 -10 261.419 59.0764   1
   1  -2 -10 217.991 46.5771   1
  -1   2 -10 242.193 57.1777   1
   1   2  10 228.495 45.2339   1
  -1  -2  10 184.955 49.8533   1
   1   2  10 228.591 42.9055   6
  -1  -2  10 85.2646 37.4004   6
   1  -2 -10 255.466 35.5069   2
   1  -2 -10 288.995 65.4840   4
  -1   2 -10 165.301 33.8163   5
  -1   2 -10 305.287 39.5938   4
   1  -2 -10 295.730 56.2794   3
  -1   2 -10 302.807 48.9048   3
  -1  -2  12 301.170 63.3535   1
  -1   2 -12 302.840 67.6628   1
   1   2  12 394.810 63.6226   1
   1  -2 -12 327.756 61.7221   1
   1   2  12 431.216 56.5022   6
  -1  -2  12 389.210 62.9845   6
   1   2  12 498.084 62.4034   5
  -1   2 -12 337.123 48.1093   5
  -1  -2  12 326.966 57.8740   5
   1  -2 -12 459.602 78.9665   4
   1  -2 -12 257.333 68.8910   3
   1  -2 -12 274.809 41.0208   2
  -1  -2  12 368.632 63.6497   1
  -1   2 -12 327.688 66.9735   1
   1  -2 -12 84.6127 50.1213   1
   1   2  12 295.882 65.5531   1
   1   2  14 14.9025 20.1841   1
  -1  -2  14 34.7721 20.2627   1
  -1   2 -14-14.3954 16.1536   1
   1  -2 -14 15.6305 21.1231   1
  -1  -2  14 100.221 29.7555   6
  -1  -2  14 54.8158 22.5662   5
   1  -2 -14 37.3399 25.5074   1
  -1  -2  14 72.4195 29.5637   1
  -1   2 -14 29.6051 30.1994   1
   1   2  14 47.5165 20.5218   5
  -1  -2  14 24.2431 8.79936   4
  -1   2 -14 94.9133 21.6833   4
   1  -2 -14 81.8992 39.7546   3
  -1  -2  16 81.2763 30.0379   1
   1  -2 -16 112.395 39.6768   1
  -1   2 -16 67.2904 28.7862   1
   1   2  16 126.400 39.6646   1
   1   2  16 186.509 35.8252   6
  -1  -2  16 192.619 42.0081   6
  -1  -2  16 219.075 43.8148   5
   1  -2 -16 80.8527 43.2386   4
  -1   2 -16 181.858 46.9078   3
   1  -2 -16 197.671 59.8118   3
  -1   2 -16 145.508 34.4362   4
  -1  -2  16 133.406 22.6983   4
   1   2  16 92.9855 34.9700   1
  -1   2 -16 189.914 47.2249   1
  -1  -2  16 135.928 39.9202   1
   1  -2 -16 48.9436 31.3097   1
  -1   2 -18 24.0667 18.3733   1
   1   2  18 12.7744 16.8948   1
  -1  -2  18 10.9612 11.8513   1
   1  -2 -18 12.7991 13.8295   1
   1  -2 -18 33.9584 21.1624   1
   1   2  18-12.6946 13.7169   1
  -1   2 -18-12.2938 16.2608   1
  -1  -2  18 12.0626 18.4179   1
   1   2  18 9.58093 16.3599   6
   1  -2 -18 14.4960 19.1666   4
  -1  -2  18 12.8104 16.9424   5
   1   2  18-9.19605 15.7044   5
  -1   2 -18 9.14148 9.89439   4
   1  -2 -18 19.2645 20.7944   3
  -1   2 -18 16.5281 21.8486   3
  -1  -2  20-10.4484 7.98238   6
  -1   2 -20 7.82077 11.9384   4
   1  -2 -20 12.5633 16.6023   4
  -1  -2  20-12.6167 16.6729   5
   1   2  20 9.54697 12.6199   5
   1   2  20 11.2686 14.8928   1
  -1  -2  20 10.7244 16.3649   1
  -1  -2  20 29.7805 20.0359   1
  -1   2 -20 10.5612 13.9589   1
   1  -2 -20 24.4110 18.6232   1
   1  -2 -20-18.8007 14.3462   3
  -1   2 -20-16.8701 18.2015   3
  -1  -2  22 94.5307 27.7890   6
   1   2  22 88.1655 33.9592   6
  -1   2 -22 87.0812 35.3722   3
   1  -2 -22 103.833 41.4277   3
  -1   2 -22 165.162 31.4048   4
   1   2  22 170.254 33.2308   5
  -1  -2  22 103.613 33.9218   5
   1  -2 -24 9.22516 14.1922   4
   1   2  24 20.6489 12.9905   5
  -1   2 -24 23.6186 12.0570   4
  -1  -2  24 8.33663 9.17964   6
   1   2  24 24.3468 15.2733   6
  -1   2 -24 11.7481 12.8052   3
  -1  -2  24 39.9813 20.2531   5
  -1  -2  26 21.6044 12.2928   6
   1   2  26-6.35778 8.41549   6
   1  -2 -26-7.86647 6.02333   4
   1   2  26 11.8365 9.04311   5
  -1   2 -26 6.75712 13.6451   2
   1  -2 -26-12.6193 9.63915   3
  -1   2 -26 9.76763 10.5486   3
   1   2  28 56.2264 15.8446   5
  -1  -2  28 21.1067 12.3230   5
   1   2  28 21.3654 10.3666   6
  -1  -2  28 18.5960 9.86386   6
  -1   2 -28 16.5946 11.3151   3
   1  -2 -28 20.5491 15.9220   3
   1  -2 -30 5.98294 8.07340   4
   1   2  30 21.9500 10.1786   5
  -1  -2  30 17.6859 11.1359   5
   1   2  30 22.8080 10.5662   6
  -1  -2  30 5.33128 5.98184   6
  -1   2 -30 14.0187 9.40477   3
   1  -2 -30 34.1210 16.0206   3
   1   2  32 38.4410 12.3093   5
  -1  -3 -31 1521.69 173.046   3
  -1   3  29 3176.24 315.795   5
  -1  -3 -29 3398.75 321.932   4
   1   3 -29 3312.49 322.183   2
   1   3 -29 2640.11 319.909   3
   1  -3  29 3060.68 317.893   6
  -1   3  27 14974.6 1335.43   5
  -1  -3 -27 12970.1 1339.18   4
   1   3 -27 13760.7 1339.79   2
  -1  -3 -27 18089.3 1375.42   3
   1   3 -27 11115.4 1338.56   3
  -1   3  27 11758.4 1332.06   6
   1  -3  27 16221.8 1342.97   6
  -1   3  25 7880.41 632.129   5
  -1  -3 -25 5865.47 632.856   4
   1   3 -25 5918.41 631.219   2
  -1  -3 -25 8572.13 681.188   3
   1   3 -25 5156.24 633.437   3
  -1   3  25 5446.52 625.464   6
   1  -3  25 7106.24 636.877   6
  -1   3  23 488.737 62.8056   5
   1   3 -23 524.615 67.6625   2
   1  -3  23 477.303 69.6033   6
  -1   3  23 432.631 60.8758   6
   1   3 -23 399.839 69.4700   3
  -1  -3 -23 584.171 97.5734   3
  -1  -3 -23 466.518 67.5910   4
   1  -3  21 229.864 38.3258   5
   1   3 -21 293.186 44.6664   2
  -1   3  21 208.829 37.7847   5
  -1   3  21 175.671 34.5647   6
   1  -3  21 192.684 42.4328   6
  -1  -3 -21 157.989 58.0834   3
   1  -3  19 18484.9 1694.82   5
  -1   3  19 17015.5 1698.42   5
  -1  -3 -19 18419.1 1706.82   4
  -1  -3 -19 19850.6 1741.39   3
  -1   3  19 14243.7 1696.84   6
   1  -3  17 24578.9 2352.39   1
  -1   3  17 18053.6 2325.48   6
   1  -3  17 29118.9 2323.60   5
   1   3 -17 29548.4 2343.53   2
   1   3 -17 21838.6 2346.89   3
   1  -3  17 26295.1 2328.96   1
   1   3 -17 19669.0 2365.04   1
   1   3 -17 27648.1 2336.35   1
  -1  -3 -17 24208.1 2354.11   1
  -1   3  17 14041.4 2328.19   1
   1   3 -15 59409.4 5508.43   1
   1   3 -15 61678.1 5541.23   1
  -1   3  15 46750.4 5506.10   1
   1  -3  15 61580.3 5502.47   1
  -1  -3 -15 59034.9 5520.66   1
   1  -3  15 40540.3 5507.97   1
  -1   3  15 69358.3 5499.12   1
  -1   3  15 65052.8 5499.38   6
   1  -3  15 63763.6 5513.70   6
  -1   3  15 39629.7 5497.02   5
   1  -3  15 58208.9 5487.59   5
   1   3 -15 55517.5 5515.48   2
  -1  -3 -15 69613.8 5523.19   4
  -1  -3 -15 68733.0 5521.72   3
   1   3 -15 31402.4 5504.45   3
   1  -3  15 60052.4 5518.22   2
  -1  -3 -13 511.340 82.8442   1
   1  -3  13 699.292 90.0155   1
   1   3 -13 428.406 82.6014   1
  -1   3  13 693.984 83.7407   1
   1   3 -13 795.409 110.038   2
  -1  -3 -13 503.180 85.6533   1
   1  -3  13 492.375 91.5876   1
   1  -3  13 761.687 93.6062   6
  -1   3  13 749.208 78.0563   6
   1  -3  13 484.190 67.2493   5
   1  -3  13 466.895 92.0598   2
  -1  -3 -13 595.930 95.3084   4
  -1   3  13 419.647 81.6546   5
  -1  -3 -13 596.539 84.4197   3
   1   3 -13 634.483 101.484   3
  -1  -3 -11 414.539 70.8259   1
   1  -3  11 461.663 78.2957   1
   1   3 -11 558.575 81.8078   1
  -1   3  11 471.257 61.3708   6
   1  -3  11 593.123 80.7324   6
   1  -3  11 468.016 58.2042   5
  -1   3  11 609.794 78.1566   5
  -1  -3 -11 440.822 70.0500   3
   1   3 -11 641.257 90.9945   3
  -1   3  11 657.800 79.9551   1
   1   3 -11 860.746 110.314   2
  -1   3  11 685.574 76.9608   1
   1   3 -11 363.716 71.4956   1
   1  -3  11 544.627 79.3714   1
  -1  -3 -11 418.204 69.9789   1
  -1   3  11 370.119 54.0450   2
   1  -3  11 405.883 81.5498   2
  -1  -3  -9 35187.4 3208.60   1
   1   3  -9 30306.5 3216.54   1
  -1   3   9 31239.9 3203.49   1
   1   3  -9 29419.2 3211.83   1
   1  -3   9 43233.0 3239.64   1
  -1  -3  -9 32221.5 3210.11   1
  -1   3   9 49265.5 3242.08   1
   1  -3   9 32570.4 3213.37   1
  -1   3   9 32241.8 3199.86   6
   1  -3   9 33981.6 3217.27   6
  -1   3   9 38706.1 3217.65   5
  -1   3   9 29623.2 3193.80   2
   1   3  -9 40242.6 3271.70   2
  -1  -3  -9 22122.4 3222.24   4
   1   3  -9 44714.5 3232.67   3
  -1  -3  -9 28356.1 3205.08   3
   1  -3   9 31348.2 3231.33   2
  -1   3   7 21836.8 1909.98   1
   1   3  -7 20541.8 1881.45   1
  -1  -3  -7 20179.1 1883.97   1
   1  -3   7 21142.8 1904.18   1
   1   3  -7 17630.8 1884.51   1
   1  -3   7 17688.9 1879.75   1
   1  -3   7 22588.0 1894.88   6
  -1   3   7 18695.1 1875.15   6
   1  -3   7 19505.5 1870.17   5
  -1  -3  -7 18067.2 1887.82   5
  -1   3   7 20817.7 1888.90   5
   1   3  -7 16975.9 1931.55   2
  -1  -3  -7 13509.3 1899.22   4
   1   3  -7 21457.4 1887.31   3
  -1  -3  -7 18288.4 1881.78   3
  -1   3   7 17781.6 1870.43   2
   1  -3   7 18803.0 1908.54   2
  -1   3   5 296000. 27261.5   1
   1   3  -5 290272. 27254.0   1
   1  -3   5 249636. 27264.7   1
  -1   3   5 285797. 27241.3   1
  -1  -3  -5 271269. 27249.7   1
   1   3  -5 262569. 27243.8   1
   1  -3   5 284033. 27246.8   1
  -1  -3  -5 281562. 27242.5   1
  -1   3   5 288924. 27248.6   6
   1  -3   5 252853. 27261.6   6
  -1   3   5 287354. 27255.5   5
  -1  -3  -5 237492. 27267.3   5
   1  -3   5 281147. 27243.6   5
   1   3  -5 275542. 27304.2   2
  -1  -3  -5 305944. 27282.4   4
   1   3  -5 291667. 27240.7   4
  -1  -3  -5 297921. 27254.0   3
   1  -3   5 306302. 27286.4   2
   1   3  -5 264269. 27246.3   3
  -1  -3  -3 549.075 84.1960   1
   1   3  -3 846.827 132.665   2
   1   3  -3 504.063 84.2725   1
  -1   3   3 910.892 85.9288   1
   1   3  -3 724.054 80.9878   1
   1  -3   3 847.083 96.1267   1
  -1  -3  -3 822.082 83.2337   1
  -1   3   3 397.687 78.7333   1
   1  -3   3 419.570 77.3822   1
   1  -3   3 742.109 97.0757   6
   1  -3   3 692.436 85.2841   5
  -1   3   3 1367.41 107.277   5
  -1  -3  -3 981.271 109.314   5
   1  -3   3 731.400 116.260   2
  -1  -3  -3 799.826 112.956   4
  -1  -3  -3 664.970 88.1752   3
   1   3  -3 953.512 112.224   4
   1   3  -3 863.350 88.1375   3
   1   3  -1 10001.1 764.592   1
   1   3  -1 6769.12 762.139   1
  -1   3   1 7927.28 753.211   1
  -1  -3  -1 6847.97 765.039   1
   1  -3   1 8620.62 759.461   1
  -1   3   1 7917.30 753.267   1
  -1  -3  -1 8200.51 760.738   1
   1  -3   1 2452.76 757.748   1
   1  -3   1 8787.97 776.370   6
  -1  -3  -1 8303.46 787.420   5
   1   3  -1 12555.7 826.947   2
  -1  -3  -1 9883.03 790.208   4
   1  -3   1 8937.73 792.746   3
   1   3  -1 8326.58 770.597   3
   1  -3   1 12119.2 830.952   2
   1   3  -1 8467.75 767.710   3
  -1   3  -1 7879.79 797.149   1
   1  -3  -1 9002.44 796.409   1
   1  -3  -1 7750.44 794.040   1
   1   3   1 8783.84 807.686   1
  -1   3  -1 11632.6 802.639   1
  -1  -3   1 8372.78 808.481   1
  -1  -3   1 8687.49 824.484   6
   1  -3  -1 7516.37 812.304   6
  -1  -3   1 8533.39 824.386   5
   1   3   1 10003.4 834.854   2
  -1  -3   1 8536.29 817.012   4
  -1   3  -1 8314.24 818.871   4
   1  -3  -1 8035.00 830.418   3
   1  -3  -1 12338.8 870.056   2
   1   3   3 604.073 84.7951   1
  -1  -3   3 615.222 85.8725   1
   1   3   3 697.243 99.6316   6
  -1  -3   3 891.114 104.803   6
  -1  -3   3 950.796 104.273   5
   1   3   3 715.971 94.7388   2
   1  -3  -3 812.876 117.223   2
   1  -3  -3 705.358 105.526   4
  -1  -3   3 785.519 89.4277   4
   1  -3  -3 668.650 103.168   3
   1   3   3 683.318 85.7321   3
  -1   3  -3 664.795 90.7645   4
   1  -3  -3 536.987 77.2545   1
  -1  -3   3 691.858 87.4531   1
   1   3   3 757.992 85.3133   1
  -1   3  -3 1220.64 113.680   1
   1  -3  -3 861.063 85.7200   1
  -1   3  -3 750.670 84.6342   1
  -1   3  -5 293945. 26648.3   1
  -1   3  -5 249466. 26687.8   1
   1  -3  -5 282519. 26645.9   1
  -1  -3   5 287998. 26650.3   1
   1  -3  -5 281922. 26670.0   1
   1   3   5 270600. 26647.9   1
  -1  -3   5 258987. 26652.0   1
   1   3   5 285689. 26647.7   1
   1   3   5 299982. 26667.3   6
  -1   3  -5 258923. 26642.5   5
  -1  -3   5 236489. 26659.3   5
   1   3   5 264998. 26652.6   2
   1  -3  -5 303045. 26671.3   4
  -1   3  -5 289741. 26652.4   4
   1  -3  -5 242809. 26673.7   3
   1   3   5 276731. 26650.4   3
   1  -3  -5 277380. 26676.4   2
  -1   3  -5 251422. 26655.8   3
   1  -3  -7 20563.7 1887.69   1
  -1  -3   7 20023.9 1889.67   1
  -1   3  -7 25847.3 1944.46   1
   1  -3  -7 27344.5 1931.51   1
  -1   3  -7 20843.2 1887.81   1
   1   3   7 17594.7 1885.65   1
  -1  -3   7 18574.2 1895.54   1
   1   3   7 18409.5 1883.18   1
   1   3   7 17768.3 1895.20   6
  -1  -3   7 15621.7 1895.25   6
  -1   3  -7 19335.2 1877.10   5
  -1  -3   7 20593.7 1896.08   5
   1  -3  -7 19626.1 1909.07   4
  -1   3  -7 18494.1 1884.41   4
   1  -3  -7 20750.4 1907.74   3
   1   3   7 19072.2 1892.62   2
   1  -3  -7 24464.6 1911.60   2
  -1   3  -7 14903.8 1885.74   3
  -1  -3   9 30716.2 3027.89   1
   1  -3  -9 33414.4 3026.81   1
  -1   3  -9 43013.5 3084.17   1
   1  -3  -9 48016.5 3076.23   1
   1   3   9 27173.4 3030.59   1
  -1   3  -9 34590.1 3032.50   1
  -1  -3   9 33551.8 3042.28   1
  -1  -3   9 33322.6 3041.40   6
  -1   3  -9 31094.5 3013.28   5
  -1  -3   9 31321.2 3030.93   5
   1   3   9 27293.8 3014.18   2
   1  -3  -9 39146.9 3060.53   4
   1  -3  -9 28183.2 3037.78   3
   1  -3  -9 45703.0 3040.67   2
   1   3   9 26658.5 3013.28   2
  -1   3  -9 25577.9 3025.29   3
  -1  -3  11 340.096 76.8887   1
   1   3  11 596.819 72.4346   1
  -1   3 -11 651.031 98.3213   1
   1   3  11 562.383 71.6751   6
  -1  -3  11 628.070 81.8373   6
  -1  -3  11 608.311 75.4550   5
  -1   3 -11 573.262 60.2475   5
   1  -3 -11 644.850 97.6424   4
  -1   3 -11 372.813 60.2760   4
   1  -3 -11 484.114 79.4603   3
   1  -3 -11 693.972 67.9861   2
  -1   3 -11 537.991 71.7054   3
  -1   3 -11 504.400 77.2400   1
   1  -3 -11 468.307 71.9646   1
  -1  -3  11 510.135 72.9751   1
   1   3  11 248.482 68.8837   1
   1  -3 -11 762.184 98.3096   1
  -1  -3  13 693.843 89.3274   1
   1  -3 -13 616.369 87.7952   1
  -1   3 -13 727.543 97.5757   1
   1  -3 -13 724.391 99.2440   1
  -1  -3  13 683.822 90.5974   6
   1   3  13 535.061 78.9564   6
  -1  -3  13 572.383 83.4213   5
   1   3  13 1043.84 94.8170   5
  -1   3 -13 510.965 71.7942   5
  -1  -3  13 323.249 84.6695   1
   1   3  13 719.410 86.6982   1
   1  -3 -13 747.598 111.110   4
  -1   3 -13 553.327 72.9049   4
   1  -3 -13 724.792 97.9043   3
  -1   3 -13 667.164 85.6282   3
  -1  -3  15 64070.4 6100.48   6
   1   3  15 64563.8 6086.58   6
  -1  -3  15 59986.8 6092.95   5
   1   3  15 64744.7 6092.65   5
  -1   3 -15 58747.6 6080.21   4
   1  -3 -15 40139.9 6112.08   4
  -1   3 -15 74623.2 6115.67   1
   1  -3 -15 54658.9 6094.94   1
   1   3  15 55344.9 6101.52   1
  -1  -3  15 60769.2 6106.13   1
   1  -3 -15 71968.8 6111.34   1
  -1  -3  15 64108.6 6098.68   1
  -1   3 -15 77237.3 6106.04   3
   1   3  15 68229.6 6097.50   1
  -1  -3  17 28686.1 2762.91   5
   1   3  17 35991.1 2762.31   5
  -1   3 -17 27676.3 2750.67   4
  -1  -3  17 27355.4 2764.52   6
   1   3  17 30755.2 2756.34   6
  -1   3 -17 29669.4 2773.57   1
   1  -3 -17 32469.4 2774.95   1
  -1   3 -17 20815.8 2758.65   1
  -1  -3  17 22881.2 2757.84   1
   1   3  17 26776.9 2766.67   1
  -1  -3  17 27590.9 2770.44   1
   1  -3 -19 19036.4 1561.97   4
  -1  -3  19 15275.4 1539.55   6
   1  -3 -19 21256.8 1574.74   3
  -1   3 -19 20218.3 1566.73   3
  -1  -3  19 16852.9 1541.60   5
   1  -3 -21 336.375 57.3240   4
   1   3  21 228.881 41.5651   5
  -1  -3  21 131.249 37.9449   5
   1   3  21 178.343 41.6115   6
   1  -3 -21 176.134 48.6887   3
  -1   3 -21 279.385 56.5576   3
  -1  -3  23 351.514 63.2578   6
   1  -3 -23 613.990 78.0122   4
   1   3  23 436.269 66.4299   5
  -1   3 -23 486.311 67.8047   2
   1  -3 -23 465.231 83.0711   3
  -1  -3  25 5859.68 638.058   5
   1   3  25 6534.35 635.416   5
  -1   3 -25 7060.26 638.794   2
   1  -3 -25 5736.48 657.242   3
   1   3  25 5958.83 637.335   6
  -1  -3  25 6347.64 638.453   6
  -1  -3  27 13654.9 1372.58   5
   1  -3 -27 13930.9 1371.91   4
   1   3  27 12951.2 1369.26   6
  -1  -3  27 14523.5 1371.98   6
   1  -3 -27 16048.3 1395.62   3
  -1   3 -27 12218.5 1375.87   3
  -1   3 -27 14718.0 1371.02   2
   1  -3 -29 2985.42 350.599   4
   1   3  29 3776.70 349.967   5
   1  -3 -29 4419.18 375.303   3
  -1   3 -29 3119.42 355.853   3
  -1  -3  29 3280.10 351.744   6
   1   3  29 3474.54 350.187   6
   1  -3 -31 1362.87 148.908   4
  -1  -4 -30 48.8807 21.1894   3
   1   4 -30 10.9277 10.4143   2
   1   4 -28 46.8862 18.3750   3
  -1  -4 -28 79.4522 28.2831   3
   1   4 -28 103.710 21.8035   2
  -1  -4 -28 74.2823 19.3247   4
   1   4 -26 18.2362 10.6040   2
   1  -4  26 7.56079 10.2340   6
   1   4 -26 7.78702 13.4660   3
  -1  -4 -26 12.9256 14.1187   3
  -1   4  26 39.1983 13.6572   5
  -1  -4 -26 25.3743 12.0590   4
   1   4 -24 50.9329 18.4064   2
  -1   4  24 59.6866 20.2025   6
   1   4 -24 89.4267 26.5912   3
  -1   4  24 61.3312 18.5792   5
  -1  -4 -24 128.213 27.1040   4
   1   4 -22 269.358 45.5927   2
  -1   4  22 300.489 49.7639   6
   1  -4  22 354.401 55.3949   6
   1   4 -22 166.797 45.4603   3
  -1  -4 -22 280.076 58.6678   3
  -1  -4 -22 278.858 47.7420   4
  -1   4  22 334.485 46.5750   5
   1   4 -20-7.64101 10.0954   2
   1  -4  20 10.8696 14.3597   6
  -1   4  20-8.49123 6.47884   6
   1   4 -20 12.2052 16.1238   3
  -1  -4 -20-8.98322 9.69091   4
   1   4 -18 8.66425 14.8289   2
  -1  -4 -18 10.2531 20.7268   4
  -1   4  18 25.1647 14.3599   5
  -1   4  18 27.9725 16.0493   6
   1  -4  18 10.9918 14.5739   6
   1   4 -18-14.3041 1.25571   3
  -1  -4 -18-9.93589 15.2073   3
   1  -4  16 264.181 58.1903   1
   1  -4  16 275.823 40.2070   5
  -1   4  16 303.480 45.6052   6
   1  -4  16 487.560 63.1305   6
  -1  -4 -16 304.924 56.1134   4
  -1   4  16 183.984 45.6020   5
  -1  -4 -16 207.802 52.2254   1
   1   4 -16 366.345 59.6613   2
  -1  -4 -16 329.509 51.8251   3
   1  -4  14 160.722 43.2779   1
   1   4 -14 247.740 53.9530   1
  -1   4  14 190.075 31.3590   6
   1  -4  14 310.487 48.2043   6
   1  -4  14 153.419 27.1828   5
   1  -4  14 204.968 51.2904   2
  -1  -4 -14 128.587 35.6669   1
   1   4 -14 208.004 46.5667   2
  -1  -4 -14 149.546 34.7077   3
   1   4 -14 226.991 50.1750   3
   1  -4  12 275.297 49.3799   1
  -1  -4 -12 255.303 45.2765   1
  -1   4  12 139.881 37.7829   1
   1   4 -12 244.590 51.0708   1
  -1   4  12 255.589 39.0285   6
   1  -4  12 457.486 59.9654   6
   1  -4  12 72.2568 42.0516   2
  -1   4  12 254.787 45.8423   5
  -1  -4 -12 122.927 45.6696   4
   1   4 -12 433.218 72.2365   2
   1  -4  12 281.618 43.9354   1
   1   4 -12 277.248 49.1302   1
  -1   4  12 286.085 44.8773   1
   1   4 -12 399.265 61.6705   3
  -1  -4 -12 285.915 45.8160   3
   1  -4  10 444.681 56.1434   1
  -1  -4 -10 328.944 52.4647   1
  -1   4  10 139.226 41.3847   1
   1  -4  10 401.881 60.0782   6
   1  -4  10 343.618 45.3610   5
  -1   4  10 266.855 44.8743   6
   1  -4  10 418.439 75.2138   2
  -1   4  10 320.692 53.4021   5
  -1  -4 -10 310.511 64.0875   4
  -1   4  10 357.666 49.4933   1
   1  -4  10 388.713 52.9540   1
   1   4 -10 439.692 63.8327   1
  -1  -4 -10 393.896 53.8471   1
  -1  -4 -10 305.090 52.0270   3
   1   4 -10 505.971 67.1481   3
   1  -4   8 52.2081 17.7112   1
   1   4  -8 21.7347 33.3991   2
  -1   4   8 36.8299 11.5460   1
  -1  -4  -8 40.6763 15.8780   1
   1   4  -8 20.0874 15.8469   1
   1  -4   8 32.9283 15.6258   1
  -1  -4  -8 28.4878 17.6480   1
   1   4  -8 75.8769 20.0968   1
  -1   4   8 74.6720 16.8069   1
   1  -4   8 118.080 28.3706   6
   1  -4   8 37.6336 14.0224   5
  -1   4   8 44.4549 16.9066   6
  -1  -4  -8 82.5326 29.9477   4
   1   4  -8 24.5603 6.83720   4
   1   4  -8 32.6231 7.58186   4
   1   4  -8 72.2975 22.4246   3
  -1  -4  -8 99.9837 25.7389   3
   1  -4   6 793.163 91.8902   1
  -1   4   6 625.947 89.0671   1
  -1   4   6 846.887 86.6241   1
   1   4  -6 795.852 95.9271   3
  -1  -4  -6 983.873 109.674   5
   1  -4   6 1010.18 98.1081   5
  -1   4   6 799.545 100.477   5
   1  -4   6 897.606 136.204   2
  -1  -4  -6 792.250 121.821   4
   1   4  -6 824.818 91.8413   4
   1   4  -6 781.415 87.7165   4
   1   4  -6 485.785 116.947   2
  -1  -4  -6 689.158 92.5468   1
   1  -4   6 869.630 94.3357   1
  -1  -4  -6 907.722 95.8288   1
   1   4  -6 788.379 102.142   1
  -1  -4  -4 149.173 30.7499   1
   1   4  -4 206.836 35.1254   1
  -1  -4  -4 281.755 32.9323   1
   1  -4   4 165.541 31.0761   1
   1  -4   4 259.241 46.0763   6
   1  -4   4 224.597 37.6963   5
  -1  -4  -4 171.959 46.0567   5
  -1   4   4 277.857 44.2454   6
   1  -4   4 324.655 80.3573   2
  -1   4   4 242.586 42.4625   5
  -1  -4  -4 249.121 50.2802   4
   1   4  -4 332.773 42.5395   3
   1  -4   4 216.160 30.7450   1
   1   4  -4 299.497 79.8155   2
   1   4  -4 280.444 39.3671   1
  -1  -4  -2 68.2290 16.4491   1
  -1  -4  -2 88.7583 14.4040   1
   1  -4   2 42.9183 20.1638   6
  -1  -4  -2 136.684 31.7214   5
   1  -4   2 171.534 56.6322   2
  -1  -4  -2 117.570 31.8261   4
   1   4  -2 96.4817 16.5682   1
   1   4  -2 39.6573 17.5051   3
  -1  -4   0 1360.10 128.765   1
  -1  -4   0 1364.53 149.716   6
   1  -4   0 1065.11 141.663   6
  -1  -4   0 1253.88 150.099   5
   1   4   0 1488.89 163.704   2
  -1  -4   0 1220.94 148.004   4
   1  -4   0 1430.86 158.053   3
  -1  -4   0 1067.94 128.587   1
   1   4   0 1260.53 131.230   1
  -1  -4   2 81.2564 16.5046   1
  -1  -4   2 75.5874 17.8766   1
  -1  -4   2 89.5047 28.5229   6
   1   4   2 95.2702 33.4898   2
   1  -4  -2 51.0909 39.7992   2
  -1  -4   2 73.1437 23.0757   4
   1  -4  -2 163.237 38.5885   3
  -1   4  -2 146.103 31.3913   4
   1   4   2 62.7091 14.2461   1
   1   4   4 257.213 32.8747   1
  -1  -4   4 118.122 29.3225   1
   1   4   4 296.890 34.9259   1
  -1  -4   4 176.083 43.5821   6
  -1  -4   4 283.496 45.9087   5
   1  -4  -4 329.000 77.8488   2
   1   4   4 291.350 44.2420   2
   1  -4  -4 222.900 45.5663   4
  -1  -4   4 190.452 35.3402   4
  -1   4  -4 226.005 37.6698   4
  -1   4  -4 167.393 38.2361   3
   1   4   6 744.592 85.4439   1
  -1  -4   6 682.824 100.447   6
   1   4   6 1101.46 107.522   6
  -1  -4   6 897.413 99.6366   5
   1   4   6 749.359 91.0712   2
  -1   4  -6 751.597 88.8740   4
   1  -4  -6 719.804 102.542   4
   1  -4  -6 1009.46 124.667   2
  -1   4  -6 554.205 88.6727   3
  -1   4  -6 761.416 92.7970   1
   1  -4  -6 792.884 81.9354   1
   1  -4  -6 698.987 80.0990   1
  -1   4  -6 682.587 82.6598   1
   1   4   6 782.633 91.4212   1
  -1  -4   6 673.289 95.1624   1
   1   4   8 39.7373 22.9844   1
   1  -4  -8 27.2929 12.9472   1
  -1   4  -8 8.84242 9.55197   1
  -1   4  -8 20.8748 16.2822   1
  -1  -4   8 44.4812 27.0356   1
   1   4   8 26.9437 12.2283   1
   1  -4  -8 50.5362 13.0695   1
  -1  -4   8 30.5632 19.3357   6
  -1  -4   8 25.1644 17.2664   5
   1   4   8 43.5761 20.2303   6
   1   4   8 56.4950 20.4956   2
   1  -4  -8 47.0811 20.3607   4
  -1   4  -8 15.6202 12.3923   4
   1  -4  -8 68.0394 24.6986   3
  -1   4  -8 38.8737 15.2117   3
   1   4  10 325.768 43.0109   1
  -1  -4  10 483.598 69.5875   1
  -1  -4  10 242.508 51.5612   6
   1   4  10 257.174 48.3279   6
  -1  -4  10 370.389 54.9116   5
   1  -4 -10 295.477 50.9899   2
   1  -4 -10 415.003 66.6378   4
  -1   4 -10 343.050 44.2473   4
  -1   4 -10 290.072 46.3309   3
   1   4  10 329.089 40.3243   2
   1  -4 -10 345.260 59.3456   3
   1  -4 -10 373.302 47.4389   1
   1  -4 -10 191.793 49.1954   1
  -1  -4  10 337.509 48.1849   1
   1   4  10 429.277 65.0552   1
  -1   4 -10 389.562 50.0561   1
  -1   4 -12 327.986 57.4375   1
  -1  -4  12 409.185 61.0209   1
   1  -4 -12 280.914 40.5241   1
   1   4  12 278.163 35.6288   1
  -1  -4  12 205.011 42.2491   6
   1   4  12 240.019 39.9903   6
  -1  -4  12 322.112 47.0065   5
   1   4  12 189.553 26.6255   2
   1  -4 -12 210.379 51.9244   4
   1  -4 -12 258.992 48.0771   3
  -1   4 -12 257.555 39.3735   3
   1   4  12 214.074 26.6362   2
  -1   4 -12 234.271 41.3144   1
   1   4  12 286.546 50.5285   1
  -1  -4  12 244.638 40.3878   1
   1   4  14 158.271 38.2745   1
   1   4  14 173.103 33.2264   6
  -1  -4  14 207.112 36.0994   5
  -1   4 -14 203.715 50.3260   1
  -1  -4  14 160.862 42.4918   1
  -1   4 -14 137.314 23.9924   4
   1  -4 -14 168.233 36.7696   3
  -1   4 -14 201.320 34.8237   3
   1   4  16 411.973 54.9572   5
  -1  -4  16 315.679 54.2493   5
  -1  -4  16 285.519 53.9715   6
   1   4  16 353.367 47.5443   6
   1  -4 -16 325.995 67.7120   4
  -1   4 -16 370.914 44.4053   4
   1  -4 -16 181.462 49.3676   3
  -1   4 -16 408.414 56.7936   3
   1  -4 -16 278.413 56.9159   1
   1  -4 -18-13.8955 18.3958   4
   1   4  18 6.55996 8.75085   5
  -1  -4  18 8.83787 9.60988   5
  -1  -4  18 28.2890 16.1271   6
   1   4  18 15.2678 11.0457   6
   1  -4 -18 10.7631 11.6726   3
  -1   4 -18 19.3328 16.5296   3
   1   4  20 6.84384 9.07105   5
  -1  -4  20 9.50058 12.5720   6
   1   4  20 5.50886 10.3181   6
  -1   4 -20 10.7198 11.5859   3
   1  -4 -20 11.5115 8.81084   3
  -1  -4  22 316.000 51.5289   6
   1   4  22 299.880 44.3392   6
   1  -4 -22 345.532 56.8592   4
  -1   4 -22 309.037 50.9167   2
  -1   4 -22 146.612 43.9279   3
   1  -4 -22 223.575 52.1551   3
   1   4  24 34.8948 16.1175   6
   1  -4 -24 97.6243 27.6794   4
   1   4  24 27.3666 14.9572   5
  -1  -4  24 75.6315 25.6313   5
  -1   4 -24 135.773 29.3339   2
  -1   4 -24 33.9429 18.1926   3
   1  -4 -24 64.2695 28.3187   3
  -1  -4  26 23.1453 13.2187   6
   1   4  26 7.11562 10.9282   6
  -1   4 -26 13.4854 12.6606   2
  -1   4 -26 9.60153 10.4341   3
   1  -4 -26 15.0166 14.0843   4
   1   4  26 11.2868 9.70811   5
  -1  -4  28 72.5459 20.1441   6
   1   4  28 44.5417 17.4365   6
   1   4  28 88.9163 18.9030   5
   1  -4 -28 69.5301 20.5773   4
  -1   4 -28 83.3620 21.0577   2
   1  -4 -28 89.2695 32.6427   3
   1   5 -27 7858.57 781.332   2
  -1   5  25 5602.78 449.598   5
  -1  -5 -25 4287.93 450.087   4
   1   5 -25 3914.55 446.136   2
   1   5 -25 4257.12 455.066   3
   1  -5  25 3701.93 452.877   6
   1   5 -23 208.911 36.5972   2
   1  -5  23 209.350 42.3905   6
  -1  -5 -23 235.533 44.0464   3
   1   5 -23 205.189 41.7500   3
  -1  -5 -23 214.447 39.2545   4
   1   5 -21 176.682 33.1458   2
   1  -5  21 158.353 37.2999   6
   1   5 -21 120.337 35.0194   3
  -1  -5 -21 110.612 33.7842   3
  -1  -5 -21 133.888 32.3347   4
  -1   5  21 211.466 34.0502   5
  -1   5  19 5649.61 718.997   5
  -1  -5 -19 7652.05 731.891   4
  -1  -5 -19 7136.68 726.277   3
   1   5 -19 4780.97 728.717   3
   1  -5  19 9886.42 741.221   6
  -1   5  19 8990.09 723.683   6
  -1   5  17 8959.74 1233.22   5
  -1  -5 -17 12141.9 1245.12   4
  -1   5  17 14460.5 1231.65   6
   1  -5  17 15446.8 1249.23   6
  -1  -5 -17 11880.0 1237.76   3
   1   5 -17 11343.0 1251.52   3
   1   5 -17 13764.7 1243.82   2
  -1   5  15 25694.9 2776.71   5
  -1  -5 -15 24179.1 2784.72   4
  -1   5  15 28924.9 2767.21   6
   1  -5  15 27895.9 2781.60   6
   1   5 -15 34373.3 2799.40   3
   1   5 -15 31331.8 2790.76   2
   1  -5  13 61.8234 23.9076   1
   1  -5  13 113.985 20.9050   5
   1  -5  13 93.8966 25.3661   6
  -1   5  13 59.2241 21.5523   5
  -1  -5 -13 58.7335 23.0575   4
  -1  -5 -13 62.6212 21.0268   3
  -1  -5 -13 61.9523 18.5821   1
   1   5 -13 37.9763 24.6847   2
  -1   5  13 68.3970 18.8683   1
  -1  -5 -11 298.445 44.1645   1
   1   5 -11 551.244 82.5942   2
  -1   5  11 349.688 42.0423   1
   1  -5  11 414.119 48.1682   5
  -1   5  11 274.520 42.7046   6
   1  -5  11 227.687 59.1403   2
  -1   5  11 386.100 51.5243   5
  -1  -5 -11 263.233 56.1657   4
  -1  -5 -11 269.037 47.8559   3
   1  -5  11 277.320 43.3856   1
   1   5 -11 143.273 39.7915   1
  -1   5   9 8052.31 769.115   1
   1  -5   9 9819.46 799.522   6
  -1   5   9 9693.45 783.935   6
  -1   5   9 11604.0 795.626   5
   1   5  -9 8550.55 768.381   4
   1   5  -9 11806.7 795.757   3
  -1  -5  -9 10496.7 798.627   3
  -1  -5  -9 8869.23 778.349   1
   1   5  -9 9236.73 785.491   1
  -1  -5  -7 3630.90 585.657   1
  -1  -5  -7 5865.20 587.985   1
   1   5  -7 9233.40 621.730   1
   1  -5   7 6082.54 587.853   1
   1  -5   7 6907.87 611.506   6
  -1   5   7 5908.37 598.672   6
   1  -5   7 7356.71 600.571   5
  -1   5   7 7247.57 604.139   5
   1   5  -7 4946.46 637.783   2
  -1  -5  -7 6464.35 615.505   4
  -1  -5  -7 6881.43 607.814   3
   1   5  -7 5841.37 588.268   4
   1  -5   7 7673.52 656.264   2
   1   5  -7 6304.47 597.073   3
  -1  -5  -5 87007.6 8177.68   1
   1   5  -5 85440.2 8184.06   1
   1   5  -5 78193.9 8197.54   1
   1  -5   5 72875.9 8176.87   1
  -1  -5  -5 83118.7 8176.76   1
   1  -5   5 86239.9 8201.88   6
  -1   5   5 86473.0 8194.21   6
  -1  -5  -5 103751. 8206.32   5
  -1   5   5 84857.2 8195.57   5
   1  -5   5 88006.9 8192.89   5
   1   5  -5 92585.0 8247.24   2
  -1  -5  -5 93509.6 8208.59   4
  -1  -5  -5 94319.0 8200.97   3
   1   5  -5 86583.1 8190.01   3
   1  -5   5 122086. 8280.62   2
   1  -5   3 77.5323 25.0621   6
  -1  -5  -3 122.813 30.2885   5
   1  -5   3 136.264 55.5962   2
  -1   5   3 95.0714 23.1142   5
  -1  -5  -3 83.3369 25.7955   4
   1   5  -3 66.9952 13.4916   1
   1   5  -3 51.1483 19.2035   1
   1   5  -3 158.084 48.9883   2
   1   5  -3 91.0928 20.4369   3
   1   5  -1 1913.64 226.095   2
  -1  -5  -1 1732.28 209.861   4
   1  -5   1 1789.87 207.291   6
   1  -5   1 1762.59 264.503   2
   1   5  -1 2108.64 203.998   3
   1  -5  -1 1628.56 188.310   6
  -1  -5   1 1412.76 188.412   6
  -1  -5   1 2020.63 196.647   5
   1   5   1 1817.37 199.296   2
   1  -5  -1 1356.76 233.486   2
  -1  -5   1 1731.05 190.047   4
   1  -5  -1 1549.86 196.790   3
  -1   5  -1 1881.12 191.777   4
   1   5   1 1790.81 187.052   3
  -1  -5   3 58.3728 12.2215   1
  -1  -5   3 89.3323 20.1334   1
  -1  -5   3 92.5101 25.7111   6
  -1  -5   3 105.088 25.1764   5
   1   5   3 114.426 29.5782   6
   1   5   3 133.698 31.0343   2
   1  -5  -3 94.6098 51.6420   2
  -1  -5   3 100.895 24.4069   4
   1  -5  -3 84.0557 27.7498   3
  -1   5  -3 83.5963 22.7017   4
  -1   5  -3 80.2722 21.5962   3
  -1   5  -5 33719.7 1101.04   1
   1   5   5 1671.88 1087.46   1
  -1  -5   5 77186.1 1220.80   1
   1   5   5 9374.21 1091.47   1
  -1   5  -5 81800.1 1120.36   1
  -1  -5   5 47527.0 1140.85   1
  -1  -5   5 109076. 1345.41   6
   1   5   5 86545.5 1278.50   6
  -1  -5   5 93414.7 1274.46   5
   1   5   5 82183.1 1230.22   2
  -1   5  -5 97355.4 1235.39   4
   1  -5  -5 94312.4 1349.83   3
   1  -5  -5 123289. 1578.59   2
  -1   5  -5 88317.7 1239.61   3
   1   5   7 3907.89 472.163   1
  -1   5  -7 4879.49 468.950   1
  -1  -5   7 6558.08 491.402   1
  -1   5  -7 6065.00 469.602   1
   1   5   7 5730.94 475.892   1
  -1  -5   7 7534.80 504.039   6
   1   5   7 6108.75 492.489   6
  -1  -5   7 5515.37 485.854   5
   1   5   7 5814.72 482.314   2
  -1   5  -7 5619.82 478.988   4
   1  -5  -7 6346.14 499.022   4
   1  -5  -7 6690.03 505.940   3
   1  -5  -7 8380.01 521.537   2
  -1   5  -7 5746.17 481.227   3
   1  -5  -9 9514.78 948.140   1
  -1   5  -9 9006.87 955.715   1
   1  -5  -9 9083.04 948.276   1
   1   5   9 10765.8 965.710   1
  -1  -5   9 12372.0 973.654   1
   1   5   9 9409.53 965.232   6
   1   5   9 10102.7 959.650   2
   1  -5  -9 10949.5 978.793   4
   1  -5  -9 10956.0 976.301   3
  -1   5  -9 9074.64 958.840   3
   1   5  11 467.420 57.1448   1
   1  -5 -11 259.129 37.7390   1
  -1  -5  11 408.124 58.3234   1
  -1   5 -11 243.159 44.5481   1
  -1  -5  11 364.206 52.9761   6
  -1  -5  11 289.070 46.8176   5
   1   5  11 279.231 44.4055   6
   1   5  11 270.462 38.8520   2
   1  -5 -11 237.723 50.8271   4
  -1   5 -11 230.930 37.7297   4
   1  -5 -11 341.365 54.3361   3
  -1   5 -11 310.919 43.2150   3
  -1  -5  13 52.4457 19.7703   5
  -1   5 -13 74.1961 17.5908   3
   1  -5 -13 27.9970 22.0823   3
   1   5  13 51.8788 19.3431   5
   1  -5 -13 84.3680 29.6081   4
  -1   5 -13 45.4593 12.0167   4
   1   5  13 48.1175 21.0523   1
   1  -5 -13 89.6926 18.8556   1
  -1  -5  15 26824.4 2665.03   6
   1  -5 -15 25724.2 2667.05   3
  -1  -5  15 28776.8 2666.01   5
   1  -5 -17 10253.7 1318.11   4
  -1  -5  17 12697.5 1310.61   6
   1   5  17 12426.2 1299.28   6
   1  -5 -17 12584.6 1313.99   3
   1   5  17 16436.9 1309.53   5
  -1  -5  17 14763.0 1316.21   5
   1  -5 -19 7383.83 835.674   4
  -1  -5  19 8678.73 829.438   6
   1   5  19 7539.37 815.950   6
  -1   5 -19 8966.05 831.800   3
   1  -5 -19 8561.50 834.197   3
   1   5  19 8334.25 823.031   5
  -1  -5  19 9406.83 836.503   5
   1   5  21 107.803 24.4226   6
  -1  -5  21 122.585 29.6870   6
   1  -5 -21 142.355 37.7317   4
   1   5  21 198.150 33.1920   5
  -1  -5  21 141.864 35.5168   5
  -1   5 -21 190.572 36.0899   2
   1  -5 -21 181.163 37.2060   3
  -1   5 -21 189.477 38.3683   3
  -1  -5  23 224.668 39.1442   6
   1   5  23 178.419 33.0849   6
  -1   5 -23 185.328 37.2031   2
   1   5  23 261.549 39.2002   5
  -1   5 -23 204.086 41.1234   3
   1  -5 -23 191.508 43.4296   3
   1  -5 -25 4973.73 383.598   4
  -1   5 -25 2164.92 369.104   3
   1  -5 -25 4030.67 385.799   3
  -1  -5  25 3480.87 373.963   6
   1   5  25 3268.42 369.291   6
  -1   5 -25 4782.64 379.441   2
   1  -5 -27 5324.62 544.554   3
   1   5  27 3583.84 527.868   6
  -1   6  22 275.224 40.3688   5
   1  -6  22 244.500 43.8960   6
   1   6 -22 223.380 38.7572   2
   1   6 -22 271.609 47.9269   3
  -1  -6 -20 15.6845 14.6754   4
  -1   6  20-6.24393 8.29243   5
   1  -6  20 15.9515 14.9243   6
   1   6 -20-11.0905 11.9925   3
   1   6 -20 25.0250 12.6530   2
  -1  -6 -18 25.9911 16.2260   4
  -1   6  18 6.84560 5.34707   5
   1   6 -18 11.4857 12.4418   3
   1   6 -18 7.22057 9.60777   2
   1   6 -16 181.535 39.8953   2
   1  -6  16 185.211 35.9006   6
  -1   6  16 188.302 28.6488   6
  -1  -6 -16 142.115 37.7831   4
  -1  -6 -16 156.173 35.5531   3
   1   6 -14 214.555 42.6308   2
  -1   6  14 124.186 23.1297   6
   1  -6  14 176.810 32.6069   6
  -1   6  14 167.652 31.9648   5
  -1  -6 -14 140.162 35.4999   4
  -1  -6 -14 112.984 30.6081   3
   1   6 -14 146.084 35.4829   3
   1   6 -12 283.827 53.8989   2
   1  -6  12 233.224 37.4315   6
  -1   6  12 115.211 24.7855   6
  -1  -6 -12 131.460 22.8531   1
  -1   6  12 189.619 32.4661   5
  -1  -6 -12 91.4566 33.0110   4
  -1  -6 -12 130.501 31.6689   3
   1   6 -12 246.126 41.9180   3
   1  -6  10 266.665 44.1033   6
  -1   6  10 387.496 45.6002   5
  -1   6  10 200.828 34.5663   6
   1  -6  10 280.950 41.3956   5
   1  -6  10 157.279 29.8382   1
  -1  -6 -10 322.703 53.4473   4
  -1  -6 -10 253.402 44.2252   3
  -1  -6 -10 207.824 27.3287   1
   1   6 -10 404.317 71.9153   2
  -1   6  10 237.374 37.0826   2
   1   6  -8 215.841 58.7551   2
   1  -6   8 199.795 38.5475   6
   1   6  -8 90.6292 24.0640   1
  -1   6   8 209.723 34.4311   5
  -1  -6  -8 201.101 41.2768   4
  -1  -6  -8 216.504 39.1674   3
   1   6  -8 197.353 31.6415   3
  -1   6   6 321.812 42.7916   6
  -1   6   6 372.780 44.3996   5
   1   6  -6 317.004 40.1940   3
   1   6  -6 397.690 38.6329   4
   1  -6   4 156.727 30.8682   6
  -1   6   4 70.6946 22.0431   5
  -1  -6  -4 65.9681 22.7959   5
  -1   6   4 57.5631 19.1751   6
   1   6  -4 207.256 53.4624   2
   1   6  -4 113.623 22.8518   3
  -1  -6  -2 51.7154 17.3566   5
  -1   6   2 52.1200 16.4047   5
  -1  -6  -2 30.6382 14.8416   4
   1   6  -2 30.3653 12.2313   3
   1   6  -2 27.0002 25.5258   2
  -1  -6   0 773.869 106.313   4
  -1   6   0 963.305 109.901   4
  -1  -6   0 993.097 111.965   5
   1   6   2 64.2310 23.4341   2
   1   6   2 44.9103 16.8800   6
  -1  -6   2 14.3638 14.2913   5
   1   6   2 35.4517 15.0764   3
  -1   6  -2 40.8331 15.4838   3
   1   6   4 60.2749 21.7116   2
  -1  -6   4 89.0363 23.9243   5
   1   6   4 51.5429 20.7943   6
  -1   6  -4 95.8190 22.1821   4
  -1  -6   4 8.46630 17.4392   6
  -1  -6   6 348.475 39.5922   1
  -1  -6   6 465.638 61.6254   6
  -1  -6   6 350.883 53.0997   5
   1   6   6 331.943 52.2893   6
  -1   6  -6 445.908 52.5438   4
   1  -6  -6 383.956 59.8999   3
  -1   6  -6 360.151 50.7235   3
  -1   6  -8 64.9701 15.2114   1
  -1  -6   8 162.718 21.6089   1
  -1  -6   8 193.054 36.9319   6
  -1  -6   8 180.512 30.5713   5
   1   6   8 133.981 28.6336   6
   1   6   8 183.991 30.5493   2
   1  -6  -8 192.793 36.0413   4
  -1   6  -8 125.643 24.0978   4
  -1   6  -8 123.237 24.1676   3
  -1  -6  10 257.289 44.3891   6
  -1  -6  10 248.016 41.0250   5
  -1   6 -10 219.403 31.9537   1
  -1  -6  10 129.888 32.9477   1
   1  -6 -10 265.438 47.4644   4
  -1   6 -10 354.456 38.8657   4
   1  -6 -10 172.096 40.2232   3
  -1   6 -10 252.210 36.9010   3
   1   6  12 214.726 33.3236   6
  -1  -6  12 156.977 30.1568   5
  -1  -6  12 186.504 35.4429   6
   1   6  12 183.269 31.6339   5
   1  -6 -12 102.679 31.5876   4
   1  -6 -12 86.6219 29.1304   3
  -1   6 -12 135.450 26.5906   3
  -1  -6  14 228.706 36.3732   5
   1   6  14 108.008 24.6670   6
  -1  -6  14 88.1646 27.3186   6
   1   6  14 206.281 32.6366   5
   1  -6 -14 216.524 43.9794   4
   1  -6 -14 146.915 31.9204   3
  -1   6 -14 175.802 28.7495   3
   1   6  16 250.509 37.7033   5
  -1  -6  16 183.688 37.2993   6
   1   6  16 179.632 32.1089   6
  -1  -6  16 239.331 40.5496   5
   1  -6 -16 331.787 46.8640   3
  -1   6 -16 236.677 36.4429   3
   1   6  18 3.73607 5.76915   6
  -1   6 -18 25.6356 12.0063   3
   1  -6 -18 8.14323 8.82885   3
   1   6  18 5.38238 9.22278   5
  -1  -6  20 7.01647 10.7859   6
  -1   6 -20 20.2496 12.6806   2
   1  -6 -20 8.32069 11.0727   3
  -1   6 -20 27.7391 15.0191   3
   1   6  20 10.7376 9.25324   5
   1  -6 -20 9.01090 11.9782   4
   1   6  22 386.895 45.2763   5
   1  -6 -22 175.922 40.7960   4
  -1   6 -22 289.958 44.2076   2
  -1   6 -22 246.043 44.0388   3
   1   6  22 203.467 35.1987   6
  -1  -6  22 328.410 45.9178   6
   1  -6 -24 53.2214 20.9103   3
   1   6  24 51.3971 14.3789   6
   1   7 -19 2436.74 319.504   3
   1  -7  19 3350.69 316.213   6
   1   7 -17 6490.66 489.866   2
   1   7 -17 5148.80 492.196   3
   1  -7  17 5464.21 480.706   6
  -1   7  15 10458.0 1224.79   5
  -1  -7 -15 8897.80 1229.49   4
   1   7 -15 17505.5 1247.98   2
   1   7 -15 16742.1 1248.99   3
   1  -7  15 13720.7 1230.77   6
   1   7 -13 112.210 36.6623   2
   1  -7  13 91.7007 23.4158   6
   1   7 -13 143.396 33.0506   3
  -1  -7 -13 102.763 28.7098   4
  -1   7  13 92.1809 21.4069   5
  -1   7  11 83.2471 19.6760   6
   1  -7  11 165.508 28.6392   6
   1   7 -11 117.460 28.6705   3
  -1  -7 -11 92.6343 27.5861   4
  -1   7  11 68.0360 19.6918   5
  -1   7   9 3424.99 361.889   5
   1   7  -9 4680.16 415.519   2
  -1  -7  -9 3171.40 370.463   4
   1   7  -9 3846.87 366.802   3
  -1   7   9 3542.71 362.196   6
  -1   7   7 2698.59 242.791   5
   1   7  -7 2333.09 278.182   2
  -1   7   7 2273.69 244.861   2
  -1  -7  -7 2070.13 245.425   4
   1  -7   7 2547.96 249.732   6
  -1   7   7 2038.74 240.409   6
   1   7  -7 2206.80 240.402   3
  -1   7   5 35384.9 3381.80   5
   1   7  -5 45845.9 3430.05   2
  -1  -7  -5 37170.2 3389.05   4
   1  -7   5 35192.1 3388.87   6
  -1   7   5 29060.8 3380.47   6
   1   7  -5 34630.6 3379.02   3
   1  -7   3 113.689 24.7811   6
  -1  -7  -3 136.312 26.2374   5
  -1   7   3 94.7030 23.5545   5
  -1  -7  -3 74.9487 24.4652   4
  -1   7   3 77.2861 21.7148   4
   1   7  -3 81.1513 20.6967   3
  -1   7   1 1045.79 104.978   5
  -1  -7  -1 869.539 103.378   5
   1   7  -1 1042.88 116.980   2
  -1   7   1 970.853 104.842   4
   1   7  -1 772.194 98.1914   3
  -1   7   1 682.092 100.512   3
  -1   7  -1 946.973 99.6561   5
  -1  -7   1 1030.05 102.555   5
   1   7   1 817.206 103.627   2
   1   7   1 702.838 96.5763   6
   1   7   1 799.110 93.7616   3
  -1   7  -1 719.685 96.8218   3
  -1  -7   3 142.202 28.3355   5
   1   7   3 100.723 23.6470   6
  -1   7  -3 97.9938 24.5086   4
   1   7   3 96.7767 21.1009   3
  -1   7  -3 83.7443 22.2941   3
  -1  -7   5 39452.9 3214.54   6
   1   7   5 29261.1 3202.47   2
  -1  -7   5 30207.4 3204.48   5
  -1   7  -5 33408.7 3201.65   4
  -1   7  -5 32635.6 3201.19   3
   1   7   5 33782.7 3202.16   3
   1   7   7 2366.88 225.754   6
   1   7   7 2061.34 223.678   2
   1  -7  -7 2038.27 231.812   3
  -1  -7   7 2353.57 226.745   5
  -1   7  -7 1886.08 219.751   3
  -1  -7   9 3346.16 360.357   5
  -1  -7   9 4131.22 370.010   6
   1   7   9 3370.82 358.566   6
   1  -7  -9 3652.70 367.904   3
  -1   7  -9 3414.28 355.657   3
   1   7  11 121.330 23.1008   6
  -1  -7  11 84.0165 22.3731   5
  -1  -7  11 114.253 26.3768   6
   1   7  11 92.5132 21.4730   5
   1  -7 -11 93.6511 24.4646   3
  -1   7 -11 109.446 21.1691   3
   1   7  13 88.5934 20.1990   5
  -1  -7  13 106.394 24.1896   5
   1   7  13 80.9648 19.3437   6
   1  -7 -13 83.3883 23.4923   3
  -1  -7  13 122.046 25.9268   6
  -1  -7  15 14529.8 1337.36   6
   1  -7 -15 13006.4 1339.62   4
   1   7  15 12936.0 1331.27   5
   1  -7 -15 11645.3 1336.80   3
  -1   7 -15 16555.0 1345.78   2
   1   7  17 7136.87 563.926   5
   1  -7 -17 4467.69 565.024   4
  -1   7 -17 6272.77 567.475   2
   1  -7 -17 5454.60 566.703   3
   1   7  17 4981.03 555.343   6
  -1  -7  17 5697.86 564.163   6
   1  -7 -19 3470.08 370.017   3
  -1   7 -19 4230.34 368.820   3
   1   7  19 3314.59 356.610   6
   1  -7 -21 139.922 30.1825   3
   1  -8  14 183.408 31.6447   6
   1   8 -12 11.3667 15.2588   2
   1  -8  12 41.1941 15.1314   6
  -1   8  12 24.2797 10.8215   5
  -1  -8 -12 20.2868 11.8479   4
   1  -8  10 123.050 26.7093   6
  -1  -8 -10 85.7514 24.2201   4
   1   8  -8 72.6033 33.5013   2
   1  -8   8 141.450 26.8010   6
  -1   8   8 118.168 23.6021   5
  -1  -8  -8 120.668 25.6388   4
  -1   8   6 187.985 31.7143   4
   1  -8   6 168.225 32.5283   6
  -1   8   4 5.50107 10.1293   6
   1   8  -4 65.1363 26.4592   2
  -1   8   4 35.5536 13.9518   5
  -1   8   4 59.6831 17.4544   4
  -1   8   4 53.2471 20.0276   2
  -1   8   2 68.4213 18.5142   3
  -1   8   2 61.4215 17.6705   6
   1   8  -2 129.583 28.6632   2
  -1   8   2 49.8308 17.5409   5
  -1   8   2 54.4776 16.5725   4
  -1   8   2 76.0523 24.9338   2
  -1   8   0 302.614 53.1888   6
  -1   8   0 451.242 60.0241   5
   1   8   0 446.566 57.2380   6
  -1   8   0 462.063 58.1559   4
  -1   8   0 451.267 71.6853   2
   1   8   2 71.6833 19.9770   2
  -1  -8   2 110.423 21.9192   5
   1   8   2 53.9377 15.7891   6
  -1   8  -2 39.0742 16.2395   4
  -1   8  -2 109.477 36.7875   2
   1   8   4 10.1048 8.16691   6
  -1  -8   4 16.0433 11.1242   5
  -1   8  -4 15.9391 21.2278   2
  -1   8  -4 45.0179 11.7036   3
   1   8   4 44.6281 15.5762   2
  -1   8  -6 233.619 31.1308   3
  -1  -8   6 185.872 32.2243   5
   1   8   6 143.690 29.0856   6
  -1   8  -6 239.386 57.6479   2
  -1  -8   8 108.574 24.2932   5
   1   8   8 131.490 24.1508   6
  -1  -8   8 135.142 27.5789   6
   1   8   8 86.7460 19.9138   5
  -1   8  -8 133.033 22.2151   3
   1   8  10 118.185 24.1468   6
  -1  -8  10 142.960 28.2765   6
   1   8  10 199.453 27.3010   5
   1  -8 -10 178.943 33.3059   3
  -1   8 -10 108.147 22.5903   3
  -1  -8  12 41.3944 13.8947   6
   1   8  12 24.6148 11.2905   5
   1  -8 -12 33.8499 14.0219   3
  -1   8 -12 39.6423 11.7462   3
   1   8  12 28.8807 10.4410   6
   1  -8 -14 116.898 28.2979   3
   1   8  14 158.814 25.6955   6
  -1   8 -14 189.912 28.5253   3
   1   8  16 142.939 22.8836   6
  -1   9   7 904.275 103.201   5
  -1   9   5 12764.8 1259.56   4
   1   9  -3 63.9556 21.2121   2
   1   9  -1 380.448 53.0423   2
  -1   9  -1 479.250 64.1977   2
   1   9   1 391.970 54.9921   6
  -1   9  -1 441.776 52.8995   3
  -1   9  -3 75.3134 24.1986   2
  -1   9  -3 40.8833 11.7918   3
   1   9   5 10414.0 1068.91   6
  -1   9  -5 11233.4 1067.44   3
  -1   9  -7 814.360 89.6850   3
   2   0   0 851069. 73271.0   1
  -2   0   0 720867. 73245.1   6
   2   0   0 769813. 73246.7   6
   2   0   0 670526. 73246.9   5
  -2   0   0 776714. 73252.5   5
   2   0   0 729265. 73257.4   2
   2   0   0 761588. 73251.5   4
  -2   0   0 781866. 73255.0   4
   2   0   0 742129. 73255.8   3
  -2   0   0 771031. 73247.4   3
   2   0   0 789393. 73267.7   1
  -2   0   0 726188. 73269.5   1
   2   0   2 2029.60 229.893   1
  -2   0   2 1680.20 228.962   1
   2   0  -2 1714.28 231.718   1
  -2   0  -2 1995.09 227.688   1
   2   0  -2 1955.77 212.719   6
   2   0   2 1874.31 213.068   6
   2   0   2 1877.39 212.165   5
   2   0  -2 2415.95 219.505   5
  -2   0   2 2182.07 230.269   5
   2   0   2 1979.28 221.245   2
   2   0  -2 2401.97 230.751   2
  -2   0  -2 2280.71 224.562   4
  -2   0   2 2059.03 226.177   4
  -2   0  -2 1575.97 212.133   3
   2   0  -2 1910.22 219.491   3
  -2   0   2 1830.49 217.198   3
   2   0  -2 2196.06 221.037   4
  -2   0  -2 1692.63 226.558   1
  -2   0   2 2135.38 237.412   1
  -2   0  -4 2946.45 342.000   1
   2   0   4 3083.32 338.248   1
  -2   0   4 3318.91 344.579   1
  -2   0  -4 2967.44 331.769   1
   2   0   4 3248.82 340.212   1
  -2   0   4 3620.76 351.303   1
   2   0   4 3035.99 322.815   6
   2   0  -4 2944.27 314.193   6
  -2   0   4 3172.54 318.797   6
  -2   0   4 3950.68 341.862   5
  -2   0  -4 2999.03 319.418   5
   2   0   4 3207.65 319.189   5
   2   0  -4 3283.40 338.407   2
  -2   0  -4 3275.32 329.983   4
   2   0  -4 2853.41 323.818   4
   2   0  -4 3225.40 336.325   3
  -2   0   4 2844.03 326.701   3
  -2   0   4 2868.44 330.566   4
   2   0   4 2835.79 326.288   2
  -2   0  -4 2981.93 319.894   3
  -2   0   6 20156.3 2100.81   1
   2   0  -6 23635.3 2111.18   1
   2   0  -6 22832.1 2098.39   1
   2   0   6 21439.8 2104.16   1
  -2   0  -6 22263.6 2096.13   1
   2   0   6 21713.9 2102.51   1
   2   0  -6 22991.5 2078.87   6
  -2   0   6 21286.3 2081.10   6
   2   0   6 21348.3 2090.22   6
  -2   0   6 21873.2 2097.77   5
   2   0   6 22124.6 2081.58   5
   2   0  -6 24143.9 2105.20   2
  -2   0   6 21745.9 2086.47   4
  -2   0  -6 13907.2 2088.18   4
  -2   0   6 21212.0 2089.73   4
   2   0  -6 22115.2 2101.00   3
   2   0   6 22687.9 2090.85   2
  -2   0  -6 18073.6 2079.38   3
   2   0   8 8436.10 807.198   1
  -2   0   8 9092.67 814.561   1
  -2   0   8 8086.80 808.384   1
   2   0  -8 7360.20 797.326   1
  -2   0  -8 7470.21 807.698   1
   2   0  -8 8175.14 810.227   1
   2   0   8 7736.82 804.632   1
  -2   0  -8 9307.88 808.459   1
   2   0  -8 7736.54 782.952   6
  -2   0   8 7117.54 786.198   6
   2   0   8 9351.47 804.372   6
  -2   0   8 8511.63 807.480   5
   2   0   8 7120.33 782.465   5
  -2   0  -8 8562.77 787.606   5
   2   0  -8 8910.14 811.111   2
  -2   0  -8 6599.67 792.054   4
  -2   0   8 7164.01 790.409   4
   2   0  -8 8439.20 811.057   3
   2   0   8 8005.83 792.268   2
   2   0 -10 282624. 26944.5   1
  -2   0  10 278711. 26940.1   1
  -2   0  10 284623. 26938.0   1
   2   0 -10 273089. 26931.2   1
   2   0  10 276381. 26937.0   1
  -2   0 -10 274478. 26944.4   1
  -2   0 -10 300947. 26936.3   1
   2   0  10 270645. 26934.5   1
   2   0  10 276224. 26938.7   6
  -2   0  10 270385. 26921.9   6
   2   0  10 252958. 26915.5   5
  -2   0  10 271286. 26936.4   5
   2   0 -10 292859. 26942.1   2
  -2   0 -10 276994. 26927.3   4
   2   0 -10 282744. 26948.1   3
   2   0  10 290255. 26923.7   2
  -2   0  12 34066.5 3236.92   1
   2   0 -12 34537.1 3247.57   1
  -2   0  12 34443.2 3242.80   1
   2   0  12 33549.0 3237.83   1
   2   0 -12 30560.7 3233.87   1
  -2   0 -12 37495.2 3252.08   1
   2   0  12 34952.5 3238.29   1
  -2   0 -12 35113.8 3234.90   1
  -2   0  12 37161.0 3228.34   6
   2   0  12 25719.5 3232.86   6
  -2   0  12 26425.1 3230.01   5
   2   0  12 34079.3 3219.16   5
   2   0 -12 30829.7 3235.44   2
  -2   0 -12 30993.2 3226.99   4
   2   0 -12 35919.0 3254.14   3
  -2   0 -12 32118.3 3253.57   3
   2   0  12 33590.1 3221.86   2
   2   0  14 29858.2 2487.80   1
   2   0 -14 28781.1 2484.47   1
  -2   0  14 28509.5 2480.92   1
  -2   0 -14 32853.8 2486.21   1
  -2   0  14 30992.1 2493.43   1
   2   0  14 19845.6 2474.31   6
  -2   0  14 26668.0 2471.46   6
  -2   0  14 15630.1 2464.97   5
   2   0  14 25072.5 2463.60   5
   2   0 -14 18463.2 2468.60   2
  -2   0 -14 31093.5 2479.14   4
  -2   0 -14 21469.2 2486.63   3
   2   0 -14 21940.2 2485.77   3
   2   0  14 28000.0 2463.84   2
  -2   0 -16 5052.02 438.634   1
   2   0 -16 4706.74 449.529   1
  -2   0  16 4541.20 431.749   1
   2   0 -16 4797.72 442.497   1
   2   0  16 4224.68 434.441   1
  -2   0  16 4076.66 436.901   1
  -2   0 -16 4461.69 452.914   1
   2   0  16 4572.78 439.408   1
   2   0  16 4487.36 428.882   6
  -2   0  16 3917.32 423.308   5
   2   0  16 2832.53 407.196   5
   2   0 -16 4476.80 430.139   4
  -2   0 -16 4378.77 428.546   4
   2   0 -16 3199.59 430.071   3
  -2   0 -16 3026.65 429.582   3
   2   0  16 3927.03 411.402   2
   2   0 -18 402.268 82.2576   1
  -2   0 -18 370.893 82.1209   1
   2   0  18 437.567 78.4114   1
   2   0  18 328.940 71.8118   1
   2   0 -18 423.581 82.5974   1
  -2   0  18 338.070 71.4932   1
  -2   0 -18 370.442 74.0149   1
   2   0  18 437.095 67.8927   6
  -2   0  18 273.425 59.4298   6
   2   0  18 576.731 64.9306   5
   2   0 -18 410.808 66.7816   2
  -2   0  18 542.141 70.9715   5
   2   0 -18 294.460 66.0329   4
  -2   0 -18 280.672 63.3470   4
   2   0 -18 439.337 78.3377   3
  -2   0 -18 359.872 72.5384   3
   2   0  18 472.468 66.3526   2
  -2   0 -20 26206.4 2877.87   1
  -2   0  20 26918.1 2875.66   1
  -2   0  20 22478.5 2879.29   1
   2   0  20 21942.3 2876.36   1
   2   0 -20 25645.9 2887.92   1
  -2   0 -20 23835.0 2887.47   1
   2   0  20 33446.1 2867.91   6
  -2   0  20 31499.7 2870.99   6
   2   0  20 38232.3 2863.15   5
   2   0 -20 35277.9 2871.96   2
   2   0 -20 27280.4 2875.26   4
  -2   0 -20 27108.0 2875.07   4
   2   0 -20 29411.6 2882.50   3
  -2   0 -20 32535.1 2884.37   3
   2   0  20 25210.1 2862.87   2
   2   0  22 26944.1 2649.29   1
   2   0  22 27684.7 2629.94   6
  -2   0  22 26640.2 2634.47   6
   2   0  22 25915.1 2624.90   5
  -2   0  22 30862.1 2635.48   5
   2   0 -22 27343.1 2632.39   2
   2   0 -22 29775.6 2646.26   4
  -2   0 -22 22129.2 2637.61   3
   2   0 -22 26347.7 2644.46   3
  -2   0 -22 24991.4 2661.23   1
   2   0 -22 28861.7 2658.01   1
   2   0 -22 27244.2 2656.13   1
   2   0  22 23649.2 2646.34   1
  -2   0  22 27112.9 2643.46   1
  -2   0 -22 26282.1 2645.95   1
   2   0  24 9517.38 970.897   6
  -2   0  24 9471.41 975.854   6
  -2   0  24 10189.9 974.539   5
   2   0  24 9627.48 967.118   5
  -2   0 -24 11345.8 983.240   4
  -2   0  24 10586.3 984.263   1
  -2   0 -24 8928.19 980.301   3
   2   0 -24 9040.26 982.542   3
   2   0 -24 9938.73 973.593   2
   2   0  26 118.692 23.2963   6
   2   0 -26 152.504 33.5640   3
  -2   0 -26 65.3426 25.0787   3
  -2   0  26 100.457 23.4738   5
  -2   0 -26 144.324 29.6936   4
  -2   0 -28 655.756 90.1640   3
   2   0 -28 760.078 92.9320   3
  -2   0 -28 739.683 89.8179   4
  -2   0  28 705.694 86.9526   6
  -2   0 -30 3845.52 356.094   4
  -2   0  30 3203.78 348.110   5
  -2   0 -30 3191.97 354.046   3
   2   0  30 3673.31 348.464   6
  -2   0  30 3303.87 350.185   6
  -2   1  31-4.09803 7.65928   5
  -2  -1 -31 5.93453 7.84287   4
  -2  -1 -31-6.26420 6.76047   3
  -2   1  29 4.41845 5.83681   5
  -2  -1 -29 7.02527 9.28024   3
   2   1 -29-6.41304 6.91702   3
  -2   1  29 5.21330 5.62306   6
   2  -1  29-4.49406 4.84736   6
  -2   1  27 47.9125 14.2355   5
  -2  -1 -27 55.4816 18.7462   4
   2  -1  27 44.9761 14.3021   6
  -2   1  27 33.7788 15.9804   6
  -2  -1 -27 23.4957 15.1585   3
   2   1 -27 21.8389 14.1653   3
  -2   1  25 41.1879 13.9507   5
   2   1 -25 19.3500 14.2546   2
   2  -1  25 21.7236 12.1183   6
  -2   1  25 12.0535 11.6777   6
   2   1 -25 24.4893 14.2619   3
  -2  -1 -25 8.77774 21.3953   3
   2  -1  23 210.939 37.1845   6
  -2  -1 -23 267.079 44.8184   4
  -2   1  23 188.694 35.6405   5
   2  -1  23 277.692 36.6649   5
   2  -1  23 290.660 51.3868   1
   2   1 -23 275.808 56.2196   1
   2   1 -23 223.507 44.4124   3
  -2  -1 -23 247.860 47.7695   3
   2  -1  21-6.88200 9.09175   6
  -2   1  21 6.90539 11.7768   6
   2   1 -21 8.03459 8.66674   2
   2  -1  21-9.50406 12.5552   2
   2  -1  21 14.7374 11.2403   1
   2   1 -21 18.8534 24.9050   1
  -2   1  21-9.02063 11.9166   1
  -2  -1 -21 9.17334 12.1183   4
   2  -1  21-4.58131 6.98910   5
  -2   1  21-6.27944 9.57898   5
   2  -1  21 12.0144 15.8710   1
   2   1 -21-14.4628 15.5996   1
  -2  -1 -21-20.1996 26.6832   1
  -2  -1 -21-11.1373 14.7125   3
   2   1 -21 10.6661 16.2697   3
   2  -1  19 61.5985 20.1374   6
  -2   1  19 59.0603 20.1643   6
   2   1 -19 83.1429 24.9371   2
   2  -1  19 48.9262 21.7195   2
   2   1 -19 78.7201 40.0388   1
   2  -1  19 15.4781 21.0767   1
  -2   1  19 21.0794 16.8713   1
  -2  -1 -19 48.9775 26.9038   1
  -2  -1 -19 63.5507 23.4139   4
  -2   1  19 17.3036 19.3519   1
  -2  -1 -19 20.5087 27.5704   1
   2   1 -19 46.0911 23.9868   1
   2  -1  19 13.4664 11.4746   1
  -2  -1 -19 49.8798 23.8509   3
   2   1 -17 364.529 65.0452   1
  -2   1  17 343.739 67.6224   1
   2  -1  17 163.772 47.4799   1
  -2  -1 -17 373.861 72.4582   1
  -2   1  17 238.848 41.9998   6
   2   1 -17 141.596 42.8021   2
   2  -1  17 219.439 45.0371   2
   2  -1  17 183.655 49.2778   1
   2   1 -17 303.725 70.1601   1
  -2  -1 -17 230.086 47.8695   1
  -2   1  17 201.829 44.3269   1
   2  -1  17 231.744 36.6214   5
  -2   1  17 282.143 45.0871   5
  -2  -1 -17 208.400 47.6354   4
   2   1 -17 208.088 50.3568   3
  -2  -1 -17 202.284 52.0259   3
   2  -1  15 12.2666 23.1682   1
  -2   1  15 14.6835 19.6941   1
  -2  -1 -15 35.2082 23.5033   1
   2  -1  15 53.3037 24.6289   6
  -2   1  15 15.6755 15.0342   6
   2  -1  15 25.4098 19.6770   2
   2   1 -15 12.6167 21.7848   2
   2   1 -15 17.0745 22.8113   1
  -2   1  15 41.5426 21.2321   1
  -2   1  15 46.2442 20.2405   5
   2  -1  15 45.7020 15.3823   5
  -2  -1 -15 41.1641 21.2057   4
   2   1 -15 31.0596 20.7960   3
  -2  -1 -15 50.2480 28.7666   3
   2  -1  13 1894.63 217.563   1
  -2   1  13 1830.39 212.083   1
  -2   1  13 2028.84 230.568   1
   2   1 -13 2146.39 219.954   1
  -2  -1 -13 2135.96 232.718   1
   2  -1  13 1808.77 219.567   1
  -2  -1 -13 2078.02 214.330   1
  -2   1  13 1445.73 200.819   6
   2  -1  13 2102.57 225.687   6
   2  -1  13 2822.63 206.185   5
   2  -1  13 1640.13 194.650   5
   2   1 -13 1432.60 216.236   2
  -2  -1 -13 1454.64 214.292   4
  -2  -1 -13 2398.15 252.967   3
   2   1 -13 1418.76 222.031   3
   2  -1  13 1718.18 206.660   2
  -2   1  11 89.5197 34.3059   1
   2  -1  11 162.274 38.6259   1
  -2  -1 -11 137.290 39.4426   1
   2   1 -11 129.564 33.3570   1
  -2   1  11 155.217 36.5344   1
   2  -1  11 95.0045 32.1376   1
  -2  -1 -11 136.799 34.4337   1
   2   1 -11 187.984 49.4098   1
   2  -1  11 92.5540 37.0963   6
   2  -1  11 90.3926 20.5882   5
   2  -1  11 127.383 35.1856   2
  -2   1  11 128.014 36.2235   5
  -2  -1 -11 114.555 34.1623   4
   2   1 -11 17.4240 21.9927   3
  -2  -1 -11 182.456 66.0772   3
   2  -1   9 211.784 50.4506   1
   2   1  -9 236.767 46.5488   1
  -2  -1  -9 218.666 55.1716   1
  -2  -1  -9 255.397 50.6168   1
  -2   1   9 270.886 50.4775   1
   2   1  -9 215.726 52.6174   1
   2  -1   9 260.445 50.1838   1
   2  -1   9 401.102 77.1925   6
  -2  -1  -9 297.221 48.7891   5
   2  -1   9 345.007 41.9902   5
   2   1  -9 169.109 54.6887   2
  -2  -1  -9 281.992 46.6296   2
  -2   1   9 172.433 44.4680   5
  -2  -1  -9 214.169 50.7478   4
  -2  -1  -9 530.651 100.357   3
  -2  -1  -7 232.019 50.6449   1
  -2   1   7 266.788 51.4270   1
  -2   1   7 299.116 54.1614   1
  -2  -1  -7 231.518 46.1533   1
   2   1  -7 189.634 48.1720   1
   2  -1   7 254.495 50.2995   1
  -2   1   7 218.739 31.5402   6
   2  -1   7 319.767 77.2543   6
   2  -1   7 192.174 27.6856   5
  -2  -1  -7 185.062 40.2194   5
   2  -1   7 272.602 29.5691   5
  -2  -1  -7 211.528 39.6056   2
   2  -1   7 258.090 48.0970   2
   2   1  -7 265.216 59.4720   2
  -2   1   7 228.470 48.5449   5
  -2  -1  -7 193.849 46.1016   4
   2   1  -7 278.719 54.6947   3
  -2  -1  -7 215.781 74.7280   3
  -2   1   5 1024.98 127.854   1
   2  -1   5 937.658 122.771   1
   2   1  -5 906.611 122.914   1
   2   1  -5 1210.44 138.680   1
  -2  -1  -5 708.368 128.171   1
  -2   1   5 1131.60 138.595   1
  -2  -1  -5 755.700 115.390   1
   2  -1   5 879.122 123.633   1
   2  -1   5 1427.57 180.305   6
   2  -1   5 1006.51 97.6524   5
  -2   1   5 1153.08 126.543   5
  -2  -1  -5 754.575 113.615   5
   2   1  -5 993.496 130.774   2
  -2  -1  -5 839.565 118.924   4
  -2   1   5 623.930 116.903   4
   2   1  -5 908.762 105.496   4
  -2  -1  -5 1531.17 148.234   3
   2   1  -5 960.840 121.458   3
   2  -1   5 852.302 118.197   2
  -2  -1  -3 2549.33 330.467   1
   2   1  -3 3301.13 339.663   1
   2   1  -3 3097.59 328.096   1
  -2  -1  -3 2651.64 320.265   1
  -2   1   3 2812.90 330.499   1
   2  -1   3 2563.23 324.863   1
   2  -1   3 3351.68 372.804   6
   2   1  -3 2654.83 315.215   6
  -2   1   3 2768.23 319.020   5
   2  -1   3 3452.67 306.706   5
  -2  -1  -3 2838.25 324.123   5
   2   1  -3 2902.23 332.890   2
   2   1  -3 3257.35 314.773   4
  -2  -1  -3 3290.60 325.205   4
  -2   1   3 3337.83 332.492   4
   2   1  -3 3095.44 318.209   3
  -2  -1  -3 3409.70 303.570   3
  -2  -1  -3 2616.01 303.651   3
   2  -1   3 2921.94 323.807   2
  -2  -1  -1 707.767 101.197   1
  -2   1   1 538.866 91.8916   1
   2   1  -1 629.922 97.3588   1
   2   1  -1 738.106 100.595   1
   2  -1   1 490.117 87.5948   1
  -2  -1  -1 570.572 93.8750   1
  -2   1   1 668.389 72.6457   6
   2   1  -1 703.931 89.7147   6
   2  -1   1 1050.84 90.7593   5
  -2  -1  -1 775.405 99.6051   5
   2   1  -1 892.067 104.439   2
  -2  -1  -1 641.126 89.0848   4
   2   1  -1 627.939 83.8497   4
  -2  -1  -1 628.617 71.6196   3
   2   1  -1 558.037 78.1760   3
   2  -1   1 581.781 97.6571   3
   2  -1   1 436.530 84.1353   1
   2   1   1 644.820 93.0964   1
  -2   1  -1 653.595 92.9502   1
  -2  -1   1 740.819 97.6194   1
   2   1   1 752.904 96.6632   1
   2  -1  -1 811.908 101.990   1
  -2  -1   1 553.690 100.198   1
  -2   1  -1 730.577 91.5644   1
  -2   1  -1 621.471 71.2537   6
   2  -1  -1 844.002 76.7215   6
  -2  -1   1 409.561 82.7479   5
  -2   1  -1 873.325 85.2818   5
   2   1   1 545.355 88.6511   6
   2   1   1 718.680 93.8637   2
   2   1   1 320.782 71.8630   4
  -2   1  -1 673.741 95.5277   4
  -2  -1   1 603.275 81.8611   4
  -2  -1   1 805.879 83.4849   3
   2   1   1 397.045 67.4936   3
   2  -1  -1 909.733 94.3543   2
   2  -1  -1 715.030 100.661   3
   2  -1  -3 3052.45 321.614   1
   2  -1  -3 2459.26 323.330   1
  -2  -1   3 2673.66 326.523   1
   2   1   3 3089.36 327.174   1
   2   1   3 2938.03 320.848   1
  -2  -1   3 2616.81 321.702   1
  -2   1  -3 2737.66 316.697   1
   2   1   3 3661.00 328.026   6
  -2  -1   3 2842.75 316.887   6
  -2   1  -3 3339.39 310.619   6
  -2   1  -3 2779.08 299.349   5
  -2  -1   3 2911.64 323.330   5
   2   1   3 2944.60 318.322   2
  -2   1  -3 3532.81 325.537   4
   2  -1  -3 2565.12 328.000   3
   2  -1  -3 3033.88 316.008   2
   2  -1  -5 1039.85 122.983   1
  -2  -1   5 988.415 133.411   1
   2  -1  -5 947.822 126.715   1
   2   1   5 1043.52 128.489   1
  -2   1  -5 1108.17 131.881   1
  -2   1  -5 1143.37 125.509   1
   2   1   5 1140.04 121.408   6
  -2   1  -5 707.324 94.5070   5
   2  -1  -5 997.372 117.112   2
   2   1   5 938.933 114.402   2
  -2   1  -5 1028.75 117.809   4
  -2  -1   5 993.562 105.397   4
   2  -1  -5 1001.53 128.052   3
  -2  -1   5 872.927 151.145   3
  -2   1  -5 921.168 114.803   3
   2   1   5 956.143 101.526   3
   2  -1  -7 189.486 44.2720   1
  -2   1  -7 255.127 51.0951   1
   2   1   7 299.749 56.0577   1
  -2  -1   7 230.429 51.0252   1
  -2  -1   7 344.648 60.9806   1
  -2   1  -7 332.016 56.4471   1
   2   1   7 300.283 53.4091   1
   2  -1  -7 250.708 52.0168   1
  -2  -1   7 183.111 40.8867   6
   2   1   7 316.569 49.6626   6
   2  -1  -7 163.113 31.4741   6
  -2  -1   7 269.041 51.9536   5
   2   1   7 222.342 39.7887   2
  -2  -1   7 187.993 35.0893   4
  -2  -1   7 290.116 39.6110   4
  -2   1  -7 286.047 47.1265   4
  -2   1  -7 199.435 40.2962   3
   2   1   7 226.622 34.4732   3
   2  -1  -7 392.197 63.7258   3
   2  -1  -9 268.497 48.8839   1
   2   1   9 139.211 45.4133   1
  -2  -1   9 196.098 51.5150   1
  -2  -1   9 258.703 47.5303   6
   2   1   9 260.894 41.5122   2
   2  -1  -9 417.322 56.3306   2
  -2   1  -9 344.592 56.2118   1
   2  -1  -9 237.375 51.9431   1
  -2  -1   9 263.967 56.6829   1
  -2  -1   9 335.470 58.5269   5
  -2  -1   9 241.734 38.6391   4
  -2   1  -9 342.766 50.3173   3
   2  -1  -9 301.130 59.7072   3
   2   1  11 84.5445 36.4189   1
  -2   1 -11 146.015 39.6650   1
  -2  -1  11 136.083 39.5322   1
   2   1  11 87.1345 27.5487   6
  -2  -1  11 126.843 30.8247   6
   2  -1 -11 121.203 25.1553   6
   2  -1 -11 136.621 33.9378   2
  -2  -1  11 205.439 41.8617   1
   2   1  11 74.1848 29.2760   1
  -2   1 -11 265.011 46.0894   1
   2  -1 -11 62.3808 29.3730   1
  -2  -1  11 152.249 40.4540   5
  -2  -1  11 114.432 22.4536   4
   2  -1 -11 78.2180 29.4061   4
  -2  -1  11 86.5887 22.9960   4
  -2   1 -11 143.415 29.7689   4
  -2   1 -11 138.289 35.6118   3
   2  -1 -11 156.206 43.5646   3
   2  -1 -13 1927.32 233.123   1
  -2  -1  13 1827.49 226.133   1
  -2   1 -13 2398.88 233.165   1
  -2  -1  13 2278.68 235.079   1
   2  -1 -13 2029.56 228.263   1
   2   1  13 1803.08 225.644   1
  -2   1 -13 2188.54 239.946   1
   2   1  13 2204.98 230.600   1
   2   1  13 2016.01 221.303   6
  -2  -1  13 1928.60 219.272   6
   2   1  13 1929.53 213.473   5
  -2  -1  13 1937.45 232.425   5
   2  -1 -13 1872.31 218.204   2
  -2  -1  13 1617.00 204.652   4
   2  -1 -13 1980.42 228.000   4
  -2   1 -13 2026.35 214.876   4
  -2  -1  13 1835.39 206.404   4
  -2   1 -13 2350.17 235.140   3
   2  -1 -13 2439.77 243.692   3
   2   1  13 1977.14 207.197   2
  -2  -1  15 53.9340 27.4971   1
   2  -1 -15 41.8848 26.3844   1
  -2   1 -15 117.028 46.1440   1
   2   1  15 38.5481 28.0024   1
  -2  -1  15 41.1910 19.6455   6
   2   1  15 47.4722 23.2420   6
   2  -1 -15 26.7322 17.1163   2
   2   1  15 32.6825 13.4424   2
   2  -1 -15 13.7380 18.5794   1
   2   1  15 50.2093 28.9943   1
  -2  -1  15 38.4955 26.1967   1
   2  -1 -15 39.2684 24.7750   4
   2   1  15 27.8382 16.4140   5
  -2  -1  15 68.9902 28.1252   5
  -2  -1  15 33.8100 14.1619   4
  -2   1 -15 40.2479 20.7470   4
  -2   1 -15 84.5166 34.2047   3
   2  -1 -15 16.1514 17.8699   3
   2   1  17 192.994 54.1381   1
  -2  -1  17 217.946 55.4432   1
  -2   1 -17 229.826 59.8809   1
  -2  -1  17 259.223 48.2430   6
   2   1  17 195.476 46.2775   6
   2  -1 -17 214.980 43.4407   2
   2   1  17 216.779 35.1806   2
   2  -1 -17 205.615 53.6569   1
   2   1  17 247.570 53.9994   1
  -2  -1  17 301.060 57.6826   1
   2   1  17 250.335 44.2123   5
   2  -1 -17 202.465 51.1337   4
  -2   1 -17 230.563 43.9314   4
  -2   1 -17 321.917 65.2883   3
   2  -1 -17 162.867 50.0101   3
  -2  -1  19 43.0820 22.1056   6
   2  -1 -19 43.2821 20.2439   2
   2   1  19 36.2885 18.1376   2
   2   1  19 84.1838 34.0788   1
  -2  -1  19-14.1862 22.0128   1
  -2   1 -19 45.0315 30.5568   1
   2  -1 -19 29.1044 22.5619   1
  -2  -1  19 51.2640 26.1742   5
   2  -1 -19 64.6870 24.5044   4
  -2   1 -19 63.6556 25.9042   4
  -2  -1  19 44.7555 23.1117   1
   2  -1 -19-17.4731 26.9569   1
   2   1  19 16.6143 25.6625   1
  -2   1 -19-16.9836 13.5689   1
  -2  -1  21 10.1758 13.4429   6
   2   1  21-9.76675 12.9025   6
   2  -1 -21-6.07301 9.26468   2
   2  -1 -21 13.6473 14.7204   1
  -2   1 -21 13.7967 23.5289   1
   2   1  21-13.3689 14.4201   1
  -2  -1  21-13.2802 10.1296   1
  -2  -1  21-11.3384 14.9785   5
   2  -1 -21-11.7057 12.6263   4
   2   1  21 8.01340 16.1703   5
  -2   1 -21-11.0553 11.9249   4
   2  -1 -21 15.4039 23.4964   1
  -2  -1  21 14.4295 15.5640   1
  -2  -1  23 331.655 51.2357   6
   2   1  23 202.593 41.9438   6
  -2  -1  23 225.388 53.3561   1
  -2   1 -23 362.836 68.2967   1
  -2  -1  23 436.329 57.6600   5
  -2   1 -23 243.593 48.3073   4
   2  -1 -23 283.519 52.2249   4
   2   1  23 268.975 43.8914   5
   2  -1 -23 250.992 54.6804   3
  -2   1 -23 181.996 49.9796   3
  -2  -1  25 16.8457 16.0090   5
   2   1  25 33.8642 16.9301   5
   2  -1 -25 43.5548 21.2145   4
  -2   1 -25 7.73203 10.6311   4
  -2   1 -25 20.2881 13.7207   3
   2  -1 -25 64.8651 24.9102   3
  -2  -1  25 32.3956 16.6060   6
  -2   1 -27 27.1582 14.4814   4
   2   1  27 49.2411 14.8144   5
   2  -1 -27 44.8587 17.7380   4
  -2  -1  27 84.9267 22.7439   5
  -2   1 -27 43.3578 18.1159   3
   2  -1 -27 36.3671 18.9361   3
  -2  -1  27 42.1461 16.7426   6
   2   1  27 49.3271 17.3660   6
  -2  -1  29 6.23568 8.23993   5
   2   1  29 13.0160 8.75722   5
  -2   1 -29-7.38927 11.2730   3
   2  -1 -29 7.76022 10.2532   3
   2   1  29-4.73843 5.11526   6
  -2  -1  31 5.25033 6.95429   6
  -2  -2 -30 2678.90 301.072   3
  -2  -2 -30 3123.00 299.834   4
  -2   2  30 2828.08 291.795   5
  -2   2  28 598.232 70.5638   5
  -2  -2 -28 658.931 78.6897   4
   2   2 -28 397.701 72.3165   3
  -2  -2 -28 641.199 85.2513   3
   2  -2  28 726.292 75.0737   6
   2   2 -26 159.195 33.0288   2
  -2   2  26 211.259 32.9652   6
   2  -2  26 219.918 33.8370   6
  -2  -2 -26 121.654 39.8942   3
   2   2 -26 182.453 35.5751   3
  -2  -2 -26 166.695 35.9582   4
  -2   2  24 7382.02 817.665   5
  -2  -2 -24 8498.82 827.784   4
   2   2 -24 8549.19 826.756   2
  -2  -2 -24 9968.87 853.222   3
   2  -2  24 9198.14 825.531   6
  -2   2  24 7743.00 819.461   6
  -2   2  22 21314.9 2319.27   6
  -2   2  22 21874.9 2319.39   5
  -2  -2 -22 23951.8 2329.86   4
   2  -2  22 27354.4 2339.67   2
   2  -2  20 29007.7 2771.25   1
   2   2 -20 26522.5 2776.82   1
   2  -2  20 34978.8 2769.86   6
  -2   2  20 30289.9 2757.27   6
   2  -2  20 21603.8 2752.94   5
  -2   2  20 27060.6 2756.81   5
  -2  -2 -20 31422.6 2768.98   4
  -2  -2 -20 39451.7 2813.83   3
   2   2 -20 29136.3 2771.68   3
   2  -2  20 23519.4 2767.27   2
   2  -2  18 15.9481 33.9116   1
  -2   2  18 153.554 35.3571   1
   2   2 -18 158.162 54.1741   1
   2  -2  18 87.2375 29.3856   6
  -2   2  18 133.592 28.1460   6
   2   2 -18 177.037 45.2202   2
  -2   2  18 154.387 31.2806   5
  -2   2  18 33.5178 37.4955   1
   2  -2  18 159.751 40.3185   1
   2   2 -18 157.327 44.2946   1
  -2  -2 -18 75.8930 44.0164   1
  -2  -2 -18 88.7007 43.7017   3
   2   2 -18 164.967 43.3310   3
  -2  -2 -16 839.585 118.325   1
  -2   2  16 467.150 88.4796   1
   2   2 -16 955.299 111.678   1
   2  -2  16 493.202 96.2491   1
  -2   2  16 795.635 117.848   1
  -2  -2 -16 861.214 101.844   1
   2   2 -16 962.136 133.160   1
   2  -2  16 713.767 111.246   1
   2  -2  16 872.058 105.867   6
  -2   2  16 699.216 88.0926   6
   2  -2  16 970.355 88.5355   5
   2  -2  16 623.486 81.8820   5
   2   2 -16 1035.97 121.568   2
  -2  -2 -16 621.489 79.6479   2
  -2  -2 -16 679.015 101.441   4
   2   2 -16 886.239 114.309   3
   2  -2  16 715.307 100.464   2
   2   2 -14 34422.0 3148.87   1
  -2  -2 -14 32403.9 3120.60   1
   2   2 -14 29837.4 3124.06   1
   2  -2  14 30415.9 3126.04   1
  -2  -2 -14 32117.8 3137.03   1
   2  -2  14 33209.0 3136.75   1
  -2   2  14 30704.5 3109.59   6
   2  -2  14 29543.9 3130.21   6
   2  -2  14 30432.0 3099.48   5
   2  -2  14 31259.2 3100.18   5
  -2   2  14 38639.3 3127.58   5
   2   2 -14 35048.3 3152.50   2
  -2  -2 -14 35555.6 3111.25   2
  -2  -2 -14 31463.6 3131.84   4
   2   2 -14 32307.2 3143.73   3
   2  -2  14 29772.6 3120.74   2
   2   2 -12 38327.7 3557.14   1
  -2   2  12 35898.6 3533.82   1
  -2   2  12 37614.7 3547.71   1
   2   2 -12 39998.5 3540.76   1
   2  -2  12 36368.8 3540.26   1
  -2  -2 -12 35874.8 3550.41   1
   2  -2  12 34441.0 3545.28   1
  -2  -2 -12 39675.0 3539.27   1
   2  -2  12 32258.5 3546.32   6
  -2   2  12 36641.9 3527.88   6
  -2   2  12 42637.4 3551.88   5
   2   2 -12 33705.8 3572.35   2
  -2  -2 -12 28743.9 3529.57   2
  -2  -2 -12 29538.1 3549.07   4
  -2  -2 -12 38645.2 3563.41   3
   2   2 -12 40926.5 3573.74   3
   2  -2  12 36750.3 3540.13   2
  -2   2  10 243972. 24251.8   1
  -2   2  10 259451. 24242.5   1
  -2  -2 -10 241073. 24255.0   1
   2   2 -10 248716. 24257.1   1
   2  -2  10 245874. 24252.5   1
   2  -2  10 209405. 24252.7   6
  -2   2  10 280483. 24236.9   6
  -2   2  10 266812. 24262.0   5
   2   2 -10 250265. 24284.2   2
  -2  -2 -10 222675. 24244.6   2
   2   2 -10 259903. 24285.6   3
  -2  -2 -10 228720. 24259.8   3
   2  -2  10 259172. 24250.4   2
  -2   2   8 2275.68 248.997   1
   2   2  -8 2273.25 247.992   1
   2  -2   8 1873.22 248.526   1
  -2   2   8 2111.69 252.174   1
   2   2  -8 1869.60 255.256   1
  -2  -2  -8 2272.90 258.901   1
  -2  -2  -8 2238.15 251.010   1
   2  -2   8 2020.22 252.849   1
   2  -2   8 2760.97 266.587   6
  -2   2   8 2860.53 244.024   6
  -2   2   8 3396.61 284.251   5
  -2  -2  -8 2565.85 256.789   5
   2   2  -8 2292.87 283.854   2
  -2  -2  -8 2810.08 262.005   2
  -2  -2  -8 1236.37 261.279   4
  -2  -2  -8 2354.52 248.270   3
   2   2  -8 2331.88 288.194   3
   2  -2   8 2157.24 254.639   2
   2   2  -6 1575.97 143.545   1
  -2   2   6 1444.61 144.784   1
   2  -2   6 1275.40 141.813   1
   2   2  -6 1464.95 157.425   1
  -2  -2  -6 445.805 127.485   1
  -2  -2  -6 996.380 135.305   1
  -2   2   6 1524.41 154.876   1
   2  -2   6 1048.40 140.504   1
   2  -2   6 1404.93 146.752   6
  -2   2   6 1210.79 119.468   6
  -2   2   6 817.127 120.698   6
  -2   2   6 1495.00 166.513   5
  -2  -2  -6 1165.48 140.208   5
  -2  -2  -6 1301.01 169.133   4
   2   2  -6 1164.43 121.848   4
  -2  -2  -6 1191.13 125.859   3
   2  -2   6 1156.93 144.741   2
   2   2  -6 992.852 166.713   3
  -2   2   4 41350.2 3160.73   1
  -2  -2  -4 25184.0 3152.19   1
   2   2  -4 37785.1 3172.08   1
   2   2  -4 35291.8 3155.81   1
   2  -2   4 28368.7 3155.81   1
  -2   2   4 30554.2 3155.67   1
  -2  -2  -4 27263.5 3149.47   1
   2  -2   4 30558.5 3155.48   1
   2  -2   4 33319.1 3151.13   6
  -2  -2  -4 35647.4 3160.08   5
   2   2  -4 39061.3 3193.54   2
  -2  -2  -4 25568.4 3187.92   4
   2   2  -4 33782.0 3180.82   3
   2  -2   4 33041.1 3163.00   2
  -2  -2  -2 8757.28 920.991   1
   2   2  -2 9008.95 919.779   1
   2   2  -2 8681.10 910.162   1
   2  -2   2 8074.66 911.039   1
   2  -2   2 7584.77 910.367   1
  -2  -2  -2 8067.13 911.202   1
   2  -2   2 9980.66 907.983   6
  -2   2   2 10126.3 897.618   6
  -2   2   2 11370.9 932.920   5
  -2  -2  -2 8923.50 918.336   5
   2   2  -2 9485.79 931.199   2
   2   2  -2 8481.84 898.847   4
  -2  -2  -2 7797.03 942.762   4
   2   2  -2 9789.46 913.461   3
  -2   2   2 9119.74 923.972   4
   2  -2   2 9004.25 927.299   3
   2  -2   2 10635.3 922.509   2
   2  -2   0 650682. 62125.1   1
   2   2   0 686402. 62132.8   1
  -2  -2   0 609829. 62140.1   1
  -2  -2   0 634048. 62133.3   1
   2   2   0 681263. 62131.8   1
   2  -2   0 637721. 62130.8   1
  -2   2   0 605757. 62125.1   1
   2  -2   0 643225. 62117.3   6
  -2   2   0 639402. 62123.0   6
  -2   2   0 600116. 62124.4   5
   2  -2   0 639551. 62117.0   5
  -2  -2   0 640072. 62138.1   5
   2   2   0 642352. 62136.4   2
   2  -2   0 724136. 62152.0   3
  -2   2   0 631654. 62135.0   4
   2  -2   0 582985. 62132.1   2
  -2   2  -2 9251.63 841.630   1
   2  -2  -2 9015.85 838.933   1
   2  -2  -2 5633.58 827.019   1
  -2  -2   2 8286.33 848.336   1
   2   2   2 8881.65 843.278   1
   2   2   2 8271.29 839.474   1
  -2  -2   2 8833.39 842.459   1
  -2   2  -2 7110.33 831.887   1
   2   2   2 8444.49 849.504   6
  -2  -2   2 9591.56 848.997   6
   2  -2  -2 7900.00 819.330   6
  -2   2  -2 10217.1 851.995   6
  -2   2  -2 9043.13 823.237   5
  -2  -2   2 10851.5 857.876   4
  -2   2  -2 10361.2 850.026   4
   2  -2  -2 8235.67 854.948   3
   2  -2  -2 9656.32 845.585   2
  -2  -2   2 7544.44 819.099   3
  -2   2  -4 36530.1 3098.62   1
   2  -2  -4 36206.5 3094.96   1
   2  -2  -4 27785.6 3093.39   1
   2   2   4 25915.8 3099.09   1
   2   2   4 34944.4 3096.54   1
  -2   2  -4 33765.3 3093.54   1
  -2  -2   4 29527.6 3094.20   1
  -2  -2   4 38189.0 3105.96   6
  -2  -2   4 38050.2 3104.88   5
   2   2   4 28447.0 3089.09   2
  -2  -2   4 30727.5 3090.50   4
  -2   2  -4 37294.0 3099.36   4
   2  -2  -4 35820.5 3115.01   3
  -2  -2   4 34058.7 3079.51   3
   2  -2  -4 35747.8 3096.92   2
  -2  -2   6 1155.66 150.949   1
  -2  -2   6 1275.54 161.515   1
   2  -2  -6 1015.12 144.098   1
   2  -2  -6 1204.12 153.079   1
   2   2   6 1398.78 162.929   1
  -2   2  -6 1521.25 159.568   1
  -2   2  -6 1259.11 153.758   1
   2   2   6 1208.47 150.449   1
   2   2   6 1780.13 163.927   6
  -2  -2   6 1411.31 157.389   6
  -2  -2   6 1376.59 157.862   5
   2   2   6 1173.81 144.858   2
  -2  -2   6 804.872 136.832   4
  -2   2  -6 1506.93 152.288   4
   2  -2  -6 1384.73 164.562   3
   2  -2  -6 1361.74 152.487   2
   2   2   6 1488.82 137.856   3
  -2   2  -6 1208.07 151.230   3
  -2  -2   8 1936.96 245.615   1
   2  -2  -8 2448.98 239.259   1
   2   2   8 2606.11 251.254   1
  -2   2  -8 2220.51 243.279   1
   2  -2  -8 1911.23 238.301   1
   2   2   8 2091.53 237.637   1
  -2   2  -8 2309.15 242.881   1
   2   2   8 2452.32 244.190   6
  -2  -2   8 1971.46 239.609   6
  -2  -2   8 2347.81 243.554   5
   2   2   8 2039.34 228.687   2
  -2   2  -8 2114.83 233.553   4
   2   2   8 2040.06 231.221   3
  -2   2  -8 2232.12 236.975   3
   2  -2  -8 2281.66 240.103   2
  -2  -2  10 240084. 24487.3   1
   2  -2 -10 279156. 24486.4   1
   2   2  10 276017. 24493.4   1
  -2   2 -10 265139. 24489.7   1
  -2  -2  10 248738. 24492.8   1
   2  -2 -10 265081. 24487.1   1
  -2   2 -10 281220. 24489.3   1
   2   2  10 238821. 24481.9   1
   2   2  10 232002. 24479.6   6
   2  -2 -10 242286. 24467.7   6
  -2  -2  10 239936. 24485.4   5
   2  -2 -10 263120. 24493.2   4
  -2   2 -10 230470. 24475.3   4
   2  -2 -10 230777. 24499.0   3
   2   2  10 252649. 24468.2   2
  -2   2 -10 253912. 24478.2   3
   2  -2 -10 264415. 24480.5   2
  -2  -2  12 40805.8 3517.77   1
  -2  -2  12 36839.2 3517.16   1
  -2   2 -12 40698.6 3516.78   1
  -2   2 -12 38811.9 3516.94   1
   2  -2 -12 38706.4 3514.13   1
   2   2  12 38234.8 3517.38   1
  -2  -2  12 30594.2 3504.31   6
   2   2  12 36553.4 3500.36   6
  -2  -2  12 31358.3 3506.42   5
  -2   2 -12 35147.8 3496.89   4
   2  -2 -12 34243.3 3518.14   3
   2  -2 -12 33712.6 3498.75   2
  -2   2 -12 39309.8 3503.40   3
   2   2  12 34125.3 3487.83   2
  -2  -2  14 35552.1 3111.52   1
   2  -2 -14 33780.9 3108.44   1
  -2  -2  14 33179.3 3111.47   1
   2  -2 -14 32917.7 3113.13   1
  -2   2 -14 36387.1 3117.87   1
   2   2  14 34171.3 3101.29   1
  -2  -2  14 31462.3 3100.63   6
   2   2  14 33327.7 3093.98   6
   2   2  14 33926.3 3092.05   5
   2  -2 -14 33080.2 3112.83   4
  -2   2 -14 37209.4 3100.92   3
   2  -2 -14 32032.4 3112.76   3
   2  -2 -14 20355.3 3082.24   2
   2  -2 -16 800.424 115.504   1
  -2  -2  16 1175.81 123.878   1
   2  -2 -16 378.739 102.022   1
  -2   2 -16 895.702 120.272   1
   2   2  16 747.976 113.447   1
  -2   2 -16 614.733 110.116   1
   2   2  16 922.026 110.818   1
  -2  -2  16 769.200 105.968   6
   2   2  16 958.569 103.101   6
  -2  -2  16 1037.20 118.133   5
   2   2  16 906.747 99.8635   5
  -2   2 -16 680.011 94.4211   4
   2  -2 -16 647.485 110.656   4
  -2   2 -16 1013.90 118.650   3
   2  -2 -16 1098.19 126.862   3
   2   2  16 628.274 83.8391   2
  -2  -2  18 80.0529 31.2963   1
   2  -2 -18 33.4109 28.2917   1
   2   2  18 107.580 42.4229   1
   2  -2 -18 123.154 40.6305   1
  -2   2 -18 73.2490 32.0149   1
   2   2  18 250.421 47.1052   1
  -2  -2  18 74.6760 36.3155   1
  -2  -2  18 170.585 37.5143   6
  -2  -2  18 92.1692 32.5377   5
   2  -2 -18 133.706 25.2608   2
   2   2  18 145.415 30.9826   5
   2  -2 -18 26.9302 27.9979   4
  -2   2 -18 126.521 29.4883   4
   2  -2 -18 166.597 43.4229   3
   2   2  20 34604.7 2788.89   5
  -2  -2  20 28532.2 2791.98   6
   2  -2 -20 28951.3 2798.92   4
  -2   2 -20 29546.4 2788.82   4
  -2   2 -20 36653.5 2819.51   3
   2  -2 -20 28655.8 2808.97   3
  -2  -2  20 27110.1 2804.71   1
  -2  -2  20 26717.5 2795.82   1
   2  -2 -22 26148.9 1791.15   4
  -2   2 -22 14818.2 1767.22   4
   2   2  22 13652.7 1767.35   6
  -2  -2  22 17194.3 1771.95   6
   2  -2 -22 18206.9 1792.04   3
  -2   2 -22 15977.6 1784.20   3
  -2  -2  22 27496.8 1799.13   5
  -2   2 -24 9423.85 862.344   4
   2  -2 -24 8892.04 863.131   4
   2   2  24 8487.65 860.669   6
   2  -2 -24 8478.09 874.653   3
  -2   2 -24 6858.59 866.088   3
   2   2  24 7594.45 854.827   5
  -2  -2  24 11034.4 875.235   5
   2   2  26 171.690 32.0919   5
   2  -2 -26 149.810 33.9735   4
  -2  -2  26 210.733 37.8503   6
   2   2  26 142.968 32.5440   6
  -2   2 -26 157.432 37.9423   3
   2  -2 -26 138.884 40.1352   3
  -2  -2  26 273.514 43.2562   5
   2  -2 -28 470.998 73.6011   4
  -2  -2  28 606.100 78.2734   5
   2   2  28 657.017 74.5401   5
   2  -2 -28 622.615 85.2034   3
  -2  -2  28 580.934 76.6153   6
   2   2  28 586.629 74.1732   6
  -2  -2  30 2913.56 310.608   5
   2   2  30 3621.48 309.379   5
  -2   2 -30 2632.89 313.469   3
  -2  -2  30 3037.26 311.885   6
   2   2  30 2799.00 307.644   6
  -2  -2  32 7581.82 752.992   5
  -2  -3 -29 236.177 47.2413   3
   2   3 -29 204.170 37.7020   2
  -2  -3 -29 283.346 40.6020   4
   2   3 -27 6.66823 8.84857   3
  -2  -3 -27 12.0045 12.9749   3
   2   3 -27-6.17018 10.5559   2
  -2  -3 -27 18.7004 10.6635   4
  -2   3  27 8.31028 7.13577   5
   2   3 -25 6.84289 15.6639   2
   2  -3  25-6.76864 11.5531   6
   2   3 -25-7.40575 11.3065   3
  -2  -3 -25-14.7385 25.1391   3
  -2  -3 -25-6.77437 7.32267   4
  -2   3  25-4.59248 7.84683   5
   2   3 -23-7.79074 13.2860   2
   2  -3  23 7.89285 6.01959   6
   2   3 -23-8.17261 8.81469   3
  -2  -3 -23-7.25244 9.58023   4
  -2   3  23 5.10251 5.50343   5
   2  -3  21 81.6780 30.4980   2
   2   3 -21 195.776 35.3185   2
  -2   3  21 123.270 23.3932   6
   2  -3  21 129.115 31.3520   6
   2   3 -21 93.2541 31.6516   3
  -2  -3 -21 110.345 50.0266   3
  -2  -3 -21 110.178 26.8015   4
  -2   3  21 126.591 25.7276   5
  -2   3  19 758.490 90.0874   6
   2  -3  19 863.766 107.290   6
  -2   3  19 902.952 97.2246   5
  -2  -3 -19 833.787 101.812   4
   2   3 -19 718.939 103.710   2
   2  -3  19 589.393 100.505   2
   2   3 -19 626.361 100.793   3
  -2  -3 -19 742.321 119.419   3
  -2   3  17 122.170 25.3447   6
   2  -3  17 57.2694 28.0283   6
   2  -3  17 146.316 35.7820   2
   2   3 -17 198.431 44.3213   2
   2  -3  17 166.435 49.3843   1
  -2   3  17 155.182 31.1315   5
  -2  -3 -17 133.483 33.5691   4
  -2  -3 -17 88.1048 36.1093   1
   2   3 -17 115.280 31.7113   1
   2   3 -17 158.781 38.4275   3
  -2  -3 -17 198.997 47.8582   3
   2  -3  15 191.049 42.3614   6
   2   3 -15 164.272 47.4082   2
   2  -3  15 122.264 39.0300   2
   2  -3  15 195.995 44.6086   1
  -2   3  15 128.108 31.0294   1
  -2  -3 -15 186.580 38.6907   1
   2   3 -15 206.724 52.9352   1
  -2  -3 -15 225.629 43.7404   4
  -2   3  15 237.068 40.4477   5
  -2  -3 -15 50.8003 27.7639   1
   2   3 -15 163.070 39.8274   1
   2  -3  15 123.193 35.9749   1
  -2   3  15 151.604 45.4494   1
   2   3 -15 183.826 47.7376   3
  -2  -3 -15 251.335 45.9088   3
   2  -3  13 278.428 49.6591   6
  -2   3  13 125.862 31.0671   6
   2   3 -13 248.657 61.3219   2
   2   3 -13 114.523 38.7100   1
  -2   3  13 125.592 30.1575   1
  -2   3  13 157.048 40.2374   5
   2   3 -13 186.062 39.5453   1
   2  -3  13 179.052 38.9081   1
  -2   3  13 233.884 44.2515   1
   2   3 -13 214.208 52.9234   3
  -2  -3 -13 143.973 35.2365   3
  -2   3  11 540.998 79.8739   1
   2   3 -11 743.921 82.1301   1
   2  -3  11 475.214 78.4203   1
  -2   3  11 533.214 73.7857   1
  -2  -3 -11 714.333 90.4300   1
   2  -3  11 559.260 82.9395   1
  -2  -3 -11 676.994 79.0025   1
   2  -3  11 685.662 89.7255   6
  -2   3  11 523.659 70.6895   6
   2   3 -11 930.178 124.306   2
   2  -3  11 521.796 85.6449   2
  -2  -3 -11 835.167 105.764   4
  -2   3  11 584.042 90.4602   5
  -2  -3 -11 536.019 73.9929   3
   2   3 -11 564.586 104.274   3
  -2   3   9 910.668 115.873   1
   2   3  -9 1015.12 114.228   1
   2  -3   9 940.436 115.545   1
   2   3  -9 964.298 123.867   1
  -2  -3  -9 1247.40 130.116   1
  -2  -3  -9 1096.61 115.212   1
   2  -3   9 964.289 119.491   1
  -2   3   9 1016.25 105.321   6
  -2   3   9 893.727 107.446   6
  -2   3   9 905.813 131.920   5
  -2  -3  -9 1119.03 122.183   5
   2   3  -9 912.612 146.190   2
  -2  -3  -9 767.121 140.737   4
  -2  -3  -9 873.503 110.114   3
   2  -3   9 881.384 124.109   2
   2   3  -9 1313.82 168.135   3
  -2  -3  -7 1804.73 205.769   1
   2   3  -7 1855.30 196.105   1
   2   3  -7 1913.10 212.189   1
   2  -3   7 1856.72 196.725   1
  -2   3   7 1792.08 192.521   1
  -2   3   7 1730.78 202.549   1
  -2  -3  -7 2273.40 202.040   1
   2  -3   7 1771.81 200.016   1
  -2   3   7 1590.70 186.947   6
   2  -3   7 1997.32 205.520   6
  -2   3   7 2232.49 233.001   5
  -2  -3  -7 1910.55 206.604   5
   2   3  -7 1870.14 242.191   2
  -2  -3  -7 2287.06 245.903   4
   2   3  -7 1717.49 241.503   3
  -2  -3  -7 1708.86 191.639   3
   2  -3   7 1593.56 206.213   2
  -2   3   5 1344.86 143.260   1
   2   3  -5 1121.32 153.669   1
   2   3  -5 1420.41 146.760   1
   2  -3   5 1372.16 145.832   1
  -2   3   5 1343.19 150.467   1
  -2  -3  -5 1587.04 147.982   1
  -2   3   5 1105.87 137.114   6
   2  -3   5 1647.17 157.660   6
  -2   3   5 1153.72 137.872   6
  -2   3   5 1121.65 171.805   5
  -2  -3  -5 1587.17 159.312   5
   2   3  -5 1816.13 191.296   2
   2   3  -5 1218.44 135.206   4
  -2  -3  -5 1364.23 183.671   4
   2   3  -5 1802.06 204.361   3
  -2  -3  -5 1230.83 137.015   3
   2  -3   5 1613.52 164.216   2
   2   3  -3 2318.02 205.701   1
  -2   3   3 2266.91 200.807   1
  -2  -3  -3 1928.80 208.992   1
   2   3  -3 1931.23 209.869   1
   2  -3   3 1998.89 199.065   1
   2  -3   3 1270.23 200.930   1
  -2  -3  -3 1925.23 199.241   1
   2  -3   3 2300.50 212.229   6
  -2   3   3 1630.82 191.788   6
  -2   3   3 1439.57 225.077   5
  -2  -3  -3 2168.89 215.154   5
   2   3  -3 2257.94 234.445   2
   2   3  -3 1748.09 191.388   4
  -2   3   3 1313.24 205.220   4
   2  -3   3 1962.07 217.124   2
   2  -3   1 242.202 34.3851   1
  -2   3   1 194.295 31.4450   1
   2   3  -1 124.396 33.6183   1
   2  -3   1 157.209 31.4810   1
  -2  -3  -1 93.4429 32.3236   1
  -2   3   1 175.583 29.3351   1
  -2  -3  -1 133.165 30.1216   1
   2  -3   1 196.885 36.2828   6
  -2   3   1 201.622 28.6830   6
  -2  -3  -1 159.599 41.6887   5
   2   3  -1 211.417 48.5629   2
   2  -3   1 172.421 43.6257   2
  -2  -3  -1 142.236 43.4435   4
  -2   3   1 149.846 48.2696   5
   2  -3   1 191.675 46.7846   3
   2   3  -1 116.498 25.3012   3
  -2   3   1 147.748 38.9890   4
   2   3  -1 335.661 44.9850   3
   2  -3  -1 183.202 31.2745   1
   2   3   1 167.359 35.4330   1
   2  -3  -1 214.225 31.4126   1
   2   3   1 165.056 34.0543   1
  -2   3  -1 177.230 31.9713   1
  -2  -3   1 197.033 37.4517   1
  -2   3  -1 197.837 31.3500   1
  -2  -3   1 124.172 35.1563   1
   2  -3  -1 157.341 31.3580   6
  -2   3  -1 130.847 26.7858   5
  -2  -3   1 166.454 43.8945   5
   2  -3  -1 249.316 46.3339   2
   2   3   1 219.418 43.2068   2
  -2  -3   1 145.618 41.7008   4
  -2   3  -1 64.3114 34.3727   5
  -2   3  -1 107.687 35.0287   4
   2  -3  -1 148.051 44.3306   3
   2   3   1 108.863 22.6766   3
   2   3   1 226.313 25.3576   3
  -2  -3   3 1487.13 206.657   1
   2  -3  -3 1732.74 193.970   1
  -2   3  -3 2136.10 200.602   1
   2  -3  -3 1882.21 195.201   1
   2   3   3 2003.50 207.142   1
  -2  -3   3 1479.10 201.917   1
   2   3   3 2153.74 218.185   6
  -2  -3   3 1484.88 204.151   6
  -2   3  -3 1685.42 187.513   5
  -2  -3   3 2452.96 220.017   5
   2   3   3 1724.12 203.926   2
  -2   3  -3 1870.27 207.124   4
  -2  -3   3 1995.19 201.434   4
   2  -3  -3 2121.58 222.743   3
   2   3   3 1763.82 184.983   3
   2   3   3 1809.94 183.487   3
   2  -3  -3 2755.33 225.329   2
  -2   3  -5 1380.03 149.073   1
   2  -3  -5 1332.06 146.516   1
  -2  -3   5 1066.64 153.542   1
   2  -3  -5 1410.95 143.539   1
   2   3   5 1263.70 156.053   1
   2   3   5 1271.22 149.879   1
  -2  -3   5 1240.52 151.639   1
  -2   3  -5 1461.58 147.835   1
  -2  -3   5 1598.82 163.677   6
   2   3   5 1336.30 159.262   6
  -2   3  -5 1164.77 133.301   5
  -2   3  -5 1246.26 140.175   5
  -2  -3   5 1628.45 162.641   5
   2   3   5 1291.92 151.572   2
  -2   3  -5 1482.18 153.212   4
  -2  -3   5 1298.81 139.052   4
   2  -3  -5 1264.33 163.805   3
   2   3   5 1307.94 141.184   3
   2  -3  -5 1409.37 159.564   2
  -2   3  -5 1324.65 153.307   3
   2   3   7 1841.69 200.041   1
   2  -3  -7 1783.52 193.048   1
   2  -3  -7 1957.63 192.523   1
  -2  -3   7 2052.35 204.644   1
  -2   3  -7 1793.98 193.398   1
   2   3   7 1695.21 193.897   1
  -2   3  -7 1374.08 192.399   1
  -2  -3   7 1540.71 197.194   1
  -2  -3   7 2238.06 209.239   6
   2   3   7 2162.95 206.888   6
  -2  -3   7 1830.45 200.920   5
  -2   3  -7 1780.45 192.958   4
   2  -3  -7 1797.44 213.926   3
   2   3   7 1328.76 197.193   3
  -2   3  -7 1599.30 194.808   3
   2  -3  -7 1691.30 199.749   2
  -2   3  -9 1124.02 122.307   1
  -2  -3   9 959.132 117.875   1
   2  -3  -9 997.912 117.985   1
   2   3   9 1179.86 125.224   1
   2  -3  -9 875.302 115.801   1
  -2   3  -9 1112.11 119.135   1
  -2  -3   9 1051.74 126.294   1
   2   3   9 878.152 114.397   1
   2   3   9 1030.25 120.345   6
  -2  -3   9 1244.51 129.590   6
  -2  -3   9 870.393 118.858   5
   2   3   9 910.336 109.583   2
  -2   3  -9 1119.81 116.780   4
   2  -3  -9 1121.33 134.451   3
   2   3   9 1465.73 145.593   3
  -2   3  -9 740.549 112.210   3
  -2  -3  11 568.346 84.2882   1
   2   3  11 511.386 72.8459   1
   2   3  11 592.299 79.2523   6
  -2  -3  11 679.120 84.8342   6
  -2  -3  11 782.015 86.8425   5
   2   3  11 543.784 67.0016   2
   2  -3 -11 545.848 85.9961   4
   2  -3 -11 460.753 84.4720   3
   2  -3 -11 598.277 77.2742   2
  -2  -3  11 688.276 82.0838   1
   2  -3 -11 646.853 86.0558   1
   2   3  11 621.533 86.2911   1
  -2   3 -11 653.614 80.3765   1
   2  -3 -11 503.083 77.7857   1
  -2   3 -11 591.396 85.3799   1
  -2   3 -13 177.523 37.7964   1
   2   3  13 165.369 40.7295   1
  -2  -3  13 234.025 41.0030   1
  -2   3 -13 83.5116 37.9727   1
   2  -3 -13 146.585 33.3738   1
   2   3  13 229.785 35.8574   1
  -2  -3  13 203.638 39.7319   6
   2   3  13 104.864 28.4183   6
  -2  -3  13 196.029 36.6751   5
   2   3  13 138.969 22.3034   2
   2  -3 -13 309.254 38.3588   2
   2  -3 -13 188.363 43.9761   4
  -2   3 -13 149.831 28.9829   4
  -2   3 -13 202.478 33.1356   3
   2  -3 -13 217.393 42.4951   3
   2  -3 -15 131.006 45.4039   1
   2   3  15 212.498 47.7667   1
  -2   3 -15 178.817 41.8560   1
  -2  -3  15 206.362 41.7170   1
  -2  -3  15 212.433 48.8548   1
  -2   3 -15 64.3596 34.6911   1
   2  -3 -15 177.084 39.0091   1
   2   3  15 152.028 32.4353   6
  -2  -3  15 184.737 38.4386   5
   2  -3 -15 209.661 30.5980   2
   2   3  15 229.347 36.1112   5
   2  -3 -15 267.712 57.0455   4
  -2   3 -15 199.669 31.0355   4
  -2   3 -15 159.226 33.4166   3
   2  -3 -15 213.633 45.3507   3
   2  -3 -17 175.844 44.4902   1
  -2  -3  17 160.401 45.0042   1
  -2  -3  17 134.107 32.8257   6
  -2  -3  17 87.7237 28.8676   5
   2  -3 -17 145.205 19.8356   2
   2  -3 -17 176.033 46.8677   4
  -2   3 -17 86.7003 22.8272   4
   2  -3 -17 124.102 36.5345   3
  -2   3 -17 199.545 35.4380   3
   2  -3 -19 710.466 112.182   4
  -2   3 -19 698.181 94.4570   4
  -2  -3  19 790.532 105.566   6
   2   3  19 1034.04 103.316   6
   2  -3 -19 948.916 120.824   3
  -2   3 -19 869.092 110.697   3
  -2  -3  19 686.969 104.394   5
   2   3  19 798.308 97.6600   5
  -2  -3  21 115.540 32.9353   5
  -2  -3  21 128.432 33.8235   6
   2   3  21 110.586 27.0824   6
   2   3  21 135.515 30.7520   5
   2  -3 -21 92.8829 31.3790   4
  -2   3 -21 90.3529 25.6127   4
  -2   3 -21 112.123 32.7529   3
   2  -3 -21 94.6846 34.4437   3
   2   3  23-7.01939 10.7071   5
  -2  -3  23 10.0978 13.3390   5
   2   3  23-7.83764 13.3662   6
  -2  -3  23 9.47561 10.2204   6
  -2   3 -23 12.1040 13.0551   3
   2  -3 -23-13.6000 14.6686   3
   2  -3 -25-8.39792 11.1084   4
   2   3  25-6.71670 7.26736   5
  -2  -3  25 9.07547 9.80548   5
  -2   3 -25-11.4768 8.77193   3
  -2  -3  25-8.64138 9.33814   6
   2   3  25-8.04814 12.2895   6
  -2  -3  27 15.0782 12.8570   6
   2   3  27-6.73939 10.2799   6
   2   3  27-5.57689 8.50671   5
   2  -3 -27 7.03916 9.29865   4
  -2  -3  27 7.74434 8.35295   5
  -2   3 -27-7.04725 10.7494   2
  -2   3 -27 9.33304 10.0664   3
   2  -3 -27-11.3447 8.65234   3
   2  -3 -29 174.022 34.5362   4
   2   3  29 209.591 32.5775   5
  -2  -3  29 208.362 36.8088   5
  -2  -3  29 237.033 37.0492   6
   2   3  29 221.765 36.0503   6
   2   4 -28 361.059 50.6259   2
  -2   4  26 271.521 36.7218   5
   2   4 -26 244.017 40.9682   2
   2  -4  26 232.105 41.7125   6
   2   4 -26 221.743 40.3991   3
  -2  -4 -26 273.800 41.3509   4
  -2   4  24 6010.71 563.762   5
  -2  -4 -24 5337.77 567.312   4
   2   4 -24 5342.59 568.590   2
  -2  -4 -24 4250.88 578.563   3
   2   4 -24 5307.71 569.843   3
   2  -4  24 7019.39 579.766   6
  -2   4  22 16209.0 1346.88   5
  -2  -4 -22 12921.9 1348.83   4
   2   4 -22 13889.0 1350.70   2
  -2  -4 -22 12878.7 1363.64   3
   2   4 -22 10530.2 1348.58   3
   2  -4  22 15229.4 1360.50   6
   2  -4  20 13335.7 1581.49   6
  -2   4  20 19106.4 1575.92   5
  -2  -4 -20 14944.2 1578.07   4
   2   4 -20 17435.7 1582.81   2
   2   4 -20 13545.1 1579.49   3
  -2  -4 -20 15794.9 1588.00   3
   2  -4  20 17052.3 1587.09   2
   2   4 -18 227.626 41.3966   2
   2  -4  18 192.261 41.9369   2
  -2   4  18 162.946 30.5002   6
   2  -4  18 89.4286 33.2363   6
   2   4 -18 119.062 34.4449   3
  -2  -4 -18 122.949 35.5558   3
  -2  -4 -18 165.192 35.8840   4
  -2   4  18 161.235 32.3459   5
  -2   4  16 717.832 83.3311   5
  -2  -4 -16 753.880 90.2520   4
   2   4 -16 658.439 92.7729   2
   2  -4  16 494.810 85.9236   2
  -2  -4 -16 596.798 79.3751   3
   2  -4  16 832.228 96.6587   6
   2  -4  14 12543.7 1212.40   1
  -2   4  14 12452.5 1197.52   6
  -2   4  14 12976.6 1209.99   5
   2   4 -14 14278.5 1233.82   2
  -2  -4 -14 12347.9 1216.10   4
  -2  -4 -14 10815.5 1207.22   1
   2  -4  14 10049.7 1212.18   2
  -2   4  12 11300.5 1138.52   1
   2   4 -12 8902.11 1141.39   1
  -2  -4 -12 10237.8 1141.86   1
  -2   4  12 12413.2 1130.94   6
   2  -4  12 13213.1 1151.39   6
   2   4 -12 13426.1 1180.05   2
   2  -4  12 12380.4 1144.98   1
  -2  -4 -12 12116.3 1157.10   4
  -2  -4 -12 11919.6 1137.44   3
   2   4 -12 8602.01 1156.45   3
   2  -4  12 11159.3 1152.35   2
  -2   4  10 53937.0 6558.06   1
   2   4 -10 78497.3 6566.07   1
   2  -4  10 43811.5 6562.45   1
   2   4 -10 66138.4 6575.31   1
  -2   4  10 68829.8 6570.04   1
  -2  -4 -10 77323.4 6561.57   1
   2  -4  10 85230.6 6578.98   6
  -2   4  10 55149.2 6578.73   5
  -2  -4 -10 82618.8 6575.04   5
  -2  -4 -10 76424.9 6591.31   4
  -2  -4 -10 75505.4 6565.68   3
   2   4 -10 65147.5 6594.10   3
   2  -4  10 63033.5 6579.87   2
  -2   4   8 1372.57 142.334   1
  -2   4   8 1230.15 134.268   6
   2  -4   8 1152.48 147.367   6
  -2   4   8 1115.57 155.964   5
  -2  -4  -8 1767.98 157.364   5
   2   4  -8 1554.45 185.028   2
  -2  -4  -8 938.352 153.918   4
  -2  -4  -8 1304.82 140.176   3
   2   4  -8 1659.41 174.843   3
  -2  -4  -8 978.358 144.063   1
   2   4  -8 1145.68 149.191   1
   2   4  -8 1391.12 138.883   1
  -2   4   8 1097.42 134.538   1
  -2   4   6 767.733 82.8224   1
   2   4  -6 590.528 94.6664   1
   2   4  -6 916.705 87.9038   1
   2  -4   6 813.101 89.7701   1
   2  -4   6 686.713 87.8241   1
  -2   4   6 800.667 91.3636   1
  -2  -4  -6 779.627 86.7336   1
  -2   4   6 716.268 85.3922   6
   2  -4   6 849.191 101.185   6
  -2  -4  -6 553.456 96.1086   5
   2   4  -6 656.695 113.418   2
  -2  -4  -6 399.033 96.9216   4
   2   4  -6 733.470 79.0187   4
  -2   4   6 715.216 107.980   5
   2   4  -6 963.561 109.798   3
  -2  -4  -6 673.053 85.3609   3
   2  -4   6 832.671 107.512   2
   2   4  -4 4059.37 436.412   1
  -2  -4  -4 3576.76 432.371   1
   2   4  -4 4485.08 426.954   1
   2  -4   4 4364.93 426.199   1
  -2   4   4 3909.47 420.709   1
  -2   4   4 3950.69 427.175   1
  -2  -4  -4 4462.54 427.717   1
  -2   4   4 3684.52 428.259   6
   2  -4   4 4547.49 442.205   6
  -2   4   4 4979.47 464.598   5
  -2  -4  -4 5419.67 450.020   5
   2   4  -4 4365.02 462.439   2
  -2  -4  -4 3933.22 448.094   4
   2   4  -4 5750.14 446.192   3
   2  -4   4 4823.84 456.447   2
   2   4  -2 788.002 117.553   1
   2   4  -2 1295.05 119.317   1
  -2  -4  -2 1016.44 121.949   1
   2  -4   2 1032.29 111.996   1
  -2   4   2 1160.72 112.536   1
  -2  -4  -2 1279.76 118.108   1
   2  -4   2 980.633 123.478   6
  -2  -4  -2 1073.55 132.059   5
  -2   4   2 1614.55 153.717   5
  -2  -4  -2 1123.73 134.968   4
   2   4  -2 1326.95 120.183   3
  -2   4   2 1285.77 135.564   4
   2  -4   2 1409.55 148.072   2
  -2  -4   0 152896. 14530.0   1
  -2   4   0 141846. 14524.6   1
   2   4   0 145739. 14525.7   3
  -2   4   0 183692. 14568.1   5
  -2  -4   0 155635. 14549.0   5
   2   4   0 142073. 14548.3   2
  -2  -4   0 147768. 14542.7   4
  -2   4   0 152297. 14548.4   4
   2   4   0 139491. 14528.0   3
   2  -4   0 148162. 14554.2   3
   2  -4   0 154870. 14525.0   1
  -2  -4   0 164998. 14539.1   1
   2   4   0 145316. 14536.1   1
  -2   4  -2 958.901 113.563   1
   2   4   2 1062.10 125.663   1
   2  -4  -2 1058.03 113.967   1
  -2  -4   2 1143.07 120.363   1
  -2   4  -2 1174.89 114.110   1
   2   4   2 1006.63 124.669   1
   2  -4  -2 1089.61 122.320   6
   2   4   2 961.218 132.154   6
  -2   4  -2 1554.03 145.281   5
  -2  -4   2 1143.22 133.376   5
   2   4   2 957.783 129.426   2
  -2  -4   2 1118.61 126.480   4
   2  -4  -2 1241.18 144.570   3
   2   4   2 952.754 114.587   3
  -2   4  -2 1065.53 129.556   4
   2   4   2 1059.92 112.551   3
   2  -4  -2 1133.34 144.350   2
   2  -4  -4 3710.14 394.587   1
  -2   4  -4 4371.78 400.007   1
  -2  -4   4 3763.42 404.570   1
   2  -4  -4 3695.13 393.529   1
   2   4   4 2382.16 406.179   1
  -2   4  -4 4011.60 397.286   1
  -2  -4   4 4365.06 419.163   6
   2   4   4 4425.73 419.338   6
  -2  -4   4 4022.39 416.142   5
  -2   4  -4 4615.70 414.447   5
   2   4   4 3601.02 408.978   2
  -2   4  -4 4408.20 409.532   4
  -2  -4   4 4167.19 401.593   4
   2   4   4 4239.32 396.781   3
   2  -4  -4 4247.19 426.350   3
   2  -4  -4 4680.32 430.083   2
  -2   4  -6 767.259 86.0477   1
  -2   4  -6 825.977 91.1212   1
   2  -4  -6 750.955 83.2516   1
   2  -4  -6 886.613 88.1953   1
   2   4   6 783.319 88.8901   1
  -2  -4   6 751.508 91.4793   1
   2   4   6 518.609 85.7208   1
  -2  -4   6 540.993 89.1135   1
  -2  -4   6 745.826 98.5781   6
   2   4   6 896.706 101.961   6
  -2   4  -6 726.778 78.9907   5
   2   4   6 844.092 95.4359   2
   2  -4  -6 544.928 97.4852   2
  -2   4  -6 764.150 90.1358   4
  -2  -4   6 776.352 81.1978   4
   2  -4  -6 715.930 106.083   3
   2   4   6 590.494 80.1518   3
  -2   4  -6 683.225 91.5065   3
  -2  -4   8 1181.02 138.654   1
   2  -4  -8 1267.04 130.756   1
  -2   4  -8 1127.32 145.604   1
   2  -4  -8 1195.57 140.488   1
  -2   4  -8 1308.16 132.192   1
   2   4   8 989.714 133.184   1
  -2  -4   8 915.022 132.396   1
  -2  -4   8 1095.59 143.330   6
   2   4   8 1466.05 147.093   6
  -2  -4   8 1099.42 140.397   5
  -2   4  -8 1052.85 120.034   5
  -2   4  -8 1941.15 131.801   5
   2   4   8 1366.94 138.248   2
  -2   4  -8 1041.35 132.340   4
   2  -4  -8 1383.79 154.433   3
   2  -4  -8 1459.13 152.380   2
  -2   4  -8 1137.01 134.960   3
  -2   4 -10 57465.4 6967.01   1
  -2  -4  10 74191.6 6968.43   1
  -2  -4  10 67451.6 6956.24   1
   2  -4 -10 68405.7 6955.75   1
   2  -4 -10 51029.5 6967.44   1
   2   4  10 71705.9 6961.32   1
   2   4  10 85579.0 6967.51   6
  -2  -4  10 68711.3 6969.42   6
  -2  -4  10 82373.3 6969.34   5
  -2   4 -10 71586.0 6957.34   4
   2  -4 -10 78667.1 6978.20   3
  -2   4 -10 66365.8 6956.66   3
   2  -4 -10 98455.8 6974.76   2
  -2   4 -12 11755.6 1130.09   1
   2  -4 -12 12349.9 1136.20   1
   2   4  12 10404.7 1118.35   1
  -2  -4  12 12123.3 1130.87   1
  -2  -4  12 11792.6 1123.86   6
  -2  -4  12 11428.0 1121.17   5
   2   4  12 10919.6 1104.62   2
  -2   4 -12 9651.34 1108.42   4
   2  -4 -12 13847.3 1137.92   4
   2  -4 -12 12011.7 1129.93   3
   2  -4 -12 15237.5 1120.99   2
  -2   4 -12 9576.09 1110.26   3
  -2  -4  14 10615.2 1184.27   1
   2   4  14 9107.75 1175.07   1
  -2  -4  14 12145.2 1177.14   5
   2   4  14 11771.8 1169.11   6
  -2  -4  14 11993.4 1177.81   6
   2  -4 -14 13663.7 1195.15   4
   2  -4 -14 12787.3 1184.49   3
   2  -4 -14 12426.0 1165.30   2
  -2   4 -14 11806.5 1167.65   3
  -2   4 -16 676.579 80.7931   4
   2  -4 -16 644.558 101.434   4
   2   4  16 827.790 86.8919   6
  -2  -4  16 603.043 90.1740   6
  -2   4 -16 777.266 87.6319   3
   2   4  16 683.509 86.9246   5
  -2  -4  18 218.618 39.8451   5
   2   4  18 135.903 26.1019   6
   2   4  18 143.603 28.7539   5
   2  -4 -18 88.0736 34.6536   4
  -2   4 -18 85.5169 21.2526   4
   2  -4 -18 172.398 38.7814   3
  -2   4 -18 195.546 34.9201   3
   2  -4 -20 14543.2 1658.69   4
  -2  -4  20 16440.4 1651.76   6
   2   4  20 16600.5 1640.88   6
  -2   4 -20 18703.4 1653.22   3
   2  -4 -20 16003.4 1656.97   3
  -2  -4  20 16387.2 1654.83   5
   2   4  20 17310.9 1642.66   5
   2  -4 -22 14692.3 1372.47   4
  -2  -4  22 13238.3 1364.68   6
   2   4  22 14251.2 1355.46   6
   2  -4 -22 13533.6 1372.33   3
   2   4  22 13843.7 1355.52   5
  -2  -4  22 12622.2 1365.46   5
   2  -4 -24 6086.67 489.825   4
  -2  -4  24 3889.40 474.554   6
   2  -4 -24 5321.88 492.905   3
  -2   4 -24 4557.10 482.048   3
  -2  -4  24 3830.84 477.103   5
   2   4  24 4810.08 471.706   5
  -2  -4  26 214.270 42.4443   5
   2   4  26 168.407 36.1477   6
  -2  -4  26 240.527 41.1442   6
   2  -4 -26 239.359 46.1456   3
  -2   4 -26 125.626 35.0189   3
  -2   4 -28 485.988 60.9401   2
   2   4  28 371.805 55.7936   6
   2   4  28 435.922 54.6244   5
   2   5 -25 25.9381 13.1677   3
   2   5 -25 5.56880 8.62185   2
   2   5 -23 306.285 42.3278   2
   2  -5  23 205.250 42.3250   6
  -2  -5 -23 258.955 41.8985   4
  -2   5  23 254.535 36.6046   5
   2   5 -21 74.9860 22.9386   3
   2   5 -21 69.0005 19.3382   2
  -2  -5 -21 56.5425 20.4787   4
  -2   5  21 68.5663 18.6838   5
   2  -5  19 237.285 46.1990   6
   2   5 -19 141.418 38.8483   3
  -2   5  19 230.991 35.9165   5
  -2  -5 -19 160.490 34.5801   4
   2   5 -17 110.762 27.3299   2
   2  -5  17 103.138 28.6388   6
   2   5 -17 42.4274 24.0139   3
  -2  -5 -17 64.2047 22.9517   3
  -2   5  17 53.4846 19.1086   5
  -2  -5 -17 88.4731 26.2785   4
   2  -5  15 53.7932 20.8185   2
   2   5 -15 77.7823 28.6260   2
   2  -5  15 44.9784 20.1497   6
   2   5 -15-12.1558 10.7428   3
  -2  -5 -15 32.9977 15.2357   3
  -2   5  15 91.7113 23.9383   5
  -2  -5 -15 59.7297 22.1494   4
   2  -5  13 1400.82 156.787   6
  -2   5  13 1598.54 144.081   6
  -2   5  13 1227.19 155.003   5
   2   5 -13 1682.41 178.181   2
  -2  -5 -13 1216.93 162.342   4
  -2  -5 -13 1380.73 150.264   3
   2  -5  13 1138.09 158.633   2
  -2  -5 -11 193.552 36.1879   1
   2  -5  11 190.986 33.5357   1
  -2   5  11 95.9605 27.8687   1
  -2   5  11 234.315 30.8730   6
   2  -5  11 203.679 46.1875   2
   2   5 -11 185.418 49.6279   2
  -2  -5 -11 152.357 33.3827   3
   2  -5   9 93.2384 20.7311   1
  -2  -5  -9 36.4796 19.5094   1
   2   5  -9 114.602 28.1529   1
  -2   5   9 67.3246 24.8524   1
   2  -5   9 73.3682 24.1268   6
  -2   5   9 117.740 20.7126   6
   2  -5   9 113.515 38.3086   2
   2   5  -9 83.0337 41.0328   2
  -2  -5  -9 47.1254 28.3936   4
  -2   5   9 125.831 32.2323   5
  -2  -5  -9 94.5175 23.0022   3
   2   5  -9 96.9881 33.0578   3
   2  -5   7 191.290 36.8995   6
  -2   5   7 165.895 27.9584   6
  -2  -5  -7 200.022 37.3131   5
  -2  -5  -7 191.577 41.8641   4
  -2   5   7 191.774 41.5663   5
  -2   5   7 178.752 25.6581   1
  -2  -5  -7 174.003 32.1763   1
  -2   5   7 122.983 22.2822   1
   2   5  -7 149.634 33.1984   1
   2   5  -7 229.059 39.8053   3
   2   5  -5 1026.33 113.301   1
  -2  -5  -5 791.850 108.914   1
   2  -5   5 1004.19 108.721   1
   2  -5   5 998.700 105.912   1
   2  -5   5 1116.63 122.444   6
  -2  -5  -5 1005.71 123.590   5
  -2  -5  -5 909.685 124.119   4
   2   5  -5 1117.07 118.317   3
   2  -5   5 1154.84 139.262   2
   2   5  -3 2072.90 162.634   1
   2  -5   3 1792.76 158.791   1
  -2  -5  -3 1752.45 165.397   1
  -2  -5  -3 2220.50 162.925   1
   2  -5   3 1867.74 177.415   6
  -2  -5  -3 2263.44 188.114   5
   2   5  -3 2026.98 195.605   2
  -2  -5  -3 2102.33 187.318   4
  -2   5   3 1748.63 179.826   4
   2   5  -3 2089.64 169.716   3
   2  -5   3 1753.89 201.048   2
  -2  -5  -1 48.0764 10.9217   1
  -2  -5  -1 26.3352 12.3026   1
   2  -5   1 41.3788 15.2549   6
  -2  -5  -1 42.8937 15.0144   5
   2   5  -1 39.8808 20.3993   2
   2  -5   1 15.8474 27.2355   2
  -2   5   1 31.2148 21.2649   5
  -2  -5  -1 39.6795 17.4485   4
  -2   5   1 17.2111 16.4269   4
   2   5  -1 12.5908 9.66237   1
   2   5   1 18.4858 8.02204   1
   2   5   1 7.91503 9.25241   1
  -2  -5   1 29.2866 9.85699   1
  -2  -5   1 2.74932 9.56819   1
   2  -5  -1 18.9063 11.9259   6
  -2  -5   1 43.9132 20.1843   5
   2  -5  -1 16.7957 33.9438   2
   2   5   1 17.1148 16.0991   2
  -2   5  -1 49.2571 22.6199   5
  -2  -5   1 6.88587 14.0240   4
   2  -5  -1 10.7294 8.40114   3
  -2   5  -1 32.6494 15.3665   4
   2   5   1 28.2047 10.5903   3
  -2   5  -3 1510.07 176.056   1
   2   5   3 1201.82 178.103   1
   2   5   3 1767.96 180.077   1
  -2   5  -3 1626.58 174.378   1
  -2  -5   3 1913.10 183.438   1
  -2  -5   3 1966.54 180.736   1
   2   5   3 1750.79 196.319   6
  -2  -5   3 2105.29 199.815   6
  -2   5  -3 2309.65 209.801   5
   2   5   3 1539.23 190.593   2
  -2  -5   3 2032.48 191.311   4
  -2   5  -3 2054.27 195.071   4
   2  -5  -3 1979.55 205.887   3
   2  -5  -3 1987.31 223.248   2
   2   5   3 1932.40 180.858   3
  -2   5  -5 341.068 94.8026   1
  -2  -5   5 1032.13 116.215   6
   2   5   5 863.772 112.605   6
  -2   5  -5 711.176 108.892   5
  -2  -5   5 914.743 112.019   5
   2   5   5 977.996 110.464   2
  -2  -5   5 1043.08 103.023   4
  -2   5  -5 953.307 108.099   4
   2  -5  -5 1472.45 146.448   2
  -2   5  -5 942.429 109.305   3
   2   5   5 1078.12 101.638   3
  -2   5  -5 865.104 96.6665   1
   2   5   5 863.768 98.2340   1
   2  -5  -7 188.172 25.5197   1
   2  -5  -7 157.787 21.8769   1
   2   5   7 141.041 25.9381   1
  -2  -5   7 216.981 37.8883   5
   2  -5  -7 278.879 52.2772   2
   2   5   7 177.224 34.1005   2
  -2   5  -7 116.728 30.0841   5
  -2   5  -7 220.638 33.7598   4
  -2   5  -7 139.901 34.8868   1
  -2  -5   7 119.008 29.4665   1
   2   5   9 75.4197 21.0893   1
  -2  -5   9 124.754 28.2834   6
  -2  -5   9 136.167 29.2145   5
   2   5   9 106.164 26.6308   6
  -2   5  -9 50.7139 25.4432   1
  -2  -5   9 122.261 31.4671   1
   2   5   9 87.9986 22.9683   2
   2  -5  -9 133.300 35.6245   2
  -2   5  -9 123.975 24.0902   4
  -2   5  -9 94.4789 21.5977   3
   2  -5 -11 157.744 35.5141   1
   2   5  11 269.433 42.3521   1
  -2  -5  11 253.135 44.2522   6
  -2  -5  11 168.946 37.0262   5
   2   5  11 233.579 38.4415   6
  -2   5 -11 207.886 43.5082   1
  -2  -5  11 149.222 39.7553   1
   2   5  11 226.526 33.8857   2
   2  -5 -11 220.370 43.4526   2
  -2   5 -11 278.209 36.8443   4
  -2   5 -11 202.520 33.9602   3
   2  -5 -11 228.377 46.1572   3
   2  -5 -13 1510.78 154.325   1
  -2  -5  13 1569.58 158.316   5
   2   5  13 1479.82 149.956   6
  -2  -5  13 1458.10 155.687   6
  -2   5 -13 1315.88 143.269   4
   2  -5 -13 1503.20 160.587   3
   2  -5 -13 1034.92 145.938   2
  -2   5 -13 1136.89 142.434   3
   2   5  15 66.6050 17.6406   6
  -2  -5  15 50.5450 18.7435   5
  -2  -5  15 23.0651 15.0794   6
   2   5  15 51.3997 16.3622   5
  -2   5 -15 24.2911 10.5902   4
  -2   5 -15 51.1957 14.9226   3
   2  -5 -15 73.9970 24.8647   3
   2   5  17 65.7902 18.5861   5
   2  -5 -17 112.992 35.9607   4
  -2  -5  17 71.1373 23.1657   5
  -2  -5  17 60.2942 19.8539   6
   2   5  17 30.4181 11.3839   6
  -2   5 -17 50.5208 15.4462   3
   2  -5 -17 101.431 24.9842   3
   2   5  19 167.641 28.9371   5
   2  -5 -19 77.3034 30.6377   4
  -2  -5  19 121.235 30.5058   6
   2   5  19 189.573 27.4388   6
   2  -5 -19 180.218 37.1559   3
  -2   5 -19 125.217 28.8493   3
   2   5  21 115.598 22.2762   5
   2  -5 -21 112.022 30.0432   4
  -2  -5  21 134.853 32.1845   5
   2   5  21 103.388 20.8979   6
   2  -5 -21 76.1151 27.3904   3
  -2   5 -21 130.265 27.1160   3
   2   5  23 228.486 35.8594   5
   2  -5 -23 240.549 43.6021   4
  -2  -5  23 229.958 44.2480   5
  -2  -5  23 216.808 40.2671   6
   2   5  23 258.013 36.1368   6
   2  -5 -23 217.206 43.9718   3
  -2   5 -23 213.353 40.5670   3
  -2  -5  25 14.2232 11.0215   6
   2   5  25 23.5283 13.0859   6
   2   5  25 20.0597 11.6387   5
   2   6 -22 6796.61 653.595   2
   2   6 -22 5464.29 654.850   3
   2  -6  22 7637.98 665.365   6
  -2   6  20 9411.60 866.242   5
  -2  -6 -20 8369.40 870.580   4
   2   6 -20 8721.77 869.954   2
   2   6 -20 7687.24 871.604   3
   2  -6  20 9204.61 875.787   6
   2   6 -18 54.1958 23.1133   2
   2  -6  18 23.4986 15.0120   6
   2   6 -18 9.01519 12.3717   3
  -2  -6 -18 15.9213 15.2447   4
  -2   6  18 50.6096 15.2300   5
   2   6 -16 239.369 39.8298   2
   2  -6  16 169.973 33.0978   6
   2   6 -16 92.8774 30.8112   3
  -2  -6 -16 79.9499 27.5102   4
  -2   6  16 153.729 29.9679   5
   2  -6  14 7252.16 613.639   6
  -2   6  14 5692.10 608.774   5
  -2  -6 -14 5176.30 613.267   4
   2   6 -14 8157.49 633.791   2
   2   6 -14 3507.14 607.570   3
   2  -6  14 7746.62 623.688   2
  -2  -6 -12 4675.28 470.619   4
   2   6 -12 4566.19 474.639   3
   2  -6  12 4954.22 462.829   6
  -2   6  10 25700.6 3016.47   5
   2   6 -10 31368.4 3043.27   2
  -2  -6 -10 29603.8 3023.29   4
   2   6 -10 35356.7 3029.10   3
   2  -6  10 35342.2 3035.19   2
   2  -6   8 159.224 32.6276   6
  -2  -6  -8 191.806 33.5137   5
  -2   6   8 172.039 26.6048   6
   2   6  -8 140.247 43.4748   2
   2  -6   8 178.426 44.1393   2
  -2  -6  -8 260.687 43.9347   4
  -2   6   8 255.021 43.4041   5
   2   6  -8 192.025 38.6337   3
   2  -6   8 36.6982 16.7902   1
  -2  -6  -8 118.222 22.5854   1
   2  -6   6 635.284 79.3849   6
  -2   6   6 600.109 72.9826   6
  -2  -6  -6 820.417 83.7448   5
   2  -6   6 413.078 85.9513   2
   2   6  -6 759.679 100.474   2
  -2   6   6 628.994 77.4929   4
   2   6  -6 567.837 76.5662   3
   2   6  -6 536.952 67.5426   1
  -2  -6  -6 501.345 63.6187   1
   2   6  -4 4367.55 441.510   1
  -2   6   4 3763.13 447.998   6
   2  -6   4 4407.37 455.685   6
  -2  -6  -4 5379.32 462.002   5
   2   6  -4 5032.74 473.924   2
  -2  -6  -4 4288.01 458.759   4
   2   6  -4 4434.24 449.099   3
  -2   6   4 3756.49 452.511   4
   2  -6   4 3979.04 483.934   2
   2   6  -2 868.094 106.415   1
  -2  -6  -2 1059.16 104.527   1
   2  -6   2 1066.65 121.694   6
   2  -6   2 824.106 142.416   2
   2   6  -2 892.975 126.389   2
  -2  -6  -2 967.324 125.056   4
  -2   6   2 1219.81 125.743   4
   2   6  -2 1068.61 113.399   3
  -2  -6   0 60438.8 2355.50   4
   2   6   0 55986.8 2321.82   3
  -2  -6   0 60795.4 2310.03   1
   2   6   2 917.050 106.187   3
  -2  -6   2 1142.95 120.856   5
   2   6   2 878.335 116.205   2
  -2  -6   2 934.132 114.974   4
  -2   6  -2 889.984 115.470   4
  -2  -6   2 996.625 106.374   1
  -2  -6   4 3401.22 388.183   1
   2   6   4 4349.38 401.905   6
  -2   6  -4 4435.38 416.883   5
  -2  -6   4 4974.14 404.618   5
   2   6   4 4292.25 399.604   2
   2  -6  -4 4459.01 410.451   3
  -2   6  -4 4318.84 396.933   4
   2  -6  -4 4681.24 439.583   2
  -2   6  -4 4118.68 396.947   3
  -2  -6   6 481.177 68.7372   1
   2   6   6 389.653 71.8834   1
  -2  -6   6 528.091 74.9618   6
   2   6   6 527.549 72.7059   6
  -2  -6   6 697.305 77.1976   5
   2  -6  -6 594.685 95.7449   2
   2   6   6 497.179 70.6567   2
  -2   6  -6 560.043 69.8626   4
   2  -6  -6 653.711 84.0561   3
  -2   6  -6 539.219 69.4188   3
  -2   6  -8 163.667 23.5474   1
   2   6   8 233.246 37.6679   6
  -2  -6   8 147.731 33.8629   6
   2   6   8 139.311 31.9941   2
   2  -6  -8 187.232 46.4312   2
  -2   6  -8 132.311 29.6286   4
  -2   6  -8 196.736 30.9900   3
   2   6  10 36122.1 3246.94   6
  -2  -6  10 39054.3 3254.49   6
  -2   6 -10 32160.7 3241.71   4
   2  -6 -10 35574.2 3256.28   3
   2  -6 -10 35798.3 3257.33   2
  -2   6 -10 25977.7 3238.18   3
  -2  -6  10 36999.3 3250.78   5
   2   6  12 6624.34 601.708   6
  -2  -6  12 6569.55 608.003   6
   2  -6 -12 6244.39 611.139   3
  -2   6 -12 5150.90 594.347   3
  -2  -6  12 6260.11 605.844   5
   2   6  14 6797.90 688.899   5
  -2  -6  14 6607.75 694.015   5
   2   6  14 7079.05 687.529   6
  -2  -6  14 6855.08 693.101   6
   2  -6 -14 7127.74 697.137   3
   2   6  16 181.601 29.4153   5
  -2  -6  16 152.823 34.0420   5
   2  -6 -16 137.421 31.2773   3
  -2  -6  16 115.802 28.0160   6
   2   6  18 34.1294 15.3467   5
  -2  -6  18 17.1850 15.1331   5
   2   6  18 37.9364 11.4667   6
  -2  -6  18 26.6010 13.9413   6
   2  -6 -18 24.2133 16.7190   3
  -2   6 -18 58.4949 15.4287   3
   2   6  20 9181.79 879.436   5
  -2  -6  20 10720.3 897.884   5
   2  -6 -20 8367.18 888.553   3
  -2   6 -20 9267.26 881.289   3
  -2  -6  20 8150.16 882.777   6
   2   6  20 8526.87 875.158   6
   2   6  22 6959.79 702.750   6
   2  -6 -22 7513.88 719.839   3
   2   7 -19 264.125 45.6637   3
  -2  -7 -17 7.84715 10.3668   4
  -2   7  17 5.14280 5.54873   5
   2  -7  17-6.19734 8.18774   6
   2   7 -17-8.56558 6.53423   3
  -2  -7 -15 67.7177 22.4939   4
   2   7 -15 39.1768 25.7156   2
   2  -7  15 97.7115 21.9407   6
   2   7 -15 19.3654 16.2994   3
  -2  -7 -13 298.261 48.2308   4
  -2   7  13 161.885 37.6727   5
   2   7 -13 442.174 64.7866   2
   2  -7  13 322.114 43.3033   6
   2   7 -13 90.0063 38.7028   3
   2  -7  11 277.233 42.0489   6
  -2   7  11 130.039 37.8715   5
   2   7  -9 209.626 51.6326   2
  -2   7   9 163.107 32.0664   4
   2  -7   9 222.514 34.8967   6
  -2  -7  -9 162.417 36.5882   4
  -2   7   9 189.452 38.2504   5
   2  -7   7 175.570 48.3376   2
   2   7  -7 235.580 51.5832   2
  -2   7   7 211.911 36.1677   4
   2  -7   7 191.192 38.0487   6
  -2  -7  -7 210.903 41.1081   4
  -2   7   7 252.414 45.8407   5
   2  -7   5 605.319 75.4727   6
  -2  -7  -5 670.867 75.8549   5
   2   7  -5 509.656 85.2813   2
  -2  -7  -5 542.520 75.3759   4
  -2   7   5 431.564 70.0686   4
  -2  -7  -3 709.086 84.4901   5
   2  -7   3 704.056 111.265   2
  -2   7   3 580.676 81.3824   4
  -2   7   3 600.611 80.5357   6
  -2  -7  -1 19.6894 11.8836   4
   2   7  -1 23.7662 16.4765   2
  -2   7   1 39.0646 15.4225   4
  -2  -7  -1 66.8532 20.1466   5
  -2  -7   1 26.0072 14.3656   5
   2   7   1 34.0628 15.0208   6
   2   7   1 41.0560 15.9615   2
   2  -7  -1 34.6173 35.0636   2
  -2   7  -1 80.7369 29.3394   5
  -2  -7   1 29.7342 13.9569   4
  -2   7  -1 6.31113 7.48329   4
  -2   7  -1 44.8566 15.7642   3
   2   7   3 517.605 73.8522   2
   2  -7  -3 643.878 100.819   2
  -2  -7   3 648.220 76.9727   5
   2   7   3 494.667 72.0479   6
  -2   7  -3 671.344 76.4152   3
   2   7   5 596.335 69.0127   6
  -2  -7   5 417.220 65.0921   5
   2   7   5 407.435 65.1965   2
  -2   7  -5 614.569 67.5623   4
   2  -7  -5 544.463 74.9256   3
  -2   7  -5 514.145 64.8412   3
  -2  -7   7 236.723 40.6183   6
  -2   7  -7 223.324 34.8304   4
  -2   7  -7 225.331 34.0451   3
   2   7   7 247.001 37.9758   6
  -2  -7   7 192.927 35.3343   5
  -2  -7   9 232.889 37.4283   6
   2  -7  -9 157.402 33.5958   3
  -2   7  -9 164.401 27.0956   3
   2   7   9 208.582 32.1265   6
  -2  -7   9 133.798 30.2318   5
  -2  -7  11 343.907 47.2609   6
   2  -7 -11 304.317 47.6178   3
  -2   7 -11 268.935 37.5013   3
  -2  -7  11 231.494 42.8343   5
   2   7  13 346.078 40.4934   6
  -2  -7  13 242.994 41.5784   6
   2   7  13 208.847 36.4586   5
  -2  -7  13 274.774 43.1572   5
   2  -7 -13 207.869 41.9130   3
  -2   7 -13 268.651 35.8366   3
  -2  -7  15 79.5963 19.9279   6
   2   7  15 125.658 22.1633   5
   2   7  15 97.6145 18.6838   6
  -2  -7  15 112.007 24.7311   5
  -2   7 -15 69.5012 16.2670   3
   2   7  17 7.08628 7.15654   6
  -2  -7  17 5.96299 6.43944   6
   2  -7 -17 7.05606 10.7675   3
  -2   7 -17 3.89399 5.94821   3
   2   7  17-4.48957 7.66301   5
   2  -7 -19 306.500 49.0924   3
   2   7  19 315.523 39.9463   6
  -2  -8 -12 1838.01 185.058   4
  -2   8  12 1494.59 177.271   5
   2   8 -10 8970.27 991.755   2
  -2   8  10 12340.2 972.719   4
   2  -8  10 10773.5 971.306   6
  -2  -8 -10 11437.5 977.283   4
   2   8  -8 65.9125 29.2969   2
  -2   8   8 66.9241 18.4159   4
   2  -8   8 91.0093 20.3393   6
  -2  -8  -8 81.3896 21.8586   4
  -2   8   8 48.0783 20.5709   5
  -2   8   6 230.199 38.8968   4
   2  -8   6 233.101 39.8592   6
  -2  -8  -6 312.593 44.7392   4
  -2   8   6 255.705 49.4293   5
  -2  -8  -4 1333.62 155.662   4
   2   8  -4 1496.96 166.428   2
  -2   8   4 1650.27 177.202   5
  -2   8   4 1393.57 154.711   4
   2   8  -2 434.666 59.9658   2
   2   8  -2 353.842 53.9463   6
  -2   8   2 329.529 53.3588   3
  -2  -8  -2 443.924 53.9342   5
  -2  -8   0 17645.2 1723.25   5
   2   8   0 17134.0 1723.96   6
   2   8   0 15742.2 1723.99   2
  -2   8   0 17611.8 1723.89   4
  -2   8   0 19753.2 1727.31   3
  -2  -8   2 419.582 52.4792   5
   2   8   2 337.238 49.0176   6
   2   8   2 322.389 49.8120   2
  -2   8  -2 304.979 48.3227   4
  -2   8  -2 432.349 52.1751   3
  -2  -8   4 1411.11 143.719   5
  -2   8  -4 1266.37 139.556   3
   2   8   4 1237.97 140.090   6
  -2  -8   6 207.416 34.2974   5
   2   8   6 196.998 32.0186   6
  -2   8  -6 184.349 29.6800   3
  -2  -8   8 84.0385 20.8167   5
   2   8   8 44.3338 12.9947   6
  -2   8  -8 57.7768 13.6751   3
  -2  -8  10 11495.6 1074.71   5
   2  -8 -10 10088.5 1075.11   3
  -2   8 -10 10918.8 1067.02   3
   2   8  10 10260.8 1067.69   6
  -2  -8  10 11751.1 1075.32   6
  -2   8 -12 1931.68 196.922   3
   2   8  12 1897.26 198.397   6
   2  -8 -14 2320.95 244.646   3
  -2   9   3 296.776 42.7516   4
   2   9  -1 16.5248 11.2304   2
  -2   9  -1 9.29061 14.1999   2
   3   0   0-10.9506 20.4593   2
  -3   0   0 13.6990 18.0984   1
   3   0   0 25.5783 21.8121   1
  -3   0   0-13.4025 14.4585   1
   3   0   0-12.8150 13.8250   1
  -3   0   0 9.92626 15.1436   4
   3   0   0-9.67663 7.38604   3
   3   0   0 6.20840 10.5918   6
  -3   0   0 9.04439 13.7988   5
   3   0   2-12.7782 16.8797   1
   3   0  -2-5.39647 10.0815   6
   3   0   2-6.19525 11.5737   6
   3   0  -2 6.52588 11.1291   6
  -3   0   2 10.5283 16.0592   5
  -3   0  -2-7.59620 12.9544   5
  -3   0  -2 12.3008 13.2673   1
  -3   0  -2 40.6062 27.3118   1
   3   0  -2-13.8463 18.2905   1
   3   0  -2 28.3606 24.1826   1
  -3   0   2 13.6162 20.7691   1
  -3   0   2 13.4586 14.5161   1
   3   0   2-12.4339 9.48306   1
   3   0  -2 11.1968 17.0788   2
   3   0   2 9.52230 16.2390   2
   3   0   2-8.53405 11.2733   3
  -3   0   2-9.91176 15.1187   4
  -3   0  -2-9.32484 12.3179   4
   3   0  -2 10.0370 13.2587   3
   3   0   4-12.3126 18.7824   1
   3   0  -4-12.1496 20.7211   1
  -3   0  -4-13.1622 20.0782   1
   3   0   4-12.8382 13.8493   1
  -3   0   4 13.3667 20.3901   1
   3   0  -4-14.7795 19.5250   1
  -3   0  -4-10.8665 11.7231   1
   3   0  -4-4.51206 6.88727   6
  -3   0  -4 7.06243 9.33285   5
   3   0  -4-6.01783 7.95362   6
  -3   0   4-11.0278 18.8082   5
   3   0  -4-11.3379 17.2958   2
   3   0   4 8.84126 13.4882   2
  -3   0   4-9.82394 16.7553   4
  -3   0  -4 6.80928 8.99858   3
   3   0  -4 10.3780 15.8319   3
   3   0   6-11.3714 8.67294   1
   3   0  -6 12.2871 20.9540   1
   3   0   6-12.6697 19.3255   1
  -3   0  -6 9.90634 16.8940   1
  -3   0   6 13.8514 18.2974   1
   3   0  -6-14.6270 15.7763   1
  -3   0   6-13.2186 14.2573   1
   3   0   6-6.87849 11.7306   6
  -3   0   6 5.67145 7.49225   6
  -3   0  -6-5.58433 7.37718   5
   3   0   6-8.62760 16.1176   2
   3   0  -6-11.8265 22.0936   2
  -3   0   6 11.4293 15.0979   5
  -3   0   6 9.06673 13.8299   4
  -3   0  -6 8.49155 15.8635   4
  -3   0  -6 5.94800 7.85755   3
   3   0  -6 11.1172 11.9909   3
   3   0  -8-9.99163 13.1994   1
  -3   0  -8 13.0661 17.2605   1
   3   0   8 11.0918 16.9191   1
  -3   0   8-11.6908 15.4438   1
   3   0  -8 13.8230 14.9097   1
   3   0   8 7.93244 13.5284   6
   3   0  -8-4.23943 9.14614   6
  -3   0  -8 5.12300 9.57152   5
   3   0  -8-12.0697 20.5837   2
   3   0   8-8.12628 13.8590   2
  -3   0   8-10.9380 8.34324   5
  -3   0   8-8.31447 12.6830   4
  -3   0  -8 8.31505 16.7788   4
  -3   0  -8-5.87531 10.0206   3
   3   0  -8-11.0160 8.40275   3
  -3   0 -10-12.5455 13.5362   1
  -3   0  10-10.9116 20.3875   1
  -3   0 -10-9.40828 16.0488   1
   3   0  10 21.7156 20.2871   1
   3   0 -10 11.9667 12.9123   1
  -3   0  10 5.82096 10.8807   6
   3   0  10 9.16686 12.1148   6
  -3   0 -10-5.14765 10.3937   5
   3   0  10 7.50633 12.8064   2
   3   0 -10-12.3559 18.8503   2
  -3   0  10 11.2943 14.9240   5
  -3   0  10 7.88427 13.4507   4
  -3   0 -10 8.04076 10.6281   4
  -3   0 -10 7.05432 9.32600   3
   3   0 -12-8.84640 6.74850   1
   3   0  12-10.0642 15.3519   1
  -3   0 -12-12.8023 16.9121   1
  -3   0  12 11.7236 17.8829   1
  -3   0  12 6.12486 11.4430   6
   3   0  12-10.0482 13.2742   6
   3   0  12 7.27587 16.6477   2
   3   0 -12 12.1670 13.1237   2
   3   0 -12-11.5555 12.4642   1
  -3   0  12 10.5529 13.9408   1
   3   0  12 10.7448 14.1942   1
  -3   0 -12-9.11066 17.0205   1
  -3   0  12 11.8375 20.1878   5
  -3   0  12-7.90913 12.0649   4
  -3   0 -12 8.14987 8.79145   4
  -3   0 -12 10.2980 11.1081   3
   3   0  14 11.7552 12.6803   6
  -3   0  14-6.97154 11.8907   6
   3   0 -14 11.8428 18.0652   2
   3   0  14 6.90573 12.9024   2
  -3   0  14-10.2151 17.4216   1
   3   0  14-11.1644 17.0305   1
   3   0 -14-11.9997 18.3044   1
  -3   0 -14 9.27423 14.1476   1
   3   0  14-4.86099 8.29221   5
  -3   0  14 11.8484 20.2068   5
  -3   0 -14-13.0340 17.2186   3
   3   0 -14-13.9030 18.3665   3
   3   0  14 10.4993 13.8706   1
   3   0 -14-9.28862 15.8417   1
  -3   0 -14-13.7310 20.9451   1
  -3   0  14-12.4329 16.4247   1
   3   0  16 10.5991 18.0853   1
  -3   0 -16-15.1018 16.2994   1
   3   0 -16-10.1757 10.9917   1
  -3   0  16-8.22547 12.5609   6
   3   0  16-11.2667 17.1958   6
   3   0  16-6.67502 8.83809   2
  -3   0  16-10.2309 13.5281   1
  -3   0 -16-9.11522 13.9167   1
   3   0 -16-13.1439 14.1893   1
   3   0  16 11.9499 15.7969   1
   3   0  16 5.72683 12.3682   5
  -3   0  16-11.5083 15.2140   5
  -3   0  16-8.69594 13.2778   4
  -3   0 -16-9.13434 17.0747   4
   3   0 -16-14.5100 15.6615   3
  -3   0 -16-15.2764 11.6663   3
   3   0 -18 11.4854 15.1721   1
   3   0  18 11.1736 12.0518   1
  -3   0  18-15.4049 23.4976   1
  -3   0  18-9.18087 9.90266   6
   3   0  18 9.73322 14.8466   6
   3   0 -18 10.0178 17.0842   2
   3   0  18 12.6949 11.8583   2
  -3   0  18-10.7616 14.2160   1
  -3   0 -18-9.91701 13.1004   1
  -3   0  18 10.6375 14.0521   5
   3   0  18-6.52847 7.04209   5
  -3   0 -18-10.5646 13.9558   4
  -3   0  18-9.08689 15.4967   4
   3   0 -18-14.5039 11.0620   3
  -3   0 -18-14.8743 11.3444   3
  -3   0 -20 17.9881 23.7647   1
   3   0 -20 13.4378 17.7551   1
   3   0  20-12.8602 13.8760   1
  -3   0  20-17.4462 23.0490   1
  -3   0  20 9.75421 12.8908   6
   3   0 -20-8.79782 16.4400   2
   3   0  20 6.60943 10.0889   2
  -3   0  20 11.4395 15.1161   1
   3   0  20 14.0372 21.4147   1
  -3   0 -20-11.3347 12.2313   1
   3   0 -20-15.8005 20.8755   1
  -3   0  20-9.45398 10.2041   5
   3   0  20-5.43681 12.4453   5
  -3   0 -20-10.9823 11.8514   4
   3   0 -20-13.6426 14.7195   3
  -3   0 -20-12.6381 13.6365   3
  -3   0  22 11.7693 15.5470   1
   3   0  22-14.3458 10.9412   1
   3   0 -22-16.0392 17.2994   1
  -3   0  22 9.83563 7.50156   6
   3   0  22 6.61014 12.3487   6
  -3   0  22 8.35136 12.7387   5
   3   0  22-4.75626 6.28324   5
   3   0  22 8.15170 12.4341   2
   3   0 -22-7.76579 13.2436   2
  -3   0  22-8.76365 11.5767   4
   3   0 -22-12.1962 13.1545   3
  -3   0  24 9.25826 9.98593   6
   3   0  24 5.73135 8.74249   6
   3   0  24-4.24536 5.60855   5
  -3   0 -24 9.58099 12.6564   4
   3   0 -24-6.77924 10.3408   2
  -3   0  24-7.97749 10.5383   4
   3   0 -24-10.5142 11.3405   3
  -3   0 -24-9.26307 9.99111   3
  -3   0  26 25.4883 15.8752   6
   3   0  26 5.03459 8.59217   6
  -3   0 -26-8.13262 12.4092   3
   3   0 -26 9.01953 11.9191   3
  -3   0 -26 7.90967 14.7799   4
  -3   0  26-6.29148 8.31742   5
   3   0  28-4.38724 6.70103   6
  -3   0 -28-7.06882 7.63215   3
   3   0 -28 7.57932 8.18222   3
  -3   0  28-5.44447 8.31187   5
  -3   0 -28-6.62651 10.1135   4
  -3   0 -30-6.37610 6.88047   3
  -3   0  30-4.89669 3.74085   5
  -3   0 -30 5.76346 9.83115   4
  -3  -1 -31 1604.42 163.599   4
  -3  -1 -31 1383.00 163.134   3
  -3  -1 -29 4059.07 347.663   4
  -3   1  29 3355.68 337.910   5
  -3  -1 -29 3017.67 343.796   3
   3  -1  29 3114.11 336.699   6
  -3   1  27 12889.3 1253.05   5
  -3  -1 -27 15513.1 1264.64   4
  -3  -1 -27 11585.6 1259.19   3
   3  -1  27 11867.5 1251.35   6
   3   1 -25 5154.22 524.637   2
  -3  -1 -25 4355.90 527.100   3
  -3   1  25 5733.75 522.079   5
  -3   1  23 496.991 78.0810   6
   3  -1  23 636.458 74.2997   6
  -3   1  23 561.117 73.7636   5
  -3  -1 -23 740.700 89.4855   4
   3   1 -23 577.593 86.1748   3
  -3  -1 -23 576.010 83.6529   3
   3  -1  23 412.427 76.8772   2
   3  -1  21 194.225 51.2269   1
   3  -1  21 210.698 40.4435   6
  -3   1  21 195.215 45.5256   6
   3   1 -21 230.397 44.6301   2
  -3  -1 -21 292.325 52.4545   1
  -3   1  21 299.183 44.1374   5
  -3  -1 -21 313.312 54.4168   4
   3   1 -21 267.457 54.5336   3
  -3  -1 -21 334.678 55.4639   3
   3   1 -19 19400.1 1673.55   1
  -3   1  19 17988.1 1666.20   1
  -3  -1 -19 19064.0 1696.49   1
   3   1 -19 19143.3 1692.41   1
   3  -1  19 16375.5 1678.24   1
  -3   1  19 15883.4 1657.44   6
   3  -1  19 17446.0 1655.72   6
   3  -1  19 16709.4 1643.15   5
  -3   1  19 17893.9 1658.23   5
   3   1 -19 16053.5 1660.87   2
  -3  -1 -19 12712.2 1662.02   4
   3   1 -19 17393.0 1678.79   3
  -3  -1 -19 15671.6 1667.15   3
   3  -1  19 16412.7 1656.45   2
  -3   1  17 27501.8 2646.73   1
   3   1 -17 25308.3 2645.74   1
   3  -1  17 25497.7 2646.93   1
  -3  -1 -17 28366.5 2666.93   1
   3   1 -17 28164.6 2664.39   1
  -3  -1 -17 27347.9 2641.10   1
   3  -1  17 25503.9 2654.97   1
  -3   1  17 28616.8 2640.51   6
   3  -1  17 29425.7 2626.53   5
   3   1 -17 26088.4 2648.58   2
  -3  -1 -17 19888.8 2646.28   4
   3   1 -17 24539.1 2660.01   3
  -3  -1 -17 32305.8 2661.97   3
   3  -1  17 25037.0 2638.61   2
  -3   1  15 56307.4 5349.01   1
  -3   1  15 53286.9 5361.79   1
   3   1 -15 54696.8 5347.34   1
   3  -1  15 57079.2 5351.34   1
  -3  -1 -15 56395.7 5366.15   1
   3   1 -15 49228.6 5357.58   1
   3  -1  15 51748.2 5355.10   1
  -3  -1 -15 59703.7 5346.25   1
  -3   1  15 61225.0 5340.85   6
   3  -1  15 55930.8 5352.09   6
   3  -1  15 49636.8 5330.29   5
  -3   1  15 50982.5 5347.90   5
   3   1 -15 46682.9 5352.28   2
  -3  -1 -15 53373.4 5358.07   4
   3   1 -15 48774.8 5365.91   3
  -3  -1 -15 59230.2 5369.09   3
  -3   1  15 64294.3 5355.41   4
   3  -1  15 59161.9 5347.25   2
  -3   1  13 1578.85 174.312   1
   3   1 -13 1414.30 164.366   1
   3   1 -13 1448.88 175.401   1
  -3   1  13 1456.93 164.648   1
  -3  -1 -13 1735.44 182.435   1
  -3  -1 -13 1735.90 168.437   1
   3  -1  13 1539.46 173.267   1
  -3   1  13 1493.36 154.139   6
   3  -1  13 1801.51 180.832   6
   3  -1  13 1135.53 145.459   5
  -3   1  13 1101.22 161.929   5
   3  -1  13 1343.48 148.625   5
   3   1 -13 1179.19 170.810   2
  -3  -1 -13 1362.84 169.717   4
   3   1 -13 1371.26 180.689   3
  -3   1  13 1735.22 172.476   4
   3  -1  13 1710.27 168.095   2
   3   1 -11 630.363 73.9117   1
  -3   1  11 656.048 78.6160   1
   3  -1  11 521.215 73.5965   1
  -3   1  11 344.704 71.2461   1
  -3  -1 -11 409.069 73.4143   1
  -3  -1 -11 435.895 69.8043   1
   3  -1  11 339.105 67.7785   1
   3   1 -11 361.867 71.5537   1
  -3   1  11 437.285 56.7654   6
   3  -1  11 766.118 98.2382   6
   3  -1  11 416.593 53.2407   5
   3  -1  11 426.080 54.4554   5
  -3  -1 -11 507.448 65.1212   5
   3  -1  11 527.723 71.2363   2
   3   1 -11 414.632 76.8370   2
  -3  -1 -11 654.820 81.4537   4
  -3   1  11 492.146 75.9973   5
  -3   1  11 572.367 74.4161   4
   3   1 -11 569.684 84.0140   3
  -3  -1 -11 297.316 76.7727   3
  -3  -1  -9 32105.8 3125.31   1
   3  -1   9 29800.9 3133.19   1
  -3   1   9 30304.4 3107.65   6
   3  -1   9 43367.3 3172.32   6
   3  -1   9 31221.9 3106.23   5
  -3  -1  -9 30641.9 3119.78   5
  -3   1   9 31573.4 3130.93   5
   3   1  -9 33129.9 3142.59   2
  -3  -1  -9 28386.4 3125.97   4
   3   1  -9 33419.6 3135.26   3
  -3  -1  -9 44280.1 3156.81   3
  -3   1   9 34374.4 3130.54   1
   3   1  -9 31376.5 3124.45   1
   3   1  -9 30970.1 3140.01   1
   3  -1   9 32965.0 3128.83   1
  -3  -1  -9 30647.1 3139.52   1
  -3   1   7 19678.2 1934.32   1
  -3  -1  -7 18887.7 1918.50   1
   3  -1   7 17985.7 1925.22   1
   3  -1   7 18834.8 1918.22   2
   3  -1   7 19415.6 1900.77   5
  -3   1   7 23601.2 1926.66   5
  -3  -1  -7 15918.8 1910.24   5
   3   1  -7 19131.0 1929.56   2
  -3  -1  -7 19337.5 1919.35   4
   3   1  -7 20141.8 1921.66   3
  -3  -1  -7 26091.4 1921.41   3
  -3   1   7 20688.7 1923.25   4
  -3  -1  -7 16988.8 1906.44   3
  -3  -1  -7 17611.9 1930.01   1
   3   1  -7 21121.1 1924.77   1
   3  -1   7 19741.8 1922.95   1
  -3  -1  -5 244457. 25692.0   1
   3   1  -5 298574. 25703.1   1
   3   1  -5 285666. 25689.4   1
   3  -1   5 249788. 25684.7   1
  -3   1   5 288787. 25687.9   1
   3  -1   5 283923. 25691.1   1
  -3  -1  -5 270511. 25682.5   1
   3  -1   5 183263. 25698.4   6
  -3  -1  -5 256207. 25676.1   5
   3  -1   5 261868. 25662.3   5
   3   1  -5 266658. 25689.8   2
  -3  -1  -5 269417. 25679.2   4
  -3   1   5 242971. 25681.8   4
   3   1  -5 273846. 25679.3   3
  -3  -1  -5 251367. 25666.4   3
   3  -1   5 262011. 25680.5   2
  -3  -1  -5 276515. 25662.1   3
  -3  -1  -3 3639.68 383.160   1
   3   1  -3 4265.88 393.126   1
  -3   1   3 3415.67 377.860   1
   3  -1   3 2751.22 370.809   1
   3   1  -3 3781.53 377.058   1
   3  -1   3 2954.72 374.995   1
  -3   1   3 3534.76 378.849   1
  -3  -1  -3 3470.12 374.214   1
   3  -1   3 4651.43 410.056   6
  -3   1   3 3899.52 370.596   5
   3  -1   3 3795.34 356.045   5
   3   1  -3 3126.84 376.449   2
  -3  -1  -3 2813.01 365.475   4
  -3   1   3 4277.33 382.556   4
   3   1  -3 3339.21 363.884   3
   3  -1   3 3599.90 371.445   2
  -3  -1  -3 3495.09 352.351   3
  -3  -1  -1 12039.5 1060.41   1
  -3   1   1 10248.8 1056.31   1
   3  -1   1 7667.34 1049.68   1
   3   1  -1 11940.7 1060.87   1
  -3   1   1 9237.09 1028.24   6
   3  -1   1 13639.5 1070.22   6
  -3  -1  -1 7606.77 1042.10   5
   3  -1   1 11396.2 1036.06   5
  -3   1   1 12746.3 1052.45   5
   3   1  -1 11031.1 1056.67   2
  -3  -1  -1 12017.6 1046.14   4
  -3   1   1 11620.8 1058.94   4
  -3  -1  -1 9929.28 1031.64   3
   3   1  -1 10421.4 1058.29   1
  -3  -1  -1 10831.5 1060.46   1
  -3   1   1 11148.5 1056.47   1
   3   1   1 8956.77 1045.85   1
  -3   1  -1 10700.2 1049.87   1
  -3  -1   1 10521.8 1052.22   1
  -3  -1   1 11158.5 1051.36   1
   3   1   1 9968.09 1043.45   1
   3  -1  -1 11190.6 1052.38   1
  -3   1  -1 10215.8 1045.21   1
   3   1   1 10438.9 1041.62   6
   3  -1  -1 14514.4 1045.37   6
  -3  -1   1 11714.0 1046.09   5
  -3   1  -1 10102.8 1032.15   5
   3   1   1 10683.1 1043.45   2
  -3  -1   1 10806.6 1033.94   4
   3   1   1 9116.62 1023.32   3
  -3  -1   1 9187.74 1024.36   3
   3  -1  -1 10964.9 1040.11   2
  -3   1  -3 3303.93 372.467   1
   3  -1  -3 2336.68 362.873   1
  -3  -1   3 2556.67 367.806   1
   3   1   3 3095.09 370.176   1
  -3  -1   3 3614.87 372.015   1
  -3   1  -3 3556.08 366.101   1
   3   1   3 3982.49 366.243   6
   3  -1  -3 3970.01 347.704   6
  -3  -1   3 4185.18 373.220   5
  -3   1  -3 2732.88 348.527   5
   3   1   3 3517.75 365.990   2
  -3  -1   3 3439.72 356.764   4
  -3   1  -3 4227.04 372.345   4
   3  -1  -3 4106.85 378.869   3
  -3  -1   3 3059.76 354.996   3
   3  -1  -3 3687.28 363.838   2
   3  -1  -5 283321. 26103.8   1
   3  -1  -5 287930. 26101.4   1
   3   1   5 262367. 26101.7   1
  -3  -1   5 237604. 26103.5   1
   3   1   5 231335. 26099.2   1
  -3  -1   5 290661. 26104.1   1
   3   1   5 301946. 26093.6   6
  -3  -1   5 261695. 26090.2   6
  -3  -1   5 266575. 26099.2   5
   3  -1  -5 269907. 26093.4   2
   3   1   5 265464. 26091.7   2
  -3   1  -5 246270. 26090.6   4
  -3  -1   5 251767. 26082.4   4
   3  -1  -5 287854. 26102.8   3
  -3   1  -5 286805. 26091.2   3
  -3   1  -7 19204.3 1819.64   1
  -3  -1   7 20059.2 1828.63   1
   3  -1  -7 21902.6 1826.21   1
   3   1   7 18399.6 1818.53   1
  -3  -1   7 19135.4 1822.80   1
  -3   1  -7 18715.8 1810.33   1
   3   1   7 20603.2 1820.38   1
   3  -1  -7 16483.5 1785.10   6
   3   1   7 18052.2 1805.89   6
  -3  -1   7 18584.0 1807.46   6
   3  -1  -7 18378.4 1787.27   6
  -3  -1   7 19220.8 1815.65   5
  -3   1  -7 18481.7 1789.30   5
  -3   1  -7 20295.7 1809.42   4
  -3  -1   7 16927.5 1799.13   4
   3  -1  -7 20016.8 1820.70   3
   3   1   7 19651.9 1804.32   2
  -3  -1   9 32388.6 3350.52   1
   3  -1  -9 27408.2 3341.32   1
   3  -1  -9 34768.5 3355.92   1
   3   1   9 33056.9 3352.41   1
  -3   1  -9 33677.3 3353.43   1
   3   1   9 35389.6 3341.85   6
  -3  -1   9 34041.5 3342.95   6
   3  -1  -9 36065.6 3329.57   6
   3  -1  -9 38500.3 3355.82   2
  -3   1  -9 32876.1 3348.53   1
   3   1   9 36287.9 3352.55   1
  -3  -1   9 33867.7 3336.32   4
  -3   1  -9 33736.6 3343.16   4
   3  -1  -9 35660.2 3358.04   3
   3   1   9 33726.3 3339.19   2
  -3   1 -11 432.605 75.0928   1
   3   1  11 522.344 77.4698   1
   3  -1 -11 472.727 77.9356   1
  -3  -1  11 417.259 69.3667   6
   3  -1 -11 560.391 65.2280   6
   3   1  11 561.000 73.7200   6
  -3  -1  11 549.852 83.7281   5
   3  -1 -11 404.250 75.9219   2
  -3  -1  11 581.315 70.2335   4
  -3   1 -11 488.324 69.7408   3
   3  -1 -11 406.386 76.2281   3
   3  -1 -11 402.317 71.9946   1
   3   1  11 498.197 81.1911   1
  -3   1 -11 668.889 87.0600   1
  -3  -1  13 1401.94 181.137   1
   3  -1 -13 1333.03 176.342   1
  -3  -1  13 1679.93 188.776   1
   3  -1 -13 1266.84 178.604   1
  -3   1 -13 1686.43 189.213   1
   3   1  13 1500.89 179.996   1
  -3   1 -13 1802.13 186.221   1
   3   1  13 1598.84 178.456   6
  -3  -1  13 1977.38 195.569   5
   3  -1 -13 1311.00 179.393   2
  -3  -1  13 1795.53 171.392   4
  -3   1 -13 1466.41 172.335   4
   3  -1 -13 1515.92 186.191   3
   3   1  13 1319.92 167.876   2
  -3   1 -13 1891.63 181.424   3
  -3  -1  15 59812.7 5622.34   1
  -3  -1  15 56246.0 5623.13   1
   3   1  15 58078.6 5622.08   1
  -3   1 -15 59795.9 5628.79   1
   3  -1 -15 56043.0 5620.70   1
  -3   1 -15 57163.0 5618.69   1
   3   1  15 56941.4 5617.12   1
  -3  -1  15 54944.9 5610.94   6
   3   1  15 65671.2 5616.16   6
  -3  -1  15 75230.7 5639.68   5
   3  -1 -15 44754.9 5612.44   2
  -3   1 -15 55254.6 5607.95   4
  -3   1 -15 67597.0 5627.05   3
   3  -1 -15 56596.2 5625.35   3
  -3  -1  15 58628.8 5604.23   4
   3   1  15 52803.0 5601.43   2
  -3  -1  17 27345.5 2812.66   1
  -3  -1  17 29996.6 2818.97   1
  -3   1 -17 30355.3 2812.62   1
   3   1  17 26085.5 2810.32   1
  -3   1 -17 33417.5 2829.06   1
   3  -1 -17 27872.8 2812.84   1
   3   1  17 28437.1 2809.55   1
   3   1  17 25243.2 2801.29   6
  -3  -1  17 28938.1 2804.07   6
  -3  -1  17 32807.9 2826.15   5
   3   1  17 30402.4 2795.59   5
   3  -1 -17 23376.0 2801.21   2
  -3   1 -17 29245.9 2799.83   4
  -3   1 -17 34912.5 2827.70   3
  -3  -1  17 28897.8 2794.22   4
   3   1  17 26890.1 2790.80   2
  -3  -1  19 19269.4 1786.71   1
   3  -1 -19 18146.0 1780.91   1
  -3  -1  19 20834.3 1782.70   1
   3   1  19 18193.1 1779.50   1
  -3   1 -19 20254.3 1792.72   1
  -3   1 -19 19805.9 1779.53   1
   3  -1 -19 19516.6 1782.17   1
   3   1  19 20579.3 1779.47   1
   3   1  19 12061.2 1760.87   6
  -3  -1  19 19495.4 1769.79   6
  -3  -1  19 14812.1 1772.22   5
   3   1  19 20447.3 1762.54   5
  -3  -1  19 16693.0 1754.31   4
   3  -1 -19 18330.3 1780.64   3
  -3   1 -19 17138.5 1781.71   3
   3   1  19 17167.6 1752.30   2
  -3   1 -21 245.001 57.2323   1
  -3  -1  21 312.187 61.2816   1
  -3  -1  21 283.318 50.5860   6
   3   1  21 216.799 47.1081   6
   3  -1 -21 298.466 48.1827   2
  -3  -1  21 412.211 65.8784   1
   3   1  21 243.002 52.2564   1
  -3  -1  21 426.694 62.6311   5
   3   1  21 196.173 41.1972   5
  -3   1 -21 291.840 51.1968   4
  -3   1 -21 75.1126 44.1616   3
   3  -1 -21 236.615 55.2250   3
  -3  -1  23 498.411 78.8963   6
   3   1  23 654.239 79.8137   6
  -3  -1  23 781.273 90.2908   5
   3   1  23 566.591 74.4824   5
  -3   1 -23 438.987 75.2896   4
  -3   1 -23 392.235 80.8236   3
   3  -1 -23 432.374 83.2358   3
   3   1  25 7157.59 613.603   5
  -3  -1  25 6636.68 621.803   5
   3  -1 -25 4905.62 620.296   3
  -3   1 -25 5636.43 623.037   3
  -3  -1  25 4913.66 617.011   6
   3   1  25 6580.11 614.775   6
  -3   1 -27 13508.5 1330.76   4
  -3  -1  27 16097.6 1334.25   5
   3  -1 -27 12038.3 1333.89   3
  -3   1 -27 12235.8 1333.96   3
  -3  -1  27 13770.2 1334.40   6
   3   1  27 13136.9 1324.51   6
  -3   1 -29 3129.24 363.092   3
   3  -1 -29 3369.77 365.116   3
  -3  -1  29 3715.09 361.684   5
  -3  -1  29 3668.39 365.177   6
   3   1  29 3621.95 356.995   6
  -3   2  28 57.6808 13.7861   5
  -3  -2 -28 23.9748 11.7349   4
   3  -2  28 30.6647 10.6204   6
  -3  -2 -28 31.4439 16.2461   3
   3   2 -28 13.2107 9.40572   3
  -3   2  26 9.01448 7.69497   5
  -3  -2 -26 6.70522 8.86475   4
   3   2 -26 6.30326 10.7554   2
   3  -2  26-4.93101 8.41692   6
  -3  -2 -26-8.97379 9.68556   3
   3   2 -26 7.65022 11.6746   3
  -3  -2 -24 37.7077 15.3988   4
  -3   2  24 29.3616 10.8161   5
   3  -2  24 27.4358 17.2463   2
   3   2 -24 14.2585 13.5253   2
   3  -2  24 16.7485 9.80816   6
  -3  -2 -24 20.1138 17.3118   3
   3   2 -24 17.8551 15.4060   3
  -3   2  22 64.6645 17.4204   5
  -3  -2 -22 67.6199 22.1437   4
   3  -2  22 37.7123 22.3282   2
   3   2 -22 90.2544 27.1673   2
   3  -2  22 63.9355 19.7453   6
   3   2 -22 10.2939 16.7263   3
  -3  -2 -20-9.49405 10.2424   4
   3  -2  20-7.43422 8.02149   6
  -3   2  20 28.2584 17.0394   6
   3   2 -20 11.9885 12.9323   3
  -3  -2 -20 12.8506 16.9767   3
   3  -2  18 25.0482 18.1203   6
  -3   2  18 13.1850 11.4175   6
   3   2 -18 34.6498 19.7971   2
   3  -2  18 17.0397 17.3062   2
   3  -2  18-14.5390 11.2656   1
  -3  -2 -18 7.43662 11.5165   1
  -3   2  18 20.8676 14.1760   5
  -3  -2 -18 10.9083 11.9324   4
   3   2 -18 27.3621 25.6353   3
  -3  -2 -18 42.5743 28.7046   3
   3   2 -18 47.2857 20.4971   1
  -3  -2 -18 15.9711 21.1910   1
   3  -2  18 20.3190 15.6238   1
   3   2 -16 132.587 31.0240   1
  -3  -2 -16 85.0772 34.2963   1
   3  -2  16 98.3741 31.0013   1
  -3   2  16 12.8183 28.1551   1
   3  -2  16 204.433 38.0348   6
  -3   2  16 33.4124 18.4438   6
   3   2 -16 177.496 43.1115   2
   3  -2  16 138.034 33.4575   2
  -3   2  16 154.449 32.5620   1
   3  -2  16 51.8217 26.6360   1
  -3  -2 -16 104.090 26.1516   1
   3   2 -16 130.408 39.8642   1
  -3   2  16 87.7382 26.7543   5
  -3  -2 -16 198.558 43.7637   4
   3   2 -16 61.5139 32.9641   3
  -3  -2 -16 120.305 42.8218   3
   3  -2  14 85.3664 26.7848   1
   3   2 -14 68.4126 21.0365   1
  -3  -2 -14 38.7650 22.9090   1
  -3   2  14 67.1644 30.2300   1
   3  -2  14 140.006 33.4460   6
  -3   2  14 109.670 19.8571   6
   3  -2  14 70.6682 22.2059   2
   3   2 -14 16.2985 22.4224   3
  -3  -2 -14 74.8336 43.1660   3
  -3   2  14 27.3310 18.1353   5
  -3  -2 -14 13.8577 16.2059   4
  -3   2  14 58.9723 21.2160   1
   3  -2  14 46.6333 22.6620   1
   3   2 -14 25.3965 20.3565   1
  -3  -2 -14 35.6344 19.0843   1
  -3  -2 -12 36.9374 21.9537   1
   3  -2  12 76.0364 24.9462   1
   3   2 -12 21.7215 16.8828   1
  -3   2  12 52.1808 24.7231   1
  -3   2  12 140.191 27.7381   1
   3  -2  12 32.1752 21.0361   1
  -3  -2 -12 70.4762 22.4349   1
  -3   2  12 47.0546 12.2700   6
  -3  -2 -12 94.5409 23.3463   5
   3   2 -12 64.7438 35.4986   2
   3  -2  12 92.9224 29.0629   2
  -3   2  12 40.4385 19.9441   5
  -3  -2 -12 106.796 37.2640   4
   3   2 -12 79.8191 37.0830   3
  -3  -2 -12 39.8076 32.6374   3
   3   2 -10 63.0953 20.9213   1
   3  -2  10 104.606 28.4640   1
  -3  -2 -10 111.859 35.5344   1
  -3  -2 -10 131.748 28.4842   1
  -3   2  10 91.7309 24.5861   1
   3   2 -10 87.1772 34.3105   1
  -3   2  10 142.000 39.5057   1
   3  -2  10 63.8741 26.2283   1
   3  -2  10 100.340 33.1840   6
  -3  -2 -10 113.478 28.1732   5
   3   2 -10 128.906 50.1092   2
   3  -2  10 113.580 31.3127   2
  -3   2  10 53.4669 23.6691   5
  -3  -2 -10 132.366 37.6759   4
  -3   2  10 87.2517 30.2433   4
   3   2 -10 126.058 38.2616   3
  -3  -2 -10 106.474 30.2009   3
   3   2  -8 7.68314 10.3148   1
   3  -2   8 31.7553 18.2569   1
  -3  -2  -8 25.4561 27.5176   1
  -3   2   8 23.7308 16.0672   1
  -3  -2  -8 14.5010 12.5010   1
   3   2  -8 26.9695 20.6508   1
  -3   2   8 11.5160 19.7251   1
   3  -2   8 11.0057 16.8878   1
   3  -2   8 35.5602 22.2200   6
  -3  -2  -8 38.1630 17.5600   5
   3  -2   8 18.6705 17.5363   2
   3   2  -8-14.9821 16.2637   2
  -3  -2  -8 12.8039 17.0134   4
  -3   2   8 9.83083 10.7619   4
  -3  -2  -8 10.1260 12.3487   3
   3   2  -8 22.4565 14.9460   3
  -3   2   6 311.181 59.7190   1
   3  -2   6 351.655 59.2350   1
   3   2  -6 207.313 54.5890   1
  -3  -2  -6 222.217 55.7464   1
  -3  -2  -6 327.002 52.0361   1
  -3   2   6 375.180 55.2475   1
   3  -2   6 450.974 60.0634   6
   3  -2   6 289.297 53.4261   2
  -3   2   6 469.740 62.9100   5
   3   2  -6 342.468 42.9972   4
  -3  -2  -6 311.826 61.1638   4
  -3   2   6 161.920 47.2341   4
   3  -2   6 281.561 52.5213   1
   3  -2   4 112.942 31.0129   1
   3   2  -4 129.957 31.3991   1
   3  -2   4 32.5920 20.6642   1
   3   2  -4 27.1303 24.8779   1
  -3   2   4 63.7266 24.5045   1
  -3   2   4 107.893 35.1399   1
   3  -2   4 103.083 27.3125   6
  -3  -2  -4 55.2810 26.9376   5
   3  -2   4 67.1997 27.9394   2
   3   2  -4 62.9702 28.6670   2
   3  -2   4 104.095 16.5177   5
  -3   2   4 93.2506 25.4114   5
  -3  -2  -4 116.317 36.6453   4
  -3   2   4 115.701 29.2567   4
   3   2  -4 118.762 25.2490   3
   3   2  -2 114.010 27.6135   1
   3  -2   2 51.6406 19.7843   1
   3   2  -2 24.0508 23.4819   1
  -3   2   2 116.173 29.8348   1
  -3   2   2 67.6976 25.0967   1
   3  -2   2 71.3261 18.6728   6
  -3  -2  -2 61.4740 25.6379   5
   3  -2   2 55.8153 24.5032   2
   3   2  -2 46.0224 27.1975   2
   3  -2   2 108.072 23.4508   5
  -3   2   2 94.9453 23.1539   5
   3  -2   2 76.0915 31.3400   3
  -3   2   2 54.2261 24.3727   4
   3   2  -2 45.6823 15.0764   3
   3  -2   0 144.225 50.7023   1
  -3   2   0 392.873 61.0831   1
   3   2   0 217.532 56.5781   1
   3   2   0 443.618 64.3544   1
  -3   2   0 393.260 60.7498   1
  -3  -2   0 488.879 72.6024   1
  -3   2   0 319.384 42.3544   6
   3  -2   0 451.172 48.1835   6
  -3  -2   0 260.276 58.8514   5
  -3   2   0 333.064 49.3216   5
   3   2   0 461.758 66.6196   6
   3  -2   0 400.615 61.2231   2
   3   2   0 370.438 63.8446   2
  -3  -2   0 470.265 65.9169   4
  -3   2   0 287.579 57.6191   4
   3  -2   0 544.774 76.7818   3
   3  -2   0 404.486 63.1540   1
   3   2   2 110.348 33.1966   1
  -3   2  -2 71.7230 17.4604   6
  -3  -2   2 54.1864 25.5822   5
   3   2   2 64.2220 23.9321   6
   3   2   2 37.7514 18.7214   1
   3  -2  -2 69.8170 21.9689   1
  -3   2  -2 70.3806 26.1997   1
  -3   2  -2 70.3738 24.9951   1
   3  -2  -2 73.7239 26.1111   2
  -3   2  -2 71.6341 24.2455   4
  -3  -2   2 51.0195 22.4110   4
   3  -2  -2 77.6109 30.2575   3
  -3  -2   2 50.8276 14.4326   3
   3   2   4 68.6768 25.5565   1
   3  -2  -4 85.8786 29.8472   1
  -3  -2   4 80.3682 28.4010   6
   3   2   4 102.354 28.9077   6
  -3  -2   4 96.2936 30.1512   5
  -3   2  -4 45.8114 12.4535   5
  -3  -2   4 81.9305 27.8491   1
  -3   2  -4 80.1722 28.3355   1
  -3   2  -4 71.1635 25.3343   1
   3  -2  -4 77.7009 27.5101   1
   3   2   4 43.7799 21.0913   2
   3  -2  -4 45.6579 21.9092   2
  -3   2  -4 55.2859 24.2224   4
  -3  -2   4 122.203 29.2406   4
   3  -2  -4 39.4650 25.4448   3
  -3  -2   4 109.121 34.9415   3
   3  -2  -6 262.970 49.8574   1
   3   2   6 306.121 59.1388   1
  -3   2  -6 239.232 52.4106   1
  -3  -2   6 413.992 59.2056   6
   3   2   6 405.218 57.5630   6
  -3  -2   6 376.439 59.1541   1
  -3   2  -6 341.689 55.2602   1
   3   2   6 364.777 57.3089   1
   3  -2  -6 273.612 53.8444   1
  -3  -2   6 320.500 61.8315   1
   3   2   6 280.902 49.9742   2
   3  -2  -6 315.273 55.4893   2
  -3   2  -6 244.821 47.7681   4
  -3  -2   6 374.987 49.9390   4
  -3   2  -6 259.990 52.5416   3
   3  -2  -6 310.875 62.3138   3
   3  -2  -8 8.08622 9.12111   1
  -3   2  -8 18.9120 14.6685   1
   3   2   8 33.9832 23.0126   1
  -3  -2   8 47.1761 25.5809   1
  -3   2  -8 18.8246 16.2719   1
   3  -2  -8 19.5570 16.8882   1
  -3  -2   8 85.5803 28.3879   1
  -3  -2   8 19.0584 16.4686   6
   3   2   8 25.2914 17.2193   6
  -3  -2   8 29.6909 18.6805   5
   3  -2  -8 9.06167 15.6824   2
   3   2   8 26.8177 14.7067   2
  -3   2  -8 37.0728 14.1063   4
  -3  -2   8 24.7963 12.8253   4
   3  -2  -8 59.3439 25.7413   3
  -3   2  -8 15.2898 16.7058   3
  -3   2 -10 36.5823 24.9377   1
   3  -2 -10 153.454 30.9739   1
   3   2  10 128.586 32.9927   1
  -3  -2  10 134.731 31.2783   1
  -3  -2  10 33.6013 22.9029   1
   3  -2 -10 56.6019 26.6063   1
   3   2  10 114.781 28.4997   1
  -3   2 -10 113.736 30.3769   1
   3   2  10 124.473 28.8985   6
  -3  -2  10 79.4167 23.2301   6
  -3  -2  10 95.2556 28.7334   5
   3  -2 -10 142.835 32.5603   2
   3   2  10 75.0811 21.3254   2
  -3   2 -10 101.013 25.3115   4
   3  -2 -10 68.6018 27.7683   3
  -3   2 -10 107.789 24.7932   3
   3   2  10 61.8807 16.7098   3
   3  -2 -12 87.3533 26.6339   1
  -3   2 -12 83.3951 26.3221   1
  -3  -2  12 81.8755 26.7870   1
  -3  -2  12 57.4987 28.5099   1
   3  -2 -12 77.2918 27.0184   1
   3   2  12 89.4364 23.3126   1
  -3   2 -12 110.468 33.1590   1
  -3  -2  12 117.117 27.8622   6
  -3  -2  12 29.6656 22.3298   5
   3  -2 -12 50.4983 11.7878   6
   3  -2 -12 17.5162 17.6440   2
   3   2  12 41.9204 18.2718   2
  -3  -2  12 72.2138 13.9743   4
  -3   2 -12 31.0095 17.6660   4
  -3  -2  12 101.724 16.6952   4
  -3   2 -12 64.7168 18.9819   3
   3  -2 -12 103.746 29.8966   3
   3   2  14 70.4528 27.3707   1
   3  -2 -14 79.5814 26.7970   1
  -3   2 -14 70.6926 27.1891   1
  -3  -2  14 66.3143 24.5275   1
  -3  -2  14 100.065 25.1806   6
   3   2  14 32.2634 14.0326   6
   3  -2 -14 59.6144 15.1494   6
  -3  -2  14 62.8862 23.2067   5
  -3  -2  14 89.3364 28.7272   1
   3   2  14 104.531 25.0818   1
   3  -2 -14 43.5795 19.5161   1
  -3   2 -14 123.152 35.3919   1
   3   2  14 55.4688 15.7011   2
   3  -2 -14 57.8570 23.3226   2
  -3   2 -14 81.2729 20.9529   4
  -3  -2  14 9.70646 9.25278   4
  -3  -2  14 30.0042 10.5368   4
  -3   2 -14 25.9967 16.5249   3
   3  -2 -14 58.5294 24.1930   3
   3   2  16 146.764 42.6254   1
  -3   2 -16 123.799 34.3798   1
   3  -2 -16 105.704 32.2438   1
  -3  -2  16 103.697 30.8625   1
  -3  -2  16 141.921 37.1290   1
   3   2  16 111.228 28.2969   1
  -3   2 -16 104.314 30.6003   1
   3  -2 -16 129.690 32.0191   1
   3   2  16 113.436 25.4287   6
  -3  -2  16 112.669 28.6286   6
  -3  -2  16 124.513 32.3372   5
   3   2  16 100.378 20.1438   2
   3  -2 -16 60.1988 23.8932   2
   3   2  16 93.4217 21.9287   5
  -3  -2  16 32.8681 12.4274   4
   3  -2 -16 47.4510 23.8323   3
  -3   2 -16 114.744 27.5243   3
  -3   2 -18 12.3704 16.4207   1
  -3  -2  18 22.8732 24.7232   1
  -3  -2  18 13.0476 24.4282   1
   3   2  18 9.37342 12.4872   1
   3   2  18 28.9094 15.6740   6
  -3  -2  18 12.0693 16.0250   5
   3  -2 -18-6.53915 12.3226   2
   3   2  18 32.5571 11.8162   2
  -3   2 -18 5.96705 11.2639   4
   3  -2 -18 11.9053 12.9421   3
  -3  -2  20 9.79556 12.9461   6
   3   2  20-7.94742 12.1293   6
  -3  -2  20 12.3072 13.2804   5
   3  -2 -20-5.36461 10.8325   2
  -3   2 -20-6.36694 10.8657   4
  -3   2 -20-11.3342 17.2931   3
   3  -2 -20-12.3097 18.7807   3
   3   2  22 59.6056 25.5915   6
  -3  -2  22 69.7102 26.7308   6
   3   2  22 25.2095 14.3928   5
  -3  -2  22 81.8032 27.1520   5
  -3   2 -22 30.0275 18.7111   4
  -3   2 -22 74.2168 25.4025   3
  -3  -2  24 19.3316 12.9565   6
   3   2  24 25.8218 16.2294   6
   3   2  24 21.3395 13.4694   5
  -3  -2  24 10.3282 13.8197   5
  -3   2 -24 41.2680 19.0119   4
  -3   2 -24 25.1467 16.7542   3
   3  -2 -24 11.4363 15.2665   3
  -3  -2  26-8.83764 6.74678   6
   3   2  26 6.07763 8.03393   5
  -3  -2  26 8.66856 9.35439   5
  -3   2 -26 7.70684 10.1849   4
  -3   2 -26-10.4069 11.2285   3
   3  -2 -26 10.1758 13.4452   3
  -3  -2  28 42.4108 18.0495   5
  -3  -2  28 54.3486 21.4924   6
   3   2  28 5.52614 8.78437   6
   3  -2 -28 17.3385 13.4526   3
  -3   2 -28 25.3611 14.6271   3
   3   2  28 30.7515 13.1978   5
  -3  -2  30-6.54352 7.08185   6
  -3  -2  30-5.72644 7.58705   5
  -3   3  27 9689.72 957.308   5
  -3  -3 -27 10874.9 967.545   4
   3   3 -27 9969.93 964.729   2
   3   3 -27 8200.07 963.821   3
   3  -3  27 10026.7 962.200   6
   3  -3  25 5738.68 504.144   6
  -3   3  25 4789.68 496.017   5
  -3  -3 -25 4832.39 502.466   4
   3   3 -25 4515.43 505.720   3
   3   3 -25 4746.96 503.031   2
   3  -3  25 5442.25 512.102   2
  -3   3  23 358.299 48.3061   5
   3  -3  23 442.473 64.2484   2
   3   3 -23 304.799 54.1335   2
   3  -3  23 436.659 55.8278   6
   3   3 -23 309.009 57.7286   3
  -3  -3 -23 328.028 71.4661   3
  -3  -3 -23 373.954 54.9849   4
   3  -3  21 151.543 40.2455   2
   3   3 -21 217.850 43.2443   2
   3  -3  21 215.402 39.7487   6
  -3  -3 -21 243.987 61.7894   3
  -3  -3 -21 256.555 43.0861   4
  -3   3  21 200.244 33.5688   5
  -3   3  19 11039.2 1157.42   5
   3   3 -19 14721.8 1182.34   2
  -3  -3 -19 11730.4 1188.61   3
   3  -3  19 10989.5 1168.80   2
  -3  -3 -19 11556.5 1166.36   4
   3  -3  17 16713.9 1912.94   6
  -3   3  17 21240.2 1907.93   5
  -3  -3 -17 19159.0 1914.79   4
   3   3 -17 21588.6 1933.14   2
  -3  -3 -17 21468.5 1929.78   3
   3  -3  17 17447.5 1911.83   2
  -3  -3 -15 32075.4 3806.74   1
  -3   3  15 39945.8 3802.53   5
   3  -3  15 36269.8 3808.82   1
   3   3 -15 41965.9 3830.59   3
  -3  -3 -15 40884.8 3807.51   3
   3   3 -15 45862.3 3837.78   2
  -3   3  13 538.767 71.3519   1
  -3   3  13 506.190 78.2360   1
  -3  -3 -13 559.671 87.8480   1
   3   3 -13 541.432 73.1024   1
   3  -3  13 727.169 80.2133   1
  -3  -3 -13 609.628 73.5478   1
   3   3 -13 353.321 76.2099   1
   3  -3  13 668.766 85.7674   1
  -3   3  13 464.055 60.0156   6
   3  -3  13 611.211 85.0453   6
  -3   3  13 733.604 84.8534   5
   3   3 -13 609.802 102.392   2
  -3  -3 -13 717.122 94.1792   4
  -3  -3 -13 436.595 69.5492   3
   3   3 -13 618.386 102.825   3
  -3   3  11 333.270 51.1561   1
   3  -3  11 400.024 56.6454   1
  -3  -3 -11 112.711 47.3461   1
   3   3 -11 449.825 55.9768   1
  -3  -3 -11 388.176 53.7036   1
  -3   3  11 320.423 60.7265   1
   3   3 -11 272.606 62.3535   1
   3  -3  11 461.240 64.8184   1
   3  -3  11 436.050 64.5458   6
  -3  -3 -11 426.536 58.1652   5
   3  -3  11 325.317 61.0722   2
   3   3 -11 306.373 74.9684   2
  -3   3  11 458.468 69.2333   5
  -3  -3 -11 353.084 70.1349   4
   3   3 -11 306.049 75.6760   3
  -3  -3  -9 15487.0 1696.93   1
   3   3  -9 16193.7 1702.08   1
   3  -3   9 19341.7 1687.93   1
  -3   3   9 18432.6 1684.89   1
  -3   3   9 17731.8 1696.63   1
   3  -3   9 16421.8 1692.86   1
   3  -3   9 17763.0 1694.35   6
  -3   3   9 19411.6 1705.24   5
  -3  -3  -9 17609.8 1689.68   5
   3   3  -9 22408.2 1739.25   2
  -3  -3  -9 18227.5 1726.99   4
   3   3  -9 14563.9 1708.98   3
  -3   3   9 13777.2 1688.61   4
   3  -3   9 14912.4 1691.54   2
  -3  -3  -7 10626.2 1021.85   1
   3   3  -7 9172.27 1023.14   1
  -3   3   7 11201.9 1005.65   1
   3   3  -7 11314.8 1006.90   1
   3  -3   7 10485.3 1005.64   1
   3  -3   7 10738.1 1016.42   1
  -3   3   7 11516.8 1018.79   1
  -3  -3  -7 9111.29 1002.89   1
   3  -3   7 10562.6 1010.09   6
  -3   3   7 8009.31 1014.72   5
  -3  -3  -7 10330.6 1011.65   5
   3   3  -7 12097.5 1045.58   2
  -3  -3  -7 8645.01 1046.86   4
  -3   3   7 10037.9 1015.46   4
   3   3  -7 10028.2 1026.18   3
   3   3  -7 9023.97 993.360   4
   3  -3   7 12185.9 1020.78   2
   3  -3   5 147826. 13967.3   1
  -3   3   5 127998. 13965.4   1
  -3  -3  -5 147528. 13956.5   1
   3  -3   5 132144. 13956.1   6
  -3  -3  -5 160427. 13967.6   5
  -3   3   5 132216. 13968.5   5
   3   3  -5 166327. 13985.6   2
   3   3  -5 128208. 13960.4   3
  -3   3   5 146519. 13967.4   4
  -3   3   5 147424. 13956.3   1
  -3  -3  -5 143378. 13974.4   1
   3   3  -5 153431. 13976.6   1
   3   3  -5 136873. 13957.8   1
   3  -3   5 151264. 13957.8   1
   3   3  -3 1632.45 152.900   1
   3   3  -3 1018.92 153.486   1
  -3  -3  -3 1559.63 164.873   1
   3  -3   3 1544.93 149.995   1
  -3   3   3 1478.56 155.552   1
   3  -3   3 1379.38 153.692   1
  -3  -3  -3 1499.30 148.387   1
  -3   3   3 982.380 130.724   6
  -3   3   3 1734.82 160.681   5
  -3  -3  -3 1675.33 160.165   5
   3   3  -3 1454.07 164.770   2
  -3  -3  -3 1537.98 217.598   4
  -3   3   3 1504.79 161.732   4
   3  -3   3 1386.05 156.955   2
   3   3  -1 2632.71 352.787   1
   3   3  -1 3105.55 349.049   1
  -3  -3  -1 3359.99 362.048   1
   3  -3   1 3904.30 351.721   1
   3  -3   1 3242.43 354.013   1
  -3   3   1 3296.33 353.988   1
  -3  -3  -1 3010.46 348.806   1
   3  -3   1 3936.88 348.414   6
  -3   3   1 3516.04 350.245   5
  -3  -3  -1 3709.13 363.058   5
   3   3  -1 3479.98 364.019   2
  -3  -3  -1 3964.83 423.238   4
  -3   3   1 3224.55 360.603   4
   3  -3   1 3270.87 367.173   3
   3  -3   1 3477.53 362.510   2
   3   3   1 2866.22 345.342   1
  -3  -3   1 2889.35 349.175   1
   3  -3  -1 3009.12 338.473   1
  -3  -3   1 3436.23 345.023   1
   3   3   1 3292.37 344.082   1
  -3   3  -1 3466.83 344.035   1
   3   3   1 3400.07 354.608   6
   3  -3  -1 3104.25 330.602   6
  -3   3  -1 3471.18 333.934   5
  -3  -3   1 3975.37 358.470   5
   3   3   1 3499.78 352.737   2
  -3   3  -1 3164.08 349.759   4
  -3  -3   1 3091.40 393.860   4
   3  -3  -1 3042.26 357.360   3
   3  -3  -1 4124.40 358.983   2
   3  -3  -3 1225.08 149.980   1
  -3   3  -3 1411.16 157.963   1
   3  -3  -3 1333.69 155.057   1
   3   3   3 1098.28 158.132   1
  -3  -3   3 1544.15 168.222   1
   3   3   3 1534.49 157.282   1
  -3   3  -3 1300.08 156.021   1
   3   3   3 1457.52 165.692   6
  -3  -3   3 1556.30 167.286   5
   3   3   3 1362.50 159.682   2
  -3   3  -3 1292.36 157.907   4
   3  -3  -3 1656.27 177.603   3
   3  -3  -3 1493.82 166.841   2
  -3  -3   3 1298.87 142.494   3
  -3   3  -5 146839. 14271.7   1
  -3  -3   5 150657. 14284.0   1
   3  -3  -5 142994. 14267.9   1
   3  -3  -5 157128. 14269.6   1
   3   3   5 147694. 14279.6   1
  -3   3  -5 152913. 14271.6   1
   3   3   5 146844. 14270.3   1
  -3  -3   5 131110. 14271.6   1
  -3  -3   5 136120. 14275.7   6
   3   3   5 152396. 14278.4   6
  -3  -3   5 158114. 14278.9   5
   3   3   5 138055. 14269.8   2
  -3   3  -5 136524. 14270.2   4
  -3  -3   5 161288. 14294.4   4
   3  -3  -5 128917. 14286.8   3
   3  -3  -5 165877. 14282.2   2
   3   3   7 9154.08 985.059   1
  -3   3  -7 10081.2 987.464   1
   3  -3  -7 10645.5 995.810   2
  -3   3  -7 9583.09 990.308   3
  -3  -3   7 9660.13 990.904   5
   3   3   7 9433.91 982.096   2
  -3   3  -7 10594.1 984.815   4
   3  -3  -7 10397.9 1004.05   3
  -3   3  -7 10465.0 985.982   1
  -3  -3   7 10485.9 996.705   1
   3  -3  -7 9481.32 985.043   1
   3  -3  -7 8722.97 980.085   1
   3   3   7 11408.7 1001.65   1
   3   3   9 16461.0 1280.23   1
  -3   3  -9 15473.8 1285.75   1
  -3  -3   9 14240.9 1283.36   1
   3   3   9 18338.6 1285.80   6
  -3  -3   9 17610.7 1291.86   6
  -3  -3   9 14788.5 1285.67   5
   3   3   9 16832.5 1274.78   2
  -3   3  -9 14411.5 1274.19   4
  -3  -3   9 12274.5 1255.52   4
  -3   3  -9 15315.2 1278.41   3
   3   3   9 15800.8 1257.19   3
   3  -3  -9 14895.8 1280.26   1
  -3  -3   9 17928.5 1295.00   1
   3  -3  -9 14153.5 1276.18   1
   3   3   9 17735.8 1296.03   1
  -3   3  -9 15718.4 1278.00   1
   3   3  11 350.664 54.7873   1
  -3  -3  11 361.584 64.5951   1
  -3  -3  11 502.049 63.9384   1
   3  -3 -11 261.226 52.6758   1
  -3   3 -11 389.316 62.6304   1
  -3  -3  11 376.413 59.8371   6
  -3  -3  11 498.096 65.1770   5
   3   3  11 350.971 55.4494   6
   3   3  11 443.640 53.8497   2
   3  -3 -11 269.046 55.6161   2
  -3   3 -11 451.312 56.2093   4
  -3   3 -11 363.306 53.8670   3
   3   3  11 448.413 67.2458   1
   3  -3 -11 293.422 57.5034   1
  -3   3 -11 439.804 58.7042   1
  -3  -3  13 434.828 67.9951   1
   3  -3 -13 597.069 78.8408   1
   3   3  13 701.701 87.7405   1
  -3   3 -13 517.534 69.8629   1
  -3  -3  13 598.309 82.6828   1
  -3   3 -13 519.906 75.3443   1
   3   3  13 459.003 65.7739   1
   3   3  13 544.331 68.4526   6
  -3  -3  13 530.168 72.2094   6
  -3  -3  13 398.970 68.8508   5
   3  -3 -13 469.809 70.0304   2
  -3   3 -13 481.668 64.0602   4
   3  -3 -13 640.447 83.4315   3
   3   3  13 472.656 60.5369   2
  -3   3 -13 533.979 67.0610   3
  -3  -3  15 38302.7 3357.22   1
   3  -3 -15 32695.2 3360.86   1
   3   3  15 29643.9 3332.77   6
  -3  -3  15 35773.8 3342.69   6
  -3   3 -15 33163.8 3331.10   4
   3  -3 -15 36008.2 3350.85   3
   3  -3 -15 43359.9 3343.14   2
  -3   3 -15 34812.5 3333.66   3
   3   3  15 32115.1 3324.20   2
  -3  -3  17 17771.8 1757.31   6
   3   3  17 19614.5 1750.75   6
  -3   3 -17 15998.5 1744.76   4
  -3  -3  17 18691.4 1763.08   5
   3   3  17 16586.4 1747.23   5
   3  -3 -17 15148.3 1761.55   3
  -3   3 -17 17811.0 1752.14   3
   3  -3 -17 21535.2 1751.52   2
  -3  -3  19 13587.6 1246.24   5
   3   3  19 10984.0 1226.60   5
   3  -3 -19 11811.6 1243.38   3
  -3   3 -19 14919.9 1241.43   3
  -3  -3  19 11622.4 1237.36   6
   3   3  19 13176.4 1231.12   6
  -3  -3  21 374.675 55.5484   5
   3   3  21 193.028 38.6809   6
   3  -3 -21 299.086 53.3010   3
  -3   3 -21 289.475 48.2620   3
  -3  -3  23 218.148 47.2440   6
  -3  -3  23 292.462 53.1744   5
   3   3  23 332.908 46.3964   5
  -3   3 -23 334.563 47.9212   4
   3  -3 -23 343.275 60.3716   3
  -3   3 -23 332.458 54.6008   3
   3   3  25 3865.91 373.039   5
   3  -3 -25 3092.13 382.517   3
  -3  -3  25 3724.95 380.796   6
   3   3  25 3042.46 374.083   6
   3   3  27 7150.77 773.799   5
  -3   3 -27 6173.81 781.459   3
   3  -3 -27 7574.30 787.343   3
  -3  -3  27 7732.73 781.558   6
   3   3  27 7887.85 779.821   6
  -3  -3  29 2583.09 284.331   6
  -3  -3  29 2917.86 285.190   5
   3   3  29 2691.56 278.980   5
   3   4 -26 6.28385 8.32162   3
   3   4 -26 5.73243 10.7251   2
   3  -4  24 25.1387 18.2329   2
   3   4 -24 19.5614 12.4131   2
   3  -4  24 51.6954 17.9703   6
   3   4 -24 35.6351 17.3537   3
  -3  -4 -24 30.0680 13.1902   4
  -3   4  24 12.3887 8.07598   5
   3   4 -22 328.430 49.8719   2
   3  -4  22 251.403 47.4561   2
   3  -4  22 319.392 49.2186   6
   3   4 -22 299.212 50.5238   3
  -3  -4 -22 273.842 43.5936   4
  -3   4  22 236.246 37.5860   5
   3   4 -20-9.19065 15.7088   2
   3  -4  20 19.9746 15.2704   2
   3  -4  20 29.2568 16.6646   6
   3   4 -20-9.19038 12.1860   3
  -3  -4 -20 7.11578 9.45881   4
  -3   4  20 15.7105 9.83991   5
   3  -4  18 40.6309 20.5325   2
   3   4 -18 22.2348 18.9983   2
   3  -4  18 10.4117 11.2957   6
   3   4 -18 10.3967 13.7876   3
  -3   4  18 6.02773 15.9714   5
  -3  -4 -18 8.20521 12.5748   4
   3  -4  16 103.960 35.1349   6
   3   4 -16 178.427 47.5794   2
   3  -4  16 84.5909 29.2702   2
   3  -4  14 81.7161 27.3021   2
   3   4 -14 48.4765 26.1074   2
   3  -4  14 108.143 32.0906   6
   3   4 -14 141.993 41.4234   3
  -3  -4 -14 55.3450 16.8652   3
  -3  -4 -14 105.086 30.1516   4
  -3   4  14 98.6603 26.5175   5
   3  -4  12 127.268 36.7919   1
   3  -4  12 304.025 47.2969   6
  -3  -4 -12 176.428 35.5145   5
   3  -4  12 283.511 45.9803   2
   3   4 -12 196.522 55.8152   2
  -3  -4 -12 384.083 61.0781   4
  -3   4  12 388.047 55.5790   5
  -3  -4 -12 190.462 31.7462   3
   3   4 -12 228.828 54.7946   3
  -3  -4 -12 60.5661 34.1784   1
   3  -4  10 139.591 34.6699   1
   3   4 -10 236.202 46.9590   1
  -3  -4 -10 168.265 39.6410   1
  -3   4  10 200.170 37.3321   1
   3  -4  10 244.258 40.1287   6
   3   4 -10 216.137 57.2701   2
   3  -4  10 195.789 38.7891   2
  -3  -4 -10 211.262 49.5273   4
  -3   4  10 247.280 47.3798   5
  -3  -4 -10 115.098 21.4198   3
  -3   4  10 146.224 33.4878   4
   3   4 -10 111.755 47.7351   3
   3   4  -8 100.277 20.0839   1
  -3   4   8 100.125 26.8270   1
  -3   4   8 89.0204 18.7249   1
   3  -4   8 48.6070 20.3802   1
  -3  -4  -8 102.232 31.3633   1
   3   4  -8 118.871 31.9803   1
   3  -4   8 75.3416 21.6332   6
  -3   4   8 65.3412 12.0366   6
  -3  -4  -8 119.818 29.1747   5
   3   4  -8 166.020 46.4319   2
   3  -4   8 115.910 28.4891   2
  -3  -4  -8 145.553 43.5587   4
  -3   4   8 141.939 37.7838   5
  -3   4   8 112.785 26.9907   4
   3   4  -8 135.951 47.5999   3
   3   4  -6 311.489 43.2524   1
  -3   4   6 270.474 38.9608   1
   3  -4   6 313.230 41.6970   1
   3   4  -6 283.761 55.3817   1
  -3  -4  -6 385.552 59.0789   1
  -3   4   6 456.081 54.8860   1
  -3  -4  -6 314.420 42.0295   1
  -3   4   6 259.273 33.1484   6
   3  -4   6 307.451 48.1109   6
  -3   4   6 269.725 35.2850   6
  -3  -4  -6 467.281 57.2821   5
   3   4  -6 226.996 56.2141   2
   3  -4   6 231.332 49.1147   2
  -3   4   6 415.412 67.9003   5
  -3  -4  -6 327.791 69.2844   4
  -3   4   6 223.855 47.5843   4
   3   4  -6 241.553 64.0973   3
  -3   4   4 77.1944 18.5852   1
  -3   4   4 118.102 27.5879   1
   3  -4   4 114.767 27.7992   1
  -3  -4  -4 120.727 23.6151   1
   3   4  -4 79.2406 26.3860   1
   3  -4   4 112.061 27.6821   6
  -3   4   4 64.3727 18.6578   6
  -3  -4  -4 132.245 33.2369   5
   3   4  -4 133.795 38.5601   2
   3  -4   4 146.796 34.9884   2
  -3   4   4 120.602 36.9242   5
  -3  -4  -4 51.7809 31.2487   4
  -3   4   4 110.680 30.0292   4
   3   4  -4 158.427 26.4625   1
   3  -4   4 84.3830 20.7615   1
   3  -4   2 8.91868 9.67229   1
   3   4  -2 7.44328 11.3982   1
   3   4  -2 12.7218 9.75486   1
   3  -4   2 11.8678 10.1697   6
  -3   4   2 19.8422 11.3945   6
   3   4  -2 20.8923 13.8359   2
   3  -4   2 10.4875 13.8905   2
   3  -4   2 11.8489 11.1137   1
  -3  -4  -2 4.89598 6.54590   1
  -3  -4  -2-8.66827 14.8170   1
  -3   4   2 5.52035 8.48071   1
  -3   4   2 18.2241 11.0343   1
  -3  -4  -2 15.2816 20.2117   4
  -3   4   2 22.2029 20.7635   5
   3   4  -2 2.60211 5.70334   3
  -3   4   2 18.7713 14.3517   4
   3   4  -2 9.17051 8.62523   3
   3   4   0 730.920 98.5441   6
   3  -4   0 646.215 81.9161   6
  -3   4   0 950.265 96.9704   5
  -3  -4   0 696.757 97.1236   5
   3   4   0 835.648 98.8881   2
   3  -4   0 687.283 83.9762   1
   3   4   0 768.993 86.9918   1
  -3   4   0 608.402 79.7634   1
   3  -4   0 762.523 82.9076   1
  -3  -4   0 629.815 91.3483   1
   3   4   0 492.512 86.4142   1
  -3   4   0 938.437 88.0482   1
  -3  -4   0 630.343 82.7350   1
   3   4   2 7.87455 12.0614   1
   3  -4  -2 17.1110 8.70148   1
   3  -4  -2 11.3652 11.5190   1
  -3  -4   2 9.44947 14.4554   5
   3   4   2 26.3586 18.9848   2
   3  -4  -2 11.7894 20.1352   2
  -3  -4   2-8.59602 13.1577   4
  -3   4  -2 18.0828 13.3983   5
  -3   4  -2 8.21208 10.9035   4
   3  -4  -2 23.1977 17.7260   3
  -3   4  -2 9.92086 10.7567   1
  -3  -4   2-5.65799 9.71140   1
  -3   4  -2 8.88870 9.03506   1
   3   4   2 19.1698 11.9878   1
  -3  -4   2 8.95261 13.6998   1
   3   4   4 66.6080 26.2569   1
   3  -4  -4 69.6361 21.7520   1
   3  -4  -4 106.848 20.6056   1
  -3   4  -4 77.0046 15.0708   5
  -3  -4   4 66.4535 23.5879   5
   3   4   4 123.766 31.3184   6
   3   4   4 108.202 29.1582   2
   3  -4  -4 98.1479 34.9674   2
  -3   4  -4 84.7296 15.3636   5
  -3  -4   4 103.704 23.4087   4
   3  -4  -4 117.442 32.3619   3
  -3   4  -4 90.1716 24.0259   4
  -3   4  -4 109.578 24.6660   1
   3   4   4 165.863 28.8253   1
   3  -4  -6 213.262 40.1808   1
   3   4   6 292.975 49.5585   1
  -3  -4   6 343.286 52.7685   1
  -3  -4   6 221.807 40.9330   1
   3   4   6 321.257 44.5974   1
   3  -4  -6 267.747 38.4178   1
  -3   4  -6 305.869 43.8766   1
  -3   4  -6 196.582 40.4677   1
  -3  -4   6 331.694 51.1683   6
  -3  -4   6 282.362 49.8874   5
   3   4   6 292.448 48.3431   6
   3   4   6 288.152 47.3413   2
   3  -4  -6 345.200 59.2819   2
  -3   4  -6 242.733 42.6895   4
   3  -4  -6 306.550 56.8735   3
  -3   4  -6 234.277 43.1519   3
   3  -4  -8 121.178 23.8384   1
   3   4   8 57.2440 22.4865   1
  -3  -4   8 95.0998 29.4089   1
  -3  -4   8 13.2599 13.8663   1
  -3   4  -8 107.400 23.1484   1
  -3  -4   8 73.7009 26.0888   6
   3   4   8 95.9598 25.1789   6
  -3  -4   8 114.649 26.7854   5
   3   4   8 80.6239 22.5539   2
   3  -4  -8 129.518 34.1730   2
  -3  -4   8 31.1299 8.92907   4
  -3   4  -8 102.525 21.9804   4
   3  -4  -8 45.2509 25.1868   3
  -3  -4  10 257.880 46.3834   6
   3   4  10 276.865 42.7953   6
  -3  -4  10 274.429 47.8940   1
  -3   4 -10 203.614 39.8321   1
   3  -4 -10 188.913 45.5989   2
  -3   4 -10 231.345 39.4128   4
   3   4  10 193.111 42.5763   1
   3  -4 -10 229.921 40.0698   1
  -3   4 -12 161.425 32.6951   3
   3  -4 -12 294.352 50.2335   3
   3   4  12 210.875 36.1205   6
  -3  -4  12 245.940 46.0392   1
   3   4  12 199.140 32.1383   2
  -3   4 -12 233.496 35.1785   4
   3  -4 -12 150.380 36.2274   1
   3   4  14 99.9953 21.5918   6
  -3  -4  14 55.9465 22.3428   6
   3  -4 -14 54.2758 20.6921   2
  -3  -4  14 73.5314 23.6238   5
  -3   4 -14 72.2387 18.3478   4
  -3   4 -14 81.4236 18.0135   3
   3  -4 -14 30.7511 20.4946   3
  -3  -4  16 109.961 30.8786   5
   3   4  16 126.186 25.3541   6
  -3  -4  16 149.383 30.9752   6
  -3   4 -16 173.246 27.5718   3
   3  -4 -16 168.392 35.8990   3
  -3  -4  18-7.99155 12.2701   6
   3   4  18 24.7155 11.3963   5
  -3  -4  18 17.7726 13.6268   5
  -3   4 -18 8.08090 7.67732   4
  -3   4 -18 16.2018 10.1861   3
   3  -4 -18 9.68264 12.8671   3
  -3  -4  20 32.3747 17.5260   6
   3   4  20 13.8948 11.8149   6
   3   4  20 9.05892 8.59889   5
  -3  -4  20-9.39190 14.4071   5
  -3   4 -20 12.2431 9.46193   4
  -3   4 -20 19.3004 9.93169   3
  -3  -4  22 219.996 45.4254   5
   3   4  22 256.212 36.6010   5
   3  -4 -22 196.412 43.1370   3
  -3   4 -22 276.942 43.7856   3
  -3  -4  22 139.789 38.6250   6
   3   4  22 332.446 40.8576   6
   3   4  24 9.04596 9.27775   5
  -3  -4  24 18.4432 12.2951   5
   3  -4 -24 9.82787 10.7305   3
  -3   4 -24 22.5895 16.3282   3
  -3  -4  24 32.1369 16.2971   6
   3   4  24 20.2991 9.62599   6
  -3  -4  26 8.32015 11.0419   5
  -3  -4  26 7.53679 8.19808   6
   3   4  26 5.54286 9.51210   6
   3   4  26 19.2576 9.05648   5
  -3  -4  28 21.2789 11.0155   5
   3   5 -25 2960.86 307.603   3
  -3   5  23 236.175 33.2009   5
   3   5 -23 230.681 37.6588   2
   3  -5  23 187.008 39.8649   6
   3   5 -23 263.646 41.6492   3
  -3  -5 -23 212.204 37.4958   4
   3  -5  21 192.410 42.0601   2
   3   5 -21 293.765 42.8691   2
   3  -5  21 167.195 38.5771   6
   3   5 -21 73.0465 28.4036   3
  -3  -5 -21 287.992 40.9908   4
   3  -5  19 6306.42 655.318   6
  -3   5  19 6914.61 643.996   5
  -3  -5 -19 6402.95 651.393   4
   3   5 -19 7415.26 658.061   2
   3   5 -19 5759.04 649.975   3
   3  -5  19 5605.75 653.199   2
  -3   5  17 10692.9 1064.03   5
  -3  -5 -17 10623.0 1070.93   4
   3   5 -17 12040.0 1082.23   2
   3   5 -17 9413.96 1073.16   3
   3  -5  17 11244.2 1074.48   6
   3  -5  15 26299.5 2348.35   6
  -3   5  15 25973.4 2344.27   5
  -3  -5 -15 23565.9 2348.00   4
   3   5 -15 28894.6 2366.89   2
   3   5 -15 22795.5 2353.20   3
   3  -5  15 18059.5 2342.39   2
  -3   5  13 764.953 86.2396   5
   3   5 -13 660.104 94.4429   3
   3  -5  11 204.036 36.1340   6
  -3  -5 -11 122.859 31.0779   5
   3  -5  11 194.040 40.0043   2
   3   5 -11 156.495 49.4563   2
  -3   5  11 233.047 41.6547   5
  -3  -5 -11 280.904 49.6041   4
  -3   5  11 148.790 33.6094   4
   3   5 -11 318.291 62.5852   3
   3  -5   9 8773.41 838.073   1
  -3   5   9 11225.4 844.513   1
   3  -5   9 8764.92 840.685   6
  -3  -5  -9 8048.69 842.034   5
   3   5  -9 8366.95 865.207   2
  -3  -5  -9 6726.29 850.252   4
  -3   5   9 7590.30 839.082   4
   3   5  -9 11355.0 896.505   3
   3  -5   9 7081.37 841.292   2
  -3  -5  -7 4448.95 517.101   1
  -3   5   7 6025.02 514.600   1
   3  -5   7 5063.25 513.642   1
   3  -5   7 5205.99 518.524   6
  -3   5   7 6817.16 552.998   5
  -3  -5  -7 4976.40 520.579   5
   3   5  -7 5405.32 540.810   2
  -3  -5  -7 3444.20 524.803   4
  -3   5   7 4863.59 518.838   4
   3   5  -7 7254.54 587.145   3
   3  -5   7 4899.45 523.804   2
   3   5  -5 59960.0 6439.84   1
  -3  -5  -5 62552.3 6441.40   1
   3  -5   5 70879.4 6434.79   1
  -3   5   5 79705.0 6432.73   1
   3  -5   5 63519.4 6441.29   6
  -3   5   5 60038.6 6429.42   6
  -3   5   5 81759.8 6478.47   5
  -3  -5  -5 59900.7 6453.12   4
  -3   5   5 58276.8 6442.90   4
   3  -5   5 56237.3 6448.63   2
   3  -5   3 724.781 77.4384   1
  -3   5   3 718.577 74.1586   1
  -3   5   3 528.796 75.4781   6
   3  -5   3 628.247 81.7157   6
  -3  -5  -3 797.900 90.2479   5
   3   5  -3 637.513 92.1203   2
  -3  -5  -3 700.578 93.9039   4
  -3   5   3 443.254 95.7466   5
   3   5  -3 692.832 83.5460   1
  -3  -5  -3 611.950 83.1520   1
   3   5  -3 775.861 124.946   3
   3   5  -1 1726.06 217.707   1
  -3  -5  -1 1898.68 220.168   1
  -3   5   1 1972.65 209.103   1
   3  -5   1 2028.74 218.514   6
  -3   5   1 2770.32 248.481   5
  -3  -5  -1 2144.08 227.921   5
   3   5  -1 2032.21 228.181   2
  -3  -5  -1 2242.69 230.601   4
  -3   5   1 2391.36 230.758   4
   3  -5   1 2601.45 244.345   2
  -3  -5   1 2244.72 218.966   1
   3  -5  -1 2067.11 205.549   1
   3   5   1 2409.57 219.361   1
  -3   5  -1 1882.12 203.199   1
   3   5   1 1766.90 220.534   6
   3  -5  -1 1722.62 209.077   6
  -3   5  -1 2562.98 227.729   5
  -3  -5   1 2326.83 224.360   5
   3   5   1 1640.17 217.627   2
  -3  -5   1 2235.19 219.734   4
  -3   5  -1 2175.76 221.993   4
   3  -5  -1 1712.62 223.337   3
   3  -5  -1 2376.75 238.763   2
  -3  -5   3 714.288 88.4319   1
   3   5   3 831.368 91.9016   1
  -3   5  -3 653.237 77.9252   1
   3   5   3 763.761 95.9956   6
  -3  -5   3 746.460 94.0919   5
  -3   5  -3 894.702 87.8471   5
   3   5   3 534.705 87.0124   2
  -3  -5   3 678.439 86.2719   4
  -3   5  -3 689.748 90.3053   4
   3  -5  -3 601.198 93.9243   3
   3  -5  -3 1053.77 116.762   2
  -3  -5   5 62432.5 6307.11   1
   3  -5  -5 66468.8 6297.17   1
  -3   5  -5 62462.6 6299.92   1
   3   5   5 70040.6 6307.77   1
   3   5   5 73376.8 6316.36   6
  -3  -5   5 68379.7 6313.81   5
   3   5   5 64624.8 6312.49   2
  -3  -5   5 61032.7 6301.51   4
   3  -5  -5 61469.0 6319.81   3
   3  -5  -5 57363.6 6325.41   2
  -3   5  -5 62596.9 6309.19   3
   3  -5  -7 4879.18 458.935   1
   3   5   7 4784.95 463.062   1
  -3  -5   7 4508.20 465.405   1
  -3   5  -7 4749.12 461.806   1
  -3  -5   7 4228.70 469.239   6
   3   5   7 3755.73 464.270   6
  -3  -5   7 4952.16 470.767   5
   3   5   7 4321.40 464.795   2
  -3   5  -7 4812.42 463.159   4
   3  -5  -7 4453.55 476.803   3
   3  -5  -7 5417.14 487.935   2
  -3   5  -7 4385.22 463.663   3
   3  -5  -9 7439.90 760.376   1
  -3  -5   9 7486.92 766.942   6
   3   5   9 6320.62 759.913   6
  -3  -5   9 8144.02 766.043   5
   3   5   9 8304.51 760.036   2
  -3   5  -9 7276.26 756.372   4
   3  -5  -9 7122.93 768.649   3
   3  -5  -9 9998.73 781.707   2
  -3   5  -9 7829.90 757.909   3
  -3  -5  11 183.231 36.9035   6
   3   5  11 132.134 27.6091   2
   3  -5 -11 186.441 37.1137   2
  -3  -5  11 198.638 36.3249   5
   3   5  11 187.798 33.0013   6
  -3   5 -11 223.212 33.3580   4
   3  -5 -11 212.159 41.2035   3
  -3   5 -11 137.136 28.0445   3
  -3   5 -13 605.950 68.8409   4
   3   5  13 534.175 69.0727   6
  -3  -5  13 438.523 71.6627   6
   3  -5 -13 671.669 75.8926   2
   3  -5 -13 531.270 77.3165   3
  -3   5 -13 510.796 65.7024   3
  -3  -5  13 641.763 78.8082   5
   3   5  15 22107.3 2071.55   6
  -3   5 -15 20969.6 2068.65   4
   3  -5 -15 23367.0 2086.63   3
  -3   5 -15 19583.0 2068.31   3
   3   5  17 8960.02 907.604   6
  -3  -5  17 8879.13 916.434   6
  -3   5 -17 8472.15 907.329   3
   3   5  17 9500.27 910.499   5
  -3  -5  17 11588.5 927.252   5
   3   5  19 6327.94 650.817   5
  -3  -5  19 6409.16 663.295   5
   3  -5 -19 6660.92 664.528   3
   3   5  19 6582.10 649.275   6
  -3  -5  19 6835.60 659.669   6
  -3  -5  21 198.627 40.1729   5
   3   5  21 226.160 32.2809   6
  -3  -5  21 225.223 39.1640   6
   3  -5 -21 190.164 42.0004   3
   3   5  21 203.111 31.3886   5
  -3  -5  23 180.538 42.3128   5
   3   5  23 244.850 37.1570   5
   3   5  23 316.200 40.2232   6
  -3  -5  23 321.534 47.6879   6
   3  -5 -23 193.441 44.5361   3
  -3   5 -23 294.600 44.1837   3
  -3  -5  25 2744.13 292.945   5
   3   6 -22 60.3230 18.7603   3
  -3   6  20-4.36452 6.65731   5
  -3  -6 -20 13.3169 12.4388   4
   3   6 -20-6.82487 10.4101   2
   3  -6  20 7.99324 14.9324   6
   3   6 -20-6.84760 7.38559   3
  -3   6  18-5.04291 8.60506   5
  -3  -6 -18 7.65785 10.1201   4
   3  -6  18 16.2414 15.1734   2
   3   6 -18 16.5212 12.6035   2
   3  -6  18 7.62162 10.0722   6
   3   6 -18-7.85026 8.47217   3
  -3   6  16 238.010 36.4787   5
  -3  -6 -16 166.017 38.9824   4
   3  -6  16 218.948 41.8070   2
   3   6 -16 272.278 49.1991   2
   3  -6  16 185.267 37.2027   6
   3   6 -16 152.135 38.4815   3
   3  -6  14 162.718 31.4153   6
  -3  -6 -14 113.888 32.0023   4
   3  -6  14 179.218 36.8675   2
  -3   6  14 157.253 31.4395   4
   3   6 -14 82.5035 31.3151   3
   3  -6  12 59.3158 19.6552   6
  -3   6  12 40.5350 19.4080   5
  -3  -6 -12 61.4756 21.4487   4
   3   6 -12 40.9592 23.9736   2
  -3   6  12 70.4886 20.2069   4
   3   6 -12 71.7379 26.4161   3
  -3  -6 -10 199.147 32.4737   5
   3  -6  10 89.8534 29.7881   2
   3   6 -10 266.912 52.6772   2
  -3   6  10 130.200 29.6279   4
   3  -6  10 145.198 29.7152   6
  -3   6  10 204.279 40.9953   5
  -3  -6 -10 126.499 33.9779   4
  -3  -6  -8 78.5140 20.9251   5
   3  -6   8 62.3668 27.4891   2
  -3   6   8 140.276 35.4483   5
  -3   6   8 61.6432 19.7940   4
   3  -6   8 107.602 24.3001   6
   3  -6   6 264.854 41.7745   6
  -3  -6  -6 326.177 45.4936   5
   3  -6   6 209.377 46.2138   2
   3   6  -6 238.314 51.0737   2
  -3  -6  -6 302.821 52.2612   4
  -3   6   6 487.106 70.8347   5
  -3   6   6 274.404 41.8249   4
   3  -6   6 91.3429 26.0205   1
  -3  -6  -4 73.4335 20.1177   5
   3   6  -4 48.1849 21.4590   2
   3  -6   4 49.9278 23.9178   2
  -3   6   4 7.25562 10.9637   4
   3  -6   4 85.0839 21.8362   6
   3  -6   2 72.2394 19.3248   6
  -3  -6  -2 78.8778 22.4918   5
   3   6  -2 122.427 28.8478   2
   3  -6   2 42.4146 25.2703   2
  -3  -6  -2 61.4736 22.4442   4
  -3   6   2 59.2061 28.6679   5
  -3   6   2 66.5472 20.1760   4
  -3  -6  -2 88.7878 18.7609   1
   3   6   0 525.827 72.6927   6
  -3  -6   0 701.500 76.6892   5
   3  -6   0 296.826 75.2587   2
   3   6   0 557.880 71.3634   2
  -3  -6   0 483.136 68.0881   4
  -3   6   0 503.315 82.2531   5
  -3   6   0 486.598 69.4889   4
  -3  -6   0 452.257 61.4446   1
  -3  -6   2 55.1010 20.8372   4
   3   6   2 40.7453 17.6065   2
   3  -6  -2 84.4873 27.5565   3
  -3   6  -2 108.698 22.9121   4
   3   6   2 44.7432 19.1104   6
   3   6   4 48.0279 19.7031   2
   3  -6  -4 90.1839 36.6922   2
  -3   6  -4 45.6492 17.4458   3
   3  -6  -4 54.6952 20.4679   3
  -3   6  -4 61.3433 17.7988   4
   3   6   4 63.7329 18.7911   6
  -3  -6   4 71.3586 21.8295   5
   3   6   6 213.496 37.4150   6
  -3  -6   6 236.647 40.5704   5
  -3   6  -6 254.899 36.7665   3
   3   6   6 242.506 40.4355   2
  -3   6  -6 241.044 36.7177   4
  -3  -6   8 52.2913 17.6059   6
   3  -6  -8 46.2433 25.9271   2
   3   6   8 108.141 25.2728   2
  -3  -6   8 75.8289 20.9109   5
   3   6   8 44.6521 17.6250   6
  -3   6  -8 104.389 21.1292   4
   3  -6  -8 90.0931 25.7691   3
  -3   6  -8 66.3659 17.1126   3
  -3  -6  10 123.631 29.7924   6
   3  -6 -10 157.717 36.6900   2
  -3   6 -10 179.584 29.6691   4
   3  -6 -10 234.964 39.9226   3
  -3   6 -10 162.973 27.1521   3
   3   6  10 167.873 30.2578   6
  -3  -6  10 192.957 34.0040   5
  -3  -6  12 97.3631 23.1044   6
  -3   6 -12 23.8266 11.5376   4
   3  -6 -12 25.1556 15.2293   3
  -3   6 -12 54.3278 13.7834   3
   3   6  12 58.7134 16.1073   6
  -3  -6  12 63.9482 20.2286   5
  -3  -6  14 160.543 32.2180   6
   3  -6 -14 174.514 36.8791   3
  -3   6 -14 186.240 28.1178   3
  -3  -6  14 223.378 36.9757   5
   3   6  14 201.649 30.8550   6
   3   6  16 206.914 31.9075   6
  -3  -6  16 169.991 34.0947   6
   3   6  16 280.173 35.7135   5
  -3  -6  16 165.280 36.2944   5
   3  -6 -16 148.853 34.1501   3
  -3   6 -16 211.083 30.4779   3
   3   6  18-3.68202 6.32886   6
  -3   6 -18 11.5703 7.24829   3
   3  -6 -18 15.6470 10.3648   3
   3   6  18 18.0057 9.11741   5
  -3  -6  20 17.6597 13.4873   5
   3  -6 -20-7.85348 12.0004   3
  -3   6 -20 4.25836 6.53460   3
   3   6  20 17.3730 7.98189   6
  -3  -6  20-6.35575 4.89974   6
  -3  -6  22 143.889 35.0859   5
   3  -7  17 3771.02 409.223   6
  -3   7  17 4238.05 407.654   5
  -3   7  15 11352.3 1075.30   5
  -3  -7 -15 8754.67 1078.71   4
   3   7 -15 13799.3 1098.01   2
  -3   7  15 10750.7 1077.96   4
   3  -7  15 10917.6 1080.26   2
   3  -7  13 40.9737 19.2369   2
   3   7 -13 61.2937 26.7915   2
  -3   7  13 51.0546 17.4008   4
   3  -7  13 57.8425 17.0577   6
  -3  -7 -13 18.0443 12.6710   4
  -3   7  13 32.8472 14.8101   5
   3  -7  11 54.7900 21.9747   2
   3   7 -11 93.1325 32.8019   2
   3  -7  11 35.5246 16.4516   6
  -3  -7 -11 82.0485 25.0292   4
  -3   7  11 111.686 27.3804   5
   3  -7   9 2551.21 297.317   6
  -3   7   9 3675.63 320.253   5
  -3  -7  -9 2900.99 298.181   5
   3   7  -9 3545.08 326.653   2
  -3  -7  -9 2760.43 306.283   4
  -3   7   9 2925.73 299.225   4
   3  -7   9 2444.62 308.864   2
   3  -7   7 1735.88 198.881   6
  -3  -7  -7 1975.04 198.707   5
  -3  -7  -7 1761.37 203.594   4
   3   7  -7 1976.79 216.486   2
  -3   7   7 1821.23 197.723   4
   3  -7   7 1356.11 207.096   2
   3  -7   5 24731.6 2478.84   6
  -3  -7  -5 26203.9 2480.20   5
   3   7  -5 26825.2 2490.96   2
  -3  -7  -5 24612.4 2483.37   4
  -3   7   5 23802.6 2477.83   4
   3  -7   5 19478.5 2493.68   2
  -3  -7  -3 209.481 37.1859   4
  -3   7   3 247.571 53.6720   5
   3   7  -3 177.413 34.9945   2
   3  -7   3 129.159 47.5513   2
  -3  -7  -3 155.059 32.2932   5
   3  -7   3 167.921 30.6384   6
  -3  -7  -1 675.008 73.8823   5
   3   7  -1 412.888 66.7642   2
  -3  -7  -1 475.754 69.0449   4
  -3   7   1 573.375 70.5978   4
   3   7  -1 463.031 68.2331   6
   3   7   1 524.469 69.8097   6
  -3  -7   1 511.867 69.1526   5
  -3   7  -1 510.077 68.5826   4
  -3   7  -1 642.801 73.5148   3
   3  -7  -1 529.081 93.5601   2
   3   7   1 505.529 68.3537   2
   3   7   3 112.236 26.6992   6
  -3  -7   3 151.097 29.2250   5
  -3   7  -3 219.541 32.1015   4
  -3   7  -3 200.248 32.0997   3
   3   7   3 101.898 26.8065   2
   3  -7  -3 101.476 39.6096   2
   3   7   5 22227.3 2189.50   6
  -3  -7   5 25012.6 2193.44   5
   3   7   5 21458.1 2190.68   2
  -3   7  -5 20303.4 2186.92   4
   3  -7  -5 22270.2 2197.66   3
   3  -7  -5 21789.3 2217.41   2
  -3   7  -5 23464.9 2189.29   3
   3   7   7 1413.11 156.545   6
  -3   7  -7 1476.90 155.457   4
   3  -7  -7 1336.67 163.442   3
   3  -7  -7 1431.16 177.734   2
  -3   7  -7 1500.49 155.129   3
   3   7   9 2414.67 266.242   6
  -3   7  -9 2559.01 265.776   4
   3  -7  -9 2713.81 276.650   3
  -3   7  -9 2397.09 263.687   3
  -3  -7   9 3307.76 275.907   5
  -3  -7  11 92.4772 22.0067   6
   3  -7 -11 87.1993 23.3891   3
  -3   7 -11 89.3521 17.8928   3
   3   7  11 105.648 20.7359   6
  -3  -7  11 107.225 23.4337   5
  -3  -7  13 35.5636 13.3036   6
   3  -7 -13 35.4526 14.7718   3
  -3   7 -13 49.1110 11.9307   3
  -3  -7  13 32.7755 12.7854   5
   3   7  13 21.7134 10.0629   6
   3   7  15 8846.98 930.654   6
  -3  -7  15 9067.46 936.264   6
  -3  -7  15 11571.7 945.177   5
  -3  -7  17 4287.37 396.174   5
   3  -7 -17 3492.24 389.985   3
  -3   8  12 31.2990 16.8161   5
  -3  -8 -10 154.655 31.7327   4
  -3   8  10 108.825 29.5829   5
   3   8  -8 159.979 37.6887   2
  -3  -8  -8 73.1308 24.3910   4
  -3  -8  -6 61.2464 20.6944   4
  -3   8   6 99.1388 20.9183   4
  -3  -8  -6 97.2194 22.1325   5
   3  -8   6 213.214 45.0155   2
   3   8  -6 176.253 34.4842   2
  -3   8   4 53.4421 15.4980   4
  -3  -8  -4 49.9389 16.4567   5
   3   8  -4 55.6521 17.0620   6
   3   8  -4 14.5145 15.4488   2
  -3   8   2 48.6798 15.2500   4
  -3  -8  -2 20.4048 10.8304   5
   3   8  -2 42.8035 17.1485   2
   3  -8   2 31.4789 27.0519   2
  -3   8   0 266.290 40.7169   4
   3   8   0 247.716 41.3526   6
  -3  -8   0 341.515 45.4466   5
   3  -8   0 263.536 60.9822   2
   3   8   0 295.077 42.9291   2
   3   8   2 42.2974 13.7662   6
  -3   8  -2 40.4686 13.7571   4
  -3   8  -2 22.2357 10.0260   3
   3   8   2 21.1229 11.1441   2
   3  -8  -2 27.8238 26.1932   2
  -3  -8   4 52.5673 15.8322   5
   3   8   4 44.8579 14.0503   6
  -3   8  -4 9.49518 9.39294   3
  -3   8  -4 33.2899 12.4206   4
  -3   8  -6 98.5713 19.5518   3
  -3  -8   6 94.2937 21.2458   5
   3   8   6 59.7368 16.2729   6
  -3   8  -8 110.588 20.2631   3
   3   8   8 111.322 20.8929   6
   3  -8 -10 149.401 27.2002   3
  -3  -8  10 49.9795 18.8486   5
  -3  -8  12 77.0858 21.0918   5
   4   0   0 274896. 26656.2   6
  -4   0   0 280343. 26666.9   5
   4   0   0 269725. 26670.4   2
  -4   0   0 306343. 26670.8   4
   4   0   0 248538. 26664.9   3
   4   0   0 259597. 26674.5   1
  -4   0   0 279832. 26678.2   1
   4   0  -2 4703.77 527.009   1
  -4   0  -2 5805.01 536.735   1
  -4   0   2 5511.29 534.607   1
   4   0   2 4984.00 528.137   1
   4   0   2 5122.42 527.817   1
  -4   0  -2 4814.43 526.696   1
   4   0   2 5440.75 509.809   6
   4   0  -2 5755.65 510.927   6
  -4   0  -2 4162.12 515.283   5
  -4   0   2 5603.32 523.319   5
  -4   0  -2 4643.93 519.686   4
  -4   0   2 5905.88 524.077   4
   4   0  -2 4949.13 520.999   3
   4   0   2 4096.43 513.441   3
   4   0   2 4632.07 517.731   2
  -4   0  -4 15585.5 1555.34   1
   4   0  -4 16418.5 1559.17   1
  -4   0   4 14728.3 1548.53   1
  -4   0   4 16285.1 1555.10   1
  -4   0  -4 15814.2 1548.29   1
   4   0   4 16140.9 1531.60   6
  -4   0   4 16873.5 1548.14   5
  -4   0  -4 15942.3 1536.79   5
   4   0  -4 15728.8 1547.33   2
  -4   0   4 13813.8 1539.34   4
  -4   0  -4 16632.9 1542.59   4
   4   0  -4 15637.0 1544.30   3
   4   0   4 14746.9 1540.54   2
  -4   0  -4 14439.1 1533.00   3
  -4   0  -6 829.008 114.612   1
   4   0  -6 1155.11 122.827   1
   4   0   6 701.096 107.180   1
  -4   0   6 840.687 112.929   1
   4   0   6 795.712 112.889   1
  -4   0   6 968.374 119.217   1
  -4   0  -6 890.966 110.210   1
   4   0   6 826.493 97.2809   6
   4   0  -6 754.517 94.0012   6
  -4   0   6 976.537 111.853   5
  -4   0  -6 662.789 94.4648   5
   4   0  -6 1055.65 115.636   2
  -4   0   6 746.138 102.849   4
   4   0  -6 791.082 105.491   3
  -4   0  -6 735.316 93.4773   3
  -4   0  -8 1928.49 231.183   1
  -4   0   8 2327.71 233.964   1
   4   0  -8 2004.26 234.149   1
   4   0  -8 1948.92 226.465   1
   4   0   8 2012.45 227.208   1
   4   0   8 1613.00 225.593   1
  -4   0   8 2094.41 235.025   1
  -4   0  -8 1916.75 222.101   1
   4   0   8 2293.77 220.137   6
  -4   0   8 2394.05 228.993   5
  -4   0  -8 1682.63 211.203   5
   4   0  -8 2024.42 227.933   2
  -4   0  -8 1890.94 219.151   4
  -4   0   8 2025.36 220.542   4
   4   0  -8 1771.87 221.765   3
  -4   0  -8 2150.90 211.949   3
   4   0   8 2048.21 220.299   2
  -4   0 -10 132624. 12612.6   1
  -4   0  10 130047. 12606.7   1
   4   0 -10 130415. 12613.9   1
   4   0 -10 120854. 12604.2   1
   4   0  10 114981. 12602.6   1
   4   0  10 128942. 12610.9   1
  -4   0 -10 134272. 12601.8   1
  -4   0  10 128272. 12617.0   1
  -4   0  10 130513. 12590.8   6
  -4   0  10 148476. 12610.2   5
  -4   0 -10 126467. 12590.7   5
   4   0 -10 149091. 12614.8   2
  -4   0  10 114270. 12597.1   4
  -4   0 -10 136580. 12599.4   4
   4   0 -10 119048. 12604.3   3
   4   0  10 135280. 12599.7   2
  -4   0 -12 19720.9 1874.01   1
  -4   0  12 18225.7 1864.66   1
   4   0 -12 18098.0 1872.25   1
   4   0 -12 17547.2 1861.20   1
   4   0  12 16517.7 1862.18   1
  -4   0 -12 19266.2 1863.05   1
  -4   0  12 19564.6 1878.36   1
   4   0  12 18040.8 1868.59   1
  -4   0  12 18206.9 1852.78   6
   4   0  12 18681.8 1866.08   6
  -4   0  12 22992.1 1878.25   5
   4   0 -12 18411.1 1871.95   2
  -4   0 -12 19371.5 1861.57   4
   4   0 -12 19820.9 1871.20   3
   4   0  12 20615.8 1860.95   2
   4   0 -14 16791.9 1842.61   1
  -4   0  14 17353.3 1836.68   1
  -4   0 -14 18722.4 1845.82   1
  -4   0 -14 18726.4 1835.53   1
  -4   0  14 18058.7 1848.81   1
   4   0  14 16754.7 1839.25   1
   4   0  14 14327.8 1834.02   6
  -4   0  14 19523.0 1847.69   5
   4   0  14 19831.8 1824.36   5
   4   0 -14 15729.6 1839.40   2
  -4   0  14 18466.5 1834.27   4
  -4   0 -14 19853.7 1834.30   4
   4   0 -14 19909.5 1847.32   3
   4   0  14 19462.8 1832.39   2
  -4   0 -16 325.429 71.2758   1
   4   0  16 409.143 69.7756   1
   4   0 -16 429.408 68.3495   1
  -4   0  16 294.983 68.7151   1
  -4   0  16 443.373 70.3976   1
  -4   0 -16 632.720 73.5429   1
   4   0 -16 404.848 73.1838   1
   4   0  16 465.526 73.4132   1
  -4   0  16 515.101 64.6379   6
   4   0  16 334.408 67.9799   6
   4   0  16 557.678 62.2352   5
  -4   0  16 545.268 78.2291   5
  -4   0  16 630.055 73.7987   4
   4   0  16 504.476 65.9161   2
  -4   0 -16 562.343 83.5811   3
   4   0  18 167.426 39.1863   1
   4   0 -18 185.046 40.8780   1
  -4   0 -18 233.027 51.4640   1
  -4   0  18 289.375 41.0027   6
   4   0  18 266.829 45.4195   6
   4   0 -18 192.391 42.4953   2
   4   0  18 206.502 36.0186   2
  -4   0  18 302.112 47.8617   1
   4   0  18 83.5799 34.1802   1
   4   0 -18 210.704 44.4988   1
  -4   0 -18 205.459 39.9567   1
   4   0  18 165.147 32.6610   5
  -4   0  18 175.675 43.3469   5
  -4   0 -18 275.287 43.5148   4
  -4   0 -18 67.9153 37.0442   3
   4   0 -18 123.863 42.8280   3
  -4   0  20 21500.9 1943.70   1
   4   0 -20 20485.0 1950.06   1
  -4   0  20 21178.1 1937.35   6
   4   0  20 22995.5 1940.92   6
  -4   0  20 20986.4 1946.56   5
   4   0  20 15996.5 1926.70   5
  -4   0 -20 22285.4 1947.14   4
   4   0 -20 20373.6 1941.97   2
  -4   0 -20 16157.6 1946.17   3
   4   0 -20 18139.5 1950.14   3
  -4   0  20 19963.6 1938.73   4
   4   0  20 19213.5 1930.22   2
   4   0  22 15848.4 1448.50   6
  -4   0  22 19166.0 1461.69   5
  -4   0 -22 13184.7 1454.44   4
   4   0 -22 16967.2 1453.81   2
   4   0 -22 11440.4 1458.33   3
  -4   0  22 11556.3 1446.76   4
  -4   0 -22 15573.7 1462.15   3
   4   0  22 14544.9 1444.62   2
  -4   0  24 7145.08 642.371   5
  -4   0 -24 4939.61 639.875   4
   4   0 -24 7216.99 639.411   2
   4   0 -24 5685.34 648.229   3
  -4   0 -24 6302.11 644.681   3
   4   0  24 6412.92 633.077   6
   4   0  26 221.338 33.5925   6
  -4   0 -26 153.417 37.1581   4
  -4   0  26 285.994 41.2990   5
   4   0 -26 196.375 44.6814   3
  -4   0 -28 485.862 63.5286   4
  -4   0  28 472.790 60.5672   5
  -4   0 -28 472.418 63.4581   3
   4   0 -28 374.350 63.9914   3
  -4   0 -30 1978.39 211.622   3
  -4  -1 -27 6.83916 9.07831   4
  -4   1  27 4.98474 7.65558   5
  -4  -1 -27 13.6300 11.6563   3
   4   1 -27 26.1254 11.5382   3
   4  -1  27 8.32192 7.82432   6
   4   1 -25 6.12834 11.5051   2
   4  -1  25 18.1717 9.23730   6
  -4   1  25 5.65035 8.69358   5
  -4  -1 -25 16.5021 10.9587   4
  -4   1  25 8.44446 9.17888   4
  -4  -1 -25-7.37319 11.3040   3
   4   1 -25 20.7474 15.8641   3
   4   1 -23 20.5255 12.9427   2
   4  -1  23 6.83864 14.8918   2
   4  -1  23 19.8588 9.49577   6
  -4   1  23 26.2100 14.2806   5
  -4   1  23 9.52644 7.54565   4
  -4  -1 -23 19.6732 18.4886   4
  -4  -1 -23 15.9017 10.6985   3
   4   1 -23 49.1738 24.8893   3
   4   1 -21 23.1617 13.3603   2
   4  -1  21 38.0106 15.4460   2
   4  -1  21 22.7131 12.4570   6
  -4   1  21 14.9496 12.9475   5
  -4  -1 -21 11.1676 8.81394   4
   4   1 -21 41.7638 28.1818   3
   4   1 -19 138.796 35.1354   1
   4  -1  19 259.198 43.2413   1
   4  -1  19 251.961 38.3926   6
   4   1 -19 229.952 41.7904   2
   4  -1  19 168.511 34.8170   2
  -4  -1 -19 170.822 34.4231   1
  -4   1  19 154.243 35.1527   5
  -4   1  19 155.262 41.1117   4
  -4  -1 -19 246.518 47.4116   3
   4   1 -19 220.325 50.1480   3
   4  -1  17 136.398 30.5162   1
  -4  -1 -17 105.733 36.4237   1
   4   1 -17 137.471 29.7956   1
  -4   1  17 120.417 21.8562   6
   4  -1  17 81.9497 25.6179   6
   4   1 -17 89.3796 28.2110   2
  -4   1  17 92.3093 24.0146   1
   4  -1  17 44.1887 23.0950   1
   4   1 -17 47.7707 22.8532   1
  -4  -1 -17 132.280 28.0018   1
  -4   1  17 104.954 29.1340   5
  -4  -1 -17 112.155 31.8506   4
  -4   1  17 99.7089 30.2827   4
  -4  -1 -17 66.7475 27.4830   3
   4   1 -17 185.348 46.0160   3
   4  -1  15 31.8376 19.1953   1
   4   1 -15 88.3980 23.9458   1
  -4  -1 -15 124.621 34.8013   1
   4  -1  15 71.2824 25.2418   6
  -4   1  15 55.4724 14.5544   6
   4   1 -15 32.3900 19.3864   2
  -4   1  15 67.6952 23.0311   1
   4   1 -15 35.3130 22.8116   1
   4  -1  15 42.8064 22.4302   1
  -4  -1 -15 67.8236 20.9324   1
  -4   1  15 10.1765 21.4120   5
   4  -1  15 68.7002 14.4265   5
  -4  -1 -15 98.1371 26.1718   4
  -4  -1 -15 37.1723 21.9847   3
   4   1 -15 78.8901 30.6890   3
   4   1 -13 7.36111 12.6913   1
   4  -1  13 7.76130 10.4209   1
  -4  -1 -13 12.2368 16.2717   1
  -4  -1 -13 28.8892 19.9474   1
  -4   1  13 76.3905 29.1896   1
   4   1 -13-12.0753 13.1570   1
   4  -1  13 10.7126 18.3638   1
   4  -1  13 21.1729 18.1498   6
  -4   1  13 15.3733 9.27163   6
  -4  -1 -13 21.4677 11.7266   5
   4  -1  13 30.7214 17.6713   2
   4   1 -13 33.7814 19.2936   2
   4  -1  13 24.1338 9.02230   5
  -4   1  13 10.2860 15.8001   5
  -4  -1 -13 8.54406 13.1654   4
  -4   1  13 27.0401 15.4839   4
  -4  -1 -13 13.4429 14.6187   3
   4   1 -13 11.3844 15.1537   3
   4   1 -11 245.243 43.6695   1
   4  -1  11 205.300 41.4821   1
  -4  -1 -11 212.289 50.0129   1
  -4   1  11 152.948 38.2549   1
  -4  -1 -11 229.499 42.6844   1
   4   1 -11 199.468 51.7275   1
  -4   1  11 167.012 50.1651   1
   4  -1  11 238.826 52.9353   6
   4  -1  11 279.535 34.8391   5
  -4  -1 -11 320.544 43.5242   5
   4  -1  11 341.493 49.3029   2
   4   1 -11 124.303 42.2484   2
  -4   1  11 227.762 47.4411   5
  -4   1  11 279.261 46.8108   4
  -4  -1 -11 317.755 46.2709   4
  -4  -1 -11 237.673 49.2893   3
   4   1 -11 189.728 46.5026   3
   4   1  -9 393.352 59.5239   1
  -4  -1  -9 328.576 66.5880   1
  -4   1   9 365.984 57.7821   1
  -4   1   9 379.031 67.0650   1
   4  -1   9 315.416 60.8379   1
  -4  -1  -9 397.438 57.6491   1
   4   1  -9 279.804 64.1098   1
   4  -1   9 320.126 69.2123   6
   4  -1   9 348.653 45.2065   5
   4  -1   9 312.062 55.1688   2
   4   1  -9 393.270 65.5981   2
  -4   1   9 260.674 53.7363   4
  -4  -1  -9 430.658 58.2595   4
   4   1  -9 349.814 57.7783   3
  -4  -1  -9 441.383 58.3115   3
   4  -1   7 505.844 70.2337   1
   4   1  -7 413.426 67.7733   1
   4  -1   7 365.874 70.6726   1
  -4   1   7 501.840 79.2605   1
   4   1  -7 402.846 78.5622   1
  -4   1   7 456.042 68.8998   1
   4  -1   7 197.307 63.2063   6
  -4  -1  -7 384.168 60.3901   5
   4  -1   7 381.750 61.8690   2
   4   1  -7 573.556 76.6320   2
  -4   1   7 456.675 65.7949   5
  -4  -1  -7 336.291 59.8833   4
  -4  -1  -7 496.828 54.7221   3
   4  -1   5 486.096 69.7950   1
   4   1  -5 576.958 75.6103   1
  -4   1   5 577.882 81.4741   1
  -4  -1  -5 542.022 82.3199   1
   4   1  -5 439.057 77.5278   1
  -4  -1  -5 504.407 69.6180   1
   4  -1   5 568.738 79.9282   1
  -4   1   5 488.721 69.0078   1
   4  -1   5 375.784 73.2684   6
  -4   1   5 505.790 68.9138   5
   4   1  -5 379.102 60.2115   6
  -4  -1  -5 396.034 61.8444   5
   4   1  -5 391.400 66.7002   2
   4  -1   5 448.303 64.6197   2
  -4  -1  -5 347.357 52.4497   3
  -4   1   5 481.455 68.6183   4
  -4  -1  -5 322.243 59.5379   4
  -4  -1  -5 352.654 49.6243   3
   4   1  -5 362.229 61.3243   3
   4   1  -3 20.1766 17.0965   1
   4  -1   3 72.5165 28.3649   1
   4  -1   3 70.4664 29.2878   6
  -4  -1  -3 111.751 29.5320   5
  -4   1   3 104.392 25.9183   5
   4   1  -3 50.2740 20.5677   6
   4  -1   3 47.5140 25.0997   1
   4   1  -3 121.396 34.9223   1
  -4  -1  -3 39.5230 27.6075   1
  -4   1   3 86.3342 32.0741   1
  -4   1   3 135.147 33.5283   1
  -4  -1  -3 104.656 29.7270   1
   4   1  -3 82.2879 28.1776   2
   4  -1   3 83.6308 24.1735   2
  -4  -1  -3 105.391 25.4720   4
  -4   1   3 49.3924 22.5740   4
   4   1  -3 60.6803 22.1480   3
  -4  -1  -3 27.4559 15.0339   3
  -4  -1  -3 75.1303 16.8188   3
   4  -1   1 482.443 62.9223   2
  -4   1   1 395.086 56.9062   5
  -4  -1  -1 274.947 54.1760   5
   4   1  -1 405.546 58.9913   6
   4   1  -1 293.746 57.1117   1
  -4  -1  -1 395.571 64.9317   1
  -4   1   1 424.109 66.5235   1
   4   1  -1 277.434 59.7161   1
  -4  -1  -1 309.299 63.6030   1
   4  -1   1 380.447 65.4878   1
  -4   1   1 390.925 65.9649   1
   4   1  -1 363.921 59.1896   2
   4   1  -1 374.300 53.5857   3
  -4   1   1 370.028 61.2863   4
   4  -1   1 371.075 63.3065   3
  -4  -1  -1 338.774 48.3066   3
  -4  -1  -1 279.979 52.0766   4
   4  -1   1 325.909 61.3831   1
  -4   1  -1 330.913 62.5145   1
   4  -1  -1 262.919 60.5958   1
  -4  -1   1 412.902 69.6509   1
  -4   1  -1 517.481 74.8779   1
  -4  -1   1 316.937 69.6413   1
   4  -1  -1 454.511 72.3123   1
   4   1   1 303.012 59.8340   1
   4  -1  -1 517.366 62.6117   6
  -4   1  -1 382.678 55.6736   5
   4   1   1 359.933 59.7363   6
   4   1   1 426.240 65.7489   2
   4  -1  -1 423.827 64.3352   2
  -4  -1   1 459.976 61.6281   4
  -4   1  -1 451.407 69.2046   4
   4  -1  -1 404.758 67.6217   3
   4   1   1 344.930 51.7346   3
   4   1   1 325.710 65.4050   1
   4   1   3 83.9243 26.6873   1
   4  -1  -3 44.2598 24.7602   1
   4  -1  -3 67.5849 13.3759   6
   4  -1  -3 41.3066 14.8997   6
  -4  -1   3 103.241 28.0591   5
   4   1   3 92.5284 26.4654   6
  -4   1  -3 69.2513 17.5343   5
   4   1   3 96.5925 29.1091   1
   4  -1  -3 78.2272 29.0243   1
  -4   1  -3 84.0463 31.0758   1
  -4   1  -3 94.8024 29.7044   1
  -4  -1   3 115.627 34.5748   1
   4  -1  -3 26.3558 18.9105   2
   4   1   3 56.4410 22.5075   2
  -4  -1   3 49.5912 19.0914   4
   4  -1  -3 56.4722 25.2377   3
  -4   1  -5 585.410 81.5897   1
   4  -1  -5 580.900 81.8111   1
  -4   1  -5 349.904 65.9440   1
   4  -1  -5 435.623 48.7495   6
   4  -1  -5 403.580 50.3892   6
  -4  -1   5 578.655 74.8145   5
   4   1   5 390.803 63.1496   6
  -4   1  -5 395.127 59.1049   5
   4   1   5 523.862 70.3105   2
  -4   1  -5 608.674 74.3366   4
  -4  -1   5 649.332 69.5252   4
  -4   1  -5 368.342 62.5279   3
   4  -1  -5 553.542 74.6468   2
   4  -1  -5 571.082 77.6482   3
   4   1   5 432.152 76.5718   1
   4  -1  -5 414.458 73.7108   1
  -4   1  -7 437.374 64.0077   1
  -4   1  -7 380.709 66.0646   1
   4   1   7 463.458 71.0801   1
   4  -1  -7 446.069 72.3887   1
  -4  -1   7 539.652 75.0508   1
  -4  -1   7 416.994 71.9362   1
   4   1   7 365.833 56.6421   6
  -4  -1   7 396.145 63.3891   5
  -4   1  -7 303.825 47.8428   5
   4   1   7 367.275 57.7982   2
  -4  -1   7 412.278 56.9523   4
  -4   1  -7 471.033 63.3557   4
   4  -1  -7 413.434 65.9032   3
  -4   1  -7 451.335 59.2577   3
   4  -1  -7 502.981 76.0053   1
   4  -1  -9 405.247 58.1701   1
  -4   1  -9 313.716 58.8684   1
   4   1   9 316.161 59.7831   1
  -4  -1   9 287.279 56.3412   1
  -4   1  -9 339.207 53.7919   1
  -4  -1   9 238.609 54.1658   1
   4  -1  -9 361.022 61.9218   1
  -4  -1   9 333.634 51.0839   6
   4  -1  -9 265.745 35.0577   6
   4   1   9 339.534 48.9459   6
  -4  -1   9 337.828 55.8084   5
  -4   1  -9 318.177 40.2278   5
   4   1   9 402.730 53.6843   2
   4  -1  -9 434.087 63.3354   2
  -4  -1   9 435.534 52.3121   4
  -4   1  -9 265.678 46.7169   4
  -4   1  -9 271.688 46.1986   3
   4  -1  -9 322.647 56.1450   3
   4  -1 -11 192.391 27.8966   6
   4   1  11 161.253 34.9138   6
  -4  -1  11 229.783 40.1779   6
  -4  -1  11 266.043 47.4523   5
  -4  -1  11 269.674 48.3698   1
  -4  -1  11 126.956 40.0848   1
   4   1  11 233.398 46.0619   1
   4  -1 -11 186.360 45.3019   2
  -4  -1  11 183.424 35.8090   4
  -4   1 -11 256.882 40.9660   4
  -4   1 -11 257.559 37.9619   3
   4  -1 -11 246.840 47.8585   3
   4  -1 -13 16.6529 15.7145   1
   4   1  13 19.1238 12.8270   1
  -4   1 -13 20.0374 13.4216   1
  -4   1 -13 34.1617 19.6675   1
   4   1  13 9.34929 14.4346   1
  -4  -1  13 40.2005 21.7942   1
  -4  -1  13 11.2380 17.2864   1
   4  -1 -13 9.93382 15.3160   1
  -4  -1  13 20.4680 12.9399   6
   4   1  13 13.7807 13.0645   6
   4  -1 -13-11.3852 17.5091   2
   4   1  13 40.4263 16.6308   2
  -4  -1  13 44.1328 15.3685   4
  -4   1 -13 26.0940 14.2482   4
  -4   1 -13 18.2004 10.5845   3
  -4   1 -15 10.2776 19.1582   1
   4   1  15 77.9220 27.8785   1
   4  -1 -15 60.5532 23.2080   1
  -4  -1  15 38.4435 22.1280   1
  -4  -1  15 48.7609 22.4138   1
   4  -1 -15 68.6205 27.0292   1
   4   1  15 44.9449 24.0170   1
  -4   1 -15 60.6467 23.2399   1
   4   1  15 125.695 28.6877   6
  -4  -1  15 61.5331 20.9877   6
  -4  -1  15 131.395 32.1892   5
   4   1  15 70.9970 21.0119   2
   4  -1 -15 67.1897 26.7637   2
  -4   1 -15 76.1222 22.9772   4
  -4   1 -15 130.445 26.6557   3
  -4  -1  17 91.4706 31.1642   1
  -4   1 -17 98.1695 30.0072   1
  -4  -1  17 57.3975 24.5413   1
   4  -1 -17 67.9783 26.9858   1
  -4  -1  17 77.6352 21.8085   6
   4   1  17 48.6460 23.8125   6
  -4  -1  17 135.803 35.5230   5
   4   1  17 84.9004 19.3557   2
   4  -1 -17 84.3248 30.1678   2
   4   1  17 87.9259 19.7282   5
  -4  -1  17 124.684 25.4184   4
  -4   1 -17 83.8417 23.0144   4
   4  -1 -17 63.8242 24.4237   3
  -4   1 -17 109.430 31.4803   3
  -4   1 -19 192.151 46.2736   1
  -4  -1  19 132.510 38.9148   1
   4   1  19 223.715 43.8223   1
  -4  -1  19 252.992 40.1281   6
   4   1  19 174.622 40.2629   6
  -4  -1  19 181.414 42.4302   5
   4   1  19 130.494 29.2422   2
   4   1  19 239.835 35.4686   5
  -4  -1  19 146.219 33.1510   4
  -4   1 -19 267.920 39.0862   4
   4  -1 -19 167.366 42.7529   3
  -4  -1  21 33.7580 17.1070   6
   4   1  21 17.9136 16.8116   6
  -4  -1  21 10.6918 11.6463   5
   4  -1 -21 24.1615 16.3326   2
   4   1  21 23.5710 14.3049   5
  -4   1 -21 6.90984 11.8959   4
  -4   1 -21 13.2069 14.3373   3
   4  -1 -21 11.2992 19.3379   3
  -4  -1  23 17.9706 12.2746   6
  -4   1 -23 30.6088 15.7544   4
  -4   1 -23 24.9884 16.7983   3
   4  -1 -23 21.7584 16.8866   3
  -4  -1  23 57.0120 21.9643   5
   4   1  25 6.34288 11.8617   6
  -4   1 -25 8.03926 8.68782   4
  -4   1 -25-10.3217 11.1459   3
   4  -1 -25 9.91677 15.1359   3
  -4  -1  25 8.09237 12.3554   5
   4   1  27 9.99224 9.38890   6
  -4  -1  27 20.3577 11.6172   5
  -4   1 -27 7.26839 11.1334   4
  -4   1 -27-8.54294 11.3309   3
   4  -1 -27 17.2094 11.4121   3
  -4   1 -29 64.6330 20.0112   4
  -4   1 -29 63.5702 20.4019   3
  -4  -2 -26 232.281 39.9872   4
  -4   2  26 172.376 32.0001   5
   4   2 -26 166.240 34.1519   2
  -4   2  26 299.684 44.9855   4
   4  -2  26 302.287 37.1389   6
   4  -2  24 5339.08 531.956   6
   4   2 -24 5195.37 536.716   2
  -4   2  24 5467.05 547.766   4
   4  -2  24 4121.73 535.431   2
  -4  -2 -24 6596.92 546.667   4
   4   2 -22 12655.6 1279.55   2
  -4  -2 -22 13656.5 1290.32   3
  -4   2  22 10599.7 1281.52   4
  -4   2  22 14263.4 1275.58   5
   4  -2  20 16537.2 1618.35   6
  -4   2  20 17591.7 1621.57   5
  -4  -2 -20 15594.7 1629.57   4
  -4  -2 -20 17683.6 1635.72   3
   4   2 -20 17844.0 1655.97   3
  -4   2  20 14506.6 1628.52   4
   4  -2  20 15851.6 1620.34   2
   4  -2  18 676.529 82.1242   6
  -4   2  18 552.052 79.6942   5
   4   2 -18 511.176 101.079   3
  -4  -2 -18 629.498 94.1893   3
   4  -2  18 669.335 83.7404   2
  -4  -2 -18 415.520 82.8856   4
   4   2 -18 828.963 95.4453   2
   4   2 -16 692.287 90.7682   1
   4  -2  16 753.062 95.2194   6
  -4   2  16 780.422 99.4639   5
   4   2 -16 847.592 108.407   2
  -4  -2 -16 717.382 109.643   3
  -4   2  16 901.772 105.304   4
  -4  -2 -16 578.942 97.9282   4
   4   2 -16 686.464 115.570   3
   4  -2  16 743.098 95.1334   2
  -4  -2 -14 10857.7 1177.01   1
   4   2 -14 9829.15 1174.28   1
   4   2 -14 10388.4 1159.12   1
   4  -2  14 13296.4 1166.99   1
  -4  -2 -14 12712.3 1161.67   1
   4  -2  14 10506.3 1171.48   1
   4  -2  14 14189.8 1175.04   6
  -4   2  14 8434.40 1162.65   5
  -4  -2 -14 11302.7 1177.06   4
   4   2 -14 12553.1 1192.92   3
  -4   2  14 14403.0 1177.32   4
  -4  -2 -14 13928.2 1188.05   3
   4  -2  14 12320.8 1169.03   2
  -4  -2 -12 10744.8 1138.94   1
   4   2 -12 10332.4 1136.86   1
   4   2 -12 10425.4 1119.46   1
  -4   2  12 10535.1 1120.43   1
   4  -2  12 11415.8 1123.20   1
  -4   2  12 10668.8 1138.51   1
  -4  -2 -12 13016.0 1124.82   1
   4  -2  12 11542.7 1136.66   1
   4  -2  12 11334.7 1134.18   6
  -4  -2 -12 11223.3 1121.40   5
   4   2 -12 10852.2 1140.99   2
  -4  -2 -12 12538.1 1138.04   4
   4   2 -12 12258.0 1140.61   3
  -4   2  12 10932.7 1130.60   4
  -4  -2 -12 10061.4 1133.03   3
   4  -2  12 13139.1 1131.74   2
  -4  -2 -10 85471.7 7469.47   1
  -4   2  10 76892.4 7446.55   1
   4   2 -10 84959.1 7471.09   1
   4   2 -10 73444.0 7446.28   1
   4  -2  10 76991.3 7447.89   1
   4  -2  10 75622.1 7461.96   1
  -4   2  10 81617.1 7466.81   1
  -4  -2 -10 72528.2 7446.42   1
   4  -2  10 84732.2 7464.62   6
  -4   2  10 87348.2 7459.31   5
  -4  -2 -10 81141.3 7448.02   5
   4   2 -10 85666.8 7469.35   2
  -4  -2 -10 85503.3 7460.00   4
  -4  -2 -10 64973.0 7434.94   3
   4   2 -10 80314.9 7456.87   3
  -4  -2 -10 59797.2 7446.36   3
   4  -2  10 84634.0 7455.57   2
  -4  -2  -8 2940.83 296.627   1
  -4   2   8 2555.35 275.118   1
   4   2  -8 2692.42 277.085   1
   4  -2   8 2810.79 278.305   1
   4  -2   8 2840.75 292.942   1
  -4   2   8 3302.71 298.631   1
  -4  -2  -8 3230.04 280.484   1
   4  -2   8 2286.08 284.093   6
  -4   2   8 2766.84 281.570   5
  -4  -2  -8 2525.44 276.507   5
   4   2  -8 3161.93 297.861   2
  -4  -2  -8 3027.98 287.430   4
  -4   2   8 2871.14 282.513   4
  -4  -2  -8 2009.49 258.858   3
   4   2  -8 2374.60 275.606   3
  -4  -2  -8 2756.64 267.058   3
   4  -2   8 2469.90 281.449   2
  -4  -2  -6 842.102 118.782   1
   4   2  -6 1093.44 131.839   1
   4   2  -6 876.039 109.675   1
   4  -2   6 752.604 105.138   1
   4  -2   6 830.238 115.946   1
  -4  -2  -6 834.381 106.707   1
   4  -2   6 1018.54 114.436   6
  -4   2   6 891.280 105.936   5
   4  -2   6 880.276 91.6616   5
  -4  -2  -6 845.037 108.367   5
  -4  -2  -6 1040.54 114.244   4
   4   2  -6 636.158 99.6110   3
  -4   2   6 815.837 107.594   4
   4  -2   6 897.579 109.825   2
   4   2  -4 4358.72 427.914   1
  -4  -2  -4 4105.97 422.231   1
   4   2  -4 3860.05 407.753   1
   4  -2   4 3772.62 407.331   1
  -4   2   4 3980.52 406.425   1
  -4   2   4 4365.99 419.781   1
   4  -2   4 3966.37 417.675   1
  -4  -2  -4 3532.59 406.033   1
   4  -2   4 3554.13 402.057   6
  -4   2   4 4660.38 406.798   5
   4  -2   4 4082.71 405.142   5
  -4  -2  -4 4165.01 409.002   5
   4   2  -4 4134.86 416.674   2
  -4   2   4 3870.64 409.591   4
  -4  -2  -4 3431.57 408.385   4
   4   2  -4 3756.66 400.227   3
   4  -2   4 3738.29 408.325   2
   4   2  -2 1494.38 206.106   1
  -4  -2  -2 1658.53 210.780   1
   4   2  -2 1621.91 200.753   1
  -4   2   2 1541.58 200.471   1
   4  -2   2 1822.93 204.584   1
  -4   2   2 1901.39 210.641   1
   4  -2   2 1731.03 208.455   1
  -4  -2  -2 1986.49 206.643   1
   4   2  -2 1968.32 208.846   6
   4  -2   2 1830.94 192.936   6
   4   2  -2 1949.81 208.890   2
  -4   2   2 1779.60 207.805   4
  -4  -2  -2 1727.51 203.864   4
   4  -2   2 2092.19 216.906   3
   4  -2   2 2264.72 207.694   2
   4  -2   0 144135. 14352.3   1
   4   2   0 135731. 14359.5   1
  -4   2   0 159149. 14356.5   1
  -4  -2   0 156186. 14367.8   1
  -4  -2   0 159575. 14356.5   1
   4  -2   0 150233. 14363.6   1
   4   2   0 147674. 14354.3   1
  -4   2   0 159263. 14361.2   1
  -4   2   0 149458. 14337.4   6
   4   2   0 158302. 14358.5   6
  -4   2   0 175957. 14349.4   5
  -4  -2   0 147794. 14357.8   5
   4   2   0 162714. 14359.6   2
  -4   2   0 134733. 14358.0   4
  -4  -2   0 150967. 14352.7   4
  -4  -2   0 120908. 14335.6   3
   4  -2   0 141054. 14351.4   2
   4  -2  -2 1724.90 203.610   2
  -4  -2   2 2140.95 213.225   5
  -4   2  -2 1806.56 195.099   5
  -4   2  -2 1999.77 210.254   4
  -4  -2   2 2108.82 205.226   4
   4  -2  -2 1884.64 205.335   1
  -4   2  -2 2040.77 212.823   1
  -4  -2   2 1656.37 213.776   1
   4   2   2 1646.28 210.479   1
  -4  -2   2 1659.18 206.653   1
   4   2   2 1843.55 205.797   1
  -4   2  -2 1479.51 203.665   1
   4  -2  -4 3848.77 423.842   1
   4  -2  -4 3748.08 424.777   1
  -4  -2   4 4383.92 436.232   1
   4   2   4 4322.43 432.573   1
  -4  -2   4 4271.12 428.026   1
   4   2   4 4256.54 425.863   1
  -4   2  -4 4010.29 424.819   1
   4   2   4 3771.51 420.608   6
  -4  -2   4 4481.69 429.322   5
  -4   2  -4 3534.93 405.769   5
   4   2   4 3989.81 421.354   2
  -4  -2   4 4692.33 421.229   4
  -4   2  -4 4277.66 425.323   4
   4  -2  -4 4800.09 436.867   3
   4  -2  -4 4191.13 423.125   2
  -4  -2   6 960.920 118.354   1
  -4   2  -6 821.143 104.569   1
   4  -2  -6 744.244 102.593   1
   4  -2  -6 804.477 105.977   1
   4   2   6 749.234 106.608   1
  -4  -2   6 1041.85 112.034   1
   4   2   6 782.215 99.2307   6
  -4  -2   6 807.956 104.047   5
  -4   2  -6 689.435 82.0453   5
   4   2   6 594.142 93.3905   2
  -4   2  -6 795.309 98.6281   4
  -4  -2   6 1156.68 101.937   4
   4  -2  -6 681.354 105.078   3
   4  -2  -6 788.587 100.861   2
  -4   2  -8 2532.40 312.974   1
  -4  -2   8 3180.30 327.528   1
   4  -2  -8 3186.48 319.829   1
   4   2   8 2828.20 323.206   1
   4   2   8 3001.30 318.985   1
  -4  -2   8 2870.52 317.796   1
  -4   2  -8 2656.46 313.207   1
   4   2   8 3217.23 311.828   6
  -4  -2   8 3216.03 317.138   6
  -4  -2   8 3222.42 318.893   5
   4   2   8 2924.43 309.380   2
  -4   2  -8 2935.36 311.182   4
  -4  -2   8 3228.22 308.998   4
   4  -2  -8 3181.83 327.531   3
   4  -2  -8 3097.10 316.661   2
  -4   2  -8 2360.37 308.182   3
  -4   2 -10 78081.9 7891.44   1
   4  -2 -10 73682.6 7892.78   1
   4  -2 -10 79964.7 7890.87   1
   4   2  10 79542.7 7898.41   1
   4   2  10 78825.6 7893.89   1
  -4  -2  10 76914.4 7895.62   1
  -4   2 -10 73985.2 7896.36   1
   4   2  10 84126.5 7885.95   6
  -4  -2  10 92397.1 7886.12   4
  -4   2 -10 91449.9 7887.58   4
   4  -2 -10 78254.3 7896.44   3
   4  -2 -10 80300.7 7894.43   2
   4   2  10 77618.1 7882.92   2
  -4   2 -10 79485.3 7883.89   3
  -4   2 -12 9812.14 1123.19   1
   4  -2 -12 11438.4 1128.55   1
   4  -2 -12 10940.7 1125.05   1
   4   2  12 10825.8 1131.60   1
   4   2  12 11979.2 1127.19   1
  -4   2 -12 12680.0 1131.38   1
  -4  -2  12 11881.5 1132.51   1
   4   2  12 10679.8 1118.15   6
  -4  -2  12 11308.5 1124.57   6
  -4  -2  12 11090.9 1126.75   5
  -4   2 -12 12628.7 1122.04   4
  -4  -2  12 13085.0 1119.40   4
   4  -2 -12 10519.6 1130.26   3
  -4   2 -12 9846.17 1118.02   3
   4  -2 -12 11228.5 1129.52   2
   4   2  12 11442.3 1117.75   2
   4  -2 -14 11844.1 1137.84   1
   4   2  14 10994.1 1141.68   1
  -4  -2  14 12027.9 1145.28   1
  -4   2 -14 12340.2 1140.67   1
  -4  -2  14 10096.4 1137.46   1
   4   2  14 11910.4 1134.61   1
  -4  -2  14 12038.0 1133.21   6
   4   2  14 13915.8 1132.22   6
  -4  -2  14 11819.5 1138.26   5
  -4   2 -14 10747.6 1127.15   4
  -4  -2  14 11003.6 1123.22   4
   4  -2 -14 11058.1 1139.18   3
  -4   2 -14 11441.8 1127.53   3
   4  -2 -14 8588.46 1131.23   2
  -4  -2  16 963.505 114.291   1
  -4  -2  16 760.657 98.7207   6
   4   2  16 1042.30 100.620   6
  -4  -2  16 884.481 107.743   5
  -4   2 -16 717.716 93.1222   4
   4  -2 -16 727.904 104.403   3
   4   2  16 696.309 90.3078   2
  -4   2 -16 909.459 98.6403   3
   4  -2 -16 574.931 97.3179   2
  -4  -2  18 693.872 86.6897   6
   4   2  18 780.526 85.9256   6
  -4  -2  18 696.678 93.4856   5
   4   2  18 576.765 77.8132   5
  -4   2 -18 521.984 76.8431   4
   4  -2 -18 582.495 88.5461   3
  -4   2 -18 918.506 92.3545   3
   4  -2 -18 695.746 87.3571   2
  -4  -2  20 17580.4 1694.93   6
   4   2  20 18470.5 1692.49   6
  -4   2 -20 15513.8 1684.73   4
   4  -2 -20 13789.8 1695.35   3
  -4   2 -20 21556.6 1704.58   3
   4  -2 -20 19499.6 1692.26   2
   4   2  20 16335.4 1682.87   5
  -4   2 -22 11720.6 1216.98   4
  -4  -2  22 13682.9 1236.02   5
   4   2  22 12581.6 1216.72   5
   4  -2 -22 11192.8 1229.30   3
  -4   2 -22 15517.8 1240.10   3
  -4  -2  22 13145.0 1229.07   6
   4   2  22 10643.1 1220.66   6
  -4   2 -24 4562.52 452.100   4
  -4  -2  24 5695.58 469.419   5
   4   2  24 5260.29 452.960   5
   4  -2 -24 4336.94 460.467   3
  -4   2 -24 4025.76 462.380   3
  -4  -2  24 5126.98 462.969   6
   4   2  24 2912.28 449.031   6
  -4  -2  26 185.356 39.1517   6
   4   2  26 261.012 39.6010   6
  -4  -2  26 231.669 40.6678   5
  -4   2 -26 150.038 37.4456   3
   4  -2 -26 158.539 36.0866   3
  -4   2 -26 123.156 30.8823   4
  -4   2 -28 429.011 66.7032   3
  -4   3  27 42.6497 17.7452   4
   4   3 -27 43.3839 16.2566   3
   4   3 -27 53.9214 16.0549   2
   4  -3  25 50.8061 15.7668   6
  -4   3  25 29.8818 11.1787   5
   4  -3  25 23.4745 13.6542   2
   4   3 -25 12.5417 12.0668   2
  -4   3  25 8.44265 11.5217   4
   4   3 -25 17.4764 13.6389   3
   4  -3  23 234.565 36.3574   6
  -4  -3 -23 181.651 36.9742   4
  -4   3  23 188.950 31.4461   5
   4   3 -23 275.145 43.0022   2
   4  -3  23 154.481 36.3950   2
  -4   3  23 250.209 43.7040   4
   4   3 -23 188.385 44.6601   3
   4  -3  21 27.2802 13.9255   6
  -4   3  21 21.7348 11.1692   5
  -4  -3 -21 7.62594 13.1783   4
   4   3 -21 17.7811 16.7448   2
   4  -3  21 31.7826 16.1737   2
  -4   3  21 20.6699 13.8173   4
   4   3 -21 50.4510 28.9362   3
   4  -3  19 23.6074 15.0099   6
  -4   3  19 43.9038 13.8650   5
  -4  -3 -19 26.3587 17.9863   4
   4   3 -19 10.8397 16.8096   2
  -4   3  19 31.2905 21.2633   4
   4   3 -19 29.1198 27.3682   3
   4  -3  17 106.154 27.5015   6
  -4   3  17 110.851 29.0082   4
   4   3 -17 111.034 39.2050   3
   4  -3  17 56.0510 21.1311   2
   4   3 -17 52.0847 27.6391   2
   4  -3  15 48.0562 19.7807   6
   4  -3  15 8.03490 12.8596   2
   4   3 -15 58.5516 29.7920   2
  -4   3  15 16.2103 15.6342   5
  -4  -3 -15 47.4110 20.5849   4
  -4   3  15 95.5733 25.5483   4
   4   3 -15 31.4661 27.1116   3
  -4   3  13 760.716 109.462   5
   4   3 -13 930.253 132.926   2
  -4  -3 -13 1136.17 132.893   4
  -4   3  13 982.640 116.897   4
   4   3 -13 1197.09 137.475   3
   4  -3  13 726.088 110.301   6
   4   3 -11 123.551 24.9716   1
   4  -3  11 64.6583 26.3517   1
  -4  -3 -11 73.2701 30.8848   1
   4   3 -11 124.429 37.9117   1
   4  -3  11 102.208 28.0983   6
  -4  -3 -11 125.670 27.6934   5
   4  -3  11 83.7473 26.4274   2
   4   3 -11 138.494 41.7045   2
  -4   3  11 84.1492 26.3944   5
  -4  -3 -11 88.8676 35.1408   4
  -4   3  11 52.5075 21.0440   4
   4   3 -11 54.9647 26.8159   3
   4   3  -9 34.9213 16.2857   1
   4  -3   9 17.8295 10.5737   1
  -4  -3  -9 34.2706 14.1011   1
  -4   3   9 55.0593 23.9443   1
   4  -3   9 22.3200 21.0649   1
   4   3  -9 39.4113 22.6052   1
   4  -3   9 41.1128 19.0528   6
  -4  -3  -9 50.4733 17.6489   5
   4  -3   9 8.44570 16.0628   2
   4   3  -9 14.0530 21.6461   2
  -4   3   9 9.06040 12.3420   5
  -4  -3  -9 15.7810 17.2855   4
  -4   3   9 34.7316 15.1110   4
   4   3  -9 16.4269 14.3273   3
  -4   3   7 73.8128 21.9202   1
  -4  -3  -7 110.821 23.9115   1
  -4  -3  -7 66.5065 30.1658   1
   4   3  -7 108.652 37.0698   1
   4  -3   7 112.373 36.5425   1
  -4   3   7 65.7678 31.5471   1
   4  -3   7 131.449 27.4750   6
  -4  -3  -7 54.0535 19.9714   5
  -4   3   7 113.660 27.8708   5
   4   3  -7 104.215 25.0917   1
  -4   3   7 114.226 27.5736   4
   4   3  -7 87.1318 32.8333   2
   4  -3   7 83.2885 28.5130   2
   4   3  -5 470.223 86.4259   1
  -4   3   5 544.243 81.5820   1
  -4  -3  -5 562.271 89.4107   1
  -4  -3  -5 533.113 72.3408   1
   4  -3   5 480.101 81.6562   1
   4  -3   5 610.447 71.2891   6
  -4  -3  -5 642.251 78.1824   5
   4   3  -5 378.883 77.4196   2
   4   3  -5 524.788 68.1603   3
  -4  -3  -5 911.571 119.303   4
  -4   3   5 635.491 80.0524   4
  -4   3   5 420.751 69.1152   1
   4   3  -5 690.986 79.4995   1
   4  -3   5 564.652 73.0905   1
   4   3  -3 1151.35 138.833   1
   4   3  -3 1211.12 128.169   1
   4  -3   3 1132.25 125.237   1
  -4   3   3 1015.40 121.833   1
  -4   3   3 1049.08 133.064   1
  -4  -3  -3 1033.63 124.499   1
   4  -3   3 1189.36 121.206   6
  -4   3   3 1045.00 122.129   5
  -4  -3  -3 1161.66 130.486   5
   4   3  -3 911.444 131.022   2
  -4   3   3 968.925 131.484   4
   4   3  -3 976.978 113.122   3
   4  -3   3 1144.69 131.935   2
  -4   3   1 99.6416 23.9567   1
  -4   3   1 101.466 26.8518   1
  -4  -3  -1 63.8363 22.7285   1
   4  -3   1 97.3646 20.1016   6
  -4  -3  -1 120.396 27.8583   5
  -4   3   1 83.0756 14.3092   6
   4   3  -1 72.3733 28.7011   6
   4  -3   1 52.5520 26.5016   2
  -4   3   1 107.154 22.3982   5
   4  -3   1 56.0956 27.1394   3
  -4   3   1 98.4078 30.2584   4
   4   3  -1 81.2615 28.2455   1
   4  -3   1 98.1460 23.9932   1
  -4  -3   1 79.8264 22.9658   1
  -4   3  -1 131.785 28.2046   1
  -4   3  -1 96.1240 30.9237   1
  -4   3  -1 90.0301 16.1479   6
   4  -3  -1 67.9110 12.9827   6
  -4  -3   1 117.679 30.1165   5
   4   3   1 70.4561 25.6361   6
   4  -3  -1 87.2304 26.2216   2
   4   3   1 61.4601 23.6892   2
  -4   3  -1 87.3111 19.0457   5
  -4   3  -1 104.196 26.1131   4
  -4  -3   1 119.697 46.3825   4
   4  -3  -1 57.1709 24.5004   3
   4  -3  -1 97.0962 23.0437   1
   4   3   1 59.1407 22.8044   1
   4  -3  -3 1069.01 127.320   1
  -4   3  -3 1226.91 134.503   1
   4   3   3 1118.61 138.200   1
  -4  -3   3 1300.04 134.719   1
  -4   3  -3 1006.46 132.924   1
   4   3   3 1149.75 136.676   6
  -4   3  -3 1163.70 120.102   5
  -4  -3   3 1191.64 140.497   5
   4   3   3 1177.41 136.015   2
  -4   3  -3 1024.15 132.020   4
   4  -3  -3 1029.36 142.877   3
  -4  -3   3 1053.08 115.270   3
   4  -3  -5 499.866 68.1958   1
  -4   3  -5 733.878 80.7868   1
   4   3   5 633.834 83.2212   1
   4  -3  -5 585.959 77.0552   1
  -4  -3   5 521.137 71.9619   1
   4   3   5 661.563 75.8113   1
  -4   3  -5 767.072 81.5155   1
  -4  -3   5 625.376 86.5855   1
   4   3   5 633.702 77.5216   6
  -4   3  -5 426.218 54.0514   5
  -4   3  -5 457.272 53.8517   5
  -4  -3   5 705.495 81.1035   5
   4   3   5 541.093 72.4450   2
  -4   3  -5 504.967 69.8059   4
  -4  -3   5 742.777 101.376   4
   4  -3  -5 428.247 75.4216   3
   4  -3  -5 649.072 79.4519   2
   4  -3  -7 62.9520 22.8532   1
   4   3   7 42.4785 23.4360   1
  -4  -3   7 99.1493 28.2650   6
   4   3   7 131.005 29.7409   6
  -4  -3   7 135.729 30.7783   5
  -4  -3   7 56.0912 25.9937   1
  -4   3  -7 135.933 32.4911   1
  -4  -3   7 67.3971 25.8462   1
  -4   3  -7 117.074 26.3139   1
   4  -3  -7 50.2094 20.4756   1
   4   3   7 95.9259 25.4479   1
   4   3   7 95.9464 25.2280   2
   4  -3  -7 85.3649 27.7550   2
  -4   3  -7 82.2702 23.5550   4
  -4   3  -7 117.661 29.5070   3
   4  -3  -7 56.8092 26.2823   3
   4  -3  -9 22.1415 16.2942   1
   4   3   9 53.1855 24.5834   1
  -4  -3   9 17.4755 13.7719   6
   4   3   9 42.7341 18.3466   6
  -4  -3   9 60.1977 19.9793   5
  -4  -3   9 21.6323 16.8588   1
  -4   3  -9 8.59454 16.4261   1
   4   3   9 23.3704 14.9607   1
  -4  -3   9 58.4046 20.4192   1
   4  -3  -9 29.1599 16.9351   2
   4   3   9 63.6609 19.1212   2
  -4   3  -9 37.7935 14.0234   4
  -4  -3   9 38.4984 16.9676   4
   4  -3  -9 11.0609 9.12108   3
  -4   3  -9 28.8021 13.8916   3
   4  -3 -11 100.064 26.0096   1
   4   3  11 20.4911 19.0129   1
  -4  -3  11 74.2325 23.0444   6
  -4  -3  11 67.3933 24.3478   5
   4   3  11 118.313 24.4438   6
  -4  -3  11 156.730 37.2792   1
  -4  -3  11 55.5928 23.8707   1
   4  -3 -11 28.8328 19.4568   2
   4   3  11 77.9638 20.4355   2
  -4   3 -11 69.6863 18.7199   4
  -4  -3  11 84.9786 22.6579   4
   4  -3 -11 31.5938 22.5338   3
   4   3  13 971.547 108.896   6
  -4  -3  13 1232.66 120.135   6
  -4  -3  13 1109.70 118.951   5
  -4   3 -13 1011.54 109.465   4
   4  -3 -13 1145.27 124.079   3
   4  -3 -13 637.790 109.975   2
   4   3  13 865.843 105.829   2
  -4   3 -13 749.214 105.143   3
  -4  -3  15 30.8436 14.8094   6
   4  -3 -15 32.7986 18.0186   2
   4   3  15 31.6530 13.2559   2
  -4  -3  15 60.4242 20.0468   5
  -4   3 -15 15.2152 11.4677   4
   4  -3 -15 66.4229 20.7555   3
   4   3  17 40.4412 14.9572   6
  -4  -3  17 100.476 23.8020   6
   4  -3 -17 90.1166 26.2337   2
  -4   3 -17 76.4052 18.3618   4
  -4   3 -17 80.9151 19.5924   3
   4  -3 -17 55.1760 19.7400   3
   4   3  19 25.8624 13.9348   6
  -4  -3  19 15.9065 12.4341   6
   4   3  19 36.0433 11.7181   5
  -4  -3  19 9.45297 7.70809   5
  -4   3 -19 41.4772 12.4773   4
   4  -3 -19 8.92022 12.0948   3
  -4   3 -19 24.9465 12.8765   3
   4   3  21 21.8763 11.2444   6
  -4  -3  21 24.7425 15.5576   6
   4   3  21 25.8375 12.4762   5
  -4  -3  21 19.5030 16.7691   5
  -4   3 -21 28.2067 11.5412   4
   4  -3 -21 17.9927 15.4929   3
  -4   3 -21 7.38784 11.4734   3
   4   3  23 158.094 31.2304   6
  -4  -3  23 188.252 37.7792   6
   4   3  23 142.106 26.6236   5
  -4  -3  23 200.301 40.0036   5
  -4   3 -23 170.714 29.0641   4
  -4   3 -23 252.292 40.7956   3
  -4  -3  25 8.70425 11.6112   5
  -4  -3  25 34.1696 16.0400   6
   4   3  25 24.4787 11.5461   6
   4  -3 -25 8.39872 9.20176   3
  -4   3 -25 8.54679 11.4052   3
   4   3  25 14.6064 9.95648   5
   4   3  27 20.6196 9.77565   5
  -4  -3  27-8.04948 6.36508   6
  -4  -3  27 29.7614 14.0008   5
   4   4 -26 249.754 47.9288   3
   4  -4  26 380.928 51.1413   2
   4  -4  24 4626.59 429.143   6
   4   4 -24 4306.19 428.433   2
  -4   4  24 4489.53 435.740   4
   4   4 -24 3878.95 432.094   3
   4  -4  24 3480.17 429.134   2
   4  -4  22 10420.8 910.762   6
  -4   4  22 9110.86 898.271   5
  -4  -4 -22 9840.57 905.552   4
   4   4 -22 10129.6 911.013   2
  -4   4  22 6963.32 906.602   4
   4   4 -22 9736.50 916.761   3
   4  -4  22 7510.31 906.561   2
   4  -4  20 11159.4 1124.38   6
  -4   4  20 10806.9 1112.67   5
   4   4 -20 14063.4 1134.25   2
   4   4 -20 11580.6 1136.73   3
  -4   4  20 9708.13 1123.97   4
   4  -4  20 11635.8 1125.35   2
   4  -4  18 84.5110 30.0133   6
  -4  -4 -18 169.891 33.8778   4
  -4   4  18 195.299 32.0715   5
   4   4 -18 180.793 43.2193   2
   4  -4  18 152.841 35.2215   2
  -4   4  18 143.282 35.9932   4
   4   4 -18 104.279 41.4302   3
  -4   4  16 193.377 35.5157   5
  -4  -4 -16 185.429 42.3767   4
   4   4 -16 189.754 48.7448   2
   4  -4  16 150.562 35.9927   2
  -4   4  16 226.900 42.2281   4
   4   4 -16 230.617 54.8113   3
   4  -4  14 10217.2 997.531   6
  -4   4  14 10381.7 994.055   5
  -4  -4 -14 10517.6 987.353   5
   4   4 -14 10720.4 1020.30   2
  -4  -4 -14 11255.0 1007.60   4
   4   4 -14 9012.79 1011.80   3
  -4   4  14 9240.09 993.875   4
   4  -4  14 8653.33 991.089   2
   4  -4  12 8710.87 903.168   6
  -4  -4 -12 8381.63 895.593   5
  -4   4  12 8766.34 904.186   5
   4   4 -12 9679.92 929.559   2
  -4  -4 -12 12639.7 935.101   4
  -4   4  12 8694.99 902.444   4
   4   4 -12 8377.20 916.637   3
   4  -4  12 9362.10 903.051   2
   4  -4  10 52401.3 5339.26   6
  -4  -4 -10 53969.5 5340.45   5
   4   4 -10 61236.2 5370.37   2
  -4   4  10 55410.2 5341.92   4
   4   4 -10 52059.0 5349.29   3
   4  -4  10 49021.7 5338.88   2
   4  -4   8 707.800 96.3776   6
  -4   4   8 736.466 101.929   5
  -4  -4  -8 805.367 99.8883   5
   4   4  -8 1070.38 123.596   2
   4   4  -8 823.743 99.4265   3
   4  -4   8 873.958 103.176   2
   4  -4   6 548.004 81.5308   1
  -4  -4  -6 645.250 91.4729   1
   4  -4   6 562.398 74.9923   6
  -4   4   6 835.247 86.8892   5
  -4  -4  -6 517.969 76.4542   5
   4   4  -6 632.345 89.6542   2
  -4  -4  -6 968.879 142.700   4
  -4   4   6 653.853 81.3333   4
   4   4  -6 469.307 68.8394   3
   4  -4   6 583.461 81.3700   2
   4   4  -4 5109.04 619.906   1
  -4  -4  -4 6095.35 625.470   1
   4  -4   4 6164.02 618.358   1
  -4   4   4 7295.88 622.902   1
  -4   4   4 6644.36 613.523   5
  -4  -4  -4 6329.10 617.914   5
   4  -4   4 6145.48 609.849   6
   4   4  -4 5203.36 597.835   3
  -4   4   4 6451.34 619.528   4
   4  -4   4 6608.84 621.104   2
   4   4  -2 1720.09 212.993   6
   4  -4   2 1759.80 199.456   6
  -4   4   2 1929.79 201.473   5
  -4   4   2 2407.40 219.185   1
   4   4  -2 2045.23 217.289   2
   4  -4   2 2185.51 218.225   2
   4   4  -2 1584.41 209.744   1
  -4  -4  -2 1944.39 219.152   1
  -4   4   0 85851.1 8415.40   5
   4   4   0 83972.5 8429.97   2
  -4   4   0 83859.3 8429.25   4
  -4  -4   0 103087. 8512.69   4
   4   4   0 94291.4 8434.86   6
   4  -4   0 86064.6 8412.80   6
   4  -4   0 80928.6 8421.48   1
  -4  -4   0 102780. 8439.52   1
   4   4   0 78051.7 8429.41   1
   4  -4  -2 2217.41 201.998   2
  -4   4  -2 1727.47 174.093   5
   4   4   2 1680.04 187.522   2
   4  -4  -2 1689.67 194.290   3
   4  -4  -2 1927.48 187.166   1
   4   4   2 1919.90 193.000   1
  -4  -4   2 1962.56 198.507   1
  -4  -4   4 7263.58 698.207   1
   4  -4  -4 7223.02 683.413   1
   4   4   4 5323.33 684.683   1
  -4   4  -4 5658.66 682.331   1
   4   4   4 7162.05 689.440   6
  -4  -4   4 6308.01 687.169   5
  -4   4  -4 6880.79 683.408   4
  -4  -4   4 8688.28 707.007   4
   4  -4  -4 7408.91 696.086   3
   4  -4  -4 7547.99 698.035   2
  -4  -4   6 717.823 93.7304   1
   4  -4  -6 599.546 80.6568   1
  -4   4  -6 572.022 84.6589   1
   4   4   6 753.273 87.5659   6
  -4  -4   6 721.587 89.5235   5
   4   4   6 674.264 84.9066   2
  -4   4  -6 699.491 82.4219   4
  -4  -4   6 760.517 84.1756   4
   4  -4  -6 491.397 86.9632   3
   4  -4  -6 899.120 102.649   2
  -4   4  -6 475.671 81.0378   3
   4   4   8 940.169 104.352   6
  -4  -4   8 794.394 103.979   6
  -4  -4   8 735.717 102.343   5
   4   4   8 845.395 100.933   2
  -4  -4   8 871.592 91.9073   4
  -4   4  -8 724.736 97.1082   4
   4  -4  -8 794.940 109.423   3
   4  -4  -8 957.667 117.660   2
  -4   4  -8 996.512 105.207   3
  -4  -4  10 51514.5 4903.50   6
   4   4  10 53555.6 4896.23   2
  -4  -4  10 52452.6 4903.38   5
   4  -4 -10 50462.2 4910.04   3
   4  -4 -10 42404.9 4906.73   2
  -4   4 -10 48472.0 4896.53   3
  -4  -4  12 8812.19 785.603   5
   4   4  12 7683.90 774.232   2
  -4   4 -12 7599.92 776.163   4
   4   4  12 6420.60 777.178   6
  -4  -4  12 9200.09 786.546   6
  -4   4 -12 7951.05 776.191   3
   4   4  14 9069.77 921.484   6
  -4  -4  14 9656.56 929.315   6
  -4  -4  14 9156.72 928.884   5
  -4   4 -14 9200.15 921.201   4
   4  -4 -14 8579.43 932.944   3
   4  -4 -14 12430.9 940.225   2
  -4   4 -14 8747.70 920.413   3
   4   4  16 271.485 34.4193   6
  -4  -4  16 262.029 41.4085   6
  -4   4 -16 188.308 31.8098   4
  -4   4 -16 187.840 31.4301   3
   4  -4 -16 163.475 38.2898   3
  -4  -4  16 143.580 34.4649   5
   4   4  18 142.690 25.4081   6
  -4  -4  18 156.967 32.6533   6
  -4  -4  18 117.286 29.7121   5
  -4   4 -18 103.144 22.3692   4
  -4   4 -18 174.356 27.3537   3
   4  -4 -18 153.474 34.4146   3
  -4   4 -20 9767.80 1086.15   4
  -4  -4  20 12163.7 1105.32   5
   4   4  20 10886.7 1087.65   5
   4  -4 -20 11120.6 1102.33   3
  -4   4 -20 13137.6 1094.93   3
  -4  -4  20 11789.3 1099.66   6
   4   4  20 10419.9 1087.98   6
  -4  -4  22 8153.10 904.707   5
   4   4  22 8613.48 889.826   5
   4  -4 -22 8816.25 903.705   3
  -4  -4  22 9558.52 903.523   6
   4   4  22 9846.83 893.811   6
  -4  -4  24 3439.83 411.188   5
   4   4  24 3869.00 399.840   5
  -4  -4  24 4232.59 413.209   6
  -4   4 -24 4476.33 412.538   3
   4   4  26 313.010 42.2994   5
   4  -5  21 101.139 25.8763   6
  -4  -5 -21 77.6545 18.4494   4
  -4   5  21 72.5736 16.5054   5
   4   5 -21 86.0764 23.6344   2
   4  -5  21 66.6473 21.2957   2
  -4   5  21 35.4164 21.4524   4
   4   5 -21 60.9007 24.0444   3
  -4   5  19 451.853 53.6573   5
  -4  -5 -19 354.689 55.4684   4
   4  -5  19 306.458 57.8080   2
   4  -5  19 411.220 62.4016   6
   4   5 -19 332.855 63.6298   3
   4  -5  17 16.9854 15.9887   6
  -4   5  17 23.1846 11.8623   5
  -4  -5 -17 7.84070 8.68581   4
   4   5 -17 21.1587 18.1501   2
   4  -5  17 33.2014 20.1161   2
  -4   5  17 25.4430 17.2274   4
   4   5 -17 11.5918 17.7919   3
   4  -5  15 70.7955 22.2666   6
  -4   5  15 81.0836 21.5001   5
   4   5 -15 87.1833 31.0833   2
   4  -5  15 96.0033 24.1890   2
  -4   5  15 71.7399 22.5255   4
   4   5 -15 126.138 38.1063   3
  -4  -5 -13 174.923 33.3585   5
   4  -5  13 184.871 38.5709   2
  -4   5  13 188.953 37.6287   4
   4  -5  13 204.915 38.8783   6
  -4   5  13 320.632 45.7017   5
  -4  -5 -13 354.349 53.5414   4
  -4  -5 -11 331.337 61.8486   4
  -4   5  11 375.425 54.1358   5
   4   5 -11 285.567 58.1709   2
   4  -5  11 309.932 47.5913   2
  -4  -5 -11 251.622 42.9688   5
   4  -5  11 262.955 43.7786   6
  -4  -5  -9 291.117 47.9607   5
   4   5  -9 261.365 58.1665   2
   4  -5   9 269.991 47.0154   2
  -4  -5  -9 399.888 69.9590   4
  -4   5   9 267.095 49.3909   5
  -4   5   9 311.692 48.5604   4
   4  -5   9 336.439 47.6738   6
  -4  -5  -7 398.953 53.9098   5
   4   5  -7 362.967 60.5474   2
   4  -5   7 271.786 50.1193   2
  -4  -5  -7 403.021 73.4496   4
  -4   5   7 239.638 49.3659   5
  -4   5   7 340.254 51.8212   4
   4  -5   7 329.722 48.6631   6
   4  -5   5 498.711 67.0011   6
  -4   5   5 526.666 73.1649   5
  -4  -5  -5 453.552 68.6863   5
   4   5  -5 581.795 78.9345   2
  -4   5   5 482.721 69.5932   4
   4  -5   5 643.747 77.1292   2
   4  -5   3 634.343 79.0292   1
   4  -5   3 607.969 76.7737   6
  -4   5   3 628.655 79.4210   5
   4   5  -3 626.069 86.5818   6
  -4  -5  -3 600.077 82.5829   5
   4   5  -3 557.102 83.3798   2
  -4  -5  -3 578.316 94.2505   4
  -4   5   3 803.915 86.9112   4
   4  -5   3 621.337 87.3774   2
   4  -5   1 34.4342 12.9873   6
   4   5  -1 60.8700 23.5873   6
   4  -5   1 62.5289 25.6962   2
   4   5  -1 63.8003 21.7371   2
  -4   5   1 55.9592 16.3983   5
  -4  -5  -1 33.0376 24.3495   4
  -4   5   1 77.3612 21.9343   4
   4  -5   1 44.6229 15.1248   1
   4   5   1 43.6387 18.4190   6
  -4  -5   1 92.4338 22.6334   5
   4   5   1 53.3103 18.2410   2
   4  -5  -1 92.4572 31.0062   2
  -4   5  -1 45.2534 13.8284   5
  -4   5  -1 51.3299 17.6237   4
   4  -5  -1 35.7271 15.0362   1
   4  -5  -3 704.868 79.6091   1
   4   5   3 677.518 89.4558   6
  -4  -5   3 573.341 84.9465   5
  -4  -5   3 722.521 85.4543   4
  -4   5  -3 637.372 84.4368   4
   4  -5  -3 763.794 95.0858   3
   4  -5  -3 965.108 112.429   2
  -4  -5   5 478.649 62.6521   4
  -4   5  -5 465.121 64.7122   4
   4  -5  -5 523.041 75.5525   3
   4   5   5 524.237 69.0880   2
   4  -5  -5 581.552 86.0099   2
  -4  -5   5 526.890 70.4065   5
   4  -5  -7 339.299 56.5212   3
   4  -5  -7 220.139 56.6594   2
  -4  -5   7 325.144 51.0339   5
   4   5   7 337.128 49.7138   6
  -4  -5   9 223.312 41.2016   6
   4   5   9 241.038 41.1552   2
  -4  -5   9 276.683 45.4471   5
   4   5   9 224.136 38.7770   6
  -4   5  -9 254.553 38.4817   4
   4  -5  -9 234.488 44.5354   3
  -4   5  -9 268.227 39.3572   3
  -4  -5  11 259.689 42.1501   6
   4   5  11 175.587 34.5753   2
  -4  -5  11 314.489 45.4545   5
   4   5  11 233.117 38.8092   6
  -4   5 -11 203.375 35.7988   4
   4  -5 -11 222.535 45.1747   3
  -4   5 -11 273.046 38.1870   3
  -4  -5  13 273.378 41.0744   6
   4  -5 -13 356.178 49.8211   2
  -4   5 -13 219.176 34.4472   4
   4  -5 -13 252.188 44.0260   3
  -4   5 -13 209.114 33.9479   3
  -4  -5  13 256.090 41.6213   5
   4   5  13 194.412 33.7847   6
   4   5  15 72.3606 17.3396   6
  -4  -5  15 75.2628 21.7854   6
  -4   5 -15 41.1027 14.8630   4
  -4   5 -15 77.4550 16.6095   3
   4  -5 -15 50.9904 19.3649   3
  -4  -5  15 45.1137 18.2999   5
   4   5  17 3.96704 6.10842   6
  -4  -5  17 6.81863 9.04583   6
  -4  -5  17 15.3958 11.7714   5
  -4   5 -17 17.0038 9.76192   4
  -4   5 -17 8.22662 7.06425   3
   4  -5 -17 8.31990 11.0220   3
  -4  -5  19 430.223 60.5381   5
   4   5  19 395.116 49.7194   5
   4   5  19 330.620 46.9917   6
  -4  -5  19 388.199 55.5037   6
  -4   5 -19 429.979 50.9859   3
   4  -5 -19 385.110 59.2653   3
  -4  -5  21 92.0247 26.7330   5
   4   5  21 78.3884 16.5540   6
  -4  -5  21 49.5526 18.0456   6
   4  -5 -21 112.807 27.2592   3
  -4   5 -21 77.9241 18.0402   3
   4   5  21 88.9345 17.2663   5
  -4  -5  23 8.38070 9.07582   5
   4  -6  20 5672.76 575.113   6
  -4  -6 -18 180.403 36.6833   4
  -4   6  18 210.341 32.6750   5
   4   6 -16 39.2733 21.8933   2
   4  -6  16 62.0659 24.0199   2
  -4   6  16 87.8331 23.5423   4
   4  -6  16 122.024 25.9786   6
  -4   6  16 67.5950 20.0142   5
   4  -6  14 4074.76 435.779   6
  -4   6  14 4899.42 440.356   5
  -4  -6 -14 5027.82 451.479   4
   4   6 -14 4488.19 454.161   2
  -4   6  14 4420.89 439.238   4
   4  -6  14 3283.46 435.583   2
  -4   6  12 3913.64 364.382   5
  -4  -6 -12 3601.37 354.944   5
   4   6 -12 2889.83 369.677   2
  -4  -6 -12 3724.30 372.974   4
  -4   6  12 3636.70 358.364   4
   4  -6  12 2966.88 354.908   6
   4  -6  10 17020.7 1838.32   6
  -4   6  10 22156.9 1851.87   5
  -4  -6 -10 19150.1 1839.05   5
   4   6 -10 20548.4 1860.46   2
  -4  -6 -10 16484.2 1852.99   4
  -4   6  10 18066.5 1840.79   4
   4  -6  10 19101.6 1846.29   2
  -4  -6  -8 484.036 61.3996   5
   4  -6   8 427.532 63.0554   2
  -4  -6  -8 430.724 70.5948   4
  -4   6   8 274.340 56.9591   5
  -4   6   8 434.813 58.3767   4
   4  -6   8 395.969 56.5945   6
  -4  -6  -6 126.725 34.0814   4
  -4   6   6 116.442 31.5162   5
   4   6  -6 151.853 34.7786   2
   4  -6   6 113.837 30.0356   2
  -4  -6  -6 175.030 31.5461   5
   4  -6   6 124.947 26.5199   6
  -4   6   4 1762.52 206.052   5
   4   6  -4 1760.09 206.496   6
  -4  -6  -4 1915.88 204.470   5
   4   6  -4 2022.35 209.971   2
  -4  -6  -4 1995.44 215.454   4
  -4   6   4 1800.06 204.425   4
   4  -6   4 2340.65 220.732   2
   4   6  -2 706.892 84.9644   6
  -4  -6  -2 599.609 78.8490   5
   4   6  -2 440.095 76.1971   2
  -4   6   2 650.837 80.4889   4
   4  -6   2 876.965 100.682   2
  -4  -6   0 33352.4 2950.11   4
  -4   6   0 30220.3 2946.59   4
   4   6   0 25981.7 2943.67   2
  -4  -6   0 28017.8 2945.22   5
  -4  -6   2 746.972 81.3907   5
   4   6   2 523.810 75.4259   2
  -4   6  -2 597.746 76.8927   4
   4  -6  -2 500.922 78.8874   3
   4   6   2 628.893 79.8213   6
   4   6   4 2006.42 204.725   6
  -4  -6   4 2127.40 205.179   5
   4   6   4 1807.14 202.460   2
  -4   6  -4 1768.66 199.106   4
   4  -6  -4 1821.28 209.217   3
   4  -6  -4 1800.74 225.504   2
  -4   6  -4 1787.79 200.457   3
   4   6   6 115.873 25.8104   6
  -4   6  -6 98.8454 22.1273   4
   4  -6  -6 66.8580 23.6362   3
  -4   6  -6 116.523 25.3945   3
   4   6   6 143.424 29.2134   2
   4   6   8 435.516 57.6880   6
  -4  -6   8 415.001 59.2977   5
   4   6   8 412.175 59.0987   2
  -4   6  -8 387.408 54.0300   4
   4  -6  -8 533.615 67.7651   3
  -4   6  -8 419.395 56.2270   3
   4   6  10 16858.8 1808.90   6
  -4   6 -10 17869.3 1808.36   4
  -4  -6  10 18426.1 1814.59   5
  -4   6 -10 18808.7 1808.64   3
   4  -6 -10 17734.4 1818.75   3
   4   6  12 4105.78 356.456   6
  -4   6 -12 2949.37 350.817   4
   4  -6 -12 3540.97 363.497   3
  -4   6 -12 3243.90 351.011   3
  -4  -6  12 4045.91 362.059   5
   4   6  14 3583.14 388.065   6
  -4  -6  14 3997.32 395.356   6
  -4   6 -14 3975.96 389.476   4
   4  -6 -14 3979.03 400.659   3
  -4   6 -14 3905.06 387.782   3
  -4  -6  16 135.931 27.8102   5
   4   6  16 116.360 21.2359   6
  -4  -6  16 90.6296 22.8447   6
  -4  -6  18 174.740 35.4275   5
   4  -6 -18 173.276 33.5735   3
   4   6  18 177.865 25.7494   6
  -4  -6  18 101.963 26.6131   6
   4   6  18 162.540 26.0785   5
   4  -7  15 5.51505 8.64542   6
  -4   7  15 32.5451 13.2329   5
  -4  -7 -13 309.275 59.7700   4
  -4   7  13 475.982 60.0366   5
  -4  -7 -11 67.7462 24.0894   4
  -4   7  11 96.5850 26.4576   5
  -4   7  11 93.8784 21.0887   4
   4  -7  11 132.727 30.5044   2
  -4  -7  -9 37.6999 16.5042   4
  -4   7   9 40.6530 17.9347   5
  -4   7   9 38.0717 13.6420   4
   4   7  -9 29.3677 18.6676   2
   4  -7   9 45.1757 19.8470   2
  -4  -7  -7 34.9921 18.5313   4
   4   7  -7 68.1592 24.0977   2
   4  -7   7 9.84713 14.1783   2
  -4   7   7 49.9372 14.5222   4
  -4  -7  -7 80.1485 17.7237   5
  -4  -7  -5 398.595 57.3313   4
   4   7  -5 334.643 52.0258   2
   4  -7   5 347.226 63.7722   2
  -4   7   5 335.460 48.6397   4
   4   7  -5 329.920 49.4442   6
  -4  -7  -5 339.110 49.3777   5
  -4  -7  -3 404.023 60.9256   5
   4  -7   3 452.691 80.2180   2
   4   7  -3 459.642 63.3000   2
  -4  -7  -3 450.885 64.8212   4
  -4   7   3 510.881 62.7587   4
   4   7  -3 512.706 65.0179   6
  -4   7   1 40.7398 14.1806   4
  -4  -7  -1 22.6914 12.4024   5
   4   7  -1 6.47135 8.78348   6
   4  -7   1 45.3700 28.3243   2
   4   7  -1 5.91147 8.06548   2
  -4   7  -1 16.9613 10.6128   4
   4   7   1 6.36874 6.94706   6
   4  -7  -1 16.5752 21.9197   2
   4   7   1 5.75675 8.84200   2
  -4  -7   3 407.486 58.2916   5
   4  -7  -3 524.899 88.7110   2
   4   7   3 394.175 58.3785   2
  -4   7  -3 475.217 59.2845   4
   4   7   3 422.937 59.0869   6
  -4   7  -3 523.724 61.9566   3
   4   7   5 306.146 46.8815   6
  -4  -7   5 328.873 48.1638   5
  -4   7  -5 412.397 48.7737   3
   4   7   5 223.669 44.8051   2
   4  -7  -5 451.553 77.5691   2
   4   7   7 25.1903 12.7454   6
  -4  -7   7 84.9916 18.7333   5
   4  -7  -7 49.9647 20.0013   3
  -4   7  -7 26.6563 12.3522   4
  -4   7  -7 31.9664 11.6666   3
   4  -7  -7 89.2017 32.4620   2
   4   7   9 72.5464 16.3395   6
  -4  -7   9 50.9377 15.8557   5
  -4   7  -9 55.9600 12.9313   3
  -4   7  -9 46.8703 12.8493   4
   4  -7  -9 27.7932 14.0110   3
  -4  -7  11 103.640 24.5649   5
  -4   7 -11 141.350 22.2735   3
   4  -7 -11 122.057 27.3553   3
  -4  -7  13 368.567 51.4141   5
  -4  -7  15 43.6670 14.8921   5
   4   8  -4 1597.68 173.395   2
   4  -8   2 554.833 93.1711   2
  -4   8   2 478.989 60.8104   4
   4   8   0 11606.8 1208.97   2
   4  -8   0 10516.0 1245.47   2
  -4   8   0 13328.9 1210.48   4
   4  -8  -2 562.613 88.7610   2
   4   8   2 328.628 51.7287   2
  -4   8  -2 464.235 54.4618   4
   4  -8  -4 2045.55 202.021   2
  -4   8  -4 1487.71 162.006   4
   5   0   0 4.86379 8.29466   6
  -5   0   0-7.62343 10.0704   5
  -5   0   0-10.7377 16.3785   1
  -5   0   0-11.0840 11.9549   1
   5   0   0-10.5596 16.1068   1
   5   0   0 8.26519 10.9181   2
  -5   0   0 7.84155 10.3585   4
   5   0   0-8.03794 13.7076   3
   5   0   0-10.9210 11.7791   1
   5   0   2 9.94347 12.5761   6
   5   0  -2 4.75855 9.60234   6
  -5   0   2-8.46356 11.1805   5
   5   0  -2 11.2432 17.1498   1
  -5   0   2 11.1903 14.7822   1
   5   0  -2-11.1252 11.9996   1
  -5   0  -2-11.3639 12.2571   1
  -5   0   2-11.2244 12.1066   1
   5   0   2-10.6991 14.1335   1
  -5   0  -2-10.5332 11.3611   1
   5   0   2 7.84542 11.9672   2
  -5   0  -2-7.82235 11.9320   4
   5   0  -2-8.85391 9.55000   3
   5   0   2-10.8915 11.7475   1
  -5   0  -4-5.86467 6.32944   3
   5   0  -4-9.46213 10.2080   3
  -5   0   4 17.1370 13.0716   5
  -5   0  -4 6.87392 5.24732   5
   5   0  -4-4.59190 7.00774   6
   5   0   4-11.4155 15.0812   1
   5   0  -4-11.8542 12.7875   1
  -5   0  -4 12.3497 21.0618   1
  -5   0   4-12.0310 12.9782   1
  -5   0  -4 10.4315 17.7909   1
  -5   0   4 10.5427 13.9283   1
   5   0   4-7.63883 13.0289   2
   5   0  -4-9.37925 14.3081   2
  -5   0   4-7.75834 10.2510   4
  -5   0  -4-7.60160 10.0440   4
   5   0   4 10.8578 11.7130   1
   5   0  -4-10.4275 11.2490   1
   5   0   6-10.8958 11.7520   1
   5   0  -6-11.5233 15.2219   1
   5   0   6 6.01976 9.18226   6
   5   0  -6-4.63406 9.99645   6
  -5   0   6-8.52642 13.0056   5
  -5   0  -6-6.28201 6.77584   5
   5   0  -6-12.7753 16.8759   1
  -5   0  -6 12.7447 13.7461   1
  -5   0  -6-10.4293 11.2489   1
   5   0   6-12.3323 16.2907   1
  -5   0   6 10.8033 14.2709   1
   5   0  -6 9.90370 15.1064   2
  -5   0   6 7.43576 12.6808   4
  -5   0  -6-7.36986 9.73553   4
   5   0  -6 9.76146 16.6469   3
  -5   0  -6 5.16421 7.87732   3
   5   0   8 10.0424 7.66174   1
   5   0   8 20.2245 11.4985   6
  -5   0   8-8.46943 12.9202   5
  -5   0  -8-5.66772 7.48975   5
  -5   0   8-13.0004 17.1743   1
  -5   0  -8-9.56803 10.3218   1
  -5   0  -8-12.2277 9.32785   1
   5   0  -8 12.7225 13.7236   1
   5   0   8-12.5351 13.5215   1
  -5   0   8 10.9171 11.7766   1
   5   0   8-7.09889 9.37969   2
   5   0  -8 9.88650 13.0614   2
  -5   0   8 7.26284 11.0801   4
  -5   0  -8 4.83085 6.38478   3
   5   0 -10 9.71826 12.8376   1
   5   0  10 7.57991 12.9266   6
   5   0 -10 4.45655 8.32567   6
  -5   0  10 8.62456 11.3929   5
  -5   0  10-9.44528 14.4072   1
  -5   0 -10-8.68470 16.2242   1
  -5   0 -10-11.3303 17.2825   1
  -5   0  10 12.7598 13.7624   1
   5   0 -10-11.8017 15.5897   1
   5   0  10 6.81336 9.00046   2
   5   0 -10 20.2396 15.4360   2
  -5   0 -10-6.73378 8.89535   4
  -5   0 -10-4.83988 6.39369   3
   5   0 -12 8.62448 11.3926   1
   5   0  12 8.23817 8.88538   1
   5   0  12-8.18573 12.4858   6
  -5   0 -12-4.40538 6.71961   5
  -5   0  12 8.98377 11.8672   5
  -5   0  12-8.70340 9.38715   1
  -5   0 -12 8.29198 12.6479   1
   5   0  12 11.0171 14.5532   1
  -5   0 -12-10.7685 11.6145   1
   5   0 -12 10.6296 16.2135   1
  -5   0  12 12.2415 18.6722   1
   5   0 -12 10.2364 11.0405   2
   5   0  12 6.49999 11.0848   2
  -5   0  12 7.28966 9.62937   4
  -5   0 -12-6.50109 9.91622   4
  -5   0 -12-6.00722 7.93531   3
   5   0 -12-9.03715 9.74712   3
   5   0 -14 23.5675 14.6767   1
   5   0  14 7.83188 11.9474   1
  -5   0 -14 10.5931 16.1588   1
  -5   0 -14 7.62098 8.22162   1
  -5   0  14 7.93798 10.4873   1
   5   0  14-10.1270 13.3785   1
  -5   0  14 11.6616 15.4056   1
   5   0 -14-10.0502 7.66695   1
   5   0  14 8.87681 15.1392   6
  -5   0  14-9.36020 12.3658   5
   5   0 -14 10.1166 15.4320   2
   5   0  14 6.29879 10.7432   2
  -5   0  14 7.48532 9.88943   4
  -5   0 -14-6.54663 9.98727   4
   5   0 -14-9.07526 9.78984   3
  -5   0 -14-8.52447 14.5383   3
   5   0  16 7.70216 10.1803   1
  -5   0 -16-10.6481 14.0701   1
   5   0  16 9.84898 10.6285   1
  -5   0  16 7.69888 10.1760   1
   5   0 -16-9.94286 10.7297   1
   5   0  16-9.23760 9.96951   6
   5   0  16 3.89994 9.41219   5
  -5   0  16 9.73194 12.8603   5
  -5   0 -16 13.2924 10.1436   4
   5   0 -16-9.83393 15.0040   3
   5   0  18-8.07871 10.6753   6
  -5   0  18 9.66184 14.7400   5
   5   0 -18-8.98283 16.7833   2
  -5   0 -18-6.79624 10.3702   4
  -5   0  18-7.88037 10.4134   4
   5   0 -18 10.2249 13.5096   3
  -5   0  20-9.17082 9.89129   5
   5   0 -20 8.09277 12.3440   2
   5   0  20-5.21340 9.73927   2
  -5   0 -20-12.1305 9.25139   3
   5   0 -20 10.3822 11.1979   3
  -5   0  20-7.93512 12.1036   4
  -5   0 -20 6.92436 12.9356   4
   5   0  22-5.83010 8.91232   6
  -5   0  22-8.25348 10.9185   5
   5   0 -22-7.17940 10.9668   2
  -5   0 -22-7.64755 10.1194   4
  -5   0 -22 10.2162 11.0346   3
   5   0 -22-10.6477 11.4994   3
  -5   0  24 7.17521 7.74556   5
   5   0  24-4.88128 5.27453   6
  -5   0 -24-8.69645 11.4922   3
   5   0 -24-10.2481 15.6348   3
   5   0 -26-9.21545 9.97155   3
  -5   0 -26-7.54868 5.81235   4
  -5   1  25 4013.63 378.786   5
  -5  -1 -25 3784.03 384.554   4
   5   1 -25 3943.22 393.794   3
   5  -1  25 3356.37 370.669   6
   5   1 -25 3759.01 376.524   2
   5  -1  23 348.018 44.9201   6
  -5   1  23 383.435 52.7396   5
   5   1 -23 306.382 48.3387   2
   5  -1  23 289.093 44.7290   2
  -5  -1 -23 285.158 51.4351   4
  -5   1  23 266.124 50.1534   4
   5   1 -23 192.701 50.7469   3
   5  -1  21 258.096 41.5788   6
  -5   1  21 357.267 51.6701   5
   5   1 -21 355.213 49.2514   2
   5  -1  21 242.675 41.8381   2
  -5   1  21 284.645 48.6899   4
  -5  -1 -21 277.475 49.2951   4
   5   1 -21 234.611 55.3011   3
   5  -1  19 8263.00 840.667   6
  -5   1  19 8541.37 851.674   5
  -5  -1 -19 9806.62 854.037   4
   5   1 -19 7731.52 845.629   2
   5   1 -19 9469.33 867.696   3
  -5  -1 -19 7612.28 849.155   3
   5  -1  19 8370.22 840.851   2
   5  -1  17 11044.4 1178.73   6
  -5   1  17 12070.4 1188.55   5
   5   1 -17 9714.68 1181.24   2
  -5   1  17 12276.1 1187.91   4
  -5  -1 -17 13381.1 1185.40   4
   5   1 -17 12132.0 1195.01   3
  -5  -1 -17 12232.3 1190.81   3
   5  -1  17 12858.1 1180.14   2
  -5  -1 -15 24200.8 2316.68   1
   5  -1  15 26486.2 2323.55   6
  -5   1  15 27959.2 2332.66   5
   5   1 -15 17773.5 2317.33   2
  -5   1  15 25336.9 2323.44   4
  -5  -1 -15 28118.4 2323.94   4
  -5  -1 -15 20105.2 2325.56   3
   5   1 -15 24869.5 2329.06   3
   5   1 -15 21268.2 2315.74   1
   5  -1  15 22523.2 2315.29   1
   5  -1  13 907.892 137.421   1
  -5  -1 -13 1187.20 130.791   1
   5  -1  13 1244.50 131.885   2
  -5  -1 -13 1316.35 127.300   5
   5   1 -13 865.716 130.972   2
  -5  -1 -13 1234.00 131.979   4
   5   1 -13 1073.71 135.085   3
  -5  -1 -13 781.753 134.861   3
  -5  -1 -13 1031.40 140.429   1
   5   1 -13 741.286 132.480   1
  -5   1  13 1039.84 126.766   1
   5   1 -13 1132.46 129.259   1
   5  -1  11 163.802 41.3339   1
  -5   1  11 200.494 43.1746   1
   5  -1  11 311.270 60.0073   1
  -5  -1 -11 266.978 53.4923   1
  -5   1  11 235.606 59.9660   1
   5   1 -11 256.772 55.3768   1
   5  -1  11 381.301 59.8791   6
  -5  -1 -11 272.286 44.1238   5
   5   1 -11 301.456 53.2987   2
  -5   1  11 327.317 53.2958   5
  -5   1  11 324.360 49.8019   4
  -5  -1 -11 351.909 49.1848   4
   5  -1  11 423.494 52.4128   2
   5   1 -11 204.306 45.0333   3
  -5  -1 -11 236.111 48.0557   3
  -5  -1  -9 11135.2 1221.81   1
  -5   1   9 11426.4 1207.83   1
   5   1  -9 11722.4 1225.53   1
   5   1  -9 13204.9 1215.16   1
   5  -1   9 11713.1 1210.52   1
   5  -1   9 12047.5 1224.47   1
  -5  -1  -9 13665.4 1213.37   1
   5   1  -9 11179.3 1204.42   6
   5  -1   9 12075.7 1225.99   6
  -5   1   9 12584.0 1213.12   5
  -5  -1  -9 11768.7 1204.03   5
   5   1  -9 11622.5 1213.60   2
  -5   1   9 11256.9 1208.96   4
  -5  -1  -9 15553.1 1206.96   3
   5   1  -9 10617.3 1207.64   3
   5  -1   9 12839.6 1208.56   2
   5   1  -7 7007.82 666.084   1
   5   1  -7 7758.00 657.767   1
   5  -1   7 6545.73 647.906   1
  -5   1   7 7136.68 664.245   1
  -5  -1  -7 6910.00 650.758   1
   5   1  -7 6062.71 640.228   6
   5  -1   7 4323.72 650.719   6
  -5   1   7 7324.27 647.410   5
  -5  -1  -7 6023.06 639.711   5
   5   1  -7 6307.54 647.258   2
  -5   1   7 6698.95 644.004   4
  -5  -1  -7 6675.48 640.515   4
   5   1  -7 5734.58 641.390   3
   5  -1   7 5536.44 639.781   2
  -5  -1  -5 80675.7 7795.28   1
   5   1  -5 82157.2 7783.86   1
   5  -1   5 76637.1 7782.80   1
  -5   1   5 81815.1 7782.27   1
  -5   1   5 86606.1 7794.93   1
  -5  -1  -5 87561.4 7786.08   1
   5  -1   5 66968.1 7791.95   6
   5   1  -5 86375.3 7776.20   6
  -5   1   5 72086.0 7776.08   5
   5   1  -5 82833.9 7782.53   2
  -5  -1  -5 69872.1 7773.10   4
   5   1  -5 81332.1 7779.09   3
   5  -1   5 83773.9 7777.38   2
  -5  -1  -5 79984.3 7763.41   3
   5   1  -3 2136.57 261.215   1
  -5  -1  -3 2140.37 262.851   1
   5   1  -3 2024.83 250.333   1
  -5   1   3 2118.41 252.642   1
   5  -1   3 2268.65 256.704   1
  -5   1   3 2665.30 266.444   1
  -5  -1  -3 2616.59 259.036   1
   5   1  -3 2271.71 248.915   6
   5  -1   3 2752.75 273.609   6
  -5   1   3 2569.06 253.415   5
  -5  -1  -3 2127.89 249.766   5
   5   1  -3 2201.35 253.100   2
  -5   1   3 2219.01 251.405   4
  -5  -1  -3 2732.26 251.145   4
   5   1  -3 2221.32 248.629   3
   5  -1   3 2404.46 251.211   2
  -5  -1  -3 2341.43 240.654   3
   5   1  -1 2475.99 313.446   1
  -5  -1  -1 2832.62 316.780   1
  -5   1   1 2665.99 311.855   1
   5  -1   1 2795.44 310.799   1
  -5   1   1 2863.30 313.997   1
   5  -1   1 2112.83 307.490   1
   5   1  -1 2717.74 311.336   1
  -5  -1  -1 2925.52 312.270   1
   5  -1   1 4003.44 325.682   6
  -5   1   1 3004.43 304.795   5
  -5  -1  -1 3295.62 310.350   5
   5   1  -1 2857.61 309.903   2
  -5  -1  -1 3181.43 306.301   4
  -5   1   1 3777.36 315.220   4
   5   1  -1 2662.38 300.345   3
   5  -1   1 2474.73 307.299   3
   5  -1   1 2792.67 307.534   2
   5   1   1 2374.74 315.748   1
  -5   1  -1 2767.60 317.789   1
  -5  -1   1 2538.60 318.699   1
  -5  -1   1 2891.08 315.622   1
   5   1   1 2294.44 310.017   1
   5  -1  -1 2501.77 316.150   1
  -5   1  -1 2927.40 319.012   1
   5   1   1 3421.76 310.352   6
   5  -1  -1 3872.63 323.003   6
  -5  -1   1 2885.28 312.822   5
  -5   1  -1 3173.35 308.341   5
   5   1   1 2937.92 315.523   2
  -5   1  -1 3054.17 314.376   4
  -5  -1   1 3386.49 310.432   4
   5  -1  -1 3005.67 317.936   3
   5  -1  -1 2632.72 309.930   2
  -5   1  -3 2315.61 255.767   1
  -5  -1   3 2209.03 254.646   1
   5   1   3 2238.10 255.587   1
  -5  -1   3 2479.77 255.426   1
   5   1   3 2054.33 249.102   1
  -5   1  -3 2378.65 254.175   1
   5   1   3 2426.82 242.474   6
   5  -1  -3 1860.53 228.347   6
   5  -1  -3 2267.43 240.919   6
  -5   1  -3 2100.13 238.283   5
  -5  -1   3 2574.35 253.667   5
   5   1   3 2676.89 251.018   2
  -5   1  -3 3000.68 253.239   4
  -5  -1   3 2546.31 245.152   4
   5  -1  -3 2332.83 254.781   3
   5  -1  -3 2053.63 245.296   2
   5  -1  -5 82405.5 7693.53   1
   5  -1  -5 81353.4 7694.68   1
  -5  -1   5 79141.5 7696.14   1
   5   1   5 84786.6 7693.33   1
   5   1   5 72980.6 7675.01   6
   5  -1  -5 73739.5 7662.20   6
   5  -1  -5 104840. 7674.60   6
  -5   1  -5 79305.6 7676.54   5
  -5  -1   5 66825.5 7677.13   4
   5  -1  -5 75218.0 7690.95   3
   5  -1  -5 85771.8 7686.22   2
   5   1   5 85434.0 7682.28   2
  -5   1  -5 72429.0 7679.70   3
  -5  -1   7 6413.65 656.526   1
  -5   1  -7 6681.86 652.302   1
   5  -1  -7 6774.11 652.766   1
   5  -1  -7 6438.16 655.306   1
   5   1   7 5951.24 651.018   1
   5   1   7 7798.37 657.755   1
  -5  -1   7 6910.54 654.617   1
  -5   1  -7 6145.50 646.120   1
   5   1   7 5947.03 632.402   6
  -5  -1   7 7687.01 647.364   5
  -5   1  -7 6182.39 629.948   5
  -5  -1   7 6531.63 637.371   4
  -5   1  -7 5588.55 639.250   4
   5  -1  -7 5621.98 645.592   3
   5   1   7 5988.71 637.074   2
  -5   1  -9 11752.2 1192.75   1
  -5  -1   9 12000.9 1196.48   1
   5  -1  -9 13000.1 1198.08   1
   5  -1  -9 12591.1 1193.81   1
   5   1   9 10340.4 1190.91   1
   5   1   9 13509.1 1199.72   1
  -5  -1   9 11401.3 1194.91   1
  -5   1  -9 11444.7 1188.05   1
   5   1   9 12581.0 1179.34   6
  -5   1  -9 10584.0 1170.55   5
   5  -1  -9 13082.5 1192.38   2
  -5  -1   9 12839.7 1182.62   4
   5  -1  -9 11408.1 1190.37   3
   5   1   9 12679.5 1182.96   2
   5  -1 -11 168.971 46.0290   1
   5   1  11 189.427 46.0687   1
   5   1  11 310.825 43.8104   6
  -5  -1  11 332.963 50.0808   5
  -5   1 -11 261.688 36.1681   5
  -5  -1  11 228.535 49.9220   1
  -5   1 -11 176.431 43.7223   1
  -5   1 -11 282.005 49.8221   1
   5   1  11 169.009 47.8787   1
   5  -1 -11 329.366 54.7220   1
  -5  -1  11 269.419 52.7932   1
   5   1  11 254.416 42.8043   2
   5  -1 -11 312.763 54.6317   2
  -5  -1  11 336.728 48.5323   4
  -5   1 -11 264.937 43.3160   4
  -5   1 -11 289.756 41.4225   3
   5  -1 -11 387.113 57.2324   3
  -5   1 -13 1018.63 139.499   1
   5  -1 -13 1112.45 141.691   1
  -5  -1  13 1159.11 141.812   1
   5   1  13 1065.03 139.909   1
  -5  -1  13 1136.13 145.404   1
  -5  -1  13 1084.37 132.121   6
   5   1  13 1466.09 139.261   6
  -5  -1  13 1241.14 141.544   5
   5  -1 -13 1160.55 144.972   2
  -5   1 -13 1287.74 133.788   4
   5  -1 -13 1029.72 137.975   3
   5   1  13 1069.20 130.943   2
  -5   1 -13 1213.84 131.171   3
  -5   1 -15 23176.6 2318.06   1
  -5  -1  15 23830.7 2318.78   1
   5   1  15 21439.9 2317.02   1
  -5  -1  15 17236.0 2320.31   1
  -5  -1  15 22540.4 2308.81   6
  -5  -1  15 28374.0 2322.52   5
  -5   1 -15 24988.9 2309.04   4
  -5  -1  15 25867.7 2314.14   4
   5  -1 -15 20723.7 2315.28   3
  -5   1 -15 27222.9 2313.42   3
   5   1  15 22532.9 2306.71   2
  -5  -1  17 10933.7 1158.75   6
   5   1  17 12769.4 1166.32   6
   5   1  17 10959.3 1152.70   5
   5  -1 -17 10685.5 1167.76   2
  -5   1 -17 11240.8 1158.38   4
  -5  -1  17 11633.0 1161.60   4
   5  -1 -17 10788.3 1165.62   3
   5   1  17 12152.2 1156.97   2
   5   1  19 5950.52 850.499   6
  -5  -1  19 8572.62 861.483   5
   5   1  19 9799.22 847.952   5
   5  -1 -19 9812.12 863.053   2
  -5   1 -19 8845.84 850.907   4
  -5   1 -19 11086.7 874.038   3
   5  -1 -19 9094.27 862.665   3
   5   1  19 7541.97 845.628   2
   5   1  21 176.598 44.3176   6
   5  -1 -21 370.406 53.4441   2
  -5  -1  21 298.736 50.4527   5
  -5   1 -21 332.659 46.9523   4
  -5   1 -21 336.220 60.7598   3
   5  -1 -21 371.107 55.0453   3
   5   1  23 342.650 48.5503   6
  -5   1 -23 278.711 44.0231   4
   5  -1 -23 221.780 48.3718   3
  -5  -1  23 289.282 50.0868   5
  -5   1 -25 3345.38 342.412   4
  -5   1 -25 3415.12 352.978   3
   5  -1 -25 2387.24 342.363   3
   5   1  25 3590.06 341.253   6
  -5  -1  25 3712.89 346.730   5
  -5   1 -27 6619.13 544.304   3
  -5   1 -27 4457.96 529.890   4
   5   2 -26-10.3441 7.88903   3
   5   2 -26 5.15527 7.86345   2
   5  -2  24 4.45196 6.80772   6
  -5   2  24 5.47734 7.25139   5
  -5  -2 -24 7.48462 9.89863   4
   5  -2  24-5.91496 10.0986   2
  -5   2  24 26.3029 17.6979   4
   5   2 -24-12.5670 9.59644   3
   5  -2  22 58.7953 16.2224   6
  -5   2  22 45.1983 16.3796   5
   5   2 -22 67.7101 19.2992   2
   5  -2  22 40.5721 16.7276   2
  -5  -2 -22 52.7390 22.8061   4
  -5   2  22 48.3858 22.7161   4
   5   2 -22 42.4841 24.6784   3
   5  -2  20 5.63422 7.44566   6
  -5   2  20 15.0797 11.5026   5
   5   2 -20-7.87863 8.50026   2
   5  -2  20-6.07332 9.26619   2
  -5  -2 -20 9.90255 10.6826   4
  -5   2  20-10.0058 13.2190   4
   5   2 -20-14.3636 15.4935   3
   5  -2  18-6.25148 8.28627   6
  -5   2  18 16.8441 14.3789   5
  -5  -2 -18 10.1263 15.4610   4
  -5   2  18 9.78811 14.9456   4
   5   2 -18 13.0974 22.3463   3
   5   2 -18 17.7048 13.5201   2
   5  -2  18 6.43968 9.84635   2
   5  -2  16 21.6949 13.6369   6
  -5   2  16 18.2876 18.5438   5
   5   2 -16 9.78473 16.7897   2
   5  -2  16 27.8997 13.1620   2
  -5  -2 -16 29.7908 17.0364   4
   5   2 -16-11.1111 12.1273   3
  -5  -2 -14 5.54176 9.50006   5
   5  -2  14 14.4717 12.3776   2
  -5   2  14 9.49797 14.5197   5
  -5   2  14 8.78257 11.6417   4
  -5  -2 -14 8.85301 13.5383   4
   5   2 -14 18.7874 16.0488   3
   5   2 -12 49.6747 17.0893   1
   5  -2  12 80.9997 24.2547   6
  -5  -2 -12 64.1169 18.2697   5
   5  -2  12 36.3111 18.1574   2
   5   2 -12 51.5495 21.3474   2
  -5   2  12 9.12879 24.5884   5
  -5   2  12 41.3241 17.3507   4
  -5  -2 -12 66.4814 20.6061   4
   5   2 -12 40.4036 16.9940   3
   5   2 -10 42.3833 17.4707   1
  -5  -2 -10 13.5696 15.1391   1
  -5  -2 -10 27.1722 21.0817   1
   5  -2  10 25.9528 24.5488   1
   5   2 -10 13.5090 15.0760   1
   5  -2  10 19.5192 15.3817   6
  -5  -2 -10 65.2644 19.6626   5
   5   2 -10 10.1235 13.9220   2
  -5   2  10 63.8089 18.6554   4
  -5  -2 -10 56.4471 22.5095   4
   5   2 -10 22.5809 13.4074   3
  -5  -2  -8 29.9903 14.2023   1
  -5  -2  -8 56.8992 30.7746   1
   5   2  -8 42.3595 24.1938   1
  -5   2   8 25.8842 19.8803   1
  -5   2   8 13.8625 12.0518   1
   5  -2   8 9.88026 17.0126   6
  -5  -2  -8 28.6015 15.6024   5
   5  -2   8 22.1398 17.0479   2
   5   2  -8 28.7161 22.0264   2
  -5   2   8 39.0703 17.0191   5
  -5  -2  -8 15.6876 16.0009   4
   5   2  -8 7.97956 13.8096   1
   5  -2   6 52.5746 20.2044   1
   5   2  -6 35.0047 18.0638   1
   5   2  -6 41.5043 23.8982   1
  -5  -2  -6 48.9469 19.0490   1
  -5  -2  -6 41.9195 28.4508   1
  -5   2   6 12.3308 19.1896   1
  -5   2   6 58.9063 19.8221   1
   5  -2   6 12.5924 17.0640   1
   5  -2   6 26.6752 17.0414   6
  -5  -2  -6 36.4852 17.1238   5
  -5   2   6 16.1959 12.9251   4
  -5  -2  -6 60.7346 19.5768   4
   5   2  -6 38.3470 15.8768   3
   5  -2   4 7.89435 12.0726   1
   5   2  -4 8.10283 10.7386   1
   5  -2   4 46.9751 25.3476   1
  -5   2   4 11.7164 25.2885   1
  -5  -2  -4 26.0095 17.2007   1
  -5  -2  -4 8.14064 12.4473   1
  -5   2   4 7.33343 12.5362   1
   5  -2   4 6.84404 12.8149   6
   5   2  -4 8.63655 11.4415   6
  -5  -2  -4 15.2319 10.0977   5
   5  -2   4-7.18157 10.9885   2
   5   2  -4 8.80647 13.4606   2
  -5   2   4 7.07381 9.38444   5
  -5   2   4 8.16934 12.4910   4
  -5  -2  -4 7.36855 12.5959   4
   5   2  -4 11.3796 10.6646   3
   5  -2   2-4.58346 6.99136   6
  -5  -2  -2 8.32449 10.9964   5
   5   2  -2-8.44770 11.1592   6
  -5   2   2 6.74995 13.6201   5
   5  -2   2-10.9572 11.8181   1
  -5   2   2-10.6751 11.5139   1
  -5  -2  -2 12.1763 16.0844   1
  -5   2   2-7.94102 8.56498   1
  -5  -2  -2 8.21183 10.8476   1
   5   2  -2-8.43961 11.1485   2
   5  -2   2 7.23294 9.55453   2
   5   2  -2 4.04356 5.34157   3
  -5   2   2-8.33285 12.7103   4
  -5  -2  -2-7.15797 13.3720   4
   5  -2   2 10.1988 15.5565   3
   5   2  -2-11.6116 15.3386   1
   5  -2   2 7.96182 13.5778   1
   5   2   0 145.936 36.9989   1
   5  -2   0 79.1730 24.4297   1
   5  -2   0 106.932 18.4116   6
  -5  -2   0 137.221 35.2475   5
  -5   2   0 186.441 29.5486   5
   5   2   0 90.9513 28.9584   6
  -5  -2   0 66.1575 25.2971   1
   5  -2   0 99.4006 32.3293   1
  -5   2   0 170.590 33.7405   1
  -5  -2   0 121.421 36.3782   1
  -5   2   0 158.331 36.7984   1
   5   2   0 146.181 32.8919   2
   5  -2   0 96.1870 26.9785   2
  -5   2   0 97.7373 26.4879   4
   5  -2   0 92.1802 32.2194   3
  -5  -2   0 84.1631 24.6826   4
  -5  -2   0 94.8140 60.9726   3
  -5   2  -2 4.69993 7.17067   5
   5   2   2 7.52933 16.2425   6
  -5  -2   2 17.4046 11.4965   1
  -5   2  -2-9.11100 9.82808   1
  -5   2  -2-10.1263 17.2697   1
  -5  -2   2-12.0204 12.9658   1
   5   2   2 8.10220 10.7039   2
   5  -2  -2 7.64927 14.2907   2
  -5   2  -2-7.99732 10.5654   4
  -5  -2   2 6.95175 10.6048   4
   5  -2  -2-10.6408 8.11687   3
   5  -2  -2-7.93252 13.5287   1
   5   2   2 22.2054 18.9347   1
   5  -2  -2-9.86555 10.6418   1
   5   2   4 7.01785 10.7562   6
  -5   2  -4 3.96547 8.61869   5
  -5  -2   4 9.23785 14.1300   5
   5  -2  -4-7.88229 10.4654   1
  -5   2  -4 10.2159 15.6180   1
  -5  -2   4 27.9074 15.8990   1
  -5   2  -4 9.84458 10.6702   1
  -5  -2   4-11.9287 15.7925   1
   5  -2  -4 31.6860 16.0187   2
   5   2   4 7.72348 13.2134   2
  -5   2  -4 23.3439 13.3116   4
  -5  -2   4 6.97931 7.60104   4
   5  -2  -4 21.4303 14.1935   3
   5   2   4 11.1185 16.9919   1
   5  -2  -4-10.6181 14.0657   1
  -5   2  -6 15.6281 16.1923   3
  -5   2  -6 28.7642 10.1344   5
  -5  -2   6 44.8954 18.4892   5
   5   2   6 39.9354 17.2346   6
   5   2   6 83.6098 23.7859   1
  -5   2  -6 39.7274 23.0208   1
   5  -2  -6 42.3118 17.4687   1
  -5   2  -6 59.4195 24.1668   1
  -5  -2   6 9.78201 25.0162   1
  -5  -2   6 12.7340 22.0266   1
   5  -2  -6 33.0524 19.2617   2
   5   2   6 36.7103 18.0867   2
   5  -2  -6 52.8085 24.4444   3
  -5  -2   6 62.3625 20.7964   4
   5   2   6 11.4020 17.7779   1
   5  -2  -6 11.4046 15.5094   1
   5  -2  -8 10.3534 15.9082   1
   5   2   8 42.3215 17.3589   6
  -5  -2   8 17.3796 13.3927   5
  -5  -2   8 9.96078 15.3138   1
  -5   2  -8 9.31472 12.4529   1
  -5   2  -8 9.20058 17.2944   1
   5  -2  -8 8.85746 11.8564   1
   5   2   8 9.62406 10.5558   1
  -5  -2   8 25.0748 19.2194   1
   5  -2  -8 26.4015 19.0804   2
  -5   2  -8 20.0549 11.5604   4
  -5  -2   8 41.1059 16.6336   4
   5  -2  -8 20.7674 17.8114   3
  -5   2  -8-6.73255 10.4467   3
   5  -2 -10 30.0964 17.3552   3
  -5   2 -10 58.3472 18.0370   3
  -5  -2  10 8.24724 12.9134   5
  -5  -2  10 11.3562 17.5657   1
  -5  -2  10 19.3977 19.7865   1
   5   2  10 27.8450 18.9543   1
   5  -2 -10 9.13752 17.3174   2
   5   2  10 17.7924 11.4570   2
  -5  -2  10 34.0721 15.8617   4
  -5   2 -10 37.0221 14.4158   4
   5  -2 -10 9.16272 18.7172   1
  -5  -2  12 24.0369 14.6177   5
   5   2  12 82.5928 19.9324   2
   5  -2 -12 46.9643 23.2409   2
  -5  -2  12 49.2526 17.7462   6
   5   2  12 58.8671 16.6386   6
  -5   2 -12 68.0745 18.0685   4
  -5  -2  12 39.3919 18.1060   4
  -5   2 -12 42.3270 13.7767   3
   5  -2 -12 46.6425 20.7822   3
   5   2  14 5.38206 8.24652   6
  -5  -2  14 13.8830 10.6168   6
   5   2  14 5.07851 9.51946   2
   5  -2 -14 18.7195 17.5026   2
  -5   2 -14 10.6958 10.0211   4
  -5   2 -14 4.95184 9.28365   3
   5  -2 -14 8.81765 13.4724   3
  -5  -2  16 13.7772 13.0665   6
   5   2  16 44.9719 16.7583   6
   5   2  16 27.6998 11.3621   2
  -5  -2  16-8.29969 11.1951   5
  -5   2 -16 19.8756 10.9552   4
   5  -2 -16 25.4598 14.6488   3
   5   2  18-5.91325 7.81564   6
  -5  -2  18-7.05649 12.0367   6
  -5  -2  18 8.54366 11.2889   5
   5  -2 -18 16.1150 13.7435   2
   5   2  18-4.16486 5.50797   5
  -5   2 -18 4.86898 7.43143   4
  -5   2 -18 19.1797 11.9463   3
   5   2  20 6.38820 10.9004   6
  -5  -2  20-7.46317 8.05792   6
  -5  -2  20 17.5015 11.5653   5
   5  -2 -20 7.06208 10.7782   2
   5   2  20-4.36055 7.44542   5
  -5   2 -20 4.91960 6.50906   4
  -5   2 -20 7.86943 12.0090   3
   5   2  22 61.0269 18.6022   6
   5   2  22 26.0199 11.5977   5
  -5   2 -22 70.3634 17.0172   4
   5  -2 -22 58.1904 20.6655   3
  -5   2 -22 35.7197 19.9043   3
  -5  -2  22 51.4456 19.1628   5
   5   2  24-6.85605 5.24287   6
  -5   2 -24 19.6633 16.7709   3
   5  -2 -24-7.95153 10.5107   3
  -5  -2  24-7.90816 8.53805   5
  -5   2 -26-5.89157 6.35643   4
  -5   2 -26 9.25067 12.2208   3
   5   3 -25 3743.02 366.996   3
  -5   3  25 4145.20 358.628   4
  -5   3  23 326.385 46.3955   5
  -5  -3 -23 387.557 52.0581   4
   5   3 -23 350.565 50.7237   2
  -5   3  23 163.907 47.2679   4
   5   3 -23 378.247 68.4811   3
   5  -3  21 332.862 49.5951   2
  -5   3  21 183.870 47.8551   4
   5   3 -21 216.471 60.8463   3
   5  -3  19 7348.35 727.864   6
  -5   3  19 6583.34 725.565   5
   5   3 -19 7741.78 736.527   2
   5   3 -19 7212.07 753.724   3
  -5   3  19 7399.67 735.781   4
   5  -3  19 7458.34 726.971   2
   5  -3  17 8951.82 928.049   6
  -5   3  17 9395.17 930.141   5
  -5  -3 -17 8244.32 932.549   4
   5   3 -17 8793.50 937.497   2
   5   3 -17 9831.51 952.537   3
  -5   3  17 9930.05 935.692   4
   5  -3  17 9983.03 927.456   2
   5  -3  15 16787.3 1798.24   6
  -5   3  15 14391.2 1795.97   5
  -5  -3 -15 19356.3 1792.68   5
   5   3 -15 18219.3 1811.21   2
  -5  -3 -15 12999.5 1799.99   4
  -5   3  15 24993.0 1809.96   4
   5  -3  15 22912.0 1802.04   2
   5  -3  13 831.784 116.970   6
  -5   3  13 979.357 120.616   5
  -5  -3 -13 1052.79 114.163   5
  -5  -3 -13 810.296 123.193   4
   5   3 -13 935.629 127.597   2
   5   3 -13 922.975 120.939   3
  -5   3  13 1174.16 122.134   4
   5  -3  13 943.564 116.603   2
   5  -3  11 260.333 48.1264   6
  -5  -3 -11 328.860 47.8488   5
   5   3 -11 333.107 59.7194   2
   5  -3  11 351.192 51.2258   2
  -5   3  11 364.162 53.7763   5
  -5  -3 -11 264.707 57.6405   4
  -5   3  11 307.751 49.3746   4
   5   3 -11 200.664 44.6587   3
   5  -3   9 9957.68 859.164   6
  -5  -3  -9 8322.05 853.306   5
   5   3  -9 7055.88 848.275   3
  -5   3   9 8190.16 854.689   4
   5  -3   9 10156.7 858.484   2
   5  -3   7 5297.16 486.546   6
  -5   3   7 4881.54 488.100   5
  -5  -3  -7 5295.66 490.828   5
   5   3  -7 4705.56 494.822   2
  -5   3   7 4347.84 487.747   4
  -5  -3  -7 5748.62 510.257   4
   5   3  -7 4033.43 479.867   3
   5  -3   7 4757.04 487.231   2
   5   3  -5 58383.3 5309.62   6
   5  -3   5 55932.3 5295.96   6
  -5   3   5 63400.3 5302.18   5
  -5  -3  -5 55962.1 5303.64   5
   5   3  -5 58873.4 5309.69   2
  -5   3   5 60287.1 5306.28   4
   5   3  -5 53169.3 5292.33   3
  -5  -3  -5 60651.8 5327.30   1
   5  -3   3 1313.52 178.343   1
   5  -3   3 1349.76 162.953   6
   5   3  -3 1951.85 184.134   6
  -5   3   3 1470.32 170.664   5
  -5  -3  -3 1551.48 174.888   5
   5   3  -3 1398.18 174.403   2
  -5   3   3 1660.63 176.255   4
   5  -3   3 1541.21 174.020   2
  -5  -3  -3 1384.20 187.448   1
   5   3  -3 1634.32 173.268   1
   5  -3   1 2221.08 293.057   1
  -5   3   1 2881.75 296.909   1
  -5  -3  -1 2308.08 282.112   1
   5  -3   1 2796.30 274.688   6
   5   3  -1 2729.58 292.563   6
  -5  -3  -1 2480.96 288.992   5
  -5   3   1 3419.09 293.704   4
   5  -3   1 2768.57 288.963   2
   5   3  -1 2321.00 296.308   1
   5   3  -1 2481.67 283.603   1
  -5  -3  -1 2715.64 303.034   1
   5   3   1 2515.50 276.625   1
  -5   3  -1 2987.45 288.441   1
  -5  -3   1 2559.51 274.849   1
   5   3   1 3129.65 286.194   6
  -5   3  -1 2267.92 268.119   5
  -5  -3   1 3173.00 286.774   5
   5   3   1 2445.28 277.402   2
  -5   3  -1 2637.39 279.396   4
   5  -3  -1 2543.20 279.762   2
   5  -3  -1 2236.37 278.351   1
  -5  -3   1 2656.97 290.766   1
   5   3   1 2145.44 283.376   1
  -5  -3   3 1760.45 178.067   1
   5   3   3 1790.17 181.360   6
  -5   3  -3 1309.94 163.890   5
  -5  -3   3 1751.58 184.560   5
   5   3   3 1612.49 178.099   2
  -5   3  -3 1486.85 174.514   4
   5  -3  -3 1643.01 187.364   3
   5  -3  -3 1468.83 181.177   1
  -5  -3   3 1625.76 190.406   1
  -5  -3   5 59771.6 6050.16   5
   5   3   5 58848.1 6045.08   2
  -5   3  -5 58561.9 6042.41   4
  -5  -3   5 80914.3 6076.05   4
   5  -3  -5 61364.5 6048.12   2
  -5  -3   5 60613.1 6061.75   1
   5  -3  -5 64812.2 6055.26   1
   5   3   7 4708.68 480.580   6
  -5  -3   7 5159.73 487.898   5
   5   3   7 4483.00 481.194   2
  -5  -3   7 4516.72 495.212   4
   5  -3  -7 3943.95 489.378   3
   5  -3  -7 4750.78 487.487   2
  -5   3  -7 5379.42 486.459   3
   5   3   9 9509.37 943.353   6
  -5  -3   9 9938.03 949.602   5
   5   3   9 9818.24 944.013   2
  -5   3  -9 8638.52 941.362   4
  -5  -3   9 12778.7 961.882   4
   5  -3  -9 8946.98 953.444   3
  -5   3  -9 8762.77 943.887   3
   5   3  11 362.998 45.8754   6
   5  -3 -11 323.094 52.5083   2
   5   3  11 278.672 42.4847   2
  -5  -3  11 330.559 49.7390   5
  -5   3 -11 265.618 42.3382   4
   5  -3 -11 275.686 50.5834   3
  -5   3 -11 254.520 41.4390   3
   5   3  13 1084.92 108.156   6
  -5  -3  13 993.026 113.122   6
  -5  -3  13 964.691 113.933   5
  -5   3 -13 830.083 105.804   4
   5  -3 -13 977.826 117.993   3
   5   3  13 851.484 105.759   2
   5  -3 -13 551.636 108.044   2
  -5   3 -13 1018.83 107.826   3
   5   3  15 21254.1 1900.93   6
  -5  -3  15 18686.0 1905.84   6
   5  -3 -15 19005.4 1911.66   3
   5   3  15 18399.2 1898.45   2
  -5   3 -15 18701.6 1899.53   3
  -5  -3  15 20340.9 1909.89   5
  -5  -3  17 8543.61 931.483   6
   5   3  17 9998.95 927.450   6
  -5   3 -17 8663.76 925.209   4
   5  -3 -17 8514.14 934.846   3
  -5   3 -17 9723.02 927.228   3
  -5  -3  17 11353.8 942.156   5
  -5   3 -19 6348.79 668.506   4
   5  -3 -19 6655.91 680.467   3
  -5   3 -19 6835.48 672.742   3
  -5  -3  19 6333.83 677.290   6
   5   3  19 7210.59 672.043   6
  -5  -3  19 7940.78 686.246   5
   5   3  19 6465.06 667.979   5
   5   3  21 358.153 48.9519   6
  -5  -3  21 366.064 56.3308   6
   5   3  21 355.230 46.8531   5
  -5  -3  21 311.378 55.4300   5
  -5   3 -21 482.533 57.6398   3
   5  -3 -21 281.001 51.5987   3
  -5   3 -23 298.000 40.2076   4
  -5  -3  23 178.525 43.0166   5
   5   3  23 303.250 38.4751   5
   5   3  23 247.677 41.0438   6
  -5  -3  23 273.050 47.0743   6
   5  -3 -23 245.666 43.7640   3
  -5   3 -23 338.503 49.6525   3
   5  -4  22 76.5297 21.4448   2
   5   4 -22 69.2993 21.3675   2
  -5   4  22 43.9644 18.7713   4
   5  -4  22 60.0634 18.6666   6
   5   4 -20 8.51134 15.9074   2
  -5   4  20 8.98671 6.87036   4
   5  -4  20 7.64421 11.6696   6
  -5  -4 -20 13.3059 12.4376   4
  -5   4  20-5.75675 7.61939   5
   5  -4  18 13.5988 12.9378   2
   5   4 -18 30.9310 19.4172   2
  -5   4  18 34.8303 16.4515   4
   5  -4  18 16.7559 13.0133   6
  -5  -4 -18 30.4401 16.5988   4
  -5   4  18 26.8669 13.7742   5
   5  -4  16 81.3402 25.5509   2
   5   4 -16 83.5300 32.0844   2
  -5   4  16 114.731 27.0346   5
  -5  -4 -16 134.899 30.3000   4
  -5   4  16 130.598 30.5312   4
   5  -4  16 112.348 30.0051   6
   5   4 -14 76.7257 28.8595   2
  -5   4  14 49.8897 19.8414   5
  -5   4  14 69.3730 21.2629   4
   5  -4  14 106.906 29.3031   6
  -5   4  12-8.46571 12.9885   5
   5   4 -12 12.5695 16.6628   2
   5  -4  12 26.9875 14.6209   2
  -5  -4 -12 39.5810 20.1731   4
  -5   4  12 7.31398 8.01173   4
  -5  -4 -12 18.0048 11.2987   5
  -5  -4 -10 63.9149 20.9494   5
   5  -4  10 40.8597 17.3629   2
  -5   4  10 96.0731 26.3154   5
  -5  -4 -10 99.1847 38.5902   4
  -5   4  10 93.4934 23.2389   4
   5  -4  10 66.6524 22.8871   6
  -5  -4  -8 19.3527 14.0698   5
   5   4  -8 10.2437 17.5923   2
   5  -4   8 21.3437 14.5055   2
  -5   4   8 21.5352 13.5703   5
  -5  -4  -8-20.9740 27.7837   4
  -5   4   8 36.2152 17.5915   4
   5  -4   8 17.6401 12.0455   6
  -5  -4  -6 144.437 29.0816   5
   5   4  -6 132.530 31.5579   6
   5   4  -6 175.222 36.6756   2
   5  -4   6 143.489 31.0839   2
  -5   4   6 99.4032 25.9655   5
  -5  -4  -6 164.311 63.9039   4
   5  -4   6 98.6424 24.4300   6
  -5  -4  -4-7.18849 9.53209   5
   5   4  -4 17.8950 13.6731   6
   5   4  -4 25.2104 16.9770   2
   5  -4   4 7.34686 11.2371   2
  -5   4   4 10.9256 9.35310   5
  -5   4   4 7.32200 9.70779   4
   5  -4   4 9.31350 7.15156   6
  -5   4   2 19.8262 11.9431   5
   5  -4   2 22.6619 15.6960   2
   5   4  -2 61.9654 21.6260   2
  -5   4   2 51.8898 18.2660   4
  -5  -4  -2 42.0145 45.4698   4
   5   4  -2 17.8782 14.1402   6
  -5  -4  -2 59.7919 18.4104   5
  -5   4   0 101.466 26.9273   5
   5  -4   0 255.841 43.5662   3
  -5   4   0 222.585 36.7537   4
   5   4   0 248.301 40.6015   2
  -5  -4   0 147.565 33.2139   5
  -5   4  -2 27.4444 13.4862   4
   5  -4  -2 37.7324 18.1145   3
  -5  -4   2 35.9084 61.3800   4
   5  -4  -2 94.0922 26.4296   2
   5   4   2 43.8085 17.2240   2
  -5  -4   2 24.5189 14.5553   5
   5   4   2 59.4380 20.9035   6
  -5  -4   4 24.1602 36.8767   4
   5  -4  -4 19.1994 14.7050   3
   5  -4  -4 28.0906 17.5445   2
   5   4   4 14.0375 14.2269   2
  -5  -4   4 8.26777 11.0049   5
   5   4   4 7.69599 10.2558   6
   5  -4  -6 198.687 41.4695   2
   5   4   6 143.795 28.7113   6
  -5   4  -6 173.122 32.8295   3
  -5   4  -6 86.4941 23.1793   4
   5  -4  -6 153.066 33.5859   3
  -5  -4   6 95.4314 38.3025   4
   5  -4  -8 20.6982 15.9840   2
   5   4   8 12.3461 9.74474   2
  -5  -4   8 31.0177 16.9145   5
   5   4   8 43.7745 14.5264   6
  -5   4  -8 27.1259 11.2311   4
   5  -4  -8 9.45037 7.63208   3
  -5   4  -8 19.9308 12.6624   3
   5  -4 -10 31.1367 20.2893   2
   5   4  10 56.3184 17.6762   2
   5   4  10 39.8059 16.1686   6
  -5  -4  10 80.5643 23.1285   5
   5  -4 -10 71.9237 23.5132   3
  -5   4 -10 64.3896 17.9195   4
  -5   4 -10 70.8106 18.9676   3
   5   4  12 9.36139 9.54337   2
   5   4  12 15.0154 10.1917   6
  -5  -4  12 14.1976 12.1831   5
   5  -4 -12 17.4936 16.3973   3
   5   4  14 97.4245 19.7886   6
  -5  -4  14 81.1136 22.3029   6
   5  -4 -14 150.016 32.6905   2
  -5  -4  14 99.7333 23.9585   5
  -5   4 -14 59.3849 17.0494   4
  -5   4 -14 89.7666 19.9195   3
   5  -4 -14 92.5319 26.2599   3
   5   4  16 93.4908 19.2467   6
  -5  -4  16 101.194 24.3864   6
  -5   4 -16 78.5345 18.6117   4
  -5   4 -16 114.487 21.5384   3
   5  -4 -16 121.503 26.5019   3
  -5  -4  18 20.4669 11.8367   6
  -5   4 -18 22.4921 11.0657   3
   5  -4 -18 23.3999 13.4790   3
  -5  -4  18 22.9054 14.4289   5
   5   4  20 3.98254 6.08501   6
   5   4  20 3.84109 6.56006   5
  -5  -4  20 8.00650 8.64281   5
  -5   4 -20 4.08018 5.40146   4
   5  -4 -20 15.3757 11.7318   3
  -5   4 -20-4.89722 6.47879   3
  -5  -4  22 24.6101 13.5286   5
  -5   4 -22 52.3349 16.7969   3
  -5  -4  24 37.6356 15.7849   6
   5   4  24 45.6705 12.7300   5
   5  -5  21 137.169 31.4468   6
  -5   5  19 3941.91 386.598   5
   5  -5  19 3525.67 392.117   6
  -5   5  17 5055.32 546.309   5
  -5  -5 -17 5554.21 552.145   4
   5   5 -17 6284.46 564.958   2
   5  -5  17 5399.78 552.096   6
   5  -5  17 5309.14 548.447   2
   5  -5  15 11893.3 1169.97   6
  -5   5  15 10386.2 1165.72   5
   5   5 -15 12376.3 1184.41   2
  -5  -5 -15 14740.5 1181.03   4
  -5   5  15 12372.5 1168.70   4
   5  -5  15 10595.1 1164.66   2
  -5  -5 -13 328.682 46.6915   5
   5  -5  13 249.581 44.5599   2
  -5  -5 -13 422.992 63.9130   4
  -5   5  13 258.625 47.4342   5
  -5   5  13 364.201 49.7195   4
   5  -5  13 292.307 48.3233   6
  -5  -5 -11 186.340 29.4974   5
   5  -5  11 115.015 26.2260   2
   5   5 -11 136.132 37.9195   2
  -5  -5 -11 65.4592 29.3803   4
  -5   5  11 99.1032 27.8172   5
  -5   5  11 136.113 27.4191   4
   5  -5  11 107.831 26.0805   6
  -5   5   9 3538.46 392.602   5
  -5  -5  -9 3997.11 392.116   5
   5   5  -9 4431.16 407.674   2
   5  -5   9 3669.82 388.665   6
   5  -5   9 3730.78 391.125   2
  -5   5   7 2517.63 244.564   5
  -5  -5  -7 2159.00 243.071   5
   5   5  -7 2382.57 252.215   2
  -5   5   7 2030.56 241.943   4
   5  -5   7 2390.12 246.031   2
  -5   5   5 24155.2 2663.54   5
  -5  -5  -5 26192.7 2669.80   5
   5   5  -5 28068.9 2673.26   2
  -5   5   5 25876.6 2667.30   4
   5   5  -5 29419.1 2673.75   6
   5  -5   5 28051.6 2671.21   2
  -5  -5  -3 854.815 124.167   4
  -5   5   3 569.829 83.5676   4
   5   5  -3 549.103 84.3921   2
  -5   5   3 720.950 81.1455   5
  -5  -5  -3 812.250 88.6292   5
   5  -5   3 755.696 91.5856   2
  -5  -5  -1 743.709 93.4032   5
   5   5  -1 603.470 91.2318   2
  -5   5   1 729.504 93.7875   4
  -5  -5  -1 1069.58 127.849   4
   5   5  -1 705.913 95.4871   6
   5  -5   1 1169.30 108.715   2
   5   5   1 1125.29 111.293   6
  -5  -5   1 1032.25 107.106   5
  -5  -5   1 1102.42 121.704   4
  -5   5  -1 676.417 98.1968   4
   5  -5  -1 614.028 101.726   3
   5  -5  -1 898.459 112.730   2
   5   5   3 777.337 91.4839   6
   5   5   3 650.580 85.8586   2
  -5   5  -3 639.699 84.1569   4
  -5  -5   3 776.656 93.0779   4
   5  -5  -3 582.714 88.9502   3
   5  -5  -3 953.920 106.539   2
   5   5   5 32700.5 2850.80   6
  -5  -5   5 28504.1 2849.14   5
   5   5   5 28624.2 2846.97   2
  -5   5  -5 29610.7 2844.40   4
   5  -5  -5 27851.7 2853.27   3
   5  -5  -5 33451.2 2871.93   2
  -5   5  -5 25629.7 2845.35   3
   5   5   7 2011.61 219.919   6
  -5  -5   7 1963.46 222.056   5
   5   5   7 2023.70 220.982   2
  -5   5  -7 2173.97 218.055   4
   5  -5  -7 2003.19 227.797   3
   5  -5  -7 2536.26 245.308   2
  -5   5  -7 2079.98 220.138   3
   5   5   9 4596.31 397.372   6
  -5  -5   9 4001.17 398.899   5
   5   5   9 3691.00 394.667   2
  -5   5  -9 3808.87 392.004   4
   5  -5  -9 3613.87 402.412   3
   5  -5  -9 3971.81 415.328   2
  -5   5  -9 3560.95 393.018   3
  -5  -5  11 143.497 29.8286   5
   5   5  11 162.050 27.6650   6
  -5   5 -11 128.397 23.9015   4
   5  -5 -11 81.7682 27.6940   3
  -5   5 -11 142.353 24.8613   3
   5  -5 -11 199.552 42.7530   2
  -5   5 -13 281.273 40.2292   4
  -5   5 -13 289.811 41.4802   3
  -5   5 -15 10561.9 1107.74   4
   5   5  15 11691.2 1107.87   6
  -5  -5  15 10813.5 1113.58   6
  -5   5 -15 11147.1 1108.42   3
  -5  -5  15 12507.5 1118.94   5
   5   5  17 5201.07 508.805   6
  -5  -5  17 5259.98 517.138   6
  -5   5 -17 4485.00 509.011   4
   5  -5 -17 5356.80 521.339   3
  -5   5 -17 5196.42 511.089   3
  -5  -5  17 5694.37 521.207   5
  -5  -5  19 4284.79 406.232   6
   5   5  19 3534.77 395.911   5
  -5  -5  19 4874.29 413.021   5
  -5   6  14 39.1132 15.3931   5
  -5  -6 -12 21.3593 20.2986   4
  -5   6  12 6.87730 12.3103   5
   5   6 -12 70.9197 24.7189   2
  -5   6  12 46.0763 15.6693   4
  -5  -6 -12 42.4938 13.9830   5
  -5  -6 -10 60.2459 28.3506   4
  -5   6  10 60.6391 18.9896   5
   5  -6  10 18.9235 12.6279   2
   5   6 -10 56.1828 24.5915   2
  -5   6  10 102.203 21.7955   4
  -5  -6 -10 77.9407 18.9163   5
  -5  -6  -8 108.934 36.2347   4
  -5   6   8 129.109 25.4487   5
   5  -6   8 86.9180 22.5833   2
   5   6  -8 150.898 32.5602   2
  -5   6   8 132.295 24.5170   4
  -5  -6  -8 84.7471 21.3116   5
   5  -6   6 22.0416 17.1980   2
   5   6  -6 36.8114 17.2242   2
  -5  -6  -4 10.6075 19.9591   4
   5   6  -4 39.6300 16.1071   2
   5  -6   4 32.6760 16.6551   2
  -5  -6  -4 28.9810 12.7286   5
   5   6  -4 6.84437 9.35047   6
  -5  -6  -2 26.2651 17.7747   4
   5  -6   2 46.9898 21.5917   2
  -5   6   2 12.1659 10.5577   4
  -5  -6  -2 24.2029 12.3660   5
   5   6  -2 14.1795 12.2488   6
  -5   6   0 234.630 38.4722   4
  -5  -6   0 236.114 39.2489   5
   5   6   0 228.781 41.1472   6
   5   6   0 246.541 40.0675   2
  -5   6  -2 22.9999 11.7219   4
   5   6   2 20.4436 10.5276   6
  -5  -6   2 12.1342 9.40368   5
   5   6   2 11.9527 11.2888   2
   5  -6  -2 12.5335 16.6402   2
   5  -6  -4 15.2113 11.8489   3
   5   6   4 31.8863 13.0920   6
  -5  -6   4 17.9819 12.3327   5
   5   6   4 30.0287 16.0489   2
   5  -6  -4 55.2711 25.9256   2
   5   6   6 68.1215 17.2213   6
  -5  -6   6 47.1205 16.6223   5
  -5   6  -6 41.9711 13.1643   4
   5  -6  -6 44.4610 17.9332   3
  -5   6  -6 86.0786 20.1127   3
   5   6   6 83.6842 22.6306   2
   5  -6  -6 83.6580 34.1309   2
  -5  -6   8 127.159 25.0375   5
  -5   6  -8 141.210 23.0087   4
   5  -6  -8 119.157 27.6921   3
  -5   6  -8 76.3247 20.9598   3
   5   6  10 84.1266 18.1795   6
  -5  -6  10 58.0599 16.9194   5
  -5   6 -10 45.4638 14.1428   4
   5  -6 -10 95.2309 23.4602   3
  -5   6 -10 89.6779 17.4799   3
   5  -6 -10 94.8861 30.9209   2
  -5  -6  12 65.0034 17.7797   5
   5   6  12 75.9682 16.1147   6
  -5   6 -12 35.4021 12.1963   3
  -5   6 -12 68.7713 15.5295   4
   5  -6 -12 50.1751 18.9863   3
  -5  -6  14 66.9234 18.5147   5
   5  -6 -14 34.5305 14.6302   3
  -5   6 -14 39.3873 12.4581   4
  -5  -7 -11 257.903 48.2524   4
  -5  -7  -9 1989.97 223.011   4
  -5  -7  -7 1426.02 169.651   4
   5   7  -7 1486.74 163.483   2
  -5   7   5 15368.9 1509.23   4
   5   7  -5 14031.0 1510.23   6
   5  -7   5 18036.3 1525.97   2
  -5   7   3 352.741 48.6142   4
   5   7  -3 260.410 45.9811   6
  -5  -7  -3 390.770 49.3293   5
   5  -7   3 429.691 64.6769   2
   5   7  -3 321.161 48.1585   2
  -5  -7  -1 905.955 111.067   5
   5   7  -1 958.903 111.774   2
  -5   7   1 978.031 112.286   4
   5   7  -1 1063.59 114.837   6
  -5  -7   1 1032.67 120.117   5
   5   7   1 897.440 118.227   2
  -5   7  -1 1103.14 120.399   4
   5   7   1 1154.32 123.049   6
   5  -7  -1 1286.96 153.212   2
  -5   7  -1 1166.74 124.264   3
  -5  -7   3 339.850 47.4250   5
   5   7   3 188.300 42.2922   2
   5  -7  -3 261.739 64.8993   2
  -5   7  -3 322.389 45.5814   4
   5   7   3 382.900 49.1924   6
  -5   7  -3 396.144 49.1335   3
  -5   7  -5 13955.0 1464.71   4
  -5   7  -5 14693.0 1466.63   3
   5  -7  -7 2170.87 184.622   2
  -5   7  -7 1252.45 140.407   4
  -5   7  -9 2003.78 206.693   4
   6   0   0 60830.7 5892.87   1
   6   0   0 54258.0 5890.22   1
  -6   0   0 58629.0 5889.59   1
   6   0   0 67690.4 5876.90   6
  -6   0   0 54975.1 5881.21   5
  -6   0   0 60025.3 5882.52   4
   6   0   0 57764.9 5882.71   3
   6   0   0 63478.7 5883.71   2
   6   0  -2 1410.55 175.005   1
   6   0  -2 1246.99 169.196   1
   6   0   2 1172.10 170.033   1
  -6   0   2 1568.67 176.863   1
   6   0   2 1372.27 173.825   1
  -6   0  -2 1553.03 174.904   1
   6   0  -2 1570.54 159.799   6
   6   0   2 1746.30 164.580   6
  -6   0   2 1517.77 168.934   5
  -6   0  -2 1578.73 166.778   5
  -6   0  -2 1495.12 167.851   4
   6   0  -2 1448.96 169.855   3
   6   0   2 1425.48 167.280   2
   6   0  -4 2419.65 301.149   1
  -6   0  -4 2529.36 304.760   1
   6   0  -4 2211.26 298.180   1
   6   0   4 2846.35 304.349   1
  -6   0   4 2769.36 305.409   1
   6   0   4 2836.23 305.827   1
  -6   0  -4 2550.08 299.653   1
   6   0  -4 2545.45 285.059   6
   6   0   4 3978.93 298.184   6
  -6   0   4 3045.52 298.395   5
  -6   0  -4 2322.47 290.008   5
   6   0  -4 2784.41 296.658   2
  -6   0   4 2474.14 292.675   4
  -6   0  -4 3392.30 297.623   4
   6   0  -4 2912.08 300.398   3
   6   0   4 3110.19 296.346   2
  -6   0  -4 2841.83 289.888   3
   6   0   6 117.008 33.0561   1
   6   0  -6 51.9423 24.4841   1
   6   0   6 139.999 27.0787   6
   6   0  -6 113.577 20.4568   6
  -6   0   6 104.685 26.1282   5
   6   0   6 68.7664 28.0165   1
   6   0  -6 43.1214 25.2601   1
  -6   0  -6 107.714 31.4588   1
  -6   0  -6 82.5724 33.9035   1
  -6   0   6 119.718 33.1309   1
  -6   0   6 87.5082 28.4982   1
   6   0   6 52.6306 21.7925   2
   6   0  -6 129.975 29.4102   2
  -6   0   6 141.497 27.9978   4
   6   0  -6 18.1023 20.7569   3
  -6   0  -6 118.680 27.9285   4
  -6   0  -6 90.8883 19.7513   3
  -6   0   8 2061.97 235.232   1
   6   0  -8 2212.82 241.894   1
  -6   0  -8 1912.14 239.382   1
   6   0  -8 2403.23 242.903   1
   6   0   8 2165.58 235.284   1
   6   0   8 2195.62 244.346   1
  -6   0  -8 2166.46 235.438   1
   6   0  -8 1936.68 216.948   6
   6   0   8 2547.34 233.263   6
  -6   0   8 2230.19 227.837   5
  -6   0  -8 1828.28 222.478   5
   6   0  -8 2473.28 235.374   2
  -6   0  -8 2160.66 225.866   4
   6   0  -8 2110.83 233.234   3
   6   0   8 2206.14 227.273   2
  -6   0  -8 1890.70 218.329   3
  -6   0 -10 36564.9 3675.84   1
  -6   0  10 38040.9 3667.83   1
   6   0 -10 39310.2 3676.03   1
   6   0  10 35313.0 3666.98   1
   6   0  10 43181.6 3681.89   1
   6   0  10 36262.8 3664.79   6
  -6   0  10 36356.3 3661.66   5
  -6   0 -10 36204.0 3655.90   5
   6   0 -10 40285.6 3669.93   2
  -6   0  10 36378.9 3660.82   4
   6   0 -10 37142.5 3667.50   3
   6   0  10 36751.2 3659.57   2
  -6   0 -10 38319.3 3654.92   3
  -6   0  12 5126.17 581.956   5
   6   0 -12 6003.88 590.128   2
  -6   0 -12 6190.49 580.521   4
   6   0 -12 5317.01 584.305   3
  -6   0 -12 6770.46 582.315   3
  -6   0 -12 5472.02 592.210   1
   6   0 -12 5366.59 590.572   1
  -6   0  12 5408.33 584.723   1
   6   0  14 3500.56 612.153   6
   6   0 -14 5652.22 621.039   2
  -6   0 -14 7177.61 617.050   4
   6   0 -14 5627.73 617.662   3
  -6   0 -14 9702.65 635.396   3
   6   0  14 6660.10 614.865   2
   6   0  16 169.750 36.7418   6
   6   0  16 125.739 26.8845   2
   6   0 -16 43.3886 23.8547   2
  -6   0  16 189.636 35.1491   5
  -6   0  16 100.445 28.0628   4
  -6   0 -16 181.837 31.2910   4
   6   0 -16 164.594 33.8772   3
  -6   0 -16 195.719 41.9718   3
   6   0  18 548.719 83.8961   6
  -6   0  18 839.213 92.4882   5
   6   0 -18 638.980 88.1779   2
  -6   0  18 564.261 83.7044   4
  -6   0 -18 769.057 85.3807   4
   6   0 -18 650.262 87.2824   3
   6   0  18 622.142 79.8074   2
   6   0  20 9786.97 904.865   6
  -6   0  20 8784.40 907.245   5
  -6   0 -20 8945.47 903.881   4
   6   0 -20 9080.21 910.235   3
   6   0  20 8840.91 899.314   2
  -6   0  22 6790.62 710.544   5
  -6   0 -22 7176.61 709.725   4
   6   0 -22 6838.96 715.303   3
   6   0  22 7002.09 704.904   6
   6   0 -22 7625.90 711.062   2
   6   0 -24 3006.15 320.273   3
   6  -1  23 36.6533 11.5644   6
   6   1 -23 67.5090 18.1911   2
   6  -1  21 4.66581 7.15446   6
  -6   1  21 7.67218 5.89695   5
   6   1 -21 6.22106 8.25039   2
   6  -1  21 14.5477 9.08855   2
  -6  -1 -21 15.5526 10.2983   4
   6   1 -21-9.79825 14.9634   3
  -6   1  19-8.35055 12.7478   5
  -6   1  19-8.23931 10.8962   4
  -6  -1 -19-7.09612 5.43682   4
   6   1 -19 8.97219 15.3096   3
   6   1 -19-6.95357 13.0005   2
   6  -1  17 12.2328 10.7735   6
   6   1 -17 30.4146 15.5778   2
   6  -1  17 33.6279 14.4308   2
  -6   1  17 43.0762 19.8950   5
  -6  -1 -17 20.2402 11.8174   4
   6   1 -17 41.8240 19.3275   3
   6  -1  15 21.9572 18.0056   6
   6  -1  15 28.9387 13.7105   2
   6   1 -15 24.1723 14.1926   2
  -6   1  15 16.7392 13.2514   5
  -6   1  15 38.4083 15.9020   4
  -6  -1 -15 65.7813 19.1046   4
   6   1 -15 39.0672 18.2265   3
  -6  -1 -13 133.656 26.8745   5
  -6   1  13 158.026 31.8099   5
   6   1 -13 33.0870 21.4184   2
   6  -1  13 133.581 27.2175   2
  -6   1  13 130.391 29.0236   4
  -6  -1 -13 134.844 26.3049   4
   6  -1  13 75.4845 26.7056   6
   6  -1  11 69.6112 27.8759   6
  -6  -1 -11 52.2919 17.9954   5
   6   1 -11 47.7292 17.2757   6
  -6   1  11 82.4601 22.7946   5
  -6  -1 -11 61.6230 21.0580   1
   6   1 -11 41.3248 19.6695   2
   6  -1  11 61.5879 18.9799   2
  -6  -1 -11 31.2826 16.0307   4
   6   1 -11 111.651 27.0589   1
   6   1  -9 17.5782 18.1430   1
   6  -1   9 23.6470 20.5233   6
  -6   1   9 28.5966 14.9246   5
   6   1  -9 41.3878 16.0825   6
  -6  -1  -9 16.5770 15.9499   1
   6   1  -9 24.8526 15.9421   2
   6  -1   9 44.0666 18.3673   2
  -6   1   9 75.1858 21.1996   4
  -6  -1  -9 49.3818 16.0758   4
   6   1  -9 8.19709 9.63389   3
   6   1  -7 9.42298 12.8232   1
   6  -1   7 41.4025 23.7362   6
   6   1  -7 11.8113 12.3084   6
  -6  -1  -7 45.0137 17.9492   5
  -6   1   7 20.9519 12.3023   5
   6   1  -7 24.5853 21.1886   1
  -6  -1  -7 53.4059 21.6868   1
  -6  -1  -7 13.0506 17.5125   1
  -6   1   7 16.8468 14.6917   1
   6  -1   7 25.5261 13.2402   2
   6   1  -7 16.1516 16.5841   2
  -6   1   7 47.4245 16.6274   4
  -6  -1  -7 48.9285 15.7742   4
  -6  -1  -7 29.9398 10.6059   3
   6   1  -7 24.5223 14.2763   3
   6  -1   5 173.766 36.7315   1
   6   1  -5 157.050 36.2470   1
   6  -1   5 117.813 43.9922   6
  -6   1   5 185.332 33.0181   5
  -6  -1  -5 168.469 34.2720   5
   6   1  -5 128.685 38.5938   1
   6  -1   5 239.121 46.0936   1
  -6  -1  -5 187.224 38.0952   1
  -6  -1  -5 136.066 42.5251   1
  -6   1   5 140.330 34.1670   1
   6  -1   5 211.360 35.8478   2
   6   1  -5 181.225 37.1318   2
   6   1  -5 213.787 38.9376   3
  -6   1   5 211.250 35.6064   4
  -6  -1  -5 153.203 31.5345   4
  -6  -1  -5 159.421 25.6651   3
   6   1  -3 78.1928 29.5754   1
   6  -1   3 86.4704 26.9948   1
   6   1  -3 56.0177 22.0476   1
   6  -1   3 60.0452 38.9629   6
  -6  -1  -3 96.7575 24.0093   5
   6   1  -3 61.8121 18.2616   6
  -6   1   3 47.4863 19.2561   5
   6  -1   3 66.6481 28.1788   1
  -6  -1  -3 115.941 36.4327   1
  -6  -1  -3 51.1502 22.3401   1
  -6   1   3 91.4292 26.0597   1
   6  -1   3 140.986 28.4679   2
   6   1  -3 111.447 27.1996   2
   6   1  -3 55.5250 20.3123   3
  -6  -1  -3 118.148 24.8221   4
  -6  -1  -3 108.571 19.9984   3
   6  -1   1 72.0287 32.8837   6
  -6   1   1 124.599 26.7585   5
   6   1  -1 130.398 26.0108   6
   6  -1   1 140.871 34.7631   1
  -6  -1  -1 44.6613 26.3775   1
  -6   1   1 45.9237 23.6071   1
  -6  -1  -1 77.2447 25.0966   1
   6  -1   1 89.5458 24.1834   2
   6   1  -1 160.369 30.4923   2
   6   1  -1 75.5291 22.1072   3
  -6   1   1 94.1601 26.3716   4
  -6  -1  -1 150.245 29.0710   4
   6  -1   1 76.4431 26.5169   3
   6  -1   1 120.143 30.4886   1
   6   1  -1 164.264 37.9604   1
   6  -1  -1 74.5898 30.7625   6
   6   1   1 80.4423 22.1044   6
  -6  -1   1 139.193 29.4572   5
  -6   1  -1 103.963 25.3337   5
  -6  -1   1 79.9039 26.2198   1
   6  -1  -1 176.622 37.5914   1
  -6   1  -1 94.1735 30.1841   1
  -6  -1   1 99.7139 32.6418   1
   6  -1  -1 129.860 28.8723   2
   6   1   1 152.511 32.0463   2
  -6   1  -1 115.761 27.8693   4
   6  -1  -1 131.926 34.2364   3
  -6  -1   1 125.656 27.9317   4
   6  -1  -1 182.004 36.2897   1
   6   1   1 128.461 33.7217   1
   6   1   3 121.386 22.8365   6
   6  -1  -3 68.8240 27.8003   6
  -6   1  -3 75.2173 20.0769   5
  -6  -1   3 96.9203 27.0019   5
   6   1   3 82.6582 24.9753   1
  -6  -1   3 47.8901 20.1057   1
  -6   1  -3 19.5954 19.0593   1
  -6  -1   3 92.7512 31.7916   1
   6  -1  -3 104.196 26.3863   2
  -6   1  -3 93.2419 24.3467   4
   6  -1  -3 65.8995 28.3863   3
  -6  -1   3 126.893 24.4783   4
   6  -1  -3 106.254 29.3141   1
   6  -1  -3 88.8152 30.5570   1
   6   1   3 85.5895 28.5731   1
   6   1   5 173.613 41.1026   1
   6  -1  -5 119.229 39.3670   1
   6   1   5 195.886 31.3060   6
  -6   1  -5 170.932 32.1463   5
  -6  -1   5 194.646 39.2941   5
   6  -1  -5 159.571 37.6407   1
  -6  -1   5 176.137 40.3855   1
   6   1   5 227.312 43.0546   1
  -6   1  -5 153.979 38.5265   1
  -6  -1   5 233.200 47.0640   1
   6  -1  -5 207.627 37.6882   2
   6   1   5 149.860 32.5661   2
   6  -1  -5 231.638 42.8586   3
  -6  -1   5 228.909 36.8035   4
  -6   1  -5 191.800 34.5414   4
  -6   1  -5 124.115 30.0358   3
  -6  -1   7 54.9710 21.0529   5
  -6   1  -7 18.9954 10.8501   5
  -6   1  -7 27.4193 13.7006   3
   6   1   7 19.1448 14.2228   2
  -6  -1   7 39.1431 16.8847   4
   6  -1  -7 57.1693 22.0917   3
  -6   1  -7 46.5124 17.1835   4
   6   1   7 52.0578 22.7419   1
  -6   1  -7 20.8834 16.3234   1
  -6  -1   7 76.1506 25.1456   1
  -6  -1   7 11.2785 19.5634   1
  -6  -1   9 22.1988 17.3081   1
   6   1   9 41.9635 21.4721   1
  -6  -1   9 43.8404 20.7885   1
  -6  -1   9 51.3668 18.9068   5
   6   1   9 54.2178 18.1541   2
   6  -1  -9 33.3674 19.4221   2
   6   1   9 32.1470 15.1659   6
  -6  -1   9 26.9450 14.9697   4
  -6   1  -9 30.9837 14.6273   4
   6  -1  -9 55.6733 21.5325   3
  -6   1  -9 29.2633 12.3005   3
   6   1  11 45.7886 16.7615   6
   6   1  11 68.9176 19.4602   2
   6  -1 -11 68.0952 24.5799   2
  -6  -1  11 28.1876 13.6928   5
  -6   1 -11 35.5023 15.4336   4
  -6   1 -11 18.8484 10.8401   3
   6  -1 -11 35.5762 17.0368   3
   6   1  13 183.818 30.6791   6
   6   1  13 96.9900 22.9479   2
   6  -1 -13 129.642 31.3143   2
  -6  -1  13 77.6429 26.0133   5
  -6  -1  13 126.978 28.6498   4
  -6   1 -13 147.554 25.6681   4
  -6   1 -13 110.426 23.8895   3
   6   1  15 6.49368 8.81158   6
   6  -1 -15 8.50300 13.1255   2
  -6  -1  15 21.3964 13.4753   5
  -6  -1  15 29.4994 16.0356   4
  -6   1 -15 25.7389 11.2859   4
  -6   1 -15 29.1520 14.2052   3
   6   1  17-7.32019 11.5757   6
   6   1  17 14.7654 11.6677   2
   6  -1 -17 24.1530 16.5299   2
  -6  -1  17 51.4818 17.1019   5
  -6   1 -17 50.3543 13.6493   4
  -6   1 -17 47.3593 18.3159   3
   6   1  19-7.62142 8.22223   6
   6  -1 -19 7.34026 11.1977   2
  -6  -1  19 7.54769 11.5141   5
  -6   1 -19-5.03189 7.67742   4
  -6   1 -19-9.71235 16.5640   3
   6   1  21 7.10279 10.8567   6
   6  -1 -21-6.50323 13.1410   2
  -6   1 -21 10.0884 8.63073   4
   6  -1 -21 7.74148 5.94560   3
  -6   1 -21 11.1788 19.0767   3
  -6   1 -23 69.6097 25.3177   3
   6  -1 -23 23.4352 13.8618   3
  -6   1 -23 42.7455 13.4439   4
   6   2 -24 3136.59 311.763   2
   6   2 -24 2783.94 324.676   3
   6  -2  22 5948.54 589.297   6
  -6   2  22 5054.30 595.758   4
   6   2 -22 6053.08 593.346   2
   6   2 -22 6409.43 611.592   3
   6  -2  22 6040.20 589.931   2
   6  -2  20 8388.62 805.595   6
  -6   2  20 10190.6 820.618   5
  -6   2  20 7516.32 815.079   4
  -6  -2 -20 6033.54 808.734   4
   6   2 -20 8235.10 809.887   2
   6   2 -20 8285.10 821.704   3
   6  -2  20 8562.26 806.366   2
   6  -2  18 153.372 29.9399   6
  -6   2  18 182.549 36.5412   5
   6   2 -18 97.6604 29.6184   2
   6  -2  18 196.880 31.8141   2
  -6   2  18 164.928 35.0537   4
  -6  -2 -18 141.955 32.7481   4
   6   2 -18 115.073 32.2658   3
   6  -2  16 281.493 40.2373   6
  -6   2  16 251.724 45.1708   5
  -6   2  16 223.180 40.6763   4
  -6  -2 -16 185.006 38.4229   4
   6   2 -16 224.537 42.0610   3
   6  -2  14 6993.75 703.535   6
  -6   2  14 9276.99 716.535   5
  -6  -2 -14 6660.47 699.015   5
   6   2 -14 6151.80 703.371   2
  -6  -2 -14 7998.60 707.712   4
   6   2 -14 5583.60 700.108   3
   6  -2  14 7229.88 700.771   2
   6   2 -12 5539.52 581.379   6
   6  -2  12 6064.11 587.267   6
  -6   2  12 7807.74 594.965   5
   6   2 -12 5655.37 586.743   2
  -6   2  12 5721.25 584.033   4
  -6  -2 -12 5585.63 582.494   4
   6   2 -12 4991.85 580.327   3
   6  -2  12 5536.47 580.475   2
  -6   2  10 37363.2 3441.02   5
  -6  -2 -10 41762.4 3438.63   5
   6   2 -10 34630.2 3441.08   2
  -6  -2 -10 36274.9 3438.35   4
  -6   2  10 35768.2 3437.97   4
   6   2 -10 30101.4 3434.17   3
   6   2 -10 32526.7 3436.11   6
   6  -2  10 33480.4 3442.38   6
   6  -2   8 727.893 115.891   6
   6   2  -8 1015.81 116.552   6
  -6   2   8 1061.24 117.063   5
  -6  -2  -8 1175.34 117.821   5
   6   2  -8 1098.69 121.227   2
  -6   2   8 846.600 113.334   4
   6   2  -8 805.606 113.360   3
   6  -2   8 990.362 114.640   2
   6  -2   6 508.829 69.2589   6
   6   2  -6 535.798 68.7901   6
  -6   2   6 575.753 67.8792   5
  -6  -2  -6 497.340 65.9978   5
   6   2  -6 446.755 66.8803   2
  -6  -2  -6 426.271 62.9649   4
   6   2  -6 485.199 65.5821   3
   6  -2   6 455.212 63.6232   2
   6   2  -4 4800.75 453.808   6
   6  -2   4 4988.80 449.932   6
  -6   2   4 4415.74 449.552   5
   6   2  -4 4379.08 451.200   2
  -6   2   4 4353.78 449.235   4
  -6  -2  -4 4857.51 450.656   4
   6  -2   4 3786.57 446.770   2
   6   2  -4 3824.85 448.337   1
   6   2  -2 1746.49 199.701   6
   6  -2   2 1863.23 192.764   6
  -6   2   2 1877.15 198.151   5
  -6  -2  -2 2067.27 203.642   5
   6   2  -2 1818.30 201.969   2
  -6  -2  -2 1861.29 199.767   4
  -6   2   2 1761.64 199.491   4
   6   2  -2 1689.38 198.624   1
  -6  -2  -2 1904.95 201.370   1
   6   2   0 68096.6 5814.30   6
  -6   2   0 57941.8 5807.66   5
  -6  -2   0 55933.8 5816.74   5
   6   2   0 61664.3 5814.56   2
  -6   2   0 58553.2 5812.81   4
   6  -2   0 60024.9 5812.31   2
   6   2   0 58376.9 5817.09   1
  -6  -2   0 55840.9 5812.59   1
  -6   2  -2 1504.92 198.561   5
  -6  -2   2 2240.15 215.123   5
   6   2   2 2170.84 211.601   2
  -6   2  -2 1936.56 208.044   4
  -6  -2   2 2145.34 209.205   4
   6  -2  -2 2123.36 210.042   2
   6   2   2 1590.87 206.397   1
   6   2   4 4205.02 450.296   1
   6   2   4 3542.96 441.593   6
  -6  -2   4 4518.56 453.084   5
  -6   2  -4 3911.89 438.940   5
   6   2   4 4867.66 450.055   2
  -6   2  -4 4522.58 448.095   4
  -6  -2   4 5858.54 454.570   4
   6  -2  -4 4521.37 457.765   3
   6  -2  -4 4528.08 449.933   2
  -6  -2   6 470.250 74.0801   1
   6   2   6 528.057 67.9967   6
  -6   2  -6 595.246 71.7434   4
  -6  -2   6 643.681 75.0096   4
   6  -2  -6 617.298 81.1320   3
   6  -2  -6 496.864 73.4265   2
  -6   2  -6 429.596 67.7401   3
   6   2   6 544.011 70.0073   2
   6   2   8 889.234 111.776   6
  -6  -2   8 1178.86 123.965   5
  -6  -2   8 1132.25 121.692   4
  -6   2  -8 1164.54 117.681   4
   6  -2  -8 885.158 123.434   3
   6   2   8 885.851 113.489   2
  -6   2  -8 960.778 114.471   3
   6  -2  -8 1042.37 122.520   2
   6   2  10 37316.4 3592.86   6
  -6  -2  10 37265.1 3599.95   5
  -6  -2  10 44615.4 3605.88   4
  -6   2 -10 35041.0 3594.32   4
   6  -2 -10 36275.4 3604.93   3
   6   2  10 37153.4 3595.24   2
  -6   2 -10 32921.8 3591.14   3
   6  -2 -10 38011.6 3605.62   2
   6   2  12 5780.43 575.158   6
  -6  -2  12 6451.51 584.687   5
   6  -2 -12 5972.74 587.311   3
  -6   2 -12 5431.30 573.723   3
   6   2  12 5445.10 576.593   2
   6  -2 -12 5814.41 587.355   2
   6   2  14 7863.60 692.942   6
  -6  -2  14 6767.60 696.833   5
  -6   2 -14 7109.14 691.184   4
   6  -2 -14 6925.60 701.351   3
   6  -2 -14 5210.98 697.042   2
   6   2  14 6559.16 690.754   2
  -6   2 -14 7330.08 689.939   3
   6   2  16 146.186 28.9282   6
   6   2  16 160.563 28.1451   2
  -6  -2  16 121.112 30.7064   5
  -6   2 -16 161.164 27.9687   4
  -6   2 -16 183.055 28.7795   3
   6  -2 -16 158.722 32.8165   3
   6   2  18 183.992 32.0963   6
  -6  -2  18 223.923 36.6772   5
  -6   2 -18 130.625 25.7040   4
   6  -2 -18 151.634 32.4824   3
  -6   2 -18 168.325 31.2686   3
   6  -2 -18 170.728 36.1046   2
   6  -2 -20 8340.49 847.795   3
  -6   2 -20 8845.30 839.054   4
  -6  -2  20 7993.26 846.652   5
   6  -2 -22 6000.38 668.724   3
  -6   2 -22 6465.43 662.343   4
  -6   2 -24 2476.58 268.936   3
   6   3 -21 13.2116 10.4806   2
   6  -3  21 58.2644 17.8430   2
  -6   3  21 17.3240 13.5235   4
   6  -3  21 21.9138 12.1646   6
   6   3 -19 159.345 33.7549   2
   6  -3  19 188.137 30.7828   2
  -6  -3 -19 168.544 33.6809   4
  -6   3  19 119.599 30.9326   4
   6  -3  19 137.662 28.3647   6
  -6   3  19 157.749 32.6721   5
  -6  -3 -17 17.9263 13.7937   4
  -6   3  17 24.5068 14.0508   4
   6   3 -17 17.1421 14.7309   2
   6  -3  17 17.3715 13.3745   2
  -6   3  17 17.1899 11.5004   5
   6   3 -15 36.6686 20.1494   2
   6  -3  15 79.6657 20.2024   2
  -6   3  15 15.3424 14.8436   4
  -6  -3 -15 36.9881 16.2369   4
   6  -3  15 15.3714 13.6656   6
  -6  -3 -13 47.0822 15.4059   5
   6   3 -13 55.3895 22.6147   2
   6  -3  13 37.2633 15.4945   2
  -6   3  13 49.5604 19.3106   5
  -6   3  13 43.0451 17.7511   4
  -6  -3 -13 18.6180 14.7428   4
   6  -3  13 31.6504 17.5233   6
  -6  -3 -11 142.290 28.1225   5
   6   3 -11 102.240 25.1333   6
   6   3 -11 135.495 33.0829   2
   6  -3  11 122.152 26.6348   2
  -6   3  11 209.442 35.0752   5
  -6   3  11 75.7122 23.0449   4
  -6  -3 -11 148.183 35.9551   4
   6  -3  11 83.3221 27.3131   6
  -6  -3  -9 182.582 32.5647   5
   6   3  -9 130.379 31.2692   6
   6  -3   9 200.494 34.4482   2
  -6   3   9 174.461 34.4165   5
  -6  -3  -9 192.702 39.1259   4
   6  -3   9 195.458 35.8334   6
   6   3  -7 109.844 28.0579   6
   6  -3   7 132.990 27.1533   2
   6   3  -7 179.957 34.0652   2
  -6   3   7 139.359 29.6757   5
  -6   3   7 132.754 28.3566   4
  -6  -3  -7 118.762 31.4429   4
   6  -3   7 106.567 25.9956   6
  -6   3   5 232.277 39.1787   4
  -6  -3  -5 346.822 52.4333   4
   6   3  -5 162.889 37.7981   2
   6   3  -5 187.025 39.3065   6
  -6  -3  -5 286.091 41.7230   5
  -6   3   3 154.998 31.0118   4
   6  -3   3 164.129 31.6383   2
   6   3  -3 218.468 37.1508   2
  -6   3   3 160.887 30.2684   5
   6   3  -3 177.794 33.9318   6
  -6  -3  -3 177.523 32.6927   5
  -6   3   1 115.726 24.6211   4
  -6  -3  -1 85.6413 31.7878   4
   6   3  -1 81.5876 23.1160   2
   6  -3   1 75.9533 20.6590   2
  -6  -3  -1 110.298 24.7367   5
  -6   3   1 56.9187 18.4936   5
   6  -3  -1 79.9749 25.4338   3
  -6  -3   1 79.2820 31.4816   4
   6   3   1 47.1138 18.9532   2
   6  -3  -1 72.0849 22.2574   2
  -6  -3   1 119.241 28.8246   5
   6   3   1 83.3369 25.6279   6
  -6   3  -3 192.239 34.8451   4
   6  -3  -3 254.853 44.4215   3
  -6  -3   3 236.848 48.0361   4
   6   3   3 207.636 36.6689   2
   6   3   3 214.447 36.9417   6
   6  -3  -5 263.230 41.5138   2
  -6  -3   5 236.113 42.3134   5
   6   3   5 269.662 39.3030   6
  -6   3  -5 203.533 36.2385   4
  -6  -3   5 263.837 53.1206   4
   6  -3  -5 138.801 38.4132   3
  -6   3  -5 204.471 36.9480   3
   6  -3  -7 125.138 30.0703   2
   6   3   7 120.380 28.3501   2
   6   3   7 160.839 28.3009   6
  -6  -3   7 91.0583 26.9908   5
  -6   3  -7 141.331 25.9588   4
   6  -3  -7 155.889 34.2173   3
  -6  -3   7 147.743 37.3449   4
  -6   3  -7 185.796 30.9293   3
   6   3   9 95.2287 20.4678   6
   6   3   9 79.6177 22.8810   2
  -6  -3   9 136.929 27.6060   5
   6  -3  -9 95.1784 27.3985   3
  -6   3  -9 105.416 22.5675   3
   6   3  11 92.2329 20.2869   6
   6  -3 -11 76.3607 25.7636   2
   6   3  11 122.401 24.0171   2
  -6  -3  11 137.013 27.0686   5
   6  -3 -11 92.6386 26.3887   3
  -6   3 -11 66.5066 16.9583   4
  -6   3 -11 78.6697 18.5671   3
   6   3  13 34.4052 12.5262   6
   6  -3 -13 17.1186 15.1696   2
   6   3  13 62.6324 16.1268   2
  -6  -3  13 46.8281 18.1498   5
   6  -3 -13 32.1515 15.5732   3
  -6   3 -13 48.5574 14.4821   4
   6  -3 -15 16.0320 12.5313   2
  -6  -3  15 13.4230 9.28089   5
  -6   3 -15 29.8853 11.6085   4
  -6   3 -15 34.7885 12.2687   3
   6  -3 -15 30.7225 14.6086   3
   6  -3 -17 21.7872 15.8630   2
  -6   3 -17 8.08458 7.33036   4
  -6   3 -17 17.2792 9.06589   3
   6  -3 -17 14.9471 10.1821   3
  -6  -3  17 20.8065 12.0873   5
   6   3  19 202.389 31.4175   6
  -6  -3  19 200.531 36.1442   5
  -6   3 -19 196.893 28.8055   4
   6  -3 -19 151.103 32.7790   3
  -6   3 -19 192.877 32.2714   3
  -6   3 -21 46.8617 16.3369   3
  -6   3 -21 19.9826 9.04232   4
   6  -4  20 5127.46 520.273   6
   6  -4  18 292.534 50.9902   6
  -6   4  18 263.890 49.0357   5
   6   4 -18 319.436 54.9702   2
  -6   4  18 430.434 57.5919   4
   6  -4  18 345.337 48.5155   2
   6   4 -16 122.318 31.5739   2
   6  -4  16 118.793 24.6056   2
  -6   4  16 89.3260 27.1146   5
  -6   4  16 130.526 29.7680   4
   6  -4  16 95.4207 27.9912   6
  -6   4  14 4359.55 436.351   5
  -6  -4 -14 4204.09 427.373   5
   6   4 -14 4082.78 440.783   2
  -6  -4 -14 4801.43 443.379   4
  -6   4  14 3792.29 428.879   4
   6  -4  14 4431.46 434.358   6
   6  -4  14 4173.68 428.090   2
  -6   4  12 3214.96 341.225   5
  -6  -4 -12 3558.22 337.217   5
   6   4 -12 3435.25 348.189   2
  -6  -4 -12 3631.46 355.782   4
   6  -4  12 3092.01 339.016   6
   6  -4  12 2904.00 333.225   2
   6   4 -10 20816.3 1792.16   2
  -6   4  10 18272.2 1780.73   4
  -6  -4 -10 18227.7 1807.61   4
   6   4 -10 16524.2 1779.82   6
   6  -4  10 17801.3 1779.41   2
  -6   4   8 874.135 109.732   5
  -6  -4  -8 969.116 112.217   5
   6   4  -8 1219.63 121.651   2
  -6  -4  -8 1216.56 148.673   4
  -6   4   8 922.761 110.390   4
   6   4  -8 875.412 111.357   6
   6  -4   8 920.292 110.359   2
  -6   4   6 150.884 26.7340   5
   6   4  -6 117.523 28.5908   2
   6  -4   6 130.534 26.4651   2
  -6  -4  -6 122.951 26.0116   5
   6   4  -6 93.0085 24.5646   6
  -6   4   6 86.2051 23.3680   4
  -6  -4  -6 83.0692 37.1661   4
  -6   4   4 1754.57 199.342   5
  -6  -4  -4 1812.02 203.383   5
   6   4  -4 2145.98 208.748   6
   6  -4   4 1844.32 202.271   2
  -6  -4  -2 757.481 101.221   5
   6   4  -2 782.897 100.409   2
  -6   4   2 927.643 102.038   4
   6   4  -2 996.507 108.060   6
   6  -4   2 763.013 99.5307   2
  -6   4   0 34950.0 3138.97   4
  -6  -4   0 31897.7 3140.10   5
   6   4   0 32416.6 3142.02   6
   6   4   0 29143.4 3137.21   2
   6   4   2 875.089 106.527   6
  -6  -4   2 1015.44 111.620   5
   6   4   2 927.648 106.388   2
  -6   4  -2 924.944 104.196   4
   6  -4  -2 746.086 107.209   3
   6  -4  -2 810.480 107.493   2
   6   4   4 1980.36 205.420   6
  -6  -4   4 2280.12 213.058   5
   6   4   4 1677.78 203.973   2
  -6   4  -4 1777.04 201.278   4
   6  -4  -4 1559.41 206.990   3
   6  -4  -4 2334.29 213.929   2
  -6  -4   6 147.757 30.9871   5
   6   4   6 192.423 30.7511   6
  -6   4  -6 56.7751 19.1630   4
   6  -4  -6 109.766 28.2538   3
  -6   4  -6 122.920 25.3007   3
   6  -4  -6 171.966 35.3955   2
   6   4   6 103.300 25.0749   2
  -6  -4   8 1225.53 121.021   5
  -6   4  -8 906.658 108.756   4
   6   4   8 877.982 110.493   6
   6  -4  -8 1100.19 124.781   2
  -6   4  -8 1009.29 112.846   3
  -6   4 -10 16453.4 1738.15   4
   6   4  10 18181.9 1740.71   2
   6  -4 -10 16191.1 1751.29   2
  -6   4 -10 19725.1 1741.78   3
   6   4  12 3252.26 302.162   6
  -6  -4  12 3103.44 308.792   5
  -6   4 -12 2792.77 300.352   4
   6  -4 -12 2891.84 310.814   3
   6   4  12 2864.21 302.474   2
   6  -4 -12 2492.99 311.959   2
  -6   4 -12 3010.91 302.203   3
   6   4  14 3789.61 399.199   6
  -6   4 -14 3771.45 399.731   4
   6  -4 -14 4179.90 410.701   3
   6  -4 -14 4732.79 418.365   2
  -6   4 -14 3897.39 400.497   3
  -6  -4  14 4415.28 409.732   5
   6   4  16 91.8505 17.7951   6
  -6   4 -16 81.1551 17.5684   4
  -6   4 -16 75.1002 16.0080   3
   6  -4 -16 42.2673 18.0334   3
  -6  -4  16 122.858 24.5041   5
  -6   4 -20 5201.59 529.937   4
   6   4  20 5460.04 530.202   5
  -6  -5 -15 54.4181 19.2107   4
  -6   5  15 29.4559 18.2468   5
  -6  -5 -13 374.226 48.3042   5
  -6   5  13 339.487 52.0629   5
  -6  -5 -13 357.421 59.3355   4
  -6   5  13 325.113 48.2533   4
   6  -5  13 323.733 48.5920   2
  -6  -5 -11 83.7178 29.6936   4
  -6   5  11 66.7587 20.9426   5
   6   5 -11 94.5843 26.3594   2
   6  -5  11 52.9721 16.1843   2
  -6   5  11 73.1777 18.5644   4
  -6  -5 -11 81.2848 19.1051   5
   6   5 -11 75.5757 20.0897   6
  -6   5   9 30.3898 13.4868   5
  -6  -5  -9 46.0991 26.3952   4
   6   5  -9 38.8611 19.0094   2
  -6   5   9 27.7339 10.8338   4
  -6  -5  -9 42.7820 13.2793   5
   6   5  -9 18.1921 11.7614   6
  -6  -5  -7 19.5419 33.4865   4
   6   5  -7 7.06026 14.6180   2
   6  -5   7 39.7818 15.3676   2
  -6  -5  -7 26.8626 12.7212   5
   6   5  -7 57.5951 17.2213   6
   6   5  -5 199.004 36.4460   2
   6  -5   5 243.919 37.8994   2
  -6   5   5 261.004 36.6098   4
  -6  -5  -5 166.041 33.0112   5
   6   5  -5 181.689 35.6949   6
  -6  -5  -3 346.418 51.7334   5
   6   5  -3 304.519 50.3125   2
  -6  -5  -3 527.034 97.9975   4
  -6   5   3 355.795 50.6058   4
   6   5  -3 423.627 55.9651   6
   6  -5   3 395.926 53.8531   2
  -6  -5  -1 20.2446 26.7895   4
   6   5  -1 11.8915 10.2633   2
   6  -5   1 14.4151 12.3937   2
  -6   5   1 28.5676 11.6377   4
   6   5  -1 7.02677 9.41709   6
  -6  -5  -1 12.3532 10.6525   5
   6   5   1 34.2915 15.8088   6
  -6  -5   1 6.33485 8.58580   5
   6   5   1 11.7719 9.18120   2
   6  -5  -1 39.9058 18.3615   2
  -6  -5   3 405.921 55.0075   5
   6   5   3 390.080 54.1586   2
   6  -5  -3 460.256 64.5661   2
  -6   5  -3 361.920 51.2711   4
   6  -5  -3 302.738 53.8583   3
   6   5   3 463.017 57.3002   6
   6   5   5 238.044 38.3108   2
   6  -5  -5 311.931 50.1269   2
  -6  -5   5 241.120 38.0966   5
  -6   5  -5 187.582 33.5089   3
  -6   5  -5 198.821 33.3261   4
   6  -5  -5 266.541 41.3676   3
  -6   5  -7 63.2794 16.7301   4
   6  -5  -7 29.9126 15.0172   3
   6   5   7 62.4783 19.1862   2
   6  -5  -7 63.0982 27.1652   2
  -6  -5   7 56.3193 17.4262   5
   6   5   7 58.2651 16.5872   6
   6   5   9 21.4696 14.4476   2
  -6  -5   9 48.8997 15.7067   5
   6   5   9 19.3409 11.4035   6
   6  -5  -9 36.9145 17.1169   3
  -6   5  -9 23.2806 10.4178   3
   6  -5 -11 59.8899 24.6114   2
  -6  -5  11 60.3751 17.9731   5
   6   5  11 76.1521 15.6471   6
  -6   5 -11 69.7022 14.4695   4
   6  -5 -11 28.8859 14.4292   3
  -6   5 -11 16.9063 10.9417   3
   6   5  13 284.239 39.5807   6
  -6   5 -13 348.524 40.9627   4
  -6  -5  13 347.638 46.8589   5
  -6   5 -13 280.785 39.8899   3
   6  -5 -13 228.415 44.9973   3
  -6   5 -15 17.9189 8.81731   4
  -6   5 -17 24.9175 9.71197   4
  -6  -6  -8 327.801 65.1742   4
   6   6  -8 338.526 47.4460   6
  -6  -6  -6 667.047 76.1818   5
   6   6  -6 601.366 76.1605   2
  -6   6   6 616.806 74.2327   4
  -6  -6  -6 472.232 87.1084   4
   6   6  -6 595.074 75.2963   6
   6  -6   6 607.223 75.9146   2
  -6  -6  -4 2430.75 225.862   5
   6   6  -4 1962.81 222.576   2
  -6  -6  -4 2629.76 247.742   4
  -6   6   4 1965.04 221.947   4
   6   6  -4 2051.50 223.571   6
   6  -6   4 2122.62 227.465   2
  -6  -6  -2 735.026 82.7307   5
   6   6  -2 608.415 80.3678   2
  -6   6   2 676.487 80.8466   4
   6   6  -2 630.217 81.8149   6
   6  -6   2 761.763 89.3325   2
  -6  -6   0 17472.7 1857.51   5
   6   6   0 16993.0 1855.73   2
  -6   6   0 20194.3 1857.98   4
   6   6   0 20418.9 1861.26   6
   6  -6   0 20945.2 1871.11   2
  -6   6  -2 701.890 85.3108   4
  -6  -6   2 899.944 91.0052   5
   6  -6  -2 670.502 99.7198   2
   6   6   2 631.686 85.4103   2
   6   6   4 2025.51 216.857   6
  -6  -6   4 1960.24 216.546   5
   6   6   4 2057.20 217.290   2
  -6   6  -4 2088.92 215.235   4
   6  -6  -4 1889.68 220.628   3
   6  -6  -4 2915.47 248.183   2
  -6   6  -4 2145.68 217.054   3
   6   6   6 644.893 75.4562   6
  -6  -6   6 632.598 76.9674   5
   6   6   6 727.317 78.9473   2
  -6   6  -6 629.110 73.7185   4
   6  -6  -6 644.979 80.6365   3
  -6   6  -6 588.610 73.5951   3
   6  -6  -8 397.990 61.6366   2
  -6   6  -8 260.622 36.9572   4
  -6   6 -10 10284.4 1012.03   4
  -6   6 -12 2045.55 209.560   4
   6   7   3 124.730 23.8623   2
  -7   0   0-6.18261 6.66977   5
   7   0   0 22.0012 13.2660   6
   7   0   0 6.12605 9.34519   2
  -7   0   0-5.79375 8.83839   4
  -7   0   0-9.14904 15.6030   1
  -7   0  -2 9.74586 10.5116   1
   7   0   2 12.3783 13.3509   6
   7   0   2 6.05449 9.23517   2
  -7   0   2 6.52585 8.62058   5
   7   0  -2-7.35770 12.5476   3
  -7   0  -2-5.79411 7.65400   4
  -7   0   2-5.83368 9.94865   4
  -7   0  -2-5.14386 6.79506   3
   7   0   4-6.85281 11.6865   6
   7   0   4 5.86272 8.94253   2
   7   0  -4-6.26246 9.55226   2
  -7   0   4-6.63004 10.1129   5
  -7   0  -4 5.63230 7.44010   5
  -7   0   4 5.85364 6.31356   4
   7   0  -4-7.95473 10.5079   3
  -7   0  -4-5.78757 9.86989   4
  -7   0  -4 4.76306 7.26521   3
  -7   0   6-5.79902 7.67191   4
   7   0  -6-8.37380 11.0695   3
  -7   0  -6-5.80179 8.85961   4
   7   0   6-5.71286 8.72413   2
   7   0  -6-6.44088 8.51862   2
  -7   0   6 6.61280 8.74545   5
  -7   0  -6-5.44015 9.28699   5
  -7   0   8 5.82506 8.88749   4
   7   0  -8-8.19350 6.25231   3
  -7   0  -8 5.57014 7.36090   4
   7   0   8-5.57756 9.51401   2
   7   0  -8 6.83036 7.36991   2
   7   0  10 8.60789 9.28491   6
   7   0  10 5.31377 8.10607   2
   7   0 -10-6.99243 7.54273   2
  -7   0  10-6.10659 8.06748   5
  -7   0  10 6.07397 10.3590   4
  -7   0 -10 5.45135 7.20204   4
   7   0 -10-8.09188 10.6898   3
   7   0  12-8.96740 6.84263   6
   7   0  12 10.1577 10.9579   2
   7   0 -12 7.28862 9.63053   2
  -7   0  12 6.02210 7.95803   5
  -7   0  12-6.46286 4.93391   4
   7   0 -12-7.73383 10.2185   3
   7   0  14 8.43904 12.8734   6
   7   0  14 4.98642 10.7578   2
   7   0 -14 7.20882 9.52424   2
  -7   0  14 6.08590 4.64485   5
  -7   0  14 6.66459 10.1671   4
  -7   0 -14-5.30653 7.01197   4
   7   0 -14-7.44196 8.02857   3
   7   0  16-7.25538 9.58435   6
   7   0 -16 6.92787 10.5674   2
  -7   0  16-6.29661 8.31790   5
  -7   0 -16 5.28572 9.01432   4
   7   0 -16-7.34003 11.1961   3
   7   0  18 6.11247 8.07492   6
   7   0  18-4.64258 10.0151   2
   7   0 -18 6.45580 8.52841   2
  -7   0  18-6.51964 7.03250   5
  -7   0 -18-5.25569 8.01717   4
   7   0 -18 7.22310 9.54193   3
   7   0  20-5.14329 7.84559   6
   7   0 -20 7.19716 9.50755   3
   7   0 -20 5.68811 8.67658   2
   7   0 -22-5.07617 8.67075   2
   7   1 -21 285.982 49.5161   3
   7  -1  21 320.910 43.1153   2
   7  -1  19 4389.58 421.391   6
   7   1 -19 3872.26 423.527   2
   7   1 -19 3904.79 426.411   3
   7  -1  19 4365.59 421.324   2
   7  -1  17 4698.12 487.117   6
  -7   1  17 5015.58 492.059   5
  -7   1  17 4717.08 490.001   4
  -7  -1 -17 5637.95 490.799   4
   7   1 -17 4126.34 487.298   3
   7  -1  17 4749.37 484.480   2
  -7   1  15 10374.5 1021.70   5
   7   1 -15 7509.39 1016.65   2
  -7   1  15 11628.8 1024.14   4
  -7  -1 -15 13076.0 1023.84   4
   7   1 -15 8868.62 1019.81   3
   7  -1  15 11021.1 1017.75   2
  -7   1  13 761.042 97.4278   5
  -7  -1 -13 910.195 99.4965   4
  -7   1  13 921.185 99.8486   4
   7   1 -13 686.744 97.8037   3
   7  -1  13 869.007 103.191   6
   7   1 -13 721.136 98.4019   2
  -7   1  11 419.436 54.8168   5
   7   1 -11 458.186 59.8877   2
  -7  -1 -11 356.811 51.7442   4
  -7   1  11 353.357 52.6755   4
   7  -1  11 357.506 61.5427   6
   7   1 -11 386.841 56.3388   3
[truncated: 22,881 more chars]
