# Supplementary material for: The varying temperature- and pressure-induced phase transition pathways in hybrid improper ferroelectric Sr3Sn2O7
Source: Acta Crystallogr B Struct Sci Cryst Eng Mater. 2025 Apr 14;81(Pt 3):318–24. doi: 10.1107/S2052520625002306 (PMC12147935; doi:10.1107/S2052520625002306)
Supplement: Supplementary file 1 [file b-81-00318-sup1.zip › SSO_HP_VT_CIFs/SSO_VT_CIFS/SrSnO_I19VT_29_380_a21am_if.cif]

data_srsno_i19vt_29_380_a21am_if

# start Validation Reply Form
_vrf_PLAT109_srsno_i19vt_29_380_a21am_if
;
PROBLEM: Twinning Matrix = Alternate Inversion Twinning .          ? Check 
RESPONSE: The present system stems from a cetrosymmetric, tetragonal 
aristotype. This can be modelled using a twin law given by 
(0 1 0 -1 0 0 0 0 1 4). The two-fold twin was subsequently chosen over 
the inversion twin law to explicitly depict the twinning present as viewed 
from the perspective of the relevant properties (i.e., hybrid improper 
ferroelectric polarisation).
;
_vrf_PLAT971_srsno_i19vt_29_380_a21am_if
;
PROBLEM: Check Calcd Resid. Dens.  0.68Ang From Sn1             4.98 eA-3  
RESPONSE: The sample is highly absorbing and contains a significant 
proportion of heavy elements. While efforts have been made to account
for this as best as possible, the diffractometer upon which the data 
were collected lacks a camera with which to obtain a true representation
of the crystal for a more explicit correction. The impact of this upon
the data is further compounded by the crystal existing as a highly 
anisotropic plate. Errors carried through from this in the intensities will 
increase the residual levels in the model. This is in addition to the typical
fourier rippling that is expected at heavy elements, and the impact of the
spherical contraction of the valence shell owed to the ionisation of these 
metals in this highly charge system. Since these residuals exist close to 
these heavy metal centres and the model (and symmetry) has been thoroughly 
evaluated (see the manuscript), these are believed to have no physical 
significance.
;
_vrf_PLAT974_srsno_i19vt_29_380_a21am_if
;
PROBLEM: Check Calcd Negative Resid. Density on       Sr1      -2.56 eA-3  
RESPONSE: The sample is highly absorbing and contains a significant 
proportion of heavy elements. While efforts have been made to account
for this as best as possible, the diffractometer upon which the data 
were collected lacks a camera with which to obtain a true representation
of the crystal for a more explicit correction. The impact of this upon
the data is further compounded by the crystal existing as a highly 
anisotropic plate. Errors carried through from this in the intensities will 
increase the residual levels in the model. This is in addition to the typical
fourier rippling that is expected at heavy elements, and the impact of the
spherical contraction of the valence shell owed to the ionisation of these 
metals in this highly charge system. Since the residual exists close to 
a heavy metal centre and the model (and symmetry) has been thoroughly 
evaluated (see the manuscript), it is believed to have no physical 
significance.
;
_vrf_PLAT097_srsno_i19vt_29_380_a21am_if
;
PROBLEM: Large Reported Max.  (Positive) Residual Density       5.06 eA-3  
RESPONSE: The sample is highly absorbing and contains a significant 
proportion of heavy elements. While efforts have been made to account
for this as best as possible, the diffractometer upon which the data 
were collected lacks a camera with which to obtain a true representation
of the crystal for a more explicit correction. The impact of this upon
the data is further compounded by the crystal existing as a highly 
anisotropic plate. Errors carried through from this in the intensities will 
increase the residual levels in the model. This is in addition to the typical
fourier rippling that is expected at heavy elements, and the impact of the
spherical contraction of the valence shell owed to the ionisation of these 
metals in this highly charge system. Since the residual exists close to 
a heavy metal centre and the model (and symmetry) has been thoroughly 
evaluated (see the manuscript), it is believed to have no physical 
significance.
;
_vrf_PLAT972_srsno_i19vt_29_380_a21am_if
;
PROBLEM: Check Calcd Resid. Dens.  0.36Ang From Sr2            -2.77 eA-3  
RESPONSE: The sample is highly absorbing and contains a significant 
proportion of heavy elements. While efforts have been made to account
for this as best as possible, the diffractometer upon which the data 
were collected lacks a camera with which to obtain a true representation
of the crystal for a more explicit correction. The impact of this upon
the data is further compounded by the crystal existing as a highly 
anisotropic plate. Errors carried through from this in the intensities will 
increase the residual levels in the model. This is in addition to the typical
fourier rippling that is expected at heavy elements, and the impact of the
spherical contraction of the valence shell owed to the ionisation of these 
metals in this highly charge system. Since these residuals exist close to 
these heavy metal centres and the model (and symmetry) has been thoroughly 
evaluated (see the manuscript), these are believed to have no physical 
significance.
;
_vrf_PLAT975_srsno_i19vt_29_380_a21am_if
;
PROBLEM: Check Calcd Resid. Dens.  0.42Ang From O4      .       1.58 eA-3  
RESPONSE: The sample is highly absorbing and contains a significant 
proportion of heavy elements. While efforts have been made to account
for this as best as possible, the diffractometer upon which the data 
were collected lacks a camera with which to obtain a true representation
of the crystal for a more explicit correction. The impact of this upon
the data is further compounded by the crystal existing as a highly 
anisotropic plate. Errors carried through from this in the intensities will 
increase the residual levels in the model. This is in addition to the typical
fourier rippling that is expected at heavy elements, and the impact of the
spherical contraction of the valence shell owed to the ionisation of these 
metals in this highly charge system. Since these residuals exist close to 
these heavy metal centres and the model (and symmetry) has been thoroughly 
evaluated (see the manuscript), these are believed to have no physical 
significance.
;
# end Validation Reply Form

_audit_creation_date               2025-01-10
_audit_creation_method
;
Olex2 1.5-ac7-013
(compiled 2025.01.02 svn.rf662f148 for Rigaku Oxford Diffraction, GUI svn.r7109)
;
_shelx_SHELXL_version_number       '2019/3'
_audit_contact_author_address      
;
Dept. of Chemistry, University of Warwick, Gibbet Hill Road, Coventry, CV4 7AL
;
_audit_contact_author_email        ?
_audit_contact_author_name         'Evie Ladbrook'
_audit_contact_author_phone        ?
_publ_contact_author_id_orcid      ?
_publ_section_references
;
Dolomanov, O.V., Bourhis, L.J., Gildea, R.J, Howard, J.A.K. & Puschmann, H.
 (2009), J. Appl. Cryst. 42, 339-341.

Sheldrick, G.M. (2008). Acta Cryst. A64, 112-122.

Sheldrick, G.M. (2015). Acta Cryst. C71, 3-8.
;
_chemical_name_common              ?
_chemical_name_systematic          ?
_chemical_formula_moiety           'O7 Sn2 Sr3'
_chemical_formula_sum              'O7 Sn2 Sr3'
_chemical_formula_weight           612.24
_chemical_absolute_configuration   ?
_chemical_melting_point            ?
_chemical_oxdiff_formula           'Sr3 Sn2 O7'
loop_
  _atom_type_symbol
  _atom_type_description
  _atom_type_scat_dispersion_real
  _atom_type_scat_dispersion_imag
  _atom_type_scat_source
 'O' 'O' 0.0101 0.0057 'International Tables Vol C Tables 4.2.6.8 and 6.1.1.4'
 'Sr' 'Sr' -1.1610 3.0594
 'International Tables Vol C Tables 4.2.6.8 and 6.1.1.4'
 'Sn' 'Sn' -0.6810 1.3529
 'International Tables Vol C Tables 4.2.6.8 and 6.1.1.4'

_shelx_space_group_comment
;
The symmetry employed for this shelxl refinement is uniquely defined
by the following loop, which should always be used as a source of
symmetry information in preference to the above space-group names.
They are only intended as comments.
;
_space_group_crystal_system        'orthorhombic'
_space_group_IT_number             36
_space_group_name_H-M_alt          'A 21 a m'
_space_group_name_Hall             'A -2 2a'
loop_
  _space_group_symop_operation_xyz
 'x, y, z'
 'x+1/2, -y, -z'
 'x, y, -z'
 'x+1/2, -y, z'
 'x, y+1/2, z+1/2'
 'x+1/2, -y+1/2, -z+1/2'
 'x, y+1/2, -z+1/2'
 'x+1/2, -y+1/2, z+1/2'

_cell_length_a                     5.7032(3)
_cell_length_b                     5.7312(3)
_cell_length_c                     20.6432(12)
_cell_angle_alpha                  90
_cell_angle_beta                   90
_cell_angle_gamma                  90
_cell_volume                       674.75(7)
_cell_formula_units_Z              4
_cell_measurement_reflns_used      1109
_cell_measurement_temperature      380
_cell_measurement_theta_max        33.5070
_cell_measurement_theta_min        3.9480
_shelx_estimated_absorpt_T_max     0.675
_shelx_estimated_absorpt_T_min     0.330
_exptl_absorpt_coefficient_mu      28.444
_exptl_absorpt_correction_T_max    0.01079
_exptl_absorpt_correction_T_min    0.00082
_exptl_absorpt_correction_type     sphere
_exptl_absorpt_process_details
;
CrysAlisPro 1.171.43.105a (Rigaku Oxford Diffraction, 2024)
Spherical absorption correction
using equivalent radius and absorption coefficient.
Empirical absorption correction using spherical harmonics,
implemented in SCALE3 ABSPACK scaling algorithm.
;
_exptl_absorpt_special_details     ?
_exptl_crystal_colour              'clear colourless'
_exptl_crystal_colour_lustre       clear
_exptl_crystal_colour_primary      colourless
_exptl_crystal_density_diffrn      6.027
_exptl_crystal_density_meas        ?
_exptl_crystal_density_method      ?
_exptl_crystal_description         plate
_exptl_crystal_F_000               1080
_exptl_crystal_size_max            0.05
_exptl_crystal_size_mid            0.05
_exptl_crystal_size_min            0.015
_exptl_crystal_size_rad            0.400
_exptl_transmission_factor_max     ?
_exptl_transmission_factor_min     ?
_diffrn_reflns_av_R_equivalents    0.0742
_diffrn_reflns_av_unetI/netI       0.0371
_diffrn_reflns_Laue_measured_fraction_full  0.994
_diffrn_reflns_Laue_measured_fraction_max  0.970
_diffrn_reflns_limit_h_max         8
_diffrn_reflns_limit_h_min         -9
_diffrn_reflns_limit_k_max         9
_diffrn_reflns_limit_k_min         -8
_diffrn_reflns_limit_l_max         33
_diffrn_reflns_limit_l_min         -32
_diffrn_reflns_number              11978
_diffrn_reflns_point_group_measured_fraction_full  0.994
_diffrn_reflns_point_group_measured_fraction_max  0.940
_diffrn_reflns_theta_full          24.415
_diffrn_reflns_theta_max           34.089
_diffrn_reflns_theta_min           1.912
_diffrn_ambient_temperature        380
_diffrn_detector                   'Hybrid Pixel Array Detector'
_diffrn_detector_area_resol_mean   5.8140
_diffrn_measured_fraction_theta_full  0.994
_diffrn_measured_fraction_theta_max  0.970
_diffrn_measurement_details
;
List of Runs (angles in degrees, time in seconds):

  # Type    Start    End  Width  t~exp~   \w     \q     \k     \f   Frames
--------------------------------------------------------------------------
  1  \f      0.00 360.00   0.20    0.20   0.00   0.00   0.00    --  1800
  2  \w   -150.00  20.00   0.20    0.20    --   25.00   0.00 288.00  850
  3  \w   -150.00  20.00   0.20    0.20    --   25.00   0.00 216.00  850
  4  \w   -150.00  20.00   0.20    0.20    --   25.00   0.00 144.00  850
  5  \w   -150.00  20.00   0.20    0.20    --   25.00   0.00  72.00  850
  6  \w   -150.00  20.00   0.20    0.20    --   25.00   0.00   0.00  850
;
_diffrn_measurement_device         'abstract diffractometer'
_diffrn_measurement_device_type   
 'dectris-CrysAlisPro-abstract goniometer imported dectris images'
_diffrn_measurement_method         '\w and \f scans'
_diffrn_orient_matrix_type        
 'CrysAlisPro convention (1999,Acta A55,543-557)'
_diffrn_orient_matrix_UB_11        -0.0010546532
_diffrn_orient_matrix_UB_12        -0.0080502713
_diffrn_orient_matrix_UB_13        0.0333029949
_diffrn_orient_matrix_UB_21        -0.1203225130
_diffrn_orient_matrix_UB_22        -0.0103277454
_diffrn_orient_matrix_UB_23        -0.0004812333
_diffrn_orient_matrix_UB_31        0.0104698688
_diffrn_orient_matrix_UB_32        -0.1194689710
_diffrn_orient_matrix_UB_33        -0.0022025536
_diffrn_radiation_monochromator    synchrotron
_diffrn_radiation_probe            x-ray
_diffrn_radiation_type             synchrotron
_diffrn_radiation_wavelength       0.6889
_diffrn_source                     synchrotron
_reflns_Friedel_coverage           0.784
_reflns_Friedel_fraction_full      0.993
_reflns_Friedel_fraction_max       0.903
_reflns_number_gt                  1370
_reflns_number_total               1465
_reflns_special_details
;
 Reflections were merged by SHELXL according to the crystal
 class for the calculation of statistics and refinement.
 
 _reflns_Friedel_fraction is defined as the number of unique
 Friedel pairs measured divided by the number that would be
 possible theoretically, ignoring centric projections and
 systematic absences. Completness statistics refer to single and
 composite reflections containing twin component 1 only.
;
_reflns_threshold_expression       'I > 2\s(I)'
_computing_cell_refinement         'CrysAlisPro 1.171.43.105a (Rigaku OD, 2024)'
_computing_data_collection        
 'CrysAlisPro 1.171.43.105a (Rigaku OD, 2024) (IMPORT)'
_computing_data_reduction          'CrysAlisPro 1.171.43.105a (Rigaku OD, 2024)'
_computing_molecular_graphics      'Olex2 1.5-ac7-013 (Dolomanov et al., 2009)'
_computing_publication_material    'Olex2 1.5-ac7-013 (Dolomanov et al., 2009)'
_computing_structure_refinement    'SHELXL 2019/3 (Sheldrick, 2015)'
_computing_structure_solution      'SHELXS  (Sheldrick, 2008)'
_refine_diff_density_max           5.062
_refine_diff_density_min           -2.736
_refine_diff_density_rms           0.937
_refine_ls_abs_structure_details
;
 Flack x determined using 563 quotients [(I+)-(I-)]/[(I+)+(I-)]
 (Parsons, Flack and Wagner, Acta Cryst. B69 (2013) 249-259).
;
_refine_ls_abs_structure_Flack     0.004(7)
_refine_ls_extinction_coef         .
_refine_ls_extinction_method       none
_refine_ls_goodness_of_fit_ref     1.073
_refine_ls_hydrogen_treatment      undef
_refine_ls_matrix_type             full
_refine_ls_number_parameters       59
_refine_ls_number_reflns           1465
_refine_ls_number_restraints       1
_refine_ls_R_factor_all            0.0709
_refine_ls_R_factor_gt             0.0699
_refine_ls_restrained_S_all        1.072
_refine_ls_shift/su_max            0.000
_refine_ls_shift/su_mean           0.000
_refine_ls_structure_factor_coef   Fsqd
_refine_ls_weighting_details      
 'w=1/[\s^2^(Fo^2^)+(0.1574P)^2^] where P=(Fo^2^+2Fc^2^)/3'
_refine_ls_weighting_scheme        calc
_refine_ls_wR_factor_gt            0.1886
_refine_ls_wR_factor_ref           0.1935
_refine_special_details
;
 Refined as a 2-component twin.
All atoms were refined as anisotropic without the need for any restraints.
;
_olex2_refinement_description
;
1. Twinned data refinement
 Scales: 0.49(2)
 0.51(2)
;
_atom_sites_solution_hydrogens     .
_atom_sites_solution_primary       isomorph
_atom_sites_solution_secondary     difmap
loop_
  _atom_site_label
  _atom_site_type_symbol
  _atom_site_fract_x
  _atom_site_fract_y
  _atom_site_fract_z
  _atom_site_U_iso_or_equiv
  _atom_site_adp_type
  _atom_site_occupancy
  _atom_site_site_symmetry_order
  _atom_site_calc_flag
  _atom_site_refinement_flags_posn
  _atom_site_refinement_flags_adp
  _atom_site_refinement_flags_occupancy
  _atom_site_disorder_assembly
  _atom_site_disorder_group
 Sn1 Sn 0.8762(3) 0.24944(4) 0.09827(5) 0.0223(3) Uani 1 1 d . . . . .
 Sr1 Sr 0.3648(6) 0.25016(10) 0.000000 0.0275(4) Uani 1 2 d S T P . .
 Sr2 Sr 0.38473(2) 0.25799(9) 0.18698(8) 0.0279(4) Uani 1 1 d . . . . .
 O1 O 0.881(3) 0.2009(13) 0.000000 0.0332(12) Uani 1 2 d S T P . .
 O2 O 0.873(2) 0.2893(9) 0.1965(3) 0.0328(9) Uani 1 1 d . . . . .
 O3 O 0.649(2) -0.0215(11) 0.1062(2) 0.0343(11) Uani 1 1 d . . . . .
 O4 O 0.106(2) 0.5213(13) 0.0874(2) 0.0323(11) Uani 1 1 d . . . . .

loop_
  _atom_site_aniso_label
  _atom_site_aniso_U_11
  _atom_site_aniso_U_22
  _atom_site_aniso_U_33
  _atom_site_aniso_U_23
  _atom_site_aniso_U_13
  _atom_site_aniso_U_12
 Sn1 0.0218(4) 0.0217(4) 0.0234(4) 0.00009(6) 0.0000(5) -0.00006(11)
 Sr1 0.0277(9) 0.0272(6) 0.0276(9) 0.000 0.000 -0.0012(2)
 Sr2 0.0296(7) 0.0281(5) 0.0259(6) -0.00043(12) -0.0003(7) -0.0007(6)
 O1 0.046(3) 0.030(2) 0.023(2) 0.000 0.000 -0.006(5)
 O2 0.038(3) 0.0351(18) 0.0253(16) -0.003(2) 0.001(4) 0.002(3)
 O3 0.032(3) 0.030(2) 0.041(2) 0.003(2) 0.002(2) -0.009(2)
 O4 0.029(2) 0.031(3) 0.0376(19) 0.0004(19) 0.0005(19) -0.008(2)

_geom_special_details
;
 All esds (except the esd in the dihedral angle between two l.s. planes)
 are estimated using the full covariance matrix.  The cell esds are taken
 into account individually in the estimation of esds in distances, angles
 and torsion angles; correlations between esds in cell parameters are only
 used when they are defined by crystal symmetry.  An approximate (isotropic)
 treatment of cell esds is used for estimating esds involving l.s. planes.
;
loop_
  _geom_bond_atom_site_label_1
  _geom_bond_atom_site_label_2
  _geom_bond_distance
  _geom_bond_site_symmetry_2
  _geom_bond_publ_flag
 Sn1 Sr1 3.447(3) 1_655 ?
 Sn1 Sr1 3.5096(8) 2 ?
 Sn1 Sr2 3.3654(10) 4_565 ?
 Sn1 Sr2 3.4371(9) 4 ?
 Sn1 Sr2 3.4304(16) 1_655 ?
 Sn1 Sr2 3.3485(16) . ?
 Sn1 O1 2.0477(14) . ?
 Sn1 O2 2.042(7) . ?
 Sn1 O3 2.039(12) 4 ?
 Sn1 O3 2.028(10) . ?
 Sn1 O4 2.048(10) 1_655 ?
 Sn1 O4 2.038(11) 4_565 ?
 Sr1 O1 2.77(2) 1_455 ?
 Sr1 O1 3.148(7) 2_465 ?
 Sr1 O1 2.587(7) 2_455 ?
 Sr1 O1 2.96(2) . ?
 Sr1 O3 2.835(8) 4_455 ?
 Sr1 O3 2.835(8) 2_455 ?
 Sr1 O3 3.141(9) 3 ?
 Sr1 O3 3.140(9) . ?
 Sr1 O4 2.803(9) . ?
 Sr1 O4 2.619(8) 4_565 ?
 Sr1 O4 2.619(8) 2_565 ?
 Sr1 O4 2.803(9) 3 ?
 Sr2 O2 2.421(8) 6_455 ?
 Sr2 O2 3.144(5) 4_455 ?
 Sr2 O2 2.796(14) . ?
 Sr2 O2 2.932(14) 1_455 ?
 Sr2 O2 2.603(6) 4_465 ?
 Sr2 O3 2.534(9) 4_455 ?
 Sr2 O3 2.760(9) . ?
 Sr2 O4 3.005(9) . ?
 Sr2 O4 2.723(8) 4_565 ?

loop_
  _geom_angle_atom_site_label_1
  _geom_angle_atom_site_label_2
  _geom_angle_atom_site_label_3
  _geom_angle
  _geom_angle_site_symmetry_1
  _geom_angle_site_symmetry_3
  _geom_angle_publ_flag
 Sr1 Sn1 Sr1 71.08(4) 1_655 2 ?
 Sr2 Sn1 Sr1 107.91(4) 4_565 1_655 ?
 Sr2 Sn1 Sr1 176.97(5) . 1_655 ?
 Sr2 Sn1 Sr1 108.21(6) . 2 ?
 Sr2 Sn1 Sr1 177.64(3) 4_565 2 ?
 Sr2 Sn1 Sr1 109.63(6) 1_655 2 ?
 Sr2 Sn1 Sr1 68.33(5) 1_655 1_655 ?
 Sr2 Sn1 Sr1 107.65(4) 4 1_655 ?
 Sr2 Sn1 Sr1 67.54(2) 4 2 ?
 Sr2 Sn1 Sr2 72.68(3) . 4_565 ?
 Sr2 Sn1 Sr2 114.55(4) . 1_655 ?
 Sr2 Sn1 Sr2 74.50(3) . 4 ?
 Sr2 Sn1 Sr2 73.48(3) 1_655 4 ?
 Sr2 Sn1 Sr2 71.66(3) 4_565 1_655 ?
 Sr2 Sn1 Sr2 114.81(4) 4_565 4 ?
 O1 Sn1 Sr1 53.5(6) . 1_655 ?
 O1 Sn1 Sr1 46.9(2) . 2 ?
 O1 Sn1 Sr2 114.4(2) . 4 ?
 O1 Sn1 Sr2 130.8(2) . 4_565 ?
 O1 Sn1 Sr2 123.8(6) . . ?
 O1 Sn1 Sr2 121.2(6) . 1_655 ?
 O2 Sn1 Sr1 131.72(16) . 2 ?
 O2 Sn1 Sr1 126.3(4) . 1_655 ?
 O2 Sn1 Sr2 58.4(4) . 1_655 ?
 O2 Sn1 Sr2 50.62(16) . 4_565 ?
 O2 Sn1 Sr2 64.24(16) . 4 ?
 O2 Sn1 Sr2 56.4(4) . . ?
 O2 Sn1 O1 178.6(3) . . ?
 O2 Sn1 O4 91.7(3) . 1_655 ?
 O3 Sn1 Sr1 62.5(2) 4 2 ?
 O3 Sn1 Sr1 55.3(2) 4 1_655 ?
 O3 Sn1 Sr1 53.9(2) . 2 ?
 O3 Sn1 Sr1 124.4(3) . 1_655 ?
 O3 Sn1 Sr2 47.2(2) 4 1_655 ?
 O3 Sn1 Sr2 127.2(2) 4 . ?
 O3 Sn1 Sr2 55.4(3) . . ?
 O3 Sn1 Sr2 118.9(2) 4 4_565 ?
 O3 Sn1 Sr2 53.4(3) 4 4 ?
 O3 Sn1 Sr2 120.5(3) . 1_655 ?
 O3 Sn1 Sr2 127.4(2) . 4_565 ?
 O3 Sn1 Sr2 47.0(3) . 4 ?
 O3 Sn1 O1 88.9(5) 4 . ?
 O3 Sn1 O1 89.2(4) . . ?
 O3 Sn1 O2 89.9(3) . . ?
 O3 Sn1 O2 89.9(3) 4 . ?
 O3 Sn1 O3 89.45(6) . 4 ?
 O3 Sn1 O4 90.5(6) 4 1_655 ?
 O3 Sn1 O4 178.4(2) . 1_655 ?
 O3 Sn1 O4 91.1(6) . 4_565 ?
 O4 Sn1 Sr1 116.6(2) 4_565 2 ?
 O4 Sn1 Sr1 124.7(2) 1_655 2 ?
 O4 Sn1 Sr1 54.4(3) 1_655 1_655 ?
 O4 Sn1 Sr1 123.1(2) 4_565 1_655 ?
 O4 Sn1 Sr2 133.9(3) 1_655 4 ?
 O4 Sn1 Sr2 54.4(2) 4_565 . ?
 O4 Sn1 Sr2 127.9(3) 4_565 4 ?
 O4 Sn1 Sr2 125.7(3) 1_655 . ?
 O4 Sn1 Sr2 62.0(2) 4_565 4_565 ?
 O4 Sn1 Sr2 133.6(2) 4_565 1_655 ?
 O4 Sn1 Sr2 54.0(2) 1_655 4_565 ?
 O4 Sn1 Sr2 60.5(3) 1_655 1_655 ?
 O4 Sn1 O1 89.4(5) 4_565 . ?
 O4 Sn1 O1 89.2(4) 1_655 . ?
 O4 Sn1 O2 91.7(3) 4_565 . ?
 O4 Sn1 O3 178.3(3) 4_565 4 ?
 O4 Sn1 O4 88.93(6) 4_565 1_655 ?
 O1 Sr1 O1 86.3(4) 2_455 1_455 ?
 O1 Sr1 O1 176.2(8) 2_455 2_465 ?
 O1 Sr1 O1 97.6(4) 1_455 2_465 ?
 O1 Sr1 O1 168.7(3) 1_455 . ?
 O1 Sr1 O1 93.7(4) . 2_465 ?
 O1 Sr1 O1 82.4(4) 2_455 . ?
 O1 Sr1 O3 63.5(2) 2_455 2_455 ?
 O1 Sr1 O3 59.0(2) 2_455 3 ?
 O1 Sr1 O3 117.6(2) 1_455 . ?
 O1 Sr1 O3 55.9(2) . . ?
 O1 Sr1 O3 59.0(2) 2_455 . ?
 O1 Sr1 O3 61.4(3) 1_455 2_455 ?
 O1 Sr1 O3 55.9(2) . 3 ?
 O1 Sr1 O3 61.4(3) 1_455 4_455 ?
 O1 Sr1 O3 63.5(2) 2_455 4_455 ?
 O1 Sr1 O3 117.6(2) 1_455 3 ?
 O1 Sr1 O4 62.1(3) 1_455 . ?
 O1 Sr1 O4 118.7(4) 2_455 2_565 ?
 O1 Sr1 O4 125.0(4) 2_455 3 ?
 O1 Sr1 O4 62.1(3) 1_455 3 ?
 O1 Sr1 O4 125.0(4) 2_455 . ?
 O1 Sr1 O4 118.7(4) 2_455 4_565 ?
 O3 Sr1 O1 112.8(3) 2_455 . ?
 O3 Sr1 O1 118.7(3) . 2_465 ?
 O3 Sr1 O1 118.7(3) 3 2_465 ?
 O3 Sr1 O1 112.8(3) 4_455 . ?
 O3 Sr1 O1 118.4(2) 2_455 2_465 ?
 O3 Sr1 O1 118.4(2) 4_455 2_465 ?
 O3 Sr1 O3 122.34(9) 2_455 . ?
 O3 Sr1 O3 56.96(9) 2_455 3 ?
 O3 Sr1 O3 88.6(3) . 3 ?
 O3 Sr1 O3 122.34(9) 4_455 3 ?
 O3 Sr1 O3 56.96(9) 4_455 . ?
 O3 Sr1 O3 101.3(4) 2_455 4_455 ?
 O4 Sr1 O1 125.3(3) 3 . ?
 O4 Sr1 O1 57.4(2) 3 2_465 ?
 O4 Sr1 O1 59.0(2) 4_565 2_465 ?
 O4 Sr1 O1 59.0(2) 2_565 2_465 ?
 O4 Sr1 O1 57.4(2) . 2_465 ?
 O4 Sr1 O1 125.0(3) 2_565 1_455 ?
 O4 Sr1 O1 125.3(3) . . ?
 O4 Sr1 O1 61.7(3) 2_565 . ?
 O4 Sr1 O1 61.7(3) 4_565 . ?
 O4 Sr1 O1 125.0(3) 4_565 1_455 ?
 O4 Sr1 O3 85.75(14) 2_565 2_455 ?
 O4 Sr1 O3 172.6(4) 4_565 2_455 ?
 O4 Sr1 O3 117.3(5) 4_565 3 ?
 O4 Sr1 O3 117.3(5) 2_565 . ?
 O4 Sr1 O3 85.75(14) 4_565 4_455 ?
 O4 Sr1 O3 59.7(3) 2_565 3 ?
 O4 Sr1 O3 175.4(2) 3 . ?
 O4 Sr1 O3 121.7(5) . 2_455 ?
 O4 Sr1 O3 121.7(5) 3 4_455 ?
 O4 Sr1 O3 61.9(3) . 4_455 ?
 O4 Sr1 O3 59.7(3) 4_565 . ?
 O4 Sr1 O3 175.4(2) . 3 ?
 O4 Sr1 O3 172.6(4) 2_565 4_455 ?
 O4 Sr1 O3 95.59(14) 3 3 ?
 O4 Sr1 O3 61.9(3) 3 2_455 ?
 O4 Sr1 O3 95.59(14) . . ?
 O4 Sr1 O4 87.1(4) 4_565 2_565 ?
 O4 Sr1 O4 116.29(9) 4_565 3 ?
 O4 Sr1 O4 80.2(3) 3 . ?
 O4 Sr1 O4 63.62(9) 4_565 . ?
 O4 Sr1 O4 116.29(9) 2_565 . ?
 O4 Sr1 O4 63.62(9) 2_565 3 ?
 Sn1 Sr2 Sn1 114.55(4) . 1_455 ?
 Sn1 Sr2 Sn1 73.10(3) 4_465 1_455 ?
 Sn1 Sr2 Sn1 74.14(3) . 4_465 ?
 O2 Sr2 Sn1 36.38(14) 1_455 1_455 ?
 O2 Sr2 Sn1 92.2(2) 4_455 . ?
 O2 Sr2 Sn1 150.56(14) 4_455 4_465 ?
 O2 Sr2 Sn1 37.32(15) 4_465 4_465 ?
 O2 Sr2 Sn1 91.9(3) 4_465 1_455 ?
 O2 Sr2 Sn1 124.4(3) 6_455 . ?
 O2 Sr2 Sn1 120.3(3) 6_455 1_455 ?
 O2 Sr2 Sn1 88.33(14) 1_455 4_465 ?
 O2 Sr2 Sn1 129.35(13) 6_455 4_465 ?
 O2 Sr2 Sn1 151.67(16) . 1_455 ?
 O2 Sr2 Sn1 90.1(2) 4_455 1_455 ?
 O2 Sr2 Sn1 89.94(15) . 4_465 ?
 O2 Sr2 Sn1 150.61(15) 1_455 . ?
 O2 Sr2 Sn1 37.47(15) . . ?
 O2 Sr2 Sn1 94.5(3) 4_465 . ?
 O2 Sr2 O2 88.0(3) 6_455 . ?
 O2 Sr2 O2 169.3(2) . 1_455 ?
 O2 Sr2 O2 84.7(3) 4_465 1_455 ?
 O2 Sr2 O2 87.5(3) 4_465 . ?
 O2 Sr2 O2 171.6(3) 4_465 4_455 ?
 O2 Sr2 O2 94.7(3) . 4_455 ?
 O2 Sr2 O2 92.0(2) 6_455 4_465 ?
 O2 Sr2 O2 92.0(3) 1_455 4_455 ?
 O2 Sr2 O2 85.0(3) 6_455 1_455 ?
 O2 Sr2 O2 79.94(16) 6_455 4_455 ?
 O2 Sr2 O3 125.4(3) 6_455 4_455 ?
 O2 Sr2 O3 123.4(3) 6_455 . ?
 O2 Sr2 O3 129.7(3) 4_465 . ?
 O2 Sr2 O4 66.8(2) 4_465 4_565 ?
 O2 Sr2 O4 136.1(4) 6_455 . ?
 O2 Sr2 O4 59.2(3) 1_455 . ?
 O2 Sr2 O4 144.6(4) 6_455 4_565 ?
 O2 Sr2 O4 62.4(2) 4_465 . ?
 O2 Sr2 O4 122.9(3) . . ?
 O3 Sr2 Sn1 94.77(15) 4_455 4_465 ?
 O3 Sr2 Sn1 37.2(2) . . ?
 O3 Sr2 Sn1 97.5(3) . 1_455 ?
 O3 Sr2 Sn1 99.56(13) . 4_465 ?
 O3 Sr2 Sn1 94.4(3) 4_455 . ?
 O3 Sr2 Sn1 36.2(2) 4_455 1_455 ?
 O3 Sr2 O2 128.3(3) . 1_455 ?
 O3 Sr2 O2 58.0(2) . 4_455 ?
 O3 Sr2 O2 59.7(2) 4_455 4_455 ?
 O3 Sr2 O2 62.4(3) . . ?
 O3 Sr2 O2 124.7(3) 4_455 4_465 ?
 O3 Sr2 O2 127.5(3) 4_455 . ?
 O3 Sr2 O2 63.2(3) 4_455 1_455 ?
 O3 Sr2 O3 65.29(9) 4_455 . ?
 O3 Sr2 O4 62.5(3) 4_455 . ?
 O3 Sr2 O4 89.85(16) 4_455 4_565 ?
 O3 Sr2 O4 99.65(14) . . ?
 O4 Sr2 Sn1 36.8(2) . 4_465 ?
 O4 Sr2 Sn1 37.5(2) 4_565 . ?
 O4 Sr2 Sn1 37.5(2) 4_565 4_465 ?
 O4 Sr2 Sn1 36.3(2) . 1_455 ?
 O4 Sr2 Sn1 94.4(2) . . ?
 O4 Sr2 Sn1 89.7(2) 4_565 1_455 ?
 O4 Sr2 O2 118.9(3) 4_565 1_455 ?
 O4 Sr2 O2 122.2(3) . 4_455 ?
 O4 Sr2 O2 121.4(3) 4_565 4_455 ?
 O4 Sr2 O2 64.1(3) 4_565 . ?
 O4 Sr2 O3 63.9(3) 4_565 . ?
 O4 Sr2 O4 59.71(9) 4_565 . ?
 Sn1 O1 Sn1 164.3(4) . 3 ?
 Sn1 O1 Sr1 90.0(5) . 1_655 ?
 Sn1 O1 Sr1 97.8(2) . 2 ?
 Sn1 O1 Sr1 82.2(2) . 2_565 ?
 Sn1 O1 Sr1 90.0(5) 3 1_655 ?
 Sn1 O1 Sr1 88.4(6) 3 . ?
 Sn1 O1 Sr1 97.8(2) 3 2 ?
 Sn1 O1 Sr1 82.2(2) 3 2_565 ?
 Sn1 O1 Sr1 88.4(6) . . ?
 Sr1 O1 Sr1 98.0(5) 2 1_655 ?
 Sr1 O1 Sr1 85.9(3) 1_655 2_565 ?
 Sr1 O1 Sr1 168.7(3) 1_655 . ?
 Sr1 O1 Sr1 176.2(8) 2 2_565 ?
 Sr1 O1 Sr1 93.4(5) 2 . ?
 Sr1 O1 Sr1 82.8(4) . 2_565 ?
 Sn1 O2 Sr2 92.1(3) . 4_565 ?
 Sn1 O2 Sr2 86.1(4) . . ?
 Sn1 O2 Sr2 85.2(4) . 1_655 ?
 Sn1 O2 Sr2 79.96(15) . 4 ?
 Sn1 O2 Sr2 167.0(3) . 6 ?
 Sr2 O2 Sr2 94.9(3) 4_565 . ?
 Sr2 O2 Sr2 171.6(3) 4_565 4 ?
 Sr2 O2 Sr2 169.3(2) . 1_655 ?
 Sr2 O2 Sr2 87.1(2) 6 4 ?
 Sr2 O2 Sr2 87.3(2) . 4 ?
 Sr2 O2 Sr2 100.73(18) 6 4_565 ?
 Sr2 O2 Sr2 91.7(3) 4_565 1_655 ?
 Sr2 O2 Sr2 91.8(4) 6 1_655 ?
 Sr2 O2 Sr2 85.0(3) 1_655 4 ?
 Sr2 O2 Sr2 95.2(4) 6 . ?
 Sn1 O3 Sn1 166.2(5) . 4_455 ?
 Sn1 O3 Sr1 83.9(2) . . ?
 Sn1 O3 Sr1 88.4(2) 4_455 2 ?
 Sn1 O3 Sr1 90.8(4) . 2 ?
 Sn1 O3 Sr1 82.4(4) 4_455 . ?
 Sn1 O3 Sr2 97.1(5) . 4 ?
 Sn1 O3 Sr2 96.6(2) 4_455 4 ?
 Sn1 O3 Sr2 87.3(2) . . ?
 Sn1 O3 Sr2 90.2(5) 4_455 . ?
 Sr1 O3 Sr1 85.01(14) 2 . ?
 Sr2 O3 Sr1 81.5(3) . . ?
 Sr2 O3 Sr1 91.8(3) 4 2 ?
 Sr2 O3 Sr1 176.7(3) 4 . ?
 Sr2 O3 Sr1 166.5(4) . 2 ?
 Sr2 O3 Sr2 101.70(18) 4 . ?
 Sn1 O4 Sn1 164.2(4) 4_465 1_455 ?
 Sn1 O4 Sr1 96.9(4) 1_455 2_465 ?
 Sn1 O4 Sr1 91.7(4) 4_465 . ?
 Sn1 O4 Sr1 98.7(3) 4_465 2_465 ?
 Sn1 O4 Sr1 89.2(3) 1_455 . ?
 Sn1 O4 Sr2 83.2(2) 1_455 . ?
 Sn1 O4 Sr2 81.3(3) 4_465 . ?
 Sn1 O4 Sr2 88.6(4) 1_455 4_465 ?
 Sn1 O4 Sr2 88.2(2) 4_465 4_465 ?
 Sr1 O4 Sr1 96.33(16) 2_465 . ?
 Sr1 O4 Sr2 83.3(3) . . ?
 Sr1 O4 Sr2 92.6(3) 2_465 4_465 ?
 Sr1 O4 Sr2 179.6(4) 2_465 . ?
 Sr2 O4 Sr1 171.0(3) 4_465 . ?
 Sr2 O4 Sr2 87.83(14) 4_465 . ?

_shelx_res_file
;
TITL SrSnO_I19VT_29_380_a21am_if in A2(1)am
    srsno_i19vt_29_380_a21am_if.res
    created by SHELXL-2019/3 at 11:39:05 on 10-Jan-2025
REM A2(1)am (#36 with fixed user cell
CELL 0.6889 5.703198 5.731234 20.643157 90 90 90
ZERR 4 0.000307 0.000316 0.001218 0 0 0
LATT -5
SYMM 0.5+X,-Y,-Z
SYMM +X,+Y,-Z
SYMM 0.5+X,-Y,+Z
SFAC O Sr Sn
DISP O 0.0101 0.0057 30.1044
DISP Sn -0.681 1.3529 5641.0613
DISP Sr -1.161 3.0594 12162.7002
UNIT 28 12 8

L.S. 10
PLAN  5
SIZE 0.05 0.05 0.015
TEMP 106.85
CONF
LIST 4
MORE -1
fmap 2
acta
TWIN -1 0 0 0 -1 0 0 0 1 2
OMIT -2 0 0
OMIT -1 -1 5
OMIT 0 0 -10
OMIT 0 0 -4
OMIT 0 2 0
OMIT 1 1 -5
OMIT 2 0 0
REM <olex2.extras>
REM <HklSrc "%.\\SrSnO_I19VT_29_380_a21am_if.hkl">
REM </olex2.extras>

WGHT    0.157400
BASF   0.51342
FVAR       1.20055
SN1   3    0.876202    0.249440    0.098266    11.00000    0.02181    0.02167 =
         0.02339    0.00009    0.00004   -0.00006
SR1   2    0.364792    0.250155    0.000000    10.50000    0.02773    0.02724 =
         0.02757    0.00000    0.00000   -0.00125
SR2   2    0.384725    0.257992    0.186978    11.00000    0.02962    0.02814 =
         0.02585   -0.00043   -0.00030   -0.00066
O1    1    0.881457    0.200889    0.000000    10.50000    0.04647    0.02983 =
         0.02343    0.00000    0.00000   -0.00593
O2    1    0.872795    0.289321    0.196543    11.00000    0.03794    0.03513 =
         0.02525   -0.00276    0.00078    0.00242
O3    1    0.649154   -0.021484    0.106229    11.00000    0.03239    0.02982 =
         0.04075    0.00280    0.00165   -0.00935
O4    1    0.105767    0.521336    0.087420    11.00000    0.02866    0.03061 =
         0.03764    0.00040    0.00051   -0.00837
HKLF 4


REM  SrSnO_I19VT_29_380_a21am_if in A2(1)am
REM wR2 = 0.1935, GooF = S = 1.073, Restrained GooF = 1.072 for all data
REM R1 = 0.0699 for 1370 Fo > 4sig(Fo) and 0.0709 for all 1465 data
REM 59 parameters refined using 1 restraints

END

WGHT      0.1574      0.0000

REM Highest difference peak  5.062,  deepest hole -2.736,  1-sigma level  0.937
Q1    1   0.9534  0.1691  0.0975  11.00000  0.05    5.06
Q2    1   0.9520  0.3329  0.0977  11.00000  0.05    5.02
Q3    1   0.8042  0.1665  0.0973  11.00000  0.05    4.98
Q4    1   0.8047  0.3332  0.0981  11.00000  0.05    4.87
Q5    1   0.4593  0.3344  0.1823  11.00000  0.05    3.40
;
_shelx_res_checksum                12454
_shelx_hkl_file
;
   0   0   2 35567.0 3059.61   6
   0   0   2 30156.4 3041.88   5
   0   0  -2 30202.6 3038.34   5
   0   0   2 24517.9 3071.90   3
   0   0   2 31013.1 3077.60   1
   0   0  -2 34307.4 3081.23   1
   0   0  -2 39624.9 3090.15   1
   0   0   2 40913.1 3091.76   1
   0   0   4 157985. 14950.3   1
   0   0   4 168435. 14947.2   1
   0   0  -4 122200. 14958.4   1
   0   0  -4 175622. 14949.4   1
   0   0  -4 184325. 14910.7   6
   0   0   4 156596. 14906.4   6
   0   0  -4 145265. 14883.1   5
   0   0   4 151715. 14890.9   5
   0   0  -4 197443. 14926.3   4
   0   0   4 151066. 14902.6   4
   0   0   4 146125. 14937.7   3
   0   0  -4 165033. 14884.0   2
   0   0   6 3382.54 416.486   1
   0   0   6 4342.29 431.426   1
   0   0  -6 3644.36 421.333   1
   0   0  -6 2700.89 410.924   1
   0   0  -6 3954.09 387.943   6
   0   0   6 3595.05 388.332   6
   0   0   6 3963.20 385.232   5
   0   0  -6 3579.86 368.839   5
   0   0  -6 3305.74 387.395   4
   0   0   6 3001.26 373.028   4
   0   0   6 3166.77 408.841   3
   0   0  -6 3750.47 460.896   3
   0   0  -6 3163.71 362.227   2
   0   0   8 9011.75 887.867   1
   0   0  -8 8254.67 879.446   1
   0   0   8 10304.8 897.906   1
   0   0   8 7352.58 844.279   6
   0   0  -8 8454.95 833.960   5
   0   0   8 9436.37 847.435   5
   0   0   8 8780.49 840.296   4
   0   0  -8 9181.23 860.112   4
   0   0  -8 6218.26 884.108   3
   0   0  -8 8259.74 829.043   2
   0   0  10 811165. 78274.5   1
   0   0  10 999999. 78288.4   1
   0   0 -10 835828. 78280.9   1
   0   0 -10 832217. 78279.2   1
   0   0  10 821917. 78248.0   6
   0   0  10 747217. 78241.9   5
   0   0 -10 943325. 78260.6   4
   0   0 -10 835689. 78299.2   3
   0   0 -10 832889. 78230.4   2
   0   0  12 95228.5 8800.63   1
   0   0 -12 105475. 8813.16   1
   0   0 -12 80910.8 8800.67   1
   0   0  12 87413.2 8779.86   6
   0   0  12 99386.0 8780.80   5
   0   0 -12 87120.6 8770.45   2
   0   0 -12 104262. 8791.87   4
   0   0 -12 93889.4 8826.23   3
   0   0 -12 96217.7 8765.06   2
   0   0  14 62214.7 5881.43   6
   0   0  14 55876.4 5877.07   5
   0   0 -14 68090.9 5889.05   4
   0   0 -14 60664.5 5905.03   1
   0   0  14 71445.3 5902.35   1
   0   0 -14 63306.9 5917.26   3
   0   0 -14 62871.2 5873.59   2
   0   0  16 2274.49 217.200   5
   0   0 -16 1975.53 209.145   2
   0   0 -16 1593.98 214.739   4
   0   0 -16 1709.75 237.344   3
   0   0 -16 2016.20 236.221   1
   0   0 -16 1808.40 226.763   1
   0   0  16 2299.74 229.915   1
   0   0  16 2362.82 231.352   1
   0   0  18 185.075 40.2870   1
   0   0 -18 169.419 31.8798   2
   0   0  18 65.9862 25.8976   6
   0   0  18 145.144 31.9644   5
   0   0 -18 111.037 38.6087   1
   0   0  18 146.599 36.4895   1
   0   0 -18 78.5386 37.9246   3
   0   0  20 55075.7 4567.15   1
   0   0  20 45372.7 4552.18   6
   0   0  20 49306.8 4552.94   5
   0   0 -20 49717.2 4548.74   2
   0   0 -20 44438.4 4558.97   4
   0   0 -20 46952.4 4572.70   3
   0   0 -20 54669.0 4577.14   1
   0   0  20 48938.2 4561.00   1
   0   0 -20 46963.5 4568.59   1
   0   0  22 36801.2 3198.31   1
   0   0  22 31363.6 3188.37   6
   0   0  22 36263.5 3189.21   5
   0   0 -22 34182.6 3185.77   2
   0   0 -22 34478.0 3197.00   4
   0   0 -22 29553.2 3204.21   3
   0   0 -22 31990.4 3203.37   1
   0   0 -22 38156.0 3210.98   1
   0   0  22 34287.4 3196.18   1
   0   0  24 11601.1 1057.03   6
   0   0  24 11504.5 1055.17   5
   0   0 -24 9957.69 1067.39   1
   0   0 -24 10173.6 1068.09   3
   0   0  24 11676.2 1061.26   1
   0   0  26 105.353 23.1543   5
   0   0 -26 67.1097 24.2371   3
   0   0  26 139.106 25.9210   6
   0   0 -28 667.865 100.343   3
   0   0  28 978.996 96.9406   5
   0   0 -28 828.257 100.984   4
   0   0  30 3239.56 327.769   6
   0   0  30 3502.77 329.216   5
   0   0  32 10393.6 990.285   5
   0   0  32 10606.0 990.929   6
   0  -1  -1 65.9772 23.1175   5
   0  -1   1 64.2444 19.5480   5
   0   1  -1 42.4187 15.4084   5
   0   1   1 35.2734 15.0532   5
   0   1   1 39.0509 24.7085   2
   0  -1   1 130.855 60.9532   2
   0  -1  -1 21.5739 33.1059   2
   0   1  -1 47.8312 40.8578   2
   0   1  -1 77.3185 18.0094   4
   0  -1  -1 39.0312 22.7762   4
   0  -1   1 59.2199 18.1292   4
   0   1   1 121.712 28.4256   4
   0   1   1 66.4672 20.1782   6
   0   1  -1 21.6451 14.3491   6
   0  -1   1 56.3362 19.9639   6
   0  -1  -1 29.9318 14.8145   3
   0   1   1 48.7943 16.6639   3
   0  -1   3 770.613 94.3802   1
   0   1   3 988.944 131.698   1
   0   1   3 841.529 95.2142   1
   0  -1  -3 777.507 95.5085   1
   0   1  -3 884.635 111.271   1
   0  -1   3 278.530 97.7864   1
   0  -1  -3 542.966 97.6908   1
   0   1  -3 620.742 77.7787   6
   0  -1  -3 610.330 77.1165   6
   0   1   3 541.764 76.3228   6
   0   1  -3 530.297 70.5508   5
   0   1   3 640.743 80.8305   5
   0  -1   3 590.179 74.9277   5
   0  -1   3 705.963 145.960   2
   0   1   3 618.055 89.6693   4
   0  -1  -3 876.229 107.024   4
   0   1  -3 625.073 65.8244   4
   0  -1   3 559.189 66.3020   4
   0  -1   3 497.857 73.9234   3
   0   1  -3 504.707 74.8413   3
   0   1   3 516.639 79.3087   3
   0  -1  -3 381.577 75.6895   3
   0  -1   5 1652.87 205.851   1
   0   1   5 1370.77 179.823   1
   0  -1  -5 1397.08 167.499   1
   0  -1  -5 1431.52 187.112   1
   0   1  -5 1792.57 205.388   1
   0  -1   5 1257.84 162.404   1
   0  -1   5 945.392 127.659   6
   0  -1  -5 843.893 116.395   6
   0   1  -5 982.649 122.282   6
   0   1   5 1132.36 121.178   6
   0  -1   5 1148.80 123.628   5
   0  -1   5 1576.41 222.858   2
   0   1  -5 1135.66 164.666   2
   0  -1   5 1026.56 110.467   4
   0   1   5 1234.61 151.229   4
   0  -1  -5 948.373 149.875   4
   0   1  -5 1271.89 130.690   3
   0   1   5 759.541 123.300   3
   0  -1   5 1088.91 122.175   3
   0   1  -7 9563.44 696.270   1
   0   1  -7 6211.42 662.698   1
   0  -1  -7 7537.27 664.809   1
   0  -1   7 8064.79 684.439   1
   0  -1  -7 6911.21 652.323   1
   0  -1   7 5075.96 632.626   1
   0   1   7 10379.2 708.210   1
   0   1   7 7091.94 664.098   1
   0   1   7 6187.25 590.377   6
   0  -1   7 5990.10 605.387   6
   0  -1  -7 5986.35 591.760   6
   0   1  -7 5871.05 587.839   5
   0   1   7 7003.56 603.481   5
   0   1  -7 5434.91 584.629   4
   0  -1   7 5828.73 581.570   4
   0  -1  -7 4995.56 625.212   4
   0   1   7 4345.93 595.620   3
   0   1  -7 5656.41 611.680   3
   0  -1  -7 6052.39 624.979   3
   0   1  -7 8960.72 650.683   2
   0  -1   7 10532.1 724.567   2
   0   1   9 3070.31 280.812   6
   0  -1   9 2731.64 291.501   6
   0   1   9 2923.23 288.635   5
   0   1  -9 2715.11 274.781   5
   0  -1   9 2137.19 264.663   4
   0   1  -9 2103.08 275.885   4
   0  -1  -9 2711.66 318.281   4
   0   1  -9 2874.19 312.138   3
   0  -1  -9 2815.44 322.878   3
   0   1   9 4065.12 352.338   1
   0   1   9 3268.24 340.626   1
   0   1  -9 2657.85 332.396   1
   0  -1  -9 2757.77 326.885   1
   0  -1  -9 3166.67 327.257   1
   0  -1   9 3426.56 339.413   1
   0  -1  11 766.166 121.701   1
   0   1 -11 875.073 134.501   1
   0   1  11 1015.98 129.507   1
   0  -1 -11 1040.25 135.398   1
   0  -1  11 447.700 88.1718   6
   0  -1  11 756.621 95.8438   5
   0  -1  11 510.085 76.0749   4
   0   1 -11 1093.93 106.367   4
   0   1  11 570.183 93.5024   5
   0  -1 -11 773.746 117.906   4
   0   1 -11 477.236 104.148   3
   0  -1 -11 789.650 136.515   3
   0  -1 -11 448.166 66.0012   2
   0  -1  11 1060.17 125.631   1
   0  -1 -11 1014.05 133.789   1
   0   1  11 1209.83 141.105   1
   0   1 -11 1272.16 139.105   1
   0  -1 -11 710.872 75.7531   2
   0  -1  13 225.849 63.7802   1
   0   1  13 398.261 72.0259   1
   0  -1 -13 247.424 61.0428   1
   0   1 -13 421.540 82.0067   1
   0  -1 -13 189.848 30.5424   2
   0  -1 -13 194.862 36.5556   2
   0  -1  13 280.734 55.3542   6
   0   1  13 106.350 42.6426   6
   0   1 -13 395.413 56.9087   4
   0  -1  13 310.760 56.3411   5
   0   1  13 315.376 57.0207   5
   0  -1 -13 252.268 59.3706   4
   0   1 -13 352.964 77.1736   1
   0   1  13 447.644 76.6757   1
   0  -1  13 391.852 67.1921   1
   0   1 -13 269.704 68.2848   3
   0  -1 -13 205.712 66.3223   3
   0   1  15 225.306 51.9010   1
   0   1 -15 147.522 45.3831   1
   0  -1  15 236.790 54.2567   1
   0  -1 -15 217.873 52.2062   1
   0  -1 -15 138.700 23.8867   2
   0  -1 -15 152.062 31.3118   2
   0   1  15 154.091 41.8846   6
   0  -1  15 196.079 45.0228   6
   0  -1  15 169.955 42.7247   5
   0  -1 -15 192.044 43.9464   4
   0   1  15 230.221 45.0288   5
   0   1 -15 197.918 37.6478   4
   0  -1  15 217.079 47.6301   1
   0   1  15 304.579 58.6815   1
   0   1 -15 251.562 57.6246   1
   0   1 -15 201.128 43.7006   2
   0  -1 -15 194.218 56.2754   1
   0  -1 -15 143.448 59.8763   3
   0  -1  17 558.590 81.9339   1
   0  -1 -17 524.678 83.5038   1
   0   1  17 604.209 81.3163   1
   0   1 -17 515.136 89.3294   1
   0  -1 -17 581.042 63.9812   2
   0   1  17 609.023 78.5040   6
   0  -1  17 468.378 75.3455   6
   0  -1 -17 704.676 91.4454   4
   0   1 -17 613.608 74.4809   4
   0  -1  17 439.496 74.0199   5
   0  -1 -17 559.777 89.2402   1
   0  -1  17 498.286 76.8700   1
   0   1 -17 401.455 68.9017   2
   0   1  17 591.751 84.7732   1
   0  -1 -17 412.214 53.9194   2
   0  -1 -17 381.606 93.4025   3
   0   1  19 646.304 87.2988   6
   0  -1  19 736.381 93.7025   6
   0   1  19 899.962 93.5517   5
   0  -1  19 704.046 94.8364   5
   0   1 -19 688.297 87.7695   4
   0  -1 -19 648.399 98.5810   4
   0  -1 -19 593.925 70.7983   2
   0  -1 -19 765.751 118.909   3
   0   1 -19 643.269 101.122   3
   0   1 -19 570.514 92.9953   1
   0  -1  19 879.725 96.4589   1
   0   1 -19 842.841 114.743   1
   0  -1  19 760.545 97.7190   1
   0  -1 -19 729.096 97.9542   1
   0   1 -19 687.461 88.4647   2
   0  -1 -19 707.460 77.4387   2
   0   1  21 60.1667 20.0972   1
   0   1 -21 27.8632 24.0712   1
   0  -1 -21 75.9691 25.1176   1
   0  -1  21 42.8653 27.3428   1
   0   1 -21 14.5229 16.2559   2
   0  -1  21 8.39576 13.5609   6
   0   1  21 28.2348 17.5544   6
   0  -1  21 54.3910 21.1378   5
   0   1  21 139.005 27.5661   5
   0   1  21 60.5007 23.4013   1
   0   1 -21 76.1129 26.4787   1
   0  -1 -21 13.5835 15.2944   1
   0  -1 -21 15.7139 21.1539   3
   0   1 -21 38.7713 22.3982   3
   0   1  23 51.2398 17.7692   1
   0  -1  23 66.3442 21.2495   1
   0  -1  23 88.9148 21.9150   6
   0   1  23 75.2158 19.9957   6
   0  -1 -23 37.8908 22.4199   4
   0  -1  23 56.6092 21.2601   5
   0   1 -23 83.3870 22.3807   4
   0   1  23 63.9473 19.1728   5
   0   1 -23 47.0046 19.3767   2
   0  -1  23 75.9256 23.1401   1
   0   1 -23 59.8312 25.8281   1
   0   1 -23 79.4485 27.9060   3
   0  -1  25 13.1058 12.2501   6
   0  -1  25 21.1326 13.1564   5
   0   1 -25 14.3493 12.2439   4
   0  -1 -25 17.1326 11.3368   4
   0   1  25 22.7997 11.5198   5
   0   1 -25-6.39128 9.79396   2
   0   1 -25 9.13228 15.5438   1
   0   1 -25 9.96380 16.9476   3
   0  -1 -25 34.3274 21.2922   3
   0   1  27 10.3110 9.93914   5
   0  -1  27 25.1324 10.9803   5
   0  -1 -27 40.0678 20.2651   3
   0   1 -27 45.3098 19.6107   3
   0  -1  27 29.1931 13.5435   6
   0   1  27 38.0155 15.6327   6
   0   1  29 115.486 22.5804   5
   0  -1  29 86.5119 21.6354   5
   0  -1 -29 94.7644 25.3589   4
   0   1 -29 122.554 28.5376   3
   0  -1 -29 156.125 32.7864   3
   0  -1  29 126.179 24.1788   6
   0   1  29 133.046 23.9877   6
   0  -1 -31 7.54271 9.90306   3
   0   1 -31 7.30403 9.58975   3
   0   1  31-4.68243 7.09943   6
   0   1  33 21.5357 9.99637   5
   0  -2   0 755817. 73407.4   6
   0   2   0 773633. 73402.1   6
   0  -2   0 847799. 73407.6   5
   0   2   0 799519. 73402.8   5
   0  -2   0 789399. 73412.7   4
   0   2   0 839674. 73405.7   3
   0  -2   0 789532. 73407.6   3
   0  -2   0 583063. 73474.9   2
   0   2   0 773744. 73448.3   2
   0   2  -2 461.659 88.6103   1
   0  -2   2 892.544 70.1861   1
   0  -2   2 576.852 86.7852   1
   0  -2   2 437.055 76.6441   6
   0   2   2 433.998 72.2745   6
   0  -2   2 380.954 71.1925   5
   0   2  -2 357.655 66.8956   5
   0  -2  -2 465.382 79.7973   5
   0   2   2 398.002 74.9275   5
   0  -2   2 557.022 141.525   2
   0   2   2 350.070 74.0251   4
   0   2  -2 511.870 73.4960   4
   0  -2  -2 617.450 92.4139   4
   0  -2  -2 441.256 76.0598   3
   0   2  -2 427.862 78.6355   3
   0   2  -2 501.461 75.6428   3
   0   2   2 1044.94 103.379   2
   0  -2  -4 3522.02 374.572   1
   0   2  -4 3910.26 369.434   1
   0   2   4 3059.20 368.903   1
   0   2  -4 3755.19 402.711   1
   0   2   4 4150.44 350.719   1
   0  -2   4 4263.25 376.505   6
   0   2   4 3878.13 365.753   6
   0   2  -4 3057.32 350.750   5
   0   2  -4 3248.85 350.038   4
   0  -2  -4 3876.29 393.837   4
   0  -2  -4 3529.28 367.143   3
   0   2  -4 3497.76 348.397   4
   0   2   4 3012.02 358.845   3
   0   2   4 3837.42 354.923   2
   0   2  -4 3448.41 359.946   3
   0   2  -6 23466.5 2112.18   1
   0   2  -6 36638.5 2161.82   1
   0  -2  -6 22760.5 2111.24   1
   0  -2   6 25182.5 2139.10   1
   0  -2   6 18763.0 2081.53   1
   0  -2  -6 24004.9 2088.98   1
   0   2   6 28887.3 2125.62   1
   0   2   6 24927.2 2088.07   1
   0  -2   6 22530.3 2086.83   6
   0   2  -6 19910.0 2069.61   5
   0   2  -6 22274.2 2060.02   4
   0  -2  -6 20141.4 2083.31   3
   0   2  -6 20815.3 2075.72   3
   0  -2   6 40455.3 2267.49   2
   0   2   6 20276.6 2057.74   2
   0   2  -8 5768.00 619.522   1
   0  -2   8 5118.61 579.120   1
   0  -2  -8 6748.86 610.399   1
   0   2   8 8008.65 623.723   1
   0  -2  -8 5760.02 594.671   1
   0  -2   8 8863.47 649.686   1
   0   2  -8 7262.78 620.501   1
   0   2   8 5967.35 566.251   6
   0   2  -8 5997.81 560.689   5
   0  -2   8 5322.74 564.073   5
   0   2   8 7068.08 600.118   1
   0  -2  -8 6795.93 621.700   4
   0   2  -8 4982.76 550.491   4
   0  -2   8 5939.73 553.605   4
   0   2  -8 6044.17 574.355   3
   0  -2  -8 5625.79 580.720   3
   0  -2   8 10886.3 712.828   2
   0  -2  10 288615. 25133.7   6
   0   2  10 284527. 25117.0   6
   0  -2  10 267975. 25117.9   5
   0   2  10 294091. 25125.9   5
   0   2  10 167426. 25129.2   1
   0  -2  10 259289. 25104.8   4
   0  -2 -10 219757. 25151.1   4
   0  -2 -10 261179. 25142.9   3
   0   2 -10 326596. 25140.2   3
   0  -2 -10 233448. 25145.1   1
   0  -2 -10 314790. 25161.6   1
   0   2 -10 395231. 25176.8   1
   0  -2  10 251937. 25134.3   1
   0  -2  10 342259. 25184.6   1
   0  -2  12 39045.9 3468.84   6
   0   2  12 43000.1 3453.72   6
   0  -2  12 37128.1 3455.84   5
   0   2  12 38755.9 3459.49   5
   0   2  12 40557.8 3482.60   1
   0  -2  12 35911.5 3439.22   4
   0  -2 -12 27265.5 3479.98   4
   0  -2 -12 38936.9 3494.27   3
   0   2 -12 36585.5 3477.61   3
   0  -2  12 42453.5 3497.13   1
   0   2 -12 40791.5 3509.35   1
   0   2 -12 47172.8 3490.04   1
   0  -2  12 38344.2 3469.02   1
   0   2  12 48223.0 3498.25   1
   0  -2 -12 42061.8 3482.53   1
   0  -2  14 29620.7 3006.39   6
   0   2  14 32319.9 2997.52   6
   0  -2  14 29104.5 3000.76   5
   0   2  14 30073.6 3002.41   5
   0   2  14 41625.7 3026.23   1
   0   2 -14 30077.5 2987.89   4
   0  -2  14 31385.4 2982.55   4
   0  -2 -14 37323.0 3034.92   4
   0   2 -14 25276.4 3014.07   3
   0   2 -14 34668.8 3017.67   1
   0  -2 -14 35038.3 3032.40   1
   0   2 -14 30457.5 3032.31   1
   0  -2  14 31937.4 3004.98   1
   0  -2  14 32814.1 3021.72   1
   0  -2 -14 33917.2 3015.51   1
   0   2  14 36049.3 3022.61   1
   0   2  16 5632.51 442.218   1
   0  -2  16 3429.93 428.050   6
   0   2  16 3520.05 424.132   6
   0   2  16 2797.82 420.426   5
   0   2 -16 5022.82 440.722   2
   0   2 -16 4708.40 416.190   4
   0  -2 -16 4870.94 483.558   3
   0   2 -16 2724.06 433.829   3
   0  -2  16 4703.46 430.554   1
   0  -2 -16 4350.01 431.578   1
   0  -2  16 4662.33 443.895   1
   0   2 -16 4765.93 436.362   1
   0  -2 -16 5484.75 462.392   1
   0   2 -18 17.6514 19.4385   1
   0  -2  18 64.2384 29.5517   1
   0   2  18 29.0922 18.5477   1
   0  -2 -18 114.941 27.7952   1
   0  -2 -18 55.4887 28.1733   4
   0  -2  18 88.4205 30.6021   5
   0   2 -18 22.8676 14.4093   4
   0   2  18 85.8558 27.3441   5
   0  -2  18 35.4940 24.1410   6
   0   2  18 57.6321 27.9843   6
   0   2 -18 74.2443 25.8095   2
   0  -2 -18 31.8101 27.3223   1
   0   2  18 11.3031 12.9098   1
   0   2 -18 63.0604 25.5823   1
   0  -2  18 17.2919 13.8437   1
   0   2 -18 54.4423 31.0780   3
   0  -2 -18 24.6890 26.8369   3
   0   2  20 35146.8 3160.29   1
   0  -2  20 35889.8 3172.40   1
   0   2  20 31355.1 3162.62   6
   0  -2  20 33008.1 3164.26   6
   0  -2  20 37307.6 3175.07   5
   0   2 -20 35123.6 3159.97   2
   0   2 -20 30847.1 3147.94   4
   0  -2 -20 35081.9 3173.68   4
   0  -2 -20 40424.6 3221.35   3
   0   2 -20 25754.3 3171.35   3
   0  -2 -20 40891.8 3187.25   1
   0   2  20 32975.3 3163.02   1
   0   2 -20 34891.5 3163.49   1
   0   2 -20 34114.8 3185.46   1
   0  -2  20 32588.0 3155.17   1
   0  -2  22 30300.2 2704.72   6
   0   2  22 26848.3 2698.12   6
   0   2  22 32453.6 2703.59   5
   0  -2  22 33447.4 2715.68   5
   0  -2 -22 30077.1 2709.06   4
   0   2 -22 26537.2 2691.22   4
   0   2 -22 26731.3 2700.42   1
   0  -2  22 28774.9 2695.68   1
   0  -2 -22 35077.1 2753.44   3
   0   2 -22 27698.2 2715.17   3
   0   2 -22 26360.3 2696.70   2
   0   2  24 12233.6 1062.78   5
   0  -2  24 11794.6 1073.47   5
   0   2 -24 9910.01 1058.23   2
   0   2 -24 9908.93 1071.77   3
   0  -2 -24 13556.1 1102.57   3
   0   2  24 11100.0 1058.96   6
   0  -2  26 177.564 35.2404   5
   0   2 -26 129.762 29.0431   2
   0   2  26 147.119 29.1205   5
   0  -2 -26 165.976 33.3225   4
   0   2  26 168.547 29.9832   6
   0  -2  26 118.609 27.5626   6
   0  -2 -26 212.558 49.3048   3
   0  -2 -28 859.560 103.378   3
   0   2 -28 656.780 90.6785   3
   0  -2 -28 768.238 90.1547   4
   0   2  28 617.943 80.2381   6
   0  -2  28 789.520 85.8468   6
   0   2  30 4039.50 336.241   5
   0  -2 -30 3542.45 349.667   3
   0   2 -30 2898.93 341.205   3
   0  -2  30 3141.99 333.759   6
   0   2  30 3562.47 334.986   6
   0  -2 -30 3282.08 339.968   4
   0  -2 -32 9096.85 915.139   4
   0   2  32 10266.7 909.301   5
   0   2  32 9345.72 908.903   6
   0  -3   1 10.2994 15.6483   4
   0  -3  -1 12.0144 12.9213   4
   0  -3  -1-31.8631 48.3125   2
   0  -3   1 40.9636 43.9215   2
   0  -3   1 9.03529 15.3495   5
   0  -3  -1 10.4587 19.4460   5
   0  -3   1 42.0290 19.5361   6
   0  -3  -1-10.0071 10.7783   6
   0  -3   3 9136.10 752.091   1
   0  -3   3 7337.76 767.376   6
   0  -3  -3 7957.10 768.838   5
   0  -3   3 6818.12 758.603   5
   0   3  -3 7690.48 761.949   4
   0  -3  -3 7705.61 777.529   4
   0   3  -3 7436.32 752.949   1
   0   3  -3 9516.89 753.386   1
   0  -3   3 7101.35 744.312   1
   0   3   5 1705.08 176.439   1
   0  -3  -5 1679.84 176.403   1
   0   3  -5 2189.74 202.518   1
   0  -3   5 1903.16 200.425   1
   0   3  -5 1308.60 182.586   1
   0  -3   5 1724.93 177.434   1
   0  -3  -5 1786.02 184.697   1
   0   3   5 1688.04 173.273   1
   0  -3   5 1650.51 196.152   6
   0   3   5 1681.05 191.068   6
   0  -3   5 1925.42 189.659   5
   0  -3  -5 1935.34 218.684   4
   0   3  -5 2081.59 188.989   4
   0  -3  -5 1870.07 198.270   3
   0   3  -5 1826.33 179.491   4
   0   3   5 1851.16 183.480   2
   0  -3  -7 194.083 42.7026   1
   0  -3   7 116.037 41.5930   1
   0   3   7 172.524 31.1099   1
   0  -3   7 286.570 50.8876   6
   0   3   7 148.248 35.4654   6
   0  -3   7 216.568 39.3226   5
   0  -3  -7 162.515 54.9812   4
   0   3  -7 234.064 30.8070   4
   0   3  -7 210.821 35.4491   4
   0  -3  -7 315.174 50.5601   3
   0   3  -7 236.940 40.2355   3
   0   3   7 290.654 33.1717   2
   0   3   7 104.367 34.3228   1
   0   3  -7 126.984 39.2954   1
   0  -3   7 254.656 38.8409   1
   0  -3  -7 201.801 35.4938   1
   0   3   9 10.8849 16.7525   1
   0  -3   9 31.6597 17.2133   1
   0   3  -9 43.4725 29.2030   1
   0  -3   9 16.2270 17.6331   1
   0   3  -9 49.9917 31.0732   1
   0   3   9 104.036 25.3770   1
   0  -3  -9 11.1802 14.9603   1
   0  -3   9 33.1482 18.9494   6
   0   3   9 21.5496 15.6692   6
   0  -3   9 45.0063 20.7026   5
   0   3   9 32.1093 9.89388   2
   0   3   9 14.8708 10.4890   2
   0   3   9 16.7623 15.8275   5
   0   3  -9 28.5424 11.5132   4
   0   3  -9 31.6530 9.81439   4
   0  -3  -9 50.9317 19.1322   3
   0   3  -9 8.18491 12.7409   3
   0   3  11 96.0715 35.6960   1
   0  -3  11 114.068 27.8886   1
   0   3 -11 199.541 45.2316   1
   0  -3 -11 95.9245 31.9824   1
   0  -3  11 142.263 35.8312   6
   0   3  11 157.295 29.2339   6
   0  -3  11 117.650 26.5423   5
   0   3  11 133.692 28.9188   5
   0  -3 -11 98.6502 40.9847   4
   0   3 -11 123.943 32.4695   3
   0  -3 -11 86.5087 29.2107   3
   0   3 -11 98.6491 16.9892   4
   0   3 -11 59.3623 38.2614   1
   0   3  11 78.7844 26.2033   1
   0  -3 -11 91.3482 30.6309   1
   0  -3  11 225.458 49.9813   1
   0  -3  13 3655.17 363.712   6
   0   3  13 3804.30 347.360   6
   0   3  13 4219.61 358.813   5
   0  -3  13 3409.11 349.558   5
   0   3  13 1819.25 344.413   1
   0  -3 -13 3540.97 383.568   4
   0   3 -13 4604.89 371.981   3
   0  -3 -13 3686.57 364.932   3
   0  -3 -13 3398.12 362.244   1
   0  -3  13 2902.86 350.115   1
   0  -3  13 5099.62 395.944   1
   0   3 -13 2558.15 378.506   1
   0   3  13 3951.61 367.242   1
   0  -3 -13 2930.72 362.568   1
   0   3 -13 4333.50 372.701   1
   0   3  15 11.6645 17.8804   1
   0  -3  15 42.9610 17.4337   1
   0  -3 -15 30.2981 28.2505   1
   0   3  15 33.4247 17.0132   6
   0  -3  15 23.9572 20.4745   6
   0  -3  15 39.9759 17.3445   5
   0  -3 -15 10.1334 11.1818   1
   0   3 -15 22.3884 24.1445   1
   0   3  15 19.2480 12.9104   1
   0  -3  15 14.5551 19.2916   1
   0   3 -15 31.4188 11.5356   4
   0  -3 -15 34.1937 29.0975   4
   0   3  15 18.7152 17.5748   5
   0  -3  15 22.2351 9.55876   4
   0   3 -15 58.3035 29.3499   3
   0  -3 -15 41.9570 26.1009   3
   0  -3 -17 105.825 28.3839   1
   0   3  17 165.847 34.2685   1
   0  -3  17 211.298 51.7253   1
   0   3 -17 232.281 61.2691   1
   0  -3  17 128.678 33.1315   5
   0  -3  17 110.357 34.7004   6
   0  -3 -17 180.275 47.3505   4
   0   3  17 128.642 33.5251   5
   0   3 -17 114.221 34.8840   2
   0  -3 -17 138.549 40.8067   1
   0   3  17 174.779 39.2253   1
   0  -3  17 77.9121 24.9188   1
   0   3 -17 203.096 39.5558   1
   0   3 -17 99.5949 35.7159   3
   0  -3 -17 148.676 46.9644   3
   0  -3  19 38.5944 27.8371   1
   0   3  19 55.6180 23.6067   6
   0  -3  19 60.0601 26.0271   6
   0   3  19 31.5235 18.2053   5
   0  -3  19 28.1736 19.2078   5
   0   3 -19 40.7544 22.1667   2
   0   3 -19 17.8407 19.4931   3
   0  -3 -19 38.5391 29.4540   3
   0  -3  21 11.1610 17.1377   6
   0  -3  21 29.6753 16.9855   5
   0   3  21 28.7561 18.0041   5
   0  -3 -21 67.8499 24.3959   4
   0   3 -21 17.2119 16.2092   2
   0  -3 -21 20.5505 31.2717   3
   0   3 -21 16.2414 17.6218   3
   0  -3  23 368.416 63.7230   5
   0   3 -23 348.664 59.0275   2
   0  -3 -23 483.399 70.4854   4
   0  -3  23 661.503 75.5076   6
   0   3  23 379.636 66.2201   6
   0   3 -23 424.582 76.2917   3
   0  -3 -23 508.060 92.3341   3
   0   3 -25 71.1979 20.7073   2
   0   3  25 35.7597 17.7466   6
   0  -3  25 84.5827 23.5667   6
   0   3 -25 11.5827 13.2377   3
   0   3  25 35.0023 18.1873   5
   0  -3 -25 52.0458 16.7466   4
   0   3 -27 74.0619 22.6825   2
   0   3  27 99.1007 24.0698   6
   0  -3 -27 96.0090 33.9481   3
   0   3 -27 48.9353 21.3768   3
   0   3  27 104.030 23.8027   5
   0  -3 -27 107.635 24.8010   4
   0   3  29 5.19873 7.89395   5
   0  -3 -29-6.91876 9.09445   4
   0   3 -29 16.8408 12.7726   3
   0  -3 -29 10.8633 14.2687   3
   0   3  29 4.96365 6.53228   6
   0  -3  29 5.95612 6.40068   6
   0   3  31 4.42485 7.51061   6
   0  -4   0 288617. 27397.3   4
   0  -4   0 299028. 27391.6   5
   0  -4   2 3651.55 347.045   6
   0  -4  -2 2840.32 341.445   5
   0  -4   2 3880.94 343.251   5
   0  -4  -2 3001.84 352.988   4
   0  -4  -2 3974.29 349.346   3
   0   4  -2 3051.18 338.321   3
   0   4  -4 16920.0 1595.78   1
   0  -4   4 17131.6 1589.83   1
   0  -4   4 18102.2 1617.01   6
   0   4   4 16564.9 1609.77   6
   0  -4   4 16512.0 1607.10   5
   0  -4   4 17828.5 1589.90   1
   0  -4  -4 17490.0 1625.38   4
   0   4  -4 18438.4 1603.25   4
   0  -4  -4 14658.1 1610.26   3
   0   4  -4 14749.9 1603.02   3
   0  -4  -6 769.960 94.9897   1
   0   4  -6 1052.67 108.666   1
   0  -4  -6 893.545 96.7919   1
   0   4  -6 1249.13 106.831   1
   0  -4   6 956.529 98.4121   1
   0  -4   6 956.427 117.280   6
   0   4   6 856.830 110.940   6
   0  -4   6 894.630 107.324   5
   0  -4   6 1064.21 103.923   1
   0   4   6 848.911 93.5014   1
   0  -4  -6 1010.00 140.421   4
   0  -4  -6 919.609 115.069   3
   0   4  -6 885.486 100.549   4
   0   4  -6 1174.51 112.046   3
   0   4   8 512.765 62.1940   1
   0   4   8 509.294 74.2277   6
   0  -4   8 718.647 86.8483   6
   0  -4   8 663.280 76.3486   5
   0   4   8 655.700 72.1256   2
   0   4  -8 677.440 67.2732   4
   0  -4  -8 716.939 106.583   4
   0  -4  -8 504.320 80.4356   3
   0   4  -8 620.696 75.7015   3
   0   4   8 583.402 66.2534   1
   0   4  -8 679.198 80.5462   1
   0  -4  -8 515.452 66.4060   1
   0  -4  -8 633.637 71.9819   1
   0  -4   8 549.282 67.0635   1
   0  -4  10 130655. 11579.1   1
   0  -4 -10 125148. 11580.2   1
   0   4 -10 133907. 11602.7   1
   0   4  10 128242. 11581.0   1
   0  -4 -10 111041. 11584.3   1
   0   4 -10 94757.0 11585.5   1
   0  -4  10 97095.7 11589.8   1
   0   4  10 123123. 11573.1   1
   0  -4  10 129059. 11594.7   6
   0   4  10 128789. 11582.1   6
   0   4  10 141458. 11589.6   5
   0  -4  10 128837. 11583.3   5
   0  -4 -10 163997. 11632.1   4
   0   4 -10 112438. 11579.7   4
   0  -4 -10 118129. 11590.4   3
   0   4  10 130168. 11569.2   2
   0   4 -10 134406. 11586.8   3
   0  -4  12 20243.3 1783.79   6
   0   4  12 20469.0 1771.11   6
   0  -4  12 19980.3 1774.56   5
   0   4  12 22792.6 1780.15   5
   0   4  12 22668.2 1769.77   1
   0  -4 -12 20372.4 1809.23   4
   0   4 -12 18912.4 1756.74   4
   0   4 -12 14250.4 1762.34   4
   0   4 -12 22313.0 1782.83   3
   0  -4 -12 18996.9 1780.76   3
   0   4 -12 19625.1 1804.58   1
   0   4  12 13440.0 1769.37   1
   0  -4  12 19648.5 1771.49   1
   0  -4 -12 20278.8 1778.91   1
   0  -4 -12 15652.7 1775.53   1
   0   4 -12 17302.2 1781.79   1
   0   4  14 18722.7 1271.52   6
   0  -4  14 18846.9 1292.20   6
   0  -4  14 17307.8 1278.30   5
   0   4  14 23050.9 1289.85   5
   0  -4  14 21141.2 1311.31   1
   0  -4 -14 13281.5 1304.07   4
   0   4 -14 9084.40 1251.57   4
   0  -4 -14 17239.6 1285.75   3
   0   4 -14 20399.4 1300.67   3
   0   4  14 13094.5 1277.35   1
   0  -4 -14 18369.3 1291.30   1
   0   4 -14 10604.4 1305.02   1
   0  -4  16 432.275 71.9881   1
   0   4  16 414.826 54.3766   6
   0  -4 -16 395.873 76.5687   4
   0  -4 -16 331.969 62.3729   1
   0   4 -16 390.279 69.5888   2
   0   4  16 463.377 67.0756   1
   0  -4 -16 428.870 64.9863   3
   0  -4 -18 40.6254 23.0437   4
   0   4  18 26.1855 17.6251   5
   0  -4  18 16.3022 12.5278   5
   0   4 -18 10.4420 15.9632   2
   0  -4  18 10.9383 11.9054   6
   0   4  18 24.7204 14.2037   6
   0  -4  20 24766.4 2017.05   5
   0   4  20 15524.6 2006.02   5
   0   4 -20 23097.0 2017.01   2
   0  -4 -20 22096.7 2026.39   4
   0   4 -20 18359.2 2028.63   3
   0  -4 -20 22754.9 2028.34   3
   0   4  20 25085.9 2013.23   6
   0  -4  20 21249.4 2020.46   6
   0   4  22 15257.5 1421.12   5
   0   4 -22 17630.5 1421.21   2
   0  -4 -22 16583.6 1442.61   3
   0  -4  22 15316.8 1426.07   6
   0   4  22 13827.1 1418.81   6
   0   4  24 7416.20 611.687   5
   0  -4 -24 6794.92 612.947   4
   0   4 -24 6424.92 604.895   2
   0  -4 -24 5662.27 622.468   3
   0   4 -24 5448.34 618.617   3
   0  -4  24 6928.92 614.086   6
   0   4  24 4699.82 605.377   6
   0   4 -26 319.143 46.3402   2
   0   4  26 357.546 47.1160   5
   0  -4 -26 248.491 45.4645   4
   0   4 -26 242.269 50.9816   3
   0  -4 -26 224.289 56.1304   3
   0   4  26 300.669 46.7238   6
   0  -4  26 281.562 47.8239   6
   0  -4  28 516.478 67.4784   6
   0   4  28 362.566 60.6798   6
   0   4  28 634.622 67.0254   5
   0   4 -28 480.580 64.9734   2
   0   4 -28 617.757 75.9245   3
   0  -4 -28 483.481 65.9087   4
   0  -4 -28 537.041 79.8105   3
   0  -5  -1 50.0288 23.1694   4
   0  -5  -1 16.6449 18.3715   5
   0  -5   1 56.5551 18.8861   5
   0  -5   1 79.8003 22.7157   6
   0   5  -1 38.2061 16.9568   3
   0  -5   3 1661.60 200.113   6
   0  -5   3 2024.90 199.796   5
   0  -5  -3 1760.38 202.195   3
   0   5  -3 2004.73 197.725   3
   0  -5  -3 1785.76 206.422   4
   0   5  -5 866.521 79.9774   1
   0   5  -5 1082.60 83.6021   1
   0  -5   5 1376.59 82.6497   1
   0  -5   5 1322.72 117.352   6
   0   5   5 1336.30 110.743   6
   0   5   5 1607.90 123.345   2
   0  -5  -5 1362.09 124.197   4
   0   5  -5 1485.43 103.592   4
   0  -5  -5 1632.43 123.402   3
   0   5  -5 1108.77 101.129   3
   0  -5   7 898.463 91.3856   1
   0  -5   7 860.351 109.921   6
   0   5   7 862.582 104.653   6
   0  -5   7 733.534 98.9564   5
   0   5   7 1044.16 105.600   2
   0   5  -7 942.879 101.335   3
   0   5  -7 775.487 96.3402   1
   0  -5   7 1006.78 91.7358   1
   0   5  -7 788.321 89.3348   1
   0   5   9 480.721 54.6932   1
   0   5   9 542.410 68.9202   6
   0  -5   9 681.445 79.5736   6
   0  -5   9 627.232 69.7740   5
   0   5   9 680.219 73.0634   5
   0   5   9 518.860 63.5711   2
   0   5  -9 683.859 62.8479   4
   0  -5  -9 693.770 91.3891   4
   0   5  -9 677.628 71.3958   3
   0   5  -9 456.867 66.5404   1
   0  -5  -9 579.490 59.2417   1
   0  -5  -9 577.241 58.4452   1
   0   5   9 260.423 53.2061   1
   0   5  11 589.100 66.0441   1
   0   5 -11 580.171 78.2218   1
   0  -5  11 535.308 72.6392   1
   0   5  11 550.731 69.8521   6
   0  -5  11 680.089 82.9336   6
   0  -5  11 527.198 70.5872   5
   0   5  11 606.408 74.5866   5
   0   5  11 623.558 67.5432   2
   0  -5 -11 664.525 94.8510   4
   0   5 -11 507.749 59.8517   4
   0  -5 -11 709.581 81.5636   3
   0   5 -11 677.970 74.9869   3
   0  -5 -13 543.709 63.8429   1
   0   5  13 489.415 65.0368   1
   0  -5  13 562.983 73.2160   6
   0   5  13 451.464 61.7038   6
   0   5  13 609.071 71.9984   5
   0  -5  13 349.756 67.1688   1
   0  -5 -13 522.518 87.5376   4
   0   5 -13 668.574 73.5721   3
   0  -5 -13 406.188 66.9099   3
   0  -5  15 201.611 34.3783   5
   0   5  15 251.689 33.7382   6
   0  -5  15 176.363 37.2611   6
   0   5  15 187.933 36.3113   5
   0  -5 -15 127.504 48.1777   4
   0   5 -15 260.811 51.2020   2
   0  -5 -15 162.510 36.4358   3
   0   5 -15 201.921 39.4517   3
   0  -5  17 40.4878 15.6097   5
   0  -5 -17 26.3212 20.1553   4
   0   5  17 21.6743 13.7167   5
   0   5  17 36.7190 14.2082   6
   0  -5  17 9.16284 12.3663   6
   0   5 -17 30.7808 20.7743   2
   0   5 -17 54.0341 21.8604   3
   0  -5 -17 35.0614 17.8100   3
   0   5 -19 879.809 115.761   3
   0  -5 -19 825.000 104.728   3
   0  -5  19 829.022 104.562   6
   0  -5 -19 847.344 111.830   4
   0   5  21 254.298 36.7373   6
   0  -5 -21 245.648 44.6083   4
   0   5  21 76.2064 26.0436   5
   0   5 -21 174.810 33.7725   2
   0  -5 -21 69.8561 27.5584   3
   0   5 -21 197.398 43.9987   3
   0   5 -23 6.87260 9.10213   2
   0   5  23 21.7559 13.5175   6
   0  -5  23 9.50388 16.1522   6
   0   5 -23 25.5700 16.8272   3
   0   5  23 7.29924 11.1300   5
   0  -5 -23 17.6950 15.0431   4
   0   5 -25-6.31536 6.77142   2
   0   5  25 7.70316 11.6783   6
   0  -5  25 8.76385 9.39539   6
   0   5  25 6.25318 6.70479   5
   0  -5 -25 10.5969 11.3600   3
   0  -5 -27-10.2009 10.9505   3
   0   5 -27 11.8044 10.9741   2
   0  -6   0 56474.0 6124.03   5
   0   6   0 67445.7 6124.05   3
   0  -6   2 501.361 73.6057   6
   0  -6   2 578.819 72.6827   5
   0   6  -2 577.659 70.7677   4
   0   6  -2 503.958 69.3263   3
   0   6   4 2654.13 269.460   6
   0  -6   4 2534.44 269.561   5
   0   6   4 3113.70 283.673   2
   0  -6  -4 2394.66 275.398   4
   0   6  -4 2734.33 266.141   4
   0   6  -4 2649.75 267.404   3
   0  -6   6 180.486 34.0671   6
   0  -6   6 100.717 24.9679   5
   0   6   6 130.540 27.6732   6
   0  -6  -6 164.184 35.4482   4
   0   6  -6 106.027 21.6360   4
   0  -6  -6 147.596 30.8880   3
   0   6  -6 93.9820 23.3996   3
   0   6  -8 104.877 18.3941   1
   0  -6   8 122.608 29.5632   6
   0   6   8 160.317 30.8305   6
   0  -6   8 217.158 32.9086   5
   0   6   8 140.126 27.5046   2
   0   6   8 105.968 25.1717   5
   0  -6  -8 124.988 33.2243   4
   0  -6  -8 134.178 33.7437   3
   0   6  -8 183.462 25.4639   4
   0   6  10 33041.6 3271.63   6
   0   6  10 38634.3 3275.71   5
   0  -6  10 32162.4 3272.93   5
   0  -6 -10 39335.9 3294.50   4
   0  -6 -10 37405.3 3282.02   3
   0   6 -10 31401.1 3266.88   1
   0  -6  12 5674.40 589.304   5
   0  -6 -12 6163.65 608.702   4
   0  -6 -12 5591.73 592.358   3
   0  -6  12 6554.64 596.740   6
   0   6  12 5798.97 586.115   6
   0  -6 -14 6008.11 657.422   4
   0  -6  14 8015.12 651.114   6
   0   6  14 6548.39 636.706   6
   0  -6 -14 5276.69 641.146   3
   0   6  14 7585.74 644.745   5
   0  -6  14 6792.54 642.372   5
   0  -6 -16 104.935 31.5965   4
   0   6  16 174.771 30.8710   5
   0   6  16 98.2915 21.1570   6
   0  -6  16 91.5669 27.2281   6
   0   6 -16 174.121 35.6567   3
   0   6 -16 133.468 32.8496   2
   0   6  18-4.10148 6.95750   6
   0  -6  18 7.82602 8.39386   6
   0   6 -18 8.18318 10.7469   2
   0  -6 -18 7.88115 10.3506   3
   0   6 -18-9.88204 12.9765   3
   0   6  18 6.32992 8.31514   5
   0  -6 -18 10.8830 11.6692   4
   0   6  20 9137.66 884.663   5
   0   6 -20 9810.77 885.967   2
   0  -6 -20 9238.90 888.395   3
   0   6 -20 9473.02 899.061   3
   0   6  20 8442.64 876.490   6
   0  -6  20 10403.1 891.548   6
   0   6  22 4334.01 648.491   5
   0  -6 -22 7671.50 665.378   4
   0  -6 -22 8320.86 666.804   3
   0   6 -22 5398.54 663.310   3
   0   6 -22 7918.48 657.840   2
   0  -6  22 9539.52 669.426   6
   0   7  -1 32.8150 17.3419   4
   0   7  -1 30.5632 28.4385   2
   0   7   1 11.6102 17.7075   2
   0   7  -1 11.6546 11.8474   3
   0   7  -3 1092.33 147.604   2
   0  -7   3 802.900 107.994   5
   0  -7   3 1052.74 113.141   6
   0   7   3 837.860 106.709   6
   0   7   3 1166.31 119.150   2
   0   7  -3 1054.22 110.267   4
   0   7  -3 1000.68 107.186   3
   0  -7   5 770.895 86.6591   6
   0   7   5 637.799 79.4107   6
   0   7   5 650.773 81.2959   2
   0   7  -5 580.603 112.841   2
   0   7  -5 652.934 77.4577   3
   0  -7   7 133.125 28.1954   6
   0   7   7 117.775 24.4560   6
   0  -7   7 90.6964 23.9292   5
   0   7   7 90.8362 23.9782   2
   0  -7  -7 123.752 28.8677   4
   0   7   7 82.0889 18.9290   5
   0   7  -7 101.952 21.1822   3
   0   7  -7 149.701 49.5488   2
   0  -7   9 72.1952 22.2350   5
   0  -7   9 45.7409 20.1887   6
   0  -7  -9 119.414 28.0042   4
   0   7   9 88.0993 20.7730   5
   0  -7  -9 81.8792 24.1453   3
   0   7  -9 118.231 22.6703   3
   0   7  11 298.485 37.6277   5
   0   7  11 184.278 33.6016   6
   0  -7  11 231.101 40.0665   6
   0  -7 -11 197.812 40.3469   4
   0  -7 -11 163.668 37.3850   3
   0   7 -11 212.602 35.6248   3
   0   7  13 760.668 85.1714   5
   0  -7 -13 727.568 96.0116   4
   0   7 -13 849.148 90.6875   3
   0  -7 -13 558.571 85.7105   3
   0  -7  13 759.050 90.3680   6
   0   7  13 702.898 83.8197   6
   0   7 -15 69.8052 25.1724   2
   0   7  15 25.7660 12.5936   5
   0  -7  15 72.5358 20.5179   6
   0   7  15 37.7349 13.1447   6
   0  -7 -15 49.1535 18.2452   3
   0   7 -15 84.4612 23.7072   3
   0  -7 -17 56.5759 21.9915   4
   0   7 -17 72.8771 21.2385   2
   0   7 -17 17.0530 13.8196   3
   0   7 -19 301.693 51.2364   3
   0   8   0 21103.4 2072.12   6
   0   8   0 25769.4 2077.77   4
   0   8   0 20689.5 2067.32   3
   0   8  -2 640.585 81.3115   2
   0   8   2 428.480 61.8552   2
   0   8   2 384.550 56.2903   6
   0   8   2 637.978 65.0415   4
   0   8   2 389.893 54.2725   3
   0   8  -2 400.163 53.5121   3
   0   8   4 2139.23 201.469   5
   0   8   4 2097.48 207.398   2
   0   8   4 1668.96 201.810   6
   0   8  -4 1992.36 201.140   3
   0   8   6 343.402 55.5309   6
   0  -8   6 430.625 61.1023   6
   0   8   6 576.359 58.2894   5
   0   8  -6 424.323 79.0356   2
   0   8  -6 457.475 56.3131   3
   0   8   8 8.20003 6.97622   5
   0   8   8 10.1595 7.72516   6
   0   8  -8-14.5867 19.1595   2
   0   8  -8 4.50447 5.94568   3
   0   8 -10 14263.6 1404.01   3
   0  -8  10 15713.9 1410.09   6
   0   8  10 13931.5 1402.70   6
   0   8  10 14546.7 1401.69   5
   0   8  12 3037.66 309.315   5
   0   8 -12 3241.72 314.586   3
   0  -8  12 3416.14 316.659   6
   0  -8 -14 3461.49 355.626   4
   0   8 -14 3681.39 352.769   3
   0   8 -16 245.284 41.9278   3
   0   9  -1 21.4563 12.1883   2
   0   9   1 15.7890 9.85394   6
   0   9  -1 5.70295 10.6644   6
   0   9   3 232.844 37.8379   6
   0   9   3 296.251 38.8767   5
   0   9   5 288.975 38.2960   5
  -1   0   0-5.99528 10.1617   3
   1   0   0 6.50069 8.53509   3
  -1   0   0 5.37092 8.14276   6
   1   0   0-5.29074 9.82354   6
   1   0   0-6.78683 10.2889   5
  -1   0   0 7.21551 10.9387   5
   1   0   0 7.79532 14.4732   2
  -1   0   0-7.33270 13.6144   2
  -1   0   0 7.51568 9.86743   4
   1   0   0 7.35128 11.1445   4
  -1   0   0 10.4211 13.6814   1
  -1   0   0-11.3493 17.2048   1
   1   0   0 10.9078 14.3204   1
   1   0   0-9.95404 10.6705   1
  -1   0  -2 11.3816 12.2008   1
   1   0   2-10.2179 10.9535   1
   1   0  -2 9.90056 12.9983   1
   1   0  -2 15.2254 11.5409   1
  -1   0  -2 9.23194 9.89675   1
   1   0   2-9.94788 10.6641   1
  -1   0   2-15.1053 22.8984   1
  -1   0   2-4.57321 8.49175   6
   1   0  -2 3.93708 7.31092   6
   1   0   2-5.48656 9.29984   6
   1   0   2 5.68851 11.4083   5
  -1   0  -2 5.85106 11.7342   6
  -1   0  -2 5.51798 8.36591   5
   1   0  -2-9.39633 12.3364   2
   1   0   2-6.94620 10.5307   2
  -1   0  -2-7.10869 9.33341   2
  -1   0   2-8.34206 10.9524   2
   1   0  -2-7.33310 11.1171   5
  -1   0   2-8.62515 14.6188   5
  -1   0   2-7.85403 10.3118   4
   1   0  -2 6.90944 9.07187   4
   1   0   2-7.14888 9.38616   4
  -1   0  -2 7.63755 11.5786   4
   1   0  -2-9.66896 12.6943   3
  -1   0   2-8.65899 11.3685   3
  -1   0  -2-6.15634 8.08334   3
   1   0   4-11.6706 15.3212   1
   1   0  -4-10.6191 11.3826   1
  -1   0   4-12.0532 15.8235   1
  -1   0  -4 12.2763 18.6096   1
   1   0  -4 17.3347 18.5810   1
   1   0   4-11.1705 11.9737   1
  -1   0  -4-10.8838 14.2883   1
  -1   0   4-16.4708 12.4841   1
  -1   0   4-5.83048 6.24977   6
   1   0  -4 5.17368 9.60541   6
  -1   0  -4 15.3432 14.2430   6
   1   0   4 5.55815 8.42563   5
  -1   0  -4-6.25271 8.20863   5
   1   0   4 6.91707 12.8422   2
   1   0  -4 66.0901 25.0464   2
  -1   0  -4-6.65093 8.73142   2
  -1   0   4-8.65867 13.1257   2
  -1   0   4 8.47857 11.1307   4
   1   0  -4-8.37712 10.9976   5
  -1   0   4-10.4858 13.7658   5
   1   0   4 7.42694 11.2585   4
   1   0   4 5.92063 7.77268   3
  -1   0   4 11.5808 8.77766   3
  -1   0  -4-6.26581 9.49835   3
  -1   0  -6 13.2728 14.2290   1
   1   0  -6-10.0513 17.0367   1
  -1   0   6-14.1942 21.5181   1
   1   0   6 11.6270 17.6268   1
   1   0  -6-16.4615 12.4791   1
   1   0  -6 7.04379 13.0795   6
  -1   0   6-7.73221 11.7235   6
   1   0   6 6.47902 9.82430   5
   1   0   6 7.18145 13.3350   2
  -1   0  -6 6.48821 8.52095   2
   1   0   6 5.26898 10.5687   5
   1   0  -6 10.3662 17.5704   5
  -1   0   6 16.4864 12.4980   4
   1   0  -6 9.20216 15.5978   4
  -1   0   6-12.4945 13.3949   5
   1   0   6 8.08401 12.2567   4
  -1   0  -6-9.15701 13.8830   4
   1   0  -6-18.2579 13.8405   3
   1   0   6 6.64484 8.72651   3
  -1   0   6-15.0175 19.7164   3
  -1   0  -6 10.7385 19.9383   3
   1   0   8 13.0374 17.1284   1
  -1   0   8 12.0307 18.2492   1
  -1   0   8 13.5077 20.4869   1
  -1   0  -8-12.6956 19.2566   1
   1   0  -8-18.4372 27.9567   1
   1   0   8 34.5434 34.6419   6
   1   0   8-8.26677 8.88587   5
   1   0  -8 12.8415 21.7740   2
  -1   0   8 8.11736 13.7734   2
   1   0   8 7.48432 15.0232   2
  -1   0  -8 6.78747 11.5226   2
  -1   0   8-14.0491 21.3073   5
   1   0  -8 11.1558 16.9240   4
  -1   0   8 38.9941 18.7042   4
   1   0   8 13.2106 14.1759   5
  -1   0  -8-10.4460 15.8489   4
   1   0  -8-22.9529 30.1399   3
  -1   0  -8 18.2790 27.7169   3
   1   0 -10 13.5656 14.5444   1
  -1   0 -10-18.8678 28.6034   1
   1   0  10 14.1655 18.5992   1
  -1   0  10 13.4078 14.3753   1
   1   0  10-18.7535 20.1044   6
  -1   0  10-11.0863 18.7919   6
   1   0  10-7.30251 11.0744   2
   1   0 -10-12.9866 19.6889   2
  -1   0 -10 6.91350 10.4850   2
  -1   0  10-14.0895 10.6839   1
  -1   0 -10 14.7163 15.7777   1
   1   0  10 15.3647 16.4725   1
   1   0 -10-20.8615 27.3889   1
  -1   0  10-14.0819 15.0977   5
   1   0  10-9.04736 9.70311   5
   1   0 -10-13.0510 13.9930   4
  -1   0 -10-12.0368 15.8052   4
   1   0 -10-24.9811 26.7791   3
  -1   0 -10-24.1500 18.3072   3
  -1   0  12 14.4960 24.5681   1
   1   0  12 16.0100 17.1612   1
   1   0 -12-15.9019 17.0454   1
  -1   0 -12-20.2468 21.7026   1
   1   0  12-16.2751 12.3357   6
  -1   0  12-11.2960 17.1235   6
   1   0 -12-12.3494 16.2124   2
   1   0  12 8.16798 13.8434   2
  -1   0 -12 16.5766 25.1284   1
   1   0 -12 22.2045 16.8299   1
  -1   0  12-14.9957 19.6865   1
   1   0  12 10.4311 7.90641   5
   1   0 -12-14.1519 0.04977   4
  -1   0  12 13.1634 19.9543   5
  -1   0 -12-13.5529 0.04977   4
  -1   0 -12 24.9247 42.2429   3
  -1   0 -14-19.9864 15.1487   1
   1   0  14-16.9536 18.1726   1
   1   0  14 13.3228 14.2807   6
  -1   0  14 10.7723 14.1419   6
   1   0  14 9.13339 9.79010   2
   1   0 -14 22.5843 24.2081   2
  -1   0  14 15.3064 20.0943   1
   1   0 -14-22.2039 16.8294   1
  -1   0 -14 17.4493 13.2257   1
   1   0  14-16.5658 17.7569   1
   1   0  14-9.50036 12.4721   5
   1   0 -14-14.2726 10.8179   4
  -1   0  14-11.8749 15.5894   5
  -1   0 -14 14.0492 10.6486   4
  -1   0 -14-21.9169 16.6119   3
   1   0 -14-22.0759 23.6632   3
   1   0 -16 20.9028 15.8464   1
  -1   0 -16-15.9126 17.0596   1
   1   0 -16-10.0319 18.6277   2
   1   0  16 8.39816 12.7346   2
   1   0  16 10.8550 14.2540   6
  -1   0  16-9.91819 13.0245   6
   1   0  16 8.31858 15.4474   5
  -1   0 -16-12.1334 9.20189   4
  -1   0  16-10.4512 17.7158   5
   1   0 -16-16.4131 21.5495   1
  -1   0 -16-18.6031 28.2021   1
  -1   0  16-14.3881 15.4258   1
   1   0  16 14.5031 15.5491   1
  -1   0 -16-18.8485 20.2062   3
   1   0  18-13.8467 10.4968   1
  -1   0 -18-14.2628 18.7252   1
  -1   0  18-12.4151 13.3091   1
   1   0 -18 18.9463 20.3093   1
   1   0 -18-8.93387 15.1425   2
   1   0  18 8.95786 9.60376   6
  -1   0  18 9.01901 16.7456   6
  -1   0  18 9.32497 9.99720   5
   1   0 -18 12.6696 16.6338   4
   1   0  18-7.48933 12.6945   5
  -1   0 -18 10.5677 8.01193   4
   1   0  18-12.7127 16.6904   1
   1   0 -18 14.6915 22.2716   1
  -1   0 -18 16.7801 17.9876   1
  -1   0  18 13.4025 22.7157   1
  -1   0 -18-16.2137 17.3804   3
   1   0  20-12.1400 15.9379   1
  -1   0  20 10.4906 15.9031   1
   1   0 -20-17.0893 25.9059   1
   1   0 -20-7.95187 6.02841   2
   1   0  20-7.68897 10.0949   6
  -1   0  20 8.14495 8.73147   6
   1   0 -20-11.4681 12.2933   4
  -1   0  20 8.19104 12.4174   5
  -1   0 -20 9.27423 9.94184   4
   1   0  20-6.59838 14.1462   5
  -1   0  20 12.3147 16.1673   1
   1   0  20 10.8929 8.25723   1
  -1   0 -20 14.0121 18.3955   3
  -1   0 -22 11.2503 17.0603   1
   1   0 -22-15.1143 25.6201   1
  -1   0  22-9.22532 12.1195   1
   1   0  22-10.8256 11.6128   1
   1   0 -22 7.12281 10.8069   2
  -1   0 -22 5.34484 8.11482   2
  -1   0  22-7.33326 12.4368   6
  -1   0 -22-8.51408 11.1865   4
   1   0 -22-10.3715 13.6233   4
   1   0  22-5.87793 6.31675   5
  -1   0  22 11.1226 11.9308   1
   1   0  22-9.39836 10.0842   1
   1   0 -22-11.7502 17.8178   1
  -1   0 -22-13.4024 14.3732   1
   1   0 -22-12.4612 13.3648   3
  -1   0  24 6.65597 10.0907   6
   1   0  24-6.16985 9.35389   6
   1   0  24 5.35167 8.11377   5
  -1   0 -24 7.99876 10.5017   4
   1   0 -24 9.32602 9.99753   4
  -1   0  24-6.82201 10.3424   5
   1   0 -24 6.31346 10.7011   2
  -1   0  24-8.18782 8.77764   1
   1   0 -24-13.6790 17.9584   1
  -1   0 -24-10.6990 14.0463   1
   1   0  24-9.46822 17.5791   1
   1   0 -24-10.9271 14.3458   3
  -1   0 -24-10.7402 8.14172   3
  -1   0 -26-7.43523 5.64091   4
   1   0 -26 8.41135 9.01950   4
  -1   0 -26-9.75759 7.39985   3
   1   0 -26-9.56207 17.7545   3
  -1   0  26 6.03786 10.2361   6
   1   0  26-5.69741 7.48364   6
  -1   0  28 11.2250 14.1101   5
   1   0  28-4.81100 8.15612   5
  -1   0 -28 7.39856 7.93290   4
  -1   0 -28-8.80114 13.3430   3
   1   0 -28-8.35567 12.6678   3
  -1   0  28-5.51533 4.18488   6
   1   0  28-5.31262 6.97714   6
  -1   0  30-5.02338 8.51658   5
   1   0  30 4.66654 7.07741   5
  -1   0 -30-7.88105 8.45057   3
   1   0 -30-7.36222 7.89464   3
   1   0  30-4.81938 6.33073   6
  -1   0  30 5.06752 7.68499   6
  -1   0  32 4.67298 7.08375   6
  -1   0  32-4.59127 4.92139   5
  -1   1  33 1138.69 118.952   6
   1  -1  31 1487.71 155.598   6
  -1   1  31 1348.70 154.570   6
  -1  -1 -31 1818.41 166.659   4
  -1   1  31 1592.39 157.180   5
  -1  -1 -29 4417.49 423.164   4
  -1  -1 -29 4130.48 425.773   3
  -1   1  29 4531.32 416.182   5
  -1   1  29 4091.52 414.653   6
   1  -1  29 4277.40 415.366   6
   1  -1  27 17753.9 1627.86   5
  -1   1  27 17843.0 1626.74   5
  -1  -1 -27 19111.2 1636.90   4
  -1  -1 -27 17297.5 1641.25   3
   1   1 -27 13784.1 1634.39   3
   1  -1  27 18191.6 1628.19   6
  -1   1  27 16840.4 1626.26   6
  -1   1  25 6898.44 657.749   5
   1  -1  25 7108.99 660.957   5
  -1  -1 -25 7237.93 665.910   4
  -1   1  25 6653.91 657.496   6
   1  -1  25 6887.71 659.708   6
  -1  -1 -25 7151.54 676.948   3
   1   1 -25 6066.68 668.048   3
   1   1 -25 7069.15 661.762   2
  -1  -1 -23 587.162 85.2190   1
   1  -1  23 710.156 85.1025   1
   1   1 -23 737.701 93.1050   1
   1  -1  23 741.398 93.5580   1
   1  -1  23 698.738 82.8975   6
  -1   1  23 662.812 79.0378   5
   1   1 -23 546.920 80.3577   2
  -1  -1 -23 772.077 88.5724   4
   1   1 -23 659.077 87.5365   4
  -1  -1 -23 682.974 96.5031   3
   1   1 -23 473.439 84.0550   3
  -1   1  21 273.041 46.9811   1
   1  -1  21 314.015 57.5366   1
   1   1 -21 300.937 69.1184   1
  -1  -1 -21 198.200 47.7032   1
   1   1 -21 243.266 45.5260   2
   1  -1  21 270.066 47.4545   6
  -1   1  21 270.537 43.7419   6
   1   1 -21 230.383 47.4120   4
  -1  -1 -21 248.534 46.6160   4
   1  -1  21 412.720 50.7391   5
  -1   1  21 328.555 46.2524   5
   1   1 -21 392.302 59.8163   1
  -1  -1 -21 306.978 62.1448   1
  -1   1  21 316.195 58.1188   1
   1   1 -21 255.814 53.0091   3
  -1  -1 -21 224.115 56.5019   3
   1  -1  19 28438.0 2443.07   6
   1  -1  19 29755.0 2439.91   5
  -1   1  19 27040.3 2437.30   5
   1   1 -19 25505.4 2440.70   2
  -1  -1 -19 23585.6 2419.80   2
  -1  -1 -19 25012.7 2444.14   4
   1   1 -19 22120.7 2448.51   3
  -1  -1 -19 27607.4 2470.29   3
  -1  -1 -19 27734.9 2471.37   1
  -1  -1 -19 26506.0 2451.00   1
   1   1 -19 30093.9 2459.91   1
   1  -1  19 26036.4 2444.09   1
   1   1 -19 26279.2 2482.61   1
   1   1 -17 41007.8 4066.51   1
   1  -1  17 45914.0 4063.93   1
  -1   1  17 43183.2 4059.91   1
   1   1 -17 39867.7 4095.07   1
  -1  -1 -17 40569.9 4079.35   1
   1  -1  17 44783.1 4072.48   1
   1  -1  17 47526.3 4058.63   6
  -1   1  17 39417.0 4045.61   6
   1  -1  17 45697.4 4051.08   5
  -1   1  17 48325.1 4054.77   5
  -1  -1 -17 45397.9 4033.77   2
   1   1 -17 49819.6 4061.91   2
   1   1 -17 43481.5 4059.05   4
  -1  -1 -17 50601.0 4064.99   4
  -1  -1 -17 52266.5 4097.98   3
   1   1 -17 38387.6 4068.82   3
  -1  -1 -17 34743.6 4032.89   2
   1  -1  17 47054.3 4060.64   2
  -1  -1 -15 66597.0 7475.60   1
  -1  -1 -15 64017.9 7468.17   1
  -1   1  15 87475.6 7468.75   1
   1   1 -15 65506.1 7468.05   1
  -1   1  15 68577.3 7463.68   1
   1  -1  15 84121.9 7469.10   1
   1  -1  15 65630.3 7466.53   1
  -1   1  15 88531.8 7452.65   6
   1  -1  15 111127. 7472.82   6
  -1   1  15 113989. 7472.91   5
   1  -1  15 103886. 7458.17   5
   1   1 -15 107336. 7476.85   2
   1   1 -15 65498.9 7452.68   4
  -1  -1 -15 97987.9 7474.25   4
   1   1 -15 92190.4 7491.38   3
  -1  -1 -15 108059. 7516.58   3
  -1  -1 -15 60716.8 7433.12   2
   1  -1  15 74424.1 7460.27   2
  -1  -1 -13 345.818 82.3046   1
  -1   1  13 385.312 81.4533   1
   1   1 -13 608.506 116.441   1
  -1   1  13 588.962 80.6884   6
   1  -1  13 706.921 95.7379   6
   1  -1  13 718.581 84.2521   5
  -1   1  13 838.351 98.5266   5
   1   1 -13 582.909 83.2648   4
  -1  -1 -13 937.748 110.018   4
  -1  -1 -13 712.240 70.8709   2
   1   1 -13 532.326 102.768   3
  -1   1  13 448.098 85.6091   1
   1  -1  13 323.417 82.2397   1
   1   1 -13 369.846 83.4511   1
   1   1 -13 833.869 108.025   2
   1  -1  13 344.488 77.7898   2
   1  -1  11 911.459 129.685   1
  -1   1  11 674.826 114.691   1
   1   1 -11 783.007 138.053   1
  -1   1  11 1172.96 123.071   6
   1  -1  11 836.641 108.878   5
  -1   1  11 1190.00 132.454   5
  -1   1  11 903.566 102.050   2
  -1  -1 -11 967.446 136.249   4
   1   1 -11 933.807 109.706   4
   1  -1  11 745.452 113.213   2
   1   1 -11 856.908 150.321   3
   1  -1  11 854.909 124.785   1
  -1  -1 -11 867.442 123.373   1
   1   1 -11 870.112 121.257   1
  -1  -1 -11 1419.47 152.270   1
   1  -1   9 61706.4 6954.10   1
   1  -1   9 74815.7 6964.20   6
  -1   1   9 93024.4 6954.01   6
   1  -1   9 67355.6 6926.81   5
  -1   1   9 71101.6 6923.17   2
   1   1  -9 66201.6 6963.16   2
  -1  -1  -9 77288.0 6921.38   2
  -1  -1  -9 48722.2 6956.75   4
   1   1  -9 81191.7 6926.37   4
   1   1  -9 89183.3 7025.11   3
  -1  -1  -9 74980.4 7007.29   3
   1   1  -9 86095.6 6947.39   1
  -1   1   9 67328.1 6943.33   1
  -1   1   9 77918.3 6944.88   1
   1   1  -9 71646.2 6970.79   1
  -1  -1  -9 84667.3 6960.99   1
   1   1  -7 43428.2 4493.12   1
  -1   1   7 44852.9 4471.71   1
   1  -1   7 49349.8 4479.62   1
  -1  -1  -7 49994.9 4484.13   1
   1   1  -7 46408.7 4470.27   1
   1  -1   7 52738.7 4483.39   1
  -1   1   7 35787.6 4470.94   6
   1  -1   7 47377.1 4496.22   6
   1  -1   7 51916.8 4456.23   5
  -1   1   7 69230.6 4538.12   5
  -1   1   7 45087.7 4458.88   2
  -1  -1  -7 52309.7 4459.16   2
   1   1  -7 45632.3 4504.83   2
  -1  -1  -7 32352.4 4495.96   4
  -1  -1  -7 42982.6 4517.58   3
   1   1  -7 63234.7 4580.99   3
   1  -1   7 50377.4 4478.42   2
   1  -1   5 688624. 64067.8   1
  -1   1   5 703139. 64064.8   1
   1   1  -5 675512. 64088.0   1
   1   1  -5 712517. 64065.0   1
  -1   1   5 661413. 64072.3   1
  -1  -1  -5 697554. 64068.1   1
   1  -1   5 734586. 64082.4   6
   1   1  -5 703624. 64060.4   6
  -1   1   5 685824. 64052.2   6
  -1   1   5 692664. 64111.7   5
   1   1  -5 695148. 64062.0   5
  -1  -1  -5 676485. 64072.9   5
   1   1  -5 709384. 64101.8   2
  -1   1   5 674148. 64052.2   2
  -1   1   5 661712. 64071.1   4
  -1  -1  -5 667264. 64101.0   4
   1  -1   5 675953. 64058.6   4
  -1  -1  -5 728950. 64092.5   3
   1   1  -5 823532. 64171.1   3
   1  -1   5 660905. 64068.8   2
   1  -1   5 667812. 64064.1   3
  -1  -1  -3 415.874 134.133   1
   1   1  -3 1728.43 162.148   1
  -1   1   3 1910.44 175.995   1
   1  -1   3 1214.04 151.715   1
  -1  -1  -3 1434.52 151.960   1
   1  -1   3 512.805 135.338   1
   1  -1   3 1925.68 163.343   6
  -1  -1  -3 1118.82 149.413   6
   1   1  -3 1342.24 147.350   6
  -1   1   3 1465.21 189.354   5
   1   1  -3 1584.07 157.785   5
  -1  -1  -3 1307.40 157.680   5
  -1  -1  -3 1661.54 155.589   2
   1   1  -3 1477.59 134.086   4
  -1  -1  -3 1232.69 172.357   4
  -1   1   3 1540.97 167.327   4
   1  -1   3 1416.45 151.372   4
  -1   1   3 1282.56 154.857   3
  -1  -1  -3 1363.88 140.500   3
   1   1  -3 1420.55 212.852   3
  -1   1   3 1457.75 146.214   2
   1  -1   3 1254.85 152.540   2
  -1  -1  -1 27094.2 2775.47   1
   1  -1   1 29332.8 2771.48   1
   1   1  -1 33202.9 2785.37   1
  -1   1   1 31479.2 2773.03   1
   1   1  -1 34049.8 2780.30   1
  -1  -1  -1 30750.0 2774.07   1
   1  -1   1 29360.7 2770.09   1
   1  -1   1 30819.1 2764.36   6
   1   1  -1 29126.2 2773.03   6
   1  -1   1 34349.0 2758.31   5
   1   1  -1 28332.1 2776.18   5
  -1   1   1 18067.8 2780.97   5
  -1  -1  -1 35727.5 2784.09   2
   1   1  -1 27346.4 2758.75   4
  -1  -1  -1 35795.4 2790.55   4
   1  -1   1 32498.1 2779.62   4
  -1   1   1 25334.9 2774.22   3
   1   1  -1 14676.1 2776.65   3
  -1   1   1 28179.1 2768.43   2
   1   1   1 29899.7 2788.94   1
  -1  -1   1 12025.8 2776.59   1
   1  -1  -1 31909.9 2788.10   1
  -1  -1   1 24598.9 2783.05   1
   1   1   1 27592.5 2785.56   1
   1  -1  -1 32292.0 2786.24   1
  -1   1  -1 28190.2 2778.56   1
  -1  -1   1 33249.9 2792.52   6
  -1   1  -1 31983.9 2778.18   6
   1  -1  -1 45137.3 2805.51   5
  -1   1  -1 39567.7 2786.16   5
   1   1   1 29828.9 2787.84   2
  -1  -1   1 27647.4 2790.00   2
  -1  -1   1 30659.6 2780.00   4
   1   1   1 29232.2 2778.84   4
  -1   1  -1 32059.1 2793.10   4
   1  -1  -1 29073.1 2782.24   2
  -1   1  -1 28541.9 2783.03   2
  -1  -1   1 31423.4 2767.28   3
  -1  -1   3 1449.64 163.813   1
  -1  -1   3 1544.69 191.477   1
  -1   1  -3 1537.49 161.554   1
   1  -1  -3 1398.80 172.983   1
   1  -1  -3 1311.03 153.768   1
   1   1   3 1361.20 157.197   1
  -1  -1   3 1430.72 161.814   6
  -1   1  -3 2018.42 178.779   6
   1   1   3 1406.03 162.588   6
  -1  -1   3 1441.56 166.623   5
   1  -1  -3 1289.79 172.367   5
   1   1   3 1408.11 159.509   5
   1   1   3 1331.79 150.394   2
  -1  -1   3 1256.51 163.296   2
  -1  -1   3 1273.71 139.000   4
   1   1   3 1149.10 159.465   4
   1   1   3 1300.70 168.122   3
  -1  -1   3 1872.37 173.832   3
   1  -1  -3 1433.19 171.410   3
   1  -1  -3 1419.15 151.745   2
   1  -1  -5 732835. 64253.8   1
  -1   1  -5 693056. 64240.9   1
  -1  -1   5 677129. 64240.9   1
   1   1   5 695349. 64241.2   1
  -1  -1   5 722304. 64257.3   1
  -1   1  -5 738151. 64239.4   1
   1   1   5 713302. 64239.1   1
   1   1   5 628427. 64235.3   6
  -1  -1   5 677052. 64239.4   6
  -1   1  -5 595759. 64259.0   6
   1   1   5 641371. 64232.9   5
  -1  -1   5 694496. 64242.8   5
   1  -1  -5 665181. 64260.3   5
  -1  -1   5 624204. 64246.7   2
  -1   1  -5 720583. 64231.5   4
   1  -1  -5 655068. 64246.7   4
   1   1   5 730533. 64275.8   3
  -1  -1   5 532359. 64268.6   3
  -1   1  -5 717663. 64237.9   3
   1   1   5 752195. 64223.1   2
   1  -1  -5 720980. 64225.7   2
  -1   1  -5 704844. 64244.8   2
  -1   1  -7 45946.5 4668.44   1
   1  -1  -7 44152.8 4668.07   1
  -1   1  -7 54898.0 4666.30   1
  -1  -1   7 48767.2 4658.79   1
  -1  -1   7 49319.5 4670.02   1
   1  -1  -7 52645.8 4657.16   1
   1   1   7 47334.6 4662.10   1
   1   1   7 51090.2 4658.74   1
   1  -1  -7 51217.0 4642.51   6
   1   1   7 48381.6 4650.09   6
  -1  -1   7 45248.4 4655.09   6
  -1  -1   7 52260.0 4668.45   5
  -1   1  -7 44220.7 4637.32   5
   1  -1  -7 48605.4 4670.26   4
  -1  -1   7 49738.9 4638.42   4
   1   1   7 65870.4 4710.49   3
   1   1   7 51484.9 4636.90   2
   1  -1  -7 52914.1 4646.04   2
  -1   1  -7 52970.1 4656.56   3
  -1  -1   9 69759.9 7088.56   1
   1  -1  -9 77656.7 7108.62   1
   1  -1  -9 83779.7 7097.00   1
  -1  -1   9 60896.1 7094.60   1
  -1   1  -9 90422.7 7117.43   1
  -1   1  -9 77519.0 7101.93   1
   1   1   9 78390.8 7093.66   1
   1   1   9 84351.9 7095.49   1
  -1  -1   9 85581.6 7090.39   6
   1  -1  -9 74763.2 7074.42   6
   1   1   9 76195.5 7078.70   6
  -1   1  -9 52157.3 7066.31   5
  -1  -1   9 94907.8 7101.85   5
   1   1   9 80403.1 7081.00   5
   1  -1  -9 77873.2 7073.55   2
   1  -1  -9 83709.8 7109.15   4
  -1   1  -9 81750.0 7076.54   4
  -1  -1   9 72855.5 7073.84   4
   1  -1  -9 80370.2 7113.48   3
  -1   1  -9 75402.6 7089.06   3
   1   1   9 79093.2 7064.12   2
  -1  -1  11 877.895 126.540   1
  -1  -1  11 840.475 117.277   1
   1  -1 -11 705.994 122.317   1
   1   1  11 926.153 128.332   1
  -1   1 -11 1190.99 148.485   1
   1  -1 -11 754.025 130.079   1
  -1   1 -11 901.121 131.651   1
  -1  -1  11 1012.80 119.720   6
   1   1  11 1278.33 119.816   6
   1   1  11 1008.48 113.106   5
  -1  -1  11 993.521 125.767   5
  -1   1 -11 733.604 101.918   5
   1  -1 -11 1004.49 108.430   2
   1  -1 -11 1016.20 135.029   4
  -1   1 -11 873.213 106.497   4
  -1   1 -11 826.104 120.813   3
   1  -1 -11 382.757 119.666   3
   1   1  13 438.260 85.5194   1
  -1   1 -13 718.451 102.892   1
  -1  -1  13 459.552 81.0881   1
   1  -1 -13 198.315 74.3528   1
   1   1  13 681.893 82.5153   6
  -1  -1  13 433.712 81.3288   1
   1   1  13 676.506 92.4669   1
   1  -1 -13 387.632 86.9619   1
  -1   1 -13 353.808 84.5429   1
   1  -1 -13 453.941 85.1217   4
  -1  -1  13 606.776 65.9713   4
  -1   1 -13 505.635 70.4388   4
   1  -1 -13 485.405 104.101   3
   1   1  13 374.570 59.0941   2
  -1   1 -13 616.386 100.922   3
   1  -1 -15 76487.6 7329.48   1
   1   1  15 63798.1 7310.68   1
  -1   1 -15 85546.8 7327.92   1
   1  -1 -15 97346.9 7334.72   1
  -1   1 -15 73916.9 7321.30   1
   1   1  15 55173.6 7302.04   1
  -1  -1  15 90560.3 7310.18   6
   1   1  15 73784.2 7307.90   6
   1   1  15 93043.2 7307.50   5
  -1  -1  15 96041.8 7322.90   5
   1  -1 -15 67553.5 7287.37   2
   1  -1 -15 77164.4 7320.49   4
  -1   1 -15 83085.1 7302.94   4
  -1   1 -15 91694.2 7344.75   3
   1  -1 -15 86597.8 7359.56   3
   1  -1 -15 76796.8 7283.15   2
  -1  -1  17 41750.5 3472.01   1
  -1  -1  17 37041.0 3462.74   1
   1  -1 -17 45366.9 3481.45   1
  -1   1 -17 43477.7 3481.55   1
   1   1  17 43614.9 3475.22   1
   1  -1 -17 39458.7 3482.86   1
   1   1  17 39902.7 3472.08   1
  -1  -1  17 31266.6 3452.38   6
   1   1  17 29666.2 3453.66   6
  -1  -1  17 42078.3 3471.21   5
   1   1  17 28762.4 3447.37   5
   1  -1 -17 38326.6 3442.24   2
   1  -1 -17 44668.8 3483.45   4
  -1   1 -17 25684.4 3448.29   4
  -1   1 -17 26558.5 3470.67   3
   1  -1 -17 39271.7 3500.99   3
   1  -1 -17 41803.4 3434.12   2
   1   1  19 29290.0 2588.47   1
  -1  -1  19 26678.2 2577.34   6
   1   1  19 28364.3 2577.02   5
  -1  -1  19 34415.5 2594.03   5
   1  -1 -19 27912.1 2562.14   2
  -1   1 -19 27985.5 2576.94   4
   1  -1 -19 25943.3 2613.48   3
  -1   1 -19 24386.8 2597.56   3
  -1   1 -19 24942.5 2586.08   1
  -1  -1  19 25356.7 2579.81   1
  -1  -1  19 27576.8 2585.48   1
  -1   1 -19 27462.5 2590.18   1
   1  -1 -19 25707.4 2587.68   1
   1   1  19 26757.6 2582.64   1
   1  -1 -19 26837.6 2596.08   1
   1   1  21 249.849 47.7076   6
  -1  -1  21 327.037 52.3420   6
   1  -1 -21 325.714 41.3675   2
   1  -1 -21 360.284 60.0054   4
  -1   1 -21 281.094 48.2265   4
   1   1  21 358.297 53.1325   5
  -1  -1  21 336.692 57.9543   5
   1   1  21 351.907 56.0868   1
  -1  -1  21 314.044 55.6426   1
  -1   1 -21 216.049 51.3739   1
   1  -1 -21 236.854 54.8989   1
  -1  -1  21 420.746 60.8884   1
   1  -1 -21 341.262 59.4711   1
  -1   1 -21 221.193 52.7145   1
   1   1  21 243.810 50.9026   1
  -1   1 -21 259.481 58.8249   3
   1  -1 -21 187.372 61.5134   3
  -1  -1  23 661.647 92.8358   1
  -1   1 -23 577.779 91.5106   1
  -1  -1  23 788.334 94.9663   1
  -1   1 -23 712.616 88.7103   2
  -1   1 -23 745.620 90.8962   4
   1  -1 -23 665.019 94.6306   4
   1   1  23 702.415 87.0023   6
  -1  -1  23 704.867 89.5547   6
  -1   1 -23 884.060 107.924   3
   1  -1 -23 625.205 103.254   3
   1   1  25 8003.89 718.833   6
  -1  -1  25 7381.73 720.368   6
  -1  -1  25 7758.45 724.053   5
   1   1  25 8254.60 718.382   5
  -1   1 -25 7553.03 720.697   4
   1  -1 -25 7690.67 728.188   4
  -1   1 -25 6238.46 722.851   1
   1  -1 -25 7163.62 737.858   3
  -1   1 -25 6223.26 728.212   3
  -1   1 -25 7918.94 719.575   2
  -1   1 -27 16549.9 1669.23   4
   1  -1 -27 17581.5 1674.83   4
  -1  -1  27 19143.7 1672.24   5
   1   1  27 17793.1 1665.41   5
   1  -1 -27 18869.1 1685.44   3
  -1   1 -27 15522.1 1677.07   3
   1   1  27 17621.7 1665.96   6
  -1  -1  27 18731.0 1669.08   6
   1  -1 -29 3626.76 425.812   4
   1   1  29 4569.76 421.182   5
   1  -1 -29 4612.23 435.170   3
  -1  -1  29 4372.04 422.742   6
   1   1  29 4479.79 421.725   6
   1   1  31 1553.19 161.534   5
  -1  -1  31 1600.09 165.945   5
  -1   1 -31 1448.78 171.839   3
  -1  -1  31 1525.10 163.278   6
   1   1  31 1779.18 164.724   6
  -1  -2 -32 31.1747 14.4705   4
  -1   2  30 9.29479 9.44419   6
   1   2 -30 7.07655 7.73792   3
  -1  -2 -30 25.4592 17.0866   3
  -1   2  30 18.2002 9.87349   5
  -1  -2 -30 27.0301 12.6387   4
  -1   2  28 24.9354 12.6981   6
   1  -2  28 16.6254 10.4850   6
   1   2 -28 23.8097 16.0430   3
  -1  -2 -28 19.9062 20.0612   3
  -1  -2 -28 29.3596 14.8568   4
  -1   2  28 19.5750 10.0191   5
   1   2 -26 6.98038 9.20685   2
  -1   2  26 10.4258 10.4913   6
   1  -2  26 6.34226 8.37341   6
   1   2 -26-8.82685 9.50312   3
  -1  -2 -26 35.5479 20.1021   3
  -1   2  26 16.1980 10.8639   5
  -1  -2 -26 7.76336 8.36884   4
   1  -2  24 35.0080 17.5779   5
  -1   2  24-6.03671 7.98494   5
  -1  -2 -24 8.38735 9.04327   4
  -1   2  24 16.4937 11.0683   6
   1  -2  24 21.9702 14.7183   6
   1   2 -24 9.65568 10.3959   3
  -1  -2 -24 14.2582 15.3145   3
   1   2 -22 187.944 35.6007   2
   1  -2  22 170.431 35.7018   6
  -1   2  22 204.439 32.1762   6
  -1   2  22 96.0161 27.7870   5
  -1  -2 -22 187.217 37.0563   4
   1  -2  22 220.236 40.0152   5
   1   2 -22 163.219 35.9381   1
  -1  -2 -22 117.818 46.7400   3
   1   2 -22 163.402 39.9391   3
  -1  -2 -20 9.06550 9.74857   1
   1   2 -20 23.7928 18.0506   1
  -1   2  20 25.8701 15.5212   6
   1  -2  20-9.89427 13.0126   6
  -1   2  20 7.82744 13.2890   5
   1   2 -20 12.8033 11.9108   4
  -1  -2 -20 9.74211 14.7886   4
   1  -2  20 7.39235 9.73600   1
   1   2 -20-9.44448 7.20080   1
  -1  -2 -20-18.2300 19.5563   1
  -1  -2 -20 19.5897 21.0127   3
   1   2 -20 12.3923 13.3061   3
  -1  -2 -18 20.4727 13.4740   1
  -1   2  18 8.29001 10.9271   1
   1   2 -18 25.7261 39.0103   1
   1  -2  18-14.6858 19.3045   1
   1   2 -18 31.3274 19.4120   2
  -1   2  18 22.4296 15.0249   6
   1  -2  18-11.3433 12.1983   6
   1  -2  18-9.61455 10.3523   5
  -1   2  18 8.83390 15.0039   5
   1   2 -18 12.4563 9.49189   4
  -1  -2 -18 10.8383 11.6588   4
   1  -2  18 17.0395 14.4726   1
  -1  -2 -18-18.7446 20.1162   1
  -1   2  18 42.3383 23.9386   1
   1   2 -18-14.1870 24.0643   3
  -1  -2 -18 22.4732 29.5191   3
   1  -2  16 62.0045 37.3334   1
  -1   2  16 169.245 35.9194   1
  -1  -2 -16 115.290 34.9348   1
  -1   2  16 145.949 33.2783   6
   1  -2  16 140.043 38.1447   6
   1  -2  16 155.852 40.0622   2
   1   2 -16 73.4406 33.1388   2
  -1  -2 -16 85.9428 34.5048   4
  -1   2  16 230.717 40.6743   5
   1  -2  16 178.134 36.7447   5
   1   2 -16 108.026 24.9472   4
  -1   2  16 70.5556 34.3651   1
   1   2 -16 149.507 40.8335   1
   1  -2  16 150.342 33.6527   1
  -1  -2 -16 128.952 45.8366   1
   1   2 -16 65.3951 32.7524   3
  -1  -2 -16 47.2693 41.9040   3
   1   2 -14 56.2663 28.7479   3
  -1  -2 -14 22.4370 29.7611   3
   1  -2  14 42.1096 16.5160   5
   1   2 -14 73.0661 27.4623   2
   1  -2  14 14.0001 26.3383   2
   1   2 -14 31.1674 11.1438   4
  -1  -2 -14 87.1660 35.0795   4
  -1   2  14 82.1295 29.7996   5
  -1   2  14 53.2317 27.0240   1
  -1  -2 -14 17.0044 26.1257   1
   1  -2  14 82.2843 28.4941   1
   1   2 -14 13.5820 15.1677   1
  -1  -2 -14 38.0949 30.7318   1
  -1   2  14 46.1385 20.0069   1
   1   2 -14 75.7943 43.0302   1
   1  -2  14 15.6592 17.3161   1
   1   2 -12 360.872 82.9325   1
   1  -2  12 251.710 62.6871   1
  -1   2  12 283.002 59.9969   1
  -1   2  12 311.109 53.8270   6
   1  -2  12 388.231 67.5806   6
   1  -2  12 328.846 47.5201   5
  -1  -2 -12 421.529 75.9562   4
   1   2 -12 210.885 64.0217   3
  -1  -2 -12 278.852 76.1434   3
  -1   2  12 257.731 56.9258   1
   1  -2  12 387.171 68.2475   1
  -1  -2 -12 414.248 70.2208   1
   1   2 -12 587.684 88.1712   2
   1  -2  12 352.791 66.2159   2
  -1   2  12 371.838 41.4790   2
   1   2 -10 278.534 62.9756   1
  -1   2  10 221.768 50.5347   1
  -1  -2 -10 333.702 54.7264   1
   1  -2  10 296.876 56.4159   1
   1  -2  10 331.004 61.8154   6
  -1   2  10 302.150 44.3809   6
   1  -2  10 255.458 37.0016   5
   1   2 -10 555.249 90.5350   2
   1  -2  10 370.631 63.1182   2
  -1   2  10 276.470 35.8865   2
  -1   2  10 226.384 57.8483   5
  -1  -2 -10 310.778 71.7638   4
  -1  -2 -10 88.7103 39.0016   1
   1  -2  10 118.965 47.4341   1
  -1   2  10 278.381 49.7234   1
   1   2 -10 158.184 43.3157   1
   1   2 -10 273.249 68.2601   3
  -1  -2 -10 209.709 56.4012   3
  -1  -2  -8 17.2622 16.0988   1
   1  -2   8 21.5599 24.5606   1
  -1   2   8 22.1913 14.6482   1
   1   2  -8 15.6743 16.8722   1
   1  -2   8 11.9964 18.2509   6
  -1   2   8 4.69862 8.11203   6
   1  -2   8 3.51756 7.69781   5
   1   2  -8 49.5677 32.5730   2
   1  -2   8 56.4959 30.3184   2
  -1   2   8 28.6942 26.6814   5
  -1  -2  -8 10.0780 18.7744   3
   1   2  -8 34.5969 18.6065   1
   1  -2   8 51.1579 27.4616   1
  -1  -2  -8 10.8993 11.7848   1
  -1   2   8 8.37757 16.8709   1
  -1   2   6 901.378 107.307   1
   1  -2   6 1021.43 112.365   1
   1   2  -6 916.127 105.130   1
  -1   2   6 873.996 104.924   1
  -1  -2  -6 899.556 111.420   1
  -1  -2  -6 895.160 105.196   1
   1   2  -6 762.270 120.302   1
   1  -2   6 756.963 106.757   1
   1  -2   6 948.563 117.796   6
   1  -2   6 799.208 90.9269   5
  -1  -2  -6 1231.43 125.442   5
  -1   2   6 987.635 125.171   5
   1   2  -6 883.826 147.033   2
  -1  -2  -6 815.401 108.686   2
  -1  -2  -6 839.931 145.745   4
   1  -2   6 878.443 103.728   4
  -1  -2  -6 801.967 104.563   3
   1  -2   6 1050.95 128.193   2
  -1   2   6 996.874 100.304   2
  -1   2   4 579.553 69.2694   1
  -1   2   4 580.995 69.0525   1
   1   2  -4 424.536 64.7960   1
   1  -2   4 682.105 75.1215   1
  -1  -2  -4 450.285 77.9796   2
  -1  -2  -4 580.359 75.1082   1
   1  -2   4 572.788 71.9833   1
  -1  -2  -4 715.851 73.6765   1
   1   2  -4 549.906 90.6454   1
  -1   2   4 498.137 64.2473   6
  -1   2   4 425.030 62.4057   6
   1  -2   4 606.376 79.0641   6
   1  -2   4 471.348 57.9934   5
  -1  -2  -4 524.197 84.6740   5
  -1   2   4 663.369 86.2191   5
   1   2  -4 499.457 106.660   2
   1   2  -4 434.752 53.7091   4
  -1  -2  -4 422.929 96.8948   4
  -1  -2  -4 490.201 65.7229   3
   1  -2   4 570.843 71.8770   4
   1   2  -4 433.101 67.5715   3
   1  -2   4 737.652 99.5222   2
  -1   2   4 429.249 62.2649   2
   1   2  -2 512.055 72.4010   1
   1  -2   2 589.949 69.8397   1
  -1  -2  -2 501.103 72.1378   1
  -1   2   2 566.746 67.5389   1
   1   2  -2 423.073 76.2066   1
  -1   2   2 465.224 70.4750   1
  -1   2   2 591.060 69.4277   6
   1  -2   2 498.412 74.5355   6
  -1   2   2 614.879 74.1056   5
  -1   2   2 639.466 81.4793   5
   1   2  -2 770.605 111.659   2
   1  -2   2 617.140 90.7815   2
   1   2  -2 599.637 73.8417   4
  -1  -2  -2 715.477 112.166   4
  -1  -2  -2 551.258 66.3512   3
  -1   2   2 660.098 74.2047   2
   1   2  -2 494.286 65.2668   3
   1  -2   0 1826.00 196.247   1
   1   2   0 1616.45 200.758   1
   1  -2   0 1927.19 196.704   1
   1   2   0 2130.43 204.616   1
  -1   2   0 1959.69 194.588   1
   1  -2   0 1968.81 203.208   6
  -1   2   0 2098.50 202.250   6
  -1  -2   0 1933.91 217.432   5
  -1   2   0 2041.51 201.257   5
   1   2   0 2283.01 230.324   2
  -1  -2   0 2291.99 231.801   4
   1   2   0 2857.60 267.720   4
   1  -2   0 2025.36 221.449   3
  -1   2   0 1753.65 213.184   4
   1   2   0 1558.46 194.767   3
   1   2   0 1971.51 196.285   3
   1  -2   0 2581.89 232.567   2
   1   2   2 411.325 65.0726   1
  -1  -2   2 668.182 94.4273   1
  -1  -2   2 595.109 73.3569   1
  -1   2  -2 445.821 64.7553   1
  -1   2  -2 519.452 68.1112   6
  -1  -2   2 553.120 81.3907   6
  -1   2  -2 480.100 61.7445   5
   1   2   2 437.774 76.7815   6
  -1  -2   2 499.076 80.8297   5
   1  -2  -2 566.474 83.2598   2
  -1  -2   2 720.500 75.3390   4
   1   2   2 486.118 63.6781   3
  -1   2  -2 531.633 74.8403   4
   1  -2  -2 546.535 84.8394   3
   1  -2  -2 422.672 65.4030   1
   1  -2  -2 684.988 66.2144   1
  -1   2  -2 545.173 69.7842   1
   1   2   2 461.551 70.2708   1
  -1  -2   4 716.273 80.5333   1
   1  -2  -4 532.451 64.8914   1
   1   2   4 618.040 75.8556   1
  -1   2  -4 495.107 72.0399   1
  -1  -2   4 584.677 86.2641   1
   1   2   4 539.325 71.0131   1
  -1   2  -4 700.917 77.0210   1
  -1  -2   4 567.244 84.3429   6
  -1   2  -4 439.497 59.3688   5
  -1  -2   4 599.636 84.3536   5
   1   2   4 616.715 85.7871   6
  -1  -2   4 499.382 61.3201   4
  -1   2  -4 485.940 71.7775   4
   1   2   4 457.247 67.4179   3
  -1   2  -4 616.688 82.1657   3
  -1  -2   4 560.749 69.1892   3
   1  -2  -4 630.420 93.0568   3
  -1  -2   6 1027.18 108.831   1
   1  -2  -6 865.764 112.053   1
  -1   2  -6 731.837 107.378   1
   1  -2  -6 830.117 101.484   1
   1   2   6 833.957 103.573   1
  -1   2  -6 802.435 102.911   1
  -1  -2   6 788.579 111.722   1
   1   2   6 854.716 102.142   1
   1   2   6 814.646 106.291   6
  -1  -2   6 876.570 114.072   6
  -1   2  -6 892.490 87.3244   5
  -1  -2   6 1082.72 115.186   5
   1   2   6 734.081 93.0760   2
   1  -2  -6 818.839 118.901   4
  -1   2  -6 838.761 98.1479   4
   1   2   6 702.721 97.9389   3
   1  -2  -6 893.352 117.019   3
  -1   2  -6 717.895 102.443   3
   1  -2  -6 878.968 101.637   2
  -1  -2   8 9.17636 15.6755   1
  -1   2  -8 11.2528 14.9023   1
   1  -2  -8 24.1828 24.3266   1
   1   2   8 40.0260 22.8376   1
   1   2   8 8.15041 12.5099   1
  -1  -2   8 25.2749 21.5078   1
   1  -2  -8 24.1769 20.5815   1
  -1   2  -8-15.4124 16.6366   1
  -1  -2   8 22.9285 17.4889   6
   1   2   8 9.14251 13.9972   6
  -1  -2   8 20.2991 15.5102   5
   1  -2  -8 17.6733 12.7807   6
   1  -2  -8 23.2881 12.6344   2
   1   2   8 36.2533 11.8395   2
   1  -2  -8 16.4757 17.7688   4
  -1   2  -8 32.8409 9.53400   5
  -1   2  -8 6.03011 12.2505   4
  -1   2  -8 18.1930 17.0020   3
   1  -2  -8 27.1673 20.6846   3
  -1   2 -10 365.593 63.1710   1
   1   2  10 179.927 47.8319   1
   1  -2 -10 63.1083 40.1669   1
  -1  -2  10 158.884 52.4084   1
   1  -2 -10 193.646 48.3516   1
   1   2  10 296.972 49.9797   1
  -1   2 -10 241.347 60.3115   1
  -1  -2  10 310.124 52.1975   6
   1   2  10 234.250 43.0846   6
   1  -2 -10 240.364 34.7063   2
   1  -2 -10 322.226 68.5835   4
  -1   2 -10 172.540 34.3443   5
  -1   2 -10 252.868 37.3436   4
  -1   2 -10 162.611 42.2158   3
   1  -2 -10 323.924 63.2598   3
   1  -2 -12 322.158 67.6858   1
   1   2  12 251.450 54.0377   1
  -1  -2  12 352.772 68.9856   1
  -1   2 -12 402.814 75.4216   1
  -1  -2  12 396.785 63.3995   6
   1   2  12 471.811 57.8389   6
  -1  -2  12 420.413 63.3995   5
  -1   2 -12 414.121 51.4647   5
   1   2  12 432.294 58.3839   5
   1  -2 -12 187.370 63.9647   4
   1  -2 -12 324.028 41.3019   2
   1  -2 -12 204.774 63.7144   3
  -1   2 -12 359.880 71.7287   1
   1  -2 -12 152.740 53.7239   1
   1   2  12 287.492 60.6438   1
  -1  -2  12 273.881 56.6000   1
  -1   2 -14-15.6740 17.2629   1
  -1  -2  14 69.9555 26.8064   1
   1  -2 -14 64.0374 29.9862   1
   1   2  14 14.6614 16.2085   1
  -1  -2  14 70.8618 28.5840   6
  -1  -2  14 36.9081 23.1829   5
  -1  -2  14 16.9311 25.9706   1
  -1   2 -14 102.673 39.1120   1
   1  -2 -14 32.1617 27.5414   1
   1   2  14 100.169 27.8621   5
  -1  -2  14 30.6360 8.57756   4
  -1   2 -14 25.9910 16.0714   4
   1  -2 -14 36.4621 36.7740   3
  -1  -2  16 69.9999 29.8328   1
  -1   2 -16 130.965 40.5711   1
   1  -2 -16 176.101 45.1891   1
   1   2  16 95.7272 36.9873   1
  -1  -2  16 72.4677 32.0046   6
   1   2  16 193.054 37.7478   6
  -1  -2  16 177.554 41.0678   5
   1   2  16 167.781 41.4406   1
  -1   2 -16 156.705 44.9466   1
  -1  -2  16 96.0061 34.8692   1
   1  -2 -16 47.0567 29.8827   1
   1  -2 -16 192.498 49.7330   4
  -1  -2  16 145.108 22.7442   4
  -1   2 -16 198.819 38.0507   4
   1  -2 -16 270.889 64.6326   3
  -1   2 -16 128.879 42.7353   3
   1  -2 -18-13.5741 14.5575   1
   1   2  18 12.3929 13.2922   1
  -1   2 -18-12.9491 13.8879   1
  -1  -2  18 11.0415 11.8446   1
  -1  -2  18-11.8354 15.5445   6
   1   2  18 30.4061 21.7332   6
  -1  -2  18 43.6070 24.6398   5
   1  -2 -18-14.5002 15.5497   1
   1   2  18 12.3375 9.36282   1
  -1  -2  18 14.2691 24.1881   1
  -1   2 -18 14.3437 10.8817   1
   1  -2 -18-15.7167 16.8532   4
   1   2  18 10.1583 17.2228   5
  -1   2 -18-9.75810 10.4701   4
  -1   2 -18-18.3202 19.6429   3
   1  -2 -18 22.7290 29.8423   3
   1   2  20-11.0274 11.8516   1
  -1   2 -20 13.6099 10.3514   1
  -1  -2  20 12.7420 16.7498   1
  -1  -2  20 14.4373 15.4993   5
  -1  -2  20 11.1481 14.6606   6
  -1   2 -20-8.33561 10.9768   4
   1  -2 -20 27.4473 18.0370   4
   1   2  20 10.7941 21.6630   5
   1  -2 -20 26.2651 22.2739   1
  -1   2 -20 22.6462 17.1862   1
  -1  -2  20 10.0460 10.8027   1
  -1   2 -20-19.4054 20.8184   3
   1  -2 -20 22.3116 29.3034   3
   1   2  22 113.740 35.1768   5
  -1   2 -22 196.825 34.3819   4
  -1  -2  22 90.5885 32.8363   6
   1   2  22 166.653 38.9103   6
   1  -2 -22 101.343 43.0958   3
  -1   2 -22 168.385 48.1944   3
   1  -2 -24 20.4287 15.5399   4
   1   2  24 15.9676 14.8811   5
  -1   2 -24 13.1636 11.2326   4
  -1  -2  24 23.0992 21.4833   5
   1   2  24 8.61788 11.3901   6
  -1  -2  24 8.86906 15.0892   6
  -1   2 -24 14.2003 15.2783   3
  -1   2 -26 7.29835 12.3797   2
   1   2  26 6.82126 11.5719   5
   1  -2 -26-8.84675 13.4203   4
   1   2  26 6.77076 10.2762   6
  -1  -2  26 15.2741 12.9533   6
  -1   2 -26 11.7895 12.6472   3
   1  -2 -26-14.2289 15.2603   3
   1   2  28 29.2021 12.7255   5
  -1  -2  28 16.1970 13.9126   5
   1   2  28 34.2864 12.4598   6
  -1  -2  28 13.1034 10.1887   6
   1  -2 -28 34.4509 24.7234   3
  -1   2 -28 10.0137 10.9719   3
   1   2  30 4.95178 7.69723   5
   1  -2 -30 20.6976 12.9217   4
  -1  -2  30 20.3555 14.6454   5
   1   2  30 29.2690 13.9389   6
  -1  -2  30 22.3502 12.0991   6
  -1   2 -30 16.8667 11.2016   3
   1  -2 -30 9.37558 10.1930   3
   1   2  32 43.0522 12.8490   5
  -1  -3 -31 1373.73 154.082   3
  -1   3  29 3465.47 316.404   5
  -1  -3 -29 3257.41 321.715   4
   1   3 -29 3514.88 322.405   2
   1   3 -29 2733.04 321.605   3
   1  -3  29 3129.49 317.494   6
  -1   3  27 15713.4 1299.78   5
  -1  -3 -27 13642.4 1302.97   4
   1   3 -27 13223.1 1300.76   2
  -1  -3 -27 17483.8 1333.45   3
   1   3 -27 10520.6 1301.82   3
   1  -3  27 16115.9 1304.61   6
  -1   3  27 12449.1 1294.45   6
  -1   3  25 7170.12 598.372   5
  -1  -3 -25 5547.02 599.544   4
   1   3 -25 5908.50 598.208   2
  -1  -3 -25 8007.40 644.212   3
   1   3 -25 5563.59 604.524   3
   1  -3  25 6896.96 603.151   6
  -1   3  25 5678.42 591.944   6
  -1   3  23 641.813 71.8465   5
   1   3 -23 517.206 70.4326   2
   1  -3  23 588.294 77.0057   6
  -1   3  23 470.704 65.6602   6
   1   3 -23 395.139 73.3713   3
  -1  -3 -23 416.658 90.5792   3
  -1  -3 -23 535.714 74.7995   4
   1  -3  21 218.062 39.8763   5
   1   3 -21 202.576 41.2674   2
  -1   3  21 222.010 41.4834   5
  -1   3  21 211.474 39.8551   6
   1  -3  21 329.752 53.8925   6
  -1  -3 -21 330.045 74.8899   3
   1  -3  19 18678.1 1696.90   5
  -1   3  19 19097.3 1704.50   5
  -1  -3 -19 19586.6 1710.69   4
  -1  -3 -19 19407.6 1746.97   3
  -1   3  19 14829.9 1697.91   6
   1  -3  17 22344.1 2254.40   1
  -1   3  17 17558.1 2229.84   6
   1  -3  17 29926.8 2230.94   5
   1   3 -17 31347.6 2252.46   2
   1   3 -17 21596.8 2255.02   3
   1   3 -17 20046.2 2284.15   1
  -1   3  17 15172.7 2233.11   1
   1   3 -17 24554.4 2235.75   1
  -1  -3 -17 25634.7 2262.69   1
   1  -3  17 28036.1 2232.93   1
   1   3 -15 61714.4 5404.09   1
   1   3 -15 64312.9 5462.79   1
  -1   3  15 68115.6 5401.22   1
  -1  -3 -15 63708.0 5421.09   1
   1  -3  15 63870.3 5399.09   1
  -1   3  15 53190.2 5405.04   1
   1  -3  15 40477.9 5402.22   1
   1  -3  15 68986.2 5416.35   6
  -1   3  15 69931.1 5398.65   6
   1  -3  15 61310.5 5386.46   5
  -1   3  15 38213.1 5395.11   5
   1   3 -15 61321.0 5417.26   2
  -1  -3 -15 67562.0 5421.76   4
   1   3 -15 28991.5 5399.65   3
  -1  -3 -15 71797.3 5426.04   3
   1  -3  15 61909.3 5418.40   2
  -1   3  13 1003.91 99.4147   1
  -1  -3 -13 706.018 93.8436   1
  -1  -3 -13 580.241 87.7275   1
   1  -3  13 716.268 91.3829   1
   1   3 -13 489.752 85.4744   1
   1  -3  13 721.656 100.985   1
   1  -3  13 687.860 94.2512   6
  -1   3  13 654.265 77.9581   6
   1  -3  13 557.682 71.1300   5
  -1   3  13 570.565 91.1955   5
   1   3 -13 687.124 107.957   2
   1  -3  13 407.912 88.9520   2
  -1  -3 -13 617.937 98.9584   4
  -1  -3 -13 673.368 90.9528   3
   1   3 -13 587.503 98.2290   3
  -1   3  11 481.228 70.7866   1
  -1   3  11 836.127 96.0174   1
   1   3 -11 383.056 70.3359   1
   1   3 -11 730.538 105.018   2
  -1  -3 -11 534.368 76.5831   1
   1  -3  11 772.143 88.6823   1
   1  -3  11 509.337 79.1308   1
  -1  -3 -11 386.694 70.4204   1
   1   3 -11 508.388 89.0125   1
  -1   3  11 445.655 62.3965   6
   1  -3  11 599.794 82.3135   6
  -1   3  11 690.407 85.3016   5
   1  -3  11 574.564 62.0415   5
   1  -3  11 466.804 86.4324   2
  -1   3  11 429.729 56.0431   2
  -1  -3 -11 590.170 77.2032   3
   1   3 -11 576.078 87.8811   3
  -1   3   9 30907.5 3018.74   1
   1  -3   9 39166.4 3052.53   1
  -1   3   9 51275.5 3067.41   1
  -1  -3  -9 31290.0 3026.13   1
   1   3  -9 30619.5 3026.04   1
  -1  -3  -9 28926.5 3023.11   1
   1   3  -9 30028.0 3044.04   1
   1  -3   9 33417.8 3028.28   1
   1  -3   9 34059.0 3034.64   6
  -1   3   9 36237.8 3034.91   5
   1   3  -9 41251.4 3096.04   2
  -1  -3  -9 25230.1 3048.05   4
  -1  -3  -9 29885.4 3021.19   3
   1   3  -9 38683.8 3041.93   3
  -1   3   9 29289.9 3010.24   2
   1  -3   9 31598.1 3050.89   2
  -1   3   7 25776.3 1869.92   1
   1   3  -7 21629.7 1829.48   1
   1  -3   7 22349.4 1853.15   1
  -1  -3  -7 20154.6 1832.27   1
   1   3  -7 18457.8 1846.39   1
   1  -3   7 17254.2 1827.39   1
  -1   3   7 18688.2 1823.94   6
   1  -3   7 23453.8 1846.20   6
  -1  -3  -7 21725.9 1846.48   5
  -1   3   7 21042.7 1839.85   5
   1  -3   7 19025.0 1819.11   5
   1   3  -7 17281.1 1883.26   2
  -1  -3  -7 12012.8 1849.06   4
  -1  -3  -7 19058.6 1831.70   3
   1   3  -7 17603.9 1830.87   3
   1  -3   7 18760.2 1860.88   2
  -1   3   7 19382.5 1821.09   2
   1   3  -5 281828. 26131.5   1
  -1   3   5 291742. 26130.6   1
   1  -3   5 252730. 26153.0   1
  -1   3   5 299871. 26154.4   1
   1   3  -5 281510. 26154.7   1
  -1  -3  -5 207595. 26141.6   1
   1  -3   5 285952. 26136.2   1
  -1  -3  -5 291607. 26131.7   1
   1  -3   5 287971. 26151.8   6
  -1   3   5 290176. 26138.5   6
   1  -3   5 287558. 26132.6   5
  -1   3   5 283056. 26144.3   5
  -1  -3  -5 208735. 26154.5   5
   1   3  -5 275589. 26195.0   2
  -1  -3  -5 297000. 26176.8   4
   1   3  -5 295311. 26129.9   4
  -1  -3  -5 302151. 26142.0   3
   1  -3   5 321568. 26183.5   2
   1   3  -5 270814. 26136.1   3
   1  -3   3 822.193 96.0565   1
   1   3  -3 881.018 138.108   2
  -1   3   3 856.987 86.0774   1
  -1  -3  -3 416.252 86.7542   1
   1   3  -3 612.368 88.7365   1
   1   3  -3 655.229 79.8368   1
   1  -3   3 590.052 81.4680   1
  -1  -3  -3 828.528 84.1406   1
  -1   3   3 553.269 79.4483   1
   1  -3   3 874.220 101.635   6
  -1  -3  -3 911.628 106.636   5
   1  -3   3 782.937 88.7769   5
  -1   3   3 1570.11 111.472   5
   1  -3   3 1018.73 132.779   2
  -1  -3  -3 742.850 111.165   4
   1   3  -3 1060.26 119.309   4
  -1  -3  -3 704.422 88.9947   3
   1   3  -3 847.937 88.3801   3
   1   3  -1 7574.04 780.251   1
  -1   3   1 7971.85 770.701   1
  -1  -3  -1 7066.68 786.268   1
   1   3  -1 10159.5 780.823   1
   1  -3   1 9323.73 776.494   1
  -1  -3  -1 8593.08 778.366   1
  -1   3   1 7873.73 769.084   1
   1  -3   1 6632.51 773.586   1
   1  -3   1 8380.83 791.811   6
  -1  -3  -1 9229.46 808.084   5
   1   3  -1 12825.0 846.089   2
  -1  -3  -1 9427.45 808.352   4
   1  -3   1 9115.99 807.062   3
   1   3  -1 7670.05 783.784   3
   1  -3   1 11324.4 847.043   2
   1   3  -1 8513.75 784.293   3
  -1   3  -1 7782.56 817.888   1
  -1   3  -1 11262.5 823.848   1
   1  -3  -1 8005.81 813.877   1
   1  -3  -1 9464.74 816.434   1
   1   3   1 9470.84 828.252   1
  -1  -3   1 8371.84 836.635   1
  -1  -3   1 5505.03 826.974   1
   1  -3  -1 7804.02 831.915   6
  -1  -3   1 10423.7 852.110   6
  -1  -3   1 10970.9 853.862   5
   1   3   1 9416.01 854.391   2
  -1  -3   1 9163.62 841.564   4
  -1   3  -1 10826.8 849.372   4
   1  -3  -1 8216.18 847.764   3
   1  -3  -1 11764.2 892.589   2
  -1  -3   3 473.454 86.0001   1
   1   3   3 595.174 82.0365   1
  -1  -3   3 693.028 98.0932   6
   1   3   3 736.421 101.641   6
  -1  -3   3 1034.06 108.695   5
   1   3   3 720.665 95.4624   2
   1  -3  -3 1073.60 133.208   2
  -1  -3   3 793.182 92.9428   4
   1  -3  -3 700.156 104.428   4
  -1   3  -3 849.021 97.2023   4
   1  -3  -3 903.896 106.776   3
   1   3   3 741.951 87.1417   3
  -1   3  -3 1206.78 114.073   1
   1  -3  -3 649.533 78.4756   1
   1  -3  -3 978.410 85.6786   1
   1   3   3 627.434 81.4515   1
  -1  -3   3 739.843 94.2097   1
  -1   3  -3 732.409 84.7708   1
  -1   3  -5 285300. 26558.9   1
  -1  -3   5 282715. 26561.5   1
  -1  -3   5 291026. 26569.7   1
   1   3   5 285793. 26559.7   1
   1  -3  -5 313557. 26577.5   1
   1  -3  -5 302423. 26564.3   1
  -1   3  -5 278912. 26601.2   1
   1   3   5 289930. 26557.9   1
   1   3   5 299441. 26577.7   6
  -1  -3   5 255819. 26575.5   5
  -1   3  -5 270454. 26554.3   5
   1   3   5 274723. 26565.4   2
   1  -3  -5 316831. 26589.2   4
  -1   3  -5 284033. 26564.6   4
   1  -3  -5 270830. 26582.7   3
   1   3   5 298073. 26565.9   3
   1  -3  -5 298361. 26594.6   2
  -1   3  -5 265772. 26570.7   3
  -1  -3   7 18165.9 1804.00   1
  -1  -3   7 19340.1 1792.14   1
  -1   3  -7 27055.0 1856.06   1
  -1   3  -7 19996.2 1790.67   1
   1  -3  -7 20966.2 1800.06   1
   1  -3  -7 28660.3 1836.23   1
   1   3   7 18980.8 1791.19   1
   1   3   7 18458.7 1785.54   1
  -1  -3   7 14958.8 1799.21   6
   1   3   7 15595.9 1795.39   6
  -1  -3   7 18827.2 1801.69   5
  -1   3  -7 18650.7 1780.30   5
   1  -3  -7 22797.1 1826.43   4
  -1   3  -7 20442.9 1789.16   4
   1  -3  -7 19043.4 1809.95   3
   1  -3  -7 26742.9 1824.23   2
  -1   3  -7 13468.8 1789.25   3
   1   3   7 19623.3 1798.58   2
   1  -3  -9 31283.5 3063.65   1
   1  -3  -9 51691.6 3111.24   1
  -1  -3   9 31798.6 3077.27   1
  -1   3  -9 48280.8 3122.15   1
   1   3   9 33363.0 3065.92   1
  -1   3  -9 34897.1 3063.21   1
  -1  -3   9 33266.3 3058.53   1
  -1  -3   9 34938.3 3071.27   6
  -1  -3   9 28062.9 3060.98   5
  -1   3  -9 32758.0 3044.14   5
   1   3   9 30289.3 3045.18   2
   1  -3  -9 39328.3 3095.71   4
   1  -3  -9 28791.4 3069.05   3
   1   3   9 27735.3 3043.74   2
   1  -3  -9 49617.4 3074.77   2
  -1   3  -9 30894.2 3059.23   3
  -1   3 -11 476.694 88.7913   1
  -1  -3  11 453.648 81.7959   1
   1  -3 -11 480.673 78.3221   1
   1   3  11 539.762 67.7652   1
   1   3  11 456.085 67.0853   6
  -1  -3  11 723.975 82.6016   6
  -1  -3  11 516.604 72.5673   5
  -1   3 -11 561.477 58.8251   5
   1  -3 -11 509.419 88.4757   4
  -1   3 -11 436.785 60.2794   4
  -1   3 -11 547.663 70.4982   3
   1  -3 -11 641.882 65.1439   2
   1  -3 -11 401.112 73.1487   3
  -1  -3  11 601.094 74.7829   1
  -1   3 -11 536.931 76.8016   1
   1   3  11 267.735 71.1006   1
   1  -3 -11 697.667 95.5460   1
   1   3  13 685.914 83.7240   6
  -1  -3  13 683.772 92.4646   6
   1   3  13 858.497 90.9398   5
  -1  -3  13 679.090 89.7305   5
  -1   3 -13 634.266 76.1000   5
   1  -3 -13 592.577 96.1517   1
   1   3  13 696.145 86.7897   1
  -1  -3  13 505.408 99.5278   1
   1  -3 -13 950.816 123.192   4
  -1   3 -13 611.544 76.8849   4
   1  -3 -13 771.307 102.861   3
  -1   3 -13 726.443 89.3326   3
  -1   3 -13 707.778 100.122   1
  -1  -3  13 551.396 86.3865   1
   1  -3 -13 756.836 104.195   1
  -1  -3  15 69789.3 5983.46   6
   1   3  15 67424.4 5967.62   6
   1   3  15 64000.0 5972.27   5
  -1  -3  15 56451.0 5973.70   5
  -1   3 -15 65751.3 5962.51   4
   1  -3 -15 49686.4 5997.88   4
   1  -3 -15 58143.3 5985.58   1
   1   3  15 52469.4 5979.82   1
  -1   3 -15 63049.3 5994.34   1
   1  -3 -15 75756.2 5996.32   1
  -1  -3  15 61747.5 5976.80   1
  -1  -3  15 67449.0 5998.60   1
  -1   3 -15 69254.9 5982.32   3
   1   3  15 71330.4 5977.86   1
  -1  -3  17 29953.0 2750.28   5
   1   3  17 36143.8 2748.02   5
  -1   3 -17 30662.9 2738.24   4
  -1  -3  17 28719.7 2753.04   6
   1   3  17 31892.1 2741.46   6
  -1   3 -17 28245.4 2761.11   1
   1  -3 -17 33843.9 2764.23   1
  -1  -3  17 32869.2 2768.74   1
  -1  -3  17 22933.2 2741.98   1
  -1   3 -17 21539.4 2744.09   1
   1   3  17 27528.0 2748.87   1
   1  -3 -19 19703.5 1560.47   4
  -1  -3  19 18492.1 1539.44   5
  -1   3 -19 19328.1 1558.55   3
   1  -3 -19 22725.1 1577.77   3
  -1  -3  19 16461.5 1535.35   6
  -1  -3  21 214.096 44.9300   5
   1   3  21 133.763 37.3060   6
  -1   3 -21 198.968 52.0579   3
   1  -3 -21 234.856 59.4006   3
   1   3  21 142.913 35.7724   5
  -1   3 -23 568.032 68.9393   2
   1  -3 -23 495.182 70.3294   4
   1   3  23 342.171 59.4965   5
  -1  -3  23 287.237 56.4691   6
   1  -3 -23 196.960 65.3899   3
   1   3  25 7301.91 655.534   5
  -1  -3  25 6239.76 656.946   5
  -1   3 -25 7618.52 656.448   2
   1  -3 -25 6863.88 682.197   3
   1   3  25 6284.67 654.871   6
  -1  -3  25 6187.87 652.607   6
  -1  -3  27 14833.6 1385.93   5
   1  -3 -27 13532.8 1381.20   4
  -1   3 -27 15896.9 1381.83   2
   1  -3 -27 16975.6 1408.12   3
  -1   3 -27 12666.1 1390.28   3
   1   3  27 13529.4 1378.61   6
  -1  -3  27 15776.6 1382.62   6
   1  -3 -29 2991.19 366.602   4
   1   3  29 4703.07 370.507   5
  -1   3 -29 3564.03 376.565   3
   1  -3 -29 4628.60 391.490   3
   1   3  29 3734.49 365.611   6
  -1  -3  29 3378.03 366.279   6
   1  -3 -31 1017.24 113.783   4
  -1  -4 -30 28.5861 21.7190   3
   1   4 -30 11.6639 8.96777   2
  -1  -4 -28 100.976 30.2373   3
   1   4 -28 76.3344 21.9472   3
   1   4 -28 67.5449 19.2723   2
  -1  -4 -28 70.4165 18.7764   4
   1   4 -26 19.5068 11.0578   2
   1  -4  26 16.2314 13.7848   6
   1   4 -26-8.83845 13.4291   3
  -1  -4 -26 13.0085 17.1019   3
  -1   4  26 11.0472 9.40572   5
  -1  -4 -26 7.08512 9.34588   4
   1   4 -24 55.0143 19.5645   2
  -1   4  24 30.8510 14.3026   6
   1   4 -24 30.2730 17.9467   3
  -1   4  24 81.5015 19.7704   5
  -1  -4 -24 71.5556 21.5723   4
   1   4 -22 308.897 49.4188   2
  -1   4  22 292.065 49.5178   6
   1  -4  22 199.574 47.8481   6
   1   4 -22 269.661 55.5709   3
  -1  -4 -22 270.602 58.3182   3
  -1   4  22 375.252 51.3197   5
  -1  -4 -22 383.882 54.6184   4
   1   4 -20 16.7318 16.8212   2
   1  -4  20 35.7718 22.1717   6
  -1   4  20-8.98080 13.6691   6
   1   4 -20 13.5057 17.7726   3
  -1  -4 -20 10.1146 13.3350   4
   1   4 -18 28.4821 16.2274   2
  -1   4  18 27.7361 17.2930   5
  -1  -4 -18 34.7441 21.6043   4
   1  -4  18 11.9831 9.32262   6
  -1   4  18 29.9847 16.2072   6
   1   4 -18-15.4199 2.10203   3
  -1  -4 -18 10.5681 19.7328   3
   1  -4  16 169.035 48.9733   1
   1  -4  16 388.232 60.3158   6
  -1   4  16 404.231 51.2489   6
   1  -4  16 377.419 44.0860   5
   1   4 -16 378.224 62.0984   2
  -1  -4 -16 267.977 57.2726   4
  -1   4  16 209.375 49.8332   5
  -1  -4 -16 354.989 62.2852   1
  -1  -4 -16 309.699 52.4665   3
   1  -4  14 224.593 45.4836   1
   1   4 -14 229.332 56.4851   1
  -1   4  14 220.805 32.8995   6
   1  -4  14 222.425 42.5720   6
   1  -4  14 165.690 27.5541   5
   1  -4  14 125.325 45.9609   2
   1   4 -14 173.705 46.6509   2
  -1  -4 -14 239.938 43.5393   1
   1   4 -14 274.053 50.9437   3
  -1  -4 -14 139.119 35.9429   3
   1   4 -12 337.290 63.9720   1
   1  -4  12 335.760 54.1366   1
  -1   4  12 158.074 39.8606   1
  -1  -4 -12 272.697 48.3362   1
  -1   4  12 300.753 42.4531   6
   1  -4  12 413.628 57.5857   6
   1  -4  12 220.071 57.9405   2
  -1  -4 -12 202.891 56.3984   4
  -1   4  12 349.116 54.0327   5
   1   4 -12 413.590 56.9969   1
   1   4 -12 545.936 79.2605   2
   1  -4  12 310.749 45.8489   1
  -1   4  12 289.047 45.3161   1
  -1  -4 -12 298.503 48.5973   3
   1   4 -12 249.231 56.1118   3
  -1  -4 -10 341.892 54.7859   1
  -1   4  10 136.219 42.5367   1
   1  -4  10 460.187 55.7180   1
  -1   4  10 408.308 49.8153   6
   1  -4  10 352.994 57.6596   6
   1  -4  10 327.748 44.6042   5
   1  -4  10 325.907 69.4741   2
  -1   4  10 403.839 57.4157   5
  -1  -4 -10 291.497 64.9917   4
  -1  -4 -10 277.918 50.1896   1
   1  -4  10 394.834 52.7618   1
  -1   4  10 327.328 46.5983   1
   1   4 -10 389.798 60.0370   1
  -1  -4 -10 419.104 56.0675   3
   1   4 -10 404.194 59.8409   3
  -1  -4  -8 56.5403 19.9247   1
   1  -4   8 37.7299 14.6970   1
   1   4  -8 26.9390 15.5938   1
  -1   4   8 50.7467 13.6457   1
   1   4  -8 67.9040 45.5172   2
  -1  -4  -8 61.9224 18.8610   1
   1   4  -8 49.2766 22.6657   1
   1  -4   8 66.4071 16.5967   1
  -1   4   8 62.7818 17.1150   1
   1  -4   8 29.4973 20.0082   6
   1  -4   8 23.9734 13.0397   5
  -1   4   8 22.9205 14.8001   6
  -1  -4  -8 31.6094 24.1981   4
   1   4  -8 21.2153 6.54723   4
   1   4  -8 37.5915 7.23759   4
  -1  -4  -8 16.0263 12.6136   3
   1   4  -8 51.2616 19.5256   3
  -1  -4  -6 903.933 94.8912   1
   1   4  -6 618.158 125.589   2
   1   4  -6 831.692 98.1937   1
   1  -4   6 864.718 91.4030   1
  -1  -4  -6 560.911 89.5441   1
  -1   4   6 650.107 87.6497   1
  -1   4   6 838.364 83.3830   1
   1  -4   6 842.701 90.0096   1
  -1   4   6 942.585 99.2770   6
  -1   4   6 860.948 99.3697   5
  -1  -4  -6 1009.61 110.536   5
   1  -4   6 765.068 91.6492   5
   1  -4   6 864.685 132.355   2
   1   4  -6 873.431 91.3435   4
  -1  -4  -6 568.861 115.333   4
   1   4  -6 818.255 86.0198   4
   1   4  -6 916.893 95.6436   3
  -1  -4  -4 124.707 32.3984   1
   1   4  -4 261.173 39.7958   1
   1  -4   4 136.054 30.7067   1
   1  -4   4 344.214 53.3228   6
  -1  -4  -4 319.492 54.7277   5
  -1   4   4 196.704 40.7830   6
   1  -4   4 251.961 38.1705   5
   1  -4   4 245.298 72.7562   2
  -1   4   4 222.444 41.8212   5
  -1  -4  -4 377.995 62.9895   4
   1   4  -4 235.526 37.5510   3
   1   4  -4 154.674 59.4930   2
   1   4  -4 218.967 35.5603   1
  -1  -4  -4 255.685 31.2356   1
   1  -4   4 272.505 30.9424   1
  -1  -4  -2 65.4299 21.3290   1
  -1  -4  -2 85.3724 14.5815   1
   1  -4   2 106.447 28.9675   6
  -1  -4  -2 174.030 37.3516   5
   1  -4   2 180.323 65.3003   2
  -1  -4  -2 112.367 36.1076   4
   1   4  -2 80.3829 15.5112   1
   1   4  -2 103.069 23.1347   3
  -1  -4   0 1447.53 128.472   1
  -1  -4   0 1552.55 153.816   6
   1  -4   0 1026.55 140.759   6
  -1  -4   0 1083.77 148.070   5
   1   4   0 1571.87 168.469   2
  -1  -4   0 1544.03 155.679   4
   1  -4   0 1374.16 154.194   3
  -1  -4   0 932.040 129.422   1
   1   4   0 1347.10 130.059   1
  -1  -4   2 93.1941 22.1149   1
  -1  -4   2 112.704 19.6589   1
  -1  -4   2 105.284 32.1235   6
   1  -4  -2 160.446 57.9924   2
   1   4   2 152.950 34.8080   2
  -1  -4   2 75.9944 28.5305   4
   1  -4  -2 89.6190 26.9362   3
  -1   4  -2 89.2394 28.4379   4
   1   4   2 78.2244 15.7165   1
   1   4   4 255.331 34.1171   1
   1   4   4 303.809 35.1328   1
  -1  -4   4 158.653 31.2417   1
  -1  -4   4 274.256 50.4024   6
  -1  -4   4 303.687 50.0157   5
   1   4   4 282.354 45.0660   2
   1  -4  -4 245.448 52.2768   4
  -1  -4   4 265.515 43.0312   4
  -1   4  -4 247.104 41.5602   4
  -1   4  -4 202.687 42.7696   3
   1   4   6 798.178 88.2187   1
   1   4   6 732.684 100.140   6
  -1  -4   6 790.434 104.844   6
  -1  -4   6 771.758 99.7147   5
   1  -4  -6 871.024 122.092   2
   1   4   6 804.117 94.5813   2
  -1   4  -6 763.211 92.3396   4
   1  -4  -6 848.478 111.799   4
  -1   4  -6 714.617 95.6672   3
   1   4   6 930.956 96.6943   1
   1  -4  -6 769.016 84.0936   1
  -1  -4   6 1035.94 110.867   1
   1  -4  -6 885.123 85.8240   1
  -1   4  -6 716.729 84.5187   1
  -1   4  -6 864.486 100.004   1
   1  -4  -8 24.6274 15.0917   1
  -1   4  -8 64.6314 15.5762   1
   1   4   8 40.0214 18.8428   1
   1   4   8 3.83538 12.0500   1
  -1   4  -8 60.5274 24.4805   1
   1  -4  -8 25.0575 12.4207   1
  -1  -4   8 40.0896 26.9835   1
  -1  -4   8 42.1878 21.3851   6
   1   4   8 69.4657 23.0168   6
  -1  -4   8 55.8964 24.6637   5
   1   4   8 43.7895 16.7262   2
   1  -4  -8 24.8589 21.3015   2
   1  -4  -8 41.1479 25.6603   4
  -1   4  -8 27.8455 13.7174   4
   1  -4  -8 44.2678 19.0210   3
  -1   4  -8 14.3211 13.6648   3
  -1  -4  10 468.400 73.6910   1
   1   4  10 330.559 44.7907   1
  -1  -4  10 453.600 63.1073   6
  -1  -4  10 419.018 59.9003   5
   1   4  10 373.514 54.2252   6
   1  -4 -10 397.892 57.5209   2
  -1   4 -10 363.492 46.6381   4
   1  -4 -10 418.893 74.1215   4
   1   4  10 313.624 41.4969   2
   1  -4 -10 342.991 59.1467   3
  -1   4 -10 323.768 49.8145   3
   1   4  10 366.750 60.8979   1
  -1   4 -10 396.825 51.5669   1
   1  -4 -10 298.654 55.9476   1
   1  -4 -10 402.058 53.4953   1
  -1  -4  10 345.244 49.0378   1
  -1   4 -12 349.196 60.5161   1
   1   4  12 270.569 33.5337   1
  -1  -4  12 467.703 71.0066   1
   1  -4 -12 274.726 43.4057   1
  -1  -4  12 290.008 46.3698   6
   1   4  12 268.189 40.0946   6
  -1  -4  12 355.261 47.7114   5
   1   4  12 133.221 23.2846   2
   1  -4 -12 355.421 65.3987   4
   1   4  12 128.041 22.6799   2
  -1   4 -12 222.987 36.7299   3
   1  -4 -12 253.047 45.6662   3
  -1  -4  12 273.120 38.9914   1
   1   4  12 413.395 57.1182   1
  -1   4 -12 323.103 45.5904   1
   1  -4 -14 233.984 44.5193   1
   1   4  14 201.770 39.0488   1
   1   4  14 123.199 27.7913   6
  -1  -4  14 226.455 38.2466   5
  -1   4 -14 252.248 52.2365   1
  -1  -4  14 182.444 49.6179   1
  -1   4 -14 138.287 24.0127   4
   1  -4 -14 264.620 44.5444   3
  -1   4 -14 86.9104 26.0981   3
   1  -4 -16 265.180 55.7942   1
   1   4  16 337.206 46.2487   6
  -1  -4  16 413.132 60.2181   6
  -1  -4  16 295.295 51.7374   5
  -1  -4  16 443.160 69.8474   1
   1  -4 -16 261.560 62.3837   4
   1   4  16 270.149 47.0654   5
  -1   4 -16 291.480 41.0434   4
  -1   4 -16 548.783 61.6015   3
   1  -4 -16 305.322 55.4631   3
   1  -4 -18 30.3317 25.7540   4
   1   4  18 27.6788 16.6637   5
  -1  -4  18 9.43050 14.3864   5
   1   4  18 5.45388 7.33935   6
  -1  -4  18 19.8737 13.1445   6
   1  -4 -18 11.3383 12.2602   3
  -1   4 -18 30.9288 22.1605   3
   1   4  20 22.2067 16.8635   5
  -1  -4  20 19.9548 16.9418   6
   1   4  20 5.98582 11.1616   6
   1  -4 -20-12.1740 9.28555   3
  -1   4 -20 11.8844 15.6365   3
  -1  -4  22 176.632 42.9913   6
   1   4  22 368.795 46.1055   6
   1  -4 -22 228.745 50.2970   4
  -1   4 -22 220.544 47.6847   2
   1  -4 -22 262.830 55.2833   3
  -1   4 -22 231.151 52.4872   3
   1   4  24 54.8538 20.0748   6
   1  -4 -24 38.9642 19.9131   4
   1   4  24 7.85195 12.5149   5
  -1  -4  24 52.0504 25.2491   5
  -1   4 -24 101.942 26.0441   2
  -1   4 -24 13.2908 17.8714   3
   1  -4 -24 26.8795 23.1038   3
  -1  -4  26 16.2552 10.7357   6
   1   4  26-8.01461 10.5883   6
  -1   4 -26 22.5046 13.9777   2
  -1   4 -26 23.1908 17.6174   3
   1   4  26 27.0066 14.5227   5
   1  -4 -26-8.29480 8.96999   4
  -1   4 -28 45.6378 17.3770   2
  -1  -4  28 48.3291 16.7274   6
   1   4  28 37.1757 17.2627   6
   1  -4 -28 67.1118 27.4243   3
   1   4  28 100.760 21.1514   5
   1  -4 -28 63.5724 20.8480   4
   1   5 -27 8526.72 811.246   2
  -1   5  25 5356.23 459.786   5
  -1  -5 -25 4727.99 463.092   4
   1   5 -25 4307.17 458.213   2
   1   5 -25 4321.43 467.178   3
   1  -5  25 4805.60 469.403   6
   1   5 -23 230.738 37.9129   2
   1  -5  23 194.478 41.9859   6
   1   5 -23 224.201 47.6669   3
  -1  -5 -23 225.686 45.5083   3
  -1  -5 -23 235.974 41.0208   4
   1   5 -21 174.099 32.9587   2
   1  -5  21 233.159 42.6936   6
   1   5 -21 123.209 36.6511   3
  -1  -5 -21 106.254 30.9842   3
  -1   5  21 149.348 30.5940   5
  -1  -5 -21 134.798 34.4074   4
  -1   5  19 6479.10 723.080   5
  -1  -5 -19 8880.83 740.263   4
  -1  -5 -19 7408.59 728.132   3
   1  -5  19 9626.24 741.707   6
  -1   5  19 9208.63 725.892   6
  -1   5  17 9601.35 1203.34   5
  -1  -5 -17 13953.5 1222.74   4
   1   5 -17 14079.2 1216.27   2
  -1  -5 -17 10924.9 1204.51   3
   1   5 -17 10715.9 1220.17   3
   1  -5  17 16086.6 1220.90   6
  -1   5  17 14685.8 1200.95   6
  -1   5  15 27524.5 2766.49   5
  -1  -5 -15 28365.4 2780.82   4
   1  -5  15 28234.0 2769.17   6
  -1   5  15 29423.9 2754.98   6
   1   5 -15 31325.4 2783.02   3
   1   5 -15 34093.3 2783.11   2
   1  -5  13 69.5096 20.6658   1
   1  -5  13 79.3535 26.6156   6
   1  -5  13 83.7648 18.6952   5
   1   5 -13 54.5676 26.0760   2
  -1  -5 -13 27.2841 21.5903   4
  -1   5  13 101.060 25.0735   5
  -1  -5 -13 44.9068 18.9814   3
  -1   5  13 42.9101 15.9168   1
  -1  -5 -13 70.9744 20.9860   1
  -1   5  11 372.335 41.6683   1
   1   5 -11 468.797 76.5837   2
  -1  -5 -11 220.064 41.2362   1
  -1   5  11 289.473 42.2930   6
   1  -5  11 360.359 45.2236   5
   1  -5  11 405.594 72.1577   2
  -1   5  11 294.648 49.3099   5
  -1  -5 -11 319.684 63.0907   4
  -1  -5 -11 349.913 50.2858   3
   1  -5  11 343.468 45.2887   1
   1   5 -11 190.687 49.2605   1
  -1   5   9 6559.66 682.674   1
  -1   5   9 9468.91 700.404   6
   1  -5   9 9597.35 716.746   6
  -1   5   9 12592.1 717.242   5
   1   5  -9 7967.80 682.950   4
   1   5  -9 11707.5 713.583   3
  -1  -5  -9 10475.7 713.562   3
  -1  -5  -9 8688.49 695.492   1
   1   5  -9 9429.61 711.231   1
  -1  -5  -7 5890.68 576.680   1
   1   5  -7 8833.87 608.790   1
  -1  -5  -7 3802.67 574.642   1
   1  -5   7 6183.26 576.751   1
  -1   5   7 6250.97 588.748   6
   1  -5   7 6567.13 599.102   6
  -1   5   7 7019.65 591.890   5
   1  -5   7 7433.53 589.761   5
   1   5  -7 5378.68 628.917   2
  -1  -5  -7 7213.61 612.472   4
   1   5  -7 6278.57 577.039   4
  -1  -5  -7 6777.98 593.371   3
   1   5  -7 6118.43 585.776   3
   1  -5   7 8274.94 655.681   2
   1   5  -5 85962.4 6563.34   1
  -1  -5  -5 83006.9 6554.84   1
   1  -5   5 50149.0 6550.87   1
  -1  -5  -5 88767.1 6555.07   1
   1   5  -5 72086.1 6576.93   1
   1  -5   5 48665.5 6551.52   1
   1  -5   5 87013.1 6585.23   6
  -1   5   5 89738.9 6577.24   6
  -1  -5  -5 121559. 6598.85   5
   1  -5   5 83640.4 6574.68   5
  -1   5   5 98731.1 6578.97   5
   1   5  -5 95394.9 6641.49   2
  -1  -5  -5 91944.7 6598.89   4
  -1  -5  -5 98325.5 6581.83   3
   1  -5   5 104988. 6685.54   2
   1   5  -5 86896.1 6570.29   3
   1  -5   3 61.6822 23.6210   6
  -1  -5  -3 130.030 29.3290   5
   1  -5   3 58.0683 49.8866   2
  -1   5   3 109.296 24.7676   5
  -1  -5  -3 124.763 32.5710   4
   1   5  -3 57.9651 14.8818   1
   1   5  -3 108.248 41.8351   2
   1   5  -3 49.7912 18.7650   1
   1   5  -3 130.037 24.4912   3
   1   5  -1 1826.06 208.321   2
  -1  -5  -1 1810.14 196.403   4
   1  -5   1 1762.73 189.781   6
   1   5  -1 1760.31 183.642   3
   1  -5   1 1804.51 253.214   2
   1  -5  -1 1577.93 184.902   6
  -1  -5   1 1520.41 188.708   6
  -1  -5   1 1676.51 191.431   5
   1   5   1 1910.07 198.561   2
  -1  -5   1 1648.16 191.174   4
   1  -5  -1 1840.22 196.432   3
  -1   5  -1 1934.88 191.230   4
   1  -5  -1 1706.03 248.685   2
   1   5   1 2028.23 186.690   3
  -1  -5   3 127.994 22.1786   1
  -1  -5   3 69.9306 13.8235   1
  -1  -5   3 164.860 34.9581   6
   1   5   3 112.966 30.8703   6
  -1  -5   3 153.268 31.0191   5
   1   5   3 101.143 27.9518   2
   1  -5  -3 25.2116 28.5973   2
  -1  -5   3 90.5308 26.0008   4
   1  -5  -3 71.3460 26.1588   3
  -1   5  -3 153.816 29.4792   4
  -1   5  -3 127.346 27.2499   3
  -1  -5   5 83095.1 1200.73   1
  -1   5  -5 63886.1 1066.35   1
  -1   5  -5 87347.7 1088.84   1
  -1  -5   5 39603.5 1084.52   1
  -1  -5   5 116357. 1329.33   6
   1   5   5 93836.6 1261.68   6
  -1  -5   5 98195.5 1251.37   5
   1   5   5 87192.3 1201.80   2
   1  -5  -5 105670. 1313.97   3
  -1   5  -5 96921.8 1207.32   4
   1  -5  -5 118502. 1557.95   2
  -1   5  -5 95478.0 1221.98   3
  -1   5  -7 5201.07 430.003   1
   1   5   7 3742.72 427.524   1
  -1  -5   7 7364.51 461.926   1
  -1   5  -7 5956.97 426.330   1
   1   5   7 6120.98 432.685   1
  -1  -5   7 872.696 417.168   1
   1   5   7 6655.23 454.226   6
  -1  -5   7 7349.01 463.581   6
  -1  -5   7 5691.07 447.511   5
   1   5   7 6214.10 443.077   2
  -1   5  -7 5141.27 436.035   4
   1  -5  -7 7207.27 469.860   4
   1  -5  -7 6002.02 456.606   3
   1  -5  -7 8862.26 493.021   2
  -1   5  -7 6043.67 442.697   3
  -1  -5   9 13662.8 938.026   1
  -1   5  -9 9313.90 913.641   1
   1  -5  -9 9655.53 901.414   1
   1  -5  -9 9065.60 900.514   1
   1   5   9 9911.66 915.459   1
   1   5   9 8840.60 916.241   6
   1   5   9 10190.7 914.306   2
   1  -5  -9 10013.0 935.072   4
   1  -5  -9 9828.46 924.498   3
  -1   5  -9 9298.27 913.000   3
   1  -5 -11 272.729 37.7757   1
   1   5  11 308.452 46.7269   1
  -1   5 -11 177.221 43.4425   1
  -1  -5  11 349.527 57.4314   1
  -1  -5  11 239.814 47.2084   6
  -1  -5  11 255.480 44.6781   5
   1   5  11 291.297 44.0398   6
   1   5  11 300.365 39.9980   2
  -1   5 -11 322.140 39.0650   4
   1  -5 -11 145.484 45.7666   4
   1  -5 -11 261.108 47.2906   3
  -1   5 -11 315.493 43.4599   3
   1  -5 -13 72.6160 24.6659   3
  -1   5 -13 46.8898 16.0470   3
  -1  -5  13 62.2796 25.6784   1
   1   5  13 64.0600 19.2474   5
   1  -5 -13 41.8832 28.7094   4
  -1   5 -13 68.5467 14.4126   4
   1   5  13 114.626 26.6714   1
   1  -5 -13 28.5790 16.2983   1
  -1  -5  15 29118.4 2769.53   6
   1  -5 -15 27065.2 2769.27   3
  -1  -5  15 32726.4 2773.05   5
   1  -5 -17 11969.8 1322.64   4
   1   5  17 13375.2 1297.46   6
  -1  -5  17 14423.3 1310.94   6
   1  -5 -17 12776.6 1310.64   3
   1   5  17 15038.7 1304.43   5
  -1  -5  17 14680.2 1312.96   5
   1  -5 -19 8056.07 853.054   4
  -1  -5  19 8220.23 839.861   6
   1   5  19 8244.81 828.666   6
   1  -5 -19 8844.01 845.200   3
  -1   5 -19 8804.60 844.545   3
   1   5  19 10226.8 838.234   5
  -1  -5  19 9000.80 845.581   5
  -1  -5  21 96.3031 27.6721   6
   1   5  21 97.8585 24.3346   6
   1  -5 -21 146.874 36.9676   4
   1   5  21 225.566 35.2591   5
  -1  -5  21 209.147 40.2229   5
  -1   5 -21 152.765 33.8384   2
   1  -5 -21 168.905 36.4354   3
  -1   5 -21 175.963 38.1580   3
  -1  -5  23 225.002 41.1900   6
   1   5  23 174.255 33.2320   6
  -1   5 -23 317.260 44.6776   2
   1   5  23 227.367 38.6882   5
   1  -5 -23 261.238 47.1706   3
  -1   5 -23 124.207 38.9072   3
   1  -5 -25 4957.90 400.650   4
   1  -5 -25 3988.74 399.913   3
  -1   5 -25 5353.57 398.028   2
  -1  -5  25 3908.58 392.540   6
   1   5  25 3926.08 389.695   6
   1  -5 -27 4946.23 555.846   3
   1   5  27 4007.70 545.157   6
  -1   6  22 375.184 48.0851   5
   1   6 -22 271.289 44.9623   2
   1   6 -22 345.764 58.0311   3
   1  -6  22 285.944 50.3720   6
  -1   6  20 6.77700 8.90699   5
  -1  -6 -20-8.95759 13.5854   4
   1   6 -20 13.8258 11.7238   2
   1  -6  20 8.62410 13.0801   6
   1   6 -20-12.4946 9.47973   3
  -1  -6 -18 10.0538 13.2100   4
  -1   6  18 7.34395 7.89095   5
   1   6 -18 7.95389 12.0696   2
   1   6 -18-12.6073 13.5248   3
  -1   6  16 218.804 32.0679   6
   1  -6  16 179.660 36.9012   6
  -1  -6 -16 198.743 45.7834   4
   1   6 -16 311.069 48.5287   2
  -1  -6 -16 183.275 37.2267   3
   1   6 -16 234.007 47.1607   3
   1  -6  14 200.446 34.9747   6
  -1   6  14 136.313 25.7745   6
  -1  -6 -14 163.399 40.5172   4
  -1   6  14 142.698 31.5181   5
  -1  -6 -14 175.175 32.8512   3
   1   6 -14 111.849 36.8992   3
  -1  -6 -12 133.704 21.9985   1
   1  -6  12 146.918 29.8098   6
  -1   6  12 132.312 25.6137   6
   1   6 -12 270.074 52.4907   2
  -1   6  12 168.247 32.3048   5
  -1  -6 -12 141.571 36.3463   4
  -1  -6 -12 207.892 33.8580   3
   1   6 -12 139.152 33.5472   3
   1  -6  10 236.944 33.1686   1
   1  -6  10 239.004 42.2243   6
   1  -6  10 330.027 45.5405   5
  -1   6  10 301.783 40.1433   6
   1   6 -10 413.394 73.4068   2
  -1  -6 -10 379.343 59.1674   4
  -1   6  10 308.509 43.7512   5
  -1  -6 -10 229.497 42.0533   3
  -1  -6 -10 233.747 29.3940   1
  -1   6  10 269.587 42.4527   2
   1   6  -8 136.050 25.0947   1
   1  -6   8 184.647 36.2455   6
  -1   6   8 196.444 32.9279   5
  -1  -6  -8 151.349 40.0544   4
  -1  -6  -8 168.879 32.6624   3
   1   6  -8 176.758 29.9955   3
   1   6  -6 347.812 41.2097   3
  -1   6   6 325.957 42.9204   6
  -1   6   6 402.209 45.4389   5
   1   6  -6 217.416 60.0546   2
   1   6  -6 336.335 36.8241   4
  -1  -6  -4 135.948 32.1683   5
  -1   6   4 95.2145 25.9682   6
  -1   6   4 72.9942 23.7217   5
   1  -6   4 141.426 29.5256   6
   1   6  -4 129.474 24.6862   3
  -1   6   2 47.3481 18.4842   5
  -1  -6  -2 61.3564 23.4379   4
   1   6  -2 14.0362 21.7351   2
  -1  -6  -2 39.4895 19.4431   5
   1   6  -2 53.1782 14.6507   3
  -1  -6   0 1130.06 127.300   4
  -1   6   0 1020.61 122.852   4
  -1  -6   0 1173.30 127.598   5
   1   6   2 51.7402 19.1417   2
  -1  -6   2 60.2182 19.5626   5
   1   6   2 16.1503 13.2094   6
  -1   6  -2 73.7093 20.7461   4
  -1   6  -2 36.2691 16.3239   3
   1   6   2 79.2039 21.2400   3
   1   6   4 79.3519 23.5572   2
   1   6   4 110.176 28.6022   6
  -1  -6   4 101.588 28.3235   5
   1  -6  -4 112.436 29.3773   3
  -1   6  -4 104.478 23.9148   4
  -1  -6   4 166.455 32.1316   6
  -1  -6   6 364.369 40.3182   1
   1   6   6 406.493 57.6162   6
  -1  -6   6 510.846 65.4755   6
  -1  -6   6 442.390 57.8967   5
  -1   6  -6 357.678 52.1199   4
   1  -6  -6 443.092 61.8352   3
  -1   6  -6 431.444 55.2988   3
  -1   6  -8 88.7052 17.8435   1
  -1  -6   8 145.857 22.2451   1
  -1  -6   8 230.336 39.2089   6
  -1  -6   8 171.919 31.7822   5
   1   6   8 244.865 36.6988   6
   1   6   8 150.937 28.6520   2
   1  -6  -8 176.323 38.8294   4
  -1   6  -8 133.955 25.9363   4
  -1   6  -8 145.181 26.5363   3
  -1  -6  10 353.897 50.1697   6
  -1  -6  10 258.992 42.2158   5
  -1  -6  10 190.912 35.1860   1
  -1   6 -10 249.029 35.6329   1
   1  -6 -10 310.906 53.6926   4
  -1   6 -10 269.060 36.6595   4
   1  -6 -10 211.317 42.3117   3
  -1   6 -10 280.185 38.9243   3
   1   6  12 130.622 26.5691   6
  -1  -6  12 105.066 24.8905   5
  -1  -6  12 126.677 29.2025   6
   1   6  12 141.366 27.5026   5
   1  -6 -12 120.904 28.3384   3
  -1   6 -12 139.880 26.0271   3
   1   6  14 183.348 28.9559   6
  -1  -6  14 121.700 31.0715   5
  -1  -6  14 135.611 32.2221   6
   1   6  14 182.608 30.7092   5
   1  -6 -14 217.907 44.1665   4
   1  -6 -14 202.092 36.4626   3
  -1   6 -14 208.782 32.8414   3
  -1  -6  16 305.267 45.2278   5
   1   6  16 212.257 33.6074   6
  -1  -6  16 189.832 37.4670   6
   1   6  16 315.557 41.0971   5
   1  -6 -16 289.203 54.2692   4
   1  -6 -16 117.956 32.9995   3
  -1   6 -16 255.577 38.1337   3
   1   6  18 5.55899 9.45394   5
   1   6  18 11.9203 9.55574   6
  -1   6 -18 6.58913 8.68555   3
   1  -6 -18 8.01664 10.5533   3
   1   6  20 5.63677 8.60041   5
   1  -6 -20 10.2480 15.5656   4
  -1  -6  20 14.8347 9.78639   6
  -1   6 -20 7.37765 9.73453   2
  -1   6 -20 15.5726 10.2685   3
   1  -6 -20 16.5680 10.9191   3
   1  -6 -22 198.518 43.1988   4
   1   6  22 301.890 41.5834   5
  -1   6 -22 268.553 43.4873   2
  -1   6 -22 209.480 42.0289   3
  -1  -6  22 231.208 40.9250   6
   1   6  22 268.899 36.9086   6
   1  -6 -24 70.7812 21.6903   3
   1   6  24 42.3484 14.5448   6
   1   7 -19 1940.36 318.163   3
   1  -7  19 3910.45 321.451   6
  -1   7  17 3557.30 477.043   5
  -1  -7 -17 4095.00 488.571   4
   1   7 -17 6959.50 497.449   2
   1   7 -17 5202.65 498.998   3
   1  -7  17 6508.88 489.588   6
  -1   7  15 12815.5 1294.46   5
  -1  -7 -15 9998.17 1301.12   4
   1   7 -15 19020.9 1317.28   2
   1   7 -15 15533.8 1312.48   3
   1  -7  15 14003.9 1296.73   6
   1  -7  13 120.901 26.8558   6
   1   7 -13 149.415 34.4994   3
  -1  -7 -13 69.5039 27.3522   4
  -1   7  13 93.0837 23.9238   5
  -1   7  11 100.051 21.8743   6
  -1   7  11 101.164 23.8120   5
  -1  -7 -11 106.071 31.9603   4
   1  -7  11 140.221 27.6197   6
   1   7 -11 91.9455 25.1125   3
  -1   7   9 4180.74 392.831   5
   1   7  -9 3999.21 425.819   2
  -1  -7  -9 3973.89 404.134   4
   1   7  -9 4046.93 393.748   3
  -1   7   9 3787.34 389.548   6
   1  -7   9 4147.67 398.197   6
  -1   7   7 2914.12 244.793   5
   1   7  -7 1604.64 262.183   2
  -1   7   7 2434.02 247.987   2
  -1  -7  -7 2269.16 249.677   4
   1   7  -7 2303.92 240.580   3
   1  -7   7 2409.44 247.789   6
  -1   7   7 2311.44 242.414   6
  -1  -7  -5 34357.9 3271.73   4
   1  -7   5 37180.7 3271.78   6
  -1   7   5 28676.5 3262.98   6
  -1   7   5 37008.6 3264.61   5
   1  -7   3 50.4254 21.0803   6
  -1  -7  -3 131.361 26.8436   5
  -1   7   3 121.378 25.5701   5
  -1  -7  -3 92.8288 25.1421   4
  -1   7   3 118.666 25.8021   4
   1   7  -3 153.733 25.5453   3
  -1   7   1 803.953 99.5962   5
  -1  -7  -1 943.461 104.320   5
   1   7  -1 1030.46 116.426   2
  -1   7   1 888.839 102.792   4
  -1   7   1 910.879 102.139   3
   1   7  -1 854.353 96.5769   3
  -1   7  -1 865.762 96.1645   5
  -1  -7   1 833.715 97.8694   5
   1   7   1 737.987 98.7494   2
   1   7   1 796.096 97.2028   6
   1   7   1 797.732 91.0970   3
  -1   7  -1 885.497 97.7892   3
   1   7   3 114.571 25.1139   6
  -1  -7   3 74.7949 21.9354   5
  -1   7  -3 75.4649 22.1746   4
   1   7   3 103.365 20.5022   3
  -1   7  -3 111.821 23.6709   3
  -1  -7   5 34595.5 3139.22   5
   1   7   5 30299.2 3135.87   2
  -1   7  -5 34848.0 3135.03   4
  -1  -7   5 41116.7 3146.90   6
   1   7   5 31171.9 3131.87   3
  -1   7  -5 32528.9 3133.27   3
   1   7   7 2448.84 231.139   6
   1   7   7 2196.44 229.280   2
   1  -7  -7 2445.68 236.986   3
  -1  -7   7 2633.34 233.096   5
  -1   7  -7 1901.40 224.945   3
  -1  -7   9 3776.04 384.500   5
  -1  -7   9 4337.13 390.712   6
   1   7   9 4122.50 383.131   6
   1  -7  -9 4096.18 389.215   3
  -1   7  -9 3565.61 378.267   3
  -1  -7  11 139.332 27.4507   5
   1   7  11 117.743 23.3639   6
  -1  -7  11 100.499 26.2163   6
   1   7  11 151.438 25.1846   5
   1  -7 -11 136.214 27.2941   3
  -1   7 -11 142.473 24.1248   3
   1   7  13 108.880 21.4032   5
   1   7  13 77.1371 18.9362   6
  -1  -7  13 86.8557 24.3117   5
   1  -7 -13 125.456 26.3084   3
  -1  -7  13 82.0550 21.9339   6
  -1  -7  15 15173.2 1403.36   6
   1  -7 -15 13757.8 1409.91   4
   1   7  15 16604.9 1399.77   5
   1  -7 -15 12775.0 1401.29   3
  -1   7 -15 15588.1 1410.39   2
   1   7  17 6426.59 537.159   5
   1  -7 -17 4560.71 543.692   4
  -1   7 -17 5921.59 542.627   2
   1  -7 -17 5508.70 540.639   3
   1   7  17 5513.96 531.710   6
  -1  -7  17 5275.56 538.081   6
   1  -7 -19 3136.89 368.629   3
  -1   7 -19 4081.42 372.347   3
   1   7  19 3885.15 361.272   6
   1  -7 -21 120.834 27.1244   3
   1  -8  14 176.885 30.4162   6
   1   8 -12 22.9250 19.8137   2
   1  -8  12 41.7118 15.4779   6
  -1  -8 -12 31.3592 15.0677   4
  -1   8  12 53.2778 16.6160   5
   1   8 -10 216.421 45.7556   2
   1  -8  10 161.461 28.6700   6
  -1   8  10 145.581 27.2980   5
  -1  -8 -10 135.393 30.2771   4
   1   8  -8 172.727 45.7557   2
   1  -8   8 161.961 28.9859   6
  -1   8   8 153.989 28.7210   5
  -1  -8  -8 121.552 28.9019   4
  -1   8   6 189.811 31.9182   4
   1  -8   6 189.698 33.8689   6
  -1   8   4 33.4384 13.1539   3
  -1   8   4 46.6638 15.7160   6
   1   8  -4 34.1855 19.6322   2
  -1   8   4 43.3724 15.7747   5
  -1   8   4 36.2521 13.4244   4
  -1   8   4 30.1338 14.4243   2
  -1   8   2 64.4234 19.2425   6
   1   8  -2 65.1612 24.9456   2
  -1   8   2 75.6745 21.5413   5
  -1   8   2 106.461 23.4057   4
  -1   8   2 38.0512 22.1493   2
  -1   8   0 438.434 58.5218   5
  -1   8   0 352.514 53.4586   6
   1   8   0 383.302 55.1552   6
  -1   8   0 434.194 57.2190   4
   1   8   2 59.4450 21.1117   2
  -1  -8   2 88.8167 21.1548   5
   1   8   2 80.6302 19.2001   6
  -1   8  -2 42.1853 17.1778   4
  -1  -8   4 29.5596 13.7513   5
   1   8   4 21.6657 11.2414   6
  -1   8  -4 16.4455 12.7969   2
  -1   8  -4 41.7930 13.0167   3
   1   8   4 30.7949 14.3009   2
  -1   8  -6 161.761 26.0895   3
   1   8   6 144.710 26.4487   6
  -1  -8   6 172.812 30.0350   5
  -1   8  -6 81.2738 37.7202   2
  -1  -8   8 123.670 26.5359   5
   1   8   8 159.349 26.6981   6
  -1  -8   8 148.110 28.6390   6
   1   8   8 143.937 24.1052   5
  -1   8  -8 127.726 39.5656   2
  -1   8  -8 138.092 23.4347   3
   1   8  10 124.824 24.8135   6
  -1  -8  10 162.105 29.3893   6
   1   8  10 132.305 24.6764   5
   1  -8 -10 92.0355 25.2621   3
  -1  -8  12 41.6024 13.6749   6
   1   8  12 16.7378 8.64822   5
   1  -8 -12 37.4445 15.1037   3
  -1   8 -12 25.1466 10.7415   3
   1   8  12 8.39861 7.41831   6
   1  -8 -14 127.599 26.9921   3
   1   8  14 153.743 24.0001   6
  -1   8 -14 139.273 24.6202   3
   1   8  16 151.087 23.2233   6
  -1   9   7 1014.65 111.457   5
  -1   9   5 12897.9 1217.10   4
   1   9  -3 53.8421 18.1922   2
   1   9  -1 449.754 60.2792   2
  -1   9  -1 459.965 64.3279   2
   1   9   1 436.510 55.9146   6
  -1   9  -3 80.3537 24.6156   2
  -1   9  -3 51.7633 13.2503   3
   1   9   5 11296.1 1018.22   6
  -1   9  -5 10425.7 1014.54   3
  -1   9  -7 882.181 93.0239   3
   2   0   0 865477. 71920.7   1
  -2   0   0 740102. 71895.9   6
   2   0   0 805165. 71895.2   6
  -2   0   0 786616. 71905.7   5
   2   0   0 696553. 71900.6   5
   2   0   0 721415. 71906.4   2
  -2   0   0 815241. 71907.2   4
   2   0   0 796016. 71904.0   4
   2   0   0 754671. 71902.2   3
  -2   0   0 786092. 71898.7   3
   2   0   0 801449. 71922.2   1
  -2   0   0 747535. 71926.1   1
  -2   0  -2 2020.88 237.146   1
  -2   0   2 2351.12 252.590   1
   2   0  -2 1743.18 235.002   1
  -2   0  -2 2043.95 232.195   1
  -2   0   2 2155.10 240.302   1
   2   0   2 2154.60 237.072   1
   2   0   2 1974.92 216.496   6
   2   0  -2 1965.93 217.216   6
   2   0  -2 2377.66 225.249   5
   2   0   2 2165.04 221.155   5
  -2   0   2 2599.94 242.105   5
   2   0  -2 2154.24 231.823   2
  -2   0   2 2104.66 231.029   4
  -2   0  -2 2187.74 227.732   4
   2   0  -2 2408.28 228.500   4
  -2   0   2 2382.71 230.386   3
   2   0  -2 2200.22 230.098   3
  -2   0  -2 1582.35 215.422   3
   2   0   2 2158.94 228.641   2
   2   0   4 2883.04 331.703   1
  -2   0   4 3350.20 357.571   1
  -2   0  -4 3096.63 339.578   1
  -2   0   4 4584.30 360.332   1
  -2   0  -4 2904.19 328.262   1
   2   0   4 3792.60 345.033   1
   2   0   4 3044.09 318.180   6
  -2   0   4 3556.55 317.727   6
   2   0  -4 3149.92 311.052   6
  -2   0   4 3642.11 337.209   5
  -2   0  -4 2855.99 315.720   5
   2   0   4 3140.58 317.180   5
   2   0  -4 3043.92 333.612   2
  -2   0  -4 3386.44 329.586   4
  -2   0   4 3306.44 330.395   4
   2   0  -4 3481.25 337.887   3
  -2   0   4 2977.50 326.018   3
   2   0  -4 2422.23 319.528   4
   2   0   4 3024.52 323.899   2
  -2   0  -4 3436.74 319.994   3
  -2   0   6 22920.0 2067.58   1
   2   0  -6 22773.4 2061.37   1
   2   0   6 21669.1 2066.48   1
   2   0  -6 22056.9 2082.01   1
   2   0   6 25454.4 2070.33   1
  -2   0  -6 22925.1 2059.58   1
   2   0  -6 22606.7 2038.03   6
  -2   0   6 22465.7 2042.03   6
   2   0   6 21631.0 2050.32   6
  -2   0   6 25244.0 2066.34   5
   2   0   6 21280.9 2040.93   5
   2   0  -6 25071.9 2069.03   2
  -2   0   6 22628.6 2051.03   4
  -2   0  -6 15436.4 2052.63   4
   2   0  -6 21516.5 2062.64   3
  -2   0   6 21834.7 2051.84   4
  -2   0  -6 18437.2 2040.44   3
   2   0   6 21228.7 2047.96   2
   2   0  -8 7745.26 788.129   1
  -2   0   8 8995.13 802.489   1
  -2   0   8 8566.02 811.811   1
   2   0   8 9276.14 799.916   1
  -2   0  -8 7907.83 795.310   1
   2   0  -8 7979.90 810.028   1
  -2   0  -8 8917.93 794.818   1
   2   0   8 7757.18 792.669   1
  -2   0   8 7637.07 773.653   6
   2   0  -8 7958.93 770.180   6
   2   0   8 9490.42 791.700   6
   2   0   8 7342.06 770.099   5
  -2   0   8 8461.91 799.558   5
  -2   0  -8 8561.19 776.547   5
   2   0  -8 9159.98 802.109   2
  -2   0  -8 5968.29 782.363   4
  -2   0   8 7732.15 781.337   4
   2   0  -8 8790.17 804.047   3
   2   0   8 8775.02 782.742   2
  -2   0  10 284347. 26761.6   1
   2   0 -10 283829. 26781.1   1
  -2   0 -10 271423. 26764.6   1
   2   0 -10 290509. 26755.1   1
  -2   0  10 284550. 26769.1   1
   2   0  10 284379. 26762.3   1
  -2   0 -10 316589. 26761.8   1
   2   0  10 272236. 26758.3   1
   2   0  10 305483. 26763.0   6
  -2   0  10 273849. 26744.3   6
   2   0  10 284779. 26739.0   5
  -2   0  10 285387. 26766.4   5
   2   0 -10 305770. 26769.9   2
  -2   0 -10 272185. 26755.6   4
   2   0 -10 286066. 26776.1   3
   2   0  10 305410. 26748.5   2
  -2   0  12 35379.1 3290.50   1
   2   0 -12 34396.9 3281.45   1
  -2   0  12 37614.8 3290.61   1
   2   0  12 34873.0 3285.75   1
  -2   0 -12 39589.3 3291.83   1
  -2   0 -12 36962.0 3298.35   1
   2   0 -12 34277.9 3307.72   1
   2   0  12 35399.3 3285.43   1
   2   0  12 26906.6 3279.44   6
  -2   0  12 35922.2 3273.88   6
  -2   0  12 31472.7 3285.95   5
   2   0  12 37266.9 3267.26   5
   2   0 -12 33295.7 3288.93   2
  -2   0 -12 35720.9 3281.28   4
  -2   0 -12 29538.5 3298.08   3
   2   0 -12 37655.1 3310.83   3
   2   0  12 35977.0 3271.03   2
  -2   0  14 28468.7 2539.89   1
  -2   0 -14 33490.3 2548.57   1
   2   0  14 30179.2 2541.33   1
  -2   0  14 30541.3 2544.84   1
   2   0 -14 31179.1 2538.75   1
   2   0  14 20132.9 2528.32   6
  -2   0  14 28001.9 2527.54   6
  -2   0  14 19569.2 2527.44   5
   2   0  14 27948.7 2520.39   5
   2   0 -14 21255.4 2530.73   2
  -2   0 -14 31361.3 2538.02   4
   2   0 -14 23943.6 2551.22   3
  -2   0 -14 22178.2 2546.57   3
   2   0  14 29174.2 2519.36   2
  -2   0 -16 5319.62 456.438   1
   2   0 -16 4737.78 461.852   1
  -2   0  16 4305.64 429.210   1
  -2   0 -16 5252.33 442.422   1
  -2   0  16 4086.68 430.627   1
   2   0 -16 4509.86 432.628   1
   2   0  16 4640.99 431.642   1
   2   0  16 4191.14 429.228   1
   2   0  16 4208.48 421.182   6
   2   0  16 2999.64 403.272   5
  -2   0  16 4310.62 424.573   5
   2   0 -16 4687.54 429.802   4
  -2   0 -16 4700.75 428.835   4
   2   0 -16 3415.21 433.698   3
  -2   0 -16 3330.56 434.000   3
   2   0  16 3768.23 404.232   2
   2   0 -18 424.431 79.1621   1
  -2   0 -18 497.553 89.9740   1
   2   0  18 423.963 79.9354   1
   2   0  18 375.341 73.1421   1
  -2   0  18 374.232 78.2791   1
   2   0 -18 384.113 90.4230   1
  -2   0 -18 435.250 82.4607   1
   2   0  18 475.660 69.4745   6
  -2   0  18 457.198 69.4642   6
   2   0  18 506.304 65.4265   5
   2   0  18 477.110 65.0415   2
   2   0 -18 441.397 70.6154   2
  -2   0  18 643.965 77.7422   5
   2   0 -18 358.979 71.5463   4
  -2   0 -18 317.603 67.6173   4
   2   0 -18 211.071 68.8870   3
  -2   0 -18 531.860 88.3833   3
  -2   0 -20 28273.2 2869.60   1
   2   0  20 21421.1 2855.57   1
   2   0 -20 25499.1 2870.39   1
  -2   0 -20 22869.4 2868.45   1
  -2   0  20 23472.2 2863.05   1
  -2   0  20 26832.3 2863.49   1
  -2   0  20 36145.9 2859.65   6
   2   0  20 33521.6 2851.04   6
   2   0  20 38855.2 2848.25   5
   2   0 -20 37974.7 2860.01   2
   2   0 -20 32215.6 2869.37   4
  -2   0 -20 29423.3 2861.59   4
  -2   0 -20 32816.0 2875.37   3
   2   0 -20 33106.3 2878.68   3
   2   0  20 26715.6 2846.57   2
   2   0  22 24315.0 2548.94   1
  -2   0  22 26747.3 2539.31   6
   2   0  22 25798.9 2532.15   6
  -2   0  22 31974.3 2542.77   5
   2   0  22 27705.4 2530.58   5
   2   0 -22 28193.4 2537.53   2
   2   0 -22 27905.1 2552.27   4
  -2   0 -22 24006.3 2549.80   3
   2   0 -22 25412.4 2552.89   3
  -2   0  22 28876.7 2552.31   1
   2   0 -22 25622.5 2573.28   1
  -2   0 -22 28113.4 2558.70   1
   2   0  22 24920.1 2548.20   1
   2   0 -22 26887.9 2565.43   1
  -2   0 -22 26807.2 2565.87   1
   2   0  24 9038.72 946.508   6
  -2   0  24 10366.5 954.743   6
  -2   0  24 10927.6 954.685   5
   2   0  24 9525.34 944.486   5
  -2   0 -24 11479.5 961.579   4
  -2   0  24 10710.1 965.373   1
   2   0 -24 9223.84 964.353   3
  -2   0 -24 9674.39 963.916   3
   2   0 -24 10011.8 951.190   2
   2   0  26 90.0381 22.3604   6
  -2   0 -26 87.3556 30.1487   3
   2   0 -26 107.470 32.0832   3
  -2   0  26 116.129 25.4378   5
  -2   0 -26 142.014 30.3246   4
   2   0 -28 573.639 85.8489   3
  -2   0 -28 648.986 88.0133   3
  -2   0 -28 746.600 86.9361   4
  -2   0  28 763.303 83.9531   6
  -2   0 -30 4166.06 355.493   4
  -2   0  30 3347.01 345.531   5
  -2   0 -30 2873.39 351.543   3
   2   0  30 3708.78 345.470   6
  -2   0  30 3692.43 348.621   6
  -2   1  31-4.58732 6.02606   5
  -2  -1 -31 6.67540 10.1215   4
  -2  -1 -31-7.06938 9.28317   3
  -2   1  29 4.95721 6.51021   5
   2   1 -29-7.21288 7.73348   3
  -2  -1 -29-7.92031 8.49160   3
  -2   1  29 5.47223 8.29718   6
   2  -1  29 4.67935 6.14558   6
  -2  -1 -27 30.0277 14.6390   4
  -2   1  27 43.1872 15.4175   5
  -2   1  27 35.4231 15.5021   6
   2  -1  27 72.8752 17.7710   6
  -2  -1 -27 17.6090 14.0779   3
   2   1 -27 57.6432 22.9453   3
  -2   1  25 46.2103 15.3831   5
  -2  -1 -25 8.03939 10.8635   4
   2   1 -25 21.3432 14.4971   2
   2  -1  25 16.9245 10.7855   6
  -2   1  25 38.1075 16.8734   6
   2   1 -25 18.5479 14.2920   3
  -2  -1 -25 49.2180 19.9069   3
   2  -1  23 244.953 38.7257   6
  -2  -1 -23 335.397 48.5945   4
   2  -1  23 254.184 37.7318   5
  -2   1  23 135.275 33.7740   5
   2  -1  23 261.800 48.6172   1
   2   1 -23 313.149 62.4208   1
   2   1 -23 255.672 47.9448   3
  -2  -1 -23 222.147 49.5755   3
   2  -1  21 7.13758 9.37363   6
  -2   1  21 7.37985 13.7036   6
   2  -1  21 9.99182 16.9362   2
   2   1 -21 9.01156 13.6629   2
  -2   1  21-10.6853 11.4563   1
   2  -1  21-14.6160 19.1896   1
   2   1 -21-25.4222 33.3753   1
  -2   1  21 7.06148 7.57338   5
   2  -1  21 5.18703 11.1228   5
  -2  -1 -21-9.89817 12.9968   4
   2  -1  21-11.2251 14.7385   1
   2   1 -21 14.7247 15.7854   1
  -2  -1 -21 20.5506 31.1536   1
   2   1 -21-12.2979 16.1467   3
  -2  -1 -21 12.4508 13.3484   3
   2  -1  19 23.9651 14.0840   6
  -2   1  19 47.2558 17.3247   6
   2  -1  19 20.0525 15.6863   2
   2   1 -19 62.5788 22.6936   2
  -2   1  19 12.3667 16.6923   1
   2  -1  19 15.3500 20.5218   1
  -2  -1 -19 100.119 34.5001   1
   2   1 -19 52.7499 34.8419   1
  -2  -1 -19 79.7002 28.8836   4
  -2   1  19 17.2007 18.8414   1
   2   1 -19 15.0591 20.1469   1
   2  -1  19 38.0854 21.8631   1
  -2  -1 -19 62.7592 31.9487   1
  -2  -1 -19 55.4091 28.0483   3
  -2   1  17 238.673 42.0840   6
   2   1 -17 307.215 55.5835   2
   2  -1  17 225.739 43.7037   2
   2   1 -17 305.589 75.5162   1
   2  -1  17 246.546 55.4856   1
  -2  -1 -17 298.476 56.8882   1
  -2   1  17 211.802 47.6490   1
  -2  -1 -17 209.970 47.6212   4
  -2   1  17 261.585 44.5274   5
   2  -1  17 243.123 37.1682   5
  -2   1  17 274.951 60.3551   1
  -2  -1 -17 321.945 68.3641   1
   2   1 -17 311.885 59.0664   1
   2  -1  17 120.297 42.6757   1
   2   1 -17 163.611 49.8608   3
  -2  -1 -17 143.854 47.4151   3
  -2   1  15 72.7339 27.1662   1
   2  -1  15 12.4240 13.6366   1
  -2  -1 -15 90.6595 38.9817   1
   2  -1  15 11.2111 15.0074   6
  -2   1  15 50.1801 20.2591   6
   2  -1  15 26.9372 20.6267   2
   2   1 -15 57.1934 32.6442   2
  -2   1  15 36.4967 18.6736   1
   2   1 -15 23.0905 30.4549   1
  -2   1  15 30.7995 20.7958   5
   2  -1  15 40.1134 16.5142   5
  -2  -1 -15-14.9605 19.8580   4
   2   1 -15 37.1186 24.5407   3
  -2  -1 -15-18.4989 24.4619   3
  -2   1  13 2051.39 221.001   1
   2   1 -13 1899.58 215.345   1
  -2  -1 -13 1961.80 219.210   1
  -2   1  13 1830.85 224.968   1
  -2  -1 -13 2462.11 240.157   1
   2  -1  13 1824.97 217.837   1
   2  -1  13 1976.47 224.961   1
  -2   1  13 1727.30 205.950   6
   2  -1  13 2373.11 232.063   6
   2  -1  13 2909.23 210.869   5
   2  -1  13 1894.03 197.703   5
   2   1 -13 1729.77 227.823   2
  -2  -1 -13 1639.75 220.831   4
  -2  -1 -13 2766.68 269.550   3
   2   1 -13 1082.33 220.773   3
   2  -1  13 1788.12 210.411   2
   2  -1  11 196.181 42.0487   1
   2   1 -11 88.4614 29.7150   1
  -2  -1 -11 156.029 46.1132   1
  -2   1  11 225.466 47.2714   1
  -2   1  11 143.232 38.3536   1
   2  -1  11 222.867 43.8504   1
   2   1 -11 232.030 58.1657   1
  -2  -1 -11 149.088 38.2681   1
   2  -1  11 82.3642 39.5534   6
   2  -1  11 116.693 22.9745   5
   2  -1  11 119.386 32.7301   2
  -2   1  11 90.4150 33.4650   5
  -2  -1 -11 86.1234 35.0249   4
   2   1 -11 84.6957 38.0694   3
  -2  -1 -11 175.352 61.3715   3
   2  -1   9 302.868 56.1470   1
  -2  -1  -9 260.546 55.4600   1
   2   1  -9 334.071 53.8418   1
   2   1  -9 365.013 72.9956   1
  -2   1   9 260.746 55.8228   1
   2  -1   9 239.250 53.6036   1
  -2  -1  -9 301.345 55.0550   1
   2  -1   9 430.545 83.7514   6
   2  -1   9 387.831 47.0173   5
  -2  -1  -9 198.753 46.7913   5
  -2  -1  -9 333.580 50.8340   2
   2   1  -9 211.176 62.7560   2
  -2   1   9 218.737 50.6082   5
  -2  -1  -9 268.741 58.8581   4
  -2  -1  -9 368.917 99.9442   3
  -2  -1  -7 107.935 39.9013   1
  -2   1   7 216.913 48.2022   1
  -2  -1  -7 368.075 55.9349   1
   2   1  -7 148.814 52.2783   1
   2  -1   7 161.394 44.3069   1
  -2   1   7 227.101 54.0063   1
   2  -1   7 399.855 85.8105   6
  -2   1   7 230.353 32.4705   6
   2  -1   7 263.246 30.7046   5
   2  -1   7 288.182 30.5772   5
  -2  -1  -7 349.043 52.6875   5
   2   1  -7 167.630 51.4290   2
   2  -1   7 317.550 54.9353   2
  -2  -1  -7 213.376 42.6991   2
  -2   1   7 146.561 44.4314   5
  -2  -1  -7 157.913 46.4430   4
   2   1  -7 180.623 53.5705   3
  -2  -1  -7 244.860 69.2729   3
  -2  -1  -5 673.735 125.256   1
  -2   1   5 977.185 136.658   1
   2   1  -5 966.687 126.099   1
   2   1  -5 1489.27 160.791   1
   2  -1   5 908.406 121.903   1
  -2   1   5 1265.11 139.844   1
  -2  -1  -5 1035.23 121.740   1
   2  -1   5 936.552 124.994   1
   2  -1   5 1475.36 186.203   6
  -2  -1  -5 849.491 115.087   5
  -2   1   5 960.226 122.675   5
   2  -1   5 1030.00 95.3217   5
   2   1  -5 1058.23 135.043   2
  -2  -1  -5 983.606 122.682   4
   2   1  -5 841.364 102.822   4
  -2   1   5 637.222 117.307   4
  -2  -1  -5 1304.03 139.512   3
   2   1  -5 721.604 117.053   3
   2  -1   5 877.569 116.963   2
  -2  -1  -3 3065.83 334.963   1
   2   1  -3 3277.02 341.990   1
   2   1  -3 2972.98 323.377   1
  -2   1   3 3157.75 327.418   1
  -2  -1  -3 2496.22 316.253   1
   2  -1   3 3000.56 326.323   1
   2  -1   3 3882.34 384.754   6
   2   1  -3 2437.06 308.539   6
  -2   1   3 3248.91 319.977   5
  -2  -1  -3 2798.45 320.770   5
   2  -1   3 3690.81 302.819   5
   2   1  -3 3706.06 339.938   2
  -2  -1  -3 3412.17 322.310   4
   2   1  -3 3135.66 310.287   4
  -2  -1  -3 2750.76 298.244   3
  -2   1   3 3668.60 334.353   4
  -2  -1  -3 3351.01 298.206   3
   2   1  -3 3014.87 314.706   3
   2  -1   3 2796.10 318.716   2
  -2  -1  -1 424.678 94.6242   1
  -2  -1  -1 585.809 92.6441   1
  -2   1   1 843.155 103.884   1
   2  -1   1 1057.52 109.459   1
   2   1  -1 722.960 102.008   1
   2   1  -1 700.996 99.2163   1
  -2   1   1 672.844 71.4572   6
   2   1  -1 645.793 86.8303   6
   2  -1   1 905.519 89.3947   5
  -2  -1  -1 759.555 99.4507   5
   2   1  -1 671.197 95.6783   2
  -2  -1  -1 666.018 89.2496   4
   2   1  -1 714.459 89.3571   4
  -2  -1  -1 597.156 70.8480   3
   2   1  -1 487.000 76.8218   3
   2  -1   1 600.772 95.5108   3
  -2   1   1 817.545 104.497   1
   2  -1   1 706.656 96.1338   1
   2   1   1 879.305 107.006   1
  -2   1  -1 758.711 101.339   1
  -2  -1   1 861.432 104.014   1
   2   1   1 860.536 103.242   1
  -2  -1   1 670.604 110.143   1
   2  -1  -1 802.936 101.921   1
  -2   1  -1 781.996 96.0122   1
   2  -1  -1 795.501 80.1487   6
  -2   1  -1 668.448 75.5566   6
   2   1   1 629.440 97.4944   6
  -2   1  -1 891.357 89.8558   5
  -2  -1   1 820.985 105.514   5
   2   1   1 614.834 93.6385   2
   2   1   1 357.739 77.2667   4
  -2   1  -1 730.959 102.103   4
  -2  -1   1 661.099 88.0607   4
   2   1   1 605.978 72.7535   3
   2  -1  -1 713.019 99.9285   3
  -2  -1   1 814.522 90.0718   3
   2  -1  -1 744.536 92.1532   2
   2   1   3 2939.16 330.756   1
   2  -1  -3 2561.62 335.076   1
   2  -1  -3 3263.97 329.199   1
  -2  -1   3 3075.41 350.184   1
  -2  -1   3 3061.81 332.800   1
  -2   1  -3 3812.73 332.627   1
   2   1   3 3725.06 335.512   1
   2   1   3 2886.25 326.345   6
  -2  -1   3 3063.41 325.602   6
  -2   1  -3 3604.66 317.302   6
  -2  -1   3 3232.77 334.980   5
  -2   1  -3 2754.47 305.733   5
   2   1   3 2973.73 324.653   2
  -2   1  -3 3418.61 330.496   4
   2  -1  -3 2768.47 333.580   3
  -2  -1   3 4532.26 370.168   3
   2  -1  -3 3667.16 328.286   2
  -2  -1   5 1364.23 164.468   1
   2  -1  -5 1083.69 130.119   1
   2   1   5 958.008 132.767   1
  -2   1  -5 1131.33 135.255   1
   2  -1  -5 914.990 137.768   1
  -2   1  -5 1101.23 127.733   1
   2   1   5 1185.86 126.151   6
  -2   1  -5 808.798 101.913   5
  -2   1  -5 1058.48 123.723   4
  -2  -1   5 967.844 111.805   4
   2  -1  -5 1094.92 137.686   3
   2   1   5 1126.85 123.737   2
   2  -1  -5 1237.34 128.799   2
   2   1   5 1122.68 109.446   3
  -2  -1   5 1397.13 188.630   3
  -2   1  -5 1326.95 131.666   3
   2  -1  -7 142.089 42.9664   1
  -2   1  -7 312.752 54.8713   1
   2   1   7 304.755 56.0171   1
  -2  -1   7 284.077 55.9508   1
  -2  -1   7 271.260 65.5876   1
  -2   1  -7 295.073 53.2731   1
   2   1   7 226.024 49.1334   1
   2  -1  -7 99.1939 44.2424   1
  -2  -1   7 359.625 51.5834   6
   2   1   7 284.184 49.6127   6
   2  -1  -7 251.025 33.6657   6
  -2  -1   7 276.425 54.1588   5
   2   1   7 288.096 42.5189   2
  -2  -1   7 189.791 36.7394   4
  -2  -1   7 237.055 36.8416   4
  -2   1  -7 270.990 48.4162   4
   2  -1  -7 270.185 57.7262   3
  -2   1  -7 312.027 47.6503   3
   2   1   7 179.860 32.4469   3
  -2  -1   9 228.665 46.7377   6
   2   1   9 282.645 42.5441   2
   2  -1  -9 181.307 44.1588   2
   2  -1  -9 356.215 67.8999   1
  -2  -1   9 149.987 54.1130   1
  -2   1  -9 280.751 52.1835   1
  -2  -1   9 316.318 58.4038   5
  -2  -1   9 332.614 43.0443   4
  -2   1  -9 271.370 47.5863   3
   2  -1  -9 373.935 65.2639   3
   2  -1  -9 253.284 49.3874   1
   2   1   9 275.730 54.3186   1
  -2  -1   9 351.870 59.2197   1
  -2  -1  11 85.9956 28.6238   1
   2   1  11 116.662 38.4327   1
  -2   1 -11 110.743 35.0222   1
   2   1  11 103.765 27.3481   6
  -2  -1  11 160.130 33.8397   6
   2  -1 -11 78.0428 22.3738   6
   2  -1 -11 133.688 36.4767   2
  -2  -1  11 121.506 41.4243   1
   2   1  11 200.643 40.3075   1
  -2   1 -11 99.2885 35.7221   1
   2  -1 -11 117.731 41.8419   1
  -2  -1  11 130.813 23.8894   4
  -2  -1  11 209.832 46.3598   5
   2  -1 -11 126.966 36.4638   4
  -2   1 -11 103.402 27.2685   4
  -2  -1  11 125.732 25.7553   4
   2  -1 -11 123.571 42.0773   3
  -2   1 -11 92.6520 28.5678   3
   2  -1 -13 1941.94 242.350   1
  -2   1 -13 1906.71 228.910   1
  -2  -1  13 2108.11 229.974   1
   2  -1 -13 1985.43 225.352   1
   2   1  13 2016.43 229.825   1
  -2   1 -13 2116.58 239.138   1
  -2  -1  13 1690.58 228.125   1
   2   1  13 2146.21 228.977   1
  -2  -1  13 2155.05 224.149   6
   2   1  13 2094.94 219.781   6
   2   1  13 2252.45 217.257   5
  -2  -1  13 2555.02 245.888   5
   2  -1 -13 1782.69 218.140   2
   2  -1 -13 2239.52 237.012   4
  -2  -1  13 1706.01 206.528   4
  -2   1 -13 2163.42 219.183   4
  -2  -1  13 2040.32 208.697   4
   2  -1 -13 2398.24 248.894   3
  -2   1 -13 2482.52 237.077   3
   2   1  13 2022.41 208.292   2
  -2  -1  15 13.4612 14.7639   1
   2  -1 -15 54.1980 25.3494   1
  -2   1 -15 103.995 39.5352   1
   2   1  15 39.1547 29.8415   1
   2   1  15 38.1835 20.7019   6
  -2  -1  15 10.9036 16.8220   6
   2  -1 -15 9.06052 14.0862   2
   2   1  15 34.6705 13.8920   2
   2   1  15 51.5299 27.7939   1
  -2  -1  15-14.7697 19.6403   1
   2  -1 -15 56.0689 34.8395   1
   2   1  15 29.8073 18.1325   5
  -2  -1  15 30.3586 28.3546   5
   2  -1 -15 44.1147 27.4794   4
  -2   1 -15 9.11737 17.2135   4
  -2  -1  15 66.9414 20.3473   4
  -2   1 -15 61.4043 33.0578   3
   2  -1 -15 18.7122 24.7636   3
  -2  -1  17 259.500 56.3525   1
  -2   1 -17 199.650 59.8059   1
   2   1  17 161.121 52.6055   1
   2   1  17 211.375 49.6844   6
  -2  -1  17 323.096 56.7984   6
   2  -1 -17 222.054 44.1320   2
   2   1  17 249.457 37.5070   2
   2   1  17 305.043 55.5794   1
  -2  -1  17 203.765 52.9815   1
   2  -1 -17 256.852 66.0397   1
   2  -1 -17 303.079 60.9509   4
   2   1  17 391.247 52.0563   5
  -2   1 -17 144.885 41.4465   4
  -2   1 -17 255.948 61.7493   3
   2  -1 -17 233.296 61.6913   3
  -2  -1  19 92.1833 26.4603   6
   2  -1 -19 21.1922 15.5878   2
   2   1  19 39.0178 16.2334   2
   2   1  19 41.9867 24.0058   1
  -2  -1  19-16.1876 12.8132   1
  -2   1 -19 17.2180 18.8219   1
   2  -1 -19 19.4284 21.1503   1
  -2  -1  19 42.1587 26.3505   5
   2  -1 -19 58.3453 24.9956   4
  -2   1 -19 34.8973 20.0579   4
  -2  -1  19 73.8764 29.8588   1
  -2   1 -19 17.3693 18.9810   1
   2  -1 -19 17.5763 19.1987   1
   2   1  19 47.5316 27.1053   1
   2   1  21-10.0415 10.7639   6
  -2  -1  21-10.8828 8.24912   6
   2  -1 -21 11.7872 9.98906   2
  -2  -1  21-15.2651 16.3629   1
   2   1  21-13.2685 10.0573   1
  -2   1 -21 15.8718 17.0132   1
   2  -1 -21-18.2176 19.5276   1
  -2  -1  21-12.4175 13.3106   5
   2  -1 -21 13.3217 17.4891   4
   2   1  21 8.99565 16.7014   5
  -2   1 -21 11.9017 12.7578   4
  -2  -1  21 14.3388 18.8243   1
   2  -1 -21 15.9952 27.1091   1
  -2  -1  23 314.763 52.6590   6
   2   1  23 278.904 48.7552   6
  -2  -1  23 331.607 59.1693   1
  -2   1 -23 353.419 64.9327   1
  -2   1 -23 290.163 52.2246   4
   2  -1 -23 314.258 55.7381   4
   2   1  23 244.193 45.0583   5
  -2  -1  23 350.229 55.6905   5
  -2   1 -23 299.334 62.1323   3
   2  -1 -23 329.863 65.2615   3
  -2  -1  25 18.4247 15.8857   5
   2  -1 -25 50.5548 23.1766   4
   2   1  25 44.1933 16.8332   5
  -2   1 -25 25.3655 18.3614   4
  -2   1 -25 24.8768 21.2834   3
   2  -1 -25 25.4152 19.4849   3
  -2  -1  25 25.8809 16.2824   6
   2   1  27 49.0893 15.5899   5
   2  -1 -27 86.9805 24.2050   4
  -2   1 -27 52.6810 17.7117   4
  -2  -1  27 30.9730 15.0842   5
  -2   1 -27 31.7681 20.1836   3
   2  -1 -27 52.8342 25.7356   3
   2   1  27 34.2841 14.4372   6
  -2  -1  27 81.6192 23.6336   6
   2   1  29 4.73924 7.23418   5
  -2  -1  29 6.84349 10.4087   5
  -2   1 -29 8.96072 11.7943   3
   2  -1 -29 17.8183 15.1233   3
   2   1  29 9.91136 8.44178   6
  -2  -1  31 5.49306 5.91012   6
  -2  -2 -30 2930.28 311.406   3
  -2  -2 -30 3426.88 310.345   4
  -2   2  30 2973.95 300.814   5
  -2   2  28 593.638 69.7744   5
  -2  -2 -28 641.849 77.7111   4
  -2  -2 -28 593.504 83.5760   3
   2  -2  28 772.822 74.6953   6
   2   2 -26 187.103 34.2525   2
   2  -2  26 207.406 32.6147   6
  -2   2  26 154.447 29.6990   6
   2   2 -26 122.516 32.6752   3
  -2  -2 -26 239.726 46.2075   3
  -2  -2 -26 137.374 32.3058   4
  -2   2  26 184.704 28.9049   5
  -2   2  24 8251.23 797.711   5
  -2  -2 -24 8442.64 806.251   4
   2   2 -24 8178.99 804.553   2
  -2  -2 -24 9213.68 826.576   3
  -2   2  24 8145.46 797.953   6
   2  -2  24 8669.31 803.209   6
  -2   2  22 22123.3 2245.59   6
  -2   2  22 22615.6 2246.62   5
  -2  -2 -22 23459.3 2255.95   4
  -2  -2 -22 29855.0 2284.39   3
   2  -2  22 27706.5 2266.39   2
   2  -2  20 31081.9 2838.20   1
   2   2 -20 26505.7 2843.12   1
   2  -2  20 35717.6 2839.57   6
  -2   2  20 31466.8 2826.45   6
  -2   2  20 31804.5 2829.21   5
   2  -2  20 25589.6 2824.27   5
  -2  -2 -20 33816.0 2840.67   4
   2   2 -20 28214.6 2841.38   3
  -2  -2 -20 37210.3 2873.27   3
   2  -2  20 25049.1 2836.63   2
   2  -2  18 31.7816 31.4346   1
  -2   2  18 127.347 34.6406   1
   2   2 -18 29.6796 47.8226   1
   2  -2  18 136.049 35.6302   6
  -2   2  18 123.216 29.9188   6
   2   2 -18 121.775 37.0174   2
  -2   2  18 189.098 36.0146   5
  -2   2  18 99.1219 40.9133   1
   2   2 -18 113.596 40.4425   1
  -2  -2 -18 234.670 59.6515   1
   2  -2  18 141.918 36.8543   1
  -2  -2 -18 198.120 53.5893   3
   2   2 -18 120.152 38.6196   3
  -2   2  16 582.542 95.3458   1
  -2  -2 -16 919.157 106.085   1
  -2   2  16 847.551 112.577   1
   2   2 -16 921.815 108.493   1
   2  -2  16 419.222 91.8223   1
  -2  -2 -16 1109.05 127.665   1
   2  -2  16 686.084 109.336   1
   2   2 -16 963.145 148.505   1
  -2   2  16 744.296 87.9188   6
   2  -2  16 959.312 109.347   6
   2  -2  16 916.893 86.5261   5
   2  -2  16 644.050 80.1956   5
  -2  -2 -16 567.519 78.1521   2
   2   2 -16 1018.67 120.063   2
  -2  -2 -16 833.399 109.157   4
   2   2 -16 913.607 118.974   3
   2  -2  16 712.218 100.593   2
   2   2 -14 32836.8 3046.14   1
  -2  -2 -14 32278.0 3002.09   1
   2   2 -14 33397.1 3003.05   1
   2  -2  14 32272.9 3006.20   1
  -2  -2 -14 31413.2 3014.36   1
   2  -2  14 31589.8 3014.83   1
  -2   2  14 32426.0 2988.49   6
   2  -2  14 30288.9 3013.03   6
   2  -2  14 31106.5 2977.93   5
  -2   2  14 35844.2 3007.47   5
   2  -2  14 31447.8 2976.63   5
   2   2 -14 34692.5 3032.58   2
  -2  -2 -14 33078.8 2987.97   2
  -2  -2 -14 31499.7 3013.80   4
   2   2 -14 31025.6 3025.37   3
   2  -2  14 29867.1 3000.63   2
  -2   2  12 35211.1 3470.71   1
  -2   2  12 38036.0 3479.35   1
   2   2 -12 39724.5 3472.69   1
   2  -2  12 38620.1 3475.45   1
  -2  -2 -12 42606.8 3477.88   1
  -2  -2 -12 34373.2 3481.38   1
   2   2 -12 37322.0 3505.16   1
   2  -2  12 38599.6 3482.17   1
  -2   2  12 37904.2 3461.07   6
   2  -2  12 30159.1 3479.04   6
  -2   2  12 50485.9 3496.57   5
   2   2 -12 33242.4 3504.89   2
  -2  -2 -12 29924.6 3462.79   2
  -2  -2 -12 30896.7 3487.30   4
   2   2 -12 40316.2 3514.16   3
  -2  -2 -12 39423.2 3501.91   3
   2  -2  12 39097.6 3477.13   2
  -2   2  10 242198. 24027.1   1
  -2  -2 -10 246225. 24031.9   1
  -2   2  10 274182. 24027.9   1
   2   2 -10 251888. 24048.6   1
   2  -2  10 257095. 24031.9   1
   2  -2  10 212310. 24035.6   6
  -2   2  10 280894. 24015.7   6
  -2   2  10 328169. 24055.5   5
   2   2 -10 252252. 24065.1   2
  -2  -2 -10 239894. 24026.0   2
  -2  -2 -10 234538. 24044.4   3
   2   2 -10 279710. 24081.5   3
   2  -2  10 265768. 24031.5   2
  -2   2   8 2247.60 256.997   1
   2   2  -8 2042.86 272.024   1
   2   2  -8 2446.02 254.032   1
  -2   2   8 2574.90 262.329   1
   2  -2   8 2237.39 258.018   1
  -2  -2  -8 2226.72 262.555   1
  -2  -2  -8 2223.02 254.154   1
   2  -2   8 2147.74 259.994   1
   2  -2   8 2448.58 267.644   6
  -2   2   8 3169.64 250.315   6
  -2   2   8 3677.15 302.398   5
  -2  -2  -8 2703.18 263.971   5
   2   2  -8 2810.50 302.389   2
  -2  -2  -8 2942.15 268.878   2
  -2  -2  -8 1524.27 276.115   4
   2   2  -8 3075.32 322.063   3
  -2  -2  -8 2221.57 252.777   3
   2  -2   8 2516.52 264.340   2
  -2   2   6 1609.24 154.891   1
  -2  -2  -6 521.273 128.714   1
   2   2  -6 1160.72 136.706   1
   2   2  -6 1555.54 170.014   1
   2  -2   6 1258.96 141.210   1
   2  -2   6 1096.14 141.180   1
  -2   2   6 1357.46 149.139   1
  -2  -2  -6 1345.00 139.138   1
  -2   2   6 873.045 120.042   6
  -2   2   6 1291.75 118.235   6
   2  -2   6 1153.65 140.547   6
  -2  -2  -6 1367.48 144.835   5
  -2   2   6 1499.49 172.971   5
  -2  -2  -6 1243.52 173.936   4
   2   2  -6 1145.11 120.042   4
  -2  -2  -6 1220.10 125.822   3
   2   2  -6 1631.11 197.791   3
   2  -2   6 1457.55 152.711   2
  -2   2   4 44812.0 3296.94   1
  -2  -2  -4 30917.1 3281.33   1
   2   2  -4 36975.5 3301.72   1
   2   2  -4 38066.9 3280.10   1
   2  -2   4 35316.0 3280.27   1
  -2   2   4 32544.3 3279.10   1
   2  -2   4 35408.5 3281.19   1
  -2  -2  -4 31101.5 3272.03   1
   2  -2   4 31598.3 3271.77   6
  -2  -2  -4 39297.5 3289.06   5
   2   2  -4 38574.6 3320.13   2
  -2  -2  -4 37153.2 3328.05   4
   2   2  -4 35528.4 3314.78   3
   2  -2   4 32531.9 3288.14   2
  -2  -2  -2 8686.40 905.395   1
   2   2  -2 9198.08 906.881   1
   2   2  -2 8144.24 892.295   1
   2  -2   2 8271.81 892.515   1
   2  -2   2 8490.90 896.043   1
  -2  -2  -2 8652.44 892.850   1
  -2   2   2 8639.10 896.261   1
   2  -2   2 9947.39 890.199   6
  -2   2   2 10558.9 880.410   6
  -2   2   2 11807.2 924.706   5
  -2  -2  -2 9518.22 906.730   5
   2   2  -2 10617.8 920.947   2
   2   2  -2 9167.89 882.389   4
  -2  -2  -2 9757.25 940.578   4
   2   2  -2 10102.6 901.853   3
   2  -2   2 9104.07 907.365   3
  -2   2   2 8168.34 910.219   4
   2  -2   2 10125.1 905.550   2
   2   2   0 711152. 61730.0   1
  -2  -2   0 639507. 61744.6   1
   2  -2   0 718445. 61722.6   1
  -2  -2   0 663584. 61725.7   1
   2  -2   0 672160. 61724.4   1
   2   2   0 686504. 61724.8   1
  -2   2   0 654596. 61719.0   1
   2  -2   0 655340. 61710.1   6
  -2   2   0 680889. 61718.2   6
   2  -2   0 646455. 61709.7   5
  -2   2   0 612599. 61721.9   5
  -2  -2   0 633305. 61734.4   5
   2   2   0 657232. 61734.4   2
   2  -2   0 713137. 61741.1   3
  -2   2   0 683453. 61732.7   4
   2  -2   0 616216. 61727.5   2
  -2   2  -2 7522.99 834.850   1
   2  -2  -2 8700.49 831.651   1
   2  -2  -2 6564.26 820.077   1
  -2  -2   2 9248.79 855.869   1
   2   2   2 8734.74 835.131   1
   2   2   2 7817.05 829.918   1
  -2   2  -2 6750.13 822.142   1
  -2  -2   2 8929.68 832.259   1
  -2  -2   2 9236.80 839.752   6
   2  -2  -2 8206.34 808.930   6
  -2   2  -2 10447.8 844.588   6
   2   2   2 9787.46 847.207   6
  -2   2  -2 9498.89 814.396   5
  -2   2  -2 9953.21 843.275   4
  -2  -2   2 13276.6 868.173   4
   2  -2  -2 9417.99 848.481   3
   2  -2  -2 9535.39 836.775   2
  -2  -2   2 8448.11 810.221   3
   2  -2  -4 29020.9 3090.81   1
   2  -2  -4 37171.9 3098.13   1
   2   2   4 28399.9 3096.64   1
  -2   2  -4 38538.6 3099.00   1
   2   2   4 35012.3 3093.13   1
  -2   2  -4 38571.5 3092.66   1
  -2  -2   4 28936.5 3094.16   1
  -2  -2   4 37109.3 3103.19   6
  -2  -2   4 35862.7 3102.88   5
   2   2   4 29579.9 3087.73   2
  -2   2  -4 37744.3 3098.39   4
  -2  -2   4 35103.0 3096.62   4
   2  -2  -4 33717.0 3110.53   3
  -2  -2   4 33818.8 3075.98   3
   2  -2  -4 38730.0 3096.29   2
  -2  -2   6 1354.93 175.443   1
  -2  -2   6 1311.50 154.563   1
   2  -2  -6 1078.55 147.963   1
   2  -2  -6 1533.30 167.224   1
   2   2   6 1469.02 164.581   1
  -2   2  -6 1556.53 158.477   1
  -2   2  -6 1533.28 158.873   1
   2   2   6 1203.56 150.632   1
  -2  -2   6 1575.48 162.568   6
   2   2   6 1717.77 162.054   6
  -2  -2   6 1332.72 159.383   5
   2   2   6 1456.12 151.656   2
  -2  -2   6 948.868 140.275   4
  -2   2  -6 1455.36 152.441   4
   2   2   6 1342.68 136.814   3
   2  -2  -6 1331.33 164.396   3
   2  -2  -6 1354.42 153.436   2
  -2   2  -6 1254.08 153.129   3
   2   2   8 2388.61 244.476   1
  -2  -2   8 2228.42 258.866   1
   2  -2  -8 2299.41 232.890   1
   2  -2  -8 2345.92 248.939   1
  -2   2  -8 2154.80 236.132   1
  -2   2  -8 2477.71 240.194   1
   2   2   8 2316.44 236.297   1
   2   2   8 2260.00 236.122   6
  -2  -2   8 2437.05 242.230   6
  -2  -2   8 2162.02 243.092   5
  -2   2  -8 2566.31 233.693   4
   2   2   8 1637.25 222.227   3
  -2   2  -8 2215.04 234.803   3
   2   2   8 2079.00 224.125   2
   2  -2  -8 2149.18 234.311   2
  -2   2 -10 266122. 23939.9   1
  -2  -2  10 249495. 23937.9   1
   2  -2 -10 289923. 23934.5   1
  -2  -2  10 222690. 23950.0   1
   2   2  10 284185. 23944.4   1
  -2   2 -10 265511. 23938.9   1
   2  -2 -10 266427. 23947.9   1
   2   2  10 238817. 23930.6   1
   2  -2 -10 253466. 23916.4   6
   2   2  10 211214. 23926.7   6
  -2  -2  10 270867. 23941.3   5
  -2   2 -10 245116. 23925.1   4
   2  -2 -10 275498. 23949.1   4
   2  -2 -10 263822. 23947.5   3
   2   2  10 254443. 23918.1   2
  -2   2 -10 273986. 23930.3   3
   2  -2 -10 274754. 23930.4   2
  -2   2 -12 39536.8 3510.25   1
  -2  -2  12 42116.2 3508.71   1
   2  -2 -12 35873.5 3501.68   1
   2   2  12 41386.6 3511.16   1
  -2   2 -12 43576.3 3514.40   1
  -2  -2  12 38511.1 3518.63   1
   2   2  12 40045.8 3492.95   6
  -2  -2  12 30430.8 3495.65   6
  -2  -2  12 32773.0 3502.63   5
  -2   2 -12 38971.3 3490.22   4
   2  -2 -12 34491.3 3510.19   3
  -2   2 -12 40007.7 3496.40   3
   2   2  12 36258.2 3479.73   2
   2  -2 -12 34432.7 3490.45   2
  -2  -2  14 33475.4 2954.79   1
   2  -2 -14 30942.7 2964.84   1
  -2  -2  14 30635.4 2962.50   1
   2  -2 -14 33021.7 2959.29   1
  -2   2 -14 37039.4 2967.47   1
   2   2  14 33737.0 2947.72   1
  -2  -2  14 33349.4 2948.85   6
   2   2  14 34829.8 2939.98   6
   2   2  14 33707.4 2938.64   5
   2  -2 -14 33152.6 2965.46   4
  -2   2 -14 36299.6 2948.11   3
   2  -2 -14 33577.2 2963.95   3
   2  -2 -14 20281.1 2927.75   2
  -2  -2  16 881.284 111.285   1
   2  -2 -16 604.169 109.363   1
  -2   2 -16 898.224 117.767   1
   2   2  16 707.424 110.057   1
   2   2  16 1076.42 112.905   1
  -2   2 -16 723.167 111.596   1
   2  -2 -16 652.034 113.433   1
  -2  -2  16 845.966 106.582   6
   2   2  16 986.864 101.129   6
  -2  -2  16 831.989 113.100   5
   2   2  16 864.206 96.8695   5
  -2   2 -16 883.095 97.2935   4
   2  -2 -16 680.375 111.741   4
  -2   2 -16 869.692 110.102   3
   2   2  16 630.255 80.0092   2
   2  -2 -16 799.877 118.150   3
  -2  -2  18 157.800 43.0263   1
   2  -2 -18 150.924 53.9337   1
   2   2  18 135.727 43.1390   1
   2   2  18 71.3762 32.5077   1
  -2   2 -18 65.5293 32.9780   1
  -2  -2  18 208.997 52.6910   1
   2  -2 -18 134.292 49.2829   1
  -2  -2  18 135.411 35.4927   6
  -2  -2  18 151.067 46.1415   5
   2  -2 -18 111.947 22.9755   2
   2   2  18 129.667 32.1162   5
   2  -2 -18 120.863 41.6648   4
  -2   2 -18 183.674 34.9990   4
   2  -2 -18 174.258 51.0365   3
   2   2  20 40250.0 2779.36   5
  -2  -2  20 30202.3 2777.68   6
   2  -2 -20 26823.3 2783.84   4
  -2   2 -20 31170.0 2776.69   4
  -2   2 -20 38408.8 2812.52   3
   2  -2 -20 34879.8 2813.93   3
  -2  -2  20 27346.7 2778.70   1
  -2   2 -20 16693.3 2767.88   1
  -2  -2  20 28666.1 2795.17   1
  -2   2 -22 16166.3 1776.43   4
   2  -2 -22 26442.3 1803.26   4
  -2  -2  22 16606.6 1777.36   6
   2   2  22 13929.6 1774.99   6
   2  -2 -22 21040.0 1814.82   3
  -2   2 -22 17533.0 1801.20   3
  -2  -2  22 31940.3 1822.96   5
   2  -2 -24 8872.13 891.490   4
  -2   2 -24 8790.08 887.094   4
   2   2  24 8152.70 886.111   6
  -2   2 -24 8556.10 905.873   3
   2  -2 -24 9545.95 910.880   3
   2   2  24 9442.40 888.821   5
   2   2  26 287.669 43.6535   5
   2  -2 -26 155.390 37.7882   4
  -2  -2  26 180.121 40.0420   6
   2   2  26 213.474 38.5817   6
  -2   2 -26 194.345 47.4581   3
   2  -2 -26 161.471 47.8780   3
  -2  -2  26 347.237 50.7652   5
   2  -2 -28 508.707 80.1030   4
  -2  -2  28 740.547 86.5460   5
   2  -2 -28 733.487 92.5220   3
   2   2  28 634.270 78.0656   6
  -2  -2  28 714.317 82.9255   6
  -2  -2  30 3125.75 310.341   5
   2   2  30 3554.14 307.601   5
  -2   2 -30 2600.48 313.384   3
  -2  -2  30 2963.00 307.874   6
   2   2  30 3128.10 305.458   6
  -2  -2  32 7982.41 759.996   5
  -2  -3 -29 168.437 41.2030   3
  -2  -3 -29 208.362 35.9732   4
   2   3 -27-7.44576 7.99540   3
  -2  -3 -27 12.1623 15.9738   3
   2   3 -27-6.59126 8.66620   2
  -2   3  27-4.60436 4.95849   5
  -2  -3 -27-6.97262 5.30643   4
   2   3 -25 7.22380 7.75219   2
   2  -3  25-7.14531 10.8380   6
   2   3 -25-8.27968 8.88284   3
  -2  -3 -25-7.51532 5.70844   4
  -2   3  25-5.09145 7.72713   5
   2   3 -23 8.11553 12.3125   2
   2  -3  23-8.45343 11.1090   6
   2   3 -23-9.09699 11.9530   3
  -2  -3 -23-7.93471 6.03491   4
  -2   3  23-5.69035 7.48708   5
   2  -3  21 119.138 32.7343   2
   2   3 -21 119.791 30.9408   2
   2  -3  21 189.235 37.9312   6
  -2   3  21 84.5273 20.9890   6
   2   3 -21 41.3770 23.6300   3
  -2  -3 -21 75.4809 39.4973   3
  -2  -3 -21 137.785 29.9154   4
  -2   3  21 155.387 29.1638   5
   2  -3  19 916.479 111.827   6
  -2   3  19 708.714 90.3826   6
  -2   3  19 971.143 102.124   5
  -2  -3 -19 843.686 104.413   4
   2   3 -19 944.892 110.626   2
   2  -3  19 647.807 103.640   2
   2   3 -19 835.074 110.563   3
  -2  -3 -19 724.244 124.320   3
   2  -3  17 164.583 45.4035   1
   2   3 -17 152.549 42.8866   2
   2  -3  17 70.6488 29.9698   2
  -2   3  17 138.889 28.0281   6
   2  -3  17 163.961 41.5107   6
  -2   3  17 243.495 40.4724   5
  -2  -3 -17 243.735 44.7537   4
  -2  -3 -17 88.8944 35.6344   1
   2   3 -17 205.600 39.7817   1
   2   3 -17 161.679 42.7232   3
  -2  -3 -17 175.405 52.3857   3
   2  -3  15 143.357 40.2615   1
  -2   3  15 98.4321 30.2007   1
  -2  -3 -15 187.187 37.3642   1
   2   3 -15 109.534 46.7424   1
   2  -3  15 128.915 37.9279   2
   2   3 -15 272.471 54.9484   2
   2  -3  15 195.622 44.8744   6
  -2   3  15 241.612 43.1823   5
  -2  -3 -15 252.391 46.5142   4
  -2  -3 -15 24.7278 22.7690   1
   2   3 -15 195.259 38.4295   1
   2  -3  15 156.585 35.0678   1
  -2   3  15 168.761 43.8692   1
   2   3 -15 124.272 43.8005   3
  -2  -3 -15 196.987 45.6468   3
  -2   3  13 152.298 33.8059   1
   2  -3  13 167.362 41.9383   1
   2   3 -13 195.323 54.5343   1
   2   3 -13 339.044 72.0838   2
   2  -3  13 138.456 39.1304   6
  -2   3  13 113.624 29.5449   6
  -2   3  13 235.616 46.2304   5
   2   3 -13 180.846 35.8744   1
   2  -3  13 161.501 35.9712   1
  -2   3  13 200.688 39.8422   1
   2   3 -13 216.571 58.6344   3
  -2  -3 -13 123.828 34.6522   3
  -2  -3 -11 892.721 87.8467   1
  -2   3  11 647.653 83.9464   1
  -2  -3 -11 486.730 84.0753   1
   2   3 -11 720.599 82.7816   1
   2  -3  11 689.457 87.1705   1
  -2   3  11 701.942 86.4470   1
   2  -3  11 700.134 91.1434   1
   2  -3  11 703.084 95.4920   6
  -2   3  11 545.576 74.7350   6
   2   3 -11 621.243 111.307   2
   2  -3  11 443.306 85.4998   2
  -2  -3 -11 770.838 108.872   4
  -2  -3 -11 515.942 76.8830   3
   2   3 -11 712.031 118.029   3
  -2   3   9 852.279 114.472   1
   2   3  -9 1170.66 116.099   1
   2  -3   9 1188.98 120.821   1
   2   3  -9 938.178 133.594   1
  -2  -3  -9 848.092 122.014   1
   2  -3   9 1109.69 123.905   1
  -2  -3  -9 1125.25 116.991   1
  -2   3   9 971.219 107.698   6
  -2   3   9 1026.12 106.000   6
  -2   3   9 1196.39 146.576   5
  -2  -3  -9 1257.29 127.625   5
   2   3  -9 1232.72 160.467   2
  -2  -3  -9 1151.54 156.512   4
  -2  -3  -9 850.297 110.147   3
   2   3  -9 1029.16 157.916   3
   2  -3   9 737.629 121.991   2
  -2  -3  -7 1841.93 205.002   1
   2  -3   7 2075.44 195.649   1
   2   3  -7 2050.19 193.301   1
   2   3  -7 1914.14 216.682   1
  -2   3   7 1625.63 190.483   1
  -2  -3  -7 2233.87 197.602   1
  -2   3   7 1778.02 197.874   1
   2  -3   7 1866.29 198.407   1
  -2   3   7 1619.78 182.589   6
   2  -3   7 2336.32 206.131   6
  -2   3   7 1894.99 229.458   5
  -2  -3  -7 1778.77 202.782   5
   2   3  -7 2050.34 248.271   2
  -2  -3  -7 2048.70 243.574   4
  -2  -3  -7 1723.51 187.193   3
   2   3  -7 1500.25 230.867   3
   2  -3   7 1612.01 204.310   2
  -2   3   5 1319.01 147.227   1
   2   3  -5 1432.86 165.422   1
   2   3  -5 1477.70 147.133   1
   2  -3   5 1400.45 147.065   1
  -2   3   5 1314.96 151.318   1
  -2  -3  -5 1621.67 148.564   1
  -2   3   5 1202.75 138.054   6
  -2   3   5 1218.97 137.149   6
   2  -3   5 1557.35 157.462   6
  -2   3   5 1380.88 185.517   5
  -2  -3  -5 1469.39 159.168   5
   2   3  -5 1641.58 186.515   2
   2   3  -5 1382.46 136.071   4
  -2  -3  -5 1827.99 205.317   4
  -2  -3  -5 1271.98 136.127   3
   2   3  -5 1205.26 180.759   3
   2  -3   5 1342.71 160.929   2
  -2   3   3 2338.57 212.940   1
  -2  -3  -3 2179.12 218.100   1
   2   3  -3 2201.29 218.384   1
   2   3  -3 2346.42 210.098   1
   2  -3   3 1996.81 203.968   1
   2  -3   3 1452.94 206.206   1
  -2  -3  -3 2122.60 205.873   1
   2  -3   3 1904.05 209.945   6
  -2   3   3 1832.81 196.592   6
  -2   3   3 1787.94 242.717   5
  -2  -3  -3 2667.03 227.851   5
   2   3  -3 2219.12 239.053   2
   2   3  -3 1829.20 195.581   4
  -2   3   3 1744.23 215.797   4
   2  -3   3 2135.68 226.502   2
   2  -3   1 271.839 36.6889   1
   2   3  -1 179.710 36.1245   1
   2  -3   1 198.070 33.8332   1
  -2  -3  -1 123.335 38.2275   1
  -2   3   1 170.898 33.0280   1
  -2   3   1 144.986 30.0778   1
  -2  -3  -1 127.869 30.6977   1
   2  -3   1 189.541 35.4403   6
  -2   3   1 192.523 28.6216   6
  -2  -3  -1 218.795 46.2240   5
   2  -3   1 239.706 48.1660   2
   2   3  -1 192.273 50.8313   2
  -2  -3  -1 220.155 59.9623   4
  -2   3   1 260.197 63.1711   5
   2   3  -1 157.520 27.5832   3
  -2   3   1 226.304 50.1490   4
   2  -3   1 110.873 37.9701   3
   2   3  -1 360.286 43.2967   3
   2  -3  -1 219.309 34.0774   1
   2   3   1 224.931 39.6912   1
   2  -3  -1 195.493 32.0785   1
  -2   3  -1 170.139 31.9609   1
  -2  -3   1 244.495 39.0859   1
  -2   3  -1 200.156 35.1474   1
   2   3   1 137.304 32.5491   1
  -2  -3   1 81.5205 40.7916   1
   2  -3  -1 241.004 35.2945   6
  -2  -3   1 181.547 43.0603   5
  -2   3  -1 147.775 28.6924   5
   2   3   1 245.997 48.8778   2
   2  -3  -1 284.468 53.7396   2
  -2  -3   1 138.432 46.4662   4
  -2   3  -1 102.189 40.8968   5
  -2   3  -1 169.877 41.2234   4
   2   3   1 244.119 26.8825   3
   2  -3  -1 152.186 43.7058   3
   2   3   1 178.383 26.4636   3
  -2  -3   3 2027.52 225.291   1
   2  -3  -3 1898.26 197.278   1
  -2   3  -3 2150.71 203.012   1
   2  -3  -3 2144.37 197.957   1
   2   3   3 1868.52 205.098   1
  -2  -3   3 1642.86 200.670   1
  -2  -3   3 1823.32 211.636   6
   2   3   3 1690.28 211.413   6
  -2   3  -3 1898.61 189.457   5
  -2  -3   3 2509.64 224.457   5
   2   3   3 1964.18 210.626   2
  -2   3  -3 1990.09 212.376   4
  -2  -3   3 2026.72 203.959   4
   2   3   3 1746.39 186.320   3
   2  -3  -3 1970.88 219.504   3
   2   3   3 1884.97 184.135   3
   2  -3  -3 2371.73 221.710   2
  -2  -3   5 1174.38 167.735   1
   2  -3  -5 1365.78 155.308   1
   2  -3  -5 1392.34 147.656   1
   2   3   5 1454.81 162.116   1
  -2   3  -5 1606.15 157.937   1
  -2  -3   5 1117.29 154.905   1
   2   3   5 1410.96 153.425   1
  -2   3  -5 1601.45 152.618   1
  -2  -3   5 1861.25 173.602   6
   2   3   5 1418.66 164.091   6
  -2   3  -5 1709.74 149.084   5
  -2   3  -5 1273.50 138.424   5
  -2  -3   5 1469.50 166.668   5
   2   3   5 1529.46 161.424   2
  -2  -3   5 1384.03 144.700   4
  -2   3  -5 1484.37 158.684   4
   2   3   5 1417.58 148.496   3
   2  -3  -5 1561.34 176.757   3
  -2   3  -5 1169.99 157.209   3
   2  -3  -5 1617.75 170.136   2
   2  -3  -7 2196.45 203.770   1
  -2  -3   7 1625.04 206.772   1
   2  -3  -7 1841.39 188.750   1
  -2   3  -7 1750.66 191.501   1
   2   3   7 1737.23 199.063   1
  -2   3  -7 1759.32 193.720   1
   2   3   7 1765.17 191.283   1
  -2  -3   7 1602.96 200.172   1
  -2  -3   7 2194.79 209.162   6
   2   3   7 1597.55 197.057   6
  -2  -3   7 2144.50 208.761   5
  -2   3  -7 1933.41 193.844   4
   2   3   7 1215.30 196.343   3
   2  -3  -7 1914.08 214.723   3
   2  -3  -7 2079.25 206.669   2
  -2   3  -7 1988.46 199.832   3
  -2   3  -9 1141.17 124.370   1
  -2   3  -9 993.345 114.750   1
  -2  -3   9 1076.11 120.171   1
   2  -3  -9 1118.38 118.743   1
  -2  -3   9 855.012 126.665   1
   2   3   9 1132.29 125.127   1
   2  -3  -9 921.677 121.646   1
   2   3   9 1151.50 116.619   1
   2   3   9 903.943 116.530   6
  -2  -3   9 1033.67 125.073   6
  -2  -3   9 1099.22 125.698   5
   2   3   9 798.703 108.076   2
  -2   3  -9 1100.38 115.460   4
   2  -3  -9 1011.59 129.113   3
   2   3   9 1551.01 147.782   3
  -2   3  -9 996.148 116.873   3
  -2  -3  11 553.956 89.9690   1
  -2   3 -11 513.935 84.8503   1
   2   3  11 580.266 74.9653   1
   2   3  11 648.858 79.9253   6
  -2  -3  11 694.043 85.9850   6
  -2  -3  11 558.308 81.4809   5
   2  -3 -11 675.740 95.2679   4
   2  -3 -11 514.636 86.8038   3
   2   3  11 640.903 69.5522   2
   2  -3 -11 624.451 79.3581   2
  -2   3 -11 603.509 79.7638   1
   2  -3 -11 652.035 86.6990   1
  -2  -3  11 689.730 82.5732   1
   2  -3 -11 735.677 88.8235   1
   2   3  11 557.347 83.7096   1
   2   3  13 192.958 42.3103   1
  -2   3 -13 159.054 35.4318   1
  -2  -3  13 197.978 38.1999   1
   2   3  13 212.201 34.5223   1
  -2   3 -13 184.618 42.9890   1
   2  -3 -13 184.112 39.9661   1
  -2  -3  13 281.461 46.2998   6
   2   3  13 149.419 31.4904   6
  -2  -3  13 249.071 42.9682   5
   2  -3 -13 293.700 37.7635   2
   2   3  13 129.457 21.3503   2
   2  -3 -13 157.497 44.9022   4
  -2   3 -13 131.124 28.6109   4
  -2   3 -13 139.583 28.9356   3
   2  -3 -13 209.871 43.4706   3
   2  -3 -15 72.5474 38.2311   1
   2   3  15 84.2346 37.0323   1
  -2   3 -15 308.659 51.0594   1
  -2  -3  15 254.950 46.2682   1
  -2   3 -15 198.020 47.0323   1
  -2  -3  15 159.516 47.6808   1
   2  -3 -15 184.635 48.7346   1
   2   3  15 176.129 34.9392   6
  -2  -3  15 258.399 45.0578   5
   2  -3 -15 236.585 32.6484   2
   2  -3 -15 182.009 48.5338   4
   2   3  15 223.389 37.6126   5
  -2   3 -15 216.896 33.7516   4
   2  -3 -15 232.344 50.2079   3
  -2   3 -15 194.836 37.9173   3
   2  -3 -17 167.041 42.1087   1
  -2  -3  17 241.375 44.9008   6
  -2  -3  17 175.443 39.9523   5
  -2  -3  17 139.649 46.2636   1
   2  -3 -17 76.1703 37.6116   4
  -2   3 -17 133.131 27.2953   4
   2  -3 -17 260.984 50.6211   3
  -2   3 -17 130.182 32.8654   3
  -2  -3  19 815.542 115.887   5
   2   3  19 873.495 103.348   5
  -2  -3  19 1254.35 121.671   6
   2   3  19 1040.81 105.963   6
  -2   3 -19 712.021 101.608   4
   2  -3 -19 868.800 124.538   4
  -2   3 -19 891.911 115.232   3
   2  -3 -19 753.402 116.907   3
  -2  -3  21 156.943 41.3899   5
  -2  -3  21 176.476 39.5981   6
   2   3  21 169.356 33.3061   6
   2   3  21 196.873 35.2774   5
   2  -3 -21 104.354 32.9510   4
  -2   3 -21 119.552 30.5921   4
  -2   3 -21 88.2849 33.4637   3
   2  -3 -21 180.303 46.3836   3
   2   3  23-8.14437 8.73000   5
  -2  -3  23-11.7617 15.4409   5
   2   3  23 8.58299 13.0109   6
  -2  -3  23-9.98254 10.7003   6
  -2   3 -23 14.0696 18.4706   3
   2  -3 -23 15.2481 20.0178   3
   2  -3 -25-9.57120 16.2245   4
   2   3  25 7.94207 10.4311   5
  -2  -3  25-10.6917 16.2105   5
  -2   3 -25 13.7578 10.4324   3
  -2  -3  25-9.09561 11.9449   6
   2   3  25-8.89676 11.6839   6
  -2  -3  27 7.90487 8.48809   6
   2   3  27-7.43769 11.2859   6
   2  -3 -27 16.1249 12.2321   4
   2   3  27 6.78376 11.5082   5
  -2  -3  27 9.17696 6.97376   5
  -2   3 -27-8.07771 10.6163   2
  -2   3 -27 11.4490 8.69228   3
   2  -3 -27 12.4828 9.47466   3
   2   3  29 301.932 41.1840   5
   2  -3 -29 207.707 38.9885   4
  -2  -3  29 215.385 39.7808   5
  -2  -3  29 243.627 40.0929   6
   2   3  29 242.434 39.1547   6
   2   4 -28 453.157 59.6005   2
   2   4 -26 246.668 42.4484   2
   2   4 -26 241.380 44.0683   3
  -2   4  26 276.766 39.1350   5
  -2  -4 -26 243.282 44.4058   4
  -2   4  24 6278.96 559.010   5
  -2  -4 -24 5789.37 564.423   4
   2   4 -24 5611.84 563.054   2
  -2  -4 -24 4304.53 574.257   3
   2   4 -24 4950.12 564.013   3
   2  -4  24 7461.98 577.870   6
  -2   4  22 16502.7 1327.35   5
  -2  -4 -22 13373.0 1329.34   4
   2   4 -22 13716.4 1329.16   2
   2   4 -22 11121.2 1329.38   3
  -2  -4 -22 13880.7 1347.68   3
   2  -4  22 15682.2 1342.16   6
   2  -4  20 16613.2 1598.41   6
  -2   4  20 17564.5 1584.00   5
  -2  -4 -20 17335.0 1591.46   4
   2   4 -20 18761.5 1593.69   2
  -2  -4 -20 17648.4 1600.93   3
   2   4 -20 12822.3 1588.04   3
   2  -4  20 17246.0 1596.77   2
   2   4 -18 261.420 46.7998   2
   2  -4  18 172.849 42.0545   2
   2  -4  18 147.193 39.2356   6
  -2   4  18 122.528 28.8033   6
   2   4 -18 107.936 37.4125   3
  -2  -4 -18 102.656 33.0677   3
  -2  -4 -18 184.269 39.2396   4
  -2   4  18 197.167 36.9617   5
  -2   4  16 881.206 93.3268   5
  -2  -4 -16 662.311 91.4628   4
   2   4 -16 900.846 104.349   2
   2  -4  16 480.147 86.4116   2
  -2  -4 -16 634.146 84.3317   3
   2  -4  16 822.851 101.391   6
  -2   4  16 370.376 75.3598   6
   2  -4  14 14328.7 1217.61   1
  -2   4  14 12486.4 1200.02   6
  -2   4  14 15448.5 1222.69   5
   2   4 -14 15788.6 1240.56   2
  -2  -4 -14 13892.0 1224.93   4
  -2  -4 -14 11290.5 1210.20   1
   2  -4  14 8590.15 1211.18   2
  -2   4  12 10506.2 1104.34   1
   2   4 -12 10771.0 1125.29   1
  -2  -4 -12 10623.1 1112.31   1
   2  -4  12 14195.9 1122.22   6
  -2   4  12 12908.6 1098.81   6
   2   4 -12 14444.8 1153.52   2
   2  -4  12 11425.1 1110.92   1
  -2  -4 -12 13303.9 1135.40   4
  -2  -4 -12 10823.8 1102.63   3
   2   4 -12 8745.75 1125.62   3
   2  -4  12 11543.2 1123.52   2
   2   4 -10 77849.2 6474.86   1
   2  -4  10 47171.8 6475.08   1
   2   4 -10 64689.6 6495.83   1
  -2   4  10 52117.2 6471.69   1
  -2  -4 -10 90492.1 6477.70   1
  -2   4  10 71513.4 6478.85   1
   2  -4  10 90159.4 6493.20   6
  -2   4  10 56789.1 6494.57   5
  -2  -4 -10 79454.8 6489.37   5
  -2  -4 -10 76687.2 6509.21   4
  -2  -4 -10 73691.7 6475.54   3
   2   4 -10 61883.3 6503.73   3
   2  -4  10 73686.7 6498.69   2
  -2   4   8 1344.15 143.454   1
  -2   4   8 1363.78 132.891   6
   2  -4   8 1174.82 143.919   6
  -2   4   8 1051.97 154.654   5
  -2  -4  -8 1564.14 155.622   5
   2   4  -8 1318.76 175.082   2
  -2  -4  -8 938.717 154.609   4
  -2  -4  -8 1441.02 138.224   3
   2   4  -8 1496.49 167.394   3
  -2  -4  -8 1319.14 150.055   1
   2   4  -8 1237.59 156.346   1
  -2   4   8 1170.45 135.299   1
   2   4  -8 1243.43 133.581   1
  -2   4   6 688.910 80.8627   1
   2   4  -6 677.801 98.4675   1
   2   4  -6 802.761 82.7721   1
   2  -4   6 733.930 86.1623   1
  -2   4   6 963.677 91.7041   1
  -2  -4  -6 859.523 84.4246   1
   2  -4   6 743.034 87.5442   1
   2  -4   6 582.107 88.9684   6
  -2   4   6 753.783 83.6420   6
  -2   4   6 939.642 118.812   5
  -2  -4  -6 732.898 100.980   5
   2   4  -6 804.607 120.226   2
  -2  -4  -6 533.618 103.906   4
   2   4  -6 666.941 75.9941   4
   2   4  -6 798.408 102.760   3
  -2  -4  -6 697.339 81.8875   3
   2  -4   6 848.139 107.191   2
   2   4  -4 3958.16 429.046   1
  -2  -4  -4 3263.74 426.666   1
   2   4  -4 4428.15 417.048   1
   2  -4   4 4113.74 416.535   1
   2  -4   4 3946.25 422.715   1
  -2  -4  -4 4451.26 418.129   1
  -2   4   4 4565.52 418.136   1
  -2   4   4 3948.29 419.976   6
   2  -4   4 4516.48 432.062   6
  -2   4   4 5708.71 464.214   5
  -2  -4  -4 4321.79 435.557   5
   2   4  -4 5184.91 464.212   2
  -2  -4  -4 4620.19 449.205   4
   2   4  -4 5145.37 431.124   3
   2  -4   4 5116.36 452.462   2
   2   4  -2 719.264 123.405   1
  -2  -4  -2 1018.80 133.590   1
   2   4  -2 1376.11 125.177   1
   2  -4   2 1199.12 119.254   1
   2  -4   2 852.067 120.609   1
  -2  -4  -2 1179.79 122.787   1
  -2   4   2 1257.41 118.490   1
   2  -4   2 1137.76 130.621   6
  -2  -4  -2 1280.74 142.803   5
  -2   4   2 2047.14 169.488   5
  -2  -4  -2 1006.31 139.849   4
   2   4  -2 1222.96 123.719   3
  -2   4   2 1402.00 142.267   4
   2  -4   2 1608.12 158.989   2
  -2   4   0 148429. 14324.1   1
  -2  -4   0 162022. 14331.7   1
   2   4   0 147440. 14326.4   3
  -2   4   0 214678. 14376.0   5
  -2  -4   0 153533. 14351.6   5
   2   4   0 151110. 14353.2   2
  -2  -4   0 170792. 14349.1   4
   2  -4   0 157123. 14354.7   3
  -2   4   0 156720. 14354.2   4
   2   4   0 145695. 14329.0   3
   2   4   0 135767. 14336.6   1
   2  -4   0 158210. 14326.0   1
  -2  -4   0 168342. 14351.6   1
  -2   4  -2 912.472 111.761   1
   2  -4  -2 1143.61 111.334   1
   2   4   2 1188.53 123.095   1
  -2   4  -2 1012.37 110.182   1
  -2  -4   2 1112.20 117.070   1
   2   4   2 1468.45 125.294   1
   2   4   2 1029.43 132.865   6
   2  -4  -2 960.832 117.987   6
  -2   4  -2 1629.58 145.073   5
  -2  -4   2 988.492 129.259   5
   2   4   2 1115.25 131.661   2
  -2  -4   2 1100.53 125.849   4
  -2   4  -2 1300.38 132.152   4
   2   4   2 1049.22 113.471   3
   2  -4  -2 1134.60 137.023   3
   2   4   2 1042.38 109.621   3
   2  -4  -2 934.903 140.865   2
   2  -4  -4 4019.78 404.182   1
  -2   4  -4 4792.49 411.684   1
  -2  -4   4 4079.03 421.020   1
  -2   4  -4 3890.83 406.844   1
   2  -4  -4 3935.13 402.066   1
   2   4   4 3902.50 415.125   1
   2   4   4 4408.33 427.914   6
  -2  -4   4 4249.72 430.214   6
  -2   4  -4 4285.30 420.598   5
  -2  -4   4 4587.59 429.938   5
   2   4   4 4542.66 425.592   2
  -2   4  -4 4614.13 422.108   4
  -2  -4   4 4267.78 413.130   4
   2  -4  -4 5256.41 439.732   3
   2   4   4 4288.97 407.038   3
   2  -4  -4 4606.80 442.249   2
  -2   4  -6 871.659 87.1797   1
   2  -4  -6 843.730 83.0395   1
  -2   4  -6 788.419 90.5834   1
  -2  -4   6 749.342 93.7381   1
   2  -4  -6 881.580 84.3174   1
   2   4   6 893.908 89.4011   1
   2   4   6 366.413 85.5378   1
  -2  -4   6 499.898 86.3503   1
  -2  -4   6 933.684 103.331   6
   2   4   6 766.127 95.6017   6
  -2   4  -6 670.709 76.2707   5
   2   4   6 740.268 92.5439   2
  -2  -4   6 804.685 80.8606   4
  -2   4  -6 745.956 88.2152   4
   2  -4  -6 578.124 97.4953   3
   2   4   6 584.780 78.9700   3
   2  -4  -6 903.308 111.657   2
  -2   4  -6 642.293 89.6469   3
  -2  -4   8 1222.73 143.236   1
   2  -4  -8 1349.86 132.830   1
   2  -4  -8 1264.74 137.710   1
  -2   4  -8 1348.10 131.877   1
   2   4   8 639.391 131.517   1
  -2  -4   8 708.038 128.867   1
  -2  -4   8 1268.72 148.017   6
   2   4   8 1503.48 146.160   6
  -2   4  -8 1163.69 119.810   5
  -2   4  -8 2040.80 130.672   5
  -2  -4   8 1328.97 148.729   5
   2   4   8 1506.31 142.278   2
  -2   4  -8 1214.71 135.754   4
   2  -4  -8 1305.15 150.536   3
   2  -4  -8 1629.26 159.438   2
  -2   4  -8 1122.52 136.176   3
  -2  -4  10 77270.7 6929.07   1
   2  -4 -10 74490.6 6915.41   1
   2  -4 -10 52312.4 6920.06   1
   2   4  10 73367.2 6917.88   1
  -2   4 -10 60454.0 6923.07   1
  -2  -4  10 66239.2 6910.25   1
   2   4  10 75266.9 6917.78   6
  -2  -4  10 78199.1 6926.56   6
  -2  -4  10 83961.5 6926.68   5
  -2   4 -10 75690.6 6912.49   4
   2  -4 -10 82761.4 6932.50   3
  -2   4 -10 76840.6 6915.07   3
   2  -4 -10 105346. 6934.98   2
  -2  -4  12 12067.3 1082.42   1
  -2   4 -12 9450.89 1072.02   1
   2  -4 -12 11807.1 1082.67   1
   2   4  12 10849.9 1065.77   1
  -2  -4  12 10327.0 1067.20   6
  -2  -4  12 11486.9 1069.78   5
   2  -4 -12 14263.6 1094.46   4
  -2   4 -12 10405.6 1054.60   4
   2  -4 -12 11408.9 1074.13   3
  -2   4 -12 10910.1 1058.33   3
   2   4  12 10157.8 1049.03   2
   2  -4 -12 15949.3 1069.44   2
  -2  -4  14 11600.5 1177.63   1
   2   4  14 9837.43 1159.89   1
  -2  -4  14 13089.1 1165.06   5
   2   4  14 11800.7 1152.51   6
  -2  -4  14 13037.7 1164.44   6
   2  -4 -14 11979.1 1179.19   4
   2  -4 -14 11777.9 1165.18   3
   2  -4 -14 12917.1 1149.78   2
  -2   4 -14 12841.9 1153.96   3
  -2   4 -16 610.667 75.6157   4
   2  -4 -16 647.854 101.386   4
   2   4  16 793.909 82.0733   6
  -2  -4  16 708.621 89.2754   6
  -2   4 -16 691.902 82.9960   3
   2   4  16 660.347 82.1999   5
  -2  -4  18 176.249 37.5043   5
   2   4  18 147.792 27.8698   6
   2   4  18 176.482 31.7795   5
   2  -4 -18 113.468 38.2896   4
  -2   4 -18 104.390 24.1941   4
   2  -4 -18 190.129 38.4285   3
  -2   4 -18 157.134 32.7726   3
   2  -4 -20 14591.8 1653.35   4
  -2  -4  20 18610.7 1648.47   6
   2   4  20 17905.0 1634.41   6
   2  -4 -20 15424.8 1649.11   3
  -2   4 -20 18133.0 1647.55   3
  -2  -4  20 16629.1 1648.98   5
   2   4  20 18647.8 1638.05   5
   2  -4 -22 14593.4 1418.30   4
   2   4  22 15043.8 1399.66   6
  -2  -4  22 13805.7 1408.04   6
   2  -4 -22 13642.8 1415.27   3
  -2  -4  22 13531.5 1411.46   5
   2   4  22 17205.0 1404.13   5
   2  -4 -24 6168.29 536.996   4
  -2  -4  24 4660.79 524.511   6
   2  -4 -24 5496.35 539.146   3
  -2   4 -24 5040.16 533.580   3
  -2  -4  24 4920.29 530.662   5
   2   4  24 5896.56 523.024   5
   2  -4 -26 448.782 54.1837   4
  -2  -4  26 292.592 50.0743   5
   2   4  26 122.686 37.0507   6
  -2  -4  26 353.426 48.3414   6
  -2   4 -26 172.727 43.2074   3
   2  -4 -26 148.890 45.0178   3
  -2   4 -28 433.959 58.1953   2
   2   4  28 304.556 51.2104   6
   2   4  28 432.931 53.6183   5
   2   5 -25 22.1632 12.8428   3
   2   5 -25 36.2967 13.2798   2
  -2  -5 -23 362.495 47.9588   4
  -2   5  23 287.574 39.4037   5
   2   5 -23 146.886 35.6419   2
   2  -5  23 237.075 46.5390   6
   2   5 -23 225.588 44.0729   3
   2   5 -21 66.2749 24.2467   3
  -2  -5 -21 89.7960 24.6758   4
  -2   5  21 123.309 24.6522   5
   2   5 -21 59.9754 21.4568   2
  -2   5  19 212.280 36.6317   5
  -2  -5 -19 232.636 42.7062   4
   2  -5  19 193.733 42.9566   6
   2   5 -19 181.564 41.1315   3
  -2  -5 -17 30.8080 20.5555   4
  -2   5  17 127.785 26.6121   5
   2   5 -17 120.066 29.3970   2
   2  -5  17 70.3709 27.4905   6
   2   5 -17 72.2556 28.4403   3
  -2  -5 -17 42.0783 19.9519   3
  -2   5  15 69.3906 23.7702   5
  -2  -5 -15 104.602 29.9999   4
   2  -5  15 58.5687 31.5004   2
   2   5 -15 83.0827 27.8339   2
   2  -5  15 111.476 28.1074   6
   2   5 -15 40.6766 21.6524   3
  -2  -5 -15 31.8163 15.2466   3
  -2   5  13 1708.01 143.112   6
   2  -5  13 1332.25 153.618   6
  -2   5  13 1264.48 156.198   5
   2   5 -13 1609.99 174.485   2
  -2  -5 -13 1364.25 168.227   4
  -2  -5 -13 1253.45 145.307   3
   2  -5  13 1216.93 160.009   2
   2  -5  11 237.422 36.2520   1
  -2  -5 -11 274.535 39.6784   1
  -2   5  11 137.656 30.4872   1
  -2   5  11 237.005 31.2213   6
   2   5 -11 336.856 63.9139   2
   2  -5  11 116.745 38.1160   2
  -2   5  11 165.534 42.2941   5
  -2  -5 -11 172.870 33.3826   3
   2   5 -11 256.872 52.9586   3
  -2   5   9 80.5273 20.9109   1
   2   5  -9 115.620 29.8568   1
  -2  -5  -9 109.778 24.0111   1
   2  -5   9 109.453 21.5319   1
   2  -5   9 166.924 31.5258   6
  -2   5   9 96.9712 19.0841   6
   2  -5   9 13.5740 19.7742   2
   2   5  -9 34.1191 23.9800   2
  -2  -5  -9 13.8090 24.9239   4
  -2   5   9 103.391 31.3568   5
  -2  -5  -9 84.7629 19.8979   3
   2   5  -9 67.8683 29.6986   3
   2  -5   7 179.135 34.9759   6
  -2  -5  -7 241.699 41.0972   5
  -2   5   7 170.345 29.3364   6
  -2  -5  -7 156.947 42.8274   4
  -2   5   7 150.792 41.5987   5
   2   5  -7 235.322 38.7173   1
  -2  -5  -7 185.122 32.1077   1
  -2   5   7 92.0483 20.8973   1
  -2   5   7 205.813 25.3767   1
   2   5  -7 246.376 41.1937   3
   2   5  -5 966.487 111.864   1
  -2  -5  -5 752.633 109.250   1
   2  -5   5 987.542 105.739   1
   2  -5   5 1014.16 104.460   1
   2  -5   5 1207.80 122.703   6
  -2  -5  -5 1148.85 125.043   5
  -2  -5  -5 994.237 127.253   4
   2   5  -5 1092.91 115.597   3
   2  -5   5 1313.69 144.405   2
   2   5  -3 1954.96 139.831   1
   2  -5   3 2230.02 137.971   1
  -2  -5  -3 1822.82 153.648   1
  -2  -5  -3 2141.46 140.704   1
   2  -5   3 1883.84 159.672   6
  -2  -5  -3 2100.21 168.508   5
   2   5  -3 2002.70 178.476   2
  -2  -5  -3 2112.25 174.226   4
   2   5  -3 1908.26 148.120   3
  -2   5   3 1745.51 162.306   4
   2  -5   3 2316.55 198.892   2
  -2  -5  -1 25.3082 8.98854   1
  -2  -5  -1 26.0624 14.5267   1
   2  -5   1 21.0487 14.3552   6
  -2  -5  -1 27.2652 17.1120   5
   2  -5   1 120.160 43.2455   2
   2   5  -1 52.9282 22.8715   2
  -2   5   1 87.3391 28.8059   5
  -2  -5  -1 17.8358 19.3291   4
  -2   5   1 45.8786 19.8760   4
   2   5  -1 12.9811 11.2440   1
   2   5   1 15.5164 8.35605   1
   2   5   1 45.8589 13.7366   1
  -2  -5   1 53.5081 15.9264   1
  -2  -5   1 39.4434 10.4618   1
   2  -5  -1 19.2483 11.2789   6
  -2  -5   1 47.6188 23.0225   5
   2  -5  -1 18.2466 27.8216   2
   2   5   1 18.2579 18.5499   2
  -2   5  -1 40.5732 20.5600   5
  -2  -5   1 7.80798 14.8022   4
   2  -5  -1 20.5705 17.6870   3
  -2   5  -1 53.2872 20.4152   4
   2   5   1 29.7875 9.19145   3
   2   5   3 1976.27 182.937   1
  -2  -5   3 1875.64 185.275   1
  -2   5  -3 1800.32 175.281   1
   2   5   3 1609.24 178.922   1
  -2   5  -3 1737.48 176.567   1
  -2  -5   3 1648.91 177.991   1
   2   5   3 1600.86 194.465   6
  -2  -5   3 1854.45 196.525   6
  -2   5  -3 2267.48 206.831   5
   2   5   3 1854.79 194.134   2
  -2  -5   3 2198.15 194.088   4
   2  -5  -3 1915.79 201.751   3
  -2   5  -3 1894.11 195.415   4
   2  -5  -3 1797.65 219.729   2
   2   5   3 1894.71 180.173   3
  -2   5  -5 410.329 96.9623   1
   2   5   5 992.532 116.541   6
  -2  -5   5 1153.98 119.183   6
  -2  -5   5 925.895 112.920   5
  -2   5  -5 838.215 108.399   5
   2   5   5 1024.31 112.440   2
  -2   5  -5 1154.17 112.691   4
  -2  -5   5 849.049 102.808   4
   2  -5  -5 1467.07 149.288   2
  -2   5  -5 987.044 109.780   3
   2   5   5 1008.28 100.347   3
  -2   5  -5 872.597 96.4305   1
   2   5   5 964.329 99.6163   1
   2  -5  -7 145.616 20.4338   1
   2   5   7 205.178 28.2907   1
   2  -5  -7 127.519 24.7622   1
  -2  -5   7 121.434 32.2079   5
   2  -5  -7 200.375 47.0821   2
   2   5   7 182.722 34.8586   2
  -2   5  -7 132.753 28.4506   5
  -2   5  -7 222.758 33.8669   4
  -2   5  -7 150.548 35.5104   1
  -2  -5   7 119.822 28.5566   1
   2   5   9 113.052 24.8272   1
  -2  -5   9 129.150 30.0501   6
  -2  -5   9 111.171 30.3152   5
   2   5   9 180.510 32.1049   6
  -2   5  -9 86.3042 28.4171   1
  -2  -5   9 99.0281 26.9454   1
   2   5   9 59.3652 21.6959   2
   2  -5  -9 98.7819 30.8425   2
  -2   5  -9 107.235 23.2739   4
  -2   5  -9 128.693 25.6934   3
   2   5  11 111.077 31.6683   1
   2  -5 -11 249.502 40.0269   1
  -2  -5  11 208.891 39.3432   6
  -2  -5  11 222.686 40.9785   5
   2   5  11 276.007 38.9110   6
  -2   5 -11 167.301 40.3615   1
  -2  -5  11 142.285 38.3918   1
   2   5  11 182.404 31.4418   2
   2  -5 -11 172.595 38.8659   2
  -2   5 -11 233.757 34.4784   4
   2  -5 -11 152.640 38.3511   3
  -2   5 -11 210.594 34.6714   3
   2  -5 -13 1615.32 162.058   1
   2   5  13 1440.80 154.750   6
  -2  -5  13 1463.84 161.066   6
  -2   5 -13 1455.00 149.793   4
   2  -5 -13 1499.36 164.675   3
   2  -5 -13 1008.83 151.784   2
  -2   5 -13 1589.52 153.796   3
  -2  -5  15 87.7588 24.6136   5
   2   5  15 25.9829 13.0488   6
  -2  -5  15 55.7353 20.7671   6
   2   5  15 98.1709 22.1458   5
  -2   5 -15 60.7126 14.2953   4
  -2   5 -15 46.6440 14.6907   3
   2  -5 -15 91.3492 23.6215   3
   2   5  17 107.321 22.9935   5
   2  -5 -17 25.8267 18.4266   4
  -2  -5  17 82.1536 24.0560   5
  -2  -5  17 62.9395 20.1923   6
   2   5  17 85.7317 18.5622   6
   2  -5 -17 46.3227 21.1333   3
  -2   5 -17 71.8104 18.7121   3
   2   5  19 212.320 32.6881   5
   2  -5 -19 199.407 45.1206   4
  -2  -5  19 271.128 40.0363   6
   2   5  19 159.835 27.2833   6
  -2   5 -19 91.3285 26.0224   3
   2  -5 -19 134.423 36.2006   3
   2   5  21 110.517 23.2701   5
   2  -5 -21 136.593 34.8210   4
  -2  -5  21 99.5231 29.8766   5
   2   5  21 74.7869 18.4549   6
   2  -5 -21 136.901 31.2236   3
  -2   5 -21 130.059 28.0325   3
   2  -5 -23 237.922 48.2373   4
  -2  -5  23 242.590 47.6429   5
   2   5  23 381.571 46.0093   5
  -2  -5  23 334.955 50.5601   6
   2   5  23 302.334 41.8469   6
   2  -5 -23 314.337 53.0165   3
  -2   5 -23 239.479 46.8355   3
  -2  -5  25 15.2195 10.1027   6
   2   5  25 15.7106 12.0024   6
   2   5  25 17.3526 10.8437   5
   2   6 -22 7245.38 678.929   2
   2   6 -22 5988.74 681.242   3
   2  -6  22 8286.88 691.668   6
  -2   6  20 9299.88 875.062   5
  -2  -6 -20 9509.06 884.247   4
   2   6 -20 9114.75 880.030   2
   2   6 -20 7328.33 881.619   3
   2  -6  20 11204.2 890.915   6
   2   6 -18 33.7634 18.4700   2
   2  -6  18 49.3804 19.0762   6
   2   6 -18 62.9410 22.7912   3
  -2  -6 -18 37.4071 17.7523   4
  -2   6  18 31.6108 14.8442   5
   2   6 -16 169.746 37.8944   2
   2  -6  16 194.645 36.0604   6
   2   6 -16 59.4109 31.9442   3
  -2  -6 -16 125.875 36.9465   4
  -2   6  16 262.325 40.0263   5
   2  -6  14 8040.83 635.277   6
  -2   6  14 5660.35 629.958   5
  -2  -6 -14 5845.31 639.838   4
   2   6 -14 9205.61 659.274   2
   2   6 -14 3179.32 626.275   3
   2  -6  14 8908.83 650.341   2
  -2   6  12 3779.75 496.407   5
  -2  -6 -12 4515.15 508.303   4
   2   6 -12 3995.61 504.784   3
  -2   6  10 29968.2 3094.72   5
   2   6 -10 32090.9 3114.09   2
  -2  -6 -10 32362.6 3103.41   4
   2   6 -10 35396.5 3101.04   3
   2  -6  10 35994.2 3111.30   2
   2  -6   8 160.246 33.4623   6
  -2   6   8 223.960 32.3471   6
  -2  -6  -8 187.685 36.0872   5
   2  -6   8 210.222 48.5381   2
   2   6  -8 94.9466 35.9227   2
  -2   6   8 311.273 48.6683   5
  -2  -6  -8 290.382 48.5958   4
   2   6  -8 239.489 44.2241   3
   2  -6   8 137.610 22.5179   1
  -2  -6  -8 139.400 26.2386   1
   2  -6   6 628.360 77.2546   6
  -2   6   6 581.375 71.1167   6
  -2  -6  -6 882.063 85.7323   5
   2  -6   6 496.379 91.1476   2
   2   6  -6 764.832 99.4954   2
   2   6  -6 571.200 74.1815   3
  -2   6   6 538.643 72.8108   4
   2   6  -6 487.040 64.9131   1
  -2  -6  -6 541.868 62.8824   1
   2   6  -4 3562.32 413.178   1
  -2   6   4 4075.44 423.319   6
   2  -6   4 4540.27 430.253   6
  -2  -6  -4 4862.12 436.308   5
   2   6  -4 5143.88 450.675   2
  -2  -6  -4 4820.04 437.868   4
   2   6  -4 4108.82 420.877   3
  -2   6   4 4745.56 431.077   4
   2  -6   4 4146.53 460.613   2
  -2  -6  -2 967.633 88.7902   1
   2   6  -2 619.711 88.8987   1
   2  -6   2 956.925 105.987   6
   2   6  -2 1083.78 118.705   2
   2  -6   2 931.499 140.245   2
  -2  -6  -2 942.868 112.648   4
  -2   6   2 1245.52 114.236   4
   2   6  -2 803.044 95.4523   3
  -2  -6   0 55605.7 1984.04   5
  -2  -6   0 65419.2 1995.43   4
   2   6   0 58376.6 1946.29   3
  -2  -6   0 65233.4 1933.33   1
   2   6   2 942.235 110.573   3
  -2  -6   2 1181.56 125.580   5
   2   6   2 808.146 118.454   2
  -2  -6   2 1204.53 125.685   4
  -2   6  -2 1229.64 126.291   4
  -2  -6   2 1104.47 112.343   1
  -2  -6   4 4236.29 382.071   1
   2   6   4 4830.35 395.346   6
  -2  -6   4 5094.72 396.033   5
  -2   6  -4 4291.38 401.778   5
   2   6   4 4327.67 389.717   2
  -2   6  -4 4979.20 391.897   4
   2  -6  -4 4884.59 399.722   3
   2  -6  -4 4009.96 424.853   2
  -2   6  -4 4079.87 387.119   3
  -2  -6   6 486.485 69.1994   1
  -2  -6   6 608.828 76.0212   6
   2   6   6 552.485 71.6280   6
  -2  -6   6 545.336 71.4887   5
   2   6   6 538.270 70.8395   2
   2  -6  -6 422.202 87.3258   2
  -2   6  -6 568.614 68.8038   4
   2  -6  -6 701.633 81.8896   3
  -2   6  -6 523.158 67.6085   3
   2   6   8 196.070 39.3030   1
  -2   6  -8 136.086 24.2553   1
   2   6   8 139.914 33.0460   6
  -2  -6   8 277.594 42.8603   6
   2   6   8 160.887 34.2962   2
   2  -6  -8 178.619 47.9241   2
  -2   6  -8 204.394 33.6040   4
   2  -6  -8 243.866 42.0832   3
  -2   6  -8 248.077 34.7259   3
  -2  -6  10 37834.5 3152.67   6
   2   6  10 33150.0 3143.21   6
  -2   6 -10 33309.5 3140.04   4
   2  -6 -10 37121.0 3153.75   3
   2  -6 -10 36982.5 3158.83   2
  -2   6 -10 29149.2 3138.63   3
  -2  -6  10 33457.7 3147.73   5
   2   6  12 6422.28 594.715   6
  -2  -6  12 6396.21 601.242   6
   2  -6 -12 5980.17 601.193   3
  -2   6 -12 5754.01 590.344   3
  -2  -6  12 6772.03 602.417   5
   2   6  14 6755.25 631.221   5
  -2  -6  14 6655.08 638.282   5
   2   6  14 6692.37 628.800   6
  -2  -6  14 6549.42 635.463   6
   2  -6 -14 6179.15 635.859   3
   2   6  16 183.516 31.9884   5
  -2  -6  16 137.859 35.3888   5
   2  -6 -16 173.217 35.0951   3
  -2  -6  16 190.048 33.0988   6
   2   6  18 23.7242 11.2268   6
  -2  -6  18 20.7379 14.1929   6
   2   6  18 71.1040 17.4829   5
  -2  -6  18 25.7413 14.8579   5
   2  -6 -18 31.8092 17.3181   3
  -2   6 -18 19.6707 10.9738   3
   2   6  20 11645.5 872.026   5
  -2  -6  20 10318.6 883.932   5
   2  -6 -20 8541.03 876.014   3
  -2   6 -20 8362.71 867.779   3
   2   6  20 8482.10 863.223   6
  -2  -6  20 8637.18 872.577   6
   2   6  22 6855.95 639.824   6
   2  -6 -22 6476.66 653.481   3
   2   7 -19 258.812 46.2039   3
  -2  -7 -17 9.25683 14.0389   4
  -2   7  17 5.88862 10.9411   5
   2  -7  17-6.49678 8.53977   6
   2   7 -17 20.1626 18.7217   3
  -2  -7 -15 39.9953 20.2267   4
   2   7 -15 103.638 30.4691   2
   2  -7  15 114.269 24.4337   6
   2   7 -15 67.3014 26.7402   3
  -2  -7 -13 175.367 43.2637   4
  -2   7  13 253.859 42.6460   5
   2   7 -13 324.203 58.1822   2
   2  -7  13 287.294 40.9167   6
   2   7 -13 170.843 44.0766   3
   2   7 -11 274.142 58.0285   2
   2  -7  11 323.971 44.6965   6
  -2   7  11 172.842 42.6372   5
   2   7  -9 166.722 44.2194   2
  -2   7   9 195.779 31.9182   4
   2  -7   9 165.214 32.0814   6
  -2  -7  -9 164.620 37.7474   4
  -2   7   9 92.1711 32.7019   5
   2   7  -7 382.428 62.2782   2
   2  -7   7 313.568 59.0105   2
  -2   7   7 224.889 37.5577   4
   2  -7   7 207.708 39.5945   6
  -2  -7  -7 233.059 43.8298   4
  -2   7   7 290.345 48.6395   5
   2  -7   5 585.917 78.1507   6
  -2  -7  -5 629.408 79.4295   5
  -2  -7  -5 654.086 83.5169   4
  -2   7   5 531.422 76.1709   4
  -2   7   3 800.437 98.2843   5
  -2  -7  -3 678.229 81.7517   5
   2  -7   3 775.250 117.937   2
  -2   7   3 634.783 79.7327   4
  -2   7   3 593.823 77.9404   6
  -2  -7  -1 29.6559 14.0221   4
   2   7  -1 8.43403 9.42773   2
  -2   7   1 34.3196 14.9559   4
  -2  -7  -1 35.6852 14.5599   5
  -2  -7   1 6.91575 10.6965   5
   2   7   1 14.8095 11.4239   6
   2  -7  -1 38.1342 25.1212   2
   2   7   1 14.6350 12.5824   2
  -2   7  -1 47.7058 25.6559   5
  -2  -7   1 13.8420 11.9205   4
  -2   7  -1 47.4891 16.3986   4
  -2   7  -1 26.2541 12.3694   3
   2  -7  -3 875.747 111.173   2
   2   7   3 466.726 71.6252   2
  -2  -7   3 752.817 78.6951   5
   2   7   3 458.157 69.8762   6
  -2   7  -3 621.777 73.1246   3
   2   7   5 627.925 74.4450   6
  -2  -7   5 553.132 74.0487   5
   2   7   5 611.673 75.0105   2
  -2   7  -5 565.403 71.0805   4
   2  -7  -5 492.508 74.7568   3
  -2   7  -5 669.058 73.6939   3
  -2  -7   7 219.757 36.3081   6
  -2   7  -7 218.968 32.7285   4
  -2   7  -7 163.075 29.1230   3
  -2  -7   7 231.362 36.1267   5
   2   7   7 138.121 29.3325   6
   2  -7  -9 189.507 35.0995   3
  -2   7  -9 194.225 30.3514   3
   2   7   9 169.486 30.7884   6
  -2  -7   9 142.590 32.9925   5
  -2  -7  11 368.155 48.8763   6
   2  -7 -11 300.994 45.6402   3
  -2   7 -11 281.838 39.1487   3
  -2  -7  11 251.150 43.5685   5
  -2  -7  13 220.366 38.5325   6
   2   7  13 200.356 33.8965   5
   2   7  13 234.298 34.4836   6
  -2  -7  13 350.671 45.8912   5
   2  -7 -13 307.275 43.8656   3
  -2   7 -13 236.056 33.9918   3
  -2  -7  15 81.1859 21.9167   6
   2   7  15 141.306 23.4427   5
   2   7  15 103.532 20.6055   6
  -2  -7  15 137.668 28.1627   5
   2  -7 -15 61.1753 20.4442   3
  -2   7 -15 108.677 19.9321   3
   2   7  17-3.70100 5.62289   6
  -2  -7  17 18.3157 12.2488   6
   2  -7 -17 6.74904 7.24404   3
  -2   7 -17 4.22774 6.41982   3
   2   7  17 4.64197 8.62639   5
   2  -7 -19 307.070 48.4078   3
   2   7  19 351.427 42.1105   6
  -2  -8 -12 2028.82 210.338   4
  -2   8  12 1882.98 202.893   5
   2   8 -10 9324.49 964.662   2
  -2   8  10 12274.2 944.674   4
   2  -8  10 11070.2 943.487   6
  -2  -8 -10 10193.6 951.849   4
   2   8  -8 66.9689 31.1178   2
  -2   8   8 66.8353 16.5064   4
   2  -8   8 80.4871 20.9088   6
  -2   8   8 54.0716 22.5246   5
  -2  -8  -8 68.7867 21.8415   4
   2   8  -6 439.942 63.7693   2
  -2   8   6 224.193 38.6076   4
   2  -8   6 270.717 42.8921   6
  -2  -8  -6 305.049 45.8562   4
  -2   8   6 412.332 60.2692   5
  -2   8   4 1565.39 153.924   4
   2   8  -4 1512.94 165.203   2
  -2   8   4 1976.52 182.319   5
   2   8  -2 406.062 57.4003   2
   2   8  -2 370.287 53.9679   6
  -2  -8  -2 437.578 53.6261   5
  -2   8   2 343.028 52.0248   3
   2   8   0 16575.7 1664.33   6
  -2  -8   0 16741.0 1663.76   5
  -2   8   0 18911.4 1666.03   4
  -2   8   0 18876.8 1665.58   3
   2   8   0 17549.5 1667.09   2
  -2   8  -2 358.988 49.4199   4
   2   8   2 327.397 48.8620   2
  -2   8  -2 361.840 47.4089   3
   2   8   2 319.625 46.7821   6
  -2  -8   2 365.995 49.4492   5
  -2   8  -4 1331.99 146.535   3
   2   8   4 1276.86 148.064   6
  -2  -8   6 290.962 40.7827   5
   2   8   6 247.084 36.2221   6
  -2   8  -6 217.920 33.1060   3
   2   8   8 32.0671 12.4601   6
  -2  -8   8 53.4590 16.3054   5
  -2   8  -8 64.3522 14.1141   3
  -2  -8  10 12084.5 986.454   5
   2  -8 -10 9844.62 982.285   3
  -2   8 -10 10590.6 976.157   3
   2   8  10 9238.22 975.588   6
  -2  -8  10 10976.7 983.915   6
  -2   8 -12 2053.06 211.179   3
   2   8  12 2265.04 212.551   6
   2  -8 -14 2325.05 233.943   3
  -2   9   3 248.264 37.3955   4
   2   9  -1 12.1939 9.31158   2
  -2   9  -1-10.2049 13.4306   2
   3   0   0 6.03174 9.15401   6
  -3   0   0-10.1223 13.2958   5
  -3   0   0 13.5656 17.8143   1
   3   0   0 13.2196 14.1769   1
  -3   0   0 15.4697 26.2221   1
   3   0   0-11.3175 17.1617   2
  -3   0   0 10.1573 13.3417   4
   3   0   0 18.4084 15.6057   3
   3   0   0-14.0530 15.0698   1
   3   0   2 13.7405 18.0397   1
   3   0  -2-5.33798 11.4454   6
   3   0   2-6.15407 10.4321   6
   3   0  -2-6.56003 12.1810   6
  -3   0  -2-8.51228 12.9053   5
  -3   0   2-11.6056 8.79878   5
   3   0  -2 15.6453 20.5402   1
   3   0  -2 14.0982 15.1132   1
  -3   0   2-16.8820 22.1637   1
  -3   0  -2 15.1906 19.9433   1
  -3   0   2-14.2265 15.2508   1
   3   0   2-13.5978 14.5769   1
  -3   0  -2-12.4269 13.3220   1
   3   0   2 9.98407 15.1362   2
   3   0  -2 23.1822 17.5721   2
  -3   0  -2-9.67242 14.6638   4
  -3   0   2-10.2713 15.5715   4
   3   0   2-8.18090 10.7419   3
   3   0  -2 20.9617 17.7643   3
   3   0   4-12.6904 16.6628   1
   3   0  -4-12.5256 16.4466   1
   3   0   4-13.6918 14.6795   1
  -3   0   4-14.2381 10.7961   1
  -3   0  -4 14.5371 15.5854   1
   3   0  -4-16.9155 18.1344   1
  -3   0  -4 11.6057 12.4440   1
   3   0  -4-4.59229 6.03673   6
  -3   0  -4-7.72002 8.28088   5
  -3   0   4-12.1567 20.6058   5
   3   0  -4-6.53034 12.1281   6
   3   0  -4-11.9186 15.6499   2
   3   0   4-9.25631 18.5646   2
  -3   0   4 10.1882 10.9251   4
  -3   0  -4 7.21290 10.9384   3
   3   0  -4 11.4554 8.68810   3
   3   0  -6 12.2103 18.5095   1
   3   0   6 12.3412 13.2285   1
   3   0   6-13.5537 20.5460   1
  -3   0  -6-10.6881 11.4566   1
  -3   0   6-15.1375 16.2259   1
   3   0  -6-17.4880 13.2550   1
  -3   0   6-18.2199 23.9192   1
   3   0   6 7.00993 15.0279   6
  -3   0   6 5.93330 11.8983   6
  -3   0  -6-6.10412 9.25325   5
   3   0  -6 12.5601 21.2872   2
  -3   0   6 12.4255 13.3189   5
  -3   0   6-9.39718 15.9266   4
  -3   0  -6 9.03990 9.68992   4
  -3   0  -6-6.42275 11.9244   3
   3   0  -6-12.0434 15.8107   3
   3   0  -8-10.4803 15.8937   1
  -3   0  -8-13.5129 22.9066   1
   3   0   8-12.0018 12.8731   1
  -3   0  -8-10.0572 10.7902   1
   3   0  -8-17.2669 22.6727   1
  -3   0   8-16.3807 21.5097   1
   3   0   8-8.11248 12.3064   6
   3   0  -8-4.36787 7.41719   6
  -3   0  -8 5.61835 9.53332   5
   3   0  -8-13.1360 17.2512   2
   3   0   8-8.19970 15.2305   2
  -3   0   8-11.8784 18.0124   5
  -3   0  -8-8.96193 15.1959   4
  -3   0   8 8.84582 11.6220   4
  -3   0  -8 6.38112 12.8047   3
   3   0  -8-11.9226 20.2120   3
  -3   0 -10 12.6539 19.1820   1
  -3   0  10 14.9684 22.6906   1
  -3   0 -10-9.99779 15.1558   1
   3   0 -10-15.8134 16.9506   1
   3   0  10-11.8204 12.6705   1
  -3   0  10 6.02032 7.90384   6
   3   0  10-9.34178 10.0137   6
  -3   0 -10-5.72782 7.51985   5
   3   0  10-8.02037 13.5933   2
   3   0 -10-13.7347 14.7224   2
  -3   0  10 12.2620 18.5881   5
  -3   0  10 8.36841 8.97039   4
  -3   0 -10 8.96965 13.5972   4
  -3   0 -10-7.53805 15.1165   3
   3   0  12-11.3026 14.8382   1
   3   0 -12-9.12354 9.77960   1
  -3   0 -12-12.8032 13.7237   1
  -3   0  12-12.2587 9.29155   1
  -3   0  12 6.32305 8.30101   6
   3   0  12 20.8718 17.6871   6
   3   0  12 7.97516 13.5165   2
   3   0 -12-13.6095 20.6306   2
  -3   0  12-14.0597 15.0706   1
   3   0  12 11.7012 12.5425   1
   3   0 -12 15.8417 20.7970   1
  -3   0 -12-9.89281 10.6042   1
  -3   0  12-12.8447 21.7695   5
  -3   0 -12 9.32083 14.1295   4
  -3   0  12 8.32357 10.9273   4
  -3   0 -12-10.2692 11.0077   3
   3   0  14-12.1060 12.9806   6
  -3   0  14-7.11095 12.0563   6
   3   0 -14 13.3882 17.5792   2
   3   0  14-7.72708 10.1495   2
  -3   0  14 13.1285 19.9042   1
   3   0 -14-16.4703 12.4880   1
  -3   0 -14 10.6644 16.1695   1
   3   0  14-12.1443 15.9465   1
   3   0  14 5.10489 10.2424   5
  -3   0  14-13.0660 14.0093   5
  -3   0 -14-14.3532 18.8458   3
   3   0 -14-15.8471 20.8067   3
   3   0  14 11.5791 12.4160   1
   3   0 -14-9.38342 15.9066   1
  -3   0 -14-13.6113 10.3219   1
  -3   0  14-12.8124 13.7375   1
  -3   0 -16-14.7301 19.3415   1
   3   0 -16 10.2890 15.6018   1
  -3   0  16 14.0511 15.0661   1
   3   0  16 11.3984 14.9687   1
  -3   0  16-8.35410 10.9739   6
   3   0  16-11.6201 12.4614   6
   3   0  16 7.49323 17.0427   2
  -3   0  16-12.6401 9.58808   1
   3   0  16-12.8424 9.74131   1
  -3   0 -16-10.9160 18.5045   1
   3   0 -16-17.9743 19.2704   1
  -3   0  16-12.6734 13.5900   5
   3   0  16-6.03313 10.2322   5
  -3   0 -16-10.6241 11.3944   4
  -3   0  16 9.24444 17.1673   4
  -3   0 -16-17.3571 22.7897   3
   3   0 -16-16.9017 25.6240   3
   3   0 -18-11.6096 15.2412   1
   3   0  18 11.6966 12.5377   1
  -3   0  18-15.6964 11.8972   1
   3   0  18-9.96916 13.0877   6
  -3   0  18-9.57648 16.2305   6
   3   0 -18 11.1889 14.6889   2
   3   0  18-6.97103 11.8148   2
  -3   0  18-12.8566 19.4893   1
  -3   0 -18 12.1716 18.4509   1
  -3   0  18 11.7063 12.5482   5
   3   0  18-7.02417 7.52945   5
  -3   0 -18 12.2385 18.5524   4
  -3   0  18 9.72577 7.37187   4
  -3   0 -18 17.4062 18.6578   3
   3   0 -18-17.0649 12.9344   3
  -3   0 -20 18.0135 23.6484   1
   3   0 -20 13.6858 14.6700   1
   3   0  20-13.0447 17.1253   1
  -3   0  20-17.1800 22.5541   1
  -3   0  20 10.2598 15.5530   6
   3   0 -20-9.65738 12.6785   2
   3   0  20 7.04729 7.55451   2
   3   0 -20-21.4440 16.2537   1
   3   0  20 14.5479 19.0988   1
  -3   0  20 13.5578 14.5329   1
  -3   0 -20 13.7691 18.0763   1
  -3   0  20-10.4036 13.6581   5
   3   0  20 6.00638 7.88570   5
  -3   0 -20-12.4804 13.3780   4
  -3   0 -20-15.1288 16.2168   3
   3   0 -20 16.0552 17.2098   3
   3   0  22 14.6753 19.2664   1
  -3   0  22-13.8971 14.8970   1
   3   0 -22 21.7849 16.5125   1
  -3   0  22 10.3622 11.1082   6
   3   0  22 6.73809 12.5107   6
   3   0  22-5.25588 9.75914   5
  -3   0  22-9.03185 9.68241   5
   3   0 -22-8.48440 12.8623   2
   3   0  22 8.48530 11.1406   2
  -3   0  22 9.41695 12.3635   4
   3   0 -22 14.2516 18.7101   3
  -3   0  24 9.75823 12.8166   6
   3   0  24-5.85865 12.5659   6
  -3   0 -24-10.5624 16.0162   4
   3   0  24-4.66996 9.37306   5
   3   0 -24 14.5106 12.3027   2
  -3   0  24-8.55025 9.17339   4
  -3   0 -24-11.0093 16.6936   3
   3   0 -24-12.1635 13.0439   3
  -3   0  26-8.89728 11.6893   6
   3   0  26-5.15048 7.82100   6
  -3   0 -26-9.65293 10.3571   3
   3   0 -26-10.2925 13.5198   3
  -3   0  26-6.81839 8.96292   5
  -3   0 -26 8.85754 11.6372   4
   3   0  28 4.49827 5.90552   6
  -3   0 -28-8.35937 8.96051   3
   3   0 -28-8.58528 6.50734   3
  -3   0 -28 7.44010 7.97516   4
  -3   0  28-5.90214 8.94713   5
  -3   0 -30 7.52030 8.06445   3
  -3   0  30-5.30975 6.97466   5
  -3   0 -30-6.51791 8.55998   4
  -3  -1 -31 1601.45 148.809   4
  -3  -1 -31 1081.85 144.161   3
  -3  -1 -29 3933.91 351.284   4
  -3   1  29 3938.56 343.252   5
  -3  -1 -29 2997.52 347.427   3
   3  -1  29 3212.83 339.131   6
  -3   1  27 13202.3 1161.25   5
  -3  -1 -27 11471.5 1168.12   3
   3  -1  27 10786.5 1155.72   6
   3   1 -25 5965.30 563.080   2
  -3  -1 -25 4558.65 564.340   3
  -3   1  25 6545.24 560.954   5
  -3   1  23 689.989 75.8012   5
  -3  -1 -23 623.912 83.7561   4
   3  -1  23 473.155 75.0174   2
  -3   1  23 623.688 78.7089   6
   3  -1  23 438.918 64.7180   6
   3   1 -23 600.773 87.0082   3
  -3  -1 -23 526.327 78.5832   3
   3  -1  21 301.320 44.7158   6
  -3   1  21 205.561 45.5920   6
   3   1 -21 281.626 49.7869   2
  -3  -1 -21 236.684 49.9446   1
  -3  -1 -21 251.207 52.7217   4
  -3   1  21 299.298 47.1302   5
   3   1 -21 343.644 63.0939   3
  -3  -1 -21 349.712 58.3121   3
   3   1 -21 377.522 65.0329   1
   3  -1  21 219.450 53.4713   1
  -3   1  19 17728.7 1663.81   1
   3   1 -19 19791.5 1670.17   1
   3  -1  19 19372.9 1666.14   1
  -3  -1 -19 19077.5 1685.74   1
   3   1 -19 19750.0 1709.94   1
   3  -1  19 18652.3 1676.09   1
  -3   1  19 16480.5 1652.50   6
   3  -1  19 16755.3 1648.18   6
  -3   1  19 19184.3 1657.30   5
   3  -1  19 17967.3 1637.45   5
   3   1 -19 17827.2 1660.36   2
  -3  -1 -19 13423.8 1659.85   4
  -3  -1 -19 14637.6 1660.89   3
   3   1 -19 18046.2 1679.24   3
   3  -1  19 16687.8 1650.70   2
  -3   1  17 28650.0 2697.84   1
  -3  -1 -17 31138.8 2695.31   1
   3   1 -17 27838.2 2692.63   1
   3  -1  17 28248.9 2696.54   1
  -3  -1 -17 27038.1 2707.01   1
   3   1 -17 28563.2 2727.62   1
   3  -1  17 28770.6 2704.89   1
  -3   1  17 30970.7 2688.33   6
   3  -1  17 29996.4 2673.33   5
   3   1 -17 27768.4 2699.25   2
  -3  -1 -17 24531.0 2700.82   4
   3   1 -17 22921.6 2708.73   3
  -3  -1 -17 29408.9 2707.92   3
   3  -1  17 29127.3 2688.20   2
  -3   1  15 55674.6 5438.25   1
   3   1 -15 57875.6 5424.21   1
   3  -1  15 59277.9 5430.38   1
   3   1 -15 55348.7 5454.92   1
  -3  -1 -15 55636.4 5438.39   1
  -3   1  15 62502.6 5434.05   1
   3  -1  15 55728.5 5435.31   1
  -3  -1 -15 66354.2 5429.78   1
  -3   1  15 61761.8 5416.96   6
   3  -1  15 61006.8 5429.52   6
  -3   1  15 52182.9 5428.34   5
   3  -1  15 53760.9 5406.53   5
   3   1 -15 52992.2 5437.27   2
  -3  -1 -15 62716.5 5443.72   4
  -3  -1 -15 54022.4 5444.66   3
  -3   1  15 66575.2 5433.99   4
   3   1 -15 50574.7 5449.01   3
   3  -1  15 61776.2 5426.53   2
  -3   1  13 1670.73 187.274   1
   3   1 -13 1322.20 171.571   1
  -3   1  13 1813.52 187.427   1
   3   1 -13 1309.58 192.881   1
  -3  -1 -13 1551.58 188.004   1
   3  -1  13 1351.31 181.395   1
  -3  -1 -13 2067.85 182.732   1
  -3   1  13 1639.36 166.236   6
   3  -1  13 2183.95 198.934   6
   3  -1  13 1700.96 163.846   5
   3  -1  13 1446.39 158.700   5
  -3   1  13 1340.79 179.632   5
   3   1 -13 1268.78 187.654   2
  -3  -1 -13 1785.84 190.374   4
  -3   1  13 1621.47 180.473   4
   3   1 -13 1570.14 197.433   3
   3  -1  13 1866.05 184.701   2
   3   1 -11 483.105 69.1840   1
   3  -1  11 413.805 70.6246   1
  -3  -1 -11 388.076 73.4405   1
  -3   1  11 404.104 73.9410   1
  -3   1  11 528.948 79.5076   1
  -3  -1 -11 568.980 75.9130   1
   3  -1  11 475.723 78.2402   1
   3   1 -11 407.254 82.4296   1
  -3   1  11 402.869 56.7370   6
   3  -1  11 850.543 104.092   6
   3  -1  11 473.915 55.6675   5
   3  -1  11 562.639 57.4342   5
  -3  -1 -11 543.513 69.1780   5
   3   1 -11 542.833 88.5310   2
   3  -1  11 518.808 73.7666   2
  -3  -1 -11 738.653 85.9544   4
  -3   1  11 469.739 77.9981   5
  -3   1  11 544.186 75.5515   4
   3   1 -11 547.764 86.0711   3
  -3  -1 -11 249.576 74.2117   3
  -3  -1  -9 37091.7 3111.92   1
   3  -1   9 31122.1 3118.54   1
  -3   1   9 31650.8 3089.24   6
   3  -1   9 47922.8 3166.42   6
  -3   1   9 33318.6 3119.79   5
   3  -1   9 33150.7 3089.16   5
  -3  -1  -9 28788.5 3101.11   5
   3   1  -9 34334.8 3130.60   2
  -3  -1  -9 30378.7 3114.52   4
   3   1  -9 34417.7 3122.62   3
  -3  -1  -9 37180.4 3128.70   3
  -3   1   9 37169.9 3127.06   1
   3   1  -9 35753.3 3111.20   1
   3   1  -9 28300.6 3129.43   1
   3  -1   9 34329.4 3114.64   1
  -3  -1  -9 30849.3 3120.95   1
  -3   1   7 20764.1 1897.68   1
  -3  -1  -7 19227.0 1878.46   1
   3  -1   7 16842.3 1883.88   1
   3  -1   7 19625.3 1878.43   2
   3  -1   7 20148.7 1858.49   5
  -3   1   7 21166.9 1885.44   5
  -3  -1  -7 17371.5 1871.07   5
   3   1  -7 19982.2 1891.03   2
  -3  -1  -7 21519.4 1882.69   4
  -3  -1  -7 24663.2 1877.50   3
   3   1  -7 19550.0 1882.67   3
  -3   1   7 22218.9 1884.60   4
  -3  -1  -7 17451.8 1862.51   3
  -3  -1  -7 20377.1 1895.75   1
   3   1  -7 20533.3 1882.65   1
   3  -1   7 19909.5 1882.80   1
  -3  -1  -5 250224. 25329.6   1
   3   1  -5 317434. 25348.1   1
   3   1  -5 318727. 25326.1   1
   3  -1   5 271080. 25317.7   1
  -3   1   5 298781. 25336.1   1
   3  -1   5 292906. 25326.9   1
  -3  -1  -5 278480. 25317.2   1
   3  -1   5 198312. 25337.9   6
   3  -1   5 259779. 25294.7   5
  -3  -1  -5 273646. 25311.0   5
   3   1  -5 266203. 25323.7   2
  -3  -1  -5 285422. 25314.3   4
  -3  -1  -5 261207. 25297.6   3
   3   1  -5 283486. 25315.6   3
  -3   1   5 242361. 25316.3   4
  -3  -1  -5 282697. 25294.6   3
   3  -1   5 268178. 25314.1   2
  -3  -1  -3 3470.49 397.568   1
   3   1  -3 4161.71 404.973   1
   3   1  -3 3506.22 383.180   1
  -3   1   3 3865.67 400.267   1
   3  -1   3 3598.67 385.064   1
   3  -1   3 3400.38 389.031   1
  -3   1   3 3978.06 392.279   1
  -3  -1  -3 3832.92 386.024   1
   3  -1   3 5329.75 431.057   6
  -3   1   3 4174.28 382.244   5
   3  -1   3 4152.82 366.851   5
   3   1  -3 3378.15 388.395   2
  -3   1   3 4509.52 398.403   4
  -3  -1  -3 3178.39 378.159   4
   3   1  -3 3736.93 377.405   3
  -3  -1  -3 3674.53 362.103   3
   3  -1   3 3477.86 379.149   2
  -3   1   1 11796.5 1058.83   1
   3  -1   1 10075.3 1054.87   1
   3   1  -1 11462.4 1057.34   1
  -3  -1  -1 11372.1 1055.56   1
  -3   1   1 9561.35 1027.02   6
   3  -1   1 15437.8 1078.61   6
  -3   1   1 13604.8 1054.73   5
   3  -1   1 11354.7 1034.81   5
  -3  -1  -1 8310.56 1044.35   5
   3   1  -1 11187.7 1057.74   2
  -3   1   1 10696.0 1056.02   4
  -3  -1  -1 12123.7 1045.35   4
  -3  -1  -1 10244.2 1030.40   3
   3   1  -1 11253.0 1062.87   1
  -3  -1  -1 11748.4 1067.74   1
  -3   1   1 11572.8 1062.83   1
   3   1   1 8951.24 1018.57   1
  -3   1  -1 11627.3 1026.41   1
  -3  -1   1 10002.6 1024.21   1
  -3  -1   1 12060.8 1023.31   1
   3   1   1 9836.09 1010.83   1
   3  -1  -1 12363.9 1024.60   1
  -3   1  -1 9456.37 1008.70   1
   3   1   1 12941.0 1016.15   6
   3  -1  -1 15506.0 1018.14   6
  -3  -1   1 11320.6 1016.27   5
  -3   1  -1 8720.45 999.848   5
   3   1   1 12106.2 1016.26   2
  -3  -1   1 10362.1 1000.54   4
   3   1   1 9642.75 989.632   3
  -3  -1   1 8959.79 992.142   3
   3  -1  -1 10544.6 1007.51   2
  -3   1  -3 3268.99 380.940   1
   3  -1  -3 2556.92 370.158   1
  -3  -1   3 3176.49 389.499   1
   3   1   3 3193.58 377.251   1
   3   1   3 4147.66 382.918   1
  -3  -1   3 4583.74 388.507   1
  -3   1  -3 3622.33 372.478   1
   3   1   3 3444.65 367.516   6
   3  -1  -3 4117.70 353.980   6
  -3   1  -3 3454.03 356.721   5
  -3  -1   3 4561.78 387.512   5
   3   1   3 4113.71 376.407   2
  -3  -1   3 3518.44 362.908   4
  -3   1  -3 4410.32 380.641   4
   3  -1  -3 3872.41 383.474   3
  -3  -1   3 3011.56 362.222   3
   3  -1  -3 3556.03 369.340   2
   3  -1  -5 298995. 25569.6   1
   3  -1  -5 279752. 25555.4   1
   3   1   5 255449. 25554.7   1
  -3  -1   5 263208. 25576.1   1
   3   1   5 258733. 25557.2   1
  -3  -1   5 300151. 25563.6   1
   3   1   5 289220. 25546.5   6
  -3  -1   5 276925. 25547.5   6
  -3  -1   5 260498. 25555.3   5
  -3   1  -5 265526. 25547.2   4
  -3  -1   5 258845. 25537.9   4
   3  -1  -5 289018. 25560.9   3
   3   1   5 274284. 25547.9   2
   3  -1  -5 267370. 25550.4   2
  -3   1  -5 294128. 25548.0   3
  -3  -1   7 20634.0 1744.48   1
   3  -1  -7 21673.3 1737.58   1
   3   1   7 17743.6 1717.96   1
  -3   1  -7 17393.0 1717.49   1
  -3   1  -7 18978.1 1711.37   1
  -3  -1   7 20224.5 1729.71   1
   3   1   7 20143.7 1719.99   1
   3  -1  -7 16054.7 1682.72   6
   3   1   7 18809.3 1706.85   6
  -3  -1   7 18823.1 1707.74   6
   3  -1  -7 18494.3 1684.99   6
  -3  -1   7 15136.8 1710.43   5
  -3   1  -7 19354.0 1687.80   5
  -3  -1   7 16867.7 1699.13   4
  -3   1  -7 18908.7 1708.39   4
   3  -1  -7 18977.4 1720.55   3
   3   1   7 19133.6 1704.10   2
  -3  -1   9 34307.1 3272.48   1
   3  -1  -9 30398.6 3264.70   1
   3  -1  -9 36687.1 3288.59   1
   3   1   9 33296.9 3273.88   1
  -3   1  -9 32001.4 3272.25   1
   3   1   9 31101.9 3258.89   6
  -3  -1   9 34115.6 3263.41   6
   3  -1  -9 36057.6 3248.35   6
   3   1   9 32093.6 3270.70   1
  -3   1  -9 38295.7 3273.75   1
  -3  -1   9 38198.7 3259.04   4
  -3   1  -9 35336.0 3264.54   4
   3  -1  -9 33259.1 3277.51   3
   3  -1  -9 41963.2 3280.18   2
   3   1   9 35599.2 3260.87   2
  -3   1 -11 585.472 81.8191   1
   3   1  11 470.812 74.7605   1
   3  -1 -11 464.827 83.4554   1
  -3  -1  11 362.169 66.9725   6
   3  -1 -11 466.650 62.6043   6
   3   1  11 710.004 76.5132   6
  -3  -1  11 624.061 88.7541   5
   3  -1 -11 457.893 76.8836   2
  -3  -1  11 597.764 69.8182   4
   3  -1 -11 551.040 83.9557   3
  -3   1 -11 488.671 70.1284   3
   3  -1 -11 503.371 73.9772   1
   3   1  11 567.750 85.8809   1
  -3   1 -11 503.070 78.8886   1
  -3  -1  13 1897.57 195.616   1
   3  -1 -13 1591.07 185.493   1
  -3  -1  13 1763.11 203.557   1
   3  -1 -13 1515.27 198.910   1
  -3   1 -13 1668.85 193.049   1
  -3   1 -13 1932.74 196.731   1
   3   1  13 1575.14 189.213   1
   3   1  13 1732.10 183.627   6
  -3  -1  13 2080.68 205.726   5
   3  -1 -13 1571.06 189.722   2
  -3   1 -13 1507.99 179.399   4
  -3  -1  13 1701.90 176.916   4
  -3   1 -13 2045.23 189.777   3
   3  -1 -13 1527.07 194.965   3
   3   1  13 1607.82 177.277   2
  -3   1 -15 66692.5 5620.87   1
  -3  -1  15 64169.5 5620.09   1
   3   1  15 61811.3 5620.20   1
  -3   1 -15 60049.7 5619.84   1
  -3  -1  15 60483.2 5624.63   1
   3  -1 -15 59203.4 5629.56   1
   3   1  15 59029.6 5613.64   1
  -3  -1  15 55916.8 5604.86   6
   3   1  15 65011.5 5608.70   6
  -3  -1  15 68147.4 5632.26   5
   3  -1 -15 44398.1 5604.80   2
  -3  -1  15 62360.6 5599.50   4
  -3   1 -15 60652.9 5605.43   4
  -3   1 -15 63715.9 5617.22   3
   3  -1 -15 61398.1 5624.94   3
   3   1  15 57868.1 5597.03   2
  -3  -1  17 28677.8 2806.42   1
  -3  -1  17 28902.4 2802.44   1
   3   1  17 28200.9 2799.35   1
  -3   1 -17 32047.7 2811.12   1
   3  -1 -17 28457.4 2813.93   1
  -3   1 -17 31689.5 2806.17   1
   3   1  17 29805.7 2798.26   1
   3   1  17 27182.8 2789.81   6
  -3  -1  17 30702.0 2791.70   6
  -3  -1  17 34271.5 2816.39   5
   3   1  17 32438.5 2783.69   5
   3  -1 -17 22590.6 2784.30   2
  -3   1 -17 32743.3 2791.82   4
  -3  -1  17 30150.7 2781.42   4
  -3   1 -17 33361.7 2813.42   3
   3   1  17 28874.8 2778.16   2
  -3  -1  19 20702.2 1789.45   1
  -3   1 -19 20897.1 1791.39   1
  -3  -1  19 21265.9 1789.96   1
   3  -1 -19 19963.0 1785.59   1
   3   1  19 18394.4 1781.17   1
  -3   1 -19 19928.4 1791.07   1
   3  -1 -19 18022.8 1794.04   1
   3   1  19 19249.3 1778.63   1
   3   1  19 11511.0 1760.76   6
  -3  -1  19 20436.3 1772.27   6
  -3  -1  19 17916.1 1783.29   5
   3   1  19 23516.8 1768.06   5
   3  -1 -19 19783.5 1792.00   3
  -3   1 -19 17929.2 1790.26   3
  -3  -1  19 18599.6 1757.14   4
   3   1  19 17533.2 1753.04   2
  -3   1 -21 277.413 61.2234   1
  -3  -1  21 334.140 63.4538   1
  -3  -1  21 338.598 56.0369   6
   3   1  21 243.766 45.5701   6
   3  -1 -21 263.539 43.9852   2
  -3  -1  21 329.247 61.5117   1
   3   1  21 252.041 54.4235   1
  -3  -1  21 353.945 59.3021   5
   3   1  21 125.107 39.1767   5
  -3   1 -21 242.422 48.8525   4
  -3   1 -21 159.978 50.3230   3
   3  -1 -21 203.928 55.5007   3
  -3  -1  23 524.967 79.8794   6
   3   1  23 623.101 78.8970   6
   3   1  23 613.065 78.3958   5
  -3  -1  23 764.352 93.1208   5
  -3   1 -23 452.426 78.1006   4
  -3   1 -23 585.422 96.7481   3
   3  -1 -23 501.954 88.2972   3
  -3  -1  25 7391.15 638.782   5
   3   1  25 7500.68 627.202   5
   3  -1 -25 5779.15 641.715   3
  -3   1 -25 5721.91 641.083   3
  -3  -1  25 5332.69 630.195   6
   3   1  25 6584.54 625.738   6
  -3   1 -27 14262.7 1325.10   4
  -3  -1  27 16148.5 1328.20   5
   3  -1 -27 13259.5 1333.16   3
  -3   1 -27 13505.6 1332.68   3
  -3  -1  27 14259.4 1326.71   6
   3   1  27 12968.8 1315.10   6
   3  -1 -29 3763.08 381.233   3
  -3   1 -29 3788.26 382.589   3
  -3  -1  29 4008.02 376.336   5
  -3  -1  29 3904.43 378.007   6
   3   1  29 3682.65 368.996   6
  -3  -2 -28 33.3237 13.7646   4
  -3   2  28 46.7826 13.6698   5
   3  -2  28 31.9272 11.4170   6
  -3  -2 -28 24.9731 17.0148   3
   3   2 -28 28.6927 15.7263   3
  -3   2  26 5.13368 6.77487   5
  -3  -2 -26 14.9590 13.9035   4
   3   2 -26 6.72283 8.85278   2
   3  -2  26 5.16067 8.77369   6
  -3  -2 -26 9.39305 17.4527   3
   3   2 -26 8.34513 12.6692   3
  -3   2  24 11.0866 11.1644   5
  -3  -2 -24 16.8732 12.8309   4
   3  -2  24-9.87917 15.0116   2
   3   2 -24 15.3003 13.0071   2
   3  -2  24 5.89674 7.81042   6
  -3  -2 -24 20.7644 15.7725   3
   3   2 -24 19.5730 16.6188   3
  -3  -2 -22 94.6930 25.6353   4
  -3   2  22 72.9667 19.4645   5
   3  -2  22 19.9585 16.3664   2
   3   2 -22 88.7272 25.9266   2
   3  -2  22 47.6378 17.4666   6
   3   2 -22 79.2596 31.5673   3
  -3  -2 -20 10.5370 15.9731   4
   3  -2  20-7.95066 10.4378   6
  -3   2  20 7.32981 9.62276   6
   3   2 -20-13.2605 20.1016   3
  -3  -2 -20 13.0673 19.8086   3
   3  -2  18 8.95982 15.3539   6
   3  -2  18-9.27678 14.2445   2
   3   2 -18 50.4410 25.3894   2
   3  -2  18 30.0891 22.9185   1
  -3  -2 -18 18.1085 13.9116   1
  -3  -2 -18 36.2275 20.5917   4
  -3   2  18 54.4212 19.6749   5
  -3  -2 -18 31.8560 27.0903   1
   3   2 -18 9.49387 10.4263   1
   3  -2  18 21.0149 16.0890   1
   3   2 -18 15.2582 20.1591   3
  -3  -2 -18 14.4006 21.9474   3
   3   2 -16 132.776 30.9915   1
  -3  -2 -16 42.9008 26.7783   1
   3  -2  16 104.695 30.1710   1
  -3   2  16 183.814 43.7294   1
   3  -2  16 126.001 33.8094   6
  -3   2  16 97.9040 23.4277   6
   3   2 -16 164.949 42.5323   2
   3  -2  16 189.974 37.7557   2
  -3  -2 -16 123.901 30.2258   1
  -3   2  16 75.9903 27.4168   1
   3  -2  16 81.8621 34.6277   1
   3   2 -16 79.4312 41.4178   1
  -3   2  16 124.849 32.3020   5
  -3  -2 -16 138.436 39.5087   4
   3   2 -16 138.708 45.0490   3
  -3  -2 -16 92.2983 41.9644   3
   3   2 -14 82.8335 23.5829   1
  -3  -2 -14 132.037 37.9088   1
  -3   2  14 34.6575 22.2475   1
   3  -2  14 111.716 28.8371   1
   3  -2  14 81.4012 28.4919   6
  -3   2  14 67.6906 15.5105   6
   3  -2  14 19.6493 17.6688   2
   3   2 -14-18.6345 25.1672   3
  -3  -2 -14 31.2832 27.1605   3
  -3   2  14 30.2073 21.0391   5
  -3  -2 -14 31.2044 24.3785   4
  -3   2  14 83.9260 26.1601   1
   3  -2  14 12.4467 19.7718   1
   3   2 -14 70.5428 38.2665   1
  -3  -2 -14 97.8975 24.6668   1
   3  -2  12 84.8114 26.5868   1
   3   2 -12 119.358 26.7400   1
  -3   2  12 21.3006 19.2217   1
  -3  -2 -12 25.5131 24.5880   1
  -3   2  12 77.3685 24.1033   1
   3  -2  12 46.0121 23.9951   1
  -3  -2 -12 122.047 28.5039   1
  -3   2  12 50.3024 12.4792   6
  -3  -2 -12 62.4630 22.3371   5
   3   2 -12 73.1782 37.2770   2
   3  -2  12 61.6882 25.5132   2
  -3   2  12 100.458 31.2112   5
  -3  -2 -12 60.2043 30.8973   4
   3   2 -12 18.4915 28.7993   3
  -3  -2 -12 115.027 44.0900   3
   3   2 -10 164.393 30.8514   1
   3  -2  10 109.381 29.6898   1
  -3  -2 -10 92.6287 37.7560   1
  -3  -2 -10 155.219 30.7936   1
  -3   2  10 115.403 31.6706   1
  -3   2  10 146.668 38.6121   1
   3   2 -10 32.5162 32.0764   1
   3  -2  10 67.7863 33.8283   1
   3  -2  10 27.0739 20.8234   6
  -3  -2 -10 134.024 29.7266   5
   3   2 -10 109.729 45.1576   2
   3  -2  10 134.151 31.2130   2
  -3   2  10 47.1748 24.4382   5
  -3  -2 -10 149.690 43.8171   4
  -3   2  10 132.101 33.5595   4
   3   2 -10 98.1269 40.6738   3
  -3  -2 -10 54.6513 30.6822   3
   3   2  -8 40.8337 17.5592   1
  -3  -2  -8 27.8851 21.1780   1
   3  -2   8 8.86399 11.7138   1
   3   2  -8-16.8298 18.0897   1
  -3   2   8 22.0744 18.7542   1
  -3  -2  -8 23.4371 13.3084   1
  -3   2   8 24.4050 18.5463   1
   3  -2   8-11.6041 12.5106   1
   3  -2   8 12.7227 13.7034   6
  -3  -2  -8 16.9267 11.1914   5
   3   2  -8 17.0475 18.3224   2
   3  -2   8 9.99651 13.1919   2
  -3  -2  -8 14.3790 21.8384   4
  -3   2   8-10.2891 15.6548   4
  -3  -2  -8 5.82777 10.9026   3
   3   2  -8 13.0894 19.8874   3
   3  -2   6 280.973 58.8708   1
  -3  -2  -6 227.129 48.2532   1
   3   2  -6 179.437 56.9137   1
  -3   2   6 329.194 59.0527   1
  -3   2   6 342.920 60.6408   1
   3  -2   6 345.102 58.2786   6
   3  -2   6 344.172 56.7781   2
  -3   2   6 366.188 59.8944   5
   3   2  -6 387.845 44.3715   4
  -3  -2  -6 385.415 66.3034   4
  -3   2   6 383.381 61.7486   4
  -3  -2  -6 151.615 51.8880   1
   3  -2   6 407.236 57.5178   1
   3  -2   4 36.0892 24.8446   1
   3   2  -4 38.5200 20.7127   1
   3  -2   4 11.7449 17.1413   1
   3   2  -4 46.5913 32.0315   1
  -3  -2  -4 55.9532 29.0338   1
  -3   2   4 56.2643 27.9917   1
  -3   2   4 57.7754 25.8790   1
   3  -2   4 62.7644 20.2409   6
  -3  -2  -4 69.6781 27.1871   5
   3  -2   4 79.8771 25.0760   2
   3   2  -4 166.177 41.3353   2
   3  -2   4 103.667 15.1118   5
  -3   2   4 69.1112 22.0188   5
  -3   2   4 99.6524 30.0211   4
  -3  -2  -4 175.897 39.9718   4
   3   2  -4 74.2405 23.5219   3
   3  -2   2 62.7393 23.7681   1
   3   2  -2 72.1240 23.8938   1
  -3   2   2 87.8008 28.6088   1
   3   2  -2 53.8365 29.8298   1
  -3   2   2 54.3194 23.0630   1
   3  -2   2 108.194 21.8537   6
  -3  -2  -2 88.2255 29.9285   5
   3  -2   2 58.0283 22.0717   2
   3   2  -2 74.1517 31.9761   2
   3  -2   2 148.298 29.4840   5
  -3   2   2 78.4147 22.2528   5
  -3   2   2 58.8519 24.7874   4
   3  -2   2 108.867 31.3359   3
   3   2  -2 84.7554 19.3832   3
   3   2   0 291.975 61.2314   1
   3  -2   0 434.115 61.2924   1
   3  -2   0 194.039 52.9220   1
   3   2   0 311.745 57.8629   1
  -3   2   0 387.549 63.5196   1
  -3  -2   0 510.269 77.2055   1
  -3   2   0 412.807 61.2488   1
  -3   2   0 381.185 43.2065   6
   3  -2   0 376.892 46.0269   6
  -3  -2   0 286.613 60.4685   5
   3   2   0 471.626 68.7535   6
   3   2   0 292.881 59.4242   2
  -3   2   0 319.529 49.7217   5
   3  -2   0 310.662 60.6828   3
  -3   2   0 366.474 61.9327   4
  -3  -2   0 442.394 64.9495   4
   3  -2   0 530.788 67.2000   2
   3   2   2 96.4431 32.1244   1
  -3   2  -2 62.2627 15.4556   6
  -3  -2   2 36.5669 23.2851   5
   3   2   2 23.6124 22.5951   6
  -3   2  -2 44.7303 23.0859   1
   3   2   2 88.0000 25.1842   1
   3  -2  -2 106.297 26.9719   1
  -3   2  -2 46.8502 22.0007   1
   3  -2  -2 19.0229 18.4911   2
  -3  -2   2 50.5815 21.8905   4
  -3   2  -2 33.0104 19.4388   4
   3  -2  -2 62.6613 30.5345   3
  -3  -2   2 79.8904 16.7216   3
   3   2   4 82.8236 29.1956   1
   3  -2  -4 129.222 29.0313   1
  -3  -2   4 86.0685 27.9209   6
   3   2   4 106.967 30.0441   6
  -3   2  -4 41.0764 14.2558   5
  -3  -2   4 72.3368 29.7179   5
  -3  -2   4 75.8160 26.8710   1
  -3   2  -4 56.5269 22.5177   1
  -3   2  -4 98.5435 31.8176   1
   3   2   4 42.1213 20.7451   1
   3  -2  -4 32.9267 23.0774   1
   3   2   4 38.1260 20.3342   2
   3  -2  -4 84.1162 27.3988   2
  -3   2  -4 97.8665 29.5548   4
  -3  -2   4 124.174 28.0411   4
   3  -2  -4 40.0001 27.6235   3
  -3  -2   4 178.860 37.1559   3
  -3   2  -6 302.629 57.9208   1
   3   2   6 317.171 61.7155   1
   3  -2  -6 336.544 55.5099   1
  -3  -2   6 372.382 61.4796   1
  -3   2  -6 359.330 56.7353   1
   3   2   6 406.737 61.3185   1
   3  -2  -6 244.212 55.6155   1
  -3  -2   6 298.594 71.7596   1
  -3  -2   6 319.763 56.2285   6
   3   2   6 392.876 56.8434   6
   3  -2  -6 317.498 55.0168   2
   3   2   6 319.255 54.4007   2
  -3  -2   6 440.445 52.9377   4
  -3   2  -6 401.421 57.4828   4
   3  -2  -6 350.671 62.4075   3
  -3   2  -6 273.124 54.6467   3
   3  -2  -8 17.1930 9.42963   1
  -3   2  -8 29.9469 20.1178   1
   3   2   8 24.2511 18.4898   1
  -3  -2   8 49.4092 27.9850   1
  -3   2  -8 38.4979 21.9760   1
  -3  -2   8 23.0063 24.7416   1
   3  -2  -8 24.3148 22.6599   1
  -3  -2   8 19.9583 17.0310   6
   3   2   8 8.44291 12.9543   6
  -3  -2   8 22.4177 17.1090   5
   3  -2  -8 66.5068 26.0415   2
   3   2   8 7.17464 12.3235   2
  -3   2  -8 15.3805 10.2925   4
  -3  -2   8 18.4464 11.2332   4
   3  -2  -8 37.1346 24.9031   3
  -3   2  -8 8.22914 16.6233   3
   3  -2 -10 134.207 29.7059   1
   3   2  10 142.272 35.8518   1
  -3   2 -10 66.3146 24.2826   1
  -3  -2  10 123.619 29.2107   1
  -3  -2  10 92.7291 38.0293   1
   3  -2 -10 133.447 34.2519   1
   3   2  10 118.446 28.0965   1
  -3   2 -10 108.163 28.2162   1
   3   2  10 120.296 29.2138   6
  -3  -2  10 137.558 29.9230   6
  -3  -2  10 87.0937 28.6885   5
   3   2  10 46.0492 20.4128   2
   3  -2 -10 93.7583 29.6997   2
  -3   2 -10 77.5618 21.7699   4
  -3   2 -10 72.1615 22.2007   3
   3  -2 -10 58.4477 27.9386   3
   3   2  10 71.9506 16.3516   3
   3  -2 -12 95.7076 25.8637   1
  -3   2 -12 103.196 29.4797   1
  -3  -2  12 163.225 33.4558   1
  -3  -2  12 92.7123 41.3048   1
   3   2  12 59.8500 19.9010   1
   3  -2 -12 58.4077 27.6698   1
  -3   2 -12 32.9422 18.3618   1
  -3  -2  12 121.766 28.2643   6
  -3  -2  12 146.513 36.0634   5
   3  -2 -12 68.8524 14.0039   6
   3   2  12 88.6190 20.5456   2
   3  -2 -12 72.6688 25.0779   2
  -3  -2  12 63.9237 15.1231   4
  -3   2 -12 59.3159 18.9611   4
  -3  -2  12 83.2737 15.2592   4
  -3   2 -12 89.9429 22.3623   3
   3  -2 -12 93.6144 27.7140   3
   3   2  14 127.597 37.7645   1
  -3   2 -14 30.4349 20.9063   1
   3  -2 -14 39.5862 20.4219   1
  -3  -2  14 80.1793 24.5001   1
  -3  -2  14 61.2928 21.5325   6
   3   2  14 66.1645 18.7119   6
  -3  -2  14 72.4680 26.3369   5
   3  -2 -14 71.9844 16.4700   6
  -3  -2  14 28.1608 24.3449   1
   3   2  14 94.3953 24.8086   1
  -3   2 -14 46.4326 23.7712   1
   3  -2 -14 36.4780 21.1631   1
   3   2  14 48.1719 15.6058   2
   3  -2 -14 51.1513 19.9743   2
  -3   2 -14 37.7743 14.3302   4
  -3  -2  14 27.7295 11.3606   4
  -3  -2  14 38.3525 10.9049   4
  -3   2 -14 49.2264 19.0819   3
   3  -2 -14 59.9391 27.6806   3
  -3   2 -16 111.258 32.7966   1
   3  -2 -16 116.429 34.2097   1
  -3  -2  16 119.081 31.9783   1
   3   2  16 129.553 40.2840   1
  -3  -2  16 160.883 42.4324   1
   3   2  16 109.881 28.3298   1
  -3   2 -16 120.126 36.1690   1
   3  -2 -16 118.054 39.5314   1
  -3  -2  16 154.702 32.8500   6
   3   2  16 164.771 30.3228   6
  -3  -2  16 105.155 34.2328   5
   3  -2 -16 61.3292 22.0273   2
   3   2  16 108.396 21.2232   2
   3   2  16 104.856 22.9878   5
  -3  -2  16 30.8380 12.8500   4
   3  -2 -16 112.908 31.3722   3
  -3   2 -16 80.7804 24.5944   3
  -3   2 -18 12.6322 16.7293   1
  -3  -2  18 35.6566 22.1762   1
  -3  -2  18 15.6788 16.9498   1
   3   2  18 40.0979 17.1319   1
   3   2  18 37.3373 17.1221   6
  -3  -2  18 14.0968 15.2701   5
   3  -2 -18 13.1563 12.4099   2
   3   2  18 15.8582 11.0560   2
  -3   2 -18 20.5558 13.9159   4
   3  -2 -18 26.1743 19.9606   3
  -3  -2  20 10.3607 13.6176   6
   3   2  20-8.38189 14.2212   6
  -3  -2  20 43.3238 30.9662   5
   3  -2 -20 5.40416 10.0551   2
  -3   2 -20 7.44953 11.3121   4
  -3   2 -20 12.4010 21.0279   3
   3  -2 -20 13.9385 14.9553   3
   3   2  22 26.9781 17.3571   6
  -3  -2  22 63.0229 24.3510   6
   3   2  22 85.9724 23.5222   5
  -3  -2  22 82.3917 33.2537   5
  -3   2 -22 8.79564 17.0055   4
  -3   2 -22 56.4502 24.3846   3
  -3  -2  24 20.4278 15.5705   6
   3   2  24 9.15328 13.9727   6
   3   2  24 24.7733 12.6257   5
  -3  -2  24 36.3317 22.5445   5
  -3   2 -24 9.52538 10.3421   4
   3  -2 -24 13.3420 22.6721   3
  -3   2 -24 14.8362 19.5464   3
  -3  -2  26 10.1097 17.1458   5
  -3  -2  26-9.33309 7.10226   6
  -3   2 -26 12.6021 13.5230   3
   3  -2 -26 11.8104 17.9145   3
  -3   2 -26 8.79276 11.5605   4
   3   2  26 7.21325 9.49072   5
  -3  -2  28 32.7155 19.6767   5
   3   2  28 11.6860 12.6406   6
  -3  -2  28 24.6938 14.0533   6
  -3   2 -28 20.6198 13.6408   3
   3  -2 -28 19.8578 15.1465   3
   3   2  28 11.9604 12.1118   5
  -3  -2  30-6.90791 10.4902   6
  -3  -2  30-6.58524 8.66760   5
  -3   3  27 9086.09 899.474   5
  -3  -3 -27 10442.5 911.311   4
   3   3 -27 9941.30 907.513   2
   3   3 -27 7790.41 907.239   3
   3  -3  27 10646.8 905.394   6
   3  -3  25 5400.35 466.247   6
  -3   3  25 4702.71 459.151   5
  -3  -3 -25 5030.63 468.114   4
   3   3 -25 3890.09 467.146   3
   3   3 -25 4441.73 465.358   2
   3  -3  25 5385.66 476.690   2
  -3   3  23 343.520 47.7455   5
   3   3 -23 449.803 58.8600   2
   3  -3  23 313.754 57.4069   2
   3  -3  23 381.043 54.2977   6
   3   3 -23 291.670 56.0576   3
  -3  -3 -23 400.603 75.7097   3
  -3  -3 -23 404.457 57.4479   4
   3   3 -21 288.642 46.6347   2
   3  -3  21 141.620 39.7347   2
   3  -3  21 224.143 41.7540   6
  -3  -3 -21 119.772 51.0515   3
  -3   3  21 181.357 33.8721   5
  -3  -3 -21 305.634 46.4644   4
  -3   3  19 13033.2 1205.19   5
   3   3 -19 14487.4 1225.50   2
  -3  -3 -19 11537.9 1234.10   3
   3  -3  19 11221.0 1213.31   2
  -3  -3 -19 13009.3 1214.00   4
   3  -3  17 18227.9 1872.40   6
  -3   3  17 21027.7 1864.77   5
  -3  -3 -17 19502.1 1872.42   4
   3   3 -17 20925.3 1888.75   2
  -3  -3 -17 22772.8 1891.74   3
   3  -3  17 17745.6 1867.81   2
  -3  -3 -15 34496.9 3827.17   1
  -3   3  15 45573.5 3826.77   5
   3  -3  15 38063.3 3829.82   1
  -3  -3 -15 43730.0 3830.15   3
   3   3 -15 40554.7 3850.55   3
   3   3 -15 42865.2 3855.72   2
  -3  -3 -13 527.354 85.0823   1
   3   3 -13 702.305 77.4347   1
   3  -3  13 756.377 83.1148   1
  -3   3  13 436.276 77.0099   1
   3  -3  13 559.122 84.6343   1
  -3  -3 -13 527.273 76.3501   1
   3   3 -13 619.559 96.8502   1
  -3   3  13 504.999 62.9317   6
   3  -3  13 606.555 88.8312   6
  -3   3  13 921.587 95.9925   5
   3   3 -13 738.491 112.803   2
  -3  -3 -13 847.331 104.872   4
  -3  -3 -13 511.285 73.7831   3
   3   3 -13 657.520 110.913   3
  -3  -3 -11 440.698 58.3592   1
  -3   3  11 387.459 63.8631   1
   3   3 -11 274.976 70.5791   1
   3  -3  11 353.633 63.9759   1
   3  -3  11 592.752 75.5894   6
  -3  -3 -11 371.481 60.7483   5
   3  -3  11 416.943 68.8736   2
   3   3 -11 492.897 93.0412   2
  -3  -3 -11 613.001 90.1440   4
  -3   3  11 571.919 78.7208   5
   3   3 -11 328.142 84.8228   3
   3   3 -11 476.101 58.1585   1
   3  -3  11 500.350 64.5913   1
  -3  -3 -11 172.716 55.8223   1
  -3   3  11 422.404 61.4761   1
  -3  -3  -9 18252.9 1666.26   1
   3   3  -9 16759.4 1672.62   1
  -3   3   9 18390.5 1651.49   1
   3  -3   9 18254.2 1650.71   1
  -3   3   9 17087.6 1654.77   1
   3  -3   9 16956.2 1655.35   1
   3  -3   9 19441.3 1657.30   6
  -3  -3  -9 15918.2 1648.72   5
  -3   3   9 19995.0 1670.97   5
   3   3  -9 23181.7 1708.21   2
  -3  -3  -9 17880.8 1695.74   4
   3   3  -9 14734.8 1674.65   3
  -3   3   9 16232.5 1653.19   4
   3  -3   9 15217.4 1655.82   2
  -3  -3  -7 11667.0 1030.94   1
  -3   3   7 11447.6 1015.82   1
   3   3  -7 10981.4 1037.68   1
   3   3  -7 10611.8 1008.96   1
   3  -3   7 10875.8 1011.44   1
  -3   3   7 12255.0 1023.11   1
  -3  -3  -7 10185.1 1008.41   1
   3  -3   7 9793.24 1017.19   1
   3  -3   7 10228.1 1012.69   6
  -3  -3  -7 10360.8 1016.32   5
  -3   3   7 9107.46 1024.28   5
   3   3  -7 12381.8 1056.39   2
  -3  -3  -7 9946.09 1062.34   4
   3   3  -7 10625.9 1037.04   3
  -3   3   7 10573.6 1019.54   4
   3   3  -7 10079.2 996.583   4
   3  -3   7 12342.7 1025.55   2
   3  -3   5 151413. 13946.7   1
  -3   3   5 134092. 13944.4   1
  -3  -3  -5 155298. 13934.7   1
   3  -3   5 140497. 13932.8   6
  -3   3   5 141604. 13949.6   5
  -3  -3  -5 153981. 13945.6   5
   3   3  -5 181636. 13971.5   2
   3   3  -5 131140. 13941.6   3
  -3   3   5 156332. 13945.6   4
  -3   3   5 155402. 13940.2   1
  -3  -3  -5 136182. 13955.8   1
   3   3  -5 159827. 13959.3   1
   3   3  -5 149162. 13935.0   1
   3  -3   5 161075. 13935.7   1
   3   3  -3 1094.83 160.368   1
  -3  -3  -3 1561.94 172.320   1
   3   3  -3 1476.81 154.443   1
   3  -3   3 1538.19 153.662   1
  -3   3   3 1325.36 155.151   1
   3  -3   3 1596.48 160.444   1
  -3  -3  -3 1578.78 154.816   1
  -3   3   3 1086.68 134.626   6
  -3   3   3 1885.56 167.592   5
  -3  -3  -3 1823.68 168.020   5
   3   3  -3 1285.13 168.828   2
  -3  -3  -3 1534.31 231.183   4
  -3   3   3 1681.90 168.198   4
   3  -3   3 1824.60 169.307   2
   3   3  -1 2324.48 341.159   1
  -3  -3  -1 3501.94 359.619   1
   3   3  -1 3285.21 339.709   1
   3  -3   1 3352.20 337.940   1
   3  -3   1 3368.93 343.893   1
  -3   3   1 3373.12 342.223   1
  -3  -3  -1 3197.98 340.010   1
   3  -3   1 3672.80 335.906   6
  -3   3   1 4303.60 344.952   5
  -3  -3  -1 4269.80 359.253   5
   3   3  -1 3412.57 356.397   2
  -3  -3  -1 3940.51 433.006   4
   3  -3   1 3482.39 355.913   3
  -3   3   1 3474.64 355.449   4
   3  -3   1 3006.78 349.078   2
  -3  -3   1 3944.82 359.740   1
   3  -3  -1 2896.25 326.838   1
   3   3   1 2933.00 335.710   1
  -3  -3   1 2890.14 330.189   1
   3   3   1 3542.62 334.356   1
  -3   3  -1 3607.71 333.698   1
   3   3   1 3578.54 347.456   6
   3  -3  -1 3094.61 318.253   6
  -3   3  -1 3309.77 322.426   5
  -3  -3   1 4016.98 350.405   5
   3   3   1 2928.28 339.147   2
  -3  -3   1 3754.53 416.642   4
  -3   3  -1 3560.37 345.004   4
   3  -3  -1 3578.16 347.968   3
   3  -3  -1 4107.37 349.599   2
   3  -3  -3 1607.24 161.594   1
  -3   3  -3 1171.39 162.883   1
   3  -3  -3 1339.22 160.690   1
  -3  -3   3 1456.09 184.388   1
   3   3   3 1588.04 171.073   1
  -3  -3   3 1724.86 168.330   1
   3   3   3 1352.69 160.009   1
  -3   3  -3 1355.20 159.555   1
   3   3   3 1671.45 176.514   6
  -3  -3   3 1793.48 179.286   5
   3   3   3 1588.40 171.047   2
  -3   3  -3 1560.43 170.439   4
   3  -3  -3 1580.57 177.872   3
   3  -3  -3 1520.46 172.041   2
  -3  -3   3 1449.91 149.215   3
  -3  -3   5 142412. 14114.5   1
  -3   3  -5 153859. 14092.3   1
   3  -3  -5 155689. 14089.7   1
   3  -3  -5 161074. 14087.6   1
   3   3   5 156954. 14099.3   1
   3   3   5 150565. 14089.2   1
  -3  -3   5 147991. 14091.2   1
  -3   3  -5 148930. 14087.6   1
  -3  -3   5 141827. 14096.2   6
   3   3   5 169197. 14100.4   6
  -3  -3   5 163538. 14101.6   5
   3   3   5 144071. 14090.7   2
  -3   3  -5 130280. 14091.9   4
  -3  -3   5 172422. 14124.6   4
   3  -3  -5 127436. 14102.3   3
   3  -3  -5 164255. 14101.1   2
   3   3   7 10786.7 1001.60   1
  -3   3  -7 10394.0 1000.97   1
   3  -3  -7 12156.4 1016.20   2
  -3   3  -7 9817.68 1005.78   3
  -3  -3   7 11642.9 1012.99   5
   3   3   7 10062.0 999.832   2
  -3   3  -7 10884.3 1000.41   4
   3  -3  -7 10202.1 1014.59   3
  -3   3  -7 11030.3 1003.64   1
  -3  -3   7 10585.6 1024.88   1
   3  -3  -7 11117.8 1007.00   1
   3  -3  -7 8609.56 995.985   1
   3   3   7 10763.7 1013.03   1
   3   3   9 17234.9 1255.73   1
  -3  -3   9 15942.3 1267.08   1
  -3   3  -9 18813.2 1263.01   1
   3   3   9 15851.8 1256.73   6
  -3  -3   9 17582.0 1267.90   6
  -3  -3   9 17501.5 1269.14   5
   3   3   9 17896.8 1253.44   2
  -3   3  -9 16644.1 1252.76   4
  -3  -3   9 11676.5 1230.66   4
  -3   3  -9 16656.4 1257.01   3
   3   3   9 16209.2 1232.40   3
  -3  -3   9 18564.6 1290.83   1
   3  -3  -9 17178.4 1265.87   1
   3  -3  -9 16013.4 1254.82   1
   3   3   9 18090.5 1272.63   1
  -3   3  -9 15521.8 1254.73   1
  -3  -3  11 346.895 68.7146   1
  -3  -3  11 401.192 59.0303   1
   3  -3 -11 357.489 59.8924   1
  -3   3 -11 501.595 67.9250   1
   3   3  11 536.084 59.0632   1
  -3  -3  11 336.458 56.5064   6
  -3  -3  11 581.169 69.7780   5
   3   3  11 316.313 52.3490   6
   3  -3 -11 325.288 58.9046   2
  -3   3 -11 447.044 54.7247   4
   3   3  11 347.514 50.4579   2
  -3   3 -11 342.418 53.3537   3
   3   3  11 415.647 65.8611   1
   3  -3 -11 259.292 52.8801   1
  -3   3 -11 365.860 54.8408   1
  -3  -3  13 519.287 89.0897   1
  -3   3 -13 596.855 83.2228   1
   3   3  13 526.529 70.9568   1
   3   3  13 590.115 74.5128   6
  -3  -3  13 664.285 81.3961   6
  -3  -3  13 672.484 84.0342   5
   3  -3 -13 551.758 77.0404   2
  -3   3 -13 488.531 68.5049   4
   3   3  13 503.092 65.6862   2
  -3   3 -13 604.542 73.9532   3
   3  -3 -13 518.355 82.3438   3
   3   3  13 715.191 92.7817   1
  -3  -3  13 592.667 76.5227   1
   3  -3 -13 835.804 87.4302   1
  -3   3 -13 614.083 75.1884   1
  -3  -3  15 37246.0 3388.92   1
   3  -3 -15 39791.0 3386.42   1
   3   3  15 33408.2 3356.17   6
  -3  -3  15 35037.3 3364.09   6
  -3   3 -15 37057.7 3354.92   4
   3  -3 -15 37127.0 3373.02   3
   3  -3 -15 41500.0 3364.45   2
   3   3  15 33766.3 3346.40   2
  -3   3 -15 35670.3 3356.41   3
  -3  -3  17 17319.5 1748.78   6
   3   3  17 18214.8 1740.95   6
  -3   3 -17 18169.4 1738.82   4
  -3  -3  17 23163.9 1765.92   5
   3   3  17 17271.6 1739.41   5
  -3   3 -17 17755.2 1743.87   3
   3  -3 -17 17419.9 1756.27   3
   3  -3 -17 21187.9 1743.35   2
  -3  -3  19 14151.7 1224.47   5
   3   3  19 10930.6 1199.14   5
  -3   3 -19 13843.8 1211.09   3
   3  -3 -19 12748.1 1219.36   3
  -3  -3  19 12662.4 1212.60   6
   3   3  19 13595.2 1204.25   6
  -3  -3  21 269.065 50.2991   5
   3   3  21 235.559 39.2271   6
   3  -3 -21 215.319 46.8398   3
  -3   3 -21 220.939 45.3652   3
  -3  -3  23 339.120 56.7654   6
   3   3  23 394.405 52.5284   5
  -3  -3  23 454.536 67.4010   5
  -3   3 -23 389.999 54.8468   4
  -3   3 -23 353.151 62.2121   3
   3  -3 -23 255.985 57.5061   3
  -3  -3  25 5081.69 406.147   5
   3   3  25 4531.78 386.971   5
   3  -3 -25 3244.98 393.286   3
  -3  -3  25 3930.68 390.597   6
   3   3  25 3141.20 382.956   6
   3   3  27 8038.76 786.713   5
   3  -3 -27 8213.70 800.206   3
  -3   3 -27 6338.49 793.418   3
  -3  -3  27 8413.81 792.509   6
   3   3  27 7876.31 788.995   6
  -3  -3  29 2587.03 300.662   6
  -3  -3  29 3033.31 304.659   5
   3   3  29 3426.07 300.808   5
   3   4 -26 21.0042 14.0552   3
   3   4 -26-6.19426 6.67126   2
   3   4 -24 7.02731 9.50827   2
   3  -4  24 18.5692 14.2614   2
   3  -4  24 31.8195 18.2340   6
   3   4 -24 31.8008 16.1081   3
  -3  -4 -24 60.5722 17.8202   4
  -3   4  24 9.10474 8.05146   5
   3   4 -22 188.020 41.6862   2
   3  -4  22 348.835 54.2628   2
   3  -4  22 224.702 46.8772   6
   3   4 -22 198.841 43.5893   3
  -3  -4 -22 291.355 44.2444   4
  -3   4  22 276.160 38.7625   5
   3   4 -20 9.72993 12.8330   2
   3  -4  20 21.6251 14.2484   2
   3  -4  20 10.6002 11.4293   6
   3   4 -20 10.2639 11.0709   3
  -3  -4 -20 7.98708 13.5929   4
  -3   4  20 17.4558 12.5349   5
   3   4 -18 23.3305 19.8640   2
   3  -4  18 21.8537 16.6754   2
   3  -4  18 11.2729 19.2023   6
   3   4 -18 34.6266 21.5154   3
  -3  -4 -18 18.4122 12.2381   4
  -3   4  18 20.2473 13.6705   5
   3  -4  16 223.092 43.1930   6
   3   4 -16 141.816 44.2116   2
   3  -4  16 130.825 33.9479   2
  -3  -4 -16 155.900 38.2453   4
   3   4 -14 99.6286 36.4744   2
   3  -4  14 107.618 26.8897   2
   3  -4  14 83.4743 29.6027   6
   3   4 -14 125.740 42.0269   3
  -3  -4 -14 22.9927 13.5904   3
  -3   4  14 166.875 34.6245   5
  -3  -4 -14 47.5068 26.6738   4
   3  -4  12 132.565 39.5960   1
   3  -4  12 357.465 52.5425   6
  -3  -4 -12 231.078 42.6441   5
   3   4 -12 349.880 68.6771   2
   3  -4  12 327.015 51.4301   2
  -3  -4 -12 365.430 62.5831   4
   3   4 -12 289.504 69.0172   3
  -3  -4 -12 198.051 33.7008   3
  -3  -4 -12 408.227 60.2716   1
  -3  -4 -10 107.899 35.5153   1
   3   4 -10 249.465 50.3578   1
  -3   4  10 143.125 31.4814   1
   3  -4  10 162.282 37.2782   1
   3  -4  10 213.199 38.3371   6
   3   4 -10 226.010 57.5750   2
   3  -4  10 271.553 43.9678   2
  -3  -4 -10 240.239 51.1457   4
  -3   4  10 252.440 49.5448   5
  -3  -4 -10 102.913 20.4201   3
  -3   4  10 241.274 40.4271   4
   3   4 -10 290.382 73.8123   3
   3   4  -8 106.981 20.5550   1
  -3   4   8 184.179 33.4106   1
   3  -4   8 110.188 27.5201   1
  -3  -4  -8 22.2200 23.4967   1
   3   4  -8 127.186 35.5501   1
  -3   4   8 43.7823 10.9213   6
   3  -4   8 117.045 25.5022   6
  -3  -4  -8 112.897 30.3688   5
   3   4  -8 141.875 45.2017   2
   3  -4   8 58.1795 23.2779   2
  -3  -4  -8 129.952 45.1180   4
  -3   4   8 230.878 50.6729   5
  -3   4   8 80.8045 27.3927   4
   3   4  -8 153.087 52.9467   3
   3   4  -6 344.012 44.1498   1
   3  -4   6 365.208 44.3985   1
  -3   4   6 287.900 43.0690   1
  -3  -4  -6 271.919 57.0660   1
  -3   4   6 457.883 56.9809   1
  -3  -4  -6 303.325 42.1399   1
   3   4  -6 260.058 57.4311   1
  -3   4   6 254.143 32.8651   6
   3  -4   6 410.504 52.5549   6
  -3   4   6 275.501 35.4482   6
  -3  -4  -6 295.360 49.6648   5
   3   4  -6 544.908 80.7403   2
   3  -4   6 312.928 54.0115   2
  -3  -4  -6 179.163 61.3957   4
  -3   4   6 462.241 75.6292   5
  -3   4   6 259.798 48.9131   4
   3   4  -6 338.859 79.2966   3
  -3   4   4 135.173 26.6744   1
  -3   4   4 131.489 29.3105   1
   3  -4   4 100.238 26.5565   1
  -3  -4  -4 139.722 24.3548   1
   3   4  -4 48.9728 25.8334   1
   3  -4   4 106.592 26.3900   6
  -3   4   4 116.834 21.8212   6
  -3  -4  -4 104.741 32.4623   5
   3   4  -4 135.515 38.5713   2
   3  -4   4 149.571 36.0073   2
  -3  -4  -4 60.0429 35.5929   4
  -3   4   4 193.194 47.6773   5
  -3   4   4 67.6987 26.5952   4
   3   4  -4 155.282 27.6098   1
   3  -4   4 92.5155 20.8770   1
   3   4  -2 8.28762 12.6027   1
   3  -4   2 18.6776 10.0598   1
   3   4  -2 13.1459 11.1845   1
   3  -4   2 6.09365 10.3757   6
  -3   4   2 5.12506 10.3257   6
   3   4  -2 11.7937 17.9058   2
   3  -4   2 22.9013 19.4324   2
   3  -4   2 6.30057 12.6741   1
  -3  -4  -2 5.29827 5.76607   1
  -3   4   2 11.6175 8.86170   1
  -3  -4  -2 10.7849 21.6503   1
  -3   4   2 12.4552 10.6017   1
  -3   4   2 12.3128 18.6915   5
  -3  -4  -2 17.5638 23.0793   4
   3   4  -2 12.8875 6.55566   3
  -3   4   2 9.87379 15.0008   4
   3   4  -2-5.47910 11.0326   3
   3   4   0 708.267 102.934   6
   3  -4   0 845.779 90.2296   6
  -3   4   0 1016.68 104.229   5
  -3  -4   0 962.612 109.002   5
   3   4   0 696.477 100.953   2
   3  -4   0 699.097 89.3668   1
   3   4   0 1049.27 98.0028   1
  -3   4   0 682.282 89.4203   1
  -3  -4   0 680.485 105.487   1
   3  -4   0 847.676 89.2948   1
   3   4   0 732.472 96.6241   1
  -3   4   0 962.954 92.9308   1
  -3  -4   0 646.312 88.1392   1
   3   4   2 8.03808 10.5810   1
   3  -4  -2 4.41227 6.73362   1
   3  -4  -2 11.2588 9.57249   1
  -3  -4   2 20.5146 13.4882   5
   3   4   2 9.88888 10.6284   2
   3  -4  -2 25.8570 19.6136   2
  -3  -4   2-9.43955 14.3305   4
  -3   4  -2 20.1628 12.1067   5
  -3   4  -2-9.30728 15.7933   4
   3  -4  -2 10.9848 11.8003   3
  -3   4  -2 4.82332 7.35290   1
  -3  -4   2 5.76695 7.61072   1
  -3   4  -2 10.6126 10.6693   1
   3   4   2 13.5109 11.4757   1
  -3  -4   2 12.5749 13.5015   1
   3  -4  -4 136.740 24.5126   1
   3  -4  -4 122.726 22.8534   1
   3   4   4 35.2954 25.2317   1
  -3  -4   4 62.3186 26.8259   5
   3   4   4 133.194 34.4296   6
  -3   4  -4 91.7295 16.6263   5
   3   4   4 111.107 31.4065   2
   3  -4  -4 148.465 42.1223   2
  -3  -4   4 92.5354 23.1764   4
  -3   4  -4 101.316 16.4462   5
   3  -4  -4 102.294 31.4718   3
  -3   4  -4 147.562 29.5306   4
  -3   4  -4 90.6788 23.7016   1
  -3  -4   4 98.4643 26.3437   1
   3   4   4 129.958 25.9212   1
   3  -4  -6 314.059 41.9120   1
   3   4   6 291.388 51.5377   1
  -3  -4   6 275.428 58.1981   1
  -3  -4   6 263.821 45.1542   1
   3   4   6 369.355 46.4966   1
   3  -4  -6 216.834 38.2957   1
  -3   4  -6 276.058 44.9125   1
  -3   4  -6 284.173 43.2876   1
  -3  -4   6 300.250 52.0313   6
  -3  -4   6 288.613 52.5831   5
   3   4   6 358.300 52.8558   6
   3   4   6 390.266 53.0139   2
   3  -4  -6 217.914 51.6614   2
  -3   4  -6 264.009 46.4361   4
   3  -4  -6 230.745 49.1464   3
  -3   4  -6 361.848 51.2064   3
  -3  -4   8 83.1947 29.0939   1
   3   4   8 126.382 24.4290   1
  -3  -4   8 6.86327 9.43964   1
  -3   4  -8 113.758 23.2333   1
  -3  -4   8 67.2992 27.8998   6
  -3  -4   8 96.9063 26.1222   5
   3   4   8 63.9967 22.6474   6
   3   4   8 99.4588 24.2048   2
   3  -4  -8 65.2746 26.8394   2
  -3  -4   8 22.3037 8.20724   4
  -3   4  -8 102.847 21.4999   4
   3  -4  -8 66.5280 25.8969   3
   3  -4  -8 84.2838 20.0409   1
   3   4   8 98.9768 28.7346   1
  -3  -4  10 239.102 41.5044   6
   3   4  10 241.003 37.9392   6
  -3  -4  10 183.429 44.1124   1
  -3   4 -10 163.596 34.2253   1
   3  -4 -10 209.811 48.4049   2
  -3   4 -10 114.324 30.2793   4
   3   4  10 261.643 46.0382   1
   3  -4 -10 211.856 34.8339   1
  -3   4 -12 196.686 34.4756   3
   3  -4 -12 174.819 41.0898   3
   3   4  12 258.429 38.1432   6
  -3  -4  12 215.747 45.6620   1
   3   4  12 221.727 33.1281   2
  -3   4 -12 153.751 30.6724   4
   3  -4 -12 209.565 38.4986   1
   3   4  14 74.2516 20.3205   6
  -3  -4  14 91.3461 24.3020   6
   3  -4 -14 112.445 27.4504   2
  -3  -4  14 108.078 29.4582   5
  -3   4 -14 90.6506 20.9723   4
  -3   4 -14 100.037 22.3928   3
   3  -4 -14 111.302 27.9530   3
  -3  -4  16 121.142 32.8336   5
   3   4  16 170.242 28.1371   6
  -3  -4  16 163.765 33.4049   6
  -3   4 -16 167.691 29.7586   3
   3  -4 -16 169.008 37.7141   3
  -3  -4  18-8.36979 9.04689   6
   3   4  18 5.24086 8.95838   5
  -3  -4  18 9.79862 14.8993   5
  -3   4 -18 13.6534 8.52949   4
   3  -4 -18 29.7691 18.4598   3
  -3   4 -18 23.1542 10.8099   3
  -3  -4  20 8.53517 12.9666   6
   3   4  20 4.83793 11.6272   6
   3   4  20 4.96225 6.57031   5
  -3  -4  20 10.4285 11.2110   5
  -3   4 -20 9.60531 8.18441   4
  -3   4 -20 13.0787 12.1709   3
   3  -4 -20 29.9869 21.4456   3
   3   4  22 210.294 35.3346   5
  -3  -4  22 215.118 45.1129   5
   3  -4 -22 259.687 46.6925   3
  -3   4 -22 269.520 43.6266   3
  -3  -4  22 244.065 44.1244   6
   3   4  22 263.173 38.5434   6
   3   4  24 20.7966 11.3146   5
  -3  -4  24 10.5293 11.4529   5
   3  -4 -24 10.5058 13.9286   3
  -3   4 -24 34.1342 15.9623   3
  -3  -4  24 34.1876 15.9869   6
   3   4  24 16.1722 10.1958   6
  -3  -4  26 19.2685 14.6045   5
  -3  -4  26 8.02739 8.60456   6
   3   4  26-6.04360 6.47815   6
   3   4  26-5.64788 6.05397   5
  -3  -4  28 24.8263 15.5365   5
   3   5 -25 3297.75 328.589   3
   3   5 -23 273.706 43.5774   2
   3  -5  23 326.763 51.7013   6
   3   5 -23 203.750 42.9863   3
  -3   5  23 260.017 37.3542   5
  -3  -5 -23 338.537 46.5966   4
   3   5 -21 187.463 35.4839   2
   3  -5  21 232.321 41.3807   2
   3  -5  21 233.451 42.3367   6
   3   5 -21 91.6564 29.5154   3
  -3  -5 -21 208.748 36.5313   4
   3  -5  19 7056.22 641.282   6
  -3   5  19 6527.61 624.239   5
  -3  -5 -19 6520.73 633.623   4
   3   5 -19 7959.60 642.845   2
   3   5 -19 5510.92 631.761   3
   3  -5  19 5823.29 635.232   2
  -3   5  17 11311.5 1082.34   5
  -3  -5 -17 11187.0 1090.18   4
   3   5 -17 12513.3 1099.74   2
   3   5 -17 9655.71 1090.86   3
   3  -5  17 12642.4 1094.29   6
   3  -5  15 25968.9 2285.22   6
  -3   5  15 25322.6 2281.78   5
  -3  -5 -15 25768.1 2289.63   4
   3   5 -15 29102.5 2305.38   2
   3   5 -15 24208.1 2294.19   3
   3  -5  15 18215.2 2279.34   2
   3  -5  13 491.723 83.0337   2
   3   5 -13 425.257 90.6948   3
   3  -5  11 251.687 41.1459   6
  -3  -5 -11 170.330 36.5102   5
   3  -5  11 187.307 43.1710   2
   3   5 -11 113.359 46.5208   2
  -3  -5 -11 239.602 49.9392   4
  -3   5  11 242.252 46.5552   5
  -3   5  11 193.649 38.4490   4
   3   5 -11 239.508 55.1948   3
   3  -5   9 8515.93 815.455   1
  -3   5   9 10540.5 821.501   1
   3  -5   9 8043.51 815.975   6
  -3  -5  -9 8437.18 820.076   5
   3   5  -9 8977.14 846.529   2
  -3  -5  -9 7082.51 832.150   4
  -3   5   9 8142.29 817.303   4
   3   5  -9 11108.9 881.642   3
   3  -5   9 8032.65 822.445   2
  -3  -5  -7 4868.54 492.748   1
   3  -5   7 4963.13 485.557   1
  -3   5   7 6183.88 486.195   1
   3  -5   7 4566.92 487.639   6
  -3  -5  -7 5717.07 496.826   5
  -3   5   7 7205.94 536.095   5
   3   5  -7 4956.02 511.658   2
  -3  -5  -7 3246.93 497.594   4
  -3   5   7 4824.60 489.868   4
   3   5  -7 7423.55 573.520   3
   3  -5   7 3951.66 491.691   2
   3   5  -5 61354.4 6429.86   1
  -3  -5  -5 63444.5 6433.24   1
   3  -5   5 69271.4 6422.13   1
  -3   5   5 77060.0 6419.45   1
   3  -5   5 70979.2 6430.48   6
  -3   5   5 63042.0 6417.27   6
  -3  -5  -5 74737.6 6452.04   4
  -3   5   5 64270.4 6432.15   4
   3  -5   5 59487.9 6439.63   2
   3  -5   3 714.332 84.1662   1
  -3   5   3 789.320 80.0785   1
  -3   5   3 746.419 86.0075   6
   3  -5   3 762.806 91.3064   6
  -3  -5  -3 852.708 98.1978   5
   3   5  -3 881.113 104.865   2
  -3  -5  -3 824.617 104.216   4
  -3   5   3 584.981 111.192   5
   3   5  -3 712.769 91.3653   1
  -3  -5  -3 660.700 95.3978   1
   3   5  -3 1009.62 141.844   3
  -3  -5  -1 2247.93 226.521   1
   3   5  -1 1791.66 214.105   1
  -3   5   1 2061.95 203.157   1
   3  -5   1 1858.11 212.230   6
  -3  -5  -1 2309.21 228.000   5
  -3   5   1 2483.57 242.647   5
   3   5  -1 2014.79 224.280   2
  -3  -5  -1 2144.74 226.237   4
  -3   5   1 2340.44 225.768   4
   3  -5   1 2925.55 247.548   2
  -3  -5   1 2126.97 217.629   1
   3  -5  -1 1952.65 196.195   1
   3   5   1 2090.10 208.414   1
  -3   5  -1 1803.38 194.393   1
   3   5   1 1985.08 219.236   6
   3  -5  -1 1898.38 202.608   6
  -3  -5   1 2432.99 220.232   5
  -3   5  -1 2874.66 228.018   5
   3   5   1 1409.34 207.908   2
  -3  -5   1 1945.50 210.961   4
  -3   5  -1 2562.60 222.041   4
   3  -5  -1 2296.57 221.691   3
   3  -5  -1 3322.89 251.700   2
   3   5   3 817.698 101.240   6
  -3   5  -3 871.498 91.6279   5
  -3  -5   3 717.333 97.5678   5
   3  -5  -3 817.351 115.396   2
   3   5   3 788.746 98.5746   2
  -3  -5   3 720.382 92.1158   4
  -3   5  -3 875.240 100.734   4
   3  -5  -3 691.104 99.4948   3
  -3  -5   3 814.113 99.6129   1
   3   5   3 846.811 95.6218   1
  -3   5  -3 788.874 83.7236   1
  -3   5  -5 60781.5 6121.14   1
  -3  -5   5 57125.1 6132.72   1
   3  -5  -5 64174.9 6116.21   1
   3   5   5 73908.3 6130.43   1
   3   5   5 82914.9 6141.96   6
  -3  -5   5 70643.3 6138.18   5
   3   5   5 66180.0 6135.74   2
  -3  -5   5 64539.1 6124.36   4
   3  -5  -5 67820.2 6139.95   3
   3  -5  -5 61389.4 6153.04   2
  -3   5  -5 63787.9 6130.37   3
  -3   5  -7 4607.18 457.628   1
   3  -5  -7 5230.45 453.201   1
  -3  -5   7 4271.81 464.492   1
   3   5   7 4985.06 460.269   1
  -3  -5   7 4095.05 463.704   6
   3   5   7 3734.99 459.398   6
  -3  -5   7 4891.89 466.265   5
   3   5   7 5055.38 465.498   2
  -3   5  -7 5155.28 462.264   4
   3  -5  -7 4877.52 471.604   3
   3  -5  -7 5741.10 491.161   2
  -3   5  -7 4492.08 460.268   3
   3  -5  -9 7688.55 749.339   1
   3   5   9 7086.57 752.202   6
  -3  -5   9 7908.88 759.410   6
  -3  -5   9 8850.17 760.534   5
   3   5   9 8188.15 753.599   2
  -3   5  -9 7747.33 748.362   4
   3  -5  -9 6279.03 754.144   3
  -3   5  -9 8080.80 749.925   3
  -3  -5  11 148.015 32.9159   6
   3   5  11 136.632 27.5401   2
   3  -5 -11 224.407 40.4373   2
  -3  -5  11 152.618 33.7259   5
   3   5  11 117.781 27.5441   6
  -3   5 -11 217.104 30.9284   4
   3  -5 -11 182.929 37.1790   3
  -3   5 -11 163.443 29.3217   3
   3   5  13 533.929 65.9723   6
  -3  -5  13 466.967 70.3123   6
  -3   5 -13 576.467 65.6634   4
   3  -5 -13 530.561 73.4706   3
   3  -5 -13 542.142 70.8155   2
  -3   5 -13 500.749 63.5725   3
  -3  -5  13 569.652 74.4269   5
   3   5  15 23214.1 2010.09   6
  -3   5 -15 20559.6 2007.23   4
   3  -5 -15 22189.1 2021.19   3
  -3   5 -15 20401.9 2007.61   3
   3   5  17 8832.34 866.597   6
  -3  -5  17 9379.27 877.398   6
  -3   5 -17 8710.52 868.010   3
   3   5  17 9484.98 869.894   5
  -3  -5  17 10178.4 883.608   5
   3   5  19 6722.09 611.223   5
  -3  -5  19 7300.12 627.012   5
   3  -5 -19 6398.56 622.966   3
  -3  -5  19 6502.43 618.425   6
   3   5  19 5802.59 606.843   6
   3   5  21 177.806 29.5916   6
  -3  -5  21 160.435 34.4855   6
   3  -5 -21 238.285 43.9161   3
  -3   5 -21 190.980 34.6436   3
   3   5  21 246.448 33.1613   5
   3   5  23 297.661 39.8272   5
  -3  -5  23 289.613 50.5269   5
   3   5  23 247.464 37.8426   6
  -3  -5  23 286.169 45.2490   6
   3  -5 -23 215.564 45.7390   3
  -3   5 -23 334.344 47.0094   3
  -3  -5  25 3196.21 326.221   5
   3   6 -22 70.4182 21.0164   3
  -3  -6 -20 7.70998 10.1233   4
  -3   6  20 4.89321 7.41974   5
   3   6 -20-7.50961 11.3852   2
   3  -6  20 8.37340 10.9941   6
   3   6 -20-7.99554 10.4981   3
  -3  -6 -18 8.88726 15.0741   4
  -3   6  18 5.70864 9.69347   5
   3   6 -18 17.9885 13.6474   2
   3  -6  18-8.92905 6.79395   2
   3  -6  18 7.97852 10.4912   6
   3   6 -18 9.20900 13.9726   3
  -3  -6 -16 295.244 49.2731   4
  -3   6  16 250.938 39.8774   5
   3  -6  16 114.433 37.4596   2
   3   6 -16 302.859 51.7768   2
   3  -6  16 229.081 40.2940   6
   3   6 -16 178.653 42.3700   3
   3  -6  14 218.155 38.1186   6
  -3  -6 -14 199.254 45.2540   4
   3   6 -14 293.079 53.4239   2
   3  -6  14 125.283 36.5494   2
  -3   6  14 276.950 41.8905   4
   3   6 -14 241.907 51.9427   3
   3  -6  12 27.4040 14.4783   6
  -3   6  12 55.7940 23.8183   5
  -3  -6 -12 24.0063 16.4067   4
   3   6 -12 71.0219 30.7921   2
  -3   6  12 57.5012 18.6371   4
   3   6 -12 84.0351 35.5034   3
  -3  -6 -10 217.020 36.4677   5
   3  -6  10 127.861 36.8764   2
   3   6 -10 189.023 50.0252   2
  -3   6  10 187.384 34.2652   4
   3  -6  10 206.361 36.7322   6
  -3   6  10 256.160 48.8146   5
  -3  -6 -10 111.208 35.7933   4
  -3  -6  -8 79.9896 22.1947   5
   3  -6   8 55.3861 27.7891   2
   3   6  -8 149.652 36.6508   2
  -3   6   8 106.554 37.3122   5
  -3   6   8 90.1606 21.9501   4
   3  -6   8 90.3240 23.2115   6
   3  -6   6 384.543 49.9622   6
  -3  -6  -6 321.152 49.9598   5
   3  -6   6 199.554 50.0167   2
   3   6  -6 286.746 56.7232   2
  -3  -6  -6 281.667 57.6086   4
  -3   6   6 489.205 76.4633   5
  -3   6   6 343.070 49.2347   4
   3  -6   6 281.874 36.8464   1
  -3  -6  -4 63.1141 21.9965   5
   3   6  -4 61.5856 24.9853   2
   3  -6   4 13.3617 18.0752   2
  -3   6   4 68.4553 34.5950   5
  -3   6   4 52.2428 19.2614   4
   3  -6   4 13.4844 13.2553   6
   3  -6   2 123.872 25.6697   6
  -3  -6  -2 101.289 26.2996   5
   3   6  -2 114.631 29.4609   2
   3  -6   2 137.072 37.3697   2
  -3  -6  -2 34.2443 18.9382   4
  -3   6   2 65.3742 33.7354   5
  -3   6   2 77.4225 21.8438   4
  -3  -6  -2 46.6321 17.6262   1
   3   6   0 567.825 73.1557   6
  -3  -6   0 528.437 72.5062   5
   3  -6   0 645.456 95.9568   2
   3   6   0 489.291 69.2494   2
  -3  -6   0 459.876 67.9141   4
  -3   6   0 514.147 81.9749   5
  -3   6   0 631.225 73.7452   4
  -3  -6   0 388.377 61.4448   1
  -3  -6   2 60.7000 20.7910   4
   3   6   2 66.8102 21.8625   2
  -3   6  -2 76.3799 21.6471   4
   3  -6  -2 124.623 28.1917   3
   3   6   2 115.034 27.6509   6
   3   6   4 22.2705 16.3093   2
  -3   6  -4 34.0517 16.7085   3
   3  -6  -4 26.1210 16.5542   3
  -3   6  -4 47.0309 17.2622   4
   3   6   4 23.2400 14.8181   6
  -3  -6   4 61.8947 19.7735   5
   3   6   6 383.556 47.3105   6
  -3  -6   6 342.299 46.9846   5
  -3   6  -6 232.590 38.1752   3
   3   6   6 275.055 45.2277   2
  -3   6  -6 242.421 38.8312   4
  -3  -6   8 69.8677 20.6940   6
   3   6   8 62.5570 20.8801   2
   3  -6  -8 74.6345 30.5992   2
  -3  -6   8 101.745 23.0843   5
   3   6   8 104.354 22.0745   6
  -3   6  -8 96.3775 21.2983   4
   3  -6  -8 41.9643 18.1844   3
  -3   6  -8 43.5694 16.9104   3
  -3  -6  10 119.780 29.5141   6
   3  -6 -10 210.541 44.1061   2
  -3   6 -10 169.193 26.8609   4
   3  -6 -10 188.634 34.1681   3
  -3   6 -10 106.395 22.3308   3
   3   6  10 110.236 25.7983   6
  -3  -6  10 165.317 31.5244   5
  -3  -6  12 35.6764 15.5311   6
  -3   6 -12 42.8702 15.6535   4
   3  -6 -12 47.2416 17.9274   3
  -3   6 -12 84.7135 16.6223   3
   3   6  12 84.8741 19.3895   6
  -3  -6  12 50.9932 19.2828   5
  -3  -6  14 158.009 31.7637   6
   3  -6 -14 134.402 30.3704   3
  -3   6 -14 206.984 28.8799   3
  -3  -6  14 224.472 37.9445   5
   3   6  14 132.648 26.4766   6
   3   6  16 176.953 28.7771   6
  -3  -6  16 194.894 33.6758   6
   3   6  16 174.707 30.3080   5
  -3  -6  16 251.676 40.6709   5
   3  -6 -16 134.753 31.3033   3
  -3   6 -16 205.769 28.9638   3
   3   6  18 11.3322 7.58675   6
   3   6  18 4.67950 8.69815   5
   3  -6 -18 7.62670 8.18597   3
  -3   6 -18-4.17721 6.34631   3
   3   6  20 3.57995 4.72223   6
  -3  -6  20 6.64127 10.0780   6
   3  -6 -20 7.73870 8.30785   3
  -3  -6  20 8.79037 9.43360   5
  -3   6 -20 4.48574 4.83021   3
  -3  -6  22 135.515 32.3983   5
   3  -7  17 4117.65 452.294   6
  -3   7  17 5207.05 454.467   5
  -3   7  15 13328.4 1082.60   5
  -3  -7 -15 9753.33 1087.21   4
   3   7 -15 14066.7 1102.12   2
  -3   7  15 10505.6 1080.04   4
   3  -7  15 10243.7 1083.12   2
   3  -7  13 26.8597 17.0695   2
   3   7 -13 64.1697 27.7858   2
  -3   7  13 32.2377 13.4994   4
   3  -7  13 35.8531 14.8389   6
  -3  -7 -13 52.9821 21.6010   4
  -3   7  13 68.4130 21.9041   5
   3  -7  11 109.602 29.0588   2
   3   7 -11 82.5683 30.2703   2
  -3   7  11 42.7267 16.1239   4
   3  -7  11 79.4123 21.2897   6
  -3  -7 -11 64.0938 23.8828   4
   3  -7   9 2769.26 293.651   6
  -3  -7  -9 3123.64 296.401   5
   3   7  -9 3193.06 317.705   2
  -3  -7  -9 2961.01 306.833   4
  -3   7   9 2610.98 291.194   4
   3  -7   9 2699.48 307.445   2
   3  -7   7 1573.79 177.872   6
  -3  -7  -7 1559.74 177.404   5
  -3  -7  -7 1922.39 189.765   4
  -3   7   7 1472.97 174.334   4
   3  -7   7 1664.17 196.260   2
   3  -7   5 22941.7 2389.83   6
  -3  -7  -5 25501.6 2392.69   5
   3   7  -5 28300.4 2405.29   2
  -3  -7  -5 25213.5 2398.78   4
  -3   7   5 23733.3 2388.50   4
   3  -7   5 23316.2 2414.45   2
  -3  -7  -3 133.737 32.6640   4
  -3   7   3 226.905 51.9544   5
   3  -7   3 122.058 46.9692   2
   3   7  -3 207.876 38.9367   2
  -3  -7  -3 202.397 35.1592   5
   3  -7   3 180.984 33.0190   6
  -3  -7  -1 499.537 67.0367   5
   3   7  -1 391.460 64.4458   2
  -3  -7  -1 508.167 69.4583   4
  -3   7   1 599.023 69.9447   4
   3   7  -1 592.897 72.3672   6
  -3  -7   1 634.358 67.8166   5
   3  -7  -1 336.683 80.7591   2
   3   7   1 425.908 61.4075   2
  -3   7  -1 533.530 64.7317   4
   3   7   1 416.182 63.2235   6
  -3   7  -1 423.185 62.0951   3
   3   7   3 240.512 37.1959   6
  -3  -7   3 141.268 30.2374   5
  -3   7  -3 169.159 31.5826   4
  -3   7  -3 188.908 32.7553   3
   3  -7  -3 146.804 49.2584   2
   3   7   3 201.793 33.9177   2
   3   7   5 24331.4 2263.02   6
  -3  -7   5 27573.2 2267.18   5
   3   7   5 24013.8 2264.03   2
  -3   7  -5 22432.4 2260.14   4
   3  -7  -5 23585.9 2266.85   3
   3  -7  -5 22402.8 2290.98   2
  -3   7  -5 24186.6 2260.35   3
   3   7   7 1543.42 159.421   6
  -3   7  -7 1427.73 156.817   4
   3  -7  -7 1561.76 164.039   3
   3  -7  -7 1918.00 191.608   2
  -3   7  -7 1503.56 156.708   3
   3   7   9 2569.74 254.822   6
  -3   7  -9 2805.01 255.167   4
   3  -7  -9 2614.20 261.290   3
  -3   7  -9 2304.84 251.632   3
  -3  -7   9 2745.39 260.746   5
  -3  -7  11 88.3968 21.6448   6
   3  -7 -11 40.2932 16.2329   3
  -3   7 -11 90.7809 18.0204   3
  -3  -7  11 77.9112 22.1843   5
   3   7  11 83.6472 18.1432   6
  -3  -7  13 24.2091 13.4093   6
   3  -7 -13 26.2566 12.6484   3
  -3   7 -13 41.0820 11.8182   3
   3   7  13 30.4856 11.4595   6
  -3  -7  13 66.0368 18.3615   5
   3   7  15 8444.40 909.742   6
  -3  -7  15 10247.2 918.505   6
  -3  -7  17 4489.10 400.016   5
   3  -7 -17 3721.64 394.502   3
  -3   8  12 101.692 25.7935   5
  -3  -8 -10 104.694 31.4812   4
  -3   8  10 188.830 38.2207   5
   3   8  -8 225.638 44.4854   2
  -3  -8  -8 122.021 31.9746   4
  -3  -8  -6 82.6439 25.3870   4
   3   8  -6 123.128 32.4546   2
   3  -8   6 110.671 38.0128   2
  -3  -8  -6 157.493 28.5714   5
  -3   8   6 108.780 22.9443   4
   3   8  -4 31.6107 16.2651   2
   3  -8   4 80.2974 32.4122   2
  -3  -8  -4 33.8668 14.0156   5
   3   8  -4 39.9682 14.7426   6
  -3   8   4 42.9407 14.5611   4
   3   8  -2 33.7047 14.8968   2
   3  -8   2 52.3881 32.6220   2
  -3  -8  -2 39.5438 14.6541   5
  -3   8   2 40.1405 15.4844   4
  -3   8   0 389.864 48.6612   4
   3   8   0 296.837 46.5561   2
   3  -8   0 292.727 71.2383   2
  -3  -8   0 309.415 47.5346   5
   3   8   0 353.547 48.5873   6
   3   8   2 40.7333 14.2327   6
  -3   8  -2 27.8968 12.2925   4
  -3   8  -2 28.3577 12.4849   3
   3  -8  -2 61.7721 28.8111   2
   3   8   2 17.4852 11.1863   2
  -3   8  -4 34.4193 12.2381   3
  -3  -8   4 61.4692 16.7322   5
   3   8   4 10.7807 8.81158   6
  -3   8  -4 42.0611 13.0261   4
  -3  -8   6 122.081 24.2207   5
   3   8   6 67.8885 18.2889   6
  -3   8  -6 115.811 20.4689   3
  -3  -8   8 176.459 29.0228   5
   3   8   8 148.804 24.7253   6
  -3   8  -8 142.832 23.5698   3
   3  -8 -10 126.828 25.1771   3
  -3  -8  10 107.191 23.6056   5
  -3  -8  12 29.9538 13.9039   5
   4   0   0 265418. 27119.6   1
  -4   0   0 297996. 27129.0   1
   4   0   0 304007. 27098.7   6
  -4   0   0 300643. 27112.7   5
  -4   0   0 314249. 27114.1   4
   4   0   0 264462. 27106.4   3
   4   0   0 287083. 27113.5   2
   4   0  -2 5008.85 505.036   1
  -4   0  -2 5405.16 511.845   1
  -4   0   2 5354.88 515.753   1
   4   0   2 4990.41 502.262   1
   4   0   2 5190.65 502.737   1
  -4   0  -2 4900.49 499.224   1
   4   0   2 4961.33 479.833   6
   4   0  -2 5305.83 479.985   6
  -4   0   2 4879.85 494.899   5
  -4   0  -2 5023.37 491.408   5
  -4   0  -2 4764.41 494.945   4
  -4   0   2 5906.83 496.689   4
   4   0  -2 4600.34 490.733   3
   4   0   2 4130.62 483.912   3
   4   0   2 4779.37 492.409   2
  -4   0  -4 16452.5 1522.44   1
   4   0  -4 17146.1 1527.52   1
  -4   0   4 15303.7 1523.67   1
  -4   0   4 16256.0 1518.62   1
  -4   0  -4 16596.3 1510.86   1
   4   0   4 15747.2 1491.94   6
  -4   0   4 18481.0 1515.08   5
  -4   0  -4 16847.1 1499.29   5
   4   0  -4 17375.8 1511.59   2
  -4   0  -4 17284.1 1503.29   4
  -4   0   4 11932.8 1499.93   4
   4   0  -4 15091.7 1506.38   3
   4   0   4 15566.6 1502.83   2
  -4   0  -4 14668.7 1493.89   3
  -4   0  -6 866.049 117.039   1
   4   0  -6 688.692 104.751   1
   4   0   6 900.592 111.099   1
  -4   0   6 983.293 118.525   1
  -4   0  -6 722.872 102.212   1
  -4   0   6 942.183 123.789   1
   4   0   6 630.205 107.182   1
   4   0   6 763.521 93.6657   6
   4   0  -6 720.629 91.1092   6
  -4   0   6 873.550 108.947   5
  -4   0  -6 830.401 95.1747   5
   4   0  -6 969.877 111.733   2
  -4   0   6 954.903 107.923   4
   4   0  -6 742.209 104.432   3
  -4   0  -6 831.407 93.5373   3
  -4   0   8 1616.67 236.499   1
  -4   0  -8 2283.44 245.675   1
   4   0  -8 2384.59 251.908   1
   4   0  -8 2114.56 232.107   1
   4   0   8 2355.76 238.008   1
   4   0   8 1739.97 233.790   1
  -4   0   8 2788.26 251.434   1
  -4   0  -8 2249.56 231.171   1
   4   0   8 2117.79 223.361   6
  -4   0   8 2258.31 235.785   5
  -4   0  -8 1904.81 217.957   5
   4   0  -8 2106.86 235.558   2
  -4   0   8 2379.52 230.307   4
  -4   0  -8 2327.92 228.227   4
   4   0  -8 1917.62 230.740   3
  -4   0  -8 2346.55 218.812   3
   4   0   8 1907.80 223.708   2
  -4   0 -10 135340. 12850.3   1
  -4   0  10 133818. 12852.8   1
   4   0 -10 132277. 12855.2   1
   4   0 -10 136511. 12840.1   1
   4   0  10 121782. 12840.6   1
  -4   0  10 141390. 12855.5   1
  -4   0 -10 144546. 12839.7   1
   4   0  10 127719. 12845.9   1
  -4   0  10 132301. 12825.5   6
  -4   0  10 135357. 12845.7   5
  -4   0 -10 149507. 12828.0   5
   4   0 -10 156552. 12852.8   2
  -4   0  10 135582. 12835.7   4
  -4   0 -10 149413. 12837.6   4
   4   0 -10 128214. 12842.6   3
   4   0  10 140003. 12835.8   2
  -4   0  12 19734.8 1890.41   1
   4   0 -12 17733.4 1893.06   1
   4   0 -12 19664.5 1876.87   1
   4   0  12 17374.7 1878.29   1
  -4   0 -12 19148.8 1887.87   1
  -4   0 -12 21627.7 1880.05   1
  -4   0  12 20086.3 1893.76   1
   4   0  12 17748.5 1882.07   1
  -4   0  12 18608.3 1865.71   6
   4   0  12 19691.3 1880.67   6
  -4   0  12 25124.5 1898.56   5
   4   0 -12 20847.5 1890.41   2
  -4   0 -12 22084.8 1878.08   4
   4   0 -12 18810.3 1884.62   3
   4   0  12 21765.4 1876.25   2
  -4   0  14 18909.7 1770.22   1
   4   0 -14 17544.8 1775.96   1
  -4   0 -14 18887.3 1770.35   1
  -4   0 -14 19191.8 1760.57   1
  -4   0  14 15264.2 1767.57   1
   4   0  14 17093.5 1764.24   1
   4   0  14 14157.2 1756.70   6
  -4   0  14 19581.0 1774.69   5
   4   0  14 19372.2 1746.57   5
   4   0 -14 17051.1 1767.55   2
  -4   0 -14 20849.2 1763.24   4
  -4   0  14 17174.6 1757.63   4
   4   0 -14 20874.4 1776.60   3
  -4   0 -14 24068.3 1776.84   3
   4   0  14 20657.4 1758.12   2
   4   0  16 515.622 74.6155   1
   4   0 -16 330.956 62.7047   1
  -4   0  16 408.499 72.2832   1
  -4   0 -16 329.106 71.9285   1
  -4   0  16 565.314 78.3463   1
  -4   0 -16 594.466 73.1656   1
   4   0 -16 553.900 86.5480   1
   4   0  16 495.352 73.3860   1
  -4   0  16 450.989 61.4687   6
   4   0  16 189.500 60.2990   6
   4   0  16 589.814 61.8471   5
   4   0  16 459.868 64.3684   2
  -4   0  16 636.196 82.8949   5
  -4   0  16 631.704 74.4158   4
  -4   0 -16 615.260 86.5513   3
   4   0 -18 177.870 39.8756   1
  -4   0 -18 242.060 55.2394   1
   4   0  18 245.993 47.2651   1
  -4   0  18 251.822 40.1825   6
   4   0  18 155.994 40.7850   6
   4   0 -18 210.253 46.5653   2
   4   0  18 231.884 39.7040   2
  -4   0  18 200.410 44.5881   1
   4   0  18 241.287 50.7707   1
   4   0 -18 340.522 63.0872   1
  -4   0 -18 314.136 48.0129   1
  -4   0  18 180.636 44.2008   5
   4   0  18 231.651 37.7634   5
  -4   0 -18 255.810 45.8727   4
  -4   0 -18 184.925 51.3515   3
   4   0 -18 284.676 58.9937   3
  -4   0  20 22211.3 1979.90   1
   4   0 -20 21102.6 1996.34   1
  -4   0  20 23694.2 1970.85   6
   4   0  20 21162.2 1969.14   6
   4   0  20 15760.9 1958.34   5
  -4   0  20 23763.4 1983.13   5
  -4   0 -20 24641.5 1986.23   4
   4   0 -20 22115.9 1976.22   2
   4   0 -20 21307.7 1993.26   3
  -4   0  20 20680.3 1971.17   4
  -4   0 -20 18692.4 1986.73   3
   4   0  20 21395.1 1964.28   2
   4   0  22 15456.6 1441.37   6
  -4   0  22 21700.5 1463.38   5
  -4   0 -22 15232.8 1457.10   4
   4   0 -22 17615.7 1449.98   2
  -4   0  22 10857.5 1441.57   4
   4   0 -22 12989.6 1461.65   3
  -4   0 -22 15739.1 1462.94   3
   4   0  22 15035.9 1440.61   2
  -4   0  24 8008.45 630.851   5
  -4   0 -24 5181.24 626.940   4
   4   0 -24 7174.79 623.738   2
   4   0 -24 5853.94 638.660   3
  -4   0 -24 5756.62 630.727   3
   4   0  24 6326.21 616.355   6
  -4   0  26 322.978 45.1106   5
  -4   0 -26 229.821 43.8877   4
   4   0 -26 158.855 43.9967   3
   4   0  26 231.551 35.2154   6
  -4   0 -28 509.202 63.5466   4
  -4   0  28 478.811 58.8530   5
  -4   0 -28 325.937 59.1766   3
   4   0 -28 396.730 65.0519   3
  -4   0 -30 2213.76 228.307   3
  -4   1  27 5.44781 7.19494   5
  -4  -1 -27 15.6220 10.2844   4
  -4  -1 -27 23.0866 11.6920   3
   4   1 -27 9.47171 16.0721   3
   4  -1  27 4.31310 7.35204   6
   4   1 -25 20.4636 12.7103   2
   4  -1  25 14.0926 8.03484   6
  -4   1  25 6.15641 8.15441   5
  -4  -1 -25 9.40646 7.21141   4
  -4   1  25 8.85465 13.4663   4
  -4  -1 -25 8.33894 12.6873   3
   4   1 -25 11.3965 15.0005   3
   4   1 -23 30.3704 15.3725   2
   4  -1  23 15.1990 11.7133   2
   4  -1  23 10.2657 9.76225   6
  -4   1  23 28.4954 14.4420   5
  -4  -1 -23 33.5591 19.0769   4
  -4   1  23 9.99906 13.2967   4
  -4  -1 -23 44.7533 21.5577   3
   4   1 -23 40.8957 25.3973   3
   4  -1  21 35.4135 15.7155   6
  -4  -1 -21 25.8348 19.7548   4
   4   1 -21-15.6319 16.9581   3
   4   1 -21 42.8153 18.5424   2
   4  -1  21 14.4670 14.7389   2
   4   1 -19 214.149 38.7372   1
   4  -1  19 296.024 45.7744   1
   4  -1  19 175.826 33.6618   6
   4   1 -19 128.954 34.5955   2
   4  -1  19 126.797 32.0543   2
  -4  -1 -19 193.654 36.0873   1
  -4   1  19 160.378 36.2629   5
  -4   1  19 195.118 41.3521   4
  -4  -1 -19 186.042 43.2996   3
   4   1 -19 283.993 61.8022   3
   4   1 -17 128.577 27.8426   1
  -4  -1 -17 27.7010 23.6386   1
   4  -1  17 90.8037 27.9483   1
  -4   1  17 100.220 21.5334   6
   4  -1  17 148.813 31.6068   6
   4   1 -17 67.4210 31.4390   2
  -4   1  17 72.1386 26.0481   1
   4  -1  17 145.059 38.2244   1
   4   1 -17 31.6616 28.9451   1
  -4  -1 -17 89.8343 25.5807   1
  -4   1  17 157.233 35.4140   5
  -4  -1 -17 191.679 40.0254   4
  -4   1  17 146.328 35.3217   4
  -4  -1 -17 85.4802 31.2189   3
   4   1 -17 147.223 44.3017   3
   4  -1  15 54.9086 20.5512   1
  -4  -1 -15 78.9094 30.5243   1
   4   1 -15 59.3389 21.1740   1
  -4   1  15 63.3219 15.1243   6
   4   1 -15 73.4667 28.5066   2
  -4   1  15 100.429 29.1314   1
   4   1 -15 75.7742 34.9989   1
   4  -1  15 46.3356 22.3603   1
  -4  -1 -15 44.8461 20.5568   1
  -4   1  15 134.074 34.4220   5
   4  -1  15 40.4154 12.6335   5
  -4  -1 -15 72.9846 26.9151   4
   4   1 -15 105.345 36.5860   3
  -4  -1 -15 53.7546 27.6352   3
   4   1 -13 7.56616 11.6207   1
   4  -1  13 17.8862 13.6849   1
  -4  -1 -13 12.9675 14.0249   1
  -4  -1 -13 31.3109 15.8081   1
  -4   1  13 26.3134 22.3764   1
   4   1 -13-15.0001 19.7806   1
   4  -1  13 22.9507 17.4954   1
   4  -1  13 45.2069 22.7407   6
  -4   1  13 18.1943 9.38149   6
  -4  -1 -13 49.6785 15.7218   5
   4   1 -13 25.3872 25.5235   2
   4  -1  13 8.42237 14.3962   2
   4  -1  13 19.9870 7.56827   5
  -4   1  13 11.3073 17.2422   5
  -4   1  13 9.40445 12.4868   4
  -4  -1 -13 19.7083 16.8052   4
  -4  -1 -13-14.0947 10.8452   3
   4   1 -13 13.0081 17.1789   3
   4   1 -11 279.581 45.6228   1
   4  -1  11 234.460 45.9144   1
  -4  -1 -11 161.694 46.1634   1
  -4   1  11 211.363 46.1577   1
  -4  -1 -11 268.892 44.8987   1
   4   1 -11 119.798 45.9605   1
  -4   1  11 200.743 51.2280   1
   4  -1  11 217.255 53.8213   6
   4  -1  11 271.126 35.5050   5
  -4  -1 -11 269.479 41.3291   5
   4  -1  11 347.855 50.9194   2
   4   1 -11 200.838 52.3344   2
  -4   1  11 272.841 49.1322   5
  -4   1  11 305.452 49.3642   4
  -4  -1 -11 285.314 47.6413   4
  -4  -1 -11 199.523 51.1222   3
   4   1 -11 190.950 45.7009   3
  -4  -1  -9 267.578 61.8496   1
   4   1  -9 280.502 52.7649   1
  -4   1   9 436.806 69.5510   1
   4  -1   9 255.848 57.8545   1
  -4  -1  -9 354.367 56.1321   1
   4   1  -9 290.268 64.6122   1
  -4   1   9 219.738 52.1297   1
   4  -1   9 317.788 68.6797   6
   4  -1   9 404.321 45.6793   5
   4  -1   9 327.279 54.7019   2
   4   1  -9 420.986 66.6163   2
  -4  -1  -9 409.976 58.3745   4
  -4   1   9 495.751 66.3947   4
  -4  -1  -9 359.252 54.1260   3
   4   1  -9 285.044 56.3440   3
   4  -1   7 396.326 70.5978   1
  -4   1   7 540.129 77.2266   1
   4   1  -7 356.462 77.5330   1
  -4   1   7 504.316 76.9758   1
   4  -1   7 198.790 62.1162   6
  -4  -1  -7 321.203 54.5049   5
   4  -1   7 327.208 57.9473   2
   4   1  -7 489.857 73.4823   2
  -4   1   7 486.894 64.9861   5
  -4  -1  -7 282.631 54.0726   4
  -4  -1  -7 470.370 50.7958   3
   4  -1   7 381.170 62.7461   1
   4   1  -7 423.867 63.5418   1
   4  -1   5 338.372 63.3840   1
   4   1  -5 425.463 68.9193   1
  -4   1   5 470.854 76.9954   1
  -4  -1  -5 505.832 82.6302   1
   4   1  -5 489.289 86.8822   1
  -4  -1  -5 462.507 70.1095   1
   4  -1   5 536.368 80.7628   1
  -4   1   5 504.643 78.9301   1
   4  -1   5 411.950 80.1388   6
   4   1  -5 566.853 70.3611   6
  -4  -1  -5 319.566 59.9416   5
   4   1  -5 430.070 70.0407   2
  -4   1   5 663.465 76.7976   4
  -4   1   5 421.425 68.4933   5
  -4  -1  -5 404.115 64.7635   4
  -4  -1  -5 410.433 56.2831   3
   4  -1   5 472.232 65.6092   2
  -4  -1  -5 431.406 52.6764   3
   4   1  -5 456.529 66.9844   3
   4  -1   3 95.4863 28.9431   1
   4   1  -3 92.7785 28.1836   1
   4  -1   3 115.736 36.0100   6
  -4  -1  -3 55.4597 22.4378   5
  -4   1   3 86.9811 26.5635   5
   4   1  -3 92.0718 27.2674   6
   4  -1   3 38.8712 25.3061   1
   4   1  -3 45.0660 24.0886   1
  -4  -1  -3 89.6458 34.8698   1
  -4   1   3 92.8805 32.7586   1
  -4   1   3 68.6734 30.4743   1
  -4  -1  -3 85.4527 26.7801   1
   4   1  -3 53.8554 25.7207   2
   4  -1   3 136.298 29.9246   2
  -4   1   3 114.318 30.5021   4
  -4  -1  -3 117.243 27.6341   4
   4   1  -3 55.6522 22.3036   3
  -4  -1  -3 71.8881 19.7885   3
  -4  -1  -3 53.7978 16.0772   3
  -4  -1  -1 247.459 46.4680   3
  -4   1   1 532.278 65.7154   5
  -4  -1  -1 360.818 59.8474   5
   4   1  -1 319.617 55.9856   6
  -4  -1  -1 445.848 66.1280   1
   4   1  -1 403.295 64.2729   1
  -4   1   1 543.869 71.9482   1
   4   1  -1 418.866 69.2714   1
  -4  -1  -1 396.823 72.1351   1
   4  -1   1 430.053 69.1996   1
  -4   1   1 430.680 70.5599   1
   4   1  -1 378.774 61.8170   2
   4  -1   1 383.374 60.8148   2
  -4   1   1 452.220 64.9527   4
   4  -1   1 371.523 60.0611   3
   4   1  -1 365.122 52.9793   3
  -4  -1  -1 230.028 50.4951   4
   4  -1   1 472.880 68.9049   1
  -4  -1   1 363.606 63.6439   1
  -4   1  -1 378.293 69.3075   1
  -4  -1   1 360.535 72.3662   1
   4  -1  -1 434.434 69.6309   1
   4   1   1 353.914 60.6098   1
  -4   1  -1 266.072 57.9667   1
   4  -1  -1 621.138 63.8073   6
   4   1   1 351.890 55.5410   6
  -4   1  -1 362.777 55.4909   5
   4  -1  -1 329.674 60.3741   2
   4   1   1 369.454 61.6816   2
  -4   1  -1 541.559 69.7620   4
  -4  -1   1 385.756 59.6711   4
   4  -1  -1 432.164 65.0763   3
   4   1   1 339.784 49.0696   3
   4  -1  -1 350.474 64.0854   1
   4   1   1 375.601 66.9997   1
   4  -1  -3 61.8039 13.6814   6
   4  -1  -3 85.5353 19.3905   6
  -4  -1   3 170.593 36.2414   5
   4   1   3 83.9947 22.7859   6
  -4   1  -3 47.8887 17.8288   5
   4   1   3 34.5329 22.5161   1
   4  -1  -3 87.0581 34.7191   1
  -4   1  -3 79.7161 32.6239   1
  -4  -1   3 75.8795 26.3328   1
  -4   1  -3 98.5595 28.4271   1
  -4  -1   3 66.9919 29.2566   1
   4  -1  -3 65.5007 23.5214   2
   4   1   3 87.7983 25.5273   2
   4  -1  -3 68.6960 28.3430   3
  -4  -1   3 80.4092 21.9093   4
   4  -1  -3 125.563 33.1393   1
   4   1   3 12.6261 18.0278   1
   4   1   5 508.206 77.1172   1
   4  -1  -5 659.877 83.8770   1
  -4   1  -5 563.328 81.9892   1
  -4   1  -5 462.525 70.8240   1
   4  -1  -5 528.838 81.1110   1
   4   1   5 427.254 71.3541   1
   4   1   5 426.816 61.6636   6
   4  -1  -5 448.404 47.1233   6
   4  -1  -5 449.207 49.3619   6
  -4  -1   5 433.770 70.8773   5
  -4   1  -5 473.685 58.9361   5
   4  -1  -5 423.001 67.8620   2
   4   1   5 414.264 67.7694   2
  -4  -1   5 494.052 63.7002   4
  -4   1  -5 440.801 65.4320   4
  -4   1  -5 407.859 63.2808   3
   4  -1  -5 599.185 80.2848   3
  -4   1  -7 327.387 59.5304   1
   4   1   7 413.200 69.3349   1
   4  -1  -7 480.455 77.4812   1
  -4  -1   7 426.652 70.8653   1
  -4  -1   7 385.723 79.5803   1
   4   1   7 471.775 60.7908   6
  -4  -1   7 454.617 67.7773   5
  -4   1  -7 364.853 49.7999   5
   4   1   7 391.101 60.9015   2
  -4  -1   7 445.275 59.7251   4
  -4   1  -7 470.981 64.4482   4
   4  -1  -7 408.410 67.3599   3
  -4   1  -7 532.729 62.6153   3
  -4   1  -7 359.536 68.5592   1
   4  -1  -7 371.966 68.0471   1
   4  -1  -9 374.975 57.3897   1
  -4   1  -9 372.090 61.1586   1
   4   1   9 223.738 51.9297   1
  -4   1  -9 320.583 53.7117   1
  -4  -1   9 314.861 60.6455   1
   4  -1  -9 313.296 60.7060   1
  -4  -1   9 362.897 69.3225   1
  -4  -1   9 317.778 49.5676   6
   4   1   9 376.518 50.1166   6
   4  -1  -9 270.309 35.1516   6
  -4  -1   9 325.988 57.6045   5
  -4   1  -9 388.536 42.3866   5
   4   1   9 373.360 53.7013   2
   4  -1  -9 412.386 62.7809   2
  -4   1  -9 413.922 55.1080   4
  -4  -1   9 310.555 48.8289   4
  -4   1  -9 357.006 49.1434   3
   4  -1  -9 187.154 49.0540   3
   4  -1 -11 199.296 26.1876   6
   4   1  11 137.549 31.9887   6
  -4  -1  11 189.718 36.5600   6
  -4  -1  11 256.773 48.6072   5
   4   1  11 202.286 46.0002   1
  -4  -1  11 207.387 49.9520   1
  -4  -1  11 233.740 55.2730   1
  -4   1 -11 272.740 46.7667   1
   4  -1 -11 229.058 45.7273   2
  -4  -1  11 230.579 38.9921   4
  -4   1 -11 231.994 38.4061   4
  -4   1 -11 196.959 35.3572   3
   4  -1 -11 170.579 38.3127   3
  -4   1 -13 31.7078 21.3061   1
   4  -1 -13 25.8116 16.1210   1
   4   1  13 21.7798 16.6504   1
  -4  -1  13 13.5268 14.6613   1
  -4  -1  13 23.5578 21.9762   1
   4  -1 -13 12.3591 23.0484   1
   4   1  13 19.8125 13.1853   1
  -4   1 -13 18.4443 12.3004   1
   4   1  13 35.0243 16.0755   6
  -4  -1  13 6.96394 9.39702   6
   4   1  13 24.9044 14.3230   2
   4  -1 -13 11.6561 12.6817   2
  -4  -1  13 20.5497 11.8110   4
  -4   1 -13 27.9858 13.1700   4
  -4   1 -13 25.8172 14.0063   3
   4   1  15 145.310 34.4810   1
   4  -1 -15 34.9542 21.8906   1
  -4  -1  15 30.0945 18.1539   1
  -4   1 -15 32.4615 17.5943   1
  -4  -1  15 25.6435 22.6435   1
   4  -1 -15 87.2930 31.9881   1
   4   1  15 105.931 28.9769   1
  -4   1 -15 77.3795 27.1884   1
   4   1  15 105.471 27.5287   6
  -4  -1  15 42.0064 17.9469   6
  -4  -1  15 100.016 30.6338   5
   4   1  15 66.4099 19.3787   2
   4  -1 -15 45.1132 27.7714   2
  -4   1 -15 49.2968 18.8127   4
  -4   1 -15 93.8801 24.5578   3
  -4   1 -17 136.555 34.4857   1
  -4  -1  17 117.194 31.4051   1
  -4  -1  17 132.189 35.1404   1
   4  -1 -17 89.3889 31.7832   1
   4   1  17 127.889 31.0312   1
  -4  -1  17 87.1660 24.2624   6
   4   1  17 50.3786 23.6512   6
  -4  -1  17 13.0670 30.9222   5
   4  -1 -17 73.0645 27.6015   2
   4   1  17 90.9471 22.3670   2
   4   1  17 57.1092 18.3469   5
  -4  -1  17 156.277 28.7587   4
  -4   1 -17 110.621 25.8265   4
   4  -1 -17 127.472 33.9622   3
  -4   1 -17 83.2336 29.6949   3
  -4   1 -19 188.530 47.3435   1
  -4  -1  19 220.238 46.9224   1
   4   1  19 252.340 46.2717   1
  -4  -1  19 261.796 42.4298   6
   4   1  19 153.269 38.1274   6
  -4  -1  19 235.585 50.9051   5
   4   1  19 178.369 33.7688   2
   4   1  19 233.653 36.5119   5
  -4  -1  19 177.657 36.8064   4
  -4   1 -19 317.270 44.8197   4
   4  -1 -19 173.941 44.9734   3
  -4  -1  21 17.5442 13.3629   6
   4   1  21-9.27997 14.1292   6
  -4  -1  21 49.2928 26.4514   5
   4  -1 -21 7.90624 10.4628   2
   4   1  21 12.8950 13.8850   5
  -4   1 -21 16.1772 13.7721   4
  -4   1 -21-14.8729 15.9967   3
   4  -1 -21 38.4446 21.7589   3
  -4  -1  23 47.1364 20.3122   6
  -4   1 -23 8.95985 16.7585   4
  -4   1 -23 14.5216 15.6979   3
   4  -1 -23 12.4552 16.4772   3
  -4  -1  23 32.7838 20.3903   5
   4   1  25 6.54522 11.1063   6
  -4   1 -25 9.29424 12.2136   4
  -4  -1  25 9.27941 12.1942   5
   4  -1 -25-11.3382 12.1655   3
  -4   1 -25 12.2734 13.1671   3
  -4  -1  27 7.68535 10.1129   5
   4   1  27 10.3507 7.87559   6
  -4   1 -27-10.0944 10.8422   3
   4  -1 -27 9.74531 10.4688   3
  -4   1 -27 8.35631 8.98369   4
  -4   1 -29 47.6256 16.7626   4
  -4   1 -29 33.1526 17.0675   3
  -4  -2 -26 295.412 46.7746   4
  -4   2  26 257.557 39.0548   5
   4   2 -26 251.818 40.8476   2
  -4   2  26 323.278 49.1724   4
   4  -2  26 291.321 38.9775   6
   4  -2  24 5442.56 527.519   6
   4   2 -24 5225.10 532.943   2
  -4   2  24 5310.91 542.866   4
   4  -2  24 4756.35 534.865   2
   4   2 -22 13756.8 1259.57   2
  -4   2  22 11143.9 1260.73   4
  -4  -2 -22 13213.4 1267.88   3
  -4   2  22 14376.5 1254.81   5
   4  -2  20 16871.9 1551.47   6
  -4   2  20 15908.7 1553.31   5
  -4  -2 -20 16359.2 1566.62   4
   4   2 -20 17086.0 1588.29   3
  -4  -2 -20 17306.7 1567.81   3
  -4   2  20 15098.5 1562.84   4
   4  -2  20 16793.0 1555.66   2
   4  -2  18 671.736 82.4044   6
  -4   2  18 719.307 88.5356   5
  -4  -2 -18 561.963 93.8448   3
   4  -2  18 567.641 82.5120   2
   4   2 -18 787.944 116.577   3
  -4  -2 -18 566.501 93.9961   4
   4   2 -18 623.875 90.5946   2
   4   2 -16 768.781 91.7736   1
   4  -2  16 843.776 99.3395   6
  -4   2  16 601.433 96.5302   5
   4   2 -16 690.673 105.134   2
  -4  -2 -16 741.649 107.540   4
  -4  -2 -16 926.046 112.979   3
  -4   2  16 885.030 106.332   4
   4  -2  16 896.748 100.904   2
   4   2 -16 698.497 119.295   3
   4   2 -14 9409.47 1208.60   1
   4   2 -14 11949.7 1186.68   1
   4  -2  14 14451.1 1197.82   1
  -4  -2 -14 12280.9 1208.52   1
  -4  -2 -14 14092.6 1190.84   1
   4  -2  14 10750.4 1198.37   1
   4  -2  14 14488.5 1202.71   6
  -4   2  14 8531.79 1190.89   5
  -4  -2 -14 13192.0 1211.61   4
   4   2 -14 13678.5 1224.71   3
  -4   2  14 13809.5 1202.27   4
  -4  -2 -14 12702.2 1209.72   3
   4  -2  14 14434.6 1201.63   2
  -4  -2 -12 11448.1 1084.46   1
   4   2 -12 9303.51 1085.53   1
  -4   2  12 11218.4 1069.40   1
   4   2 -12 11511.0 1062.73   1
   4  -2  12 11052.4 1067.88   1
  -4   2  12 7211.75 1065.60   1
  -4  -2 -12 13536.0 1067.68   1
   4  -2  12 10418.7 1075.90   1
   4  -2  12 11995.3 1079.36   6
  -4  -2 -12 9874.07 1062.16   5
   4   2 -12 11539.2 1090.20   2
  -4  -2 -12 12474.1 1084.49   4
   4   2 -12 12805.4 1090.12   3
  -4  -2 -12 9507.09 1074.91   3
  -4   2  12 12037.3 1075.77   4
   4  -2  12 13695.0 1076.51   2
  -4  -2 -10 84825.4 7492.88   1
  -4   2  10 81134.0 7475.18   1
   4   2 -10 89495.6 7500.70   1
   4   2 -10 80713.3 7467.23   1
   4  -2  10 80122.7 7470.94   1
  -4   2  10 79896.7 7483.58   1
  -4  -2 -10 84205.8 7468.59   1
   4  -2  10 77893.1 7482.98   1
   4  -2  10 85197.6 7483.97   6
  -4   2  10 87814.3 7481.40   5
  -4  -2 -10 87649.7 7468.90   5
   4   2 -10 89783.1 7493.96   2
  -4  -2 -10 88415.7 7483.44   4
   4   2 -10 86870.8 7481.56   3
  -4  -2 -10 61004.2 7467.33   3
  -4  -2 -10 69163.5 7453.16   3
   4  -2  10 87790.2 7476.81   2
  -4  -2  -8 2781.18 304.628   1
  -4   2   8 2834.41 291.053   1
   4   2  -8 3143.80 286.067   1
   4  -2   8 3332.15 290.738   1
   4  -2   8 2763.33 300.181   1
  -4   2   8 3385.64 303.155   1
  -4  -2  -8 3174.40 286.071   1
   4  -2   8 2729.60 294.742   6
  -4   2   8 2911.82 291.575   5
  -4  -2  -8 3186.77 287.864   5
   4   2  -8 3352.08 307.474   2
  -4  -2  -8 3119.00 295.951   4
  -4  -2  -8 2048.79 264.625   3
  -4  -2  -8 2590.77 273.180   3
   4   2  -8 2811.68 287.743   3
  -4   2   8 2856.48 288.904   4
   4  -2   8 2837.09 290.562   2
  -4  -2  -6 866.667 125.730   1
   4   2  -6 1017.04 135.487   1
   4   2  -6 946.806 113.443   1
   4  -2   6 1010.34 115.449   1
   4  -2   6 593.321 115.411   1
  -4  -2  -6 804.707 109.064   1
   4  -2   6 995.626 118.043   6
   4  -2   6 979.907 95.7924   5
  -4   2   6 1138.93 116.974   5
  -4  -2  -6 803.775 110.311   5
  -4  -2  -6 1284.46 125.530   4
   4   2  -6 927.632 109.851   3
  -4   2   6 974.582 117.015   4
   4  -2   6 825.142 112.551   2
   4   2  -4 5014.53 437.713   1
  -4  -2  -4 3535.97 423.816   1
   4   2  -4 4567.26 413.342   1
  -4   2   4 4147.66 417.816   1
   4  -2   4 3570.39 406.002   1
  -4   2   4 4883.81 426.595   1
   4  -2   4 3945.70 423.330   1
  -4  -2  -4 3572.88 407.939   1
   4  -2   4 3987.04 405.667   6
   4  -2   4 4720.78 412.909   5
  -4   2   4 4268.58 410.244   5
  -4  -2  -4 4050.70 410.490   5
   4   2  -4 4208.54 419.850   2
  -4   2   4 4240.54 415.449   4
  -4  -2  -4 4569.00 417.534   4
   4   2  -4 3925.01 403.548   3
   4  -2   4 3862.93 409.888   2
   4   2  -2 2088.83 225.511   1
  -4  -2  -2 1936.64 226.420   1
   4   2  -2 1566.82 206.547   1
  -4   2   2 1872.53 219.650   1
   4  -2   2 1927.73 210.980   1
  -4   2   2 1890.40 215.464   1
   4  -2   2 1326.42 211.572   1
  -4  -2  -2 2069.89 213.829   1
   4   2  -2 2275.98 221.332   6
   4  -2   2 2330.45 203.282   6
   4   2  -2 1877.88 215.553   2
  -4   2   2 2114.12 218.530   4
  -4  -2  -2 2132.61 215.484   4
   4  -2   2 2078.53 218.584   3
   4  -2   2 2040.04 211.031   2
   4   2   0 152631. 14560.1   1
  -4   2   0 153764. 14556.1   1
  -4  -2   0 169501. 14572.7   1
   4  -2   0 161188. 14549.7   1
   4  -2   0 161564. 14561.7   1
   4   2   0 156129. 14549.4   1
  -4   2   0 158759. 14553.7   1
  -4  -2   0 158854. 14549.1   1
  -4   2   0 154489. 14531.2   6
   4   2   0 146230. 14551.3   6
  -4   2   0 169948. 14544.6   5
  -4  -2   0 164319. 14555.4   5
   4   2   0 169867. 14554.2   2
  -4   2   0 145416. 14553.3   4
  -4  -2   0 141906. 14543.5   4
  -4  -2   0 156588. 14528.7   3
   4  -2   0 145048. 14546.1   2
   4  -2  -2 1950.11 216.990   2
  -4   2  -2 2232.01 209.525   5
  -4  -2   2 2228.32 229.428   5
  -4   2  -2 2166.63 223.560   4
  -4  -2   2 1877.55 211.728   4
   4  -2  -2 2000.47 219.420   1
  -4   2  -2 1968.82 225.734   1
  -4  -2   2 2107.09 239.864   1
   4   2   2 1823.29 224.561   1
  -4  -2   2 2051.76 222.369   1
   4   2   2 2481.64 224.245   1
  -4   2  -2 1834.58 218.343   1
   4  -2  -4 4041.60 405.690   1
   4  -2  -4 3891.74 405.415   1
  -4  -2   4 4018.57 428.987   1
   4   2   4 3767.26 407.607   1
  -4  -2   4 4276.73 408.926   1
   4   2   4 4278.72 405.455   1
  -4   2  -4 3818.93 402.782   1
   4   2   4 4072.13 401.611   6
  -4   2  -4 3768.82 384.794   5
  -4  -2   4 4354.37 410.780   5
   4   2   4 4278.99 403.299   2
  -4   2  -4 3140.92 402.931   4
  -4  -2   4 4496.23 398.719   4
   4  -2  -4 4378.67 412.605   3
   4  -2  -4 4200.71 403.595   2
  -4   2  -6 770.670 110.164   1
   4  -2  -6 899.743 112.096   1
   4  -2  -6 761.907 109.280   1
   4   2   6 865.589 114.759   1
   4   2   6 806.951 108.262   1
  -4  -2   6 889.613 111.839   1
  -4  -2   6 959.856 133.585   1
   4   2   6 974.472 106.609   6
  -4  -2   6 918.492 112.518   5
  -4   2  -6 817.266 86.4467   5
  -4   2  -6 913.354 104.535   4
  -4  -2   6 912.120 99.9866   4
   4  -2  -6 786.013 110.861   3
   4   2   6 798.477 103.350   2
   4  -2  -6 952.316 109.171   2
  -4   2  -8 3128.67 328.111   1
  -4  -2   8 3801.46 355.762   1
   4  -2  -8 3411.70 334.385   1
   4   2   8 2952.75 334.114   1
   4   2   8 3295.39 331.490   1
  -4  -2   8 3012.64 328.919   1
  -4   2  -8 3575.69 329.751   1
   4   2   8 3434.01 322.222   6
  -4  -2   8 3341.57 328.024   6
  -4  -2   8 3347.28 332.170   5
  -4   2  -8 2777.76 319.837   4
  -4  -2   8 3153.75 316.817   4
   4  -2  -8 3222.19 335.411   3
   4  -2  -8 3498.80 330.855   2
   4   2   8 3462.62 324.315   2
  -4   2  -8 2646.50 318.854   3
  -4   2 -10 82008.1 7746.24   1
   4  -2 -10 80916.2 7751.91   1
   4  -2 -10 84967.9 7743.61   1
   4   2  10 81618.7 7753.02   1
   4   2  10 86271.1 7746.13   1
  -4  -2  10 85970.7 7751.58   1
  -4   2 -10 83025.7 7748.94   1
   4   2  10 85574.9 7738.15   6
  -4  -2  10 86368.4 7734.06   4
  -4   2 -10 90158.6 7738.57   4
   4  -2 -10 74445.7 7747.05   3
   4  -2 -10 83244.4 7746.70   2
  -4   2 -10 75571.6 7734.18   3
   4   2  10 81123.0 7736.02   2
  -4  -2  12 12077.5 1135.31   1
   4  -2 -12 11196.0 1122.93   1
   4  -2 -12 12120.5 1115.08   1
   4   2  12 12145.9 1125.67   1
  -4   2 -12 11028.7 1114.58   1
  -4   2 -12 13853.2 1123.30   1
  -4  -2  12 8698.30 1113.33   1
   4   2  12 11996.8 1115.26   1
   4   2  12 12952.0 1109.28   6
  -4  -2  12 12196.1 1113.97   6
  -4  -2  12 11612.4 1119.88   5
  -4   2 -12 12270.4 1109.73   4
  -4  -2  12 12596.9 1104.87   4
   4  -2 -12 10148.1 1117.28   3
   4  -2 -12 11522.0 1118.16   2
  -4   2 -12 10468.4 1105.68   3
   4   2  12 11982.3 1106.87   2
   4  -2 -14 11972.0 1110.41   1
  -4  -2  14 12482.9 1131.20   1
   4   2  14 12757.5 1123.25   1
  -4   2 -14 13135.0 1118.42   1
  -4  -2  14 9516.66 1109.00   1
   4   2  14 12159.4 1109.32   1
  -4  -2  14 11435.4 1105.61   6
   4   2  14 14494.1 1106.33   6
  -4  -2  14 12891.1 1118.44   5
  -4   2 -14 11051.4 1101.04   4
  -4  -2  14 10958.7 1095.35   4
   4  -2 -14 10395.0 1110.95   3
   4  -2 -14 9050.01 1105.13   2
  -4   2 -14 12339.8 1103.33   3
  -4  -2  16 1007.36 115.674   1
  -4  -2  16 682.005 88.9533   6
   4   2  16 865.251 89.7666   6
  -4  -2  16 821.237 102.800   5
   4  -2 -16 497.408 86.5134   2
  -4   2 -16 634.843 84.1456   4
  -4   2 -16 943.301 92.2130   3
   4  -2 -16 588.392 93.6931   3
   4   2  16 712.473 82.9871   2
  -4  -2  18 723.987 87.1054   6
   4   2  18 769.242 87.1504   6
  -4  -2  18 583.374 93.0538   5
   4   2  18 604.799 77.5509   5
  -4   2 -18 708.053 82.0140   4
   4  -2 -18 706.806 93.6266   3
  -4   2 -18 643.120 85.0210   3
   4  -2 -18 622.740 84.1890   2
  -4  -2  20 17705.8 1682.40   6
   4   2  20 17394.7 1678.10   6
  -4   2 -20 16983.4 1674.62   4
   4   2  20 18589.6 1672.42   5
   4  -2 -20 15033.7 1685.40   3
  -4   2 -20 20931.4 1691.62   3
   4  -2 -20 18340.8 1677.21   2
  -4   2 -22 14014.0 1276.45   4
  -4  -2  22 13712.8 1293.76   5
   4   2  22 15528.1 1275.50   5
   4  -2 -22 10932.7 1284.78   3
  -4   2 -22 15364.9 1295.39   3
  -4  -2  22 14065.4 1284.90   6
   4   2  22 11088.9 1276.63   6
  -4   2 -24 5815.98 481.647   4
  -4  -2  24 6662.17 500.637   5
   4   2  24 5815.31 478.140   5
  -4   2 -24 4119.81 486.318   3
   4  -2 -24 4568.71 484.750   3
  -4  -2  24 5008.91 482.943   6
   4   2  24 3224.11 471.511   6
  -4  -2  26 166.343 38.0107   6
   4   2  26 276.537 42.0215   6
  -4  -2  26 260.810 44.2770   5
  -4   2 -26 80.8240 34.7553   3
   4  -2 -26 167.235 39.1529   3
  -4   2 -26 184.182 36.8800   4
  -4   2 -28 275.354 50.1997   3
  -4   3  27 60.1048 19.5657   4
   4   3 -27 53.9187 20.0261   3
   4   3 -27 51.6910 15.9223   2
   4  -3  25 27.1239 15.0068   6
  -4   3  25 24.2522 11.2724   5
   4  -3  25 17.8472 13.7263   2
   4   3 -25 19.5422 13.2690   2
  -4   3  25 26.7954 16.7454   4
   4   3 -25 37.2797 17.4593   3
   4  -3  23 260.104 40.2793   6
  -4  -3 -23 303.676 46.2654   4
  -4   3  23 242.363 37.5939   5
   4   3 -23 108.231 34.2955   2
   4  -3  23 163.883 39.8094   2
  -4   3  23 294.658 48.8608   4
   4   3 -23 266.298 53.1367   3
   4  -3  21 14.8025 15.1386   6
  -4  -3 -21 25.9569 16.3381   4
  -4   3  21 36.7494 15.6830   5
   4  -3  21 26.5486 15.2919   2
   4   3 -21 55.8493 20.1765   2
  -4   3  21 21.7292 16.7373   4
   4   3 -21 80.3222 30.5857   3
   4  -3  19 59.8034 23.5947   6
  -4  -3 -19 39.3880 17.0331   4
  -4   3  19 35.2877 14.5571   5
   4   3 -19 11.3586 24.5878   2
  -4   3  19 21.8224 18.8038   4
   4   3 -19 46.4896 28.9716   3
   4  -3  17 57.6047 25.0611   6
   4   3 -17 82.3133 33.5678   2
   4  -3  17 62.9314 24.5512   2
  -4   3  17 94.4419 26.0416   4
   4   3 -17 68.3030 34.9018   3
   4  -3  15 41.4445 21.0812   6
   4  -3  15 44.5768 19.4424   2
   4   3 -15 31.4881 24.1311   2
  -4  -3 -15 51.9804 24.3884   4
  -4   3  15 27.0063 17.0891   5
  -4   3  15 39.7722 17.2246   4
   4   3 -15 17.2985 22.9876   3
  -4   3  13 970.453 118.349   5
   4   3 -13 1085.81 141.212   2
  -4  -3 -13 893.622 126.741   4
   4   3 -13 1255.66 145.593   3
  -4   3  13 894.965 115.709   4
   4  -3  13 943.114 118.440   6
   4   3 -11 119.227 23.4203   1
  -4  -3 -11 106.696 33.2782   1
   4  -3  11 89.4881 29.6021   1
   4   3 -11 43.9904 30.8259   1
   4  -3  11 108.258 28.4417   6
  -4  -3 -11 68.4694 22.7554   5
   4   3 -11 118.844 43.6700   2
   4  -3  11 126.937 32.0956   2
  -4   3  11 72.3097 26.4308   5
  -4  -3 -11 111.121 35.2664   4
  -4   3  11 118.148 29.8702   4
   4   3 -11 37.7791 32.9805   3
   4   3  -9 6.14693 11.7381   1
   4  -3   9 6.73375 10.5707   1
  -4  -3  -9 24.2523 11.5868   1
   4  -3   9 57.4915 26.2891   1
  -4   3   9 55.9408 22.6035   1
   4   3  -9 45.4980 28.2906   1
  -4  -3  -9 14.1014 18.7149   1
   4  -3   9 69.2108 20.9170   6
  -4  -3  -9 15.5886 14.7290   5
   4   3  -9 78.3849 33.7203   2
   4  -3   9 54.1157 20.6915   2
  -4   3   9 20.0422 15.4372   5
  -4   3   9 36.0080 19.4929   4
  -4  -3  -9 16.7208 22.1223   4
   4   3  -9 28.3029 19.1173   3
  -4   3   7 142.355 30.7278   1
  -4  -3  -7 116.556 24.4852   1
   4  -3   7 156.333 39.1167   1
  -4  -3  -7 58.5981 35.0338   1
   4   3  -7 15.3688 32.6745   1
  -4   3   7 105.339 33.7766   1
   4  -3   7 94.0563 25.0797   6
  -4  -3  -7 157.342 30.7423   5
  -4   3   7 117.178 30.1867   5
   4   3  -7 127.972 25.7888   1
  -4   3   7 127.551 30.4700   4
   4   3  -7 125.315 38.1352   2
   4  -3   7 79.2206 27.2199   2
  -4   3   5 760.334 93.8107   1
   4   3  -5 632.083 98.3638   1
  -4  -3  -5 732.949 82.9576   1
   4  -3   5 588.487 91.0774   1
   4  -3   5 565.568 76.1050   6
  -4  -3  -5 671.118 84.8981   5
   4   3  -5 541.914 89.8523   2
   4   3  -5 551.769 74.8734   3
  -4   3   5 711.929 87.2758   4
  -4  -3  -5 818.605 115.822   4
  -4  -3  -5 680.783 105.366   1
   4   3  -5 734.976 84.6451   1
   4  -3   5 692.115 80.9273   1
  -4   3   5 509.646 82.9295   1
   4   3  -3 1206.80 143.527   1
   4   3  -3 1117.20 128.816   1
   4  -3   3 1363.86 129.947   1
  -4   3   3 1049.58 130.174   1
  -4   3   3 1095.50 134.228   1
  -4  -3  -3 1068.59 126.959   1
   4  -3   3 1216.40 122.518   6
  -4   3   3 1083.37 125.614   5
  -4  -3  -3 1048.58 130.056   5
   4   3  -3 1072.63 138.788   2
  -4   3   3 1171.62 138.313   4
   4   3  -3 1005.10 114.941   3
   4  -3   3 1237.05 134.748   2
  -4   3   1 65.2201 25.2394   1
  -4   3   1 174.819 33.6462   1
  -4  -3  -1 102.533 24.4030   1
   4  -3   1 123.635 22.0513   6
  -4   3   1 81.9698 14.9290   6
   4   3  -1 156.814 35.4359   6
  -4  -3  -1 127.235 33.0610   5
   4  -3   1 174.285 33.4302   2
  -4   3   1 92.5417 23.3345   5
   4  -3   1 74.7640 26.3113   3
  -4   3   1 87.2949 28.3741   4
   4  -3   1 106.528 24.7347   1
   4   3  -1 114.476 31.7159   1
  -4  -3   1 143.110 30.0984   1
  -4   3  -1 111.553 28.3408   1
  -4   3  -1 75.1934 26.4601   1
  -4   3  -1 50.2515 13.3494   6
   4  -3  -1 37.0085 11.0795   6
  -4  -3   1 116.406 30.9711   5
   4   3   1 122.133 33.4789   6
   4  -3  -1 101.253 28.0829   2
   4   3   1 144.460 33.5289   2
  -4   3  -1 136.918 22.3990   5
  -4   3  -1 75.5402 26.9148   4
   4  -3  -1 43.4538 23.0891   3
  -4  -3   1 136.807 49.7218   4
   4  -3  -1 98.5417 25.6168   1
   4   3   1 86.1404 28.1280   1
   4  -3  -3 1399.20 137.056   1
  -4   3  -3 1215.96 140.885   1
   4   3   3 1069.19 140.085   1
  -4  -3   3 1310.85 138.667   1
  -4   3  -3 1087.64 137.571   1
   4   3   3 1237.95 142.970   6
  -4   3  -3 1376.90 126.078   5
  -4  -3   3 1206.03 144.875   5
   4   3   3 1281.56 142.599   2
  -4   3  -3 1072.97 139.089   4
   4  -3  -3 1099.99 142.922   3
  -4  -3   3 1098.12 118.883   3
   4  -3  -5 521.501 73.2166   1
   4   3   5 584.398 81.0013   1
  -4   3  -5 506.755 77.9065   1
   4  -3  -5 508.650 74.2296   1
  -4  -3   5 605.306 77.7871   1
   4   3   5 541.085 72.2901   1
  -4   3  -5 809.454 83.0642   1
  -4  -3   5 535.537 92.0581   1
   4   3   5 648.840 80.3820   6
  -4  -3   5 799.753 87.0530   5
  -4   3  -5 390.691 55.5055   5
   4   3   5 644.328 77.6333   2
  -4   3  -5 679.074 78.1814   4
   4  -3  -5 657.301 85.9548   3
  -4  -3   5 720.676 104.740   4
   4  -3  -5 835.062 88.8499   2
   4  -3  -7 40.3639 21.0837   1
   4   3   7 56.4569 26.3348   1
  -4  -3   7 113.061 29.5385   6
   4   3   7 159.233 31.9054   6
  -4  -3   7 40.2526 22.6894   5
  -4   3  -7 59.7848 28.6348   1
  -4  -3   7 124.399 29.6423   1
  -4   3  -7 125.422 30.1805   1
   4  -3  -7 121.561 27.3674   1
   4   3   7 114.982 28.3741   1
  -4  -3   7 172.487 45.6634   1
   4  -3  -7 150.679 33.0614   2
   4   3   7 144.064 29.4485   2
  -4   3  -7 79.7725 24.3102   4
  -4  -3   7 150.532 45.2116   4
   4  -3  -7 125.374 32.8292   3
  -4   3  -7 178.459 34.4420   3
   4  -3  -9 7.67569 12.1311   1
   4   3   9 68.2939 27.4966   1
  -4  -3   9 36.0815 17.0951   6
   4   3   9 29.1019 12.7993   6
  -4  -3   9 19.2952 15.0220   5
  -4   3  -9 8.69846 16.5101   1
  -4  -3   9 59.6146 30.0833   1
   4   3   9 7.91957 10.9486   1
  -4  -3   9 52.0930 17.7457   1
   4  -3  -9 51.1757 23.5248   2
   4   3   9 55.4803 17.7681   2
  -4   3  -9 45.9438 16.1014   4
  -4  -3   9 26.6402 20.4814   4
   4  -3  -9 44.0668 20.7393   3
  -4   3  -9 52.1933 18.1978   3
   4  -3 -11 100.085 25.4417   1
   4   3  11 91.5607 29.9364   1
  -4  -3  11 118.437 28.4339   6
  -4  -3  11 94.8988 27.2213   5
   4   3  11 121.923 26.1434   6
  -4  -3  11 115.615 40.3513   1
  -4  -3  11 50.0615 18.6647   1
   4  -3 -11 30.1176 21.7650   2
   4   3  11 84.7278 22.5460   2
  -4  -3  11 57.6825 19.3340   4
  -4   3 -11 102.469 23.8611   4
   4  -3 -11 42.1215 24.0427   3
   4   3  13 850.195 103.400   6
  -4  -3  13 1032.30 113.298   6
  -4  -3  13 1171.51 120.008   5
  -4   3 -13 1047.90 106.659   4
   4  -3 -13 966.226 116.141   3
   4   3  13 851.675 101.776   2
   4  -3 -13 726.579 109.413   2
  -4   3 -13 939.455 104.973   3
  -4  -3  15 23.8617 15.7356   6
   4  -3 -15 50.7233 19.9764   2
   4   3  15 53.4726 15.2858   2
  -4  -3  15 59.4207 23.1655   5
  -4   3 -15 79.4619 17.8811   4
   4  -3 -15 47.9455 18.6141   3
   4   3  17 68.5935 18.6023   6
  -4  -3  17 87.9390 24.3495   6
   4  -3 -17 64.5422 21.3491   2
  -4   3 -17 76.9576 18.1513   4
   4  -3 -17 84.5932 24.5040   3
  -4   3 -17 51.2021 17.9184   3
   4   3  19 54.2221 17.5978   6
  -4  -3  19 16.4912 14.1759   6
   4   3  19 19.2572 11.7819   5
  -4  -3  19 55.5609 26.7402   5
  -4   3 -19 15.4293 9.03556   4
   4  -3 -19 18.5672 15.9129   3
  -4   3 -19 12.6968 12.9511   3
   4   3  21 23.0271 12.6053   6
  -4  -3  21 34.2732 16.1134   6
   4   3  21 23.6518 13.1794   5
  -4  -3  21 34.7380 19.7919   5
  -4   3 -21 26.9427 12.5185   4
   4  -3 -21 19.1443 14.7355   3
  -4   3 -21 46.3389 19.5835   3
   4   3  23 226.244 39.4181   6
  -4  -3  23 187.240 40.3662   6
   4   3  23 251.324 35.5049   5
  -4  -3  23 216.732 44.8528   5
  -4   3 -23 199.959 34.7964   4
  -4   3 -23 255.590 45.2601   3
  -4  -3  25 20.8338 17.7007   5
   4   3  25 6.56967 10.0401   6
  -4  -3  25 17.8479 15.1781   6
  -4   3 -25 9.45892 7.28173   3
   4  -3 -25 18.3728 12.1270   3
   4   3  25 16.7186 11.2479   5
   4   3  27 17.9470 12.1793   5
  -4  -3  27 16.8345 12.9315   6
  -4  -3  27 35.4269 17.8846   5
   4   4 -26 294.695 52.9330   3
   4  -4  26 424.222 55.7862   2
   4  -4  24 4598.65 436.364   6
   4   4 -24 4339.17 435.196   2
  -4   4  24 5036.00 446.664   4
   4   4 -24 4190.50 442.064   3
   4  -4  24 4095.43 440.712   2
   4  -4  22 11234.5 887.468   6
  -4   4  22 8631.56 871.837   5
  -4  -4 -22 9945.41 881.450   4
   4   4 -22 10410.5 885.795   2
   4   4 -22 10035.2 893.915   3
  -4   4  22 7018.83 880.532   4
   4  -4  22 8262.56 883.341   2
   4  -4  20 12047.9 1093.75   6
  -4   4  20 10384.1 1078.91   5
   4   4 -20 14392.1 1102.28   2
  -4   4  20 10048.0 1092.05   4
   4   4 -20 11918.5 1106.97   3
   4  -4  20 11696.2 1093.31   2
   4  -4  18 161.070 39.1409   6
  -4  -4 -18 180.815 38.3671   4
  -4   4  18 150.669 30.6834   5
   4  -4  18 157.500 36.5517   2
   4   4 -18 178.959 43.4353   2
  -4   4  18 239.458 42.3709   4
   4   4 -18 84.2962 37.2174   3
  -4  -4 -16 163.677 39.7188   4
  -4   4  16 218.667 36.4365   5
   4  -4  16 190.565 39.5613   2
   4   4 -16 200.510 49.3580   2
  -4   4  16 197.868 39.8766   4
   4   4 -16 109.172 49.1031   3
   4  -4  14 11863.7 995.784   6
  -4   4  14 10652.0 990.418   5
  -4  -4 -14 9423.19 982.040   5
   4   4 -14 10940.4 1018.30   2
  -4  -4 -14 12243.8 1008.21   4
  -4   4  14 10627.2 991.021   4
   4   4 -14 9402.25 1009.70   3
   4  -4  14 9055.90 987.658   2
   4  -4  12 8598.32 899.205   6
  -4  -4 -12 9687.59 896.662   5
  -4   4  12 9259.12 903.647   5
   4   4 -12 10090.4 932.051   2
   4   4 -12 9479.89 922.524   3
  -4   4  12 8333.10 898.520   4
   4  -4  12 9246.80 900.248   2
   4  -4  10 56254.4 5286.97   6
  -4  -4 -10 55073.7 5287.52   5
  -4  -4 -10 72527.3 5333.93   4
   4   4 -10 62263.9 5323.18   2
   4   4 -10 52083.6 5300.66   3
  -4   4  10 54591.1 5287.82   4
   4  -4  10 55441.7 5289.03   2
   4  -4   8 877.995 114.381   1
   4  -4   8 803.461 101.697   6
  -4   4   8 852.558 109.192   5
  -4  -4  -8 1061.66 110.430   5
   4   4  -8 1219.07 134.169   2
   4   4  -8 747.945 105.285   3
   4  -4   8 809.253 105.986   2
   4  -4   6 645.736 90.0080   1
  -4  -4  -6 534.601 93.5449   1
   4  -4   6 644.080 80.0342   6
  -4   4   6 764.408 89.6014   5
  -4  -4  -6 726.256 88.7904   5
   4   4  -6 725.907 99.7420   2
  -4  -4  -6 911.662 144.972   4
  -4   4   6 632.602 84.0106   4
   4   4  -6 491.096 74.7248   3
   4  -4   6 821.021 90.8804   2
   4   4  -4 6268.96 622.918   1
  -4  -4  -4 6360.05 629.696   1
   4  -4   4 6085.64 605.378   6
  -4   4   4 6755.06 613.338   5
  -4  -4  -4 6368.09 617.966   5
   4  -4   4 6654.73 619.306   2
   4   4  -4 5281.94 594.745   3
  -4   4   4 6594.57 617.481   4
   4  -4   4 7250.71 621.016   1
  -4   4   4 7729.67 623.435   1
  -4   4   2 2604.58 231.685   1
   4   4  -2 2512.48 236.981   6
   4  -4   2 2059.55 213.580   6
  -4   4   2 1915.81 215.047   5
   4   4  -2 2203.81 232.481   2
   4  -4   2 2107.41 230.481   2
   4   4  -2 1958.84 228.376   1
  -4  -4  -2 2174.74 241.838   1
  -4   4   0 82215.9 8328.82   5
   4   4   0 100419. 8349.47   2
  -4  -4   0 121469. 8458.29   4
  -4   4   0 92071.8 8346.67   4
   4  -4   0 86390.0 8325.04   6
   4   4   0 92370.7 8349.66   6
   4  -4   0 88001.0 8335.94   1
  -4  -4   0 98191.6 8365.74   1
   4   4   0 89200.2 8345.62   1
  -4   4  -2 2047.20 207.160   1
   4  -4  -2 2093.06 219.047   2
  -4   4  -2 2059.59 196.145   5
   4   4   2 1788.31 209.582   2
   4  -4  -2 1865.05 213.622   3
   4  -4  -2 1990.82 206.550   1
  -4  -4   2 1835.17 229.466   1
   4   4   2 1741.75 208.075   1
   4  -4  -4 7508.41 693.394   1
   4   4   4 5476.56 693.946   1
  -4  -4   4 6956.68 721.302   1
  -4   4  -4 6209.38 691.122   1
   4   4   4 7816.00 702.744   6
  -4  -4   4 7767.45 705.200   5
  -4   4  -4 8186.43 700.616   4
  -4  -4   4 7841.61 716.238   4
   4  -4  -4 7796.84 707.193   3
   4  -4  -4 7528.83 710.628   2
  -4  -4   6 896.326 110.445   1
   4  -4  -6 729.869 82.3635   1
  -4   4  -6 510.375 79.8366   1
   4   4   6 649.953 84.9144   6
  -4  -4   6 547.723 85.4854   5
   4   4   6 697.803 86.7672   2
  -4  -4   6 701.774 82.5832   4
  -4   4  -6 698.669 82.9965   4
   4  -4  -6 595.388 88.3665   3
  -4   4  -6 669.282 84.9414   3
   4  -4  -6 939.973 104.826   2
   4   4   8 926.923 105.775   6
  -4  -4   8 984.739 111.086   6
  -4  -4   8 1106.29 114.670   5
   4   4   8 828.548 103.786   2
  -4  -4   8 787.538 93.5018   4
  -4   4  -8 947.441 103.671   4
   4  -4  -8 789.040 110.343   3
  -4   4  -8 978.535 106.967   3
   4  -4  -8 852.191 118.455   2
  -4  -4  10 52579.9 4729.20   6
  -4  -4  10 54128.5 4731.01   5
   4  -4 -10 50257.0 4733.81   3
   4   4  10 54329.1 4722.54   2
  -4   4 -10 47975.9 4721.38   3
   4  -4 -10 42752.3 4734.04   2
  -4  -4  12 7797.10 747.079   5
  -4   4 -12 7863.91 737.682   4
   4   4  12 7138.18 739.708   6
  -4  -4  12 8332.64 746.364   6
   4   4  12 8232.05 738.235   2
  -4   4 -12 7314.74 736.556   3
   4   4  14 10596.4 918.833   6
  -4  -4  14 8714.67 922.483   6
  -4  -4  14 9976.93 928.841   5
  -4   4 -14 9292.42 916.415   4
   4  -4 -14 8754.25 926.187   3
  -4   4 -14 9267.28 916.167   3
   4  -4 -14 12672.0 939.175   2
   4   4  16 206.962 30.7216   6
  -4  -4  16 184.626 35.0176   6
  -4   4 -16 166.323 29.4305   4
  -4   4 -16 189.742 30.4006   3
   4  -4 -16 134.218 33.7080   3
  -4  -4  16 259.264 42.7030   5
   4   4  18 116.695 24.3054   6
  -4  -4  18 186.260 35.4732   6
  -4  -4  18 246.276 41.6176   5
  -4   4 -18 128.459 24.1814   4
   4  -4 -18 170.685 35.3840   3
  -4   4 -18 152.655 26.2956   3
  -4   4 -20 9747.38 1079.58   4
  -4  -4  20 14734.6 1107.84   5
   4   4  20 11336.4 1081.17   5
   4  -4 -20 10920.2 1093.73   3
  -4   4 -20 12296.9 1085.99   3
  -4  -4  20 12324.1 1093.52   6
   4   4  20 11696.0 1081.71   6
  -4  -4  22 9131.19 881.371   5
   4   4  22 8728.14 860.963   5
   4  -4 -22 9456.26 876.486   3
  -4  -4  22 9186.67 873.619   6
   4   4  22 9382.18 864.195   6
  -4  -4  24 4367.99 434.783   5
   4   4  24 4632.99 417.860   5
  -4  -4  24 4490.67 429.492   6
  -4   4 -24 3752.27 424.167   3
   4   4  26 392.674 50.3176   5
   4  -5  21 63.0598 23.7309   6
  -4  -5 -21 46.3423 17.3812   4
  -4   5  21 90.1459 18.9917   5
   4  -5  21 73.5108 23.1383   2
   4   5 -21 101.383 24.6852   2
  -4   5  21 55.9216 21.2026   4
   4   5 -21 116.626 30.3071   3
  -4   5  19 453.770 56.1556   5
  -4  -5 -19 496.930 63.5769   4
   4  -5  19 349.955 60.7124   2
   4  -5  19 359.323 62.7031   6
   4   5 -19 369.732 66.3580   3
   4  -5  17 17.5899 14.9652   6
  -4  -5 -17 17.1821 13.0910   4
  -4   5  17 12.7549 9.75877   5
   4   5 -17 11.4069 12.2993   2
   4  -5  17 8.88515 13.5346   2
  -4   5  17 17.5614 11.6039   4
   4   5 -17 12.8080 13.7933   3
   4  -5  15 105.180 26.8427   6
  -4   5  15 140.341 27.1924   5
   4   5 -15 53.4464 30.0290   2
   4  -5  15 101.913 26.5096   2
  -4   5  15 65.5595 21.6110   4
   4   5 -15 111.260 39.0608   3
  -4  -5 -13 254.880 39.5875   5
   4  -5  13 130.873 36.0744   2
  -4   5  13 255.928 42.1030   4
   4  -5  13 291.687 43.3131   6
  -4   5  13 297.704 45.5370   5
  -4  -5 -13 244.369 49.3861   4
  -4   5  11 359.160 54.9893   5
  -4  -5 -11 330.459 63.0027   4
   4   5 -11 339.431 66.5060   2
   4  -5  11 274.303 47.9918   2
  -4  -5 -11 334.047 49.3213   5
   4  -5  11 346.990 49.6899   6
  -4  -5  -9 263.491 45.6896   5
   4   5  -9 342.440 60.7445   2
   4  -5   9 297.598 48.5796   2
  -4   5   9 228.176 45.6660   5
  -4  -5  -9 356.335 64.1807   4
  -4   5   9 222.509 42.5392   4
   4  -5   9 362.375 46.8306   6
  -4  -5  -7 333.182 51.2819   5
   4  -5   7 256.711 49.6436   2
   4   5  -7 438.868 66.3873   2
  -4   5   7 353.069 55.0666   5
  -4  -5  -7 407.560 75.0393   4
  -4   5   7 332.989 51.3550   4
   4  -5   7 362.821 50.5931   6
   4  -5   5 617.253 74.0843   6
  -4   5   5 558.554 81.2528   5
  -4  -5  -5 594.837 78.5164   5
   4   5  -5 617.865 86.8124   2
  -4   5   5 657.842 79.6500   4
   4  -5   5 556.952 79.5561   2
   4  -5   3 673.820 84.6697   1
   4   5  -3 658.204 91.5043   6
   4  -5   3 563.188 78.5194   6
  -4   5   3 720.120 84.8294   5
  -4  -5  -3 803.809 91.6198   5
   4   5  -3 686.250 91.2663   2
  -4  -5  -3 856.705 111.511   4
  -4   5   3 661.198 87.4025   4
   4  -5   3 858.331 99.9982   2
   4  -5   1 35.9258 14.8262   6
   4   5  -1 65.2519 21.9937   6
   4   5  -1 70.2206 22.8326   2
   4  -5   1 68.7921 28.1004   2
  -4   5   1 55.8781 16.0254   5
  -4  -5  -1 85.6435 32.6555   4
  -4   5   1 76.2307 22.0865   4
   4  -5   1 67.7060 18.1803   1
   4   5   1 47.1502 20.8171   6
  -4  -5   1 90.7393 23.0836   5
   4   5   1 24.8663 17.3478   2
  -4   5  -1 58.2285 14.9590   5
  -4   5  -1 24.2214 15.7909   4
   4  -5  -1 50.0991 15.0509   1
   4  -5  -3 691.769 75.6162   1
   4   5   3 669.232 87.2060   6
  -4  -5   3 555.566 82.3156   5
  -4  -5   3 663.018 81.7748   4
  -4   5  -3 601.635 81.4192   4
   4  -5  -3 707.856 88.7745   3
  -4   5  -5 509.416 71.2846   4
  -4  -5   5 431.282 64.7508   4
   4  -5  -5 539.068 76.3546   3
   4   5   5 615.184 76.1841   2
  -4  -5   5 692.404 77.8344   5
   4  -5  -7 177.053 42.4335   3
   4  -5  -7 220.639 58.0025   2
  -4  -5   7 352.400 51.4117   5
   4   5   7 302.880 45.0280   6
  -4  -5   9 262.997 44.4762   6
   4   5   9 283.499 44.8052   2
   4  -5  -9 458.741 69.3118   2
  -4  -5   9 313.231 49.1290   5
   4   5   9 289.937 44.1590   6
  -4   5  -9 254.550 40.9227   4
   4  -5  -9 250.357 45.2747   3
  -4   5  -9 276.263 41.0392   3
  -4  -5  11 380.863 51.2804   6
  -4  -5  11 357.623 51.8261   5
   4   5  11 314.681 45.1563   6
   4   5  11 245.644 41.9514   2
  -4   5 -11 329.255 43.5873   4
   4  -5 -11 217.754 45.2150   3
  -4   5 -11 281.977 41.9491   3
  -4  -5  13 324.999 43.1178   6
   4  -5 -13 232.169 42.8727   2
   4  -5 -13 131.035 34.9487   3
  -4   5 -13 189.481 32.9868   4
  -4   5 -13 206.240 33.3400   3
  -4  -5  13 257.107 41.3059   5
   4   5  13 285.842 37.7316   6
  -4  -5  15 126.862 24.9412   6
   4   5  15 51.2270 15.8332   6
   4  -5 -15 32.3650 16.6435   3
  -4   5 -15 87.7130 18.2466   4
  -4   5 -15 90.6285 18.9221   3
  -4  -5  15 79.7112 22.1216   5
   4   5  17 20.4024 8.85128   6
  -4  -5  17 7.04234 10.7605   6
  -4  -5  17 8.23352 10.8930   5
  -4   5 -17 13.0551 8.83045   4
  -4   5 -17 13.0262 8.81136   3
   4  -5 -17 15.9920 13.6189   3
  -4  -5  19 422.483 56.9689   6
   4   5  19 370.487 48.6318   6
   4   5  19 414.744 50.3431   5
  -4  -5  19 496.064 64.9453   5
  -4   5 -19 389.268 50.5459   3
   4  -5 -19 399.535 58.6840   3
  -4  -5  21 72.7225 26.8948   5
   4   5  21 131.254 21.5820   6
  -4  -5  21 117.396 26.3405   6
   4  -5 -21 64.3231 21.8538   3
  -4   5 -21 93.3501 21.2812   3
   4   5  21 120.623 21.5408   5
  -4  -5  23 18.4593 15.7365   5
   4  -6  20 6313.90 611.331   6
  -4   6  18 227.306 33.1366   5
  -4  -6 -18 135.794 33.9780   4
   4   6 -16 96.6096 29.9159   2
   4  -6  16 81.9601 26.0665   2
  -4   6  16 97.2936 24.8083   4
   4  -6  16 96.4265 23.7467   6
  -4  -6 -16 121.254 31.6262   4
  -4   6  16 136.984 26.4947   5
   4  -6  14 4162.97 439.893   6
  -4   6  14 5194.64 447.443   5
  -4  -6 -14 5193.17 459.410   4
   4   6 -14 4439.14 459.709   2
  -4   6  14 4998.05 445.306   4
   4  -6  14 3598.89 441.524   2
  -4   6  12 4064.97 357.558   5
  -4  -6 -12 3546.87 347.218   5
   4   6 -12 2997.56 362.888   2
  -4  -6 -12 3943.20 368.556   4
  -4   6  12 3622.43 349.722   4
   4  -6  12 3109.34 345.295   6
   4  -6  10 19401.9 1804.78   6
  -4  -6 -10 19270.8 1805.64   5
   4   6 -10 21271.3 1829.31   2
  -4  -6 -10 17570.6 1822.18   4
  -4   6  10 19440.0 1805.49   4
   4  -6  10 18386.5 1810.41   2
  -4  -6  -8 509.601 66.9665   5
   4  -6   8 513.171 70.4202   2
  -4  -6  -8 441.318 77.8558   4
  -4   6   8 439.986 68.2411   5
  -4   6   8 511.359 64.6530   4
   4  -6   8 496.556 64.0988   6
  -4  -6  -6 165.055 41.6326   4
  -4   6   6 107.583 30.9016   5
   4   6  -6 244.243 42.5003   2
   4  -6   6 225.047 40.9999   2
  -4  -6  -6 146.045 31.5293   5
   4  -6   6 87.3575 24.4206   6
   4   6  -4 2082.42 205.573   6
  -4   6   4 1804.50 202.316   5
  -4  -6  -4 1976.90 201.125   5
   4   6  -4 1615.17 200.764   2
  -4  -6  -4 1951.76 211.779   4
  -4   6   4 1851.91 200.061   4
   4  -6   4 2306.21 216.970   2
  -4  -6  -2 743.230 94.5471   5
   4   6  -2 712.869 95.6382   2
  -4   6   2 932.818 99.8832   4
   4   6  -2 799.727 99.7292   6
   4  -6   2 913.498 112.546   2
  -4  -6   0 29772.6 2945.00   4
  -4   6   0 28373.0 2940.86   4
   4   6   0 27959.3 2940.22   2
  -4  -6   0 36260.3 2946.74   5
  -4  -6   2 726.183 88.0379   5
   4   6   2 692.791 85.4800   2
  -4   6  -2 741.981 85.6023   4
   4  -6  -2 633.534 85.9950   3
   4   6   2 689.459 87.7342   6
   4   6   4 2212.92 207.965   6
  -4  -6   4 1934.99 204.454   5
   4   6   4 1982.15 204.691   2
  -4   6  -4 2129.78 204.683   4
   4  -6  -4 2093.00 209.589   3
   4  -6  -4 2186.49 238.458   2
  -4   6  -4 1576.34 199.678   3
   4   6   6 100.719 26.5754   6
  -4   6  -6 152.614 26.5392   4
   4  -6  -6 87.3122 23.3422   3
  -4   6  -6 96.0490 24.2215   3
   4   6   6 99.2845 25.1115   2
   4   6   8 454.340 61.0869   6
  -4  -6   8 569.455 67.5013   5
   4   6   8 502.263 65.8129   2
   4  -6  -8 710.300 90.9525   2
  -4   6  -8 461.374 59.6059   4
   4  -6  -8 509.625 67.5474   3
  -4   6  -8 450.824 59.9214   3
   4   6  10 16970.2 1679.54   6
  -4   6 -10 17111.4 1678.31   4
  -4  -6  10 15934.3 1683.21   5
  -4   6 -10 18407.4 1678.50   3
   4  -6 -10 17795.9 1687.65   3
   4   6  12 3911.01 316.619   6
  -4   6 -12 2846.52 311.166   4
   4  -6 -12 3337.01 321.179   3
  -4   6 -12 2853.19 310.206   3
  -4  -6  12 3452.05 320.878   5
   4   6  14 4169.65 375.529   6
  -4  -6  14 3916.14 380.803   6
  -4   6 -14 3832.47 374.910   4
   4  -6 -14 3789.04 383.583   3
  -4   6 -14 3703.54 373.139   3
  -4  -6  16 122.884 27.2930   5
   4   6  16 127.604 21.6982   6
  -4  -6  16 81.0449 23.2115   6
  -4  -6  18 184.772 34.7392   5
   4  -6 -18 172.692 31.8479   3
   4   6  18 150.987 24.5320   6
  -4  -6  18 161.166 30.0605   6
   4   6  18 157.917 25.6531   5
   4  -7  15 62.0567 16.7284   6
  -4   7  15 42.3250 14.5907   5
  -4  -7 -13 381.777 67.4791   4
  -4   7  13 427.886 58.1421   5
  -4  -7 -11 143.760 35.7425   4
  -4   7  11 187.920 35.5758   5
  -4   7  11 121.596 23.9722   4
   4  -7  11 114.107 29.3536   2
  -4  -7  -9 64.9990 23.9134   4
  -4   7   9 44.4303 19.8844   5
  -4   7   9 70.7594 17.4588   4
   4   7  -9 105.830 30.5497   2
   4  -7   9 9.50997 13.7243   2
  -4  -7  -7 40.1198 23.1116   4
   4   7  -7 64.5903 23.4956   2
   4  -7   7 31.1528 17.9931   2
  -4   7   7 22.1862 11.7356   4
  -4  -7  -7 59.2738 17.7980   5
  -4  -7  -5 333.987 57.1024   4
   4  -7   5 405.982 65.7614   2
   4   7  -5 285.275 51.9108   2
  -4   7   5 337.516 49.3646   4
   4   7  -5 323.998 50.8867   6
  -4  -7  -5 461.218 53.3882   5
  -4  -7  -3 433.143 66.2965   4
  -4   7   3 530.327 65.3813   4
   4   7  -3 383.189 63.1418   6
  -4  -7  -3 622.819 68.2337   5
   4  -7   3 515.819 85.4015   2
   4   7  -3 463.354 65.5831   2
  -4   7   1 6.36970 9.72326   4
  -4  -7  -1 12.3005 9.39296   5
   4   7  -1 21.4606 12.1778   6
   4  -7   1 32.7379 27.7660   2
   4   7  -1 6.39933 8.47853   2
  -4   7  -1 42.6420 13.9992   4
   4   7   1 7.03545 9.45613   6
   4  -7  -1 18.1313 23.8891   2
   4   7   1 6.15021 9.54103   2
  -4  -7   3 489.037 60.2509   5
   4  -7  -3 396.364 83.6976   2
   4   7   3 384.437 58.2096   2
  -4   7  -3 479.633 59.1281   4
   4   7   3 448.365 60.0273   6
  -4   7  -3 462.658 60.1691   3
   4   7   5 299.146 51.2968   2
   4  -7  -5 461.669 79.9272   2
  -4  -7   5 436.749 54.4648   5
   4   7   5 343.195 50.3950   6
  -4   7  -5 423.940 51.9498   3
   4   7   7 63.1543 17.9179   6
  -4  -7   7 41.7440 14.9341   5
  -4   7  -7 68.9157 15.5389   4
   4  -7  -7 33.4239 13.1437   3
  -4   7  -7 28.0169 11.9995   3
   4  -7  -7 82.9664 29.9581   2
   4   7   9 32.6690 12.7559   6
  -4  -7   9 35.1804 14.4936   5
  -4   7  -9 33.4233 11.5278   3
  -4   7  -9 49.8205 13.7596   4
   4  -7  -9 45.4859 16.7148   3
  -4  -7  11 99.4078 22.1911   5
  -4   7 -11 78.8646 16.4603   3
   4  -7 -11 81.7574 21.1319   3
  -4  -7  13 431.777 56.5640   5
  -4  -7  15 61.2037 17.0476   5
   4   8  -4 1658.96 174.081   2
   4  -8   2 401.349 85.1201   2
  -4   8   2 513.478 62.2983   4
   4   8   0 11553.1 1225.83   2
   4  -8   0 12171.5 1271.05   2
  -4   8   0 14779.2 1228.63   4
   4  -8  -2 492.031 86.9411   2
   4   8   2 318.610 52.0585   2
  -4   8  -2 514.228 56.4572   4
   4  -8  -4 1923.14 212.500   2
  -4   8  -4 1710.28 176.071   4
   5   0   0-9.83573 9.86206   6
  -5   0   0-8.56506 11.2443   5
  -5   0   0-11.1864 14.6856   1
   5   0   0 11.6296 12.4659   1
  -5   0   0 13.6837 17.9640   1
   5   0   0 8.62970 11.3292   2
  -5   0   0 7.92623 8.49620   4
   5   0   0-7.75707 8.31488   3
   5   0   0 12.1926 18.4827   1
   5   0   2-5.06518 10.8656   6
  -5   0   2-9.47751 14.3721   5
   5   0  -2-4.59896 7.80393   6
  -5   0   2-11.7676 12.6196   1
  -5   0  -2 13.4074 10.1694   1
  -5   0   2-14.5390 15.5892   1
   5   0   2-11.5580 15.1783   1
  -5   0  -2-10.7731 14.1482   1
   5   0  -2-12.0822 12.9566   1
   5   0   2-8.22911 10.8101   2
   5   0  -2 8.68079 16.1212   3
  -5   0  -2 7.90214 10.3811   4
   5   0   2-11.5847 17.5653   1
   5   0  -2-12.4808 16.3893   1
  -5   0  -4-6.01962 9.12654   3
  -5   0  -4-7.26691 13.4926   5
   5   0  -4 13.2287 10.5703   6
  -5   0   4 9.59913 19.2502   5
   5   0   4-12.2971 16.1445   1
   5   0  -4-13.2175 14.1688   1
  -5   0   4 13.1342 19.9107   1
  -5   0  -4-13.6625 10.3567   1
  -5   0  -4 10.6844 14.0274   1
  -5   0   4-14.6044 19.1733   1
   5   0   4 8.02847 10.5410   2
   5   0  -4-9.71610 10.4159   2
  -5   0   4 7.92973 12.0217   4
   5   0  -4-9.56258 14.4968   3
  -5   0  -4 7.70181 10.1123   4
   5   0   4-10.9302 21.9194   1
   5   0  -4 11.0084 8.34536   1
   5   0   6 10.5610 13.8648   1
   5   0  -6 23.0432 17.4658   1
   5   0   6-6.18232 12.3980   6
  -5   0   6-9.49643 10.1796   5
   5   0  -6-4.45640 4.77771   6
  -5   0  -6-6.41690 8.42463   5
  -5   0  -6-10.5341 7.98479   1
   5   0  -6-14.0015 21.2250   1
  -5   0  -6 13.5838 14.5608   1
  -5   0   6 14.8888 15.9596   1
   5   0   6 13.2978 10.0794   1
   5   0  -6-10.2479 13.4537   2
  -5   0   6-7.70466 8.25914   4
  -5   0  -6 7.55293 11.4498   4
   5   0  -6-10.1551 10.8857   3
  -5   0  -6 5.38754 10.0028   3
   5   0   8 10.5544 11.3137   1
   5   0   8 13.9177 14.9187   6
  -5   0  -8 5.82865 10.8218   5
  -5   0   8-9.51871 12.4966   5
  -5   0   8-13.6415 14.6226   1
  -5   0  -8-9.60736 12.6129   1
  -5   0  -8 12.8422 13.7659   1
   5   0  -8 13.8614 18.1975   1
   5   0   8-13.3457 17.5206   1
  -5   0   8-14.7221 15.7808   1
   5   0   8-7.23919 9.50411   2
   5   0  -8 10.2035 10.9376   2
  -5   0   8-7.67643 11.6370   4
  -5   0  -8-4.99325 7.56984   3
   5   0 -10-9.56532 10.2533   1
   5   0  10-7.79837 14.4785   6
  -5   0  10 9.71972 12.7603   5
   5   0 -10 4.65988 7.06429   6
  -5   0 -10-8.94125 9.58441   1
  -5   0 -10-11.9628 12.8231   1
  -5   0  10 13.0569 13.9959   1
   5   0 -10 13.0594 9.89859   1
  -5   0  10 12.9324 16.9779   1
   5   0  10 7.08999 10.7479   2
   5   0 -10-10.6997 8.11014   2
  -5   0 -10 7.05987 11.9655   4
  -5   0 -10-5.09561 10.2187   3
   5   0 -12 17.3435 14.7008   1
  -5   0 -12-11.5608 12.3964   1
   5   0  12-9.16314 9.82750   1
   5   0  12-8.59230 14.5661   6
  -5   0 -12 4.77342 8.09683   5
  -5   0  12 10.1370 10.8709   5
  -5   0  12-11.7321 8.89840   1
  -5   0 -12-8.50969 9.12750   1
   5   0  12 11.4786 15.0728   1
   5   0 -12 12.0548 12.9258   1
  -5   0  12-12.4353 9.43111   1
   5   0  12-6.89877 10.4630   2
   5   0 -12-10.9408 11.7321   2
  -5   0  12-7.90778 8.48276   4
  -5   0 -12-7.00523 9.20241   4
   5   0 -12-9.63164 12.6488   3
  -5   0 -12-6.13464 9.30532   3
   5   0 -14-7.95691 6.03531   1
   5   0  14 8.94224 9.58794   1
  -5   0 -14-11.5176 19.5217   1
  -5   0 -14 8.06932 12.2344   1
   5   0  14-10.7371 11.5114   1
  -5   0  14-10.7401 16.2825   1
  -5   0  14-12.0820 9.16038   1
   5   0 -14 11.5133 8.72951   1
   5   0  14 9.27058 12.1726   6
  -5   0  14-10.6688 14.0079   5
   5   0  14 6.79597 10.3045   2
   5   0 -14 10.8855 23.3374   2
  -5   0  14 8.02881 8.60915   4
  -5   0 -14 7.23687 10.9727   4
   5   0 -14-9.63973 14.6146   3
  -5   0 -14 8.69292 13.1796   3
   5   0  16-8.93268 11.7293   1
  -5   0 -16 11.6808 12.5229   1
   5   0  16-10.5307 11.2904   1
  -5   0  16-10.2275 13.4288   1
   5   0 -16 11.9013 9.02374   1
   5   0  16-9.65141 12.6727   6
  -5   0  16 11.0830 16.8023   5
   5   0  16 4.01820 6.81439   5
  -5   0 -16 7.44031 13.8157   4
   5   0 -16 10.5391 13.8378   3
   5   0  18-8.38288 11.0091   6
   5   0 -18 9.61972 14.5855   2
  -5   0  18 11.0634 16.7735   5
  -5   0  18 8.35452 12.6681   4
  -5   0 -18 7.72313 14.3417   4
   5   0 -18-11.1586 14.6520   3
   5   0  20 6.06539 9.19469   2
   5   0 -20-8.59099 11.2784   2
  -5   0  20-10.4964 7.95596   5
  -5   0 -20-13.6112 14.5899   3
   5   0 -20 11.5136 12.3416   3
  -5   0  20-8.32384 6.30931   4
  -5   0 -20 7.97670 14.8095   4
   5   0  22 5.96338 10.1079   6
   5   0 -22 7.55103 11.4475   2
  -5   0  22-9.44882 10.1292   5
  -5   0 -22 8.83019 11.5932   4
   5   0 -22-11.8262 8.96481   3
  -5   0 -22-11.7189 15.3853   3
   5   0  24 5.02119 6.59257   6
  -5   0 -24 9.97168 13.0912   3
   5   0 -24-11.3200 14.8612   3
  -5   0  24-8.16752 13.8428   5
   5   0 -26-10.0716 15.2783   3
  -5   0 -26 17.1943 11.3010   4
  -5   1  25 3578.28 354.069   5
  -5  -1 -25 3907.70 364.454   4
   5   1 -25 4068.27 376.110   3
   5  -1  25 3298.92 346.547   6
   5   1 -25 3713.91 353.776   2
   5  -1  23 361.669 45.3186   6
  -5   1  23 368.156 53.5633   5
   5   1 -23 343.007 50.7111   2
   5  -1  23 281.661 46.7187   2
  -5  -1 -23 253.862 52.6898   4
  -5   1  23 339.527 53.5080   4
   5   1 -23 332.031 63.3759   3
   5  -1  21 280.554 42.8580   6
  -5   1  21 471.704 59.4167   5
   5   1 -21 259.600 46.7602   2
   5  -1  21 320.534 46.0020   2
  -5   1  21 245.202 47.2957   4
  -5  -1 -21 227.794 49.6282   4
   5   1 -21 414.599 67.3092   3
   5  -1  19 9112.10 873.976   6
  -5   1  19 8467.87 883.950   5
  -5  -1 -19 10309.3 891.849   4
   5   1 -19 8582.99 880.867   2
   5   1 -19 10781.8 909.182   3
  -5  -1 -19 8072.41 883.820   3
   5  -1  19 9664.17 876.794   2
   5  -1  17 11056.8 1166.00   6
  -5   1  17 12633.4 1178.99   5
   5   1 -17 10151.7 1171.07   2
  -5  -1 -17 14121.0 1178.01   4
  -5   1  17 13124.8 1178.86   4
   5   1 -17 13599.3 1188.80   3
  -5  -1 -17 11747.0 1178.31   3
   5  -1  17 13149.1 1169.98   2
  -5  -1 -15 24795.0 2404.28   1
   5  -1  15 25712.6 2409.34   6
  -5   1  15 32322.3 2424.15   5
   5   1 -15 20548.4 2408.66   2
  -5   1  15 30130.5 2415.80   4
  -5  -1 -15 30087.2 2414.87   4
   5   1 -15 28598.7 2421.23   3
  -5  -1 -15 20958.4 2413.66   3
   5   1 -15 23718.5 2402.18   1
   5  -1  15 23873.4 2404.96   1
   5  -1  13 1344.64 156.058   1
  -5  -1 -13 1498.74 146.815   1
   5  -1  13 1543.90 148.484   2
  -5  -1 -13 1276.41 139.740   5
   5   1 -13 1227.26 152.830   2
  -5  -1 -13 1636.17 151.491   4
  -5  -1 -13 955.729 147.897   3
   5   1 -13 1192.42 150.604   3
  -5  -1 -13 1099.59 156.826   1
  -5   1  13 1167.18 146.024   1
   5   1 -13 841.203 149.923   1
   5   1 -13 1211.13 141.337   1
   5  -1  11 267.825 47.3676   1
  -5   1  11 357.572 56.0736   1
   5  -1  11 386.146 62.0603   1
  -5  -1 -11 297.006 59.0600   1
  -5   1  11 198.184 55.7881   1
   5   1 -11 298.718 59.6618   1
   5  -1  11 243.121 53.3213   6
  -5  -1 -11 332.909 46.7048   5
   5  -1  11 335.823 49.3709   2
   5   1 -11 235.728 51.5028   2
  -5   1  11 382.898 58.2216   5
  -5   1  11 305.536 49.5084   4
  -5  -1 -11 345.046 50.0155   4
  -5  -1 -11 209.319 47.9152   3
   5   1 -11 255.933 51.2802   3
  -5   1   9 11410.2 1177.79   1
  -5  -1  -9 11470.7 1186.55   1
   5   1  -9 12499.7 1194.52   1
   5   1  -9 12564.1 1173.05   1
   5  -1   9 12095.3 1172.91   1
   5  -1   9 12894.8 1189.25   1
  -5  -1  -9 11729.2 1170.26   1
   5   1  -9 12527.0 1167.93   6
   5  -1   9 13076.2 1194.66   6
  -5   1   9 14316.2 1180.23   5
  -5  -1  -9 11578.9 1164.95   5
   5   1  -9 11734.7 1176.31   2
  -5   1   9 12176.6 1171.85   4
   5   1  -9 10707.4 1170.10   3
  -5  -1  -9 13142.2 1163.18   3
   5  -1   9 13373.1 1170.39   2
   5   1  -7 6999.93 677.344   1
   5   1  -7 7930.45 662.898   1
   5  -1   7 6421.08 654.972   1
   5  -1   7 6902.81 672.533   1
  -5   1   7 6775.03 671.257   1
  -5  -1  -7 6829.52 656.503   1
   5  -1   7 5119.45 664.176   6
   5   1  -7 7334.08 652.112   6
  -5   1   7 7404.20 658.085   5
  -5  -1  -7 6853.62 649.726   5
   5   1  -7 6301.42 655.616   2
  -5   1   7 7008.76 653.704   4
  -5  -1  -7 6851.00 648.715   4
   5   1  -7 6500.91 652.951   3
   5  -1   7 5792.21 647.896   2
  -5  -1  -5 80237.8 7665.07   1
   5   1  -5 89410.0 7650.53   1
  -5   1   5 83799.7 7658.77   1
   5  -1   5 75079.2 7643.72   1
  -5   1   5 94431.8 7666.21   1
  -5  -1  -5 88163.5 7650.08   1
   5  -1   5 71801.7 7663.85   6
   5   1  -5 94076.5 7643.56   6
  -5   1   5 71327.4 7642.05   5
   5   1  -5 80033.7 7646.81   2
  -5  -1  -5 71291.3 7638.65   4
   5   1  -5 83776.7 7643.72   3
  -5  -1  -5 82048.0 7627.35   3
   5  -1   5 87589.9 7642.15   2
   5   1  -3 2127.73 269.613   1
  -5  -1  -3 2210.64 275.741   1
   5   1  -3 2291.74 258.747   1
  -5   1   3 2664.12 273.975   1
   5  -1   3 2347.82 261.928   1
  -5   1   3 2702.25 272.326   1
  -5  -1  -3 2625.42 263.776   1
   5   1  -3 2462.91 254.624   6
   5  -1   3 2860.67 282.267   6
  -5   1   3 2737.52 262.441   5
  -5  -1  -3 2493.47 258.752   5
   5   1  -3 2201.90 257.671   2
  -5  -1  -3 2774.15 256.429   4
  -5   1   3 2753.90 261.718   4
   5   1  -3 2422.60 254.367   3
  -5  -1  -3 2498.38 246.320   3
   5  -1   3 2357.83 255.348   2
   5   1  -1 2919.03 312.264   1
  -5  -1  -1 2764.19 316.020   1
  -5   1   1 2513.91 307.643   1
   5  -1   1 3214.70 307.505   1
   5  -1   1 3280.32 313.464   1
   5   1  -1 2957.07 306.789   1
  -5  -1  -1 2722.21 300.744   1
  -5   1   1 3228.27 309.526   1
   5  -1   1 4028.93 319.496   6
  -5   1   1 2858.57 297.018   5
  -5  -1  -1 3261.98 302.075   5
   5   1  -1 2990.43 300.748   2
  -5   1   1 3433.16 303.425   4
  -5  -1  -1 2866.07 293.651   4
   5  -1   1 2555.42 296.743   3
   5   1  -1 2692.52 289.630   3
   5  -1   1 2399.09 295.451   2
  -5   1  -1 3004.02 322.534   1
  -5  -1   1 2517.86 324.392   1
   5   1   1 2415.65 314.830   1
  -5  -1   1 2775.50 311.685   1
   5   1   1 2821.97 313.401   1
   5  -1  -1 3131.59 321.279   1
  -5   1  -1 3003.10 316.033   1
   5   1   1 2969.04 302.595   6
   5  -1  -1 4009.97 319.468   6
  -5   1  -1 3141.96 305.675   5
  -5  -1   1 3316.42 315.734   5
  -5   1  -1 3434.05 312.577   4
  -5  -1   1 3682.53 309.210   4
   5  -1  -1 2602.40 308.884   3
   5  -1  -1 2780.60 307.381   2
   5   1   1 2821.70 310.636   2
  -5   1  -3 2387.45 267.269   1
  -5  -1   3 2671.53 278.531   1
   5   1   3 2058.51 259.065   1
  -5  -1   3 2570.33 263.607   1
   5   1   3 2654.74 262.091   1
  -5   1  -3 2942.89 266.988   1
   5   1   3 2519.82 247.314   6
   5  -1  -3 2032.81 235.006   6
   5  -1  -3 2538.48 247.782   6
  -5  -1   3 2914.92 264.286   5
  -5   1  -3 2587.02 247.365   5
  -5   1  -3 3013.10 257.923   4
  -5  -1   3 2240.17 248.637   4
   5  -1  -3 2233.28 256.655   3
   5  -1  -3 2404.79 255.593   2
   5   1   3 2489.04 255.317   2
   5  -1  -5 88371.0 7666.31   1
   5  -1  -5 83802.7 7662.61   1
  -5  -1   5 79934.1 7675.31   1
  -5  -1   5 89593.7 7667.19   1
   5   1   5 89686.7 7662.69   1
   5   1   5 87878.6 7644.23   6
   5  -1  -5 74778.7 7628.44   6
   5  -1  -5 94785.0 7637.18   6
  -5   1  -5 86201.4 7643.05   5
  -5  -1   5 67147.7 7643.40   4
   5  -1  -5 78057.8 7657.97   3
   5  -1  -5 89762.2 7655.29   2
  -5   1  -5 83278.8 7646.48   3
   5   1   5 84068.7 7649.85   2
  -5   1  -7 6489.15 638.554   1
   5  -1  -7 6946.48 642.183   1
   5  -1  -7 5958.90 634.377   1
   5   1   7 5845.72 633.165   1
  -5  -1   7 6594.36 652.957   1
   5   1   7 7339.45 640.375   1
  -5  -1   7 7233.17 643.345   1
  -5   1  -7 7021.90 633.397   1
   5   1   7 6696.04 617.320   6
  -5  -1   7 6943.02 630.612   5
  -5   1  -7 6158.66 612.378   5
  -5  -1   7 6278.67 620.292   4
  -5   1  -7 5840.72 622.147   4
   5  -1  -7 5838.30 631.165   3
   5  -1  -7 6792.85 629.573   2
   5   1   7 6189.05 621.472   2
  -5  -1   9 12130.6 1167.71   1
  -5   1  -9 11005.9 1154.16   1
   5  -1  -9 13126.4 1163.86   1
   5  -1  -9 12691.0 1153.93   1
   5   1   9 11319.6 1153.69   1
   5   1   9 13653.4 1161.49   1
  -5  -1   9 12371.6 1159.84   1
  -5   1  -9 11855.7 1149.56   1
   5   1   9 12916.3 1139.57   6
  -5   1  -9 10578.3 1130.39   5
  -5  -1   9 12064.9 1142.93   4
   5  -1  -9 11327.1 1152.53   3
   5   1   9 12601.5 1144.02   2
   5  -1  -9 13915.6 1155.84   2
  -5   1 -11 214.416 38.6557   3
   5  -1 -11 397.431 58.5160   3
  -5  -1  11 366.818 53.7331   5
  -5   1 -11 255.937 36.6626   5
  -5  -1  11 251.293 55.2562   1
  -5   1 -11 290.417 49.0443   1
   5   1  11 183.540 46.6382   1
   5  -1 -11 224.244 50.7902   1
  -5  -1  11 287.005 54.5283   1
   5   1  11 276.162 43.4362   2
   5  -1 -11 362.222 58.6553   2
  -5  -1  11 330.962 48.0395   4
  -5   1 -11 310.511 45.6183   4
   5  -1 -11 283.721 50.5144   1
  -5   1 -11 252.256 48.9706   1
   5   1  11 321.753 54.3018   1
  -5   1 -13 1202.23 146.646   1
  -5  -1  13 1471.39 159.184   1
   5  -1 -13 1177.16 147.586   1
   5   1  13 1094.05 143.447   1
  -5  -1  13 1270.02 149.297   1
  -5  -1  13 1193.10 134.412   6
   5   1  13 1432.70 140.105   6
  -5  -1  13 1147.37 146.169   5
  -5   1 -13 1207.61 134.538   4
   5  -1 -13 1097.94 142.262   3
   5  -1 -13 1364.94 150.490   2
  -5   1 -13 1315.21 134.008   3
   5   1  13 1260.94 135.954   2
  -5   1 -15 23720.1 2299.09   1
  -5  -1  15 25159.0 2307.04   1
   5   1  15 23644.5 2298.14   1
  -5  -1  15 24238.7 2287.46   6
  -5  -1  15 30328.7 2307.79   5
  -5  -1  15 27237.0 2294.74   4
  -5   1 -15 25875.7 2289.08   4
  -5   1 -15 25376.4 2290.17   3
   5  -1 -15 22788.5 2296.55   3
   5   1  15 25162.7 2287.46   2
  -5  -1  17 11173.3 1139.36   6
   5   1  17 12009.6 1146.04   6
   5   1  17 12198.0 1134.75   5
  -5   1 -17 12084.4 1141.19   4
  -5  -1  17 13019.2 1145.89   4
  -5   1 -17 14793.3 1152.52   3
   5  -1 -17 11196.3 1148.60   3
   5   1  17 11716.7 1138.24   2
   5  -1 -17 10770.5 1149.41   2
   5   1  19 11092.1 876.231   5
  -5  -1  19 10469.1 897.734   5
  -5   1 -19 10076.3 880.844   4
   5  -1 -19 9868.10 891.667   3
  -5   1 -19 9990.17 896.822   3
   5  -1 -19 9838.77 888.532   2
   5   1  19 8502.84 874.241   2
  -5  -1  21 524.459 64.9801   5
   5  -1 -21 342.381 52.1382   2
  -5   1 -21 424.709 51.4141   4
   5   1  21 184.337 44.2885   6
  -5   1 -21 136.033 48.6423   3
   5  -1 -21 209.509 47.9790   3
   5   1  23 378.054 52.3529   6
  -5   1 -23 327.049 49.3802   4
  -5  -1  23 382.447 58.0311   5
  -5   1 -25 3438.39 349.089   4
  -5   1 -25 3343.50 359.635   3
   5   1  25 3839.36 346.862   6
  -5  -1  25 4232.70 357.195   5
  -5   1 -27 7500.49 564.955   3
  -5   1 -27 4669.15 545.390   4
   5   2 -26 10.9243 11.8448   3
   5   2 -26 22.5145 11.4273   2
   5  -2  24-4.75200 8.82508   6
  -5   2  24 5.96924 9.05126   5
  -5  -2 -24 8.58512 9.20486   4
   5  -2  24 6.77661 7.26700   2
  -5   2  24 9.15384 12.0191   4
   5   2 -24-13.3653 22.6527   3
   5  -2  22 41.9337 15.7266   6
  -5  -2 -22 99.9799 29.7947   4
  -5   2  22 56.0251 18.3377   5
   5   2 -22 36.8359 18.3889   2
   5  -2  22 73.9335 21.0139   2
  -5   2  22 20.1570 14.1918   4
   5   2 -22 91.8270 35.1765   3
   5  -2  20-6.04863 7.94920   6
  -5   2  20 8.13006 10.6795   5
   5   2 -20 8.63352 13.0927   2
   5  -2  20 7.01600 9.21800   2
  -5  -2 -20 11.3540 8.61363   4
  -5   2  20 10.4208 11.1762   4
   5   2 -20-15.8708 20.8385   3
   5  -2  18 13.4165 11.3884   6
  -5   2  18 9.20199 13.9648   5
  -5  -2 -18-11.5996 17.5961   4
  -5   2  18 20.4206 15.4917   4
   5   2 -18 14.7682 19.3989   3
   5   2 -18-9.65522 12.6925   2
   5  -2  18 7.37983 9.71062   2
   5  -2  16 7.76164 14.5385   6
  -5   2  16 49.8585 20.0893   5
   5   2 -16 21.4948 18.3166   2
   5  -2  16 7.82959 12.0243   2
  -5  -2 -16 11.3654 15.0445   4
   5   2 -16 63.3933 30.4498   3
  -5  -2 -14-6.13243 10.4059   5
   5  -2  14 7.91560 13.4252   2
  -5   2  14 10.1959 10.9409   5
  -5   2  14 9.33697 12.2682   4
  -5  -2 -14 10.0680 13.2271   4
   5   2 -14 10.6264 19.7354   3
   5   2 -12 50.5867 16.8866   1
   5  -2  12 114.391 29.4574   6
  -5  -2 -12 47.2419 18.6138   5
   5   2 -12 68.1188 24.9972   2
   5  -2  12 85.3821 24.2131   2
  -5   2  12 98.5135 26.4862   5
  -5   2  12 8.86367 14.5952   4
  -5  -2 -12 55.8805 19.5268   4
   5   2 -12 54.1300 23.3841   3
   5   2 -10 35.2541 16.3578   1
  -5  -2 -10 21.0998 12.3543   1
   5  -2  10 40.4696 23.0923   1
  -5  -2 -10 57.9381 27.0870   1
   5   2 -10 14.9555 22.9021   1
   5  -2  10 40.8385 22.1268   6
  -5  -2 -10 68.6663 20.4169   5
   5   2 -10 33.6326 21.0655   2
  -5   2  10 8.64411 9.81787   4
  -5  -2 -10 44.3972 19.3106   4
   5   2 -10 24.5358 15.5274   3
  -5  -2  -8 45.6102 17.5555   1
  -5  -2  -8 61.3765 30.9229   1
   5   2  -8 46.5926 23.7424   1
   5  -2   8 42.0021 23.9264   1
  -5   2   8 41.0886 27.6365   1
  -5   2   8 18.7541 16.1861   1
   5  -2   8 30.3869 15.6582   6
  -5  -2  -8 15.0060 14.2640   5
   5  -2   8 30.6665 17.7008   2
   5   2  -8 20.9576 14.0949   2
  -5   2   8 34.2004 16.1680   5
  -5  -2  -8 42.2821 15.9973   4
   5   2  -8 31.2023 15.9411   1
   5   2  -6 42.4343 17.6326   1
   5  -2   6 39.3203 17.4782   1
  -5  -2  -6 83.4132 21.4696   1
   5   2  -6 61.2049 31.0287   1
  -5   2   6 13.3328 18.1005   1
  -5  -2  -6 15.5121 12.6292   1
  -5   2   6 10.1333 14.0795   1
   5  -2   6 26.8715 20.8826   1
   5  -2   6 53.7239 22.9762   6
  -5  -2  -6 60.7522 18.7766   5
  -5   2   6 50.8337 18.7390   4
  -5  -2  -6 65.2442 19.1090   4
   5   2  -6 47.0282 17.5068   3
   5  -2   4 7.68510 8.30296   1
   5   2  -4 8.42290 11.1063   1
   5  -2   4-6.84293 11.6440   6
   5   2  -4 18.8871 16.0388   6
  -5   2   4 16.0526 14.9377   5
  -5  -2  -4 7.94611 8.58061   5
  -5   2   4-12.4189 13.3524   1
   5  -2   4 37.5117 23.2378   1
  -5  -2  -4 15.0857 16.2037   1
  -5  -2  -4 8.44170 9.10815   1
  -5   2   4 10.2957 13.5561   1
   5   2  -4 9.46921 12.4746   2
   5  -2   4 14.9310 11.3645   2
  -5   2   4 17.5270 13.3252   4
  -5  -2  -4 7.74930 10.2263   4
   5   2  -4 17.2444 9.79733   3
   5  -2   2 4.66071 8.65515   6
  -5  -2  -2 8.75740 13.2767   5
  -5   2   2-7.67109 11.6302   5
   5   2  -2 9.20619 12.0875   6
  -5   2   2 11.4013 12.2225   1
  -5  -2  -2-14.6314 11.0915   1
  -5   2   2-10.5505 15.9946   1
  -5  -2  -2-8.47645 11.1296   1
   5  -2   2 11.9315 12.7908   1
   5   2  -2 8.97003 13.5990   2
   5  -2   2-7.54332 9.90477   2
  -5   2   2 9.07292 13.7549   4
  -5  -2  -2 7.39247 11.2079   4
   5  -2   2-9.67326 14.6649   3
   5   2  -2 4.00263 7.43372   3
   5   2  -2 26.4955 20.0831   1
   5  -2   2-8.19915 8.79078   1
   5  -2   0 103.844 26.8043   1
   5   2   0 151.843 38.6770   1
   5  -2   0 115.325 18.8966   6
  -5   2   0 148.445 27.2748   5
  -5  -2   0 115.965 33.6975   5
   5   2   0 87.4391 27.8392   6
  -5  -2   0 172.640 33.1770   1
   5  -2   0 109.116 33.6082   1
  -5   2   0 42.4872 23.8723   1
  -5  -2   0 46.4108 32.8423   1
  -5   2   0 66.5871 27.4404   1
   5   2   0 137.713 30.4105   2
   5  -2   0 154.005 31.1088   2
  -5   2   0 165.611 31.4501   4
   5  -2   0 88.3440 27.9361   3
  -5  -2   0 64.0840 24.7252   4
  -5  -2   0 107.007 39.4355   3
  -5   2  -2 5.48436 5.87868   5
   5   2   2 7.73692 8.29320   6
  -5  -2   2 9.16005 6.94284   1
  -5   2  -2 10.6092 13.9279   1
  -5   2  -2-10.6987 14.0453   1
  -5  -2   2-15.5844 16.7049   1
   5  -2  -2-7.88728 10.3544   2
   5   2   2-8.52419 14.4470   2
  -5   2  -2-8.41856 12.7616   4
   5  -2  -2 10.4679 11.2206   3
  -5  -2   2 6.92446 9.09046   4
   5   2   2-12.0121 15.7696   1
   5  -2  -2-8.96657 6.79619   1
   5  -2  -2 10.5558 11.3147   1
  -5   2  -4 22.0142 10.5977   5
   5   2   4 21.5248 14.4211   6
  -5  -2   4 10.0940 17.1352   5
  -5  -2   4 19.9468 13.1292   1
  -5   2  -4 10.6333 11.4392   1
  -5   2  -4 21.6354 18.3599   1
  -5  -2   4-16.5219 17.7365   1
   5  -2  -4 8.26266 10.8908   2
   5   2   4 8.09131 13.7478   2
  -5   2  -4-8.11578 10.6988   4
   5  -2  -4-10.6619 14.0308   3
  -5  -2   4 13.7175 11.6650   4
   5   2   4 34.1708 19.3290   1
   5  -2  -4 9.03408 9.73239   1
   5  -2  -4 11.1967 14.7313   1
  -5   2  -6 15.7598 16.0618   3
   5   2   6 13.4442 13.7838   6
  -5  -2   6 19.7466 15.2410   5
  -5   2  -6 32.0289 9.52830   5
   5   2   6 28.9598 14.9136   1
  -5   2  -6 20.3255 19.0862   1
   5  -2  -6 9.58240 12.9048   1
  -5   2  -6 31.6174 21.3296   1
  -5  -2   6 21.2398 14.2358   1
  -5  -2   6 34.3216 26.1726   1
   5  -2  -6 68.9012 22.7958   2
   5   2   6 47.5303 18.2412   2
   5  -2  -6 21.7292 18.6371   3
  -5  -2   6 40.5433 15.6320   4
   5   2   6 22.4575 17.2631   1
   5  -2  -6 67.3028 22.6775   1
   5  -2  -8 30.8193 19.2383   1
   5   2   8 25.1574 14.5209   6
  -5  -2   8 38.5012 20.7877   5
  -5  -2   8 10.5779 11.6146   1
  -5   2  -8 19.2024 14.7705   1
  -5   2  -8 9.69468 12.9739   1
   5  -2  -8 9.91304 7.92420   1
   5   2   8 30.0161 18.7456   1
  -5  -2   8 33.1001 25.2141   1
   5  -2  -8 18.4389 14.2007   2
  -5  -2   8 33.4515 14.5620   4
  -5   2  -8 27.5182 13.0183   4
   5  -2  -8 42.5934 19.9292   3
  -5   2  -8 34.5554 13.0757   3
  -5   2 -10 42.3566 13.9904   3
   5  -2 -10 30.6083 17.4766   3
  -5  -2  10 18.5231 14.2664   5
  -5  -2  10 30.6182 23.3450   1
  -5  -2  10 9.99828 7.99075   1
   5   2  10 19.1342 12.8129   1
   5  -2 -10 47.6364 20.5812   2
   5   2  10 38.7036 14.0591   2
  -5  -2  10 6.67075 14.5236   4
  -5   2 -10 18.9951 11.0264   4
   5  -2 -10 27.9678 18.8660   1
  -5  -2  12 36.4857 18.6406   5
   5   2  12 52.0172 16.7797   2
   5  -2 -12 57.6710 22.1487   2
  -5  -2  12 49.7861 16.5660   6
   5   2  12 16.7177 13.1700   6
  -5   2 -12 52.6012 17.5285   4
  -5  -2  12 38.6847 17.9818   4
  -5   2 -12 32.7078 14.1662   3
   5  -2 -12 19.0928 16.5731   3
   5   2  14-5.60432 12.0292   6
  -5  -2  14 14.0132 9.21748   6
   5   2  14 21.4351 11.5035   2
   5  -2 -14 9.37186 10.0633   2
  -5   2 -14 5.53077 8.40512   4
  -5   2 -14 5.21339 9.69734   3
   5  -2 -14 9.05346 9.72260   3
  -5  -2  16 20.8999 13.3185   6
   5   2  16 41.0686 16.9390   6
   5   2  16 29.9732 12.3877   2
  -5  -2  16 57.9872 20.9609   5
  -5   2 -16 31.6515 13.6362   4
   5  -2 -16 26.2375 13.6330   3
   5   2  18-6.19679 11.5051   6
  -5  -2  18 7.15735 12.1306   6
  -5  -2  18 20.1218 17.0516   5
   5  -2 -18 7.84883 10.3042   2
   5   2  18-4.35077 8.07789   5
  -5   2 -18 5.29150 8.02166   4
  -5   2 -18-6.34512 11.7805   3
   5   2  20 6.82046 10.3673   6
  -5  -2  20 7.56721 9.96361   6
  -5  -2  20 10.3724 7.89882   5
   5  -2 -20 6.85333 12.7467   2
   5   2  20 9.21168 12.1173   5
  -5   2 -20 5.42883 8.26495   4
  -5   2 -20 15.9541 14.8298   3
   5   2  22 28.9253 18.2153   6
   5   2  22 71.0351 17.0018   5
  -5   2 -22 56.5719 17.5264   4
   5  -2 -22 53.6203 24.1239   3
  -5   2 -22 121.499 29.7398   3
  -5  -2  22 50.9324 22.5450   5
   5   2  24 14.6771 11.1505   6
  -5   2 -24-10.5401 8.02498   3
   5  -2 -24 8.59822 9.24775   3
  -5  -2  24 9.37630 14.2338   5
  -5   2 -26 6.77395 8.89518   4
  -5   2 -26-10.1861 10.9203   3
   5   3 -25 3902.16 343.919   3
  -5   3  25 4080.88 332.810   4
  -5   3  23 413.920 49.1236   5
  -5  -3 -23 315.672 49.4763   4
   5   3 -23 284.489 46.9901   2
  -5   3  23 167.838 45.1548   4
   5   3 -23 275.492 63.6493   3
  -5  -3 -21 420.138 59.6449   4
   5  -3  21 402.585 54.9604   2
  -5   3  21 266.705 54.7717   4
   5   3 -21 262.918 64.6002   3
   5  -3  19 8028.17 753.028   6
  -5   3  19 7762.56 752.768   5
   5   3 -19 7425.44 757.453   2
   5   3 -19 8051.53 782.476   3
  -5   3  19 7825.39 759.097   4
   5  -3  19 7926.94 752.177   2
   5  -3  17 9759.54 948.723   6
  -5   3  17 9048.31 948.992   5
  -5  -3 -17 8826.87 954.888   4
   5   3 -17 10257.2 960.273   2
   5   3 -17 10418.7 977.004   3
  -5   3  17 11024.3 956.609   4
   5  -3  17 10500.3 948.525   2
   5  -3  15 17188.4 1818.67   6
  -5   3  15 16491.3 1819.83   5
  -5  -3 -15 19459.9 1813.77   5
   5   3 -15 18781.6 1832.81   2
  -5  -3 -15 15414.0 1825.05   4
  -5   3  15 24243.7 1828.58   4
   5  -3  15 24259.3 1825.12   2
   5  -3  13 785.287 116.554   6
  -5   3  13 1119.45 125.799   5
  -5  -3 -13 1124.59 115.559   5
   5   3 -13 1047.92 132.998   2
   5   3 -13 935.669 123.125   3
  -5   3  13 1228.30 124.334   4
   5  -3  13 1146.30 121.142   2
   5  -3  11 320.134 49.4087   6
  -5  -3 -11 331.784 46.6441   5
   5   3 -11 237.673 56.9032   2
   5  -3  11 342.747 49.9877   2
  -5   3  11 259.609 49.1988   5
  -5  -3 -11 432.776 65.9620   4
  -5   3  11 209.369 43.9285   4
   5   3 -11 215.844 44.1579   3
   5  -3   9 9166.02 829.966   6
  -5  -3  -9 8387.76 825.847   5
  -5   3   9 8899.76 830.549   4
   5   3  -9 7480.26 822.580   3
   5  -3   9 9581.40 829.884   2
   5  -3   7 5199.74 474.774   6
  -5   3   7 4791.87 478.221   5
  -5  -3  -7 4737.37 477.215   5
   5   3  -7 5364.65 490.333   2
  -5  -3  -7 5922.09 499.766   4
  -5   3   7 5234.56 481.178   4
   5   3  -7 3883.56 468.255   3
   5  -3   7 4915.93 476.496   2
   5   3  -5 61318.9 5082.21   6
   5  -3   5 56072.6 5065.81   6
  -5   3   5 67439.1 5074.51   5
  -5  -3  -5 57826.4 5075.21   5
   5   3  -5 62615.8 5083.98   2
  -5  -3  -5 77821.7 5105.38   4
  -5   3   5 60118.1 5077.03   4
   5   3  -5 54848.6 5062.26   3
  -5  -3  -5 50537.7 5108.35   1
   5  -3   3 1548.25 190.207   1
   5  -3   3 1582.99 170.350   6
   5   3  -3 2038.75 192.078   6
  -5   3   3 1546.06 179.361   5
  -5  -3  -3 1650.19 182.595   5
   5   3  -3 1864.30 188.250   2
  -5  -3  -3 2301.30 207.183   4
  -5   3   3 1637.68 183.318   4
   5  -3   3 1769.80 182.491   2
  -5  -3  -3 1416.85 205.344   1
   5   3  -3 1601.19 179.004   1
   5  -3   1 2820.66 288.878   1
  -5   3   1 3083.17 287.996   1
  -5  -3  -1 2399.54 269.557   1
   5  -3   1 2547.28 260.320   6
   5   3  -1 2904.05 283.986   6
  -5  -3  -1 3024.84 281.579   5
  -5   3   1 3010.10 280.666   4
  -5  -3  -1 3637.97 302.434   4
   5  -3   1 2664.33 276.977   2
   5   3  -1 2540.80 286.781   1
   5   3  -1 2361.15 270.015   1
  -5  -3  -1 2440.65 301.340   1
   5   3   1 2833.68 286.470   1
  -5   3  -1 2801.75 295.569   1
  -5  -3   1 2059.73 279.153   1
   5   3   1 3080.79 294.228   6
  -5   3  -1 3097.65 281.370   5
  -5  -3   1 3234.99 296.285   5
   5   3   1 2976.96 290.443   2
  -5   3  -1 3162.96 292.987   4
  -5  -3   1 3386.63 309.561   4
   5  -3  -1 2576.12 287.853   2
   5  -3  -1 2447.67 289.193   1
  -5  -3   1 2972.13 316.251   1
   5   3   1 2802.71 298.168   1
  -5  -3   3 1617.84 176.785   1
   5   3   3 1967.11 184.371   6
  -5   3  -3 1387.64 164.666   5
  -5  -3   3 1687.74 184.784   5
   5   3   3 1516.19 177.374   2
  -5  -3   3 2235.12 205.066   4
  -5   3  -3 1767.62 179.253   4
   5  -3  -3 1803.51 187.007   3
   5  -3  -3 1567.81 182.934   1
  -5  -3   3 1762.97 208.526   1
  -5  -3   5 60342.1 5952.40   5
   5   3   5 59383.5 5946.82   2
  -5   3  -5 66633.4 5946.03   4
  -5  -3   5 76471.2 5970.32   4
   5  -3  -5 65603.8 5951.12   2
   5  -3  -5 61798.5 5953.80   1
  -5  -3   5 57824.6 5975.42   1
   5   3   7 5373.43 500.770   6
  -5  -3   7 5375.52 507.869   5
  -5  -3   7 4808.90 512.388   4
   5  -3  -7 4876.56 508.050   3
   5   3   7 5050.07 501.851   2
   5  -3  -7 5108.01 507.058   2
  -5   3  -7 5193.07 501.786   3
   5   3   9 10358.9 917.109   6
  -5  -3   9 9849.05 923.723   5
  -5   3  -9 8756.33 914.204   4
  -5  -3   9 12457.4 934.869   4
   5  -3  -9 8068.52 922.542   3
   5   3   9 9574.60 916.932   2
  -5   3  -9 9691.55 917.186   3
   5   3  11 287.418 42.2506   6
   5  -3 -11 217.073 44.8840   2
   5   3  11 311.544 43.8978   2
  -5  -3  11 284.605 48.0401   5
  -5   3 -11 250.123 40.9636   4
   5  -3 -11 320.293 50.6994   3
  -5   3 -11 300.309 42.5978   3
   5   3  13 1025.23 109.018   6
  -5  -3  13 1207.92 118.119   6
  -5  -3  13 1100.88 120.446   5
  -5   3 -13 981.003 108.663   4
   5  -3 -13 1028.30 118.789   3
   5   3  13 990.683 109.110   2
  -5   3 -13 939.358 107.531   3
   5  -3 -13 627.451 110.725   2
  -5  -3  15 17455.9 1806.13   6
   5   3  15 22181.9 1803.73   6
   5  -3 -15 20138.3 1814.26   3
  -5   3 -15 19085.0 1801.58   3
   5   3  15 18276.4 1799.50   2
  -5  -3  15 17937.1 1812.35   5
  -5  -3  17 8757.88 859.602   6
   5   3  17 9875.75 854.875   6
  -5   3 -17 8084.74 851.646   4
   5  -3 -17 8748.03 862.615   3
  -5   3 -17 8647.91 852.607   3
  -5  -3  17 11198.6 874.090   5
  -5   3 -19 6146.25 631.453   4
  -5   3 -19 6718.15 635.376   3
   5  -3 -19 6140.14 641.812   3
  -5  -3  19 6146.56 639.604   6
   5   3  19 7556.49 636.484   6
  -5  -3  19 8481.05 656.768   5
   5   3  19 6353.03 630.601   5
   5   3  21 298.040 42.1199   5
  -5  -3  21 338.658 55.9183   5
   5   3  21 391.790 49.1345   6
  -5  -3  21 334.625 51.5121   6
   5  -3 -21 366.363 53.0528   3
  -5   3 -21 273.443 46.3346   3
  -5   3 -23 348.751 44.8767   4
  -5  -3  23 344.877 57.2534   5
   5   3  23 365.332 43.0087   5
   5   3  23 273.986 44.6798   6
  -5  -3  23 319.009 51.2116   6
   5  -3 -23 309.400 49.9214   3
  -5   3 -23 215.442 43.9603   3
   5   4 -22 42.5887 16.8361   2
   5  -4  22 31.2303 15.2667   2
  -5   4  22 27.0410 14.4795   4
   5   4 -20-8.70529 9.34260   2
  -5   4  20 9.17427 12.0528   4
   5  -4  20-8.12871 10.6814   6
  -5  -4 -20-7.41489 11.2497   4
  -5   4  20-6.44868 6.92773   5
   5   4 -18 42.2478 22.6865   2
   5  -4  18 7.49483 11.4485   2
  -5   4  18 17.7507 13.5277   4
   5  -4  18 35.0776 16.3420   6
  -5   4  18 22.2975 13.8708   5
  -5  -4 -18-8.33159 11.0282   4
   5   4 -16 147.829 43.1530   2
   5  -4  16 117.871 27.2410   2
  -5  -4 -16 114.736 32.6166   4
  -5   4  16 75.6454 24.6072   5
  -5   4  16 158.639 32.2432   4
   5  -4  16 80.0933 26.6452   6
   5   4 -14 93.8078 34.4747   2
  -5   4  14 127.297 31.0520   5
  -5   4  14 110.264 28.2532   4
   5  -4  14 93.4389 28.6361   6
  -5   4  12 18.5169 14.1338   5
  -5  -4 -12 13.2288 14.2779   4
   5   4 -12 13.4157 17.6912   2
   5  -4  12 28.8710 15.5632   2
  -5   4  12 7.63432 10.1605   4
  -5  -4 -12 19.4124 13.0831   5
  -5  -4 -10 107.831 25.3484   5
   5   4 -10 62.5429 29.6221   2
   5  -4  10 72.4562 22.8230   2
  -5   4  10 52.8482 23.6379   5
  -5  -4 -10 127.955 37.2983   4
  -5   4  10 106.465 25.1650   4
   5  -4  10 87.6239 24.2999   6
  -5  -4  -8 47.9326 17.4929   5
   5   4  -8 33.5946 19.2327   2
   5  -4   8 7.55676 10.3978   2
  -5   4   8 23.8806 13.8458   5
  -5   4   8 61.2436 21.1514   4
  -5  -4  -8-19.6005 21.2393   4
   5  -4   8 30.2848 13.3531   6
  -5  -4  -6 137.163 29.3279   5
   5   4  -6 94.2110 30.2959   6
   5   4  -6 203.508 41.8087   2
   5  -4   6 159.944 32.6789   2
  -5   4   6 159.919 31.2906   5
  -5  -4  -6 171.694 54.4645   4
   5  -4   6 167.340 29.2286   6
  -5  -4  -4 7.58790 10.0459   5
   5   4  -4 27.9155 14.1655   6
   5   4  -4 18.6085 14.1641   2
   5  -4   4 7.82131 10.3499   2
  -5   4   4 12.0249 9.20658   5
  -5   4   4 23.3446 16.7326   4
   5  -4   4 4.82880 9.05890   6
  -5   4   2 43.2538 15.1527   5
   5  -4   2 16.1492 12.6929   2
  -5   4   2 7.84430 9.05456   4
   5   4  -2 28.4331 16.4105   6
  -5  -4  -2 46.9115 18.0928   5
  -5   4   0 206.066 34.6504   5
  -5   4   0 221.080 38.2648   4
  -5  -4   0 279.947 87.9794   4
   5  -4   0 218.539 40.9373   3
   5   4   0 176.048 38.4689   2
  -5  -4   0 235.072 42.2659   5
   5  -4  -2 36.8266 16.3921   3
  -5   4  -2 69.7330 20.9544   4
  -5  -4   2 71.8792 72.2460   4
   5  -4  -2 64.6119 25.7199   2
   5   4   2 73.8027 21.2173   2
  -5  -4   2 33.9888 17.7646   5
   5   4   2 35.9470 18.7084   6
  -5  -4   4-26.3060 28.2112   4
   5  -4  -4 9.40100 10.1155   3
   5  -4  -4 20.2708 15.3895   2
   5   4   4 7.82343 13.2887   2
  -5  -4   4 8.70760 11.4654   5
   5   4   4 8.08531 15.0370   6
   5  -4  -6 236.132 44.1870   2
   5   4   6 157.032 32.5413   6
  -5   4  -6 201.255 34.4720   3
  -5   4  -6 183.683 32.8869   4
  -5  -4   6 119.556 41.3435   4
   5  -4  -6 199.102 39.2085   3
   5  -4  -8 33.3392 22.3813   2
   5   4   8 26.9887 13.6876   2
  -5  -4   8 25.0257 16.8557   5
   5   4   8 12.9728 11.1862   6
  -5   4  -8 29.3545 12.7549   4
   5  -4  -8 9.20945 12.2659   3
  -5   4  -8 19.9147 12.4968   3
   5  -4 -10 44.1848 26.0995   2
   5   4  10 55.9753 19.0109   2
   5   4  10 70.4547 19.6713   6
  -5  -4  10 96.1638 23.8076   5
  -5   4 -10 58.0181 17.0303   4
   5  -4 -10 104.967 28.2411   3
  -5   4 -10 101.061 21.3624   3
   5   4  12 10.2397 10.4417   2
  -5  -4  12 31.4435 18.9370   5
   5  -4 -12 33.8380 15.8205   3
   5   4  12 15.6726 9.88390   6
  -5  -4  14 96.8366 24.4254   6
   5   4  14 145.683 24.2094   6
   5  -4 -14 111.596 32.7617   2
  -5  -4  14 87.8215 25.3377   5
  -5   4 -14 130.898 23.3169   4
  -5   4 -14 110.018 21.7051   3
   5  -4 -14 137.459 29.6741   3
  -5  -4  16 110.163 24.9132   6
   5   4  16 90.0560 19.2824   6
  -5   4 -16 75.9248 18.4269   4
  -5   4 -16 95.5164 19.9220   3
   5  -4 -16 140.689 28.5132   3
  -5  -4  18 27.8636 15.0537   6
  -5   4 -18 13.7567 8.72257   3
   5  -4 -18 15.3081 10.2261   3
  -5  -4  18 43.6830 18.8255   5
   5   4  20 8.41357 7.12976   6
   5   4  20-4.04311 5.30781   5
  -5  -4  20-9.29172 14.0853   5
  -5   4 -20-4.35282 7.37725   4
   5  -4 -20 7.62898 11.5647   3
  -5   4 -20-4.89135 3.70740   3
  -5  -4  22 86.6240 27.1210   5
  -5  -4  22 90.1003 24.3777   6
  -5   4 -22 60.2804 17.8811   3
  -5  -4  24 84.8615 22.8114   6
   5   4  24 65.4192 16.2134   5
   5  -5  21 206.418 38.6117   6
  -5   5  19 4609.36 422.645   5
   5  -5  19 3883.44 425.941   6
  -5   5  17 5192.96 526.892   5
  -5  -5 -17 5641.96 532.742   4
   5   5 -17 6100.14 543.475   2
   5  -5  17 5264.98 530.287   6
   5  -5  17 5259.53 527.043   2
   5  -5  15 12120.6 1154.59   6
  -5   5  15 12196.8 1155.22   5
   5   5 -15 12389.5 1171.26   2
  -5  -5 -15 13920.5 1165.84   4
  -5   5  15 12195.8 1153.66   4
   5  -5  15 11031.2 1150.75   2
  -5  -5 -13 320.987 47.3132   5
   5  -5  13 230.881 44.9703   2
  -5   5  13 255.320 47.5517   5
  -5   5  13 411.562 51.8956   4
   5  -5  13 315.253 49.6098   6
  -5  -5 -11 128.104 26.3675   5
   5   5 -11 84.8202 36.6290   2
   5  -5  11 202.508 32.0100   2
  -5  -5 -11 155.547 44.6628   4
  -5   5  11 115.540 29.4127   5
  -5   5  11 114.416 26.5947   4
   5  -5  11 126.104 27.8827   6
  -5   5   9 3333.41 397.455   5
  -5  -5  -9 4111.33 397.372   5
   5  -5   9 3787.45 394.170   6
   5  -5   9 4171.64 398.319   2
  -5   5   7 2139.43 241.869   5
  -5  -5  -7 2245.81 241.353   5
   5   5  -7 2409.86 252.487   2
  -5   5   7 2557.50 244.659   4
   5  -5   7 2281.48 244.113   2
  -5   5   5 27183.6 2773.50   5
  -5  -5  -5 26663.9 2776.14   5
   5   5  -5 29031.2 2782.03   2
  -5   5   5 31619.4 2778.65   4
   5   5  -5 30328.4 2780.97   6
   5  -5   5 31100.3 2781.36   2
  -5  -5  -3 833.552 122.944   4
  -5   5   3 713.347 89.1071   4
   5   5  -3 648.200 88.0592   2
  -5   5   3 744.404 83.7263   5
  -5  -5  -3 643.925 86.5296   5
   5  -5   3 882.762 96.2480   2
  -5  -5  -1 944.209 108.652   5
   5   5  -1 918.607 109.792   2
  -5  -5  -1 1249.00 144.808   4
  -5   5   1 905.278 110.196   4
   5   5  -1 816.129 109.173   6
   5  -5   1 1138.69 119.878   2
   5   5   1 956.443 106.274   6
  -5  -5   1 870.114 101.933   5
  -5  -5   1 778.912 113.282   4
  -5   5  -1 785.203 100.464   4
   5  -5  -1 893.507 105.512   3
   5  -5  -1 919.234 115.111   2
   5   5   3 817.761 98.9107   6
   5   5   3 776.514 96.6714   2
  -5   5  -3 743.244 95.1071   4
  -5  -5   3 682.121 98.1432   4
   5  -5  -3 945.914 103.271   3
   5   5   5 26856.2 2803.73   6
  -5  -5   5 28680.7 2806.13   5
   5   5   5 31078.1 2807.71   2
  -5   5  -5 31065.6 2804.03   4
   5  -5  -5 30686.6 2810.83   3
   5  -5  -5 38747.7 2840.58   2
  -5   5  -5 28543.7 2803.11   3
   5   5   7 2850.12 238.442   6
  -5  -5   7 2490.93 238.941   5
   5   5   7 2359.71 237.031   2
  -5   5  -7 2091.03 230.753   4
   5  -5  -7 2407.06 240.816   3
  -5   5  -7 2028.94 230.702   3
   5  -5  -7 1999.15 251.941   2
   5   5   9 4291.72 395.272   6
  -5  -5   9 3829.33 398.868   5
   5   5   9 3862.11 395.575   2
  -5   5  -9 4029.73 392.577   4
   5  -5  -9 4200.25 402.681   3
  -5   5  -9 3935.79 393.408   3
   5  -5  -9 4553.03 423.382   2
  -5  -5  11 123.444 27.3287   5
   5   5  11 129.214 24.2175   6
  -5   5 -11 121.717 22.1007   4
   5  -5 -11 54.1169 22.8640   3
  -5   5 -11 98.9509 20.8367   3
  -5   5 -13 354.340 43.8191   4
  -5   5 -13 275.893 41.2904   3
  -5   5 -15 10280.4 1036.79   4
   5   5  15 12372.6 1038.79   6
  -5  -5  15 11231.0 1044.33   6
  -5   5 -15 10233.1 1036.57   3
  -5  -5  15 11424.4 1048.26   5
   5   5  17 5060.65 475.091   6
  -5  -5  17 5255.29 484.006   6
  -5   5 -17 4572.80 475.137   4
   5  -5 -17 4872.81 484.661   3
  -5   5 -17 4828.90 476.489   3
  -5  -5  17 5971.88 491.519   5
  -5  -5  19 4043.62 379.742   6
   5   5  19 3603.57 370.000   5
  -5  -5  19 4400.09 387.479   5
  -5   6  14 35.3564 14.5564   5
  -5  -6 -12 65.0827 25.3899   4
  -5   6  12 22.2604 13.9446   5
   5   6 -12 86.1758 26.5124   2
  -5   6  12 59.2971 17.2887   4
  -5  -6 -12 79.1457 18.4440   5
  -5  -6 -10 73.8527 28.9244   4
  -5   6  10 72.6721 21.8641   5
   5  -6  10 39.8452 16.7720   2
   5   6 -10 100.279 28.3600   2
  -5   6  10 71.0245 18.8455   4
  -5  -6 -10 112.487 22.9298   5
  -5  -6  -8 76.0080 30.7972   4
  -5   6   8 106.602 26.3716   5
   5  -6   8 135.189 29.6624   2
   5   6  -8 116.616 30.8315   2
  -5  -6  -8 138.052 28.4805   5
   5   6  -6 47.4362 20.6860   2
   5  -6   6 110.639 26.7329   2
  -5   6   6 98.4652 21.4583   4
  -5  -6  -6 90.2125 21.0441   5
  -5  -6  -4 23.1074 19.5945   4
   5   6  -4 14.1448 13.1499   2
   5  -6   4 17.7273 17.7889   2
  -5  -6  -4 6.16990 9.38004   5
   5   6  -4-7.23968 7.79288   6
  -5  -6  -2 9.60742 16.3739   4
   5  -6   2 20.7207 17.6434   2
  -5   6   2 31.8331 14.5791   4
  -5  -6  -2 12.7744 9.83469   5
   5   6  -2 7.54848 10.0586   6
  -5   6   0 286.097 43.0400   4
  -5  -6   0 310.871 44.6392   5
   5   6   0 244.865 43.7359   6
   5   6   0 277.859 44.2521   2
   5  -6   0 366.404 60.2040   2
  -5   6  -2 19.2551 12.0366   4
   5   6   2 21.5990 12.3197   6
  -5  -6   2 19.2715 11.0189   5
   5   6   2 12.8501 8.60404   2
   5  -6  -2 14.3615 18.9302   2
   5  -6  -4 29.3171 15.9210   3
   5   6   4 33.0903 14.4183   6
  -5  -6   4 18.9254 12.9086   5
   5   6   4 32.5347 15.0169   2
   5  -6  -4 16.0634 24.4854   2
   5   6   6 63.7564 18.0573   6
  -5  -6   6 110.824 23.1294   5
   5  -6  -6 100.185 22.9473   3
  -5   6  -6 67.4758 17.4215   4
  -5   6  -6 77.2278 18.3187   3
   5   6   6 65.3453 21.1746   2
   5  -6  -6 113.951 37.7623   2
  -5  -6   8 150.911 27.0946   5
  -5   6  -8 134.842 23.5244   4
   5  -6  -8 91.5078 25.8434   3
  -5   6  -8 107.372 22.8886   3
   5  -6  -8 117.008 38.4562   2
   5   6  10 71.4602 16.4499   6
  -5  -6  10 42.2298 14.9695   5
  -5   6 -10 57.4835 15.4303   4
   5  -6 -10 75.2399 19.6295   3
  -5   6 -10 69.5736 15.5658   3
   5  -6 -10 96.0596 30.7737   2
  -5  -6  12 91.3002 21.2274   5
   5   6  12 89.5505 18.1185   6
  -5   6 -12 55.3932 14.4259   3
  -5   6 -12 63.2258 16.4550   4
   5  -6 -12 87.2704 22.6326   3
  -5  -6  14 44.1010 15.9336   5
  -5   6 -14 59.8418 14.1272   4
  -5  -7 -11 207.675 43.1217   4
  -5  -7  -9 2471.09 262.656   4
  -5  -7  -7 1316.83 151.577   4
   5   7  -7 1274.26 141.645   2
  -5   7   5 16847.9 1622.78   4
   5   7  -5 17333.2 1626.31   6
   5  -7   5 18057.7 1637.78   2
  -5   7   3 500.250 55.0479   4
   5   7  -3 333.438 51.8147   6
  -5  -7  -3 410.361 52.8564   5
   5   7  -3 270.700 48.0179   2
   5  -7   3 432.459 67.3235   2
  -5  -7  -1 1110.26 115.258   5
   5   7  -1 790.417 110.570   2
  -5   7   1 1056.65 113.805   4
   5   7  -1 1144.53 118.072   6
  -5  -7   1 1029.09 121.261   5
   5   7   1 984.073 120.844   2
  -5   7  -1 1210.23 124.109   4
   5   7   1 1101.06 123.974   6
  -5   7  -1 1310.19 127.542   3
  -5  -7   3 439.138 55.7648   5
   5   7   3 321.958 51.9436   2
   5  -7  -3 300.343 73.8716   2
  -5   7  -3 406.355 53.7408   4
   5   7   3 502.422 57.9241   6
  -5   7  -3 431.838 55.2704   3
  -5   7  -5 17152.4 1730.68   4
   5  -7  -5 26032.5 1788.89   2
   5  -7  -7 2403.65 190.414   2
  -5   7  -7 1237.58 136.859   4
  -5   7  -9 2342.06 230.772   4
   6   0   0 66270.7 5880.42   1
   6   0   0 61233.0 5879.98   1
  -6   0   0 56681.2 5872.31   1
   6   0   0 68419.6 5859.31   6
  -6   0   0 55079.7 5865.96   5
  -6   0   0 65933.4 5866.78   4
   6   0   0 61801.2 5866.32   3
   6   0   0 64450.2 5867.33   2
   6   0  -2 1346.94 176.237   1
   6   0  -2 1248.71 169.239   1
   6   0   2 1492.42 175.085   1
   6   0   2 1470.83 175.665   1
  -6   0  -2 1450.09 172.475   1
  -6   0   2 1352.71 172.709   1
   6   0  -2 1477.24 158.043   6
   6   0   2 1783.48 164.047   6
  -6   0   2 1732.01 173.649   5
  -6   0  -2 1526.28 167.442   5
  -6   0  -2 1796.27 169.346   4
   6   0  -2 1591.77 169.361   3
   6   0   2 1555.73 168.053   2
   6   0  -4 2834.17 294.107   1
  -6   0  -4 2550.51 298.136   1
   6   0  -4 2341.18 286.971   1
   6   0   4 2821.00 288.710   1
  -6   0   4 2845.07 292.869   1
   6   0   4 2732.50 290.925   1
  -6   0  -4 2208.42 281.469   1
   6   0  -4 2440.35 268.909   6
   6   0   4 4018.36 283.390   6
  -6   0   4 2878.18 284.556   5
  -6   0  -4 2151.54 274.820   5
  -6   0   4 2437.86 277.046   4
  -6   0  -4 3179.15 281.143   4
   6   0  -4 2615.90 281.921   3
   6   0   4 3168.88 282.394   2
   6   0  -4 3080.39 284.875   2
  -6   0  -4 2768.18 274.671   3
   6   0   6 97.7186 27.2719   1
   6   0  -6 53.4215 29.5370   1
   6   0   6 92.0589 23.6101   6
   6   0  -6 60.9907 16.4050   6
  -6   0   6 176.952 31.9943   5
   6   0   6 84.4118 30.3457   1
   6   0  -6 71.4164 29.9896   1
  -6   0   6 89.9453 32.1555   1
  -6   0  -6 78.4355 27.3524   1
  -6   0  -6 76.6145 36.0995   1
  -6   0   6 122.042 35.3194   1
   6   0   6 108.362 25.2752   2
   6   0  -6 102.350 28.2124   2
  -6   0   6 146.079 27.9362   4
   6   0  -6 63.7161 23.6948   3
  -6   0  -6 112.893 25.3542   4
  -6   0  -6 79.4908 19.5768   3
   6   0  -8 2550.81 251.020   1
  -6   0  -8 1725.54 247.116   1
   6   0  -8 2520.18 243.686   1
   6   0   8 2313.32 239.251   1
  -6   0   8 2602.31 255.054   1
   6   0   8 2614.29 252.361   1
  -6   0  -8 2349.03 237.745   1
   6   0  -8 2157.15 220.374   6
   6   0   8 2660.38 235.975   6
  -6   0   8 2451.54 235.068   5
  -6   0  -8 2068.23 226.450   5
  -6   0  -8 2258.65 229.382   4
   6   0  -8 2247.93 237.731   3
  -6   0  -8 1897.52 220.937   3
   6   0   8 2036.34 228.515   2
   6   0  -8 2555.78 239.419   2
  -6   0  10 39057.5 3509.87   1
  -6   0 -10 32409.5 3507.78   1
   6   0 -10 39508.6 3510.20   1
   6   0  10 36691.7 3498.85   1
   6   0  10 43191.2 3514.52   1
   6   0  10 42242.1 3500.50   6
  -6   0  10 36875.2 3496.25   5
  -6   0 -10 37444.9 3486.16   5
  -6   0  10 35635.6 3491.37   4
   6   0 -10 36545.1 3499.00   3
   6   0 -10 39536.3 3501.36   2
  -6   0 -10 35995.5 3484.31   3
   6   0  10 35293.0 3489.37   2
   6   0 -12 6262.87 572.359   2
  -6   0  12 5960.57 565.659   5
  -6   0 -12 5448.85 558.115   4
  -6   0 -12 6390.90 558.637   3
   6   0 -12 5721.70 566.101   3
  -6   0 -12 4788.14 568.806   1
  -6   0  12 5772.45 572.683   1
   6   0 -12 5704.02 573.472   1
   6   0  14 3468.72 604.955   6
  -6   0 -14 6835.49 609.606   4
  -6   0 -14 9626.06 625.971   3
   6   0 -14 6293.80 614.159   3
   6   0  14 6858.15 608.843   2
   6   0 -14 6179.07 617.869   2
   6   0  16 141.810 37.3170   6
   6   0  16 154.900 31.3430   2
   6   0 -16 139.784 36.8397   2
  -6   0  16 244.794 42.6687   5
  -6   0  16 154.713 35.1805   4
  -6   0 -16 272.723 38.8737   4
   6   0 -16 184.099 37.8931   3
  -6   0 -16 52.1791 29.5392   3
   6   0  18 645.662 90.5499   6
  -6   0  18 666.764 93.2379   5
  -6   0 -18 864.022 92.3807   4
  -6   0  18 719.029 91.8504   4
   6   0 -18 615.458 89.8658   3
   6   0 -18 778.755 94.9220   2
   6   0  18 808.783 87.6006   2
   6   0  20 9554.83 932.094   6
  -6   0  20 10032.2 940.874   5
  -6   0 -20 10324.5 934.575   4
   6   0 -20 9459.46 940.690   3
   6   0  20 9672.80 930.005   2
   6   0  22 7457.43 709.169   6
  -6   0  22 7158.43 717.450   5
  -6   0 -22 7840.89 716.232   4
   6   0 -22 6921.61 720.143   3
   6   0 -22 7663.51 714.945   2
   6   0 -24 3029.03 311.453   3
   6  -1  23 25.4495 10.6708   6
   6   1 -23 60.4963 18.6255   2
   6  -1  21 19.5473 9.84004   6
   6  -1  21-5.57020 8.49055   2
   6   1 -21 6.76680 10.2962   2
  -6   1  21 8.76321 13.3138   5
  -6  -1 -21 8.74171 6.68520   4
   6   1 -21 10.4820 13.7895   3
   6   1 -19 15.2220 10.0248   2
  -6   1  19 9.53284 14.4737   5
  -6   1  19 17.4248 11.4666   4
  -6  -1 -19 7.99743 6.11595   4
   6   1 -19-9.62761 7.34240   3
   6  -1  17 51.8084 17.9435   6
   6   1 -17 25.0561 15.7860   2
   6  -1  17 31.0777 13.6494   2
  -6   1  17 58.7361 19.8527   5
  -6  -1 -17 7.55003 13.1336   4
   6   1 -17 26.9279 15.4977   3
   6  -1  15 15.4987 13.2549   6
   6   1 -15 8.84281 11.7458   2
   6  -1  15 18.8611 12.7339   2
  -6   1  15 28.6123 16.2629   5
  -6   1  15 41.2703 16.6486   4
  -6  -1 -15 21.8185 15.6937   4
   6   1 -15-8.37143 11.1346   3
  -6  -1 -13 121.922 26.5206   5
  -6   1  13 108.343 30.3858   5
   6  -1  13 220.640 33.7897   2
   6   1 -13 99.2259 30.3638   2
  -6   1  13 165.762 32.6937   4
  -6  -1 -13 133.567 28.2597   4
   6  -1  13 80.5318 26.9441   6
   6  -1  11 85.8835 27.7636   6
  -6   1  11 102.106 26.6083   5
  -6  -1 -11 46.7968 18.3679   5
   6   1 -11 69.7598 19.7253   6
  -6  -1 -11 53.3563 22.5787   1
   6  -1  11 84.6483 21.9305   2
   6   1 -11 26.7466 16.4571   2
  -6  -1 -11 81.6043 21.6237   4
   6   1 -11 70.0409 21.4484   1
   6   1  -9 17.0252 16.2554   1
   6  -1   9 12.8610 14.3005   6
   6   1  -9 30.9634 12.9876   6
  -6   1   9 32.4961 18.8601   5
  -6  -1  -9 24.4878 12.9447   1
   6  -1   9 39.5226 15.4532   2
   6   1  -9 26.3244 20.3116   2
  -6   1   9 44.1988 17.1764   4
  -6  -1  -9 66.1339 19.1370   4
   6   1  -9 58.7641 20.4773   3
   6   1  -7 36.7015 18.6675   1
   6  -1   7 30.1295 28.1458   6
   6   1  -7 41.5026 14.5558   6
  -6  -1  -7 32.7863 14.4062   5
  -6  -1  -7 17.6476 13.7419   1
   6   1  -7 26.7395 25.0212   1
  -6  -1  -7 14.0582 24.0336   1
  -6   1   7 69.6403 25.0811   1
   6  -1   7 39.8368 17.7150   2
   6   1  -7 25.3088 15.9763   2
  -6   1   7 28.8148 14.7854   4
  -6  -1  -7 38.6916 14.9977   4
  -6  -1  -7 34.2570 12.5796   3
   6   1  -7 24.4921 16.6720   3
   6  -1   5 151.226 35.1147   1
   6   1  -5 182.234 37.3817   1
   6  -1   5 79.9717 42.0718   6
  -6   1   5 290.518 42.2841   5
  -6  -1  -5 181.044 35.0752   5
   6   1  -5 156.092 45.2774   1
   6  -1   5 355.218 56.2729   1
  -6  -1  -5 155.126 37.4247   1
  -6  -1  -5 83.9183 44.5656   1
  -6   1   5 186.413 44.0229   1
   6  -1   5 126.176 29.2877   2
   6   1  -5 209.007 39.0575   2
  -6   1   5 199.096 35.0695   4
   6   1  -5 210.655 38.7752   3
  -6  -1  -5 203.147 34.3540   4
  -6  -1  -5 175.861 26.7928   3
   6   1  -3 101.665 31.7546   1
   6  -1   3 131.538 30.3306   1
   6   1  -3 96.3457 27.2333   1
   6  -1   3 63.8438 33.2421   6
  -6  -1  -3 146.410 28.0832   5
   6   1  -3 125.540 24.0193   6
  -6   1   3 78.2922 26.0618   5
   6  -1   3 109.346 34.3945   1
  -6  -1  -3 82.3469 35.6496   1
  -6  -1  -3 196.958 36.3839   1
  -6   1   3 58.3307 29.3674   1
   6  -1   3 108.921 24.2161   2
   6   1  -3 65.3346 24.0560   2
   6   1  -3 82.2623 22.6392   3
  -6  -1  -3 63.6828 21.2920   4
  -6  -1  -3 67.8864 17.5956   3
   6  -1   1 59.6305 34.3897   6
  -6   1   1 113.488 29.1867   5
   6   1  -1 98.8060 24.0150   6
  -6  -1  -1 98.5186 39.0743   1
  -6   1   1 71.7029 33.8498   1
  -6  -1  -1 118.011 29.5192   1
   6  -1   1 96.6505 30.2644   1
   6  -1   1 176.063 31.4255   2
   6   1  -1 110.355 28.9737   2
  -6   1   1 155.406 29.2133   4
   6  -1   1 139.884 32.4947   3
  -6  -1  -1 199.299 32.6124   4
   6   1  -1 115.451 25.2953   3
   6   1  -1 123.551 36.0736   1
   6  -1   1 146.137 35.5464   1
   6  -1  -1 86.5558 37.0959   6
   6   1   1 126.713 26.5874   6
  -6  -1   1 153.139 31.9315   5
  -6   1  -1 80.0113 25.6358   5
   6  -1  -1 164.193 31.2791   2
   6   1   1 182.198 33.7589   2
  -6  -1   1 123.289 32.0123   1
  -6   1  -1 93.4465 35.2671   1
  -6  -1   1 130.718 42.9306   1
   6  -1  -1 109.945 34.2809   1
  -6   1  -1 138.536 28.6064   4
   6  -1  -1 111.093 28.5945   3
  -6  -1   1 129.513 27.7985   4
   6   1   1 81.3273 30.3620   1
   6  -1  -1 88.4009 29.4436   1
   6   1   3 95.4937 20.7972   6
   6  -1  -3 49.2910 24.4337   6
  -6   1  -3 77.8241 21.0470   5
  -6  -1   3 124.891 28.7134   5
   6   1   3 110.157 29.0161   1
  -6  -1   3 112.846 28.6093   1
  -6   1  -3 45.3304 26.1384   1
  -6  -1   3 86.7919 35.9869   1
   6  -1  -3 124.350 29.2640   2
  -6   1  -3 101.036 25.7192   4
   6  -1  -3 64.9764 27.1377   3
  -6  -1   3 136.704 26.4875   4
   6  -1  -3 91.0018 26.0829   1
   6   1   3 189.481 38.9918   1
   6  -1  -3 65.2902 27.8070   1
   6   1   5 205.895 42.6471   1
   6  -1  -5 125.545 38.1718   1
   6  -1  -5 181.411 40.9477   1
   6   1   5 121.397 27.5836   6
  -6  -1   5 214.942 41.9885   5
  -6   1  -5 138.375 30.5451   5
  -6  -1   5 209.127 43.9925   1
   6   1   5 282.007 46.3904   1
  -6   1  -5 147.188 42.5145   1
  -6  -1   5 118.969 45.9701   1
   6  -1  -5 292.719 42.6133   2
   6   1   5 229.783 37.3236   2
   6  -1  -5 171.566 39.1790   3
  -6  -1   5 242.663 37.0465   4
  -6   1  -5 213.139 35.8482   4
  -6   1  -5 200.090 33.8871   3
  -6  -1   7 26.0904 15.0521   5
  -6   1  -7 33.0951 12.7831   5
  -6   1  -7 40.0767 15.9409   3
   6   1   7 20.4033 14.8961   2
   6  -1  -7 67.9568 26.7055   3
  -6   1  -7 26.5517 13.6566   4
  -6  -1   7 33.7147 16.4474   4
   6   1   7 10.8686 16.7559   1
  -6   1  -7 33.1379 20.7336   1
  -6  -1   7 82.2397 26.8880   1
  -6  -1   7 15.3665 23.4931   1
  -6  -1   9 47.1355 23.8611   1
   6   1   9 21.8546 16.8918   1
  -6  -1   9 14.5308 19.3608   1
  -6  -1   9 49.5151 21.0075   5
   6   1   9 38.0237 16.2707   2
   6  -1  -9 62.1414 22.5600   2
   6   1   9 48.8836 16.2839   6
  -6  -1   9 20.9938 13.4068   4
  -6   1  -9 31.1756 14.5585   4
  -6   1  -9 25.2658 13.1265   3
   6  -1  -9 18.9728 16.4145   3
   6   1  11 63.9555 24.7958   1
  -6  -1  11 88.1472 24.0984   5
   6   1  11 69.8265 19.9239   6
   6   1  11 53.4641 18.7549   2
   6  -1 -11 72.4965 25.3117   2
  -6   1 -11 41.8529 15.2561   4
  -6   1 -11 38.6582 13.7243   3
   6  -1 -11 63.7920 21.3723   3
   6   1  13 125.151 28.6801   6
   6   1  13 166.800 29.5530   2
   6  -1 -13 64.0736 27.3455   2
  -6  -1  13 177.701 34.9236   5
  -6  -1  13 148.082 34.3216   4
  -6   1 -13 157.465 28.0700   4
  -6   1 -13 113.885 24.0551   3
   6   1  15 33.1323 15.3102   6
   6  -1 -15 71.4098 24.5444   2
  -6  -1  15 24.7058 14.2190   5
  -6  -1  15 30.8736 17.7592   4
  -6   1 -15 16.2791 13.2866   4
  -6   1 -15 34.8065 14.8336   3
   6   1  17 22.8752 17.4627   6
   6   1  17 16.0254 10.1335   2
   6  -1 -17 8.36520 14.3294   2
  -6  -1  17 17.0684 11.3953   5
  -6   1 -17 27.0373 11.7778   4
  -6   1 -17 36.5579 18.4975   3
   6   1  19-7.93402 10.4166   6
   6  -1 -19 7.55912 11.4595   2
  -6  -1  19-8.74508 14.8219   5
  -6   1 -19 5.46209 10.9541   4
  -6   1 -19 9.63107 12.6443   3
   6   1  21 7.45006 9.78378   6
   6  -1 -21 13.3416 13.3796   2
  -6   1 -21-5.53527 5.93873   4
  -6   1 -21-11.4050 8.64815   3
   6  -1 -21 16.4320 13.9270   3
   6  -1 -23 66.5405 21.6766   3
  -6   1 -23 59.1141 18.8121   4
   6   2 -24 2987.57 295.939   2
   6   2 -24 3028.15 314.468   3
   6  -2  22 6105.15 594.703   6
  -6   2  22 5855.18 604.198   4
   6   2 -22 6260.85 599.518   2
   6   2 -22 6555.38 619.123   3
   6  -2  22 6453.92 597.496   2
   6  -2  20 8789.34 827.260   6
  -6   2  20 10251.0 843.508   5
  -6  -2 -20 7139.31 834.068   4
  -6   2  20 7807.82 836.536   4
   6   2 -20 9058.67 833.552   2
   6   2 -20 9327.09 848.021   3
   6  -2  20 9002.42 829.330   2
   6  -2  18 219.539 37.5392   6
  -6   2  18 219.119 44.0881   5
   6   2 -18 155.838 37.5484   2
   6  -2  18 291.093 39.7281   2
  -6   2  18 245.048 44.3468   4
  -6  -2 -18 169.188 40.9135   4
   6   2 -18 192.179 40.9645   3
   6  -2  16 175.422 36.0256   6
   6   2 -16 143.238 34.6468   2
  -6   2  16 254.996 45.5257   5
  -6   2  16 165.174 35.7510   4
  -6  -2 -16 171.842 36.2409   4
   6   2 -16 188.997 37.7399   3
   6  -2  14 7420.03 702.093   6
  -6  -2 -14 6732.72 694.973   5
   6   2 -14 6511.54 702.982   2
  -6  -2 -14 7658.01 706.020   4
   6   2 -14 6042.21 698.678   3
   6  -2  14 8037.05 700.227   2
   6   2 -12 5917.75 586.602   6
   6  -2  12 6788.75 593.550   6
  -6   2  12 7767.49 600.297   5
  -6  -2 -12 6178.02 584.402   5
   6   2 -12 5795.20 592.111   2
  -6  -2 -12 6125.46 589.059   4
  -6   2  12 5790.50 588.385   4
   6   2 -12 5415.56 584.758   3
   6  -2  12 5607.66 583.859   2
  -6   2  10 40143.5 3463.69   5
  -6  -2 -10 37924.4 3454.23   5
   6   2 -10 37619.7 3462.67   2
  -6   2  10 38072.4 3458.60   4
  -6  -2 -10 36152.7 3457.28   4
   6   2 -10 34346.9 3453.90   3
   6   2 -10 37111.4 3457.10   6
   6  -2  10 34750.6 3460.94   6
   6  -2   8 766.929 119.712   6
   6   2  -8 1044.77 121.269   6
  -6   2   8 1106.92 123.396   5
  -6  -2  -8 1127.00 121.351   5
   6   2  -8 1100.32 125.760   2
  -6   2   8 1192.20 123.962   4
   6   2  -8 987.654 119.607   3
   6  -2   8 1071.23 119.694   2
   6  -2   6 593.731 73.2835   6
   6   2  -6 590.467 73.8031   6
  -6   2   6 579.450 72.1672   5
  -6  -2  -6 613.353 71.9020   5
   6   2  -6 510.556 72.8000   2
  -6  -2  -6 549.462 71.0284   4
   6   2  -6 426.017 65.8994   3
   6  -2   6 482.335 66.4197   2
   6   2  -4 5209.17 456.655   6
   6  -2   4 4482.96 447.366   6
  -6   2   4 4280.83 453.245   5
   6   2  -4 4952.96 455.668   2
  -6   2   4 4909.34 453.265   4
  -6  -2  -4 5119.46 453.159   4
   6  -2   4 3815.21 447.812   2
   6   2  -4 4545.18 453.211   1
   6   2  -2 1767.48 190.515   6
   6  -2   2 1574.63 180.490   6
  -6   2   2 1594.14 190.540   5
  -6  -2  -2 2231.97 196.728   5
   6   2  -2 1714.84 191.720   2
  -6  -2  -2 2100.75 193.595   4
  -6   2   2 1890.61 192.155   4
   6   2  -2 1747.53 190.954   1
  -6  -2  -2 1810.25 191.788   1
   6   2   0 63659.1 5726.76   6
  -6   2   0 59166.9 5724.55   5
  -6  -2   0 63256.4 5733.86   5
  -6   2   0 56204.5 5726.75   4
   6  -2   0 59198.4 5726.45   2
   6   2   0 66422.5 5730.66   2
   6   2   0 62844.9 5733.30   1
  -6  -2   0 62047.8 5729.79   1
  -6  -2   2 2130.28 220.940   5
  -6   2  -2 1985.32 209.337   5
  -6   2  -2 2173.60 215.812   4
  -6  -2   2 2315.89 216.244   4
   6   2   2 2142.44 217.144   2
   6  -2  -2 1905.62 212.966   2
   6   2   2 1835.03 215.801   1
   6   2   4 5261.91 468.868   1
   6   2   4 4374.55 457.148   6
  -6   2  -4 4249.41 453.351   5
  -6  -2   4 4560.64 468.391   5
  -6   2  -4 5019.78 462.339   4
  -6  -2   4 4878.00 463.104   4
   6  -2  -4 5034.47 472.067   3
   6   2   4 4931.70 464.324   2
   6  -2  -4 4787.51 463.468   2
  -6  -2   6 638.678 80.0080   1
   6   2   6 510.884 67.3927   6
   6  -2  -6 445.248 70.8460   2
  -6  -2   6 583.197 73.4669   4
  -6   2  -6 613.983 72.6220   4
   6  -2  -6 626.307 80.8402   3
   6   2   6 580.321 72.1943   2
  -6   2  -6 542.465 70.4438   3
   6   2   8 1227.28 122.615   6
  -6  -2   8 980.753 127.431   5
  -6  -2   8 1185.24 127.766   4
  -6   2  -8 1113.67 123.810   4
   6  -2  -8 1162.70 133.604   3
  -6   2  -8 1037.20 122.106   3
   6   2   8 1238.55 126.770   2
   6  -2  -8 1061.44 129.343   2
   6   2  10 36971.5 3457.43   6
  -6  -2  10 36813.1 3466.15   5
  -6  -2  10 41862.3 3468.46   4
  -6   2 -10 36878.6 3459.62   4
   6  -2 -10 34404.7 3469.40   3
   6  -2 -10 37716.7 3470.77   2
   6   2  10 37681.5 3461.52   2
  -6   2 -10 35125.6 3456.35   3
   6   2  12 6322.01 576.550   6
  -6  -2  12 6935.82 588.499   5
   6  -2 -12 6383.76 587.783   3
   6  -2 -12 5498.59 585.394   2
  -6   2 -12 5553.14 573.297   3
   6   2  12 5792.72 577.365   2
   6   2  14 7770.38 680.616   6
  -6  -2  14 7269.36 687.747   5
  -6   2 -14 7476.12 678.968   4
   6  -2 -14 6878.44 687.366   3
   6  -2 -14 5126.43 683.368   2
  -6   2 -14 7263.68 677.366   3
   6   2  14 7348.87 679.787   2
   6   2  16 197.899 33.0126   6
   6   2  16 171.084 30.0832   2
  -6  -2  16 180.232 36.7374   5
  -6   2 -16 216.766 31.3804   4
   6  -2 -16 185.183 36.7611   3
  -6   2 -16 157.507 30.1179   3
   6   2  18 234.890 35.5788   6
  -6  -2  18 143.097 34.2018   5
  -6   2 -18 190.732 30.6038   4
   6  -2 -18 179.103 34.9386   3
  -6   2 -18 192.751 34.1217   3
   6  -2 -18 165.878 35.0632   2
   6  -2 -20 8388.80 856.331   3
  -6   2 -20 8935.68 848.339   4
  -6  -2  20 9732.78 863.269   5
   6  -2 -22 5957.43 628.592   3
  -6   2 -22 6825.15 634.112   3
  -6   2 -22 6730.93 622.045   4
  -6   2 -24 2512.50 263.038   3
   6   3 -21 49.2253 18.0086   2
   6  -3  21 48.1447 15.5138   2
   6  -3  21 41.4835 14.6140   6
   6   3 -19 128.063 29.6399   2
   6  -3  19 198.394 32.5966   2
  -6   3  19 197.690 38.4463   4
   6  -3  19 121.364 28.3911   6
  -6   3  19 92.2680 27.2973   5
  -6  -3 -19 114.873 30.6892   4
  -6   3  17 25.9218 14.7463   4
  -6  -3 -17 9.81846 10.6660   4
   6   3 -17 9.11012 12.0846   2
   6  -3  17 6.40458 8.58452   2
   6   3 -15-9.84902 13.2415   2
   6  -3  15 13.3318 10.5007   2
  -6   3  15 57.2083 20.7421   4
  -6  -3 -15 70.0006 21.6276   4
   6  -3  15 32.1558 17.4689   6
  -6  -3 -13 61.0577 18.3317   5
   6   3 -13 20.0309 18.9882   2
   6  -3  13 19.9545 12.9343   2
  -6   3  13 35.4816 18.1993   5
  -6   3  13 45.1272 17.5293   4
  -6  -3 -13 49.8811 21.7302   4
   6  -3  13 64.9667 23.3495   6
  -6  -3 -11 107.234 24.3380   5
   6   3 -11 92.2997 26.7275   6
   6   3 -11 139.936 35.8202   2
   6  -3  11 148.664 29.2439   2
  -6   3  11 160.106 32.1344   5
  -6   3  11 145.135 29.3467   4
  -6  -3 -11 88.3728 30.1766   4
   6  -3  11 92.0444 27.2683   6
  -6  -3  -9 148.718 29.0821   5
   6   3  -9 105.972 27.6639   6
   6  -3   9 102.233 26.0640   2
  -6   3   9 199.152 34.4203   5
  -6  -3  -9 105.535 28.7631   4
   6  -3   9 115.497 28.3338   6
   6   3  -7 163.123 32.9062   6
   6  -3   7 126.992 26.7263   2
   6   3  -7 112.495 31.6060   2
  -6   3   7 132.733 31.0248   5
  -6   3   7 189.394 32.5248   4
  -6  -3  -7 141.068 36.0472   4
   6  -3   7 136.391 28.1753   6
  -6   3   5 235.576 39.0983   4
  -6  -3  -5 243.385 43.7672   4
   6   3  -5 243.216 41.5845   2
  -6   3   5 248.044 39.1966   5
   6   3  -5 200.682 39.4462   6
  -6  -3  -5 196.034 35.8538   5
  -6   3   3 225.013 35.5443   4
   6  -3   3 119.813 27.7918   2
   6   3  -3 176.093 32.9843   2
  -6   3   3 151.668 30.6082   5
   6   3  -3 205.783 35.5438   6
  -6  -3  -3 98.5635 26.9249   5
  -6   3   1 153.526 28.2767   4
  -6  -3  -1 115.521 33.3754   4
   6   3  -1 81.0096 25.7099   2
   6  -3   1 80.8208 22.7400   2
  -6   3   1 139.396 26.2871   5
  -6  -3  -1 68.2796 21.5379   5
   6  -3  -1 105.104 26.9545   3
  -6   3  -1 102.071 23.8936   4
  -6  -3   1 76.6956 29.8839   4
   6  -3  -1 70.0426 20.0920   2
   6   3   1 65.2628 24.0628   2
  -6  -3   1 98.8387 26.9821   5
   6   3   1 93.4694 25.6797   6
  -6   3  -3 252.659 38.9537   4
   6  -3  -3 143.430 36.3763   3
  -6  -3   3 297.700 51.5695   4
   6   3   3 163.859 34.4558   2
   6   3   3 229.463 36.6322   6
   6  -3  -5 140.223 35.1232   2
  -6  -3   5 231.462 42.8062   5
   6   3   5 205.319 35.5558   6
  -6   3  -5 249.475 38.7525   4
  -6  -3   5 326.596 56.6627   4
   6  -3  -5 195.316 41.0973   3
  -6   3  -5 207.396 35.6533   3
   6  -3  -7 222.916 37.8377   2
   6   3   7 154.072 31.2691   2
   6   3   7 143.077 27.2598   6
  -6  -3   7 139.174 31.4193   5
  -6   3  -7 121.714 26.0837   4
   6  -3  -7 91.1083 27.4014   3
  -6  -3   7 147.396 37.8694   4
  -6   3  -7 156.182 29.3224   3
   6   3   9 122.863 25.7082   6
   6   3   9 106.818 27.3522   2
  -6  -3   9 228.988 36.7164   5
   6  -3  -9 128.065 31.5838   3
  -6   3  -9 198.573 30.0764   3
   6   3  11 89.0118 20.8754   6
   6  -3 -11 77.8697 26.9964   2
   6   3  11 106.998 23.7480   2
  -6  -3  11 159.867 30.4262   5
  -6   3 -11 130.026 23.6168   4
   6  -3 -11 123.477 28.0802   3
  -6   3 -11 150.661 25.7451   3
   6   3  13 59.7512 15.6224   6
   6  -3 -13 8.48133 8.18109   2
   6   3  13 40.7432 15.7834   2
  -6  -3  13 90.4182 24.0847   5
   6  -3 -13 39.6156 19.6530   3
  -6   3 -13 60.1255 15.3139   4
   6  -3 -15 31.5386 14.9211   2
  -6  -3  15 7.64025 18.5391   5
  -6   3 -15 22.1872 11.5233   4
  -6   3 -15 44.7729 13.0223   3
   6  -3 -15 45.2960 17.4076   3
   6   3  17 18.4692 11.1690   6
   6  -3 -17 28.4626 13.2964   2
  -6   3 -17 12.6952 8.61877   4
  -6   3 -17 13.2836 9.00628   3
   6  -3 -17 29.2799 13.6734   3
  -6  -3  17 7.98455 8.69020   5
   6   3  19 174.910 29.2587   6
  -6  -3  19 174.987 34.8698   5
  -6   3 -19 163.325 26.1179   4
   6  -3 -19 114.718 27.9249   3
  -6   3 -19 154.034 27.1628   3
  -6   3 -21 33.0044 13.3472   3
  -6   3 -21 17.2256 8.88242   4
   6  -4  20 5241.32 511.258   6
   6  -4  18 365.217 56.6181   6
  -6   4  18 480.069 61.7566   5
   6   4 -18 433.435 64.5354   2
  -6   4  18 352.256 56.8910   4
   6  -4  18 377.959 53.4648   2
   6   4 -16 88.1420 27.6392   2
   6  -4  16 67.1056 19.7407   2
  -6   4  16 50.6898 22.3304   5
  -6   4  16 91.0398 22.5950   4
   6  -4  16 72.4297 22.2283   6
  -6   4  14 4495.58 447.950   5
  -6  -4 -14 4216.80 439.518   5
   6   4 -14 4322.72 453.946   2
  -6  -4 -14 4724.38 454.051   4
  -6   4  14 5196.41 447.355   4
   6  -4  14 4513.25 445.437   6
   6  -4  14 4439.31 441.091   2
  -6   4  12 3690.93 338.020   5
  -6  -4 -12 3012.48 326.659   5
   6   4 -12 3605.71 344.169   2
  -6  -4 -12 3826.38 349.998   4
   6  -4  12 3337.29 332.642   6
   6  -4  12 3109.13 327.893   2
   6   4 -10 22106.0 1784.43   2
  -6  -4 -10 17562.4 1791.63   4
  -6   4  10 19001.6 1769.11   4
   6   4 -10 17815.4 1768.87   6
   6  -4  10 18276.9 1767.60   2
  -6   4   8 1128.13 116.810   5
  -6  -4  -8 865.463 109.418   5
   6   4  -8 1350.33 126.530   2
  -6   4   8 928.755 110.426   4
  -6  -4  -8 934.727 134.042   4
   6   4  -8 957.088 112.748   6
   6  -4   8 996.159 111.662   2
  -6   4   6 101.711 25.9297   5
   6   4  -6 154.612 31.4664   2
   6  -4   6 119.997 27.0901   2
  -6  -4  -6 64.1838 21.1308   5
   6   4  -6 104.126 26.8138   6
  -6   4   6 142.413 28.0932   4
  -6  -4  -6 128.767 40.8701   4
  -6   4   4 1750.45 199.333   5
  -6  -4  -4 1963.65 202.663   5
  -6  -4  -4 2204.65 256.420   4
   6   4  -4 2130.62 206.806   6
   6  -4   4 1934.25 201.443   2
   6   4  -2 1240.40 123.313   6
  -6  -4  -2 992.390 116.882   5
   6   4  -2 925.653 116.376   2
  -6   4   2 1067.00 116.612   4
  -6  -4  -2 1397.50 180.849   4
   6  -4   2 949.434 114.241   2
  -6   4   0 33416.4 3045.89   4
  -6  -4   0 30758.9 3045.35   5
   6   4   0 37505.0 3051.68   6
   6   4   0 29641.7 3044.52   2
   6   4   2 1008.42 113.594   6
  -6  -4   2 883.715 113.628   5
   6   4   2 992.407 112.888   2
  -6   4  -2 1042.96 111.138   4
  -6  -4   2 938.240 176.870   4
   6  -4  -2 965.285 115.584   3
   6  -4  -2 1021.84 116.565   2
   6   4   4 2036.16 215.851   6
  -6  -4   4 2449.79 224.496   5
   6   4   4 2252.42 219.235   2
  -6   4  -4 2074.18 214.450   4
   6  -4  -4 1752.57 217.637   3
   6  -4  -4 2087.81 221.916   2
  -6  -4   6 54.3104 21.3237   5
   6   4   6 103.126 22.7652   6
  -6   4  -6 67.8058 19.6499   4
   6  -4  -6 132.961 29.4576   3
  -6   4  -6 124.817 24.2678   3
   6  -4  -6 138.185 33.1384   2
   6   4   6 72.4296 22.3097   2
  -6  -4   8 994.419 118.582   5
  -6   4  -8 1030.45 112.230   4
   6   4   8 1103.23 114.583   6
   6  -4  -8 1114.34 126.181   2
  -6   4  -8 982.982 112.543   3
  -6   4 -10 16202.7 1676.32   4
   6   4  10 19378.4 1681.37   2
   6  -4 -10 16085.5 1689.53   2
  -6   4 -10 19603.2 1679.22   3
   6   4  12 2991.35 294.253   6
  -6  -4  12 2893.10 300.850   5
  -6   4 -12 3107.19 294.110   4
   6  -4 -12 2984.83 301.997   3
   6  -4 -12 2852.56 307.680   2
   6   4  12 3174.35 297.023   2
  -6   4 -12 2944.48 293.873   3
   6   4  14 3955.33 385.451   6
  -6   4 -14 3636.35 385.053   4
   6  -4 -14 3694.44 392.283   3
   6  -4 -14 4566.20 402.865   2
  -6   4 -14 4131.82 386.249   3
  -6  -4  14 4703.92 398.162   5
   6   4  16 90.6876 19.0631   6
   6  -4 -16 94.9334 22.7537   3
  -6   4 -16 79.9696 16.7307   4
  -6   4 -16 84.7961 17.1309   3
  -6  -4  16 124.372 27.2972   5
  -6   4 -20 5338.30 514.389   4
   6   4  20 5461.36 514.056   5
  -6  -5 -15 47.3980 18.2493   4
  -6   5  15 15.4789 12.1666   5
  -6  -5 -13 409.028 62.3084   4
  -6   5  13 412.169 53.1683   4
  -6   5  13 434.986 58.2324   5
  -6  -5 -13 380.830 50.8599   5
   6  -5  13 335.280 50.2099   2
  -6   5  11 92.6349 22.8492   5
  -6  -5 -11 67.8204 24.7667   4
   6   5 -11 45.9104 20.3389   2
   6  -5  11 28.0088 13.0541   2
  -6   5  11 71.7879 18.2917   4
  -6  -5 -11 59.0704 16.0662   5
   6   5 -11 48.0687 15.9480   6
  -6  -5  -9 27.9891 18.6201   4
  -6   5   9 38.7224 14.9841   5
   6   5  -9 16.7781 11.4221   2
  -6   5   9 63.5974 16.6739   4
  -6  -5  -9 16.6338 8.93414   5
   6   5  -9 12.4789 9.93151   6
  -6  -5  -7 68.2144 34.6159   4
   6   5  -7 54.0477 18.3568   2
   6  -5   7 61.0822 17.5324   2
  -6  -5  -7 67.3868 17.8493   5
   6   5  -7 39.3234 15.8375   6
  -6  -5  -5 223.099 66.2719   4
   6   5  -5 196.565 36.5686   2
   6  -5   5 224.691 36.7850   2
  -6   5   5 172.245 31.9870   4
  -6  -5  -5 230.936 35.7924   5
   6   5  -5 235.024 37.9039   6
  -6  -5  -3 436.498 88.1834   4
   6   5  -3 309.025 48.5926   2
   6  -5   3 383.154 52.2347   2
  -6   5   3 319.740 46.8513   4
  -6  -5  -3 354.123 48.8112   5
   6   5  -3 268.682 46.8930   6
  -6  -5  -1 39.9256 30.2966   4
   6   5  -1 26.4069 13.3188   2
   6  -5   1 15.9087 14.8398   2
  -6   5   1 18.8853 11.7781   4
   6   5  -1 7.20918 9.57603   6
  -6  -5  -1 6.38454 8.50769   5
   6   5   1 20.9134 11.9461   6
  -6  -5   1 26.0690 12.2280   5
   6   5   1 6.46569 9.95910   2
   6  -5  -1 26.5783 17.8537   2
  -6  -5   3 430.281 56.9557   5
   6   5   3 470.889 58.6707   2
   6  -5  -3 443.240 64.4540   2
  -6   5  -3 359.836 53.3133   4
   6  -5  -3 417.645 58.7533   3
   6   5   3 471.556 58.5535   6
   6  -5  -5 270.317 45.6319   2
   6   5   5 227.873 35.7990   2
  -6  -5   5 189.832 32.5041   5
  -6   5  -5 188.037 30.6642   3
  -6   5  -5 144.784 28.8177   4
   6  -5  -5 117.322 28.1763   3
  -6   5  -7 44.8697 13.1020   4
   6  -5  -7 36.2316 13.9852   3
   6   5   7 36.6481 15.1301   2
  -6  -5   7 45.2631 16.6976   5
   6   5   7 27.1888 12.2674   6
   6   5   9 17.7055 14.4246   2
  -6  -5   9 57.7762 16.3827   5
   6   5   9 34.8246 12.2536   6
   6  -5  -9 28.1340 13.3598   3
  -6   5  -9 18.9029 9.88806   3
   6  -5 -11 96.4667 30.7508   2
  -6  -5  11 64.4117 18.8491   5
   6   5  11 48.6142 14.1822   6
   6  -5 -11 75.3290 19.9695   3
  -6   5 -11 54.3571 14.2265   4
  -6   5 -11 25.4616 11.1829   3
   6   5  13 392.947 43.0339   6
  -6  -5  13 351.672 47.9915   5
   6  -5 -13 252.627 44.1602   3
  -6   5 -13 275.248 39.5065   3
  -6   5 -13 286.504 39.4722   4
  -6   5 -15 29.7641 10.5374   4
  -6   5 -17 28.9344 9.87004   4
  -6  -6  -8 359.052 64.0990   4
   6   6  -8 403.243 53.3118   2
   6   6  -8 279.244 44.3527   6
  -6  -6  -6 594.421 70.6823   5
   6   6  -6 470.145 70.7151   2
  -6  -6  -6 580.546 89.7514   4
  -6   6   6 647.235 71.3476   4
   6   6  -6 666.668 73.7323   6
   6  -6   6 586.092 72.9436   2
  -6  -6  -4 2091.90 213.227   5
   6   6  -4 1943.75 213.842   2
  -6   6   4 2134.43 214.133   4
   6   6  -4 2251.20 217.159   6
   6  -6   4 2215.88 220.295   2
  -6  -6  -2 782.354 85.1270   5
   6   6  -2 655.807 83.1594   2
  -6   6   2 619.750 81.4416   4
   6   6  -2 728.784 84.5649   6
   6  -6   2 934.998 96.0026   2
  -6  -6   0 21327.1 1940.71   5
   6   6   0 18309.0 1937.56   2
  -6   6   0 22059.2 1940.47   4
   6   6   0 20466.2 1940.67   6
   6  -6   0 22162.5 1954.84   2
  -6   6  -2 655.358 81.7700   4
  -6  -6   2 714.132 83.4629   5
  -6   6  -2 698.316 82.6853   3
   6   6   2 722.317 83.2355   2
   6   6   4 1917.99 218.912   6
  -6  -6   4 2319.12 222.251   5
   6   6   4 2306.74 222.724   2
  -6   6  -4 2050.45 218.319   4
   6  -6  -4 2140.72 223.901   3
  -6   6  -4 2331.90 220.837   3
   6   6   6 550.281 67.8708   6
  -6  -6   6 669.930 71.7432   5
   6   6   6 558.407 70.4719   2
  -6   6  -6 634.593 68.8530   4
   6  -6  -6 495.295 69.8821   3
  -6   6  -6 566.667 67.2956   3
   6  -6  -8 518.248 75.2249   2
  -6   6  -8 376.928 47.9189   4
  -6   6 -10 11441.4 1076.24   4
  -6   6 -12 2156.37 212.167   4
   6   7   3 147.781 27.0644   2
  -7   0   0-6.98685 9.17604   5
   7   0   0 6.36845 9.65740   2
  -7   0   0-5.85548 9.92741   4
  -7   0   0-12.1912 13.0703   1
  -7   0  -2-12.1959 13.0729   1
   7   0   2 6.49548 13.0258   6
   7   0   2 6.26202 10.6132   2
  -7   0   2 7.42667 11.2582   5
  -7   0  -2-5.85226 9.91871   4
  -7   0   2 5.91189 7.76135   4
   7   0  -2-7.29168 9.57272   3
  -7   0  -2-5.43961 5.83099   3
   7   0   4-7.18069 14.4001   6
   7   0   4-5.99875 7.87595   2
   7   0  -4 13.1088 11.1090   2
  -7   0  -4-5.95483 10.0930   5
  -7   0   4-7.52421 9.87841   5
   7   0  -4-7.66257 8.21424   3
  -7   0  -4 5.79681 8.78803   4
  -7   0   4 5.98326 6.41439   4
  -7   0  -4 5.00534 6.57194   3
  -7   0   6 5.95901 9.04295   4
   7   0  -6 8.09731 10.6384   3
  -7   0  -6 5.77960 8.77128   4
   7   0   6-5.85202 7.69398   2
   7   0  -6 6.79164 12.6162   2
  -7   0   6 7.46332 9.80683   5
  -7   0  -6 11.1271 9.43853   5
  -7   0   8-6.06145 9.19189   4
   7   0  -8-7.88898 13.3727   3
  -7   0  -8-5.59085 10.3829   4
   7   0   8-5.71045 7.50082   2
[truncated: 25,190 more chars]
