# Supplementary material for: The varying temperature- and pressure-induced phase transition pathways in hybrid improper ferroelectric Sr3Sn2O7
Source: Acta Crystallogr B Struct Sci Cryst Eng Mater. 2025 Apr 14;81(Pt 3):318–24. doi: 10.1107/S2052520625002306 (PMC12147935; doi:10.1107/S2052520625002306)
Supplement: Supplementary file 1 [file b-81-00318-sup1.zip › SSO_HP_VT_CIFs/SSO_VT_CIFS/SrSnO_I19VT_30_360_a21am_if.cif]

data_srsno_i19vt_30_360_a21am_if

# start Validation Reply Form
_vrf_PLAT109_srsno_i19vt_30_360_a21am_if
;
PROBLEM: Twinning Matrix = Alternate Inversion Twinning .          ? Check 
RESPONSE: The present system stems from a cetrosymmetric, tetragonal 
aristotype. This can be modelled using a twin law given by 
(0 1 0 -1 0 0 0 0 1 4). The two-fold twin was subsequently chosen over 
the inversion twin law to explicitly depict the twinning present as viewed 
from the perspective of the relevant properties (i.e., hybrid improper 
ferroelectric polarisation).
;
_vrf_PLAT971_srsno_i19vt_30_360_a21am_if
;
PROBLEM: Check Calcd Resid. Dens.  0.64Ang From Sn1             4.68 eA-3  
RESPONSE: The sample is highly absorbing and contains a significant 
proportion of heavy elements. While efforts have been made to account
for this as best as possible, the diffractometer upon which the data 
were collected lacks a camera with which to obtain a true representation
of the crystal for a more explicit correction. The impact of this upon
the data is further compounded by the crystal existing as a highly 
anisotropic plate. Errors carried through from this in the intensities will 
increase the residual levels in the model. This is in addition to the typical
fourier rippling that is expected at heavy elements, and the impact of the
spherical contraction of the valence shell owed to the ionisation of these 
metals in this highly charge system. Since these residuals exist close to 
these heavy metal centres and the model (and symmetry) has been thoroughly 
evaluated (see the manuscript), these are believed to have no physical 
significance.
;
_vrf_PLAT974_srsno_i19vt_30_360_a21am_if
;
PROBLEM: Check Calcd Negative Resid. Density on       Sr1      -2.53 eA-3  
RESPONSE: The sample is highly absorbing and contains a significant 
proportion of heavy elements. While efforts have been made to account
for this as best as possible, the diffractometer upon which the data 
were collected lacks a camera with which to obtain a true representation
of the crystal for a more explicit correction. The impact of this upon
the data is further compounded by the crystal existing as a highly 
anisotropic plate. Errors carried through from this in the intensities will 
increase the residual levels in the model. This is in addition to the typical
fourier rippling that is expected at heavy elements, and the impact of the
spherical contraction of the valence shell owed to the ionisation of these 
metals in this highly charge system. Since the residual exists close to 
a heavy metal centre and the model (and symmetry) has been thoroughly 
evaluated (see the manuscript), it is believed to have no physical 
significance.
;
_vrf_PLAT972_srsno_i19vt_30_360_a21am_if
;
PROBLEM: Check Calcd Resid. Dens.  0.32Ang From Sr2            -3.33 eA-3  
RESPONSE: The sample is highly absorbing and contains a significant 
proportion of heavy elements. While efforts have been made to account
for this as best as possible, the diffractometer upon which the data 
were collected lacks a camera with which to obtain a true representation
of the crystal for a more explicit correction. The impact of this upon
the data is further compounded by the crystal existing as a highly 
anisotropic plate. Errors carried through from this in the intensities will 
increase the residual levels in the model. This is in addition to the typical
fourier rippling that is expected at heavy elements, and the impact of the
spherical contraction of the valence shell owed to the ionisation of these 
metals in this highly charge system. Since these residuals exist close to 
these heavy metal centres and the model (and symmetry) has been thoroughly 
evaluated (see the manuscript), these are believed to have no physical 
significance.
;
# end Validation Reply Form

_audit_creation_date               2025-01-10
_audit_creation_method
;
Olex2 1.5-ac7-013
(compiled 2025.01.02 svn.rf662f148 for Rigaku Oxford Diffraction, GUI svn.r7109)
;
_shelx_SHELXL_version_number       '2019/3'
_audit_contact_author_address      
;
Dept. of Chemistry, University of Warwick, Gibbet Hill Road, Coventry, CV4 7AL
;
_audit_contact_author_email        ?
_audit_contact_author_name         'Evie Ladbrook'
_audit_contact_author_phone        ?
_publ_contact_author_id_orcid      ?
_publ_section_references
;
Dolomanov, O.V., Bourhis, L.J., Gildea, R.J, Howard, J.A.K. & Puschmann, H.
 (2009), J. Appl. Cryst. 42, 339-341.

Sheldrick, G.M. (2008). Acta Cryst. A64, 112-122.

Sheldrick, G.M. (2015). Acta Cryst. C71, 3-8.
;
_chemical_name_common              ?
_chemical_name_systematic          ?
_chemical_formula_moiety           'O7 Sn2 Sr3'
_chemical_formula_sum              'O7 Sn2 Sr3'
_chemical_formula_weight           612.24
_chemical_absolute_configuration   ?
_chemical_melting_point            ?
_chemical_oxdiff_formula           'Sr3 Sn2 O7'
loop_
  _atom_type_symbol
  _atom_type_description
  _atom_type_scat_dispersion_real
  _atom_type_scat_dispersion_imag
  _atom_type_scat_source
 'O' 'O' 0.0101 0.0057 'International Tables Vol C Tables 4.2.6.8 and 6.1.1.4'
 'Sr' 'Sr' -1.1610 3.0594
 'International Tables Vol C Tables 4.2.6.8 and 6.1.1.4'
 'Sn' 'Sn' -0.6810 1.3529
 'International Tables Vol C Tables 4.2.6.8 and 6.1.1.4'

_shelx_space_group_comment
;
The symmetry employed for this shelxl refinement is uniquely defined
by the following loop, which should always be used as a source of
symmetry information in preference to the above space-group names.
They are only intended as comments.
;
_space_group_crystal_system        'orthorhombic'
_space_group_IT_number             36
_space_group_name_H-M_alt          'A 21 a m'
_space_group_name_Hall             'A -2 2a'
loop_
  _space_group_symop_operation_xyz
 'x, y, z'
 'x+1/2, -y, -z'
 'x, y, -z'
 'x+1/2, -y, z'
 'x, y+1/2, z+1/2'
 'x+1/2, -y+1/2, -z+1/2'
 'x, y+1/2, -z+1/2'
 'x+1/2, -y+1/2, z+1/2'

_cell_length_a                     5.7011(3)
_cell_length_b                     5.7283(3)
_cell_length_c                     20.6341(10)
_cell_angle_alpha                  90
_cell_angle_beta                   90
_cell_angle_gamma                  90
_cell_volume                       673.86(6)
_cell_formula_units_Z              4
_cell_measurement_reflns_used      1223
_cell_measurement_temperature      360
_cell_measurement_theta_max        33.8180
_cell_measurement_theta_min        1.8980
_shelx_estimated_absorpt_T_max     0.675
_shelx_estimated_absorpt_T_min     0.330
_exptl_absorpt_coefficient_mu      28.442
_exptl_absorpt_correction_T_max    0.01080
_exptl_absorpt_correction_T_min    0.00082
_exptl_absorpt_correction_type     sphere
_exptl_absorpt_process_details
;
CrysAlisPro 1.171.43.105a (Rigaku Oxford Diffraction, 2024)
Spherical absorption correction
using equivalent radius and absorption coefficient.
Empirical absorption correction using spherical harmonics,
implemented in SCALE3 ABSPACK scaling algorithm.
;
_exptl_absorpt_special_details     ?
_exptl_crystal_colour              'clear colourless'
_exptl_crystal_colour_lustre       clear
_exptl_crystal_colour_primary      colourless
_exptl_crystal_density_diffrn      6.035
_exptl_crystal_density_meas        ?
_exptl_crystal_density_method      ?
_exptl_crystal_description         plate
_exptl_crystal_F_000               1080
_exptl_crystal_size_max            0.05
_exptl_crystal_size_mid            0.05
_exptl_crystal_size_min            0.015
_exptl_crystal_size_rad            0.400
_exptl_transmission_factor_max     ?
_exptl_transmission_factor_min     ?
_diffrn_reflns_av_R_equivalents    0.0811
_diffrn_reflns_av_unetI/netI       0.0372
_diffrn_reflns_Laue_measured_fraction_full  0.994
_diffrn_reflns_Laue_measured_fraction_max  0.968
_diffrn_reflns_limit_h_max         8
_diffrn_reflns_limit_h_min         -9
_diffrn_reflns_limit_k_max         9
_diffrn_reflns_limit_k_min         -8
_diffrn_reflns_limit_l_max         33
_diffrn_reflns_limit_l_min         -32
_diffrn_reflns_number              11996
_diffrn_reflns_point_group_measured_fraction_full  0.994
_diffrn_reflns_point_group_measured_fraction_max  0.937
_diffrn_reflns_theta_full          24.415
_diffrn_reflns_theta_max           34.106
_diffrn_reflns_theta_min           1.913
_diffrn_ambient_temperature        360
_diffrn_detector                   'Hybrid Pixel Array Detector'
_diffrn_detector_area_resol_mean   5.8140
_diffrn_measured_fraction_theta_full  0.994
_diffrn_measured_fraction_theta_max  0.968
_diffrn_measurement_details
;
List of Runs (angles in degrees, time in seconds):

  # Type    Start    End  Width  t~exp~   \w     \q     \k     \f   Frames
--------------------------------------------------------------------------
  1  \f      0.00 360.00   0.20    0.20   0.00   0.00   0.00    --  1800
  2  \w   -150.00  20.00   0.20    0.20    --   25.00   0.00 288.00  850
  3  \w   -150.00  20.00   0.20    0.20    --   25.00   0.00 216.00  850
  4  \w   -150.00  20.00   0.20    0.20    --   25.00   0.00 144.00  850
  5  \w   -150.00  20.00   0.20    0.20    --   25.00   0.00  72.00  850
  6  \w   -150.00  20.00   0.20    0.20    --   25.00   0.00   0.00  850
;
_diffrn_measurement_device         'abstract diffractometer'
_diffrn_measurement_device_type   
 'dectris-CrysAlisPro-abstract goniometer imported dectris images'
_diffrn_measurement_method         '\w and \f scans'
_diffrn_orient_matrix_type        
 'CrysAlisPro convention (1999,Acta A55,543-557)'
_diffrn_orient_matrix_UB_11        -0.0010404898
_diffrn_orient_matrix_UB_12        -0.0081669421
_diffrn_orient_matrix_UB_13        0.0333116561
_diffrn_orient_matrix_UB_21        -0.1203875846
_diffrn_orient_matrix_UB_22        -0.0103231262
_diffrn_orient_matrix_UB_23        -0.0004806030
_diffrn_orient_matrix_UB_31        0.0104720553
_diffrn_orient_matrix_UB_32        -0.1195160810
_diffrn_orient_matrix_UB_33        -0.0022387866
_diffrn_radiation_monochromator    synchrotron
_diffrn_radiation_probe            x-ray
_diffrn_radiation_type             synchrotron
_diffrn_radiation_wavelength       0.6889
_diffrn_source                     synchrotron
_reflns_Friedel_coverage           0.784
_reflns_Friedel_fraction_full      0.993
_reflns_Friedel_fraction_max       0.900
_reflns_number_gt                  1332
_reflns_number_total               1459
_reflns_special_details
;
 Reflections were merged by SHELXL according to the crystal
 class for the calculation of statistics and refinement.
 
 _reflns_Friedel_fraction is defined as the number of unique
 Friedel pairs measured divided by the number that would be
 possible theoretically, ignoring centric projections and
 systematic absences. Completness statistics refer to single and
 composite reflections containing twin component 1 only.
;
_reflns_threshold_expression       'I > 2\s(I)'
_computing_cell_refinement         'CrysAlisPro 1.171.43.105a (Rigaku OD, 2024)'
_computing_data_collection        
 'CrysAlisPro 1.171.43.105a (Rigaku OD, 2024) (IMPORT)'
_computing_data_reduction          'CrysAlisPro 1.171.43.105a (Rigaku OD, 2024)'
_computing_molecular_graphics      'Olex2 1.5-ac7-013 (Dolomanov et al., 2009)'
_computing_publication_material    'Olex2 1.5-ac7-013 (Dolomanov et al., 2009)'
_computing_structure_refinement    'SHELXL 2019/3 (Sheldrick, 2015)'
_computing_structure_solution      'SHELXS  (Sheldrick, 2008)'
_refine_diff_density_max           4.801
_refine_diff_density_min           -3.207
_refine_diff_density_rms           0.901
_refine_ls_abs_structure_details
;
 Flack x determined using 535 quotients [(I+)-(I-)]/[(I+)+(I-)]
 (Parsons, Flack and Wagner, Acta Cryst. B69 (2013) 249-259).
;
_refine_ls_abs_structure_Flack     0.001(8)
_refine_ls_extinction_coef         .
_refine_ls_extinction_method       none
_refine_ls_goodness_of_fit_ref     1.085
_refine_ls_hydrogen_treatment      undef
_refine_ls_matrix_type             full
_refine_ls_number_parameters       59
_refine_ls_number_reflns           1459
_refine_ls_number_restraints       1
_refine_ls_R_factor_all            0.0713
_refine_ls_R_factor_gt             0.0695
_refine_ls_restrained_S_all        1.085
_refine_ls_shift/su_max            0.000
_refine_ls_shift/su_mean           0.000
_refine_ls_structure_factor_coef   Fsqd
_refine_ls_weighting_details      
 'w=1/[\s^2^(Fo^2^)+(0.1588P)^2^] where P=(Fo^2^+2Fc^2^)/3'
_refine_ls_weighting_scheme        calc
_refine_ls_wR_factor_gt            0.1894
_refine_ls_wR_factor_ref           0.2022
_refine_special_details
;
 Refined as a 2-component twin.
All atoms were refined as anisotropic without the need for any restraints.
;
_olex2_refinement_description
;
1. Twinned data refinement
 Scales: 0.47(3)
 0.53(3)
;
_atom_sites_solution_hydrogens     .
_atom_sites_solution_primary       isomorph
_atom_sites_solution_secondary     difmap
loop_
  _atom_site_label
  _atom_site_type_symbol
  _atom_site_fract_x
  _atom_site_fract_y
  _atom_site_fract_z
  _atom_site_U_iso_or_equiv
  _atom_site_adp_type
  _atom_site_occupancy
  _atom_site_site_symmetry_order
  _atom_site_calc_flag
  _atom_site_refinement_flags_posn
  _atom_site_refinement_flags_adp
  _atom_site_refinement_flags_occupancy
  _atom_site_disorder_assembly
  _atom_site_disorder_group
 Sn1 Sn 0.8759(3) 0.24945(4) 0.09826(5) 0.0227(3) Uani 1 1 d . . . . .
 Sr1 Sr 0.3638(6) 0.25014(11) 0.000000 0.0276(5) Uani 1 2 d S T P . .
 Sr2 Sr 0.38473(2) 0.25797(9) 0.18699(8) 0.0281(4) Uani 1 1 d . . . . .
 O1 O 0.883(4) 0.1994(14) 0.000000 0.0333(13) Uani 1 2 d S T P . .
 O2 O 0.873(3) 0.2900(10) 0.1962(4) 0.0328(10) Uani 1 1 d . . . . .
 O3 O 0.650(3) -0.0211(12) 0.1063(3) 0.0332(12) Uani 1 1 d . . . . .
 O4 O 0.107(3) 0.5215(14) 0.0871(3) 0.0340(13) Uani 1 1 d . . . . .

loop_
  _atom_site_aniso_label
  _atom_site_aniso_U_11
  _atom_site_aniso_U_22
  _atom_site_aniso_U_33
  _atom_site_aniso_U_23
  _atom_site_aniso_U_13
  _atom_site_aniso_U_12
 Sn1 0.0221(5) 0.0222(4) 0.0237(5) 0.00012(7) 0.0000(5) -0.00008(12)
 Sr1 0.0277(9) 0.0273(6) 0.0278(10) 0.000 0.000 -0.0011(3)
 Sr2 0.0302(7) 0.0279(5) 0.0260(6) -0.00042(13) -0.0003(8) -0.0008(7)
 O1 0.047(4) 0.030(3) 0.023(2) 0.000 0.000 -0.003(6)
 O2 0.037(3) 0.035(2) 0.0270(19) -0.003(2) -0.003(4) 0.002(4)
 O3 0.028(2) 0.031(3) 0.041(2) 0.001(2) 0.000(2) -0.007(2)
 O4 0.034(3) 0.029(3) 0.039(2) 0.001(2) 0.004(2) -0.010(2)

_geom_special_details
;
 All esds (except the esd in the dihedral angle between two l.s. planes)
 are estimated using the full covariance matrix.  The cell esds are taken
 into account individually in the estimation of esds in distances, angles
 and torsion angles; correlations between esds in cell parameters are only
 used when they are defined by crystal symmetry.  An approximate (isotropic)
 treatment of cell esds is used for estimating esds involving l.s. planes.
;
loop_
  _geom_bond_atom_site_label_1
  _geom_bond_atom_site_label_2
  _geom_bond_distance
  _geom_bond_site_symmetry_2
  _geom_bond_publ_flag
 Sn1 Sr1 3.442(3) 1_655 ?
 Sn1 Sr1 3.5079(8) 2 ?
 Sn1 Sr2 3.3640(10) 4_565 ?
 Sn1 Sr2 3.4356(9) 4 ?
 Sn1 Sr2 3.4310(17) 1_655 ?
 Sn1 Sr2 3.3458(18) . ?
 Sn1 O1 2.0480(16) . ?
 Sn1 O2 2.034(8) . ?
 Sn1 O3 2.046(12) 4 ?
 Sn1 O3 2.021(11) . ?
 Sn1 O4 2.053(11) 1_655 ?
 Sn1 O4 2.031(12) 4_565 ?
 Sr1 O1 2.76(2) 1_455 ?
 Sr1 O1 3.155(8) 2_465 ?
 Sr1 O1 2.577(8) 2_455 ?
 Sr1 O1 2.97(2) . ?
 Sr1 O3 2.832(8) 4_455 ?
 Sr1 O3 2.832(8) 2_455 ?
 Sr1 O3 3.145(10) . ?
 Sr1 O3 3.145(10) 3 ?
 Sr1 O4 2.792(10) . ?
 Sr1 O4 2.619(10) 4_565 ?
 Sr1 O4 2.619(10) 2_565 ?
 Sr1 O4 2.792(10) 3 ?
 Sr2 O2 2.427(8) 6_455 ?
 Sr2 O2 3.145(6) 4_455 ?
 Sr2 O2 2.793(14) . ?
 Sr2 O2 2.932(14) 1_455 ?
 Sr2 O2 2.597(6) 4_465 ?
 Sr2 O3 2.530(10) 4_455 ?
 Sr2 O3 2.759(10) . ?
 Sr2 O4 3.007(10) . ?
 Sr2 O4 2.729(9) 4_565 ?

loop_
  _geom_angle_atom_site_label_1
  _geom_angle_atom_site_label_2
  _geom_angle_atom_site_label_3
  _geom_angle
  _geom_angle_site_symmetry_1
  _geom_angle_site_symmetry_3
  _geom_angle_publ_flag
 Sr1 Sn1 Sr1 71.11(4) 1_655 2 ?
 Sr2 Sn1 Sr1 109.67(6) 1_655 2 ?
 Sr2 Sn1 Sr1 177.65(3) 4_565 2 ?
 Sr2 Sn1 Sr1 107.90(4) 4_565 1_655 ?
 Sr2 Sn1 Sr1 68.34(6) 1_655 1_655 ?
 Sr2 Sn1 Sr1 107.63(4) 4 1_655 ?
 Sr2 Sn1 Sr1 108.17(6) . 2 ?
 Sr2 Sn1 Sr1 176.96(5) . 1_655 ?
 Sr2 Sn1 Sr1 67.55(3) 4 2 ?
 Sr2 Sn1 Sr2 71.63(3) 4_565 1_655 ?
 Sr2 Sn1 Sr2 72.69(3) . 4_565 ?
 Sr2 Sn1 Sr2 114.55(4) . 1_655 ?
 Sr2 Sn1 Sr2 74.52(3) . 4 ?
 Sr2 Sn1 Sr2 114.79(4) 4_565 4 ?
 Sr2 Sn1 Sr2 73.45(3) 1_655 4 ?
 O1 Sn1 Sr1 46.7(2) . 2 ?
 O1 Sn1 Sr1 53.2(6) . 1_655 ?
 O1 Sn1 Sr2 120.9(6) . 1_655 ?
 O1 Sn1 Sr2 124.1(6) . . ?
 O1 Sn1 Sr2 131.0(2) . 4_565 ?
 O1 Sn1 Sr2 114.1(2) . 4 ?
 O1 Sn1 O4 89.0(4) . 1_655 ?
 O2 Sn1 Sr1 126.3(4) . 1_655 ?
 O2 Sn1 Sr1 131.84(18) . 2 ?
 O2 Sn1 Sr2 58.4(4) . 1_655 ?
 O2 Sn1 Sr2 56.4(4) . . ?
 O2 Sn1 Sr2 64.36(18) . 4 ?
 O2 Sn1 Sr2 50.49(18) . 4_565 ?
 O2 Sn1 O1 178.4(4) . . ?
 O2 Sn1 O3 90.0(4) . 4 ?
 O2 Sn1 O4 91.8(3) . 1_655 ?
 O3 Sn1 Sr1 55.3(2) 4 1_655 ?
 O3 Sn1 Sr1 124.3(3) . 1_655 ?
 O3 Sn1 Sr1 62.6(2) 4 2 ?
 O3 Sn1 Sr1 53.8(2) . 2 ?
 O3 Sn1 Sr2 118.7(3) 4 4_565 ?
 O3 Sn1 Sr2 120.4(3) . 1_655 ?
 O3 Sn1 Sr2 127.2(3) 4 . ?
 O3 Sn1 Sr2 53.4(3) 4 4 ?
 O3 Sn1 Sr2 127.4(3) . 4_565 ?
 O3 Sn1 Sr2 46.9(3) . 4 ?
 O3 Sn1 Sr2 47.1(3) 4 1_655 ?
 O3 Sn1 Sr2 55.5(3) . . ?
 O3 Sn1 O1 89.2(4) . . ?
 O3 Sn1 O1 88.6(5) 4 . ?
 O3 Sn1 O2 90.0(3) . . ?
 O3 Sn1 O3 89.41(7) . 4 ?
 O3 Sn1 O4 178.2(3) . 1_655 ?
 O3 Sn1 O4 90.3(7) 4 1_655 ?
 O3 Sn1 O4 91.4(7) . 4_565 ?
 O4 Sn1 Sr1 54.2(3) 1_655 1_655 ?
 O4 Sn1 Sr1 116.5(3) 4_565 2 ?
 O4 Sn1 Sr1 124.5(3) 1_655 2 ?
 O4 Sn1 Sr1 122.9(3) 4_565 1_655 ?
 O4 Sn1 Sr2 133.8(3) 1_655 4 ?
 O4 Sn1 Sr2 125.9(3) 1_655 . ?
 O4 Sn1 Sr2 60.5(3) 1_655 1_655 ?
 O4 Sn1 Sr2 62.1(2) 4_565 4_565 ?
 O4 Sn1 Sr2 54.2(3) 1_655 4_565 ?
 O4 Sn1 Sr2 54.6(3) 4_565 . ?
 O4 Sn1 Sr2 133.6(3) 4_565 1_655 ?
 O4 Sn1 Sr2 128.2(3) 4_565 4 ?
 O4 Sn1 O1 89.6(5) 4_565 . ?
 O4 Sn1 O2 91.8(4) 4_565 . ?
 O4 Sn1 O3 178.0(3) 4_565 4 ?
 O4 Sn1 O4 88.93(6) 4_565 1_655 ?
 O1 Sr1 O1 82.0(5) 2_455 . ?
 O1 Sr1 O1 168.3(3) 1_455 . ?
 O1 Sr1 O1 86.4(5) 2_455 1_455 ?
 O1 Sr1 O1 93.6(5) . 2_465 ?
 O1 Sr1 O1 175.6(9) 2_455 2_465 ?
 O1 Sr1 O1 98.0(5) 1_455 2_465 ?
 O1 Sr1 O3 63.6(2) 2_455 4_455 ?
 O1 Sr1 O3 61.5(3) 1_455 4_455 ?
 O1 Sr1 O3 63.6(2) 2_455 2_455 ?
 O1 Sr1 O3 55.6(3) . . ?
 O1 Sr1 O3 61.5(3) 1_455 2_455 ?
 O1 Sr1 O3 117.6(2) 1_455 3 ?
 O1 Sr1 O3 117.6(2) 1_455 . ?
 O1 Sr1 O3 59.0(3) 2_455 3 ?
 O1 Sr1 O3 55.6(3) . 3 ?
 O1 Sr1 O3 59.0(3) 2_455 . ?
 O1 Sr1 O4 125.3(4) 2_455 . ?
 O1 Sr1 O4 118.5(4) 2_455 4_565 ?
 O1 Sr1 O4 118.5(4) 2_455 2_565 ?
 O1 Sr1 O4 125.3(4) 2_455 3 ?
 O1 Sr1 O4 62.4(3) 1_455 3 ?
 O1 Sr1 O4 62.4(3) 1_455 . ?
 O3 Sr1 O1 112.5(3) 2_455 . ?
 O3 Sr1 O1 118.4(3) 3 2_465 ?
 O3 Sr1 O1 118.4(3) . 2_465 ?
 O3 Sr1 O1 112.5(3) 4_455 . ?
 O3 Sr1 O1 118.5(3) 2_455 2_465 ?
 O3 Sr1 O1 118.5(3) 4_455 2_465 ?
 O3 Sr1 O3 56.90(10) 2_455 3 ?
 O3 Sr1 O3 122.33(10) 2_455 . ?
 O3 Sr1 O3 88.5(3) 3 . ?
 O3 Sr1 O3 56.90(10) 4_455 . ?
 O3 Sr1 O3 122.33(10) 4_455 3 ?
 O3 Sr1 O3 101.6(4) 2_455 4_455 ?
 O4 Sr1 O1 125.2(3) 3 . ?
 O4 Sr1 O1 57.4(2) 3 2_465 ?
 O4 Sr1 O1 58.8(2) 4_565 2_465 ?
 O4 Sr1 O1 58.8(2) 2_565 2_465 ?
 O4 Sr1 O1 57.4(2) . 2_465 ?
 O4 Sr1 O1 125.4(3) 2_565 1_455 ?
 O4 Sr1 O1 125.2(3) . . ?
 O4 Sr1 O1 61.5(3) 2_565 . ?
 O4 Sr1 O1 61.5(3) 4_565 . ?
 O4 Sr1 O1 125.4(3) 4_565 1_455 ?
 O4 Sr1 O3 85.84(15) 2_565 2_455 ?
 O4 Sr1 O3 172.1(5) 4_565 2_455 ?
 O4 Sr1 O3 59.6(3) 4_565 . ?
 O4 Sr1 O3 59.6(3) 2_565 3 ?
 O4 Sr1 O3 85.84(15) 4_565 4_455 ?
 O4 Sr1 O3 116.8(5) 2_565 . ?
 O4 Sr1 O3 95.65(15) 3 3 ?
 O4 Sr1 O3 122.1(5) . 2_455 ?
 O4 Sr1 O3 122.1(5) 3 4_455 ?
 O4 Sr1 O3 62.2(3) . 4_455 ?
 O4 Sr1 O3 116.8(5) 4_565 3 ?
 O4 Sr1 O3 95.65(15) . . ?
 O4 Sr1 O3 172.1(5) 2_565 4_455 ?
 O4 Sr1 O3 175.2(2) 3 . ?
 O4 Sr1 O3 62.2(3) 3 2_455 ?
 O4 Sr1 O3 175.2(2) . 3 ?
 O4 Sr1 O4 86.7(4) 4_565 2_565 ?
 O4 Sr1 O4 116.18(10) 4_565 3 ?
 O4 Sr1 O4 80.1(4) 3 . ?
 O4 Sr1 O4 63.76(10) 4_565 . ?
 O4 Sr1 O4 116.18(10) 2_565 . ?
 O4 Sr1 O4 63.76(10) 2_565 3 ?
 Sn1 Sr2 Sn1 114.55(4) . 1_455 ?
 Sn1 Sr2 Sn1 73.07(3) 4_465 1_455 ?
 Sn1 Sr2 Sn1 74.16(3) . 4_465 ?
 O2 Sr2 Sn1 36.22(15) 1_455 1_455 ?
 O2 Sr2 Sn1 92.1(2) 4_455 . ?
 O2 Sr2 Sn1 150.41(15) 4_455 4_465 ?
 O2 Sr2 Sn1 37.17(17) 4_465 4_465 ?
 O2 Sr2 Sn1 91.7(3) 4_465 1_455 ?
 O2 Sr2 Sn1 124.5(3) 6_455 . ?
 O2 Sr2 Sn1 120.3(3) 6_455 1_455 ?
 O2 Sr2 Sn1 88.15(15) 1_455 4_465 ?
 O2 Sr2 Sn1 129.42(14) 6_455 4_465 ?
 O2 Sr2 Sn1 151.52(17) . 1_455 ?
 O2 Sr2 Sn1 90.0(2) 4_455 1_455 ?
 O2 Sr2 Sn1 89.82(15) . 4_465 ?
 O2 Sr2 Sn1 150.43(16) 1_455 . ?
 O2 Sr2 Sn1 37.34(16) . . ?
 O2 Sr2 Sn1 94.4(3) 4_465 . ?
 O2 Sr2 O2 88.2(4) 6_455 . ?
 O2 Sr2 O2 169.4(2) . 1_455 ?
 O2 Sr2 O2 84.6(3) 4_465 1_455 ?
 O2 Sr2 O2 87.5(3) 4_465 . ?
 O2 Sr2 O2 171.9(4) 4_465 4_455 ?
 O2 Sr2 O2 94.8(3) . 4_455 ?
 O2 Sr2 O2 92.3(2) 6_455 4_465 ?
 O2 Sr2 O2 92.1(3) 1_455 4_455 ?
 O2 Sr2 O2 85.1(4) 6_455 1_455 ?
 O2 Sr2 O2 80.01(18) 6_455 4_455 ?
 O2 Sr2 O3 125.3(4) 6_455 4_455 ?
 O2 Sr2 O3 123.3(3) 6_455 . ?
 O2 Sr2 O3 129.5(4) 4_465 . ?
 O2 Sr2 O4 66.8(2) 4_465 4_565 ?
 O2 Sr2 O4 136.3(4) 6_455 . ?
 O2 Sr2 O4 59.2(3) 1_455 . ?
 O2 Sr2 O4 144.7(4) 6_455 4_565 ?
 O2 Sr2 O4 62.3(2) 4_465 . ?
 O2 Sr2 O4 122.6(3) . . ?
 O3 Sr2 Sn1 94.81(16) 4_455 4_465 ?
 O3 Sr2 Sn1 37.1(2) . . ?
 O3 Sr2 Sn1 97.7(3) . 1_455 ?
 O3 Sr2 Sn1 99.54(14) . 4_465 ?
 O3 Sr2 Sn1 94.3(3) 4_455 . ?
 O3 Sr2 Sn1 36.3(3) 4_455 1_455 ?
 O3 Sr2 O2 128.4(3) . 1_455 ?
 O3 Sr2 O2 58.0(2) . 4_455 ?
 O3 Sr2 O2 59.5(2) 4_455 4_455 ?
 O3 Sr2 O2 62.2(3) . . ?
 O3 Sr2 O2 124.7(4) 4_455 4_465 ?
 O3 Sr2 O2 127.3(3) 4_455 . ?
 O3 Sr2 O2 63.2(3) 4_455 1_455 ?
 O3 Sr2 O3 65.32(10) 4_455 . ?
 O3 Sr2 O4 62.6(3) 4_455 . ?
 O3 Sr2 O4 89.80(17) 4_455 4_565 ?
 O3 Sr2 O4 99.57(16) . . ?
 O4 Sr2 Sn1 36.6(2) . 4_465 ?
 O4 Sr2 Sn1 37.4(3) 4_565 . ?
 O4 Sr2 Sn1 37.6(2) 4_565 4_465 ?
 O4 Sr2 Sn1 36.5(2) . 1_455 ?
 O4 Sr2 Sn1 94.2(2) . . ?
 O4 Sr2 Sn1 89.8(3) 4_565 1_455 ?
 O4 Sr2 O2 118.8(3) 4_565 1_455 ?
 O4 Sr2 O2 122.1(3) . 4_455 ?
 O4 Sr2 O2 121.2(3) 4_565 4_455 ?
 O4 Sr2 O2 63.8(3) 4_565 . ?
 O4 Sr2 O3 63.8(3) 4_565 . ?
 O4 Sr2 O4 59.61(10) 4_565 . ?
 Sn1 O1 Sn1 163.8(5) . 3 ?
 Sn1 O1 Sr1 90.3(6) . 1_655 ?
 Sn1 O1 Sr1 98.0(2) . 2 ?
 Sn1 O1 Sr1 81.9(2) . 2_565 ?
 Sn1 O1 Sr1 90.3(6) 3 1_655 ?
 Sn1 O1 Sr1 88.1(6) 3 . ?
 Sn1 O1 Sr1 98.0(2) 3 2 ?
 Sn1 O1 Sr1 81.9(2) 3 2_565 ?
 Sn1 O1 Sr1 88.1(6) . . ?
 Sr1 O1 Sr1 98.5(6) 2 1_655 ?
 Sr1 O1 Sr1 85.9(4) 1_655 2_565 ?
 Sr1 O1 Sr1 168.3(3) 1_655 . ?
 Sr1 O1 Sr1 175.6(9) 2 2_565 ?
 Sr1 O1 Sr1 93.2(5) 2 . ?
 Sr1 O1 Sr1 82.4(4) . 2_565 ?
 Sn1 O2 Sr2 92.3(3) . 4_565 ?
 Sn1 O2 Sr2 86.2(4) . . ?
 Sn1 O2 Sr2 85.4(4) . 1_655 ?
 Sn1 O2 Sr2 79.98(17) . 4 ?
 Sn1 O2 Sr2 166.8(3) . 6 ?
 Sr2 O2 Sr2 95.0(4) 4_565 . ?
 Sr2 O2 Sr2 171.9(4) 4_565 4 ?
 Sr2 O2 Sr2 169.4(2) . 1_655 ?
 Sr2 O2 Sr2 86.9(2) 6 4 ?
 Sr2 O2 Sr2 87.3(3) . 4 ?
 Sr2 O2 Sr2 100.6(2) 6 4_565 ?
 Sr2 O2 Sr2 91.8(3) 4_565 1_655 ?
 Sr2 O2 Sr2 91.6(4) 6 1_655 ?
 Sr2 O2 Sr2 84.9(3) 1_655 4 ?
 Sr2 O2 Sr2 95.1(4) 6 . ?
 Sn1 O3 Sn1 166.0(6) . 4_455 ?
 Sn1 O3 Sr1 83.9(2) . . ?
 Sn1 O3 Sr1 88.3(2) 4_455 2 ?
 Sn1 O3 Sr1 91.0(4) . 2 ?
 Sn1 O3 Sr1 82.1(4) 4_455 . ?
 Sn1 O3 Sr2 97.4(5) . 4 ?
 Sn1 O3 Sr2 96.6(3) 4_455 4 ?
 Sn1 O3 Sr2 87.4(2) . . ?
 Sn1 O3 Sr2 90.0(5) 4_455 . ?
 Sr1 O3 Sr1 84.93(15) 2 . ?
 Sr2 O3 Sr1 81.4(3) . . ?
 Sr2 O3 Sr1 91.9(4) 4 2 ?
 Sr2 O3 Sr1 176.6(3) 4 . ?
 Sr2 O3 Sr1 166.3(4) . 2 ?
 Sr2 O3 Sr2 101.76(19) 4 . ?
 Sn1 O4 Sn1 164.1(5) 4_465 1_455 ?
 Sn1 O4 Sr1 96.7(5) 1_455 2_465 ?
 Sn1 O4 Sr1 92.1(5) 4_465 . ?
 Sn1 O4 Sr1 98.9(3) 4_465 2_465 ?
 Sn1 O4 Sr1 89.2(3) 1_455 . ?
 Sn1 O4 Sr2 83.1(2) 1_455 . ?
 Sn1 O4 Sr2 81.3(4) 4_465 . ?
 Sn1 O4 Sr2 88.2(4) 1_455 4_465 ?
 Sn1 O4 Sr2 88.0(3) 4_465 4_465 ?
 Sr1 O4 Sr1 96.55(18) 2_465 . ?
 Sr1 O4 Sr2 83.4(3) . . ?
 Sr1 O4 Sr2 92.4(4) 2_465 4_465 ?
 Sr1 O4 Sr2 179.8(5) 2_465 . ?
 Sr2 O4 Sr1 170.9(3) 4_465 . ?
 Sr2 O4 Sr2 87.65(16) 4_465 . ?

_shelx_res_file
;
TITL SrSnO_I19VT_30_360_a21am_if in A2(1)am
    srsno_i19vt_30_360_a21am_if.res
    created by SHELXL-2019/3 at 11:44:03 on 10-Jan-2025
REM A2(1)am (#36 with fixed user cell
CELL 0.6889 5.701147 5.728261 20.634051 90 90 90
ZERR 4 0.000261 0.000268 0.001009 0 0 0
LATT -5
SYMM 0.5+X,-Y,-Z
SYMM +X,+Y,-Z
SYMM 0.5+X,-Y,+Z
SFAC O Sr Sn
DISP O 0.0101 0.0057 30.1044
DISP Sn -0.681 1.3529 5641.0613
DISP Sr -1.161 3.0594 12162.7002
UNIT 28 12 8

L.S. 10
PLAN  5
SIZE 0.05 0.05 0.015
TEMP 86.85
CONF
LIST 4
MORE -1
fmap 2
acta
TWIN -1 0 0 0 -1 0 0 0 1 2
OMIT -2 0 0
OMIT -1 -1 5
OMIT 0 0 -10
OMIT 0 0 -4
OMIT 0 2 0
OMIT 1 1 -5
OMIT 2 0 0
REM <olex2.extras>
REM <HklSrc "%.\\SrSnO_I19VT_30_360_a21am_if.hkl">
REM </olex2.extras>

WGHT    0.158800
BASF   0.52760
FVAR       1.23971
SN1   3    0.875851    0.249454    0.098258    11.00000    0.02209    0.02219 =
         0.02367    0.00012    0.00005   -0.00008
SR1   2    0.363841    0.250136    0.000000    10.50000    0.02768    0.02726 =
         0.02776    0.00000    0.00000   -0.00113
SR2   2    0.384725    0.257965    0.186989    11.00000    0.03023    0.02793 =
         0.02605   -0.00042   -0.00030   -0.00084
O1    1    0.882867    0.199409    0.000000    10.50000    0.04670    0.03027 =
         0.02294    0.00000    0.00000   -0.00270
O2    1    0.872523    0.289970    0.196182    11.00000    0.03657    0.03475 =
         0.02704   -0.00284   -0.00268    0.00173
O3    1    0.650125   -0.021061    0.106327    11.00000    0.02832    0.03058 =
         0.04070    0.00136    0.00039   -0.00663
O4    1    0.106810    0.521541    0.087083    11.00000    0.03386    0.02909 =
         0.03911    0.00138    0.00389   -0.01014
HKLF 4


REM  SrSnO_I19VT_30_360_a21am_if in A2(1)am
REM wR2 = 0.2022, GooF = S = 1.085, Restrained GooF = 1.085 for all data
REM R1 = 0.0695 for 1332 Fo > 4sig(Fo) and 0.0713 for all 1459 data
REM 59 parameters refined using 1 restraints

END

WGHT      0.1588      0.0000

REM Highest difference peak  4.801,  deepest hole -3.207,  1-sigma level  0.901
Q1    1   0.9549  0.1691  0.0971  11.00000  0.05    4.80
Q2    1   0.9537  0.3326  0.0969  11.00000  0.05    4.72
Q3    1   0.8033  0.1662  0.0966  11.00000  0.05    4.68
Q4    1   0.8036  0.3335  0.0971  11.00000  0.05    4.58
Q5    1   0.4632  0.3362  0.1833  11.00000  0.05    3.13
;
_shelx_res_checksum                4540
_shelx_hkl_file
;
   0   0   2 34211.3 2975.05   6
   0   0  -2 28986.6 2933.07   5
   0   0   2 30860.2 2940.27   5
   0   0   2 23078.4 3025.32   3
   0   0  -2 37603.4 3021.62   1
   0   0  -2 34949.7 3006.61   1
   0   0   2 31796.3 3008.99   1
   0   0   2 37950.3 3011.10   1
   0   0   4 182170. 14665.2   1
   0   0  -4 176182. 14658.5   1
   0   0   4 156607. 14655.5   1
   0   0  -4 156698. 14659.3   1
   0   0  -4 176063. 14605.9   6
   0   0   4 154335. 14592.6   6
   0   0   4 133717. 14563.4   5
   0   0  -4 149568. 14550.5   5
   0   0  -4 205633. 14653.6   4
   0   0   4 138888. 14574.5   4
   0   0   4 161391. 14723.4   3
   0   0  -4 171554. 14552.2   2
   0   0  -6 4046.82 477.162   1
   0   0   6 3586.87 456.197   1
   0   0   6 3969.94 492.132   1
   0   0  -6 2764.25 457.283   1
   0   0  -6 3680.36 433.337   6
   0   0   6 3388.93 422.300   6
   0   0  -6 3385.32 384.738   5
   0   0   6 3636.97 404.002   5
   0   0   6 3120.64 401.653   4
   0   0  -6 3779.05 452.250   4
   0   0   6 3021.12 478.245   3
   0   0  -6 3479.03 563.015   3
   0   0  -6 3320.59 380.409   2
   0   0  -8 9545.17 957.539   1
   0   0   8 9352.36 968.248   1
   0   0   8 10625.4 966.702   1
   0   0   8 8086.78 897.422   6
   0   0  -8 8289.71 868.196   5
   0   0   8 10428.0 899.289   5
   0   0   8 7320.54 873.927   4
   0   0  -8 9177.79 935.128   4
   0   0  -8 8369.67 1050.10   3
   0   0  -8 8583.87 861.090   2
   0   0  10 812989. 76442.0   1
   0   0 -10 936140. 76452.9   1
   0   0 -10 809620. 76449.9   1
   0   0  10 951749. 76443.1   1
   0   0  10 780363. 76390.0   6
   0   0  10 733943. 76378.6   5
   0   0 -10 999999. 76447.4   4
   0   0 -10 831223. 76537.8   3
   0   0 -10 854115. 76357.5   2
   0   0 -12 91941.7 9478.38   1
   0   0 -12 108474. 9491.69   1
   0   0  12 107629. 9475.71   1
   0   0  12 100595. 9446.73   6
   0   0  12 120414. 9449.91   5
   0   0 -12 102578. 9437.55   2
   0   0 -12 116430. 9485.23   4
   0   0 -12 82212.7 9539.87   3
   0   0 -12 98306.1 9412.92   2
   0   0  14 67259.0 6186.03   6
   0   0  14 70260.6 6181.38   5
   0   0 -14 70348.2 6209.67   4
   0   0 -14 60159.6 6216.23   1
   0   0  14 67179.5 6214.16   1
   0   0 -14 66844.3 6282.30   3
   0   0 -14 68776.9 6175.54   2
   0   0  16 2099.04 239.079   5
   0   0 -16 1947.31 230.887   2
   0   0 -16 2541.84 267.406   4
   0   0 -16 1342.14 276.384   3
   0   0 -16 2072.00 270.324   1
   0   0  16 2244.68 264.319   1
   0   0  16 2458.04 266.239   1
   0   0 -16 1995.78 269.418   1
   0   0  18 156.383 52.0820   1
   0   0 -18 89.7928 48.1236   1
   0   0 -18 136.059 38.5281   2
   0   0  18 104.620 36.6186   6
   0   0  18 113.697 35.2867   5
   0   0 -18 92.8808 41.0191   1
   0   0  18 105.888 40.9166   1
   0   0 -18 105.031 65.6101   3
   0   0  20 51054.1 4782.74   6
   0   0  20 51488.9 4778.03   5
   0   0 -20 49695.2 4772.75   2
   0   0 -20 59069.6 4810.37   4
   0   0 -20 48752.2 4832.80   3
   0   0  20 57404.3 4805.38   1
   0   0 -20 45259.0 4803.67   1
   0   0 -20 57616.0 4822.31   1
   0   0  20 55267.3 4799.66   1
   0   0  22 29416.6 3243.81   6
   0   0  22 35838.7 3244.38   5
   0   0 -22 34755.9 3240.30   2
   0   0 -22 42442.9 3275.86   4
   0   0 -22 33862.3 3293.46   3
   0   0  22 38175.0 3263.75   1
   0   0  22 36960.2 3261.27   1
   0   0 -22 39178.2 3285.91   1
   0   0 -22 33837.4 3270.13   1
   0   0  24 12462.7 1076.25   6
   0   0  24 11337.7 1067.10   5
   0   0 -24 10399.7 1092.15   1
   0   0 -24 10533.5 1110.17   3
   0   0  24 11672.3 1082.56   1
   0   0  26 55.4736 24.2997   6
   0   0 -26 81.0466 38.2682   3
   0   0  26 121.439 28.3302   5
   0   0  28 866.035 101.190   5
   0   0 -28 1040.94 119.354   4
   0   0  30 3687.34 368.409   6
   0   0  30 3847.57 368.125   5
   0   0  32 11287.3 1055.45   5
   0   0  32 11491.6 1057.01   6
   0  -1  -1 39.9307 23.4870   5
   0  -1   1 67.5230 24.8423   5
   0   1   1 63.4503 24.1561   5
   0   1  -1 43.4871 18.4548   5
   0  -1  -1 26.9123 33.5138   2
   0  -1   1 37.8653 66.2233   2
   0   1  -1 28.9110 35.9583   2
   0   1   1 45.2610 37.5045   2
   0  -1  -1 13.5064 24.0017   4
   0   1   1 84.0899 33.4517   4
   0  -1   1 32.7715 19.4509   4
   0   1  -1 74.6414 23.0121   4
   0   1  -1 26.4127 20.8253   6
   0  -1   1 90.9599 30.8804   6
   0  -1  -1 27.6577 20.2202   6
   0   1   1 52.1150 23.1840   6
   0   1   1 60.4033 28.1437   3
   0  -1  -1 40.9551 27.1808   3
   0   1   3 914.302 152.685   1
   0  -1  -3 758.910 114.021   1
   0   1   3 865.603 111.984   1
   0  -1   3 845.202 122.362   1
   0  -1  -3 583.624 125.694   1
   0  -1   3 775.159 160.437   1
   0   1  -3 1097.26 150.151   1
   0   1  -3 716.287 95.6742   6
   0  -1  -3 592.753 91.4432   6
   0   1   3 568.482 90.6861   6
   0   1  -3 621.789 82.5292   5
   0   1   3 482.697 85.0424   5
   0  -1   3 526.222 84.6777   5
   0  -1   3 690.863 169.112   2
   0  -1  -3 845.888 139.165   4
   0   1   3 522.024 105.811   4
   0   1  -3 621.721 71.2186   4
   0  -1   3 647.301 75.3484   4
   0   1  -3 375.675 79.0746   3
   0  -1  -3 556.326 109.651   3
   0   1   3 414.436 95.5159   3
   0  -1   3 604.921 85.9908   3
   0  -1   5 1516.45 211.949   1
   0   1  -5 2039.76 264.680   1
   0  -1  -5 1233.54 191.070   1
   0  -1   5 1996.64 273.328   1
   0  -1  -5 812.795 193.810   1
   0   1   5 1088.93 191.058   1
   0  -1   5 1023.68 147.221   6
   0   1  -5 1139.58 141.914   6
   0   1   5 1095.30 131.942   6
   0  -1  -5 944.340 128.822   6
   0  -1   5 1206.08 136.606   5
   0  -1   5 1531.60 257.117   2
   0   1  -5 1785.11 236.452   2
   0  -1   5 961.200 114.306   4
   0   1   5 1054.22 169.631   4
   0  -1  -5 1316.05 210.076   4
   0   1  -5 1167.35 149.867   3
   0   1   5 887.657 154.741   3
   0  -1   5 999.432 130.660   3
   0  -1   7 7665.41 755.146   1
   0   1   7 11764.1 820.227   1
   0  -1  -7 6600.04 742.290   1
   0   1   7 5790.42 723.228   1
   0  -1  -7 8214.70 771.084   1
   0   1  -7 7702.19 791.745   1
   0   1  -7 10312.4 805.501   1
   0  -1   7 9780.26 811.434   1
   0   1   7 6695.38 641.364   6
   0  -1  -7 5990.67 641.754   6
   0  -1   7 6776.54 671.596   6
   0   1   7 7288.37 664.005   5
   0   1  -7 6448.37 637.871   5
   0  -1   7 6028.54 625.637   4
   0   1  -7 6425.93 637.124   4
   0  -1  -7 5356.87 724.649   4
   0   1  -7 5752.04 684.157   3
   0   1   7 4686.38 666.303   3
   0  -1  -7 7023.42 747.645   3
   0   1  -7 8871.77 737.953   2
   0  -1   7 9467.55 803.247   2
   0  -1   9 2998.89 340.686   6
   0   1   9 2792.93 319.279   6
   0   1  -9 3441.70 322.387   5
   0   1   9 3154.72 336.778   5
   0   1  -9 2224.98 320.642   4
   0  -1  -9 2992.45 404.476   4
   0  -1   9 2634.56 299.095   4
   0  -1  -9 2261.83 394.338   3
   0   1  -9 2660.45 369.551   3
   0   1   9 4498.37 422.151   1
   0   1  -9 3041.03 411.137   1
   0  -1   9 3230.32 406.296   1
   0  -1  -9 3390.09 404.198   1
   0  -1  -9 3551.57 412.295   1
   0   1   9 4332.01 428.105   1
   0  -1  11 1002.66 167.764   1
   0   1 -11 887.943 168.758   1
   0   1  11 1141.42 170.530   1
   0  -1 -11 604.619 141.000   1
   0  -1 -11 784.380 89.0525   2
   0  -1  11 576.027 117.351   6
   0   1  11 752.477 122.128   5
   0  -1  11 579.465 87.9769   4
   0   1 -11 1249.62 145.295   4
   0  -1 -11 1261.17 196.437   4
   0  -1  11 778.766 117.398   5
   0  -1  11 853.496 146.030   1
   0   1 -11 929.495 155.177   1
   0   1  11 796.311 145.682   1
   0  -1 -11 749.742 148.249   1
   0  -1 -11 435.901 70.1992   2
   0  -1 -11 735.446 189.593   3
   0   1 -11 749.830 158.127   3
   0  -1 -13 254.921 79.3011   1
   0   1  13 517.472 106.551   1
   0  -1  13 334.438 89.1601   1
   0   1 -13 359.652 102.318   1
   0  -1 -13 220.446 36.0242   2
   0  -1 -13 209.819 52.1313   2
   0  -1  13 317.473 75.9923   6
   0   1  13 128.012 58.0179   6
   0   1  13 253.356 65.2487   5
   0   1 -13 285.755 67.2736   4
   0  -1  13 233.607 64.5653   5
   0  -1 -13 370.666 95.4057   4
   0   1  13 403.723 88.2178   1
   0   1 -13 404.443 92.9253   1
   0  -1  13 218.711 75.3729   1
   0  -1 -13 188.771 118.854   3
   0   1 -13 136.351 76.6310   3
   0   1  15 190.116 60.0158   1
   0  -1 -15 282.031 74.5084   1
   0   1 -15 191.425 68.2528   1
   0  -1  15 181.206 70.2047   1
   0  -1 -15 163.795 47.8732   2
   0  -1 -15 99.3352 26.6778   2
   0  -1  15 160.289 51.4525   6
   0   1  15 266.985 64.1509   6
   0  -1  15 129.084 45.6535   5
   0   1  15 326.425 70.6562   5
   0  -1 -15 208.222 66.1409   4
   0   1 -15 206.402 53.8028   4
   0   1 -15 337.961 75.7223   2
   0  -1 -15 140.323 60.2587   1
   0   1 -15 119.695 55.0169   1
   0   1  15 309.496 73.1161   1
   0  -1  15 255.078 63.5792   1
   0  -1 -15 45.0052 58.1717   3
   0  -1  17 604.276 106.937   1
   0   1 -17 646.311 119.625   1
   0  -1 -17 439.284 99.0941   1
   0   1  17 677.345 107.924   1
   0  -1 -17 619.250 80.0256   2
   0   1  17 477.316 90.8030   6
   0  -1  17 587.003 95.7308   6
   0  -1  17 547.715 97.3217   5
   0  -1 -17 696.692 115.830   4
   0   1 -17 512.569 89.4974   4
   0  -1 -17 620.546 117.036   1
   0   1 -17 714.580 107.829   2
   0   1  17 595.986 100.989   1
   0  -1  17 610.199 101.941   1
   0  -1 -17 347.554 57.3879   2
   0  -1 -17 566.616 165.024   3
   0   1 -19 719.457 127.744   1
   0   1  19 644.854 107.204   6
   0  -1  19 744.021 111.600   6
   0  -1  19 877.647 118.417   5
   0   1  19 1000.11 117.531   5
   0  -1 -19 762.314 126.530   4
   0   1 -19 780.428 111.250   4
   0   1 -19 692.493 130.844   3
   0  -1 -19 517.986 76.9847   2
   0  -1 -19 776.846 171.057   3
   0  -1  19 901.851 119.644   1
   0  -1  19 903.450 126.635   1
   0   1 -19 857.340 127.632   1
   0  -1 -19 905.958 131.441   1
   0   1 -19 651.661 106.530   2
   0  -1 -19 801.511 93.8520   2
   0  -1  21 28.8518 28.4872   1
   0   1  21 70.5354 31.0842   1
   0  -1 -21 69.7133 32.4846   1
   0   1 -21 34.8404 26.6922   1
   0   1 -21 73.0177 30.5043   2
   0  -1  21 55.6000 27.7935   6
   0   1  21 30.7151 20.4573   6
   0   1  21 47.9702 22.5827   5
   0  -1  21 35.7109 25.8196   5
   0   1 -21 59.9859 29.5872   1
   0   1  21 53.2698 28.8006   1
   0  -1 -21 110.083 45.4873   1
   0  -1 -21 91.6294 53.4746   3
   0   1 -21-19.5049 24.4682   3
   0   1  23 62.2291 28.5265   1
   0  -1  23 102.228 37.9997   1
   0   1  23 54.7003 24.1455   6
   0  -1  23 147.637 38.4419   6
   0  -1  23 116.176 34.3592   5
   0   1  23 117.822 30.6501   5
   0  -1 -23 109.051 42.1185   4
   0   1 -23 82.5650 31.1236   4
   0   1 -23 84.1576 32.7895   2
   0  -1  23 133.417 38.9850   1
   0   1 -23 27.4031 32.8192   1
   0   1 -23 34.5662 31.4054   3
   0  -1  25 43.7063 20.3455   6
   0   1 -25 29.4796 22.8319   4
   0  -1 -25 12.2975 15.3968   4
   0  -1  25 27.9524 18.3639   5
   0   1  25 14.9628 11.6046   5
   0   1 -25 26.1024 17.1741   2
   0   1 -25 25.0065 21.9723   1
   0   1 -25 61.8651 33.1537   3
   0  -1 -25 45.3868 39.6816   3
   0  -1  27 25.3113 18.0742   5
   0   1  27 6.84203 8.53674   5
   0  -1 -27 19.6439 24.2690   3
   0   1 -27-13.9699 1.27297   3
   0  -1  27 7.81788 13.6997   6
   0   1  27 30.3207 16.2480   6
   0  -1 -29 131.774 38.5781   4
   0  -1  29 178.253 36.7076   5
   0   1  29 112.587 28.5301   5
   0   1 -29 77.4058 36.0405   3
   0  -1 -29 119.465 48.7402   3
   0  -1  29 170.234 33.9774   6
   0   1  29 147.415 33.6748   6
   0  -1 -31-14.9068 0.35424   3
   0   1  31-6.40058 9.67788   6
   0   1  33 16.8716 12.1142   5
   0   2   0 769624. 69837.0   6
   0  -2   0 749391. 69850.7   6
   0   2   0 747043. 69837.7   5
   0  -2   0 766408. 69851.2   5
   0  -2   0 856666. 69863.9   4
   0  -2   0 757009. 69854.3   3
   0   2   0 837423. 69846.7   3
   0  -2   0 556429. 69958.3   2
   0   2   0 791593. 69904.8   2
   0  -2   2 480.683 61.6017   1
   0   2  -2 581.636 93.6036   1
   0  -2   2 460.322 95.1947   1
   0   2   2 497.440 80.1840   6
   0  -2   2 563.241 91.4025   6
   0   2  -2 368.099 68.2072   5
   0  -2  -2 518.621 89.1171   5
   0   2   2 496.995 86.2435   5
   0  -2   2 512.877 86.7954   5
   0  -2   2 849.126 213.881   2
   0   2   2 641.283 103.842   4
   0   2  -2 373.937 78.1213   4
   0  -2  -2 478.583 102.431   4
   0  -2  -2 268.074 79.9455   3
   0   2  -2 479.415 88.5634   3
   0   2  -2 363.157 73.3135   3
   0   2   2 877.280 113.424   2
   0   2  -4 4100.24 433.256   1
   0  -2  -4 3159.55 412.019   1
   0   2   4 3150.36 399.429   1
   0   2  -4 3225.01 385.566   1
   0   2   4 4218.96 365.632   1
   0  -2   4 5148.00 421.912   6
   0   2   4 3854.28 390.887   6
   0   2  -4 3172.83 363.903   5
   0  -2  -4 4489.85 455.847   4
   0   2  -4 3180.41 363.905   4
   0  -2  -4 3602.22 400.010   3
   0   2  -4 3659.19 358.547   4
   0   2   4 3321.29 395.142   3
   0   2   4 4236.16 372.044   2
   0   2  -4 3592.98 381.363   3
   0   2  -6 26158.4 2201.67   1
   0  -2   6 26674.0 2244.78   1
   0  -2  -6 27706.6 2217.77   1
   0   2   6 26321.6 2138.27   1
   0  -2  -6 25664.9 2153.30   1
   0  -2   6 25883.1 2149.27   1
   0   2  -6 30237.3 2228.72   1
   0   2   6 27644.8 2192.82   1
   0  -2   6 24002.8 2148.70   6
   0  -2   6 21013.0 2113.20   5
   0   2  -6 18491.2 2106.65   5
   0   2  -6 22754.0 2095.03   4
   0  -2  -6 20075.1 2146.83   3
   0   2  -6 20779.9 2121.92   3
   0   2   6 22040.4 2091.93   2
   0   2   8 6890.07 640.853   1
   0   2   8 8496.51 680.837   1
   0  -2   8 5958.26 626.316   1
   0   2  -8 8108.86 686.603   1
   0   2  -8 4621.74 653.780   1
   0  -2   8 6069.29 708.537   1
   0  -2  -8 7340.43 656.249   1
   0  -2  -8 6291.16 692.958   1
   0   2   8 7013.11 595.061   6
   0  -2   8 5783.49 585.034   5
   0   2  -8 5913.08 579.892   5
   0  -2  -8 6863.76 703.281   4
   0   2  -8 4985.24 562.345   4
   0  -2   8 6492.88 568.995   4
   0  -2  -8 5483.31 635.533   3
   0   2  -8 6490.45 610.863   3
   0  -2   8 8711.36 751.294   2
   0   2  10 323354. 25321.6   6
   0  -2  10 295745. 25355.0   6
   0   2  10 301817. 25336.4   5
   0  -2  10 253438. 25317.5   5
   0  -2  10 284602. 25296.9   4
   0  -2 -10 183445. 25390.8   4
   0  -2 -10 259838. 25410.1   3
   0   2 -10 341904. 25374.1   3
   0  -2 -10 258173. 25384.7   1
   0  -2  10 263355. 25357.3   1
   0   2  10 170933. 25340.7   1
   0  -2 -10 265543. 25425.4   1
   0   2 -10 410939. 25427.1   1
   0  -2  10 360739. 25457.3   1
   0  -2  12 42919.1 3617.66   6
   0   2  12 42456.4 3585.48   6
   0  -2  12 37711.0 3585.88   5
   0   2  12 40830.6 3599.66   5
   0  -2  12 38804.7 3559.63   4
   0  -2 -12 38256.2 3667.81   4
   0  -2 -12 45306.1 3723.40   3
   0   2 -12 31313.5 3623.78   3
   0   2  12 40878.1 3637.39   1
   0  -2  12 48196.5 3670.45   1
   0   2 -12 39524.9 3678.82   1
   0  -2  12 43565.5 3626.54   1
   0   2  12 49059.6 3647.61   1
   0   2 -12 51443.3 3655.57   1
   0  -2 -12 46589.3 3654.75   1
   0  -2  14 31777.0 3147.16   6
   0   2  14 31872.8 3132.96   6
   0   2  14 31757.3 3139.48   5
   0  -2  14 33561.9 3135.83   5
   0  -2  14 33084.4 3102.80   4
   0   2 -14 31958.3 3117.01   4
   0  -2 -14 39465.2 3213.51   4
   0   2 -14 28168.6 3177.10   3
   0   2 -14 37160.2 3215.42   1
   0   2 -14 38786.5 3170.59   1
   0  -2  14 36047.9 3155.81   1
   0   2  14 38573.6 3174.34   1
   0   2  14 35138.6 3159.66   1
   0  -2 -14 35921.3 3166.34   1
   0  -2 -14 38190.9 3198.75   1
   0  -2  14 35948.6 3177.18   1
   0   2  16 3595.41 445.913   6
   0  -2  16 3631.73 451.700   6
   0   2  16 3068.63 438.909   5
   0   2 -16 5008.66 471.021   2
   0   2 -16 4553.82 432.186   4
   0  -2 -16 5495.00 639.112   3
   0   2 -16 2167.39 460.063   3
   0   2 -16 4952.47 466.739   1
   0   2  16 5395.72 472.829   1
   0  -2 -16 5561.93 509.985   1
   0  -2  16 5447.38 464.614   1
   0  -2 -16 4669.03 466.396   1
   0  -2  16 4930.89 483.950   1
   0  -2  18 69.6422 37.5558   1
   0   2  18 40.5070 29.3046   1
   0   2 -18 22.2534 34.0135   1
   0  -2 -18 59.2899 29.3649   1
   0  -2 -18 20.1002 39.5432   4
   0   2  18 71.9322 33.5986   5
   0  -2  18 63.5739 31.4242   5
   0   2 -18 65.7283 24.3180   4
   0   2  18 32.2553 28.6017   6
   0  -2  18 61.6964 35.9675   6
   0   2  18 44.8063 26.5579   1
   0  -2 -18 21.6431 38.1083   1
   0   2 -18 73.4488 34.2907   1
   0   2 -18 45.3587 35.2718   2
   0  -2  18 84.5544 35.3233   1
   0  -2 -18 54.7096 48.0022   3
   0   2 -18 53.9150 41.0543   3
   0   2  20 37431.8 3348.90   1
   0   2  20 33178.8 3347.37   6
   0  -2  20 35958.5 3349.40   6
   0  -2  20 36745.5 3361.00   5
   0   2 -20 35921.0 3348.11   2
   0  -2 -20 45111.5 3384.87   4
   0   2 -20 32849.3 3323.15   4
   0  -2 -20 50653.7 3602.47   3
   0   2 -20 28185.4 3374.14   3
   0   2 -20 39877.2 3355.35   1
   0  -2 -20 37869.7 3384.06   1
   0   2 -20 33026.7 3374.69   1
   0   2  20 37944.9 3351.31   1
   0  -2  20 37969.2 3338.99   1
   0  -2  20 38051.4 3364.83   1
   0   2  22 29477.3 2806.15   6
   0  -2  22 30854.8 2811.06   6
   0   2  22 36978.9 2815.93   5
   0  -2  22 31962.9 2825.26   5
   0   2 -22 28381.0 2790.27   4
   0  -2 -22 31201.3 2829.16   4
   0  -2  22 29749.1 2797.00   1
   0   2 -22 30199.2 2810.52   1
   0   2 -22 26076.1 2833.45   3
   0   2 -22 28566.4 2804.94   2
   0   2  24 12246.6 1086.11   5
   0  -2  24 14071.5 1107.61   5
   0   2 -24 10621.4 1083.19   2
   0   2 -24 8786.38 1100.50   3
   0  -2 -24 16579.1 1274.23   3
   0   2  24 11076.7 1082.76   6
   0  -2  26 156.077 43.4440   5
   0   2 -26 197.512 44.3413   2
   0   2  26 201.108 40.1622   5
   0  -2 -26 132.230 41.5262   4
   0  -2  26 147.498 35.8371   6
   0   2  26 83.1627 29.4794   6
   0  -2 -26 266.672 97.6688   3
   0  -2 -28 736.867 111.180   4
   0   2 -28 695.697 116.517   3
   0  -2 -28 1063.32 172.411   3
   0   2  28 854.940 102.849   6
   0  -2  28 864.371 105.198   6
   0   2  30 4151.46 359.897   5
   0   2 -30 2885.68 372.091   3
   0  -2 -30 4176.96 422.934   3
   0   2  30 3352.27 357.604   6
   0  -2  30 3666.63 360.099   6
   0  -2 -30 3746.08 373.699   4
   0  -2 -32 10167.4 954.037   4
   0   2  32 10406.4 940.771   5
   0   2  32 9814.64 942.063   6
   0  -3   1-14.0279 17.3106   4
   0  -3  -1 15.9100 24.0430   4
   0  -3  -1 42.4079 52.3217   2
   0  -3   1 54.3936 47.4537   2
   0  -3  -1-13.5332 20.4521   5
   0  -3   1-12.6171 19.0681   5
   0  -3  -1 13.1299 11.4601   6
   0  -3   1-13.3503 20.1758   6
   0  -3   3 8090.33 847.304   6
   0  -3   3 7984.67 836.686   5
   0  -3  -3 8735.89 845.392   5
   0  -3  -3 6148.03 868.844   4
   0   3  -3 9100.95 846.414   4
   0  -3   3 8409.50 810.718   1
   0  -3   3 9873.55 823.438   1
   0   3  -3 8485.26 823.389   1
   0   3  -3 9680.15 821.441   1
   0   3  -5 1753.04 213.672   1
   0  -3   5 1628.06 197.097   1
   0  -3  -5 2018.05 206.281   1
   0  -3  -5 2043.13 210.538   1
   0   3   5 2446.90 206.104   1
   0   3  -5 2060.22 230.139   1
   0  -3   5 2550.81 244.855   1
   0   3   5 2043.81 195.873   1
   0   3   5 1897.53 224.927   6
   0  -3   5 1984.94 235.256   6
   0  -3   5 1634.54 210.903   5
   0  -3  -5 1343.08 253.653   4
   0   3  -5 2065.26 220.776   4
   0   3  -5 1679.14 197.209   4
   0  -3  -5 2200.08 239.532   3
   0  -3   5 3361.58 410.756   2
   0   3   7 321.690 61.1069   1
   0   3  -7 157.304 58.3940   1
   0  -3   7 323.410 53.5755   1
   0  -3  -7 275.227 54.5249   1
   0  -3  -7 277.498 62.7871   1
   0  -3   7 119.634 57.8188   1
   0   3   7 338.020 51.2428   1
   0  -3   7 236.005 61.8279   6
   0  -3   7 319.856 55.0929   5
   0   3   7 209.930 52.5054   6
   0   3   7 246.219 41.1135   2
   0   3  -7 267.313 49.2367   4
   0  -3  -7 303.174 96.7676   4
   0   3  -7 253.670 40.5509   4
   0  -3  -7 201.757 56.4470   3
   0   3  -7 316.688 59.9016   3
   0   3  -9 18.6672 32.6941   1
   0   3   9 58.5497 36.2295   1
   0  -3   9 43.4588 25.2379   1
   0   3  -9 21.3512 32.3872   1
   0   3   9 29.2779 22.7046   1
   0  -3  -9 16.1298 20.1024   1
   0  -3   9 44.4774 33.7233   1
   0  -3   9 45.3371 32.4188   6
   0   3   9 9.25613 11.7688   6
   0  -3   9 26.8250 19.3181   5
   0   3   9 42.8467 12.2849   2
   0   3   9 24.5200 12.6735   2
   0   3  -9 16.7976 11.2870   4
   0   3   9 33.5076 24.0365   5
   0   3  -9 37.8454 13.3888   4
   0  -3  -9 31.8178 27.9029   3
   0   3  -9 23.0401 24.7811   3
   0  -3 -11 87.1771 47.0279   1
   0   3 -11 124.064 52.5273   1
   0   3  11 194.796 52.3117   1
   0  -3  11 98.0281 34.0273   1
   0   3  11 160.379 37.8263   6
   0  -3  11 121.719 41.4127   6
   0  -3  11 160.223 36.5434   5
   0  -3 -11 138.516 60.2822   4
   0   3  11 131.040 38.6099   5
   0   3 -11 85.9977 37.1508   3
   0  -3 -11 87.7694 44.7828   3
   0   3 -11 116.425 22.6525   4
   0   3 -11 52.9842 52.9158   1
   0  -3  11 88.4310 48.5925   1
   0  -3 -11 98.9638 46.9029   1
   0   3  11 137.240 46.2963   1
   0  -3  13 4155.70 413.739   6
   0   3  13 3765.84 378.600   6
   0  -3  13 3685.73 381.551   5
   0   3  13 4442.92 399.007   5
   0   3  13 2420.66 385.883   1
   0  -3 -13 3351.58 444.441   4
   0  -3 -13 3932.34 433.988   3
   0   3 -13 4479.17 435.320   3
   0  -3  13 3378.10 393.708   1
   0   3 -13 2638.24 433.018   1
   0   3 -13 4883.80 427.421   1
   0  -3  13 5125.51 457.717   1
   0  -3 -13 3986.04 417.144   1
   0   3  13 4625.10 421.634   1
   0  -3 -13 2794.16 406.691   1
   0  -3 -15 21.6305 32.7603   1
   0  -3  15 47.4227 25.4327   1
   0   3  15 45.5501 26.5856   1
   0   3  15 35.9451 22.2858   6
   0  -3  15 16.5917 25.1697   6
   0  -3  15 28.9137 18.9331   5
   0  -3 -15 29.0560 22.0655   1
   0   3  15 14.0112 21.2887   1
   0   3 -15-27.6866 41.8946   1
   0  -3  15 19.7955 29.9947   1
   0   3 -15 4.93182 11.6004   4
   0   3  15 12.0701 15.0580   5
   0  -3 -15 24.2143 29.9576   4
   0  -3  15 29.5182 13.0680   4
   0   3 -15 47.3238 41.3451   3
   0  -3 -15 24.9920 30.9145   3
   0  -3 -17 198.320 52.0967   1
   0   3  17 128.145 42.5564   1
   0  -3  17 133.434 54.3303   1
   0   3 -17 129.094 72.5236   1
   0  -3  17 167.144 41.0042   5
   0  -3  17 167.100 54.3044   6
   0   3  17 147.460 45.8379   5
   0  -3 -17 108.660 48.4045   4
   0   3 -17 60.6070 45.9163   2
   0  -3 -17 109.678 59.0099   1
   0   3  17 200.541 54.7471   1
   0   3 -17 138.813 47.3230   1
   0  -3  17 185.589 45.7291   1
   0  -3 -17 91.1109 66.3188   3
   0   3 -17 186.172 67.0302   3
   0  -3  19 52.2585 37.4173   1
   0   3  19 78.3670 37.9816   6
   0  -3  19 32.2219 28.3657   6
   0   3  19 26.9427 23.8098   5
   0  -3  19 91.2327 33.2145   5
   0   3 -19-13.9485 21.4164   2
   0  -3 -19-36.2243 44.8527   3
   0   3 -19 28.4693 35.3288   3
   0  -3  21 44.3870 29.0605   6
   0  -3  21 58.8686 29.2485   5
   0  -3 -21 65.7319 35.2788   4
   0   3  21 25.0138 22.0833   5
   0   3 -21 12.5548 19.2709   2
   0   3 -21 25.6630 22.6431   3
   0  -3 -21 39.1407 59.2394   3
   0  -3  23 282.877 70.1651   5
   0   3 -23 539.239 84.4972   2
   0  -3 -23 539.365 94.3930   4
   0  -3  23 547.120 87.5708   6
   0   3  23 444.574 84.8292   6
   0   3 -23 436.310 100.934   3
   0  -3 -23 649.906 162.258   3
   0   3 -25 42.2382 24.9300   2
   0  -3  25 78.1840 31.2554   6
   0   3  25 20.0275 18.2412   6
   0   3 -25 110.410 45.7072   3
   0  -3 -25 36.8244 22.0489   4
   0   3  25 74.4384 26.1992   5
   0   3 -27 70.1185 30.5493   2
   0   3  27 116.002 32.9549   6
   0   3 -27 77.8774 37.2245   3
   0  -3 -27 164.541 76.2679   3
   0  -3 -27 54.1277 28.4039   4
   0   3  27 144.839 33.5868   5
   0  -3 -29 29.0559 19.0412   4
   0   3  29 26.6597 13.2154   5
   0  -3 -29 21.3455 18.7716   3
   0   3 -29 13.3241 20.2718   3
   0  -3  29 39.5549 18.4125   6
   0   3  29 13.8358 12.3004   6
   0   3  31-6.04103 11.7970   6
   0  -4   0 342308. 29548.1   4
   0  -4   0 313915. 29529.7   5
   0  -4   2 4010.63 395.520   6
   0  -4  -2 3085.92 390.683   5
   0  -4   2 3909.74 384.471   5
   0  -4  -2 4008.83 410.186   4
   0  -4  -2 4109.54 396.630   3
   0   4  -2 3533.01 376.815   3
   0  -4   4 17017.7 1592.90   1
   0   4  -4 17804.3 1600.89   1
   0   4   4 14509.5 1621.47   6
   0  -4   4 19519.7 1644.46   6
   0  -4   4 19735.8 1631.05   5
   0  -4   4 19006.8 1595.30   1
   0  -4  -4 14546.7 1648.87   4
   0  -4  -4 17951.3 1638.65   3
   0   4  -4 18390.3 1611.71   4
   0   4  -4 14497.3 1612.89   3
   0  -4  -6 973.978 111.027   1
   0  -4  -6 983.156 113.823   1
   0  -4   6 1381.38 120.529   1
   0   4  -6 1233.86 125.954   1
   0   4  -6 1007.23 128.665   1
   0  -4   6 1085.05 146.805   6
   0   4   6 900.234 134.503   6
   0  -4   6 1056.62 130.968   5
   0   4   6 902.791 105.424   1
   0  -4   6 1284.03 127.790   1
   0  -4  -6 976.594 166.329   4
   0   4  -6 980.791 116.199   4
   0  -4  -6 1057.99 143.491   3
   0   4  -6 1112.50 130.421   3
   0  -4   8 655.328 81.2658   1
   0  -4  -8 666.400 85.9914   1
   0   4  -8 702.527 101.138   1
   0   4   8 593.853 77.7809   1
   0  -4  -8 686.290 86.4692   1
   0   4   8 587.172 72.6804   1
   0   4   8 575.602 90.2345   6
   0  -4   8 707.343 108.333   6
   0  -4   8 623.393 89.8103   5
   0   4   8 597.080 84.5338   2
   0   4  -8 618.085 75.1661   4
   0  -4  -8 739.839 137.744   4
   0   4  -8 796.922 97.0475   3
   0  -4  -8 612.144 103.217   3
   0  -4  10 95506.4 11928.0   1
   0   4 -10 128492. 11954.6   1
   0  -4 -10 126002. 11918.5   1
   0  -4 -10 130421. 11930.6   1
   0   4  10 125344. 11915.4   1
   0  -4  10 145828. 11913.4   1
   0   4 -10 91746.0 11919.0   1
   0   4  10 141964. 11902.9   1
   0  -4  10 134534. 11939.0   6
   0   4  10 132951. 11914.3   6
   0   4  10 158028. 11929.5   5
   0  -4  10 135324. 11914.1   5
   0   4 -10 123305. 11915.3   4
   0  -4 -10 147859. 11999.4   4
   0   4 -10 152119. 11928.4   3
   0  -4 -10 135007. 11940.6   3
   0   4  10 131683. 11892.8   2
   0  -4  12 24259.4 1885.16   6
   0   4  12 19988.3 1849.40   6
   0   4  12 26530.6 1871.65   5
   0  -4  12 18468.8 1851.75   5
   0   4  12 25601.9 1855.87   1
   0   4 -12 14069.3 1837.95   4
   0   4 -12 20123.8 1828.18   4
   0  -4 -12 21495.7 1928.97   4
   0  -4 -12 19369.3 1877.47   3
   0   4 -12 25103.0 1886.36   3
   0  -4 -12 16486.2 1856.90   1
   0   4 -12 17189.1 1869.47   1
   0   4  12 14285.9 1852.62   1
   0   4 -12 19983.8 1917.07   1
   0  -4  12 24122.4 1859.81   1
   0  -4 -12 24888.3 1887.61   1
   0  -4  14 22566.3 1360.72   6
   0   4  14 18448.6 1309.18   6
   0  -4  14 18268.7 1321.37   5
   0   4  14 25502.5 1346.76   5
   0   4 -14 9416.45 1276.28   4
   0  -4 -14 13160.2 1372.64   4
   0  -4 -14 18581.7 1351.69   3
   0   4 -14 26745.1 1407.36   3
   0   4 -14 14340.1 1392.44   1
   0  -4  14 23010.0 1388.98   1
   0   4  14 14511.2 1326.93   1
   0  -4  16 381.678 83.7351   1
   0   4  16 425.974 63.1987   6
   0  -4 -16 317.571 88.1265   4
   0  -4  16 377.565 65.7134   5
   0  -4 -16 291.053 82.0306   1
   0   4 -16 462.396 85.9102   2
   0   4  16 253.769 65.3579   1
   0  -4 -16 499.188 90.5088   3
   0  -4 -18 56.2375 36.6514   4
   0   4  18 55.0885 30.4954   5
   0  -4  18 19.6711 21.1627   5
   0   4 -18 26.9223 26.3752   2
   0   4  18-8.22858 12.6773   6
   0  -4  18 43.4150 28.3383   6
   0   4  20 16169.1 1926.56   5
   0  -4  20 22377.5 1934.02   5
   0   4 -20 21075.9 1939.01   2
   0  -4 -20 24046.9 1971.34   4
   0   4 -20 17466.5 1985.65   3
   0  -4 -20 22812.1 1983.52   3
   0   4  20 23841.5 1937.10   6
   0  -4  20 20585.3 1949.89   6
   0   4  22 15131.6 1513.05   5
   0   4 -22 20245.9 1524.92   2
   0   4 -22 12056.7 1553.11   3
   0  -4 -22 16671.1 1580.04   3
   0   4  22 14428.8 1516.67   6
   0  -4  22 17905.7 1530.54   6
   0  -4 -24 7134.64 673.769   4
   0   4 -24 7134.84 662.669   2
   0   4 -24 6283.84 703.658   3
   0  -4 -24 5639.40 702.509   3
   0   4  24 5102.24 655.807   6
   0  -4  24 6539.11 666.586   6
   0   4 -26 305.994 57.4883   2
   0  -4 -26 203.082 49.8637   4
   0   4  26 357.925 56.3788   5
   0   4 -26 264.514 71.8132   3
   0  -4 -26 239.703 75.6306   3
   0  -4  26 240.147 53.0820   6
   0   4  26 293.993 56.2653   6
   0   4  28 604.694 76.7283   5
   0   4 -28 437.798 76.3516   2
   0   4  28 496.190 75.9499   6
   0  -4  28 678.618 83.3687   6
   0  -4 -28 451.519 77.2499   4
   0   4 -28 383.474 85.1515   3
   0  -4 -28 265.845 88.1621   3
   0  -5  -1 124.942 42.2946   4
   0  -5  -1 42.6478 23.4061   5
   0  -5   1 82.5157 28.9557   5
   0  -5   1 35.3055 23.5750   6
   0   5  -1 44.8137 21.3708   3
   0  -5   3 1741.13 218.414   6
   0  -5   3 1923.47 210.249   5
   0  -5  -3 2258.76 229.158   3
   0   5  -3 1779.41 203.444   3
   0  -5  -3 1864.87 232.131   4
   0   5  -5 1238.19 110.168   1
   0   5  -5 1031.20 106.848   1
   0  -5   5 536.812 102.803   1
   0  -5   5 1595.42 110.658   1
   0   5   5 1425.01 149.611   6
   0  -5   5 1545.38 161.521   6
   0   5   5 1533.26 162.322   2
   0  -5  -5 1418.45 170.347   4
   0  -5  -5 1757.95 168.253   3
   0   5  -5 1284.34 128.705   4
   0   5  -5 1025.79 128.163   3
   0  -5   7 957.024 107.804   1
   0   5   7 1039.87 132.127   6
   0  -5   7 1031.07 140.903   6
   0  -5   7 877.716 119.493   5
   0   5   7 1204.87 132.296   2
   0   5  -7 1005.81 120.593   3
   0   5  -7 960.155 107.420   1
   0  -5   7 1080.53 107.607   1
   0   5  -7 958.409 113.597   1
   0   5   9 551.461 60.4695   1
   0   5  -9 516.930 81.0419   1
   0  -5   9 614.281 94.2409   6
   0   5   9 721.620 87.8593   6
   0  -5   9 548.657 79.8400   5
   0   5   9 682.757 86.1555   5
   0   5   9 711.089 81.9264   2
   0   5  -9 592.673 69.0221   4
   0  -5  -9 452.227 99.4598   4
   0   5  -9 557.568 79.4945   3
   0  -5  -9 613.958 92.6862   3
   0  -5  -9 597.287 66.5439   1
   0   5   9 258.426 57.7747   1
   0  -5  -9 596.503 66.8510   1
   0  -5  11 709.400 99.1487   1
   0   5  11 706.403 89.6532   6
   0  -5  11 825.161 108.748   6
   0  -5  11 639.427 88.9896   5
   0   5  11 708.104 95.2903   5
   0   5  11 788.325 86.4807   2
   0   5 -11 552.276 70.2709   4
   0  -5 -11 731.009 123.222   4
   0  -5 -11 750.334 104.779   3
   0   5 -11 668.416 94.0747   3
   0   5  11 796.865 86.6486   1
   0   5 -11 699.107 101.170   1
   0  -5  13 551.652 87.0972   6
   0   5  13 418.226 67.8755   6
   0   5  13 713.257 87.4253   5
   0  -5  13 374.206 84.9207   1
   0  -5 -13 590.230 110.744   4
   0   5  13 663.068 83.7630   1
   0  -5 -13 320.366 72.1044   1
   0   5 -13 589.263 90.3598   3
   0  -5 -13 601.535 90.8911   3
   0  -5  15 196.619 42.4192   5
   0  -5  15 215.487 49.9953   6
   0   5  15 173.880 35.1921   6
   0  -5 -15 92.9953 43.5626   4
   0   5  15 215.959 47.2056   5
   0   5 -15 223.159 62.0924   2
   0   5 -15 248.830 59.8257   3
   0  -5 -15 212.245 50.7154   3
   0  -5  17 34.2619 19.9980   5
   0   5  17 56.0706 28.4012   5
   0   5  17 23.2854 13.7694   6
   0  -5  17 36.4390 26.1295   6
   0   5 -17-12.9764 19.8373   2
   0  -5 -17 52.3124 28.1083   3
   0   5 -17 35.5511 31.1601   3
   0  -5 -19 766.366 137.066   4
   0  -5  19 1269.88 144.667   6
   0  -5 -19 876.936 134.918   3
   0   5 -19 1070.82 163.184   3
   0   5  21 157.061 38.1113   6
   0   5  21 101.830 37.6287   5
   0  -5 -21 215.026 57.0631   4
   0   5 -21 238.324 47.5230   2
   0   5 -21 112.988 54.3382   3
   0  -5 -21 258.153 63.9777   3
   0   5 -23 18.2280 15.9735   2
   0   5  23-9.73264 12.1023   6
   0  -5  23 36.0417 21.0159   6
   0   5 -23 21.8206 33.0059   3
   0   5  23 9.37082 14.2399   5
   0  -5 -23 35.0278 22.8265   4
   0   5 -25-8.57375 10.5836   2
   0   5  25-9.90342 12.2233   6
   0  -5  25 10.9202 13.4772   6
   0  -5 -25-16.4512 20.2996   3
   0   5 -25 18.3900 22.6913   3
   0   5  25-8.09678 14.1314   5
   0   5 -27-8.13362 14.1941   2
   0  -5 -27 15.9027 19.6218   3
   0   6   0 61904.9 6318.76   3
   0  -6   0 72144.9 6328.60   5
   0   6   2 679.983 118.037   2
   0  -6   2 616.841 85.3946   5
   0  -6   2 548.463 87.2623   6
   0   6  -2 547.651 81.6554   4
   0   6  -2 546.817 78.5103   3
   0  -6   4 3308.31 311.373   6
   0   6   4 2245.56 287.659   6
   0  -6   4 2769.11 293.265   5
   0   6   4 3526.41 329.029   2
   0  -6  -4 3001.55 314.742   4
   0   6  -4 3039.13 288.551   4
   0   6  -4 2782.77 288.681   3
   0  -6   6 120.589 39.6826   6
   0   6   6 103.392 30.7058   6
   0  -6   6 169.978 37.4215   5
   0  -6  -6 137.474 46.3646   4
   0   6  -6 119.590 29.5076   4
   0  -6  -6 225.216 48.8015   3
   0   6  -6 93.9811 30.5205   3
   0   6  -8 132.652 23.7588   1
   0  -6   8 163.097 44.9676   6
   0   6   8 132.098 34.1510   6
   0  -6   8 129.078 33.2263   5
   0   6   8 147.286 36.5360   2
   0   6   8 118.484 31.5845   5
   0  -6  -8 142.141 48.1208   4
   0   6  -8 186.416 31.2917   4
   0  -6  -8 102.311 36.6483   3
   0   6  10 36436.6 3411.83   6
   0   6  10 39863.3 3417.14   5
   0  -6  10 34096.9 3412.51   5
   0  -6 -10 42098.1 3457.46   4
   0  -6 -10 37820.7 3429.70   3
   0   6 -10 34485.9 3401.44   1
   0  -6  12 7154.97 640.804   5
   0  -6 -12 6339.51 671.269   4
   0  -6 -12 6508.10 649.321   3
   0  -6  12 6740.64 650.230   6
   0   6  12 5981.90 630.412   6
   0  -6 -14 5924.64 705.772   4
   0  -6  14 7025.24 691.238   6
   0  -6 -14 6538.29 687.852   3
   0  -6  14 7139.97 682.387   5
   0   6  14 8542.12 689.317   5
   0  -6 -16 150.700 52.4762   4
   0   6  16 159.739 35.7459   5
   0   6  16 108.642 27.0458   6
   0  -6  16 193.452 44.4496   6
   0   6 -16 145.308 46.4026   3
   0   6 -16 126.798 40.3668   2
   0   6  18-5.17226 10.0896   6
   0  -6  18-10.4487 12.8909   6
   0   6 -18-10.5966 9.24430   2
   0  -6 -18 21.9125 21.3726   3
   0   6 -18-15.8308 19.5311   3
   0  -6 -18 28.2538 21.3460   4
   0   6  18 8.64524 13.0631   5
   0   6  20 9511.09 925.892   5
   0   6 -20 9223.30 924.381   2
   0  -6 -20 9933.42 937.439   3
   0   6 -20 10485.5 967.525   3
   0   6  20 9492.07 912.930   6
   0  -6  20 11213.9 938.217   6
   0  -6 -22 7994.27 677.213   4
   0  -6 -22 9124.49 689.341   3
   0   6 -22 7628.28 660.692   2
   0  -6  22 9175.21 680.059   6
   0   7  -1 25.5749 18.4572   4
   0   7  -1 97.5572 52.2020   2
   0   7   1 52.0491 30.4164   2
   0   7  -1 28.1968 17.6451   3
   0  -7   3 850.312 113.833   5
   0   7   3 895.485 115.317   6
   0  -7   3 821.615 118.360   6
   0   7   3 1289.37 143.479   2
   0   7  -3 974.203 114.094   4
   0   7  -3 937.794 110.550   3
   0  -7   5 834.771 104.868   6
   0   7   5 560.763 85.6712   6
   0   7   5 605.597 93.4074   2
   0   7  -5 860.674 173.783   2
   0   7  -5 728.070 87.1052   3
   0  -7   7 127.272 34.4697   6
   0   7   7 95.0915 28.1442   6
   0  -7   7 87.6377 26.5186   5
   0   7   7 85.4677 29.2155   2
   0   7   7 92.6378 25.0353   5
   0  -7  -7 94.3054 36.6651   4
   0   7  -7 89.2465 25.1383   3
   0  -7   9 121.608 30.9226   5
   0  -7   9 81.7987 30.5130   6
   0  -7  -9 12.0694 34.1239   4
   0   7   9 79.2271 23.1592   5
   0  -7  -9 101.046 32.6494   3
   0   7  -9 86.4841 25.7312   3
   0   7 -11 203.495 73.8794   2
   0   7  11 233.395 44.0697   6
   0   7  11 336.027 50.8667   5
   0  -7  11 308.488 57.2454   6
   0  -7 -11 320.542 65.7020   4
   0  -7 -11 271.017 56.1698   3
   0   7 -11 328.649 52.1527   3
   0   7  13 1036.10 106.957   5
   0   7 -13 1009.41 139.737   2
   0  -7 -13 806.979 120.367   4
   0  -7 -13 747.930 108.249   3
   0   7 -13 966.148 113.510   3
   0  -7  13 929.868 113.818   6
   0   7  13 618.972 93.9114   6
   0   7 -15 134.169 38.7591   2
   0   7  15 113.749 27.9283   5
   0   7  15 14.9741 12.7709   6
   0  -7  15 52.4710 23.5417   6
   0  -7 -15 37.9288 22.5692   3
   0   7 -15 32.1238 21.6029   3
   0  -7 -17 24.8584 22.4786   4
   0   7 -17 78.3827 30.1947   2
   0   7 -17 100.097 38.2720   3
   0   7 -19 201.440 57.6684   3
   0   8   0 20833.4 2132.19   6
   0   8   0 21962.3 2124.54   3
   0   8   2 378.534 63.3457   6
   0   8   2 499.476 80.0800   2
   0   8  -2 713.512 113.122   2
   0   8   2 615.656 79.6757   4
   0   8   2 560.914 66.6030   3
   0   8  -2 302.840 57.2040   3
   0   8   4 1969.47 209.644   5
   0   8  -4 2308.47 277.787   2
   0   8   4 1932.65 221.833   2
   0   8   4 2080.53 216.701   6
   0   8  -4 2231.69 212.239   3
   0   8   6 564.038 65.8951   5
   0  -8   6 459.565 73.3838   6
   0   8   6 450.583 67.5105   6
   0   8  -6 423.250 62.3190   3
   0   8  -6 442.820 107.690   2
   0   8   8 5.19806 9.10524   5
   0   8   8 6.27133 7.77912   6
   0   8  -8 23.1381 20.2015   2
   0   8  -8 17.7294 11.5565   3
   0   8  10 14454.7 1361.78   5
   0   8 -10 15659.0 1369.68   3
   0   8  10 12653.7 1360.75   6
   0  -8  10 15788.5 1378.41   6
   0   8  12 2990.93 299.824   5
   0   8 -12 3562.66 314.798   3
   0  -8  12 2843.95 309.685   6
   0  -8 -14 3257.35 356.497   4
   0   8 -14 3673.98 355.622   3
   0   8 -16 254.916 56.5088   3
   0   9  -1 21.2440 16.3441   2
   0   9  -1 38.4895 20.3817   6
   0   9   1 35.2537 17.6692   6
   0   9   3 263.317 42.1705   5
   0   9   3 228.366 42.7952   6
   0   9   5 350.125 49.4615   5
  -1   0   0-8.90737 15.5427   3
   1   0   0-8.83666 10.9041   3
  -1   0   0-7.42329 11.2186   6
  -1   0   0 9.02257 11.1334   5
   1   0   0 8.54349 10.5425   5
   1   0   0 7.11315 12.4125   6
   1   0   0 10.9505 16.5477   2
  -1   0   0-10.1222 8.83288   2
  -1   0   0 9.68758 16.9039   4
   1   0   0-9.34086 16.2990   4
   1   0   0-14.7307 12.8526   1
  -1   0   0-13.2641 11.5733   1
   1   0   0-13.1058 16.1705   1
  -1   0   0-14.6287 22.1053   1
   1   0  -2-11.9425 14.7342   1
   1   0   2 16.1963 19.9822   1
  -1   0  -2-16.9348 0.08837   1
   1   0  -2 17.8028 15.5312   1
  -1   0  -2-11.9552 10.4300   1
   1   0   2 12.4581 15.3703   1
  -1   0   2 16.9821 20.9518   1
  -1   0   2-5.48978 4.79003   6
   1   0  -2 4.94352 9.64381   6
   1   0   2-7.17421 8.85156   6
  -1   0  -2 6.73615 11.7534   5
  -1   0  -2 15.0539 14.6832   6
   1   0   2 6.71528 10.1473   5
  -1   0  -2-9.79111 19.0999   2
   1   0   2-9.22730 11.3845   2
  -1   0   2-11.6649 17.6261   2
   1   0  -2-13.1234 22.8976   2
  -1   0   2-11.6602 10.1726   5
   1   0  -2 9.47360 16.5295   5
   1   0  -2-8.71393 10.7511   4
  -1   0  -2 10.0062 17.4587   4
  -1   0   2 10.0462 21.4679   4
   1   0   2-9.18910 11.3373   4
  -1   0   2 16.2620 20.0633   3
  -1   0  -2 7.52827 9.28836   3
   1   0  -2 17.7287 21.8728   3
  -1   0  -4 40.1341 35.0125   1
   1   0  -4-13.2745 16.3773   1
   1   0   4-19.1361 28.9151   1
  -1   0   4-15.6718 19.3349   1
   1   0  -4-21.2000 36.9892   1
  -1   0   4-20.9806 31.7021   1
  -1   0  -4 14.7065 12.8298   1
   1   0   4-16.1524 28.1824   1
   1   0  -4-7.19834 8.88092   6
  -1   0   4 7.98704 17.0675   6
  -1   0  -4 9.57306 16.7029   6
  -1   0  -4 7.48131 9.23004   5
   1   0   4 14.6956 15.7016   5
  -1   0  -4-8.76448 10.8131   2
   1   0   4-9.42768 20.1461   2
   1   0  -4 15.8116 27.5877   2
  -1   0   4 12.4074 15.3075   2
  -1   0   4 11.5836 17.5030   4
   1   0  -4-11.0889 16.7556   5
  -1   0   4-14.1858 24.7511   5
   1   0   4-9.90265 14.9631   4
  -1   0  -4 8.15867 12.3279   3
  -1   0   4-20.0173 24.6962   3
   1   0   4-7.42053 6.47362   3
  -1   0  -6-21.2464 26.2127   1
   1   0  -6 26.1864 25.5413   1
   1   0  -6-20.8430 18.1833   1
  -1   0   6-18.6850 28.2335   1
   1   0   6-15.3727 13.4112   1
  -1   0   6 20.8912 25.7744   6
   1   0  -6-10.4533 15.7953   6
   1   0   6-7.77241 11.7445   5
  -1   0  -6-8.78437 10.8379   2
   1   0   6-9.83494 17.1599   2
   1   0  -6 12.5861 15.5282   4
  -1   0   6 17.1517 21.1609   5
   1   0  -6 14.2347 17.5621   5
   1   0   6 7.29161 11.0180   5
  -1   0   6 11.4316 17.2736   4
   1   0   6-10.7058 16.1769   4
  -1   0  -6-12.3445 15.2301   4
   1   0  -6-31.8883 39.3420   3
  -1   0  -6 15.6654 19.3272   3
  -1   0   6-25.4234 31.3660   3
   1   0   6-8.55574 14.9280   3
  -1   0   8-16.0145 19.7578   1
   1   0   8-17.8153 21.9796   1
  -1   0   8 18.9550 28.6414   1
   1   0  -8-23.3571 0.06029   1
  -1   0  -8 17.5128 26.4622   1
   1   0   8-22.1195 27.2898   6
   1   0   8 9.76493 8.51901   5
  -1   0  -8 9.27842 16.1889   2
   1   0   8 20.0929 19.5979   2
   1   0  -8 17.7787 31.0199   2
  -1   0   8-11.5783 14.2848   2
  -1   0   8-18.9470 28.6294   5
   1   0   8-8.90942 15.5451   5
   1   0  -8-14.5378 12.6828   4
  -1   0   8 34.5467 26.5794   4
  -1   0  -8 28.6789 30.6421   4
  -1   0  -8-28.6244 35.3152   3
   1   0  -8-38.4011 33.5007   3
  -1   0 -10-25.8984 22.5982   1
  -1   0  10-17.9670 15.6811   1
   1   0 -10-16.9362 25.5952   1
   1   0  10 18.7990 16.4066   1
   1   0  10-25.1200 30.9950   6
  -1   0  10-14.9456 22.5878   6
  -1   0 -10 9.53056 16.6352   2
   1   0  10 9.90749 14.9776   2
   1   0 -10 18.0534 22.2781   2
   1   0  10-20.3914 35.5814   1
  -1   0  10-20.3805 25.1485   1
   1   0 -10-26.1594 22.8259   1
  -1   0 -10 20.1136 17.5530   1
  -1   0  10-18.8647 16.4639   5
   1   0  10 11.5739 17.4946   5
   1   0 -10-17.2707 26.1005   4
  -1   0 -10-16.9276 29.5386   4
   1   0 -10-41.6933 51.4408   3
  -1   0 -10-38.8508 0.46515   3
   1   0 -12 19.3885 29.2966   1
   1   0  12 20.7801 36.2568   1
  -1   0  12 19.4164 23.9551   1
  -1   0 -12-27.5908 34.0401   1
   1   0  12-22.2315 27.4282   6
  -1   0  12 15.1902 13.2524   6
   1   0  12-10.7043 13.2069   2
   1   0 -12-17.2644 26.0872   2
  -1   0  12 21.3387 26.3268   1
   1   0 -12 27.9620 24.3940   1
  -1   0 -12-22.4678 27.7198   1
  -1   0  12 17.4162 15.1942   5
   1   0 -12-18.8049 28.4149   4
   1   0  12-13.4176 23.4110   5
  -1   0 -12-19.1929 29.0012   4
  -1   0 -12-40.7396 50.2623   3
   1   0 -12-40.9278 50.4945   3
  -1   0 -14-27.6152 48.1898   1
   1   0  14 21.0689 18.3998   1
  -1   0  14-14.4867 17.8929   6
   1   0  14-18.3007 27.6656   6
   1   0 -14-15.8848 30.9983   2
   1   0  14-11.5096 17.4118   2
   1   0  14 21.8550 26.9768   1
   1   0 -14-27.6002 34.0621   1
  -1   0  14 21.2309 32.0916   1
  -1   0 -14 23.0847 28.4932   1
   1   0  14-12.3590 10.8150   5
  -1   0  14-15.4570 19.0888   5
   1   0 -14-18.8863 23.3163   4
  -1   0 -14-19.4125 23.9650   4
   1   0 -14-37.5652 32.7823   3
  -1   0 -14-35.7316 44.0917   3
   1   0 -16-25.6797 31.6845   1
  -1   0 -16 43.4537 32.8320   1
   1   0 -16-14.1157 24.6316   2
   1   0  16 10.7274 20.9296   2
   1   0  16 14.8213 12.9356   6
  -1   0  16-13.3705 11.6706   6
   1   0  16 10.9078 19.0355   5
  -1   0  16-13.5121 16.6749   5
  -1   0 -16-17.5417 15.3080   4
  -1   0  16-18.6295 16.2567   1
   1   0  16-19.1313 23.6062   1
   1   0 -16-20.2090 17.6343   1
  -1   0 -16-26.0976 32.2000   1
  -1   0 -16-30.3356 0.38564   3
   1   0 -18-23.1098 20.1718   1
   1   0  18-19.1762 28.9833   1
  -1   0 -18 19.7971 24.4337   1
  -1   0  18-17.0481 21.0437   1
   1   0 -18 25.2413 26.9775   2
  -1   0  18 12.2241 15.0962   6
   1   0  18-12.6772 19.1672   6
   1   0 -18 16.2740 20.0890   4
  -1   0  18 35.6726 23.2054   5
   1   0  18 9.76802 14.7748   5
  -1   0 -18 15.9950 13.9699   4
   1   0 -18 17.8188 26.9329   1
  -1   0 -18-23.8171 29.3918   1
  -1   0  18-17.1306 21.1454   1
   1   0  18-16.8924 20.8516   1
  -1   0 -18 26.3898 39.8811   3
   1   0 -20-20.4857 0.32826   1
  -1   0 -20-17.8466 22.0205   1
   1   0  20-16.9833 20.9556   1
  -1   0  20 14.8732 18.3526   1
   1   0 -20-11.2784 17.0451   2
   1   0  20 10.8976 9.51262   6
  -1   0  20-11.0621 16.7182   6
  -1   0  20-10.8013 16.3242   5
   1   0 -20 14.5529 21.9922   4
  -1   0 -20-15.0669 18.5915   4
   1   0  20 8.43552 14.7217   5
   1   0  20-14.3226 17.6735   1
  -1   0  20-15.4927 19.1168   1
  -1   0 -20-22.8524 28.1959   3
   1   0 -22-18.6327 22.9889   1
   1   0  22-14.9065 13.0060   1
  -1   0  22 12.9327 15.9571   1
  -1   0 -22-15.9640 13.9284   1
  -1   0 -22 7.47923 14.5914   2
   1   0 -22 10.2243 19.9458   2
  -1   0  22 10.0276 17.4972   6
  -1   0 -22-13.4221 20.2821   4
   1   0  22 7.56898 9.34057   5
   1   0 -22-13.0075 16.0493   4
   1   0  22 12.8381 15.8403   1
  -1   0 -22-19.4158 16.9394   1
   1   0 -22 14.8896 12.9912   1
  -1   0  22 14.2688 24.8968   1
   1   0 -22-22.0281 27.1778   3
   1   0  24-8.53311 10.5473   6
  -1   0  24-9.08546 13.7433   6
   1   0 -24-11.4526 17.3170   4
   1   0  24-6.93162 10.4935   5
  -1   0  24-8.79554 10.8704   5
  -1   0 -24-12.1275 18.3361   4
   1   0 -24-9.07078 13.7212   2
   1   0 -24 16.5681 28.9147   1
  -1   0 -24 14.5378 25.3734   1
  -1   0  24-11.3394 9.91316   1
   1   0  24-13.1217 16.2015   1
   1   0 -24-19.3415 16.8855   3
  -1   0 -24 17.7966 26.8987   3
  -1   0 -26 11.6832 10.1949   4
   1   0 -26-10.5014 9.16422   4
  -1   0 -26-16.1600 14.0997   3
   1   0 -26-17.0115 20.9890   3
  -1   0  26 8.28570 12.5220   6
   1   0  26 7.82646 11.8282   6
  -1   0 -28 10.9688 13.5368   4
  -1   0  28 7.33920 6.41145   5
   1   0  28-6.22042 9.40519   5
   1   0 -28-15.1540 13.2245   3
  -1   0 -28 14.6885 25.6303   3
   1   0  28-14.4033 12.5698   6
  -1   0  28-7.56886 9.34408   6
   1   0  30 6.05357 9.15197   5
  -1   0  30-6.66603 10.0770   5
  -1   0 -30 13.4552 16.6029   3
   1   0 -30-13.4763 11.7604   3
   1   0  30-6.53562 9.87998   6
  -1   0  30-6.97513 8.61072   6
  -1   0  32-6.44426 7.95723   6
  -1   0  32 12.3811 9.35970   5
  -1   1  31 1565.35 169.614   6
   1  -1  31 1486.49 167.382   6
  -1  -1 -31 1618.99 185.587   4
  -1   1  31 1726.71 170.799   5
  -1  -1 -29 4942.69 461.472   4
  -1  -1 -29 4281.84 476.359   3
  -1   1  29 4819.41 439.272   5
  -1   1  29 4391.59 438.464   6
   1  -1  29 4278.17 437.496   6
  -1   1  27 18716.0 1662.79   5
   1  -1  27 19288.0 1668.50   5
  -1  -1 -27 20524.3 1690.42   4
   1   1 -27 13675.1 1681.35   3
  -1  -1 -27 16474.2 1706.69   3
  -1   1  27 17379.8 1663.65   6
   1  -1  27 18929.8 1666.64   6
   1  -1  25 7915.01 678.051   5
  -1   1  25 7490.14 673.547   5
  -1  -1 -25 8521.62 703.262   4
  -1   1  25 7390.36 675.924   6
   1  -1  25 5987.29 671.653   6
   1   1 -25 5281.86 693.864   3
  -1  -1 -25 7033.85 727.751   3
   1   1 -25 7039.53 678.316   2
   1  -1  23 791.863 118.518   1
   1  -1  23 629.413 94.5634   6
  -1   1  23 738.257 94.5815   5
  -1  -1 -23 759.159 110.458   4
   1   1 -23 522.866 94.6233   4
   1   1 -23 457.082 107.799   3
  -1  -1 -23 580.581 127.005   3
  -1  -1 -23 789.040 114.780   1
   1   1 -23 779.295 112.060   1
   1  -1  23 895.225 110.056   1
   1   1 -23 700.727 100.058   2
   1   1 -21 385.996 92.9240   1
  -1  -1 -21 278.460 67.9157   1
   1  -1  21 406.628 81.7700   1
  -1   1  21 351.953 67.5173   1
   1   1 -21 313.919 65.0497   2
   1  -1  21 329.697 62.7566   6
  -1   1  21 278.719 54.9651   6
  -1  -1 -21 300.006 67.1970   4
   1  -1  21 399.917 62.8289   5
  -1   1  21 218.792 49.9540   5
   1   1 -21 303.699 63.2981   4
  -1  -1 -21 458.977 104.892   1
   1   1 -21 415.409 74.8543   1
  -1   1  21 192.682 61.0813   1
  -1  -1 -21 331.182 93.2231   3
   1   1 -21 301.116 76.8713   3
   1  -1  19 27896.7 2516.87   6
   1  -1  19 29372.6 2510.97   5
  -1   1  19 29677.7 2511.85   5
   1   1 -19 27762.7 2521.70   2
  -1  -1 -19 23552.8 2479.18   2
  -1  -1 -19 34049.9 2550.87   4
  -1  -1 -19 32700.6 2619.06   3
   1   1 -19 21955.3 2540.79   3
   1  -1  19 27931.6 2524.98   1
  -1  -1 -19 31547.9 2590.96   1
   1   1 -19 29243.7 2538.77   1
  -1  -1 -19 29096.0 2546.34   1
   1   1 -19 24795.0 2566.67   1
   1   1 -17 39793.9 4089.97   1
   1   1 -17 46841.5 4059.83   1
  -1   1  17 43822.6 4044.51   1
   1  -1  17 47908.0 4051.62   1
  -1  -1 -17 38641.5 4081.24   1
   1  -1  17 46444.0 4067.63   1
   1  -1  17 50013.3 4043.42   6
  -1   1  17 40811.0 4022.36   6
   1  -1  17 52231.9 4028.42   5
  -1   1  17 43980.6 4028.63   5
   1   1 -17 52527.4 4054.77   2
  -1  -1 -17 44248.1 3995.63   2
   1   1 -17 39751.9 4029.72   4
  -1  -1 -17 55209.3 4074.88   4
   1   1 -17 39868.2 4076.82   3
  -1  -1 -17 55919.6 4168.12   3
   1  -1  17 51148.0 4046.33   2
  -1  -1 -17 33952.0 3994.20   2
   1  -1  15 88473.6 7476.39   1
   1   1 -15 66152.5 7466.30   1
  -1  -1 -15 73280.1 7478.05   1
  -1   1  15 62108.7 7454.78   1
  -1  -1 -15 72354.7 7499.27   1
  -1   1  15 88945.4 7475.02   1
   1  -1  15 65129.5 7468.38   1
  -1   1  15 97252.2 7453.65   6
   1  -1  15 122179. 7491.63   6
   1  -1  15 110570. 7455.22   5
  -1   1  15 112515. 7471.70   5
   1   1 -15 123923. 7509.82   2
   1   1 -15 60641.8 7435.46   4
  -1  -1 -15 113269. 7506.08   4
   1   1 -15 97848.6 7541.37   3
  -1  -1 -15 111251. 7623.27   3
  -1  -1 -15 60490.5 7409.27   2
   1  -1  15 74354.5 7454.25   2
  -1  -1 -13 438.994 108.181   1
   1   1 -13 567.540 140.306   1
  -1   1  13 501.516 107.972   1
  -1   1  13 647.350 104.890   6
   1  -1  13 744.052 128.667   6
  -1   1  13 1096.44 134.504   5
   1  -1  13 718.134 101.141   5
   1   1 -13 640.984 102.557   4
  -1  -1 -13 816.873 137.727   4
   1   1 -13 883.246 174.972   3
  -1  -1 -13 576.966 80.7641   2
  -1   1  13 461.988 107.549   1
   1  -1  13 305.527 100.096   1
   1   1 -13 702.435 122.103   1
   1  -1  13 578.273 103.027   2
   1   1 -13 660.105 130.468   2
   1  -1  11 720.324 144.851   1
   1   1 -11 688.278 159.771   1
  -1   1  11 595.721 134.923   1
  -1   1  11 1259.97 153.008   6
  -1   1  11 1699.58 185.557   5
   1  -1  11 922.705 128.430   5
  -1   1  11 1090.77 119.877   2
   1   1 -11 1014.65 131.635   4
  -1  -1 -11 1020.36 176.852   4
   1  -1  11 857.141 137.895   2
   1   1 -11 764.859 187.440   3
  -1  -1 -11 1188.34 164.511   1
  -1  -1 -11 1124.14 181.571   1
   1  -1  11 702.214 140.151   1
   1   1 -11 938.154 144.375   1
   1  -1   9 90457.0 7096.63   1
   1  -1   9 72983.5 7104.58   6
  -1   1   9 90836.9 7087.80   6
   1  -1   9 74155.0 7039.09   5
  -1  -1  -9 78319.1 7029.41   2
   1   1  -9 73465.0 7122.48   2
  -1   1   9 75350.2 7030.33   2
   1   1  -9 69997.2 7032.18   4
  -1  -1  -9 60586.9 7105.07   4
   1   1  -9 97425.0 7256.98   3
  -1  -1  -9 78132.6 7237.93   3
  -1   1   9 70833.2 7066.87   1
   1   1  -9 79757.7 7115.83   1
  -1   1   9 75740.0 7078.28   1
  -1  -1  -9 93774.8 7121.10   1
   1   1  -9 90128.2 7074.05   1
   1  -1   7 44139.4 4654.63   1
   1   1  -7 53565.2 4646.73   1
  -1   1   7 50710.3 4649.55   1
  -1  -1  -7 58032.7 4691.04   1
   1   1  -7 47661.3 4677.42   1
   1  -1   7 54840.3 4665.43   1
  -1   1   7 34740.2 4638.79   6
   1  -1   7 46810.3 4683.92   6
   1  -1   7 54993.7 4615.90   5
  -1   1   7 82713.9 4773.08   5
  -1  -1  -7 54279.6 4622.08   2
   1   1  -7 52188.5 4725.42   2
  -1   1   7 46163.2 4618.95   2
  -1  -1  -7 40287.9 4700.68   4
   1   1  -7 64180.9 4888.45   3
  -1  -1  -7 48937.1 4776.90   3
   1  -1   7 55326.5 4662.26   2
  -1   1   5 766568. 65846.4   1
   1  -1   5 753470. 65854.2   1
   1   1  -5 768186. 65841.7   1
  -1   1   5 684821. 65857.9   1
   1   1  -5 718578. 65875.7   1
  -1  -1  -5 706435. 65864.4   1
   1  -1   5 735951. 65877.7   6
  -1   1   5 721574. 65821.5   6
   1   1  -5 763197. 65837.9   6
  -1   1   5 739191. 65928.5   5
  -1  -1  -5 737766. 65851.3   5
   1   1  -5 722677. 65837.8   5
  -1   1   5 700575. 65820.4   2
   1   1  -5 709699. 65914.9   2
  -1   1   5 684604. 65854.7   4
  -1  -1  -5 673617. 65916.4   4
   1  -1   5 725916. 65831.0   4
   1   1  -5 867896. 66092.8   3
  -1  -1  -5 742220. 65923.2   3
   1  -1   5 716657. 65855.6   2
  -1   1   3 2386.54 235.011   1
   1   1  -3 1729.59 198.838   1
  -1  -1  -3 463.189 171.153   1
   1  -1   3 1872.76 214.114   1
  -1  -1  -3 1998.48 208.839   1
   1  -1   3 619.861 170.989   1
   1  -1   3 2389.84 216.717   6
   1   1  -3 1416.60 181.122   6
  -1  -1  -3 1571.46 200.121   6
  -1  -1  -3 1513.77 202.584   5
  -1   1   3 1765.45 260.045   5
   1   1  -3 1593.40 195.987   5
  -1  -1  -3 1645.85 195.717   2
  -1  -1  -3 2154.38 260.444   4
   1  -1   3 1726.04 189.431   4
   1   1  -3 1589.73 162.706   4
  -1   1   3 2018.42 222.802   4
  -1  -1  -3 1603.27 185.488   3
  -1   1   3 1634.83 219.428   3
   1  -1   3 1875.51 209.089   2
   1   1  -3 1079.67 285.233   3
  -1   1   3 1786.04 187.154   2
  -1  -1  -1 27380.9 2759.22   1
   1   1  -1 34198.8 2769.54   1
   1  -1   1 31509.5 2756.71   1
  -1   1   1 31309.9 2748.27   1
  -1  -1  -1 28744.5 2755.93   1
   1   1  -1 32799.8 2760.46   1
   1  -1   1 31218.3 2746.21   1
   1  -1   1 33159.6 2739.64   6
   1   1  -1 28255.8 2747.38   6
   1  -1   1 35461.1 2724.78   5
   1   1  -1 23813.1 2747.80   5
  -1   1   1 17447.2 2763.13   5
  -1  -1  -1 36418.0 2777.60   2
  -1  -1  -1 34444.1 2792.84   4
   1   1  -1 28815.4 2725.42   4
   1  -1   1 30088.7 2757.20   4
  -1   1   1 28276.1 2767.99   3
   1   1  -1 15208.2 2772.31   3
  -1   1   1 27368.3 2744.49   2
   1  -1  -1 32527.6 2750.75   1
  -1  -1   1 11819.3 2724.10   1
   1   1   1 27406.9 2755.37   1
   1  -1  -1 31841.8 2740.77   1
  -1  -1   1 21577.2 2739.80   1
  -1   1  -1 28897.7 2733.10   1
   1   1   1 31822.6 2750.05   1
  -1  -1   1 30983.2 2751.52   6
  -1   1  -1 33817.0 2740.17   6
  -1   1  -1 39778.5 2749.95   5
   1  -1  -1 42175.1 2772.20   5
  -1  -1   1 31076.2 2765.15   2
   1   1   1 32746.4 2762.11   2
  -1   1  -1 32554.3 2758.81   4
  -1  -1   1 31731.3 2740.10   4
   1   1   1 27999.4 2734.05   4
  -1  -1   1 31731.9 2714.33   3
   1  -1  -1 32222.8 2746.48   2
  -1   1  -1 29744.1 2744.56   2
  -1   1  -3 1574.95 203.320   1
  -1  -1   3 1687.07 197.172   1
   1  -1  -3 1677.21 184.760   1
  -1  -1   3 1804.63 232.713   1
   1  -1  -3 1769.07 211.716   1
   1   1   3 1498.20 183.911   1
  -1   1  -3 2276.16 226.399   6
  -1  -1   3 1235.39 181.856   6
   1   1   3 1152.65 182.355   6
   1  -1  -3 1561.54 216.363   5
  -1  -1   3 1667.71 199.366   5
   1   1   3 1302.76 181.337   5
  -1  -1   3 1479.99 202.351   2
   1   1   3 1531.22 178.632   2
   1   1   3 1423.72 196.710   4
  -1  -1   3 1506.78 157.124   4
   1  -1  -3 1244.52 210.276   3
  -1  -1   3 2487.72 240.253   3
   1  -1  -3 1476.12 176.284   2
   1   1   3 1453.91 223.205   3
  -1   1  -5 700979. 66294.4   1
  -1  -1   5 750644. 66279.1   1
  -1  -1   5 741761. 66306.4   1
   1  -1  -5 720811. 66300.2   1
   1   1   5 794362. 66295.5   1
   1   1   5 777962. 66285.2   1
  -1   1  -5 722271. 66276.9   1
   1   1   5 708632. 66273.2   6
  -1  -1   5 737301. 66276.8   6
  -1   1  -5 689596. 66320.3   6
   1   1   5 692718. 66264.6   5
   1  -1  -5 710064. 66313.3   5
  -1  -1   5 731258. 66278.4   5
  -1  -1   5 649250. 66291.4   2
  -1   1  -5 763510. 66263.5   4
   1  -1  -5 705571. 66290.5   4
   1   1   5 775483. 66370.8   3
  -1  -1   5 583032. 66358.5   3
   1   1   5 772635. 66250.7   2
  -1   1  -5 734579. 66288.2   2
   1  -1  -5 757640. 66253.8   2
  -1   1  -5 746874. 66270.6   3
  -1  -1   7 39377.4 4714.03   1
   1  -1  -7 54582.3 4701.58   1
  -1   1  -7 58712.6 4738.68   1
   1  -1  -7 51558.7 4728.72   1
  -1  -1   7 41869.0 4698.42   1
  -1   1  -7 54336.6 4716.61   1
   1   1   7 55459.1 4724.44   1
   1   1   7 53358.7 4706.05   1
  -1  -1   7 48304.2 4702.99   6
   1   1   7 52107.3 4690.69   6
   1  -1  -7 52043.1 4674.81   6
  -1  -1   7 56048.9 4721.63   5
  -1   1  -7 46569.9 4668.99   5
  -1  -1   7 52969.4 4671.70   4
   1  -1  -7 40587.7 4714.66   4
  -1   1  -7 54878.7 4699.76   3
   1   1   7 66886.6 4824.81   3
   1   1   7 54071.7 4666.69   2
   1  -1  -7 53473.6 4683.44   2
   1   1   9 73772.0 6903.53   1
  -1  -1   9 79043.8 6904.19   1
   1  -1  -9 60089.2 6890.13   1
   1  -1  -9 68145.9 6926.10   1
  -1   1  -9 94152.7 6947.90   1
  -1   1  -9 85737.9 6925.52   1
  -1  -1   9 60937.8 6909.29   1
   1   1   9 89342.0 6910.39   1
   1  -1  -9 71715.1 6865.59   6
   1   1   9 78894.0 6876.06   6
  -1  -1   9 91197.2 6905.06   6
   1   1   9 68920.3 6883.13   5
  -1  -1   9 81147.1 6910.34   5
  -1   1  -9 55949.9 6856.68   5
   1  -1  -9 81146.1 6871.10   2
   1  -1  -9 81437.3 6928.28   4
  -1   1  -9 78705.3 6870.30   4
  -1  -1   9 73442.4 6866.00   4
   1  -1  -9 87337.6 7006.13   3
  -1   1  -9 75759.5 6899.70   3
   1   1   9 82535.5 6850.60   2
   1  -1 -11 824.949 147.819   1
   1   1  11 991.947 154.446   1
  -1  -1  11 934.276 146.075   1
  -1   1 -11 868.117 162.434   1
  -1   1 -11 915.784 158.992   1
   1  -1 -11 1093.37 174.594   1
  -1  -1  11 754.666 150.438   1
  -1  -1  11 989.910 142.613   6
   1   1  11 1085.27 139.944   6
  -1   1 -11 992.929 124.427   5
   1   1  11 1142.80 138.153   5
  -1  -1  11 1024.56 152.169   5
   1  -1 -11 853.693 124.854   2
   1  -1 -11 971.981 163.934   4
  -1   1 -11 1106.18 134.902   4
  -1   1 -11 1258.05 171.725   3
   1  -1 -11 472.926 178.231   3
   1   1  13 539.189 97.1554   6
   1   1  13 332.693 67.3771   2
   1   1  13 711.858 121.115   1
  -1   1 -13 312.113 97.0039   1
   1  -1 -13 394.707 110.078   1
  -1  -1  13 517.763 111.438   1
  -1  -1  13 735.610 83.2393   4
  -1   1 -13 701.124 97.7171   4
   1  -1 -13 538.949 118.708   4
  -1   1 -13 748.173 143.620   3
   1  -1 -13 739.696 180.691   3
  -1  -1  13 555.785 104.656   1
   1  -1 -13 387.046 98.8954   1
   1   1  13 458.391 107.899   1
  -1   1 -13 638.702 125.710   1
  -1   1 -15 71790.5 7126.47   1
  -1   1 -15 84491.4 7129.80   1
   1   1  15 67334.1 7106.98   1
   1  -1 -15 80814.4 7121.85   1
   1  -1 -15 81945.8 7136.01   1
   1   1  15 55171.1 7087.76   1
  -1  -1  15 92114.5 7104.38   6
   1   1  15 71154.5 7104.38   6
  -1  -1  15 107817. 7138.73   5
   1   1  15 90698.4 7094.60   5
   1  -1 -15 68475.2 7066.87   2
  -1   1 -15 76568.3 7094.96   4
   1  -1 -15 82802.0 7127.14   4
   1  -1 -15 76356.2 7270.78   3
  -1   1 -15 88767.7 7172.76   3
   1  -1 -15 75969.2 7049.91   2
  -1  -1  17 43773.7 3656.09   1
  -1   1 -17 42959.1 3663.22   1
  -1  -1  17 41628.4 3639.13   1
   1  -1 -17 42900.9 3668.38   1
   1  -1 -17 45700.3 3657.33   1
   1   1  17 46155.8 3653.50   1
   1   1  17 40477.7 3649.47   1
   1   1  17 27736.4 3614.02   6
  -1  -1  17 36102.2 3621.59   6
  -1  -1  17 47621.1 3655.93   5
   1   1  17 30703.4 3608.61   5
   1  -1 -17 44042.5 3608.37   2
  -1   1 -17 33306.2 3626.93   4
   1  -1 -17 47584.3 3669.16   4
  -1   1 -17 23537.1 3641.88   3
   1  -1 -17 39903.4 3776.93   3
   1  -1 -17 43430.7 3583.72   2
   1   1  19 28294.7 2611.88   1
  -1  -1  19 27907.9 2593.29   6
  -1  -1  19 32633.1 2618.79   5
   1   1  19 30508.4 2595.58   5
   1  -1 -19 29947.7 2570.57   2
  -1   1 -19 25728.9 2594.41   4
  -1   1 -19 24039.9 2633.98   3
   1  -1 -19 24317.7 2714.13   3
  -1   1 -19 24057.1 2608.08   1
   1  -1 -19 26556.8 2617.39   1
  -1   1 -19 27975.2 2620.54   1
  -1  -1  19 28169.8 2610.55   1
  -1  -1  19 28176.5 2600.24   1
   1  -1 -19 28073.1 2611.06   1
   1   1  19 28495.3 2604.19   1
   1  -1 -21 327.652 76.2607   1
   1   1  21 308.163 71.9228   1
  -1  -1  21 248.308 64.3107   1
  -1   1 -21 245.615 71.0839   1
   1  -1 -21 219.971 47.2786   2
   1  -1 -21 327.183 78.7016   4
  -1   1 -21 362.088 71.2712   4
  -1  -1  21 328.368 70.8865   5
   1   1  21 405.590 68.2008   5
   1   1  21 341.394 65.9077   6
  -1  -1  21 412.615 72.3797   6
  -1  -1  21 304.138 67.9573   1
   1  -1 -21 274.838 72.1990   1
  -1   1 -21 323.884 82.1600   1
   1   1  21 300.279 68.7508   1
  -1   1 -21 229.001 77.6204   3
   1  -1 -21 212.686 106.563   3
  -1  -1  23 635.282 109.454   1
   1   1  23 684.615 99.1433   6
  -1  -1  23 624.046 97.0958   6
   1  -1 -23 732.908 110.591   4
  -1   1 -23 710.300 105.625   4
  -1   1 -23 723.674 102.174   2
  -1   1 -23 528.162 104.258   1
  -1  -1  23 789.786 108.851   1
   1  -1 -23 840.039 164.749   3
  -1   1 -23 669.743 122.773   3
   1   1  25 7877.72 761.743   6
  -1  -1  25 8506.59 768.043   6
  -1  -1  25 8510.70 772.521   5
   1   1  25 7919.80 756.756   5
   1  -1 -25 7492.92 772.458   4
  -1   1 -25 8918.96 775.607   4
  -1   1 -25 7720.86 783.132   1
  -1   1 -25 6591.30 786.707   3
   1  -1 -25 7577.78 835.040   3
  -1   1 -25 8121.13 764.761   2
  -1   1 -27 20015.0 1832.55   4
   1  -1 -27 17111.7 1826.46   4
  -1  -1  27 21014.3 1828.93   5
   1   1  27 19521.7 1814.95   5
  -1   1 -27 16232.2 1842.36   3
   1  -1 -27 20233.7 1884.82   3
   1   1  27 20723.3 1821.81   6
  -1  -1  27 22216.1 1827.95   6
   1  -1 -29 4247.51 452.048   4
   1   1  29 4801.51 442.078   5
   1  -1 -29 4668.11 490.230   3
   1   1  29 4865.29 446.280   6
  -1  -1  29 4227.58 444.829   6
   1   1  31 1440.32 162.095   5
  -1  -1  31 1744.82 173.125   5
  -1   1 -31 1401.84 186.791   3
  -1  -1  31 1433.93 166.918   6
   1   1  31 1689.95 169.126   6
  -1  -2 -32 45.8217 21.5546   4
  -1   2  30-6.33857 11.0634   6
   1   2 -30-11.5500 0.29962   3
  -1  -2 -30 17.6199 15.3743   3
  -1  -2 -30 19.8570 19.3701   4
  -1   2  30 5.97947 10.4371   5
  -1   2  28 13.7067 10.5260   6
   1  -2  28 29.1517 15.6874   6
   1   2 -28 12.6202 19.1624   3
  -1  -2 -28 42.4549 37.0851   3
  -1  -2 -28 21.4840 21.0394   4
  -1   2  28 19.7619 14.2023   5
   1   2 -26-9.67514 8.46699   2
  -1   2  26 7.31021 12.7722   6
   1  -2  26 8.25421 7.23194   6
   1   2 -26-13.7256 11.9927   3
  -1  -2 -26 25.4751 38.4992   3
  -1  -2 -26 11.7100 14.4626   4
  -1   2  26 14.5605 14.2174   5
   1  -2  24 11.0074 16.6420   5
  -1  -2 -24-12.7167 11.1082   4
  -1   2  24 24.3161 17.3296   5
  -1   2  24 7.83073 9.67754   6
   1  -2  24-9.50908 14.3795   6
   1   2 -24-15.2523 18.8259   3
  -1  -2 -24 30.8525 38.0682   3
   1   2 -22 117.741 40.8697   2
  -1   2  22 229.300 46.5300   6
   1  -2  22 131.866 40.9547   6
  -1   2  22 239.517 47.2902   5
  -1  -2 -22 218.069 55.9126   4
   1  -2  22 190.938 50.7426   5
   1   2 -22 183.015 45.7288   1
   1   2 -22 153.848 54.4743   3
  -1  -2 -22 185.876 98.8168   3
  -1  -2 -20 13.9120 17.1688   1
   1   2 -20-28.3018 34.9196   1
  -1   2  20 9.58817 16.7343   6
   1  -2  20 12.7480 15.7331   6
  -1  -2 -20 14.8387 12.9516   4
  -1   2  20 10.7374 16.2297   5
   1   2 -20-8.96275 13.5492   4
  -1  -2 -20-29.1464 44.0427   1
   1  -2  20-10.3905 12.8258   1
   1   2 -20-12.5133 15.4438   1
   1   2 -20 19.3209 16.8603   3
  -1  -2 -20-43.7602 0.41274   3
  -1  -2 -18 15.5869 19.2563   1
   1  -2  18 83.0592 47.9381   1
  -1   2  18 11.9116 23.2578   1
   1   2 -18 30.9007 38.1367   1
   1   2 -18-15.3635 18.9811   2
   1  -2  18 29.3376 22.1874   6
  -1   2  18-10.8265 16.3897   6
  -1   2  18 12.1770 15.0566   5
   1  -2  18 12.0361 18.2144   5
   1   2 -18-8.54846 12.9557   4
  -1   2  18 18.2464 22.5337   1
   1  -2  18 11.8643 17.9552   1
  -1  -2 -18 28.8958 35.6641   1
   1   2 -18 22.1061 19.3111   3
  -1  -2 -18-49.1459 60.6416   3
  -1  -2 -16 191.598 58.7840   1
   1  -2  16 109.199 59.0772   1
  -1   2  16 224.966 55.5131   1
  -1   2  16 126.577 45.2994   6
   1  -2  16 181.912 54.1189   6
   1  -2  16 160.965 45.4251   5
   1  -2  16 67.0788 41.4874   2
   1   2 -16 145.518 54.7075   2
  -1   2  16 222.354 53.5603   5
  -1  -2 -16 148.632 53.3857   4
   1   2 -16 177.053 38.9983   4
  -1   2  16 111.637 50.9340   1
  -1  -2 -16 256.279 79.9628   1
   1   2 -16 128.489 46.7572   1
   1  -2  16 166.869 53.5911   1
   1   2 -16 229.070 75.1419   3
  -1  -2 -16-50.4151 46.4477   3
   1   2 -14 29.3347 26.0510   3
  -1  -2 -14 91.8643 69.5752   3
   1  -2  14 96.7509 30.1147   5
   1   2 -14 109.926 50.9780   2
   1  -2  14 36.1465 31.9080   2
   1   2 -14 21.2149 16.4428   4
  -1  -2 -14 21.9932 43.1783   4
  -1   2  14 113.252 42.6221   5
   1  -2  14 64.5599 37.5703   1
  -1  -2 -14 54.9232 48.1615   1
   1   2 -14 34.5753 26.5725   1
  -1   2  14 72.0000 44.6812   1
   1  -2  14-21.5553 27.0364   1
  -1  -2 -14 18.6981 23.5777   1
  -1   2  14 32.7578 32.3200   1
   1   2 -14 31.4324 39.0844   1
   1   2 -12 574.728 132.913   1
  -1   2  12 436.279 91.8990   1
   1  -2  12 270.263 79.1178   1
  -1   2  12 290.467 66.3913   6
   1  -2  12 480.009 94.0654   6
   1  -2  12 442.024 62.7657   5
  -1  -2 -12 636.363 120.995   4
   1   2 -12 198.600 93.9686   3
  -1  -2 -12 299.105 135.453   3
  -1   2  12 324.854 79.6577   1
  -1  -2 -12 647.832 122.099   1
   1  -2  12 290.080 77.9659   1
  -1   2  12 391.756 50.2953   2
   1  -2  12 325.599 84.7850   2
   1   2 -12 747.477 134.682   2
  -1  -2 -10 404.817 79.9499   1
   1  -2  10 328.000 75.6753   1
   1   2 -10 534.902 113.226   1
  -1   2  10 227.854 71.1536   1
  -1   2  10 401.111 60.4046   6
   1  -2  10 356.783 84.9228   6
   1  -2  10 259.088 44.1501   5
   1  -2  10 365.867 84.6357   2
   1   2 -10 294.608 98.1990   2
  -1   2  10 181.358 39.0047   2
  -1  -2 -10 521.756 121.411   4
  -1   2  10 201.095 70.5784   5
   1   2 -10 273.807 65.6336   1
   1  -2  10 136.657 62.1548   1
  -1  -2 -10 103.232 51.1773   1
  -1   2  10 376.248 77.4142   1
  -1  -2 -10 167.258 81.1587   3
   1   2 -10 328.311 98.4696   3
   1  -2   8 45.1395 32.2716   1
  -1   2   8 82.2089 38.0502   1
  -1  -2  -8 37.5580 26.8951   1
   1   2  -8 20.1716 17.8134   1
  -1   2   8 37.2735 18.9762   6
   1  -2   8 16.3546 20.3659   6
   1  -2   8 20.3864 12.1169   5
   1  -2   8 101.082 46.7436   2
   1   2  -8 37.7515 46.6576   2
  -1   2   8 20.1092 30.5109   5
  -1  -2  -8 19.6390 24.3867   3
  -1   2   8 11.5869 17.7251   1
   1   2  -8 23.8675 27.6829   1
  -1  -2  -8 36.1809 31.6846   1
   1  -2   8 34.3410 33.6088   1
  -1   2   6 1024.09 123.393   1
  -1  -2  -6 1038.43 145.985   1
   1  -2   6 756.690 126.026   1
  -1   2   6 1070.11 131.885   1
   1   2  -6 913.643 119.821   1
  -1  -2  -6 950.448 124.890   1
   1  -2   6 627.294 124.682   1
   1   2  -6 612.373 129.644   1
   1  -2   6 889.053 136.196   6
  -1  -2  -6 1011.24 137.127   5
   1  -2   6 839.811 96.6126   5
  -1   2   6 1149.22 151.989   5
   1   2  -6 1067.36 205.830   2
  -1  -2  -6 928.651 132.087   2
  -1  -2  -6 1149.12 221.102   4
   1  -2   6 991.146 116.616   4
  -1   2   6 945.461 109.496   2
  -1  -2  -6 657.027 122.330   3
   1  -2   6 1194.48 163.396   2
  -1   2   4 537.390 81.1126   1
   1  -2   4 651.836 93.8047   1
  -1  -2  -4 246.945 90.2079   2
   1   2  -4 629.574 87.1677   1
  -1  -2  -4 520.242 98.0435   1
  -1   2   4 669.714 87.2684   1
  -1  -2  -4 697.169 96.2240   1
   1  -2   4 707.389 100.607   1
   1   2  -4 637.559 109.103   1
  -1   2   4 514.993 77.6397   6
   1  -2   4 702.008 107.437   6
  -1   2   4 661.568 84.2625   6
  -1  -2  -4 584.822 103.937   5
  -1   2   4 839.068 118.438   5
   1  -2   4 448.331 66.4950   5
   1  -2   4 863.338 137.437   2
   1   2  -4 829.817 168.667   2
   1   2  -4 484.114 62.3476   4
  -1  -2  -4 35.8573 81.2735   4
   1   2  -4 717.205 97.3505   3
   1  -2   4 679.645 92.2807   4
  -1  -2  -4 501.209 83.7767   3
  -1   2   4 526.338 79.6177   2
   1   2  -2 682.785 92.6362   1
   1  -2   2 531.869 88.5917   1
  -1  -2  -2 649.810 95.8137   1
  -1   2   2 875.930 101.704   1
  -1   2   2 577.772 80.4641   1
   1   2  -2 612.026 99.2354   1
   1  -2   2 692.660 100.811   6
  -1   2   2 499.710 78.5369   6
  -1   2   2 517.884 82.8448   5
  -1   2   2 804.300 107.735   5
   1  -2   2 806.246 128.442   2
   1   2  -2 878.059 152.680   2
   1   2  -2 672.696 96.4356   4
  -1  -2  -2 666.308 148.361   4
   1   2  -2 592.375 82.3936   3
  -1  -2  -2 527.333 78.9069   3
  -1   2   2 633.523 92.2639   2
   1   2   0 1886.45 224.178   1
   1  -2   0 1994.12 216.584   1
   1  -2   0 1750.18 211.316   1
  -1   2   0 2059.18 209.662   1
   1   2   0 2459.01 225.810   1
  -1   2   0 1991.97 219.681   6
   1  -2   0 2029.13 221.472   6
  -1  -2   0 2233.78 255.415   5
  -1   2   0 2052.79 217.792   5
   1   2   0 2689.73 281.547   2
  -1  -2   0 2808.43 290.681   4
   1   2   0 3103.42 339.074   4
   1   2   0 1836.31 211.920   3
  -1   2   0 1695.19 237.035   4
   1  -2   0 2063.77 251.835   3
   1  -2   0 2285.66 266.076   2
   1   2   0 2169.27 214.149   3
   1   2   2 639.111 96.6640   1
   1  -2  -2 528.620 73.5015   1
  -1   2  -2 730.857 91.9082   1
   1  -2  -2 485.155 77.3190   1
  -1  -2   2 496.434 81.2373   1
   1   2   2 594.266 85.2251   1
  -1  -2   2 534.801 104.838   1
  -1   2  -2 631.078 82.9393   1
  -1   2  -2 522.386 80.0047   6
  -1  -2   2 566.729 98.6677   6
   1   2   2 460.188 97.1951   6
  -1  -2   2 719.627 107.304   5
  -1   2  -2 552.746 72.4645   5
   1  -2  -2 661.980 110.074   2
  -1  -2   2 675.231 98.3396   4
   1  -2  -2 517.308 105.669   3
  -1   2  -2 521.709 88.6492   4
   1   2   2 445.354 77.7264   3
  -1   2  -4 637.474 90.5998   1
  -1   2  -4 727.143 100.908   1
   1   2   4 738.792 105.888   1
   1  -2  -4 645.820 77.6027   1
  -1  -2   4 549.662 89.0426   1
  -1  -2   4 561.404 103.805   1
   1   2   4 482.975 79.6456   1
  -1  -2   4 430.392 93.0489   6
  -1   2  -4 486.594 64.6915   5
  -1  -2   4 633.001 100.936   5
   1   2   4 458.054 95.8701   6
  -1  -2   4 556.262 70.1148   4
  -1   2  -4 522.872 83.7246   4
  -1  -2   4 519.968 75.9614   3
   1  -2  -4 318.982 104.592   3
  -1   2  -4 564.136 94.4626   3
   1   2   4 462.682 85.5328   3
   1   2   6 866.756 124.482   1
  -1  -2   6 1148.70 150.911   6
   1   2   6 925.914 133.743   6
  -1   2  -6 1098.03 103.978   5
  -1  -2   6 913.617 130.796   5
   1   2   6 1185.10 121.571   2
   1  -2  -6 991.551 153.288   4
  -1   2  -6 859.885 117.738   4
   1  -2  -6 847.814 124.044   2
   1  -2  -6 933.679 156.024   3
  -1   2  -6 706.079 124.801   3
   1   2   6 688.878 123.245   3
   1   2   6 1041.19 135.694   1
  -1  -2   6 751.581 139.245   1
  -1   2  -6 963.916 141.894   1
  -1  -2   6 906.363 128.646   1
   1  -2  -6 1060.92 129.454   1
  -1   2  -6 1046.65 140.052   1
   1  -2  -6 1048.57 139.098   1
  -1  -2   8 12.0069 21.0633   1
  -1   2  -8 16.1152 14.2281   1
   1  -2  -8 31.2699 27.3671   1
   1   2   8 26.9098 26.3378   1
  -1   2  -8 20.0916 17.6638   1
   1   2   8 22.2305 19.5167   1
   1  -2  -8 15.3107 26.8032   1
  -1  -2   8 53.8537 35.0861   1
  -1  -2   8 61.0374 35.2884   6
   1   2   8 23.1869 22.7212   6
   1  -2  -8 8.64856 15.2477   6
  -1  -2   8 12.1288 18.4571   5
   1  -2  -8 62.0346 23.5359   2
   1   2   8 24.3244 12.9383   2
   1  -2  -8-21.4707 37.5253   4
  -1   2  -8 28.0915 13.2809   5
  -1   2  -8 23.5589 24.7978   4
   1  -2  -8 22.6286 28.0035   3
  -1   2  -8 11.6174 17.6900   3
  -1   2 -10 377.393 82.4823   1
   1   2  10 367.706 76.4445   1
   1  -2 -10 162.261 72.2833   1
  -1  -2  10 374.773 86.2558   1
  -1   2 -10 144.537 72.5126   1
   1  -2 -10 368.651 77.4691   1
   1   2  10 413.854 71.7688   1
   1   2  10 291.367 59.4182   6
  -1  -2  10 424.885 81.3924   6
   1  -2 -10 232.206 46.0871   2
  -1   2 -10 260.874 50.5699   5
   1  -2 -10 333.756 95.1829   4
  -1   2 -10 361.510 56.2269   4
  -1   2 -10 330.429 67.8465   3
   1  -2 -10 386.511 104.632   3
   1   2  12 646.379 96.2823   1
  -1   2 -12 511.595 110.576   1
  -1  -2  12 317.141 89.5867   1
   1  -2 -12 458.684 99.3063   1
   1   2  12 435.263 69.7264   6
  -1  -2  12 375.931 77.8127   6
  -1  -2  12 465.382 81.6230   5
   1  -2 -12 375.215 99.7914   4
   1   2  12 610.507 84.9897   5
  -1   2 -12 427.229 62.0684   5
   1  -2 -12 301.618 49.7735   2
   1  -2 -12 497.249 130.437   3
   1   2  12 285.014 78.8450   1
  -1   2 -12 334.514 89.6656   1
   1  -2 -12 21.3708 55.8974   1
  -1  -2  12 340.406 77.8103   1
  -1  -2  14 15.8114 24.1964   1
  -1   2 -14-21.4402 3.83001   1
   1   2  14 18.8315 43.6337   1
   1  -2 -14 160.844 55.5978   1
  -1  -2  14 65.3382 35.1149   6
  -1  -2  14 76.7265 38.0575   5
   1  -2 -14 81.4315 39.8967   1
  -1   2 -14 93.0258 49.8442   1
  -1  -2  14 46.4289 40.6847   1
   1   2  14 54.4941 27.1640   5
  -1  -2  14 16.4724 10.9558   4
  -1   2 -14 65.8860 26.2469   4
   1  -2 -14 34.5674 52.3722   3
   1   2  16 106.210 47.9273   1
  -1  -2  16 155.402 48.5412   1
  -1   2 -16 61.3443 41.7350   1
   1  -2 -16 110.286 46.9871   1
   1   2  16 182.399 49.0038   6
  -1  -2  16 49.6836 37.4586   6
  -1  -2  16 275.467 66.6102   5
  -1  -2  16 43.5375 29.5299   1
   1   2  16 126.411 48.8312   1
  -1   2 -16 86.5620 51.4354   1
   1  -2 -16 119.219 50.5423   1
   1  -2 -16 93.4746 58.9542   4
  -1  -2  16 108.383 23.4105   4
  -1   2 -16 180.469 48.5181   4
  -1   2 -16 244.581 77.9048   3
   1  -2 -16 203.680 94.8216   3
   1  -2 -18-17.6330 15.3834   1
  -1  -2  18 44.8411 34.4998   1
  -1   2 -18-18.8253 32.8463   1
   1   2  18-15.6670 19.3295   1
  -1  -2  18-16.2207 20.0127   6
   1   2  18-14.2865 21.5875   6
  -1  -2  18-18.4755 16.1184   5
  -1  -2  18 19.8372 24.4744   1
   1  -2 -18-18.8925 16.4821   1
  -1   2 -18 19.9131 24.5680   1
   1   2  18-17.5432 30.6092   1
   1   2  18 25.7118 25.0786   5
   1  -2 -18 41.9083 31.6624   4
  -1   2 -18-14.2602 21.5479   4
   1  -2 -18 45.5725 56.2249   3
  -1   2 -18-28.3717 0.13636   3
  -1   2 -20 18.6522 23.0140   1
   1   2  20-15.8526 19.5604   1
  -1  -2  20 17.8836 27.0242   1
  -1  -2  20-18.3421 16.0043   5
  -1  -2  20-15.1441 13.2150   6
   1  -2 -20 18.2652 22.5365   4
  -1   2 -20-12.8468 11.2115   4
   1   2  20 13.7381 11.9888   5
  -1   2 -20 16.7379 25.2931   1
   1  -2 -20 17.2431 21.2756   1
  -1  -2  20 13.5704 16.7451   1
   1  -2 -20 47.0629 71.1135   3
  -1   2 -20-28.7006 35.4104   3
  -1   2 -22 168.548 47.0999   4
   1   2  22 148.935 48.0695   5
  -1  -2  22 201.714 60.3425   5
  -1  -2  22 164.890 49.9962   6
   1   2  22 131.423 49.7241   6
  -1   2 -22 101.193 60.0835   3
   1  -2 -22 262.828 121.672   3
   1   2  24 21.1242 18.5041   5
  -1   2 -24 9.96957 8.85651   4
   1  -2 -24 26.6415 23.3017   4
  -1  -2  24 29.0021 25.3562   5
  -1  -2  24 36.2020 21.1210   6
   1   2  24-11.6429 14.4613   6
  -1   2 -24 21.3604 18.7094   3
  -1   2 -26-10.8818 16.4680   2
   1   2  26 9.10245 11.2674   5
   1  -2 -26 11.7125 14.4792   4
  -1  -2  26 10.4546 15.8236   6
   1   2  26 19.2802 18.8274   6
   1  -2 -26-30.1677 26.3338   3
  -1   2 -26 17.9248 22.1335   3
   1   2  28 60.4240 24.8537   5
  -1  -2  28 30.3465 17.9267   5
   1   2  28 16.2512 16.1591   6
  -1  -2  28 35.6211 17.6534   6
  -1   2 -28 15.1751 18.9839   3
   1  -2 -28 23.7576 20.9626   3
   1   2  30 6.42707 9.82295   5
   1  -2 -30 9.34011 18.2796   4
  -1  -2  30 8.49665 12.9232   5
   1   2  30 20.5690 13.4559   6
  -1  -2  30 30.8035 19.0590   6
  -1   2 -30 26.5332 20.1004   3
   1  -2 -30 18.7210 23.1440   3
   1   2  32 55.9008 19.5525   5
  -1  -3 -31 1345.68 182.674   3
  -1   3  29 4366.61 390.208   5
  -1  -3 -29 3984.90 403.313   4
   1   3 -29 4273.60 403.567   2
   1   3 -29 2839.32 399.810   3
   1  -3  29 4150.38 393.936   6
  -1   3  27 14952.5 1380.75   5
  -1  -3 -27 15164.3 1398.47   4
   1   3 -27 15380.1 1393.88   2
   1   3 -27 12502.9 1403.78   3
  -1  -3 -27 19669.1 1501.39   3
  -1   3  27 12697.5 1376.27   6
   1  -3  27 18885.1 1398.01   6
  -1   3  25 8417.23 652.844   5
  -1  -3 -25 6978.70 664.454   4
   1   3 -25 7157.19 658.182   2
  -1  -3 -25 9502.33 802.160   3
   1   3 -25 4728.55 661.212   3
  -1   3  25 5911.31 640.612   6
   1  -3  25 6627.52 654.928   6
  -1   3  23 612.462 85.5723   5
   1   3 -23 526.679 88.1172   2
  -1   3  23 620.409 84.8215   6
   1  -3  23 449.257 84.8779   6
   1   3 -23 380.343 92.2938   3
  -1  -3 -23 624.273 167.609   3
  -1  -3 -23 673.789 99.9204   4
   1  -3  21 176.475 47.2100   5
   1   3 -21 318.635 61.5458   2
  -1   3  21 313.913 58.4855   5
  -1   3  21 173.806 46.6736   6
   1  -3  21 339.282 67.3934   6
  -1  -3 -21 210.137 93.0213   3
   1  -3  19 18014.7 1672.90   5
  -1   3  19 20877.8 1697.36   5
  -1  -3 -19 19691.1 1711.99   4
  -1  -3 -19 21191.9 1859.38   3
  -1   3  19 14308.9 1680.16   6
   1  -3  17 21637.0 2311.77   1
  -1   3  17 17265.9 2269.92   6
   1  -3  17 30110.7 2266.35   5
   1   3 -17 29517.1 2309.70   2
   1   3 -17 21691.0 2331.09   3
   1   3 -17 30278.0 2299.10   1
   1  -3  17 31738.3 2283.45   1
  -1   3  17 14708.6 2272.68   1
  -1  -3 -17 30044.9 2377.73   1
   1   3 -17 19723.8 2351.89   1
   1   3 -15 66322.5 5678.78   1
  -1   3  15 81114.7 5678.09   1
   1   3 -15 69595.4 5771.26   1
   1  -3  15 78083.9 5676.25   1
  -1  -3 -15 68176.0 5732.33   1
  -1   3  15 52913.0 5674.97   1
   1  -3  15 43573.7 5676.17   1
  -1   3  15 67862.6 5664.03   6
   1  -3  15 75342.2 5700.66   6
  -1   3  15 43848.7 5658.37   5
   1  -3  15 63256.3 5639.35   5
   1   3 -15 61200.8 5700.00   2
  -1  -3 -15 74695.9 5714.58   4
  -1  -3 -15 74868.6 5751.76   3
   1   3 -15 31814.7 5676.36   3
   1  -3  15 64785.4 5694.60   2
   1  -3  13 820.829 136.564   1
  -1  -3 -13 722.783 118.861   1
  -1   3  13 902.477 102.972   6
   1  -3  13 724.704 120.852   6
   1  -3  13 587.868 82.9203   5
   1  -3  13 669.941 127.075   2
   1   3 -13 787.472 141.022   2
  -1  -3 -13 659.178 138.459   4
  -1   3  13 574.337 110.233   5
   1   3 -13 614.457 109.963   1
  -1   3  13 984.295 128.512   1
  -1  -3 -13 907.517 144.016   1
   1  -3  13 856.449 126.059   1
   1   3 -13 470.961 128.433   3
  -1  -3 -13 785.196 138.931   3
  -1  -3 -11 515.643 95.4960   1
   1  -3  11 631.257 112.304   1
   1   3 -11 638.590 124.104   1
  -1   3  11 756.457 112.816   1
   1  -3  11 458.400 91.3642   6
  -1   3  11 540.841 76.0785   6
   1  -3  11 491.249 67.8854   5
  -1   3  11 868.121 111.838   5
   1   3 -11 563.390 121.675   3
  -1  -3 -11 450.239 93.8820   3
  -1   3  11 758.247 98.9378   1
   1   3 -11 994.957 155.030   2
   1  -3  11 630.154 106.678   1
   1   3 -11 521.029 98.6221   1
  -1  -3 -11 440.384 98.1305   1
  -1   3  11 514.310 64.9393   2
   1  -3  11 580.703 117.933   2
   1  -3   9 35942.9 3248.69   1
  -1  -3  -9 39173.6 3214.60   1
  -1   3   9 36669.5 3195.74   1
  -1  -3  -9 36312.2 3218.96   1
   1   3  -9 35181.2 3208.77   1
   1   3  -9 27745.2 3226.20   1
  -1   3   9 53484.9 3285.94   1
   1  -3   9 36880.8 3211.56   1
  -1   3   9 31479.6 3180.48   6
   1  -3   9 38438.2 3223.41   6
  -1   3   9 40312.0 3218.62   5
   1   3  -9 43693.9 3331.91   2
  -1  -3  -9 23241.0 3252.18   4
   1   3  -9 36810.9 3237.31   3
  -1  -3  -9 26704.1 3198.91   3
   1  -3   9 34189.8 3248.91   2
  -1   3   9 34355.1 3174.64   2
   1   3  -7 22233.7 1998.90   1
   1   3  -7 20713.1 2026.42   1
  -1   3   7 31011.7 2088.35   1
  -1  -3  -7 22344.4 2013.72   1
   1  -3   7 24304.9 2043.57   1
   1  -3   7 24106.6 2005.86   1
   1  -3   7 23313.7 2022.29   6
  -1   3   7 20657.5 1988.08   6
  -1  -3  -7 22313.1 2017.54   5
   1  -3   7 20860.7 1980.53   5
  -1   3   7 23732.1 2015.33   5
   1   3  -7 21955.1 2108.46   2
  -1  -3  -7 12844.0 2048.26   4
  -1  -3  -7 18856.1 2002.64   3
   1   3  -7 19805.5 2008.32   3
  -1   3   7 21441.8 1981.96   2
   1  -3   7 23152.5 2066.54   2
  -1  -3  -5 356825. 27972.5   1
   1   3  -5 283004. 27967.6   1
   1  -3   5 264579. 28003.8   1
  -1   3   5 343223. 28022.5   1
  -1   3   5 316635. 27963.7   1
   1   3  -5 345568. 28004.3   1
  -1  -3  -5 289048. 27984.2   1
   1  -3   5 257718. 27981.1   1
   1  -3   5 324380. 28005.2   6
  -1   3   5 322054. 27981.1   6
   1  -3   5 310717. 27966.3   5
  -1   3   5 299783. 27986.8   5
  -1  -3  -5 277826. 28008.3   5
   1   3  -5 292229. 28087.6   2
  -1  -3  -5 327985. 28067.0   4
   1   3  -5 322704. 27967.2   4
   1   3  -5 310992. 27979.5   3
  -1  -3  -5 298414. 27985.2   3
   1  -3   5 334142. 28063.7   2
   1   3  -3 860.488 177.338   2
  -1   3   3 1346.19 124.326   1
  -1  -3  -3 684.238 110.667   1
   1   3  -3 755.813 101.680   1
   1   3  -3 608.341 110.827   1
   1  -3   3 1018.36 133.362   1
  -1   3   3 830.632 101.270   1
  -1  -3  -3 965.692 109.419   1
   1  -3   3 740.409 102.967   1
   1  -3   3 848.853 128.541   6
  -1  -3  -3 1162.98 143.413   5
   1  -3   3 721.387 106.892   5
  -1   3   3 1501.76 139.795   5
   1  -3   3 756.834 156.544   2
   1   3  -3 1510.91 173.507   4
  -1  -3  -3 1360.24 179.076   4
  -1  -3  -3 981.282 120.864   3
   1   3  -3 1059.62 117.394   3
   1   3  -1 7728.26 845.188   1
  -1   3   1 9232.42 829.825   1
  -1  -3  -1 8311.47 849.944   1
   1  -3   1 10772.9 843.719   1
   1   3  -1 10232.3 846.176   1
  -1   3   1 8983.83 827.134   1
  -1  -3  -1 9850.30 844.833   1
   1  -3   1 7257.78 832.205   1
   1  -3   1 7954.15 859.399   6
  -1  -3  -1 11085.0 906.673   5
   1   3  -1 11075.8 939.938   2
  -1  -3  -1 10914.9 909.408   4
   1   3  -1 7995.68 851.343   3
   1  -3   1 8966.30 889.835   3
   1  -3   1 12731.7 975.791   2
   1   3  -1 10084.3 854.690   3
  -1   3  -1 11198.9 806.170   1
   1   3   1 9603.10 820.466   1
  -1   3  -1 7382.52 794.078   1
  -1  -3   1 10981.6 834.927   1
   1  -3  -1 8316.96 789.092   1
   1  -3  -1 7637.16 799.124   1
  -1  -3   1 7192.58 807.345   1
   1  -3  -1 9038.38 825.266   6
  -1  -3   1 8587.36 841.795   6
  -1  -3   1 10088.6 851.894   5
   1   3   1 9945.62 869.252   2
  -1  -3   1 8591.09 849.313   4
   1  -3  -1 9036.41 854.174   3
  -1   3  -1 9496.22 835.712   4
   1  -3  -1 13512.2 947.887   2
   1  -3  -3 663.431 94.6334   1
   1   3   3 849.540 108.063   1
  -1  -3   3 940.777 120.121   1
   1  -3  -3 1153.31 106.754   1
  -1   3  -3 1153.17 145.524   1
  -1   3  -3 836.075 105.880   1
   1   3   3 867.966 104.087   1
  -1  -3   3 569.394 103.064   1
  -1  -3   3 916.366 131.148   6
  -1  -3   3 1106.65 134.430   5
   1   3   3 862.154 132.359   6
   1   3   3 942.956 128.617   2
   1  -3  -3 1220.02 182.217   2
   1  -3  -3 907.062 145.334   4
  -1  -3   3 901.854 118.459   4
   1  -3  -3 840.974 133.773   3
  -1   3  -3 819.930 113.889   4
   1   3   3 539.596 103.820   3
   1  -3  -5 328784. 26818.2   1
  -1  -3   5 289540. 26804.4   1
  -1  -3   5 312944. 26789.7   1
  -1   3  -5 272122. 26852.3   1
   1   3   5 271161. 26787.6   1
   1  -3  -5 305862. 26789.7   1
  -1   3  -5 323093. 26793.2   1
   1   3   5 292560. 26783.4   1
   1   3   5 338953. 26827.0   6
  -1  -3   5 296913. 26809.8   5
  -1   3  -5 287560. 26773.7   5
   1   3   5 271815. 26796.6   2
  -1   3  -5 310182. 26790.1   4
   1  -3  -5 316145. 26845.6   4
   1  -3  -5 325826. 26835.2   3
   1   3   5 272972. 26809.0   3
   1  -3  -5 275714. 26838.3   2
  -1   3  -5 260863. 26798.5   3
   1  -3  -7 27098.3 1961.57   1
  -1   3  -7 28582.7 2021.73   1
   1   3   7 19292.1 1895.43   1
   1  -3  -7 20198.1 1906.21   1
  -1   3  -7 21988.6 1905.60   1
  -1  -3   7 27358.2 1916.92   1
  -1  -3   7 22004.2 1935.35   1
   1   3   7 20288.1 1888.97   1
  -1  -3   7 18400.1 1918.67   6
   1   3   7 20203.8 1912.92   6
  -1  -3   7 21568.9 1913.80   5
  -1   3  -7 19086.5 1875.51   5
   1  -3  -7 18842.0 1948.29   4
  -1   3  -7 21572.0 1893.32   4
   1  -3  -7 23124.6 1945.56   3
   1   3   7 19032.8 1903.07   2
   1  -3  -7 25533.6 1945.99   2
  -1   3  -7 14456.3 1892.45   3
   1  -3  -9 33734.8 3066.10   1
  -1  -3   9 33452.1 3095.11   1
  -1  -3   9 35478.0 3055.57   1
  -1   3  -9 38203.3 3073.26   1
   1  -3  -9 48333.0 3128.60   1
   1   3   9 32410.0 3060.13   1
  -1   3  -9 45112.3 3177.26   1
  -1  -3   9 34282.3 3074.45   6
  -1   3  -9 31865.4 3026.26   5
  -1  -3   9 32592.9 3058.09   5
   1   3   9 28707.2 3028.26   2
   1  -3  -9 35157.5 3114.76   4
   1  -3  -9 32207.9 3086.83   3
   1   3   9 28619.2 3026.58   2
   1  -3  -9 49323.4 3080.94   2
  -1   3  -9 35812.8 3057.11   3
  -1   3 -11 927.017 154.950   1
   1  -3 -11 593.088 101.397   1
  -1  -3  11 509.239 115.155   1
   1   3  11 543.184 83.7835   1
   1   3  11 519.731 83.3324   6
  -1  -3  11 684.585 101.980   6
  -1  -3  11 790.993 98.5061   5
  -1   3 -11 655.888 70.7199   5
   1  -3 -11 573.006 120.037   4
  -1   3 -11 562.937 75.3681   4
  -1   3 -11 566.884 88.6809   3
   1  -3 -11 394.308 96.1979   3
   1  -3 -11 772.844 82.5206   2
  -1  -3  11 486.886 86.8122   1
   1  -3 -11 647.289 115.007   1
  -1   3 -11 361.152 89.3559   1
   1   3  11 301.713 86.5492   1
  -1   3 -13 567.834 119.437   1
  -1  -3  13 990.230 123.133   1
   1  -3 -13 1088.23 145.269   1
  -1  -3  13 1015.46 128.180   6
   1   3  13 731.293 101.589   6
  -1  -3  13 857.454 112.883   5
  -1   3 -13 708.289 89.4007   5
   1   3  13 835.660 110.889   5
   1  -3 -13 780.851 126.437   1
   1   3  13 647.796 103.400   1
  -1  -3  13 650.525 138.936   1
   1  -3 -13 644.604 140.263   4
  -1   3 -13 693.119 93.1819   4
  -1   3 -13 844.487 117.546   3
   1  -3 -13 681.143 129.760   3
  -1  -3  15 70174.7 6250.19   6
   1   3  15 72674.3 6225.00   6
  -1  -3  15 50904.1 6227.84   5
   1   3  15 72483.0 6234.96   5
   1  -3 -15 51433.9 6278.97   4
  -1   3 -15 72950.2 6220.70   4
   1  -3 -15 59906.6 6255.58   1
  -1  -3  15 73905.7 6289.50   1
  -1   3 -15 70456.9 6283.15   1
  -1  -3  15 69841.6 6245.87   1
   1  -3 -15 79245.2 6276.59   1
   1   3  15 62029.6 6245.90   1
  -1   3 -15 73009.3 6261.17   3
   1   3  15 80732.9 6251.13   1
  -1  -3  17 29294.2 2841.58   5
   1   3  17 36021.5 2842.69   5
  -1   3 -17 32393.1 2837.74   4
  -1  -3  17 30152.8 2853.53   6
   1   3  17 32955.4 2835.95   6
  -1  -3  17 32548.0 2885.11   1
  -1   3 -17 22543.3 2845.26   1
  -1  -3  17 27975.2 2842.76   1
   1   3  17 29951.2 2849.52   1
  -1   3 -17 29868.1 2877.94   1
   1  -3 -17 36424.3 2880.65   1
   1  -3 -19 19286.6 1671.23   4
  -1  -3  19 17662.9 1639.82   6
  -1   3 -19 20074.7 1701.94   3
   1  -3 -19 21818.3 1737.79   3
  -1  -3  19 18081.6 1633.46   5
   1   3  19 23093.4 1640.66   5
   1  -3 -21 154.211 54.8082   4
   1   3  21 163.711 45.7361   5
  -1  -3  21 256.707 56.9220   5
   1   3  21 197.025 55.6087   6
  -1   3 -21 261.705 87.2931   3
   1  -3 -21 292.989 95.8895   3
  -1  -3  23 536.957 91.2040   6
   1  -3 -23 695.839 106.233   4
   1   3  23 427.598 83.1651   5
  -1   3 -23 662.040 98.6022   2
   1  -3 -23 396.813 141.139   3
   1   3  25 8778.95 692.766   5
  -1  -3  25 6115.16 686.232   5
  -1   3 -25 7712.66 696.150   2
   1  -3 -25 7209.85 775.938   3
   1   3  25 5969.21 685.312   6
  -1  -3  25 6805.46 687.648   6
  -1  -3  27 16421.9 1480.48   5
   1  -3 -27 14991.9 1479.83   4
  -1   3 -27 17216.2 1483.45   2
   1  -3 -27 18710.8 1569.13   3
  -1   3 -27 12959.1 1497.61   3
  -1  -3  27 16051.3 1476.39   6
   1   3  27 15822.5 1474.21   6
   1  -3 -29 3845.82 380.567   4
   1   3  29 4066.26 371.867   5
   1  -3 -29 4865.69 447.656   3
  -1   3 -29 3260.69 392.379   3
   1   3  29 3620.00 370.825   6
  -1  -3  29 3453.51 370.395   6
   1  -3 -31 1099.29 134.100   4
   1   4 -28 78.7315 31.1868   3
  -1  -4 -28 96.6046 45.2109   3
   1   4 -28 99.9663 31.5934   2
  -1  -4 -28 71.3284 27.9522   4
   1   4 -26-9.44661 14.3265   2
   1  -4  26-10.4785 9.22297   6
   1   4 -26 14.8542 13.0164   3
  -1  -4 -26 22.4684 19.6394   3
  -1  -4 -26 30.2012 23.2683   4
  -1   4  26 21.4353 16.5372   5
   1   4 -24 29.6563 21.8118   2
  -1   4  24 34.4566 23.1901   6
  -1  -4 -24-23.9675 21.6034   3
   1   4 -24 51.8536 30.6431   3
  -1  -4 -24 78.2511 31.3141   4
  -1   4  24 83.4161 26.7947   5
   1   4 -22 295.293 61.2245   2
   1  -4  22 304.076 67.3111   6
  -1   4  22 127.010 47.2842   6
   1   4 -22 322.819 81.1639   3
  -1  -4 -22 369.234 89.4241   3
  -1   4  22 378.016 61.8692   5
  -1  -4 -22 224.612 56.4783   4
   1   4 -20 23.0679 22.5208   2
  -1   4  20 12.3668 18.7121   6
   1  -4  20 15.8013 23.8961   6
   1   4 -20 23.5003 29.0099   3
  -1  -4 -20-14.3405 27.9915   4
   1   4 -18 12.9460 22.6128   2
  -1   4  18 24.0380 20.9974   5
  -1  -4 -18-16.2172 1.06314   4
   1  -4  18 16.1521 14.1310   6
  -1   4  18 21.0896 22.5583   6
  -1  -4 -18-17.5069 21.6251   3
   1   4 -18 26.6401 23.2648   3
   1  -4  16 207.428 67.9710   1
   1  -4  16 374.568 76.3971   6
  -1   4  16 422.208 63.1838   6
   1  -4  16 262.386 45.2429   5
   1   4 -16 281.229 68.3101   2
  -1  -4 -16 296.619 74.4276   4
  -1   4  16 342.037 69.7263   5
  -1  -4 -16 207.442 67.9748   1
  -1  -4 -16 325.999 71.9459   3
   1  -4  14 278.366 65.8131   1
   1   4 -14 178.759 63.6406   1
  -1   4  14 214.049 37.8806   6
   1  -4  14 86.7320 39.0184   6
   1  -4  14 169.921 31.5723   5
   1  -4  14 150.881 59.1505   2
   1   4 -14 123.658 53.5046   2
  -1  -4 -14 202.238 59.7124   1
  -1  -4 -14 152.478 45.7533   3
   1   4 -14 145.465 65.3929   3
   1   4 -12 372.667 80.6984   1
   1  -4  12 222.371 59.1157   1
  -1   4  12 255.496 54.8541   1
  -1  -4 -12 211.847 56.4331   1
  -1   4  12 268.612 46.5848   6
   1  -4  12 488.198 77.9651   6
   1  -4  12 279.772 82.1722   2
  -1  -4 -12 90.5422 59.0733   4
  -1   4  12 292.945 59.6815   5
   1  -4  12 373.847 60.7054   1
   1   4 -12 380.564 88.9053   2
   1   4 -12 339.682 67.0392   1
  -1   4  12 404.955 64.0394   1
  -1  -4 -12 295.075 63.6143   3
   1   4 -12 298.868 78.7300   3
  -1  -4 -10 390.291 74.5133   1
  -1   4  10 114.938 46.9873   1
   1  -4  10 388.124 67.4605   1
   1  -4  10 367.147 71.1513   6
  -1   4  10 391.289 57.8466   6
   1  -4  10 389.194 55.3440   5
   1  -4  10 510.383 109.206   2
  -1   4  10 321.706 66.8026   5
  -1  -4 -10 351.035 97.3298   4
   1  -4  10 490.887 74.2191   1
  -1  -4 -10 252.815 63.1467   1
   1   4 -10 451.845 80.1011   1
  -1   4  10 528.337 69.6273   1
   1   4 -10 438.678 86.5355   3
  -1  -4 -10 344.006 68.1134   3
  -1  -4  -8 37.4871 21.8333   1
   1  -4   8 53.9515 27.3351   1
  -1   4   8 23.5962 16.5416   1
   1   4  -8 30.4634 26.7406   2
   1   4  -8 52.8781 32.7534   1
  -1  -4  -8 56.0610 27.8243   1
   1  -4   8 8.26806 14.7272   1
   1   4  -8 35.3271 25.3375   1
  -1   4   8 26.0985 15.3485   1
   1  -4   8 13.2507 23.3087   6
   1  -4   8 31.4700 18.4505   5
  -1   4   8 29.6123 20.6370   6
  -1  -4  -8 22.7759 34.5422   4
   1   4  -8 34.0412 8.64554   4
   1   4  -8 32.4665 9.64198   4
  -1  -4  -8 44.1841 23.7896   3
   1   4  -8 56.0119 26.0258   3
  -1   4   6 851.704 95.2441   1
  -1   4   6 881.482 102.716   1
   1  -4   6 910.174 105.896   1
  -1   4   6 932.328 119.181   6
  -1   4   6 1080.04 124.242   5
   1  -4   6 856.171 109.578   5
  -1  -4  -6 1004.00 132.989   5
   1  -4   6 1446.49 206.150   2
   1   4  -6 827.213 105.189   4
  -1  -4  -6 709.000 150.912   4
   1   4  -6 785.633 95.2809   4
   1   4  -6 956.344 116.363   3
   1   4  -6 622.243 159.162   2
   1  -4   6 933.829 111.181   1
   1   4  -6 1033.86 124.852   1
  -1  -4  -6 721.939 108.868   1
  -1  -4  -6 1119.15 118.038   1
   1   4  -4 176.608 43.5061   1
  -1  -4  -4 220.632 43.5375   1
   1  -4   4 216.846 41.0275   1
   1  -4   4 281.705 61.6200   6
   1  -4   4 290.680 51.9350   5
  -1  -4  -4 329.498 72.5798   5
  -1   4   4 246.195 54.7712   6
   1  -4   4 523.552 139.355   2
  -1   4   4 273.290 53.9242   5
  -1  -4  -4 277.400 74.9855   4
   1   4  -4 277.637 50.7796   3
   1   4  -4 344.616 53.8644   1
  -1  -4  -4 377.478 47.0152   1
   1   4  -4 248.013 100.927   2
   1  -4   4 353.455 44.3098   1
  -1  -4  -2 128.970 22.5599   1
  -1  -4  -2 52.1822 25.8882   1
   1  -4   2 101.985 35.7450   6
  -1  -4  -2 146.570 44.6847   5
   1  -4   2 71.9944 63.6375   2
  -1  -4  -2 111.689 51.2228   4
   1   4  -2 109.045 24.0474   1
   1   4  -2 146.707 33.8914   3
  -1  -4   0 1706.16 154.186   1
  -1  -4   0 1483.49 186.867   6
   1  -4   0 1290.08 175.344   6
  -1  -4   0 1471.37 189.931   5
   1   4   0 1780.89 218.954   2
  -1  -4   0 1431.31 189.329   4
   1  -4   0 1539.23 195.487   3
   1   4   0 1614.12 159.234   1
  -1  -4   0 1304.73 155.498   1
  -1  -4   2 88.0519 21.0322   1
  -1  -4   2 121.580 29.0926   1
  -1  -4   2 193.107 54.5621   6
   1   4   2 42.5144 31.5936   2
   1  -4  -2 144.377 94.8925   2
  -1  -4   2 89.7884 36.4334   4
  -1   4  -2 124.791 35.1192   4
   1  -4  -2 134.975 46.2080   3
   1   4   2 80.5527 18.7012   1
   1   4   4 392.515 50.2334   1
  -1  -4   4 289.661 47.3508   1
   1   4   4 348.624 48.5375   1
  -1  -4   4 528.936 87.1448   6
  -1  -4   4 276.940 61.4422   5
   1  -4  -4 397.977 114.157   2
   1   4   4 252.534 58.9515   2
  -1  -4   4 232.569 56.2085   4
   1  -4  -4 261.579 67.5854   4
  -1   4  -4 361.259 59.7092   4
  -1   4  -4 337.127 64.1576   3
   1   4   6 1034.12 106.844   1
  -1  -4   6 840.246 129.065   6
   1   4   6 1073.53 135.592   6
  -1  -4   6 1038.44 127.160   5
   1   4   6 844.270 116.558   2
   1  -4  -6 1362.48 181.792   2
   1  -4  -6 990.657 147.826   4
  -1   4  -6 769.806 109.011   4
  -1   4  -6 835.840 115.933   3
  -1   4  -6 850.951 104.660   1
  -1  -4   6 1013.92 140.653   1
   1  -4  -6 976.388 103.213   1
   1  -4  -6 805.188 97.0355   1
   1   4   6 952.078 115.403   1
  -1   4  -6 869.350 126.929   1
   1  -4  -8 8.51149 19.9451   1
   1   4   8 23.1663 20.5014   1
  -1   4  -8 7.20087 11.4127   1
  -1  -4   8 18.9984 16.9280   1
   1  -4  -8 11.8693 14.1242   1
   1   4   8 51.4777 17.1525   1
  -1  -4   8 28.4231 21.7483   6
   1   4   8 56.8418 26.4646   6
  -1  -4   8 76.7582 28.9043   5
   1  -4  -8 46.7857 36.1600   2
   1   4   8 76.1996 25.8172   2
   1  -4  -8 55.5750 36.3008   4
  -1   4  -8 63.0975 22.3194   4
   1  -4  -8 15.1159 18.9645   3
  -1   4  -8 18.1344 16.1907   3
   1  -4 -10 363.202 63.5573   1
   1   4  10 307.729 52.9977   1
  -1  -4  10 357.743 96.8313   1
  -1  -4  10 452.287 79.3177   6
  -1  -4  10 497.466 76.3353   5
   1   4  10 296.476 61.5925   6
   1  -4 -10 403.042 70.4620   2
   1  -4 -10 320.073 91.0638   4
  -1   4 -10 412.906 57.1402   4
   1  -4 -10 356.188 78.8404   3
   1   4  10 367.374 50.7705   2
  -1   4 -10 446.553 68.3508   3
   1  -4 -10 426.455 75.2751   1
  -1   4 -10 429.714 70.7591   1
  -1  -4  10 542.667 71.6642   1
   1   4  10 454.545 84.8075   1
  -1   4 -12 272.838 77.5126   1
  -1  -4  12 364.967 86.7638   1
   1   4  12 262.894 45.4634   1
   1  -4 -12 459.286 64.7174   1
  -1  -4  12 264.428 58.6372   6
   1   4  12 340.255 55.7502   6
  -1  -4  12 306.861 59.5130   5
   1   4  12 206.356 32.3934   2
   1  -4 -12 341.471 82.9709   4
   1  -4 -12 198.944 59.1295   3
  -1   4 -12 276.209 52.6641   3
   1   4  12 259.843 32.5488   2
  -1   4 -12 327.132 66.2146   1
   1   4  12 364.096 71.7537   1
  -1  -4  12 416.669 60.8627   1
   1  -4 -14 213.066 59.4804   1
   1   4  14 300.494 59.6121   1
   1   4  14 137.668 37.4672   6
  -1  -4  14 264.054 52.3663   5
  -1   4 -14 168.994 64.0363   1
  -1  -4  14 232.979 72.4003   1
  -1   4 -14 195.260 34.9330   4
   1  -4 -14 329.240 69.6753   3
  -1   4 -14 248.792 51.5257   3
  -1  -4  16 313.577 64.1880   5
  -1  -4  16 390.600 73.1583   6
   1   4  16 295.926 53.0652   6
   1  -4 -16 324.038 94.3834   4
  -1   4 -16 411.746 55.7157   4
   1   4  16 447.735 67.1724   5
   1  -4 -16 263.026 70.7278   3
  -1   4 -16 447.079 77.0562   3
   1  -4 -16 353.478 82.4154   1
   1  -4 -18 20.1495 24.8970   4
   1   4  18 9.00905 13.6816   5
  -1  -4  18 11.2420 17.0421   5
  -1  -4  18 13.0784 16.1935   6
   1   4  18 14.1796 13.8979   6
  -1   4 -18 49.2563 32.0577   3
   1  -4 -18 17.8300 31.1395   3
   1   4  20 18.4075 16.0788   5
  -1  -4  20 13.1945 16.2986   6
   1   4  20-7.97322 17.0571   6
  -1   4 -20 19.2831 16.8417   3
   1  -4 -20 19.6394 24.2434   3
  -1  -4  22 307.934 63.8562   6
   1   4  22 297.072 57.8690   6
   1  -4 -22 358.414 75.0018   4
  -1   4 -22 360.843 69.1660   2
  -1   4 -22 371.575 93.9103   3
   1  -4 -22 207.742 71.3437   3
   1   4  24 84.3710 29.6272   6
   1  -4 -24 26.7038 26.6393   4
   1   4  24 38.1824 21.1507   5
  -1  -4  24 71.0809 29.7619   5
  -1   4 -24 125.618 40.2403   2
  -1   4 -24 43.3779 38.2533   3
   1  -4 -24 64.2739 46.1227   3
  -1  -4  26 10.4923 9.15992   6
   1   4  26-10.0508 8.77504   6
  -1   4 -26 10.3746 12.8042   2
  -1   4 -26-18.6414 23.0013   3
   1   4  26-8.42023 10.3942   5
   1  -4 -26-11.4665 10.0092   4
  -1   4 -28 119.654 35.2638   2
  -1  -4  28 71.4159 26.2583   6
   1   4  28 90.9158 31.0936   6
   1  -4 -28 91.6125 48.8107   3
   1   4  28 119.773 29.6029   5
   1  -4 -28 89.0012 33.5405   4
   1   5 -27 8582.95 810.756   2
  -1   5  25 5373.70 474.811   5
  -1  -5 -25 4790.78 481.068   4
   1   5 -25 4506.81 474.450   2
   1   5 -25 4389.11 502.963   3
   1  -5  25 4936.70 489.577   6
   1   5 -23 275.621 51.2099   2
   1  -5  23 220.123 53.0435   6
  -1  -5 -23 272.183 67.9247   3
   1   5 -23 225.841 69.4970   3
  -1  -5 -23 248.858 54.8775   4
   1   5 -21 115.003 36.4458   2
   1  -5  21 95.3674 37.5679   6
   1   5 -21 153.986 58.7754   3
  -1  -5 -21 130.166 48.6697   3
  -1  -5 -21 125.223 42.5531   4
  -1   5  21 159.162 40.0955   5
  -1   5  19 6721.54 791.344   5
  -1  -5 -19 9279.58 824.222   4
  -1  -5 -19 8243.05 810.651   3
   1   5 -19 4960.64 819.033   3
  -1   5  19 9580.44 795.590   6
   1  -5  19 11139.5 827.800   6
  -1  -5 -17 14300.9 1265.33   4
   1   5 -17 14364.2 1247.74   2
  -1  -5 -17 12616.8 1238.60   3
   1   5 -17 12615.1 1290.53   3
   1  -5  17 15876.7 1252.30   6
  -1   5  17 14386.3 1220.81   6
  -1   5  15 29074.0 2900.85   5
  -1  -5 -15 26624.5 2922.68   4
   1  -5  15 35621.6 2915.20   6
  -1   5  15 29872.3 2879.97   6
   1   5 -15 38066.0 2969.61   3
   1   5 -15 37415.9 2930.09   2
   1  -5  13 89.7475 32.9848   1
   1  -5  13 142.053 38.6083   6
   1  -5  13 95.9860 26.5846   5
   1   5 -13 177.374 56.7176   2
  -1   5  13 155.610 40.1982   5
  -1  -5 -13 74.7805 44.3411   4
  -1  -5 -13 82.8622 32.9234   3
  -1   5  13 99.3194 30.0626   1
  -1  -5 -13 54.2527 25.7716   1
   1  -5  11 382.732 61.4662   1
   1   5 -11 348.367 64.8177   1
  -1   5  11 383.732 55.5819   6
   1  -5  11 414.873 59.0125   5
   1  -5  11 500.695 106.132   2
  -1  -5 -11 285.114 76.4170   4
  -1   5  11 373.255 64.9121   5
  -1  -5 -11 342.530 64.8000   3
   1   5 -11 391.173 95.2502   2
  -1   5  11 411.494 54.0904   1
  -1  -5 -11 306.463 58.1062   1
  -1   5   9 5806.38 715.137   1
  -1   5   9 4938.49 703.664   1
  -1   5   9 9327.28 734.373   6
   1  -5   9 10089.4 765.236   6
  -1   5   9 12533.6 760.964   5
   1   5  -9 9279.76 706.428   4
  -1  -5  -9 11321.0 763.144   3
   1   5  -9 11613.5 763.899   3
  -1  -5  -9 9936.60 731.919   1
   1   5  -9 9854.13 747.789   1
  -1  -5  -7 6219.01 587.657   1
   1   5  -7 10673.1 655.305   1
  -1  -5  -7 4298.45 587.222   1
   1  -5   7 6637.49 588.269   1
  -1   5   7 7192.82 612.565   6
   1  -5   7 5826.06 618.735   6
  -1   5   7 6629.02 609.412   5
   1  -5   7 6847.26 605.682   5
   1   5  -7 4801.59 682.923   2
  -1  -5  -7 7337.31 655.551   4
   1   5  -7 5959.43 585.554   4
  -1  -5  -7 7311.46 620.844   3
   1   5  -7 6148.18 605.949   3
   1  -5   7 7914.88 730.049   2
   1   5  -5 90431.5 7273.64   1
   1  -5   5 53195.0 7254.06   1
  -1  -5  -5 90606.6 7260.77   1
  -1  -5  -5 76668.2 7258.15   1
   1   5  -5 84498.6 7297.19   1
   1  -5   5 78718.9 7258.34   1
  -1   5   5 90570.6 7296.30   6
   1  -5   5 116544. 7323.77   6
  -1   5   5 103601. 7295.25   5
   1  -5   5 93043.4 7292.61   5
  -1  -5  -5 108753. 7318.13   5
   1   5  -5 98785.1 7411.87   2
  -1  -5  -5 96884.0 7334.82   4
   1   5  -5 106116. 7291.28   3
  -1  -5  -5 105682. 7308.11   3
   1  -5   5 132556. 7523.57   2
   1  -5   3 68.5828 31.0575   6
  -1  -5  -3 143.763 39.9861   5
   1  -5   3 121.500 71.1543   2
  -1   5   3 89.9243 27.0340   5
  -1  -5  -3 171.794 50.6491   4
   1   5  -3 53.7002 20.8364   1
   1   5  -3 51.3839 55.5318   2
   1   5  -3 91.2109 26.7744   1
   1   5  -3 121.430 30.3959   3
   1   5  -1 1831.39 236.075   2
   1  -5   1 2060.16 309.501   2
  -1  -5  -1 1575.88 203.789   4
   1  -5   1 1716.85 198.147   6
   1   5  -1 1753.71 186.189   3
  -1  -5   1 1619.61 196.349   6
   1  -5  -1 1557.92 188.074   6
  -1  -5   1 1559.16 194.877   5
   1  -5  -1 1746.14 288.491   2
   1   5   1 1772.25 212.447   2
  -1  -5   1 1891.51 203.748   4
  -1   5  -1 1438.93 187.724   4
   1   5   1 1969.42 186.772   3
  -1  -5   3 117.096 19.7032   1
  -1  -5   3 118.346 31.2313   1
  -1  -5   3 154.000 43.4075   6
  -1  -5   3 109.208 33.5836   5
   1   5   3 157.001 42.3613   6
   1   5   3 104.475 38.2444   2
   1  -5  -3 167.975 83.6719   2
  -1  -5   3 196.869 49.9896   4
  -1   5  -3 106.456 32.9812   4
   1  -5  -3 110.511 44.9151   3
  -1   5  -3 143.634 37.2226   3
  -1   5  -5 88826.5 1763.27   1
  -1  -5   5 70751.9 1898.08   1
   1   5   5 2919.48 1721.44   1
   1   5   5 24241.9 1734.29   1
  -1   5  -5 86549.1 1768.36   1
  -1  -5   5 93408.6 1802.82   1
  -1  -5   5 94336.7 1998.19   6
   1   5   5 90573.5 1946.87   6
  -1  -5   5 107312. 1961.36   5
   1   5   5 89979.8 1905.44   2
  -1   5  -5 89317.7 1870.48   4
   1  -5  -5 111987. 2040.11   3
   1  -5  -5 140184. 2402.96   2
  -1   5  -5 90649.3 1892.29   3
  -1   5  -7 5758.58 597.152   1
  -1   5  -7 5066.78 590.488   1
  -1  -5   7 7617.52 643.986   1
   1   5   7 4965.94 599.131   1
   1   5   7 8581.16 602.725   1
  -1  -5   7 7403.00 602.122   1
  -1  -5   7 6786.99 634.554   6
   1   5   7 7138.18 628.701   6
  -1  -5   7 6289.85 619.339   5
   1   5   7 5196.95 607.379   2
   1  -5  -7 7286.66 653.011   4
  -1   5  -7 6340.21 604.562   4
   1  -5  -7 7419.40 642.187   3
   1  -5  -7 9249.02 678.664   2
  -1   5  -7 5930.28 610.031   3
  -1   5  -9 9639.24 936.850   1
  -1  -5   9 14283.0 981.661   1
   1  -5  -9 10045.1 914.100   1
   1   5   9 13232.3 953.810   1
   1  -5  -9 8171.41 917.327   1
   1   5   9 9205.82 940.692   6
   1   5   9 10715.9 938.747   2
   1  -5  -9 10776.4 981.742   4
   1  -5  -9 10370.8 958.358   3
  -1   5  -9 9674.87 932.349   3
   1   5  11 483.522 70.8419   1
   1  -5 -11 233.945 50.9682   1
  -1  -5  11 323.823 76.2135   1
  -1   5 -11 220.787 58.8530   1
  -1  -5  11 379.784 67.8201   6
   1   5  11 233.242 50.7229   6
  -1  -5  11 373.502 62.5950   5
   1   5  11 328.549 50.0664   2
  -1   5 -11 376.859 48.9067   4
   1  -5 -11 393.389 81.6719   4
   1  -5 -11 282.118 64.8781   3
  -1   5 -11 294.173 52.3002   3
  -1  -5  13 99.9057 32.0142   5
  -1   5 -13 118.557 29.0799   3
   1  -5 -13 139.378 41.8092   3
   1   5  13 25.8034 20.7730   5
   1  -5 -13 37.4287 37.0151   4
  -1   5 -13 28.8629 14.3390   4
   1   5  13 160.860 40.1604   1
   1  -5 -13 36.8402 27.3409   1
  -1  -5  15 34257.1 2994.71   6
   1  -5 -15 28900.0 2993.07   3
  -1  -5  15 34181.4 2988.00   5
   1  -5 -17 12264.3 1371.16   4
  -1  -5  17 15265.0 1349.99   6
   1   5  17 13816.5 1323.49   6
   1  -5 -17 14147.3 1356.78   3
   1   5  17 16793.8 1341.42   5
  -1  -5  17 13202.9 1344.08   5
   1  -5 -19 7822.05 921.081   4
  -1  -5  19 8910.04 903.822   6
   1   5  19 8408.39 880.412   6
   1  -5 -19 10080.7 922.477   3
  -1   5 -19 9660.32 918.354   3
  -1  -5  19 10665.4 911.364   5
   1   5  19 11627.6 901.226   5
   1   5  21 160.549 34.3598   6
  -1  -5  21 79.5344 32.5647   6
   1  -5 -21 92.0318 40.1082   4
   1   5  21 186.699 40.0158   5
  -1  -5  21 94.7089 35.2541   5
  -1   5 -21 218.764 46.6846   2
   1  -5 -21 90.1360 41.4972   3
  -1   5 -21 108.806 40.5859   3
  -1  -5  23 155.038 43.3505   6
   1   5  23 208.570 42.9243   6
  -1   5 -23 340.793 58.2156   2
   1   5  23 219.627 46.0837   5
  -1   5 -23 172.637 57.7461   3
   1  -5 -23 189.619 58.5353   3
   1  -5 -25 5306.09 423.353   4
   1  -5 -25 3890.76 422.436   3
  -1   5 -25 2202.39 400.575   3
  -1  -5  25 3995.20 401.529   6
   1   5  25 3420.74 392.005   6
  -1   5 -25 5175.22 408.883   2
   1  -5 -27 6319.19 586.162   3
   1   5  27 3693.09 539.889   6
  -1   6  22 356.282 54.4859   5
   1   6 -22 151.988 41.2611   2
   1   6 -22 438.523 88.0085   3
   1  -6  22 243.470 55.5539   6
  -1  -6 -20-11.9098 14.6993   4
  -1   6  20-8.83213 10.9042   5
   1   6 -20-8.87948 13.4232   2
   1  -6  20 11.3148 13.9655   6
   1   6 -20 20.8245 18.1716   3
  -1  -6 -18 13.3790 16.5630   4
  -1   6  18 18.6668 14.1693   5
   1   6 -18 10.2332 12.6992   2
   1   6 -18 20.9291 25.8574   3
   1  -6  16 258.832 51.4335   6
  -1  -6 -16 175.298 52.8900   4
   1   6 -16 243.930 55.4822   2
  -1  -6 -16 105.465 38.4782   3
   1   6 -16 268.706 75.4194   3
   1  -6  14 214.053 48.1064   6
  -1   6  14 146.097 31.0294   6
  -1  -6 -14 169.731 52.8689   4
  -1   6  14 194.476 41.7748   5
   1   6 -14 253.508 60.3585   2
  -1  -6 -14 124.966 38.1299   3
   1   6 -14 181.509 58.0227   3
  -1  -6 -12 79.8330 25.0874   1
   1  -6  12 192.211 43.6228   6
  -1   6  12 158.932 31.9862   6
   1   6 -12 261.118 66.5239   2
  -1  -6 -12 280.313 65.1917   4
  -1   6  12 142.518 35.4852   5
  -1  -6 -12 97.5784 34.6978   3
   1   6 -12 200.021 53.8145   3
   1  -6  10 249.598 36.9316   1
   1  -6  10 233.102 51.5729   6
  -1   6  10 268.258 45.9118   6
   1  -6  10 334.832 55.0243   5
   1   6 -10 331.140 90.9575   2
  -1   6  10 272.026 50.0915   5
  -1  -6 -10 334.572 74.4153   4
  -1  -6 -10 274.406 54.9667   3
  -1   6  10 281.965 52.6890   2
   1   6  -8 215.492 36.0107   1
   1  -6   8 185.754 45.0380   6
   1  -6   8 178.469 42.9077   5
   1   6  -8 223.698 79.0735   2
  -1   6   8 190.733 39.2727   5
  -1  -6  -8 217.420 57.7926   4
  -1  -6  -8 169.943 44.4432   3
   1   6  -8 180.284 42.2388   3
  -1   6   6 449.715 59.6509   5
  -1   6   6 381.728 59.6265   6
   1   6  -6 467.344 114.338   2
   1   6  -6 439.430 58.7433   3
   1   6  -6 311.858 45.8639   4
  -1   6   4 144.296 40.0941   6
  -1  -6  -4 117.904 34.9856   5
   1   6  -4 130.533 61.2606   2
  -1   6   4 187.021 39.4284   5
   1  -6   4 32.7245 23.9735   6
   1   6  -4 91.5232 27.7931   3
  -1   6   2 44.6961 19.9985   5
  -1  -6  -2 49.0674 28.6616   4
   1   6  -2 20.4229 25.5872   2
  -1  -6  -2 49.6773 24.9169   5
   1   6  -2 58.3687 21.6330   3
  -1  -6   0 1078.43 144.389   4
  -1   6   0 939.161 130.072   4
  -1  -6   0 1248.83 141.768   5
   1   6   2 84.4396 31.8528   2
  -1   6  -2 44.1251 22.1831   3
   1   6   2 50.8428 21.4374   3
  -1   6  -2 43.3923 23.1039   4
  -1  -6   2 37.3082 20.3755   5
   1   6   2 41.2730 22.4517   6
   1   6   4 99.1243 34.9609   2
  -1  -6   4 71.5565 29.2969   6
   1  -6  -4 137.981 39.2118   3
  -1   6  -4 98.6463 29.8225   4
   1   6   4 158.697 39.0274   6
  -1  -6   4 106.995 30.7836   5
  -1  -6   6 235.975 35.5533   1
  -1  -6   6 478.508 67.5643   5
   1   6   6 350.688 61.0864   6
  -1  -6   6 515.562 78.2175   6
   1  -6  -6 438.372 73.1897   3
  -1   6  -6 355.737 52.5206   4
  -1   6  -6 332.910 54.8518   3
  -1   6  -8 129.507 21.8996   1
  -1  -6   8 157.340 27.7811   1
  -1  -6   8 278.210 47.9690   5
   1   6   8 199.124 41.2665   6
  -1  -6   8 169.388 45.8317   6
   1   6   8 111.891 34.9486   2
  -1   6  -8 133.381 30.2113   4
  -1   6  -8 158.769 32.8169   3
  -1  -6  10 241.469 55.6383   6
  -1  -6  10 363.789 58.7404   5
  -1   6 -10 160.046 37.8480   1
  -1  -6  10 158.146 43.8126   1
  -1   6 -10 361.759 48.8574   4
   1  -6 -10 347.292 72.8158   4
   1  -6 -10 286.539 59.8330   3
  -1   6 -10 345.052 50.8992   3
  -1  -6  12 201.802 44.0426   5
   1   6  12 146.260 33.6705   6
  -1  -6  12 118.821 38.1312   6
   1   6  12 189.452 40.6577   5
   1  -6 -12 150.131 52.7620   4
   1  -6 -12 177.151 46.5831   3
  -1   6 -12 141.765 31.7566   3
  -1  -6  14 229.059 47.6055   5
   1   6  14 166.627 34.9820   6
  -1  -6  14 204.340 47.2425   6
   1  -6 -14 148.861 41.2541   3
  -1   6 -14 200.070 39.6055   3
   1   6  14 264.573 45.2950   5
   1  -6 -14 78.0829 44.6725   4
  -1  -6  16 333.707 56.9294   5
   1   6  16 207.313 38.4867   6
  -1  -6  16 287.179 53.1741   6
   1   6  16 191.504 40.4549   5
   1  -6 -16 203.535 68.7752   4
   1  -6 -16 261.149 54.4272   3
  -1   6 -16 254.854 47.8642   3
   1   6  18 14.5973 11.0792   5
   1   6  18 9.92673 7.57419   6
  -1   6 -18 10.1874 15.4298   3
   1  -6 -18 11.1755 13.8283   3
   1   6  20 15.0173 11.3782   5
   1  -6 -20-13.9575 17.2413   4
  -1  -6  20-9.86431 12.2002   6
  -1   6 -20 19.4195 18.9604   2
   1  -6 -20 11.6076 10.1626   3
  -1   6 -20 23.2724 22.7151   3
   1  -6 -22 409.427 71.2485   4
   1   6  22 301.386 50.6842   5
  -1   6 -22 271.699 53.5900   2
  -1   6 -22 325.899 65.1606   3
  -1  -6  22 295.585 55.3420   6
   1   6  22 199.420 40.9332   6
   1  -6 -24 114.691 38.9044   3
   1   6  24 49.1779 19.3793   6
   1   7 -19 2470.63 389.675   3
   1  -7  19 4299.59 383.611   6
  -1   7  17 3607.08 435.182   5
  -1  -7 -17 3863.76 452.459   4
   1   7 -17 4491.48 480.566   3
   1  -7  17 5151.22 447.892   6
  -1   7  15 12537.6 1238.15   5
   1   7 -15 15695.3 1268.69   2
   1   7 -15 15393.6 1282.58   3
   1  -7  15 14326.1 1244.87   6
   1   7 -13 143.837 49.6245   2
   1  -7  13 52.3426 25.5180   6
   1   7 -13 103.832 43.8718   3
  -1  -7 -13 180.049 47.6424   4
  -1   7  13 165.389 34.7158   5
  -1   7  11 100.036 25.5173   6
   1   7 -11 61.2573 44.4438   2
  -1   7  11 78.7296 25.6155   5
  -1  -7 -11 126.556 39.1676   4
   1  -7  11 91.3160 30.9811   6
   1   7 -11 108.079 38.6492   3
  -1   7   9 4265.17 394.124   5
   1   7  -9 5322.03 490.405   2
  -1  -7  -9 4244.54 415.882   4
   1   7  -9 4173.58 400.112   3
   1  -7   9 4297.35 405.637   6
  -1   7   9 3238.29 385.383   6
  -1   7   7 2934.12 266.528   5
   1   7  -7 2335.71 328.787   2
  -1   7   7 2508.37 276.677   2
  -1  -7  -7 2404.71 282.038   4
   1   7  -7 2584.85 263.242   3
  -1   7   7 2326.01 262.567   6
   1  -7   7 2636.84 275.731   6
  -1   7   5 36689.5 3215.68   5
  -1  -7  -5 34807.1 3235.88   4
   1   7  -5 31836.4 3210.93   3
   1  -7   5 38494.9 3231.09   6
  -1   7   5 32628.2 3216.40   6
   1  -7   3 145.264 36.7737   6
  -1  -7  -3 174.662 38.1456   5
  -1   7   3 131.184 33.4437   5
  -1  -7  -3 123.288 40.8480   4
  -1   7   3 117.892 33.7689   4
   1   7  -3 93.5155 25.6685   3
  -1   7   1 652.203 96.5117   5
  -1  -7  -1 742.434 101.943   5
  -1   7   1 949.786 110.154   4
  -1   7   1 678.771 98.5748   3
   1   7  -1 901.981 97.5503   3
  -1  -7   1 961.007 113.432   5
  -1   7  -1 849.564 107.880   5
   1   7   1 1018.08 127.650   2
   1   7   1 861.790 112.296   6
   1   7   1 712.717 98.5742   3
  -1   7  -1 913.380 109.559   3
  -1  -7   3 98.9851 30.8900   5
   1   7   3 68.3063 26.1568   6
  -1   7  -3 97.4539 28.3009   4
   1   7   3 119.500 27.1328   3
  -1   7  -3 95.3417 26.2277   3
  -1  -7   5 37312.1 3099.83   5
   1   7   5 31762.7 3097.39   2
  -1   7  -5 32473.1 3088.26   4
  -1  -7   5 36588.0 3112.77   6
   1   7   5 32101.0 3087.42   3
  -1   7  -5 34561.0 3090.31   3
   1   7   7 2246.53 246.411   6
   1   7   7 2243.79 248.514   2
   1  -7  -7 2434.87 258.390   3
  -1  -7   7 2539.48 250.926   5
  -1   7  -7 2426.36 241.997   3
  -1  -7   9 4281.27 382.874   6
   1   7   9 3239.85 358.480   6
   1  -7  -9 4103.32 379.103   3
  -1   7  -9 3557.73 356.947   3
  -1  -7   9 3769.17 366.992   5
   1   7  11 56.4182 21.3996   6
  -1  -7  11 93.1944 30.7115   5
  -1  -7  11 99.2845 31.1353   6
   1   7  11 88.3475 24.7930   5
   1  -7 -11 165.036 40.5850   3
  -1   7 -11 101.480 24.7293   3
   1   7  13 136.128 31.4136   5
   1   7  13 110.034 28.4440   6
  -1  -7  13 151.659 37.1798   5
   1  -7 -13 113.352 35.4606   3
  -1  -7  13 244.872 46.1373   6
  -1  -7  15 13868.0 1389.38   6
   1  -7 -15 15432.2 1411.04   4
   1   7  15 16783.8 1385.90   5
   1  -7 -15 13648.2 1390.58   3
  -1   7 -15 14765.8 1401.95   2
   1   7  17 7081.75 558.510   5
   1  -7 -17 4730.07 578.128   4
   1   7  17 4953.95 542.037   6
  -1  -7  17 6197.29 564.354   6
   1  -7 -17 5556.05 563.610   3
  -1   7 -17 6819.27 572.187   2
  -1   7 -19 4164.52 374.273   3
   1  -7 -19 3647.75 368.660   3
   1   7  19 3442.44 345.984   6
   1  -7 -21 187.411 42.9219   3
   1  -8  14 163.135 35.5514   6
   1   8 -12 17.0521 29.7791   2
   1  -8  12 23.4342 15.2906   6
  -1  -8 -12 21.7060 18.9786   4
  -1   8  12 6.34443 14.6987   5
   1  -8  10 221.314 43.8867   6
  -1   8  10 180.193 35.4880   5
  -1  -8 -10 135.762 40.2218   4
   1   8  -8 210.014 66.1739   2
   1  -8   8 137.297 36.0510   6
  -1   8   8 205.488 37.2260   5
  -1  -8  -8 91.5165 39.6569   4
  -1  -8  -6 222.891 52.2746   4
  -1   8   6 263.837 48.3892   4
   1  -8   6 220.053 45.3789   6
  -1   8   4 42.2985 19.8935   3
  -1   8   4 60.1969 24.0353   6
   1   8  -4 35.8326 38.5134   2
  -1   8   4 52.3988 21.7855   5
  -1   8   4 25.5047 17.1040   4
  -1   8   4 55.2839 27.6015   2
  -1   8   2 113.457 29.5917   3
  -1   8   2 92.0562 27.2735   6
   1   8  -2 140.556 46.6583   2
  -1   8   2 70.1651 25.1802   5
  -1   8   2 84.3486 25.8388   4
  -1   8   2 124.116 44.2000   2
  -1   8   0 508.367 70.3460   5
   1   8   0 459.271 67.7861   6
  -1   8   0 275.531 58.9411   6
  -1   8   0 501.620 69.3754   4
  -1   8   0 559.716 103.225   2
  -1   8  -2 109.732 47.3748   2
  -1  -8   2 62.9873 21.3320   5
   1   8   2 85.1176 25.2469   6
   1   8   2 75.5764 28.1452   2
  -1  -8   4 42.8331 17.9191   5
   1   8   4 42.4962 16.6750   6
  -1   8  -4 49.8991 43.6553   2
  -1   8  -4 34.7505 16.3126   3
   1   8   4 8.59426 17.0843   2
  -1   8  -6 185.442 34.5471   3
  -1  -8   6 200.681 40.4541   5
   1   8   6 218.723 40.4608   6
  -1   8  -6 267.869 81.5572   2
  -1  -8   8 182.721 36.7040   5
   1   8   8 106.556 28.6859   6
  -1  -8   8 143.204 36.2557   6
   1   8   8 130.331 27.7141   5
  -1   8  -8 228.602 66.5520   2
  -1   8  -8 144.161 28.7873   3
   1   8  10 135.203 29.6850   6
  -1  -8  10 243.116 45.7600   6
   1   8  10 159.380 31.3394   5
  -1   8 -10 198.403 33.6642   3
  -1   8 -10 298.404 68.1934   2
  -1  -8  12 16.3605 13.2363   6
   1  -8 -12 16.8305 17.0849   3
  -1   8 -12 16.6245 12.7531   3
   1   8  12 40.3077 15.3278   6
   1  -8 -14 90.6016 31.2921   3
   1   8  14 180.501 30.3651   6
  -1   8 -14 154.674 31.9443   3
   1   8  16 143.225 27.1115   6
  -1   9   7 1096.95 125.106   5
  -1   9   5 16400.9 1517.50   4
   1   9  -3 47.0462 25.4910   2
   1   9  -1 435.558 72.5227   2
   1   9   1 473.877 64.2383   6
  -1   9  -1 519.123 84.4133   2
  -1   9  -1 362.924 54.3336   3
  -1   9  -3 74.3598 34.8737   2
  -1   9  -3 67.3953 18.8506   3
  -1   9  -5 11771.3 1106.51   3
   1   9   5 12332.7 1112.64   6
  -1   9  -7 813.972 92.8817   3
   2   0   0 861704. 74222.7   1
  -2   0   0 807165. 74222.7   1
   2   0   0 885154. 74213.2   1
   2   0   0 884217. 74169.8   6
  -2   0   0 764795. 74173.3   6
   2   0   0 751461. 74174.8   5
  -2   0   0 859171. 74182.6   5
   2   0   0 813574. 74179.8   4
  -2   0   0 850401. 74187.4   4
  -2   0   0 835458. 74182.5   3
   2   0   0 796886. 74182.1   3
   2   0   0 756136. 74194.2   2
  -2   0   2 2333.27 283.425   1
  -2   0  -2 2133.32 274.068   1
  -2   0   2 2292.22 265.019   1
   2   0  -2 1854.46 265.236   1
  -2   0  -2 1938.00 255.290   1
   2   0   2 1782.73 256.988   1
   2   0   2 2402.30 235.536   6
   2   0  -2 1987.32 232.800   6
   2   0  -2 2316.22 242.733   5
  -2   0   2 2217.74 263.234   5
   2   0   2 2074.07 234.028   5
   2   0  -2 2459.51 267.710   2
  -2   0   2 2183.62 258.466   4
  -2   0  -2 2437.69 254.560   4
  -2   0   2 2079.61 262.094   3
   2   0  -2 2303.81 262.090   3
   2   0  -2 2603.71 249.213   4
  -2   0  -2 1745.50 233.794   3
   2   0   2 2218.35 251.698   2
   2   0   4 3768.94 388.487   1
  -2   0   4 3458.03 393.611   1
  -2   0  -4 3042.63 376.753   1
  -2   0   4 3498.73 370.080   1
   2   0   4 3299.78 367.056   1
  -2   0  -4 3137.20 355.198   1
   2   0   4 3220.91 336.314   6
   2   0  -4 2971.51 319.753   6
  -2   0   4 3219.93 328.748   6
   2   0   4 3360.87 331.578   5
  -2   0   4 4446.55 382.337   5
  -2   0  -4 3101.10 331.469   5
   2   0  -4 3951.96 380.841   2
  -2   0  -4 3107.70 352.078   4
  -2   0   4 2949.78 349.811   4
  -2   0   4 2701.74 357.220   3
   2   0  -4 3282.83 342.299   4
   2   0  -4 3699.63 394.729   3
   2   0   4 3498.02 349.534   2
  -2   0  -4 3306.31 334.829   3
  -2   0   6 20394.6 2081.36   1
   2   0  -6 24923.2 2120.93   1
   2   0  -6 22226.3 2084.78   1
   2   0   6 25900.7 2123.19   1
  -2   0  -6 20072.6 2081.03   1
   2   0   6 22622.3 2092.61   1
  -2   0   6 18515.3 2044.68   6
   2   0  -6 24374.8 2048.08   6
   2   0   6 23732.0 2071.98   6
  -2   0   6 27890.6 2107.12   5
   2   0   6 22349.9 2049.27   5
   2   0  -6 25904.5 2107.83   2
  -2   0   6 22743.7 2069.93   4
  -2   0  -6 20707.4 2074.84   4
  -2   0  -6 18437.1 2049.20   3
   2   0  -6 21739.9 2133.24   3
  -2   0   6 25196.9 2073.85   4
   2   0   6 23815.9 2069.87   2
   2   0  -8 9774.12 897.234   1
  -2   0   8 9098.94 874.117   1
  -2   0   8 10161.5 905.013   1
   2   0  -8 8212.39 853.448   1
  -2   0  -8 8924.45 889.584   1
   2   0   8 9969.55 886.400   1
  -2   0  -8 9394.31 872.536   1
   2   0   8 9057.59 874.019   1
  -2   0   8 7768.30 829.204   6
   2   0  -8 8623.55 829.186   6
   2   0   8 10421.6 866.739   6
   2   0   8 8230.57 827.629   5
  -2   0   8 9467.90 881.676   5
  -2   0  -8 7977.29 830.356   5
   2   0  -8 11184.5 898.733   2
  -2   0  -8 7737.52 850.948   4
  -2   0   8 8661.07 843.321   4
   2   0  -8 8597.83 917.253   3
   2   0   8 10004.6 854.390   2
  -2   0 -10 300682. 27048.5   1
  -2   0  10 318388. 27043.8   1
  -2   0  10 297440. 27027.1   1
   2   0 -10 304181. 27010.4   1
   2   0 -10 276542. 27044.3   1
   2   0  10 295671. 27029.9   1
   2   0  10 311874. 27027.2   1
  -2   0 -10 343458. 27030.6   1
  -2   0  10 273501. 26990.6   6
   2   0  10 323205. 27030.7   6
   2   0  10 294167. 26984.5   5
  -2   0  10 251892. 27022.3   5
   2   0 -10 317892. 27046.5   2
  -2   0 -10 268096. 27011.0   4
   2   0 -10 298957. 27094.9   3
   2   0  10 322575. 27001.0   2
  -2   0 -12 39616.2 3454.58   1
   2   0 -12 37402.3 3437.85   1
  -2   0 -12 42037.9 3494.03   1
  -2   0  12 40960.3 3458.22   1
   2   0  12 40256.4 3460.32   1
   2   0 -12 38712.8 3487.51   1
  -2   0  12 35456.9 3456.76   1
   2   0  12 39545.1 3455.66   1
   2   0  12 27584.7 3436.51   6
  -2   0  12 38980.0 3429.45   6
  -2   0  12 32023.6 3444.10   5
   2   0  12 42172.1 3416.41   5
   2   0 -12 33932.5 3457.66   2
  -2   0 -12 38652.4 3440.51   4
   2   0 -12 33253.9 3517.64   3
  -2   0 -12 33017.0 3483.86   3
   2   0  12 37252.0 3422.45   2
   2   0 -14 32384.5 2583.25   1
  -2   0  14 35644.3 2610.94   1
  -2   0 -14 34229.8 2607.94   1
   2   0  14 32454.2 2597.62   1
  -2   0  14 30956.6 2606.19   1
   2   0  14 16928.2 2556.44   6
  -2   0  14 30406.9 2571.49   6
   2   0  14 28766.3 2550.05   5
  -2   0  14 23476.5 2573.72   5
   2   0 -14 22390.4 2581.98   2
  -2   0 -14 26907.8 2570.57   4
  -2   0 -14 23229.0 2619.40   3
   2   0 -14 25170.7 2658.99   3
   2   0  14 29975.7 2554.81   2
  -2   0 -16 4595.67 515.120   1
  -2   0  16 4938.30 484.382   1
  -2   0  16 5197.51 488.646   1
   2   0 -16 4746.04 517.940   1
   2   0  16 4902.37 476.050   1
   2   0 -16 4738.68 467.635   1
  -2   0 -16 5450.06 495.964   1
   2   0  16 4653.32 474.392   1
   2   0  16 3844.58 451.533   6
   2   0  16 3018.87 425.430   5
  -2   0  16 4749.35 462.070   5
   2   0 -16 4543.63 471.590   4
  -2   0 -16 4385.67 462.931   4
   2   0 -16 3544.48 520.413   3
  -2   0 -16 3418.37 493.641   3
   2   0  16 4529.55 436.985   2
  -2   0  18 497.861 106.989   1
   2   0 -18 248.286 91.0078   1
  -2   0 -18 526.148 123.682   1
   2   0  18 517.706 105.959   1
   2   0 -18 463.320 125.468   1
   2   0  18 564.429 112.649   1
  -2   0  18 494.281 110.372   1
  -2   0 -18 567.296 114.213   1
   2   0  18 420.845 83.1490   6
  -2   0  18 377.757 85.9602   6
  -2   0  18 815.644 108.170   5
   2   0  18 460.724 83.8376   2
   2   0 -18 823.183 117.512   2
   2   0  18 478.140 78.9226   5
   2   0 -18 532.155 108.612   4
  -2   0 -18 412.069 91.0066   4
  -2   0 -18 496.176 122.055   3
   2   0 -18 841.954 164.949   3
   2   0 -20 24535.9 2960.17   1
  -2   0 -20 28588.3 2975.60   1
  -2   0  20 27804.4 2966.86   1
  -2   0  20 25507.8 2965.36   1
   2   0  20 24213.6 2958.03   1
  -2   0 -20 27052.7 3003.88   1
  -2   0  20 34845.9 2955.65   6
   2   0  20 33721.4 2943.26   6
   2   0  20 41359.5 2938.61   5
   2   0 -20 41012.3 2967.74   2
   2   0 -20 33176.3 2975.20   4
  -2   0 -20 32105.9 2965.14   4
   2   0 -20 34630.1 3037.75   3
  -2   0 -20 36510.2 3012.35   3
   2   0  20 29189.5 2938.58   2
   2   0  22 26571.2 2686.46   1
  -2   0  22 29682.6 2668.30   6
   2   0  22 26559.5 2652.83   6
  -2   0  22 34545.1 2670.14   5
   2   0  22 31055.9 2647.56   5
   2   0 -22 32773.9 2670.93   2
   2   0 -22 28099.5 2684.40   4
   2   0 -22 25627.3 2719.49   3
  -2   0 -22 25800.7 2697.91   3
   2   0 -22 22951.7 2699.21   1
  -2   0 -22 29542.7 2701.52   1
   2   0  22 27626.4 2684.95   1
   2   0 -22 26506.7 2690.92   1
  -2   0  22 29955.5 2691.87   1
  -2   0 -22 29554.3 2739.56   1
  -2   0  24 9915.66 973.622   6
   2   0  24 9084.56 960.078   6
  -2   0  24 10737.5 970.541   5
   2   0  24 10034.3 954.234   5
  -2   0 -24 13133.7 1002.07   4
  -2   0  24 11572.3 1000.75   1
  -2   0 -24 8710.82 993.296   3
   2   0 -24 9384.68 1014.32   3
   2   0 -24 11080.2 973.574   2
  -2   0  26 136.214 34.1559   5
  -2   0 -26 198.284 51.8655   4
  -2   0 -26 79.6568 43.0935   3
   2   0 -26 203.067 61.2348   3
   2   0  26 82.1959 27.4955   6
  -2   0 -28 896.476 113.105   4
  -2   0 -28 614.468 109.639   3
   2   0 -28 520.149 111.781   3
  -2   0  28 788.032 100.412   6
  -2   0 -30 4156.77 390.863   4
  -2   0  30 4165.64 372.205   5
  -2   0 -30 3010.70 387.089   3
  -2   0  30 3931.27 374.854   6
   2   0  30 3472.09 365.848   6
  -2   1  31-6.12169 5.35654   5
  -2  -1 -31-9.95295 8.69271   4
  -2  -1 -31 13.3323 11.6383   3
  -2   1  29 6.64648 5.82551   5
  -2  -1 -29-14.5172 12.6771   3
   2   1 -29 12.8497 11.2240   3
  -2   1  29 7.42860 11.2388   6
   2  -1  29 6.25900 9.47417   6
  -2   1  27 78.5576 23.7129   5
  -2  -1 -27 22.2812 22.1622   4
   2  -1  27 34.7177 16.6050   6
  -2   1  27 40.0287 20.2262   6
  -2  -1 -27 15.8354 24.3189   3
   2   1 -27 43.2813 31.1340   3
  -2   1  25 39.5096 18.4596   5
  -2  -1 -25 12.2283 18.6954   4
   2  -1  25 30.4395 18.9920   6
  -2   1  25 25.8922 18.6617   6
   2   1 -25 48.2557 22.4573   2
  -2  -1 -25 17.3919 30.4782   3
   2   1 -25 32.4718 24.6975   3
   2  -1  23 364.858 59.8828   6
   2  -1  23 353.745 53.6615   5
  -2  -1 -23 311.606 68.8514   4
  -2   1  23 314.665 57.0181   5
   2  -1  23 221.456 61.6408   1
   2   1 -23 217.003 64.1905   1
   2   1 -23 239.670 70.4837   3
  -2   1  21-15.4725 19.0899   1
   2  -1  21-20.3784 25.1424   1
   2   1 -21-29.5596 0.17965   1
   2  -1  21 13.6037 16.7844   2
   2   1 -21 12.4483 21.7203   2
   2  -1  21-9.67068 11.9325   6
  -2   1  21-10.0542 15.1932   6
  -2   1  21 9.25049 11.4141   5
  -2  -1 -21-14.1977 17.5172   4
   2  -1  21 6.96121 8.59021   5
   2  -1  21-15.5555 19.1924   1
   2   1 -21-17.5158 21.6107   1
  -2  -1 -21-32.8762 40.5612   1
   2   1 -21 21.1369 26.0781   3
  -2  -1 -21-21.3081 26.2893   3
   2  -1  19-21.2312 26.4602   1
  -2   1  19 17.4743 21.8817   1
  -2  -1 -19 41.1308 31.2995   1
   2   1 -19 31.1724 38.6407   1
   2   1 -19 14.5436 28.6166   2
   2  -1  19 27.4979 29.6179   2
   2  -1  19 44.3107 25.8414   6
  -2   1  19 32.2146 21.2793   6
   2  -1  19 83.6884 24.6227   5
  -2  -1 -19 15.7532 27.7397   4
  -2   1  19 69.0592 40.3385   1
   2   1 -19 36.5457 35.8414   1
  -2  -1 -19 33.2711 50.4126   1
   2  -1  19 52.5169 37.5949   1
  -2  -1 -19-24.1097 21.3638   3
   2  -1  17 230.544 71.2069   1
  -2   1  17 271.848 70.5264   1
  -2  -1 -17 252.306 74.8193   1
   2   1 -17 215.320 89.0251   1
  -2   1  17 168.475 49.5241   6
   2  -1  17 449.236 58.6644   5
   2  -1  17 247.358 59.6852   2
   2   1 -17 240.535 72.2331   2
  -2   1  17 359.594 64.9887   5
  -2  -1 -17 210.061 64.9818   4
  -2   1  17 110.400 54.3205   1
   2   1 -17 368.976 75.1548   1
   2  -1  17 271.109 72.1076   1
  -2  -1 -17 348.710 99.5108   1
   2   1 -17 278.253 94.7309   3
  -2  -1 -17 193.185 80.7527   3
  -2   1  15 20.1538 30.9160   1
  -2  -1 -15 85.4824 50.0009   1
   2  -1  15 33.5248 25.8833   1
  -2   1  15 68.1645 31.7915   6
   2  -1  15 62.0828 30.7423   6
   2  -1  15 63.9060 31.9849   2
   2   1 -15-20.1023 30.8393   2
  -2   1  15 18.0131 27.7354   1
   2   1 -15 56.8784 49.9056   1
  -2   1  15 95.5424 36.1171   5
   2  -1  15 74.8217 24.1310   5
  -2  -1 -15 19.0458 29.2682   4
   2   1 -15 31.2823 27.8062   3
  -2  -1 -15 96.3165 56.2700   3
  -2  -1 -13 2034.76 291.048   1
  -2   1  13 2608.43 278.568   1
   2   1 -13 2487.66 258.421   1
   2  -1  13 2051.66 255.284   1
  -2   1  13 2464.22 273.107   1
  -2  -1 -13 2444.48 264.167   1
   2  -1  13 2634.34 278.977   1
  -2   1  13 1799.82 232.747   6
   2  -1  13 2785.40 284.050   6
   2  -1  13 2842.20 236.903   5
   2  -1  13 1869.36 216.779   5
   2   1 -13 1728.01 267.681   2
  -2  -1 -13 1342.72 246.696   4
  -2  -1 -13 2368.58 347.561   3
   2   1 -13 1712.97 299.199   3
   2  -1  13 1904.44 243.456   2
   2  -1  11 129.048 43.7729   1
   2   1 -11 153.819 46.2009   1
  -2  -1 -11 134.001 62.6884   1
  -2   1  11 104.956 44.6857   1
  -2   1  11 169.065 54.4215   1
   2  -1  11 156.797 53.9050   1
  -2  -1 -11 175.709 55.4152   1
   2   1 -11 118.164 62.9227   1
   2  -1  11 207.983 67.8568   6
   2  -1  11 121.202 26.3830   5
   2  -1  11 136.247 45.9526   2
  -2   1  11 34.7855 32.4756   5
  -2  -1 -11 93.2012 50.1367   4
   2   1 -11 176.689 87.9590   3
  -2  -1 -11 92.5704 70.8877   3
   2  -1   9 329.434 76.5237   1
  -2  -1  -9 319.155 84.2725   1
   2   1  -9 320.477 66.9675   1
   2  -1   9 443.983 85.6502   1
  -2  -1  -9 272.014 65.8172   1
   2   1  -9 398.747 95.4816   1
  -2   1   9 241.291 70.4942   1
   2  -1   9 400.698 104.285   6
  -2  -1  -9 272.278 59.7578   5
  -2  -1  -9 285.055 66.0549   2
   2   1  -9 269.346 93.0447   2
  -2   1   9 388.163 81.3671   5
   2  -1   9 379.760 54.8881   5
  -2  -1  -9 359.168 89.5436   4
  -2  -1  -9 666.056 183.644   3
  -2  -1  -7 286.498 78.6935   1
  -2   1   7 172.766 55.5763   1
  -2   1   7 406.575 88.2043   1
  -2  -1  -7 265.676 68.3071   1
   2  -1   7 308.801 73.1571   1
   2   1  -7 308.030 83.1345   1
   2  -1   7 342.833 102.410   6
  -2   1   7 258.639 39.9023   6
  -2  -1  -7 304.235 62.7179   5
   2  -1   7 309.756 36.7143   5
   2  -1   7 248.008 34.7183   5
   2  -1   7 252.239 63.9180   2
  -2  -1  -7 253.557 61.4983   2
   2   1  -7 281.341 80.6524   2
  -2   1   7 379.916 79.8573   5
  -2  -1  -7 357.816 81.3257   4
   2   1  -7 196.693 81.5912   3
  -2  -1  -7 166.447 100.096   3
  -2  -1  -5 1164.08 180.465   1
   2   1  -5 896.787 142.961   1
   2  -1   5 889.953 153.646   1
  -2   1   5 1347.41 178.552   1
  -2   1   5 1060.54 153.419   1
   2   1  -5 1247.17 178.918   1
  -2  -1  -5 867.811 139.318   1
   2  -1   5 1265.67 164.554   1
   2  -1   5 1424.81 252.410   6
   2  -1   5 1105.87 105.989   5
  -2  -1  -5 738.454 133.021   5
  -2   1   5 1265.45 161.420   5
   2   1  -5 877.618 159.243   2
  -2  -1  -5 1107.25 154.029   4
   2   1  -5 961.354 117.557   4
  -2   1   5 812.580 142.214   4
  -2  -1  -5 1822.32 225.548   3
   2   1  -5 930.106 163.328   3
   2  -1   5 1087.25 147.031   2
   2   1  -3 4198.55 400.086   1
   2   1  -3 3465.62 360.894   1
  -2  -1  -3 3079.27 378.083   1
  -2  -1  -3 2007.50 340.521   1
  -2   1   3 3337.88 361.339   1
   2  -1   3 3255.95 364.099   1
   2  -1   3 4162.05 471.081   6
   2   1  -3 2493.73 332.456   6
  -2   1   3 3519.85 355.772   5
   2  -1   3 3849.16 323.801   5
  -2  -1  -3 2968.71 354.146   5
   2   1  -3 3596.63 386.095   2
  -2  -1  -3 3736.30 363.421   4
   2   1  -3 3316.25 334.919   4
  -2  -1  -3 2964.53 317.156   3
  -2   1   3 3246.38 365.930   4
   2   1  -3 3491.60 370.323   3
  -2  -1  -3 3696.06 317.926   3
   2  -1   3 3802.48 364.660   2
  -2   1   1 748.356 125.333   1
   2  -1   1 878.757 127.931   1
  -2  -1  -1 775.664 138.579   1
  -2   1   1 880.037 128.987   1
   2   1  -1 599.608 117.021   1
   2   1  -1 721.508 120.776   1
  -2  -1  -1 682.455 127.682   1
  -2   1   1 758.386 83.9118   6
   2   1  -1 639.408 107.490   6
  -2  -1  -1 637.008 114.990   5
   2  -1   1 1043.62 111.714   5
   2   1  -1 802.745 128.510   2
   2   1  -1 791.072 104.904   4
  -2  -1  -1 719.333 110.583   4
  -2  -1  -1 590.018 88.2679   3
   2  -1   1 831.934 127.885   3
   2   1  -1 602.748 99.6524   3
   2  -1   1 969.049 132.545   1
   2   1   1 843.426 131.765   1
   2  -1  -1 609.864 118.064   1
  -2   1  -1 920.859 133.274   1
  -2  -1   1 695.474 134.831   1
  -2   1  -1 889.854 123.734   1
  -2  -1   1 781.137 123.637   1
   2   1   1 750.389 118.041   1
   2  -1  -1 1111.98 102.954   6
  -2   1  -1 682.428 84.3827   6
  -2   1  -1 834.365 102.966   5
  -2  -1   1 954.120 128.378   5
   2   1   1 730.632 121.429   6
   2  -1  -1 691.595 107.927   2
   2   1   1 574.325 114.769   2
  -2   1  -1 1055.05 134.306   4
  -2  -1   1 826.720 108.200   4
   2   1   1 470.955 89.9015   4
   2  -1  -1 635.459 117.247   3
   2   1   1 505.892 77.9320   3
  -2  -1   1 841.474 115.694   3
   2  -1  -3 3832.37 376.533   1
   2  -1  -3 3136.66 344.279   1
   2   1   3 3019.26 365.190   1
  -2  -1   3 2608.13 368.930   1
  -2   1  -3 3460.04 351.863   1
   2   1   3 3534.56 357.681   1
  -2  -1   3 2937.71 356.516   1
   2   1   3 3502.77 352.976   6
  -2  -1   3 3494.90 348.293   6
  -2   1  -3 3626.27 331.943   6
  -2  -1   3 3159.28 354.600   5
  -2   1  -3 2817.39 310.589   5
   2   1   3 2906.72 345.613   2
  -2   1  -3 3820.08 362.225   4
   2  -1  -3 3018.36 369.577   3
   2  -1  -3 3478.23 348.212   2
  -2   1  -5 1169.83 149.693   1
   2  -1  -5 1122.13 164.703   1
  -2  -1   5 987.701 177.198   1
   2   1   5 1073.84 137.488   6
  -2   1  -5 816.422 102.846   5
  -2   1  -5 1238.28 151.312   4
  -2  -1   5 1064.73 120.521   4
   2   1   5 1094.17 113.850   3
   2   1   5 1059.74 136.383   2
   2  -1  -5 1408.34 152.944   2
  -2  -1   5 1439.14 257.588   3
  -2   1  -5 1030.22 135.872   3
   2  -1  -5 724.169 150.145   3
   2  -1  -5 1142.35 145.767   1
  -2   1  -5 1205.17 167.955   1
   2   1   5 718.020 151.605   1
   2  -1  -7 194.078 50.8060   1
  -2   1  -7 273.221 75.0525   1
   2   1   7 265.206 71.8778   1
  -2  -1   7 295.393 70.8113   1
   2   1   7 136.673 53.5956   1
  -2  -1   7 226.518 81.6296   1
  -2   1  -7 456.176 79.9898   1
   2  -1  -7 228.524 78.8129   1
  -2  -1   7 191.378 48.7365   6
   2   1   7 155.504 46.8973   6
   2  -1  -7 242.420 37.5990   6
  -2  -1   7 148.602 51.9390   5
   2   1   7 246.393 49.7796   2
  -2  -1   7 228.731 45.7877   4
  -2  -1   7 209.343 41.2249   4
  -2   1  -7 222.357 57.7401   4
  -2   1  -7 155.282 45.8328   3
   2   1   7 273.651 42.1406   3
   2  -1  -7 320.346 90.9489   3
   2  -1  -9 395.468 70.7657   1
   2   1   9 220.494 69.1668   1
  -2  -1   9 350.383 72.8418   1
  -2  -1   9 280.110 58.0366   6
   2   1   9 313.581 54.4493   2
   2  -1  -9 243.038 63.2673   2
   2  -1  -9 252.870 70.6553   1
  -2  -1   9 168.867 63.7480   1
  -2   1  -9 412.548 81.9388   1
  -2  -1   9 400.797 81.7410   5
  -2  -1   9 233.498 45.2720   4
  -2   1  -9 196.755 52.5767   3
   2  -1  -9 296.478 85.4823   3
   2   1  11 182.937 58.7977   1
  -2  -1  11 263.844 62.2196   1
  -2   1 -11 125.862 56.2152   1
   2   1  11 84.6489 39.9332   6
  -2  -1  11 217.593 49.8159   6
   2  -1 -11 98.6567 29.8538   6
   2  -1 -11 177.200 54.5360   2
  -2  -1  11 141.402 57.0230   1
   2   1  11 136.848 49.3312   1
  -2   1 -11 114.114 44.3445   1
   2  -1 -11 143.061 60.3559   1
  -2  -1  11 191.195 54.1129   5
  -2  -1  11 86.6942 28.6601   4
   2  -1 -11 71.0857 42.7626   4
  -2  -1  11 125.225 30.6519   4
  -2   1 -11 116.976 40.1151   4
   2  -1 -11 89.7178 59.5772   3
  -2   1 -11 140.511 46.1844   3
  -2   1 -13 2063.26 275.309   1
  -2  -1  13 2240.86 256.640   1
   2  -1 -13 2117.42 248.239   1
   2   1  13 2048.56 258.662   1
  -2  -1  13 2179.48 268.910   1
   2  -1 -13 2539.80 286.903   1
  -2   1 -13 2340.84 267.179   1
   2   1  13 2003.50 248.712   1
  -2  -1  13 2158.13 242.893   6
   2   1  13 2035.29 236.370   6
  -2  -1  13 2708.25 280.945   5
   2   1  13 2309.58 233.757   5
   2  -1 -13 1792.23 237.995   2
   2  -1 -13 2105.59 262.512   4
  -2  -1  13 1917.84 220.001   4
  -2   1 -13 1931.75 233.123   4
  -2   1 -13 1519.82 243.012   3
  -2  -1  13 2311.59 221.668   4
   2  -1 -13 2229.09 320.313   3
   2   1  13 1980.01 218.538   2
  -2  -1  15 18.2202 27.6724   1
  -2   1 -15 25.9500 32.1373   1
   2  -1 -15 17.2423 33.7508   1
   2   1  15 36.1160 31.6308   1
  -2  -1  15 14.6495 22.3113   6
   2   1  15 13.2386 23.2667   6
   2  -1 -15 26.2255 25.7314   2
   2   1  15 54.9740 22.6039   2
   2   1  15 34.2387 26.0181   1
  -2  -1  15-21.3777 26.5221   1
   2  -1 -15 23.2306 28.7964   1
   2   1  15 38.7538 22.5360   5
  -2  -1  15 62.5900 44.6704   5
   2  -1 -15 19.9837 17.6560   4
  -2   1 -15 25.0012 24.5447   4
  -2  -1  15 31.8807 18.6071   4
  -2   1 -15 91.6554 56.6086   3
   2  -1 -15-36.8452 45.5432   3
  -2   1 -17 220.674 75.8512   1
   2   1  17 220.216 71.5329   1
  -2  -1  17 409.731 84.8835   1
   2   1  17 249.217 70.5200   6
  -2  -1  17 298.688 68.4065   6
   2  -1 -17 179.944 56.3048   2
   2   1  17 176.466 42.7891   2
   2   1  17 392.606 84.8046   1
  -2  -1  17 270.533 74.6334   1
   2  -1 -17 73.1126 52.9317   1
   2  -1 -17 279.435 81.2747   4
   2   1  17 336.826 64.3083   5
  -2   1 -17 250.094 61.9346   4
  -2   1 -17 165.847 75.9931   3
   2  -1 -17 274.034 105.066   3
  -2  -1  19 63.1771 31.0981   6
   2  -1 -19 30.8236 25.7014   2
   2   1  19 57.2976 23.7568   2
  -2   1 -19 45.9795 34.9935   1
   2   1  19 19.3905 24.2925   1
  -2  -1  19 45.2785 28.2483   1
   2  -1 -19 23.7907 46.6005   1
  -2  -1  19 131.589 46.5766   5
   2  -1 -19-18.8961 17.0168   4
  -2   1 -19 50.4604 33.0818   4
  -2  -1  19 19.8334 24.8309   1
   2  -1 -19 41.4613 31.6077   1
  -2   1 -19-27.4535 24.3194   1
   2   1  19 63.6013 37.2302   1
   2   1  21 26.6281 28.4551   6
  -2  -1  21-15.0219 13.1142   6
   2  -1 -21 8.54643 16.6790   2
   2   1  21-18.7248 0.49441   1
   2  -1 -21-22.1902 27.3815   1
  -2  -1  21-21.6450 26.7090   1
  -2   1 -21 21.6297 18.8760   1
  -2  -1  21 16.4251 20.2703   5
   2   1  21 11.6563 14.3894   5
   2  -1 -21 17.0908 25.8293   4
  -2   1 -21-16.9445 14.7904   4
  -2  -1  21 18.9993 16.5821   1
   2  -1 -21-19.7363 17.2248   1
   2   1  23 335.505 62.9850   6
  -2  -1  23 368.761 71.3085   6
  -2  -1  23 451.443 86.4862   1
  -2   1 -23 366.477 89.5149   1
  -2   1 -23 334.465 74.6682   4
  -2  -1  23 320.829 68.3825   5
   2  -1 -23 240.987 65.4136   4
   2   1  23 312.766 60.5097   5
   2  -1 -23 124.171 77.1993   3
  -2   1 -23 185.414 72.9583   3
   2   1  25 16.8468 15.0463   5
  -2  -1  25 12.0033 15.1558   5
   2  -1 -25 65.0373 30.1953   4
  -2   1 -25 38.8822 29.5523   3
   2  -1 -25-25.8033 39.1224   3
  -2  -1  25 35.6128 23.3801   6
  -2  -1  27 50.4883 23.6052   5
   2  -1 -27 34.3229 22.6297   4
   2   1  27 63.1822 23.2189   5
  -2   1 -27 47.5936 27.7168   4
  -2   1 -27 65.8654 43.2573   3
   2  -1 -27 21.0669 36.9470   3
   2   1  27 8.08056 16.2011   6
  -2  -1  27 61.8773 27.2487   6
  -2  -1  29 16.8098 14.7037   5
   2   1  29 18.3884 10.7480   5
  -2   1 -29 14.4440 17.8523   3
   2  -1 -29-17.1116 1.07123   3
   2   1  29 7.00072 8.70325   6
  -2  -1  31-7.56766 13.2216   6
  -2  -2 -30 3086.45 359.938   3
  -2   2  30 3140.52 320.541   5
  -2  -2 -30 3644.14 341.657   4
  -2   2  28 677.066 79.8634   5
   2  -2  28 577.674 78.0266   6
   2   2 -28 361.479 87.3520   3
  -2  -2 -28 654.633 118.209   3
  -2  -2 -28 597.899 90.2057   4
   2   2 -26 207.283 45.4437   2
  -2   2  26 186.259 39.4762   6
   2  -2  26 210.827 41.1004   6
   2   2 -26 137.239 46.6044   3
  -2  -2 -26 252.916 75.6152   3
  -2  -2 -26 172.991 44.7088   4
  -2   2  26 196.791 38.2757   5
  -2   2  24 10049.5 874.826   5
  -2  -2 -24 9965.66 894.966   4
   2   2 -24 8671.25 883.751   2
  -2  -2 -24 9515.04 952.337   3
   2  -2  24 9533.47 878.817   6
  -2   2  24 8301.75 870.507   6
  -2   2  22 22665.7 2344.85   6
  -2   2  22 24572.9 2348.23   5
  -2  -2 -22 27661.1 2373.28   4
  -2  -2 -22 27533.2 2456.58   3
   2  -2  22 31576.5 2390.41   2
   2   2 -20 25961.8 2849.12   1
   2  -2  20 35038.4 2856.12   1
   2  -2  20 35714.9 2850.42   6
  -2   2  20 34163.6 2832.53   6
  -2   2  20 34419.6 2837.07   5
   2  -2  20 24410.3 2821.72   5
  -2  -2 -20 32720.7 2861.09   4
  -2  -2 -20 36331.4 2974.30   3
   2   2 -20 26677.5 2864.62   3
   2  -2  20 29049.4 2855.37   2
   2  -2  18 89.5026 53.5996   1
  -2   2  18 101.093 42.3436   1
   2   2 -18 175.440 76.3389   1
   2  -2  18 231.343 54.9949   6
  -2   2  18 164.144 39.6091   6
   2  -2  18 136.129 35.3599   5
   2   2 -18 88.7174 53.3039   2
  -2   2  18 203.072 45.0705   5
  -2   2  18 113.246 60.9868   1
   2   2 -18 107.119 44.5851   1
   2  -2  18 106.901 44.5038   1
  -2  -2 -18 315.711 100.335   1
  -2  -2 -18 146.579 72.9078   3
   2   2 -18 131.550 59.1458   3
   2  -2  16 961.513 154.122   1
  -2   2  16 680.174 121.037   1
   2   2 -16 1259.34 200.192   1
   2  -2  16 1170.92 144.890   6
  -2   2  16 1040.94 116.300   6
   2  -2  16 964.936 103.746   5
   2  -2  16 690.252 93.3491   5
   2   2 -16 716.929 146.888   2
  -2  -2 -16 795.261 96.0697   2
   2  -2  16 796.000 128.641   2
  -2  -2 -16 860.151 135.250   4
   2   2 -16 713.233 124.428   1
   2  -2  16 543.781 119.610   1
  -2  -2 -16 966.037 167.816   1
  -2  -2 -16 1445.08 158.864   1
  -2   2  16 1003.82 153.939   1
   2   2 -16 715.867 151.803   3
  -2  -2 -14 36297.8 3093.97   1
   2   2 -14 34802.8 3079.67   1
   2  -2  14 33186.2 3088.70   1
  -2  -2 -14 38879.2 3138.92   1
   2   2 -14 35736.2 3151.38   1
   2  -2  14 35619.2 3110.82   1
  -2   2  14 35238.3 3061.78   6
   2  -2  14 36597.0 3105.32   6
   2  -2  14 32956.6 3037.53   5
   2  -2  14 28595.9 3033.04   5
  -2   2  14 36828.0 3089.94   5
   2   2 -14 39845.0 3160.78   2
  -2  -2 -14 38508.8 3065.13   2
  -2  -2 -14 34575.5 3110.05   4
   2   2 -14 30895.5 3140.97   3
   2  -2  14 34221.4 3087.94   2
  -2  -2 -12 42734.2 3666.64   1
  -2   2  12 43057.9 3675.86   1
   2   2 -12 42185.5 3652.92   1
   2  -2  12 40496.6 3659.67   1
  -2  -2 -12 31919.5 3680.68   1
   2   2 -12 39013.8 3705.16   1
  -2   2  12 40460.7 3663.11   1
   2  -2  12 43762.5 3682.81   1
   2  -2  12 31291.1 3665.74   6
  -2   2  12 43372.8 3642.15   6
  -2   2  12 51114.5 3695.71   5
   2   2 -12 39269.0 3744.34   2
  -2  -2 -12 33170.6 3644.83   2
  -2  -2 -12 32654.7 3684.76   4
  -2  -2 -12 41206.8 3754.54   3
   2   2 -12 41602.9 3762.85   3
   2  -2  12 40603.4 3666.50   2
  -2   2  10 299618. 25714.9   1
  -2   2  10 266876. 25703.2   1
   2   2 -10 271536. 25737.8   1
  -2  -2 -10 292299. 25736.9   1
   2  -2  10 266190. 25721.3   1
   2  -2  10 240685. 25720.0   6
  -2   2  10 298348. 25689.0   6
  -2   2  10 378548. 25767.9   5
   2   2 -10 289992. 25798.6   2
  -2  -2 -10 261405. 25708.5   2
  -2  -2 -10 263963. 25767.2   3
   2   2 -10 338530. 25856.1   3
   2  -2  10 283635. 25714.9   2
   2   2  -8 2703.47 289.564   1
  -2   2   8 2590.51 299.360   1
  -2   2   8 2295.67 290.799   1
   2   2  -8 2682.91 321.938   1
   2  -2   8 2827.23 305.320   1
  -2  -2  -8 2533.07 323.958   1
  -2  -2  -8 2721.60 300.644   1
   2  -2   8 2115.79 302.651   1
   2  -2   8 3070.87 322.593   6
  -2   2   8 3198.71 283.070   6
  -2  -2  -8 2856.86 298.025   5
  -2   2   8 4200.24 373.465   5
   2   2  -8 2592.39 365.327   2
  -2  -2  -8 3043.55 316.440   2
  -2  -2  -8 2449.83 347.959   4
  -2  -2  -8 2093.87 303.420   3
   2   2  -8 2712.10 401.526   3
   2  -2   8 2691.14 308.992   2
  -2   2   6 1612.83 180.224   1
  -2  -2  -6 539.928 145.661   1
   2   2  -6 1629.27 165.889   1
   2  -2   6 1863.85 183.580   1
   2   2  -6 1342.27 190.403   1
  -2   2   6 1217.99 124.125   6
   2  -2   6 1347.40 168.877   6
  -2   2   6 813.816 129.032   6
  -2  -2  -6 1292.09 161.635   5
  -2   2   6 2127.29 244.739   5
   2   2  -6 1613.32 265.810   3
   2  -2   6 1416.15 181.344   2
  -2  -2  -6 1071.97 143.260   3
   2   2  -6 1256.61 127.569   4
  -2  -2  -6 1068.30 221.594   4
   2  -2   6 1273.76 171.030   1
  -2   2   6 1449.56 172.310   1
  -2  -2  -6 1389.32 162.121   1
  -2  -2  -4 33803.1 3305.96   1
   2   2  -4 32498.2 3312.75   1
   2   2  -4 36945.9 3287.19   1
   2  -2   4 41734.5 3306.63   1
  -2   2   4 46833.7 3309.87   1
  -2  -2  -4 33237.3 3284.76   1
  -2   2   4 34206.0 3283.47   1
   2  -2   4 36522.7 3291.47   1
   2  -2   4 31693.3 3274.71   6
  -2  -2  -4 36026.8 3300.79   5
   2   2  -4 39641.6 3365.58   2
  -2  -2  -4 43878.2 3417.66   4
   2   2  -4 33419.9 3366.07   3
   2  -2   4 29542.4 3304.02   2
  -2  -2  -2 10242.0 946.348   1
   2   2  -2 9525.88 936.913   1
   2   2  -2 8828.82 913.731   1
   2  -2   2 10222.4 930.808   1
   2  -2   2 7622.98 914.963   1
  -2  -2  -2 8062.49 917.582   1
  -2   2   2 8849.07 918.403   1
  -2   2   2 11698.4 897.424   6
   2  -2   2 9753.51 911.045   6
  -2  -2  -2 9690.34 939.378   5
  -2   2   2 12165.1 976.117   5
   2   2  -2 10005.1 964.626   2
   2   2  -2 8715.38 894.363   4
  -2  -2  -2 11585.5 1037.49   4
   2   2  -2 10028.6 942.553   3
  -2   2   2 8905.64 935.923   4
   2  -2   2 10110.4 945.724   3
   2  -2   2 10703.1 939.639   2
   2   2   0 739298. 63189.7   1
  -2  -2   0 732086. 63204.5   1
   2  -2   0 740884. 63178.4   1
   2   2   0 672748. 63178.5   1
  -2   2   0 719254. 63172.0   1
   2  -2   0 729852. 63177.4   1
  -2  -2   0 666517. 63178.8   1
  -2   2   0 736798. 63172.7   6
   2  -2   0 706282. 63152.9   6
   2  -2   0 672750. 63151.0   5
  -2   2   0 590433. 63171.6   5
  -2  -2   0 727357. 63195.3   5
   2   2   0 700340. 63203.7   2
  -2   2   0 703669. 63188.7   4
   2  -2   0 725480. 63210.0   3
   2  -2   0 660142. 63185.7   2
  -2   2  -2 8194.09 882.380   1
   2  -2  -2 9347.33 872.284   1
   2  -2  -2 6623.59 847.344   1
  -2  -2   2 8768.84 888.800   1
   2   2   2 9996.26 888.375   1
   2   2   2 8730.66 868.166   1
  -2  -2   2 8676.80 868.225   1
  -2   2  -2 8732.11 863.490   1
  -2  -2   2 8733.73 876.861   6
   2  -2  -2 8801.60 832.619   6
  -2   2  -2 11734.9 910.497   6
   2   2   2 10340.7 897.684   6
  -2   2  -2 9657.76 841.489   5
  -2  -2   2 12455.3 937.351   4
  -2   2  -2 10265.4 886.315   4
   2  -2  -2 10249.4 904.589   3
   2  -2  -2 10098.1 882.529   2
  -2  -2   2 8593.88 833.172   3
   2  -2  -4 35477.4 3292.48   1
   2  -2  -4 44784.3 3292.78   1
   2   2   4 32064.1 3301.95   1
  -2   2  -4 39593.5 3305.14   1
  -2  -2   4 30194.6 3290.46   1
  -2   2  -4 43149.5 3291.76   1
   2   2   4 37651.2 3287.11   1
  -2  -2   4 36894.9 3298.02   6
  -2  -2   4 37626.4 3299.20   5
   2   2   4 36125.5 3288.93   2
  -2   2  -4 40579.3 3295.46   4
  -2  -2   4 40207.0 3305.75   4
  -2  -2   4 35577.7 3259.94   3
   2  -2  -4 34360.7 3327.91   3
   2  -2  -4 38933.9 3291.42   2
  -2  -2   6 1569.58 215.575   1
   2  -2  -6 1616.58 190.610   1
  -2  -2   6 1157.96 167.968   1
   2  -2  -6 1550.67 170.482   1
   2   2   6 1686.42 205.784   1
  -2   2  -6 1252.30 182.571   1
   2   2   6 1284.41 171.172   1
  -2   2  -6 1570.90 179.121   1
   2   2   6 1402.17 173.838   6
  -2  -2   6 1470.59 180.442   6
  -2  -2   6 1528.91 182.228   5
   2   2   6 1462.70 168.147   2
  -2   2  -6 1167.42 163.391   4
  -2  -2   6 1000.60 154.169   4
   2   2   6 1387.64 146.483   3
   2  -2  -6 1197.82 191.879   3
  -2   2  -6 1717.85 181.639   3
   2  -2  -6 1552.16 175.632   2
  -2  -2   8 2662.63 308.568   1
  -2   2  -8 2597.16 288.273   1
  -2   2  -8 2918.11 282.924   1
   2  -2  -8 2695.29 285.049   1
   2  -2  -8 2239.06 264.057   1
   2   2   8 2465.13 292.936   1
   2   2   8 2545.07 271.396   1
   2   2   8 2446.18 268.703   6
  -2  -2   8 2610.19 279.222   6
  -2  -2   8 2466.19 279.668   5
  -2   2  -8 2770.03 265.720   4
   2   2   8 2030.52 254.946   3
   2   2   8 2226.35 253.227   2
   2  -2  -8 2731.02 273.649   2
  -2   2  -8 2102.37 262.224   3
  -2   2 -10 282154. 24176.4   1
  -2  -2  10 291736. 24169.0   1
   2  -2 -10 265674. 24177.9   1
  -2  -2  10 301995. 24200.3   1
   2  -2 -10 270799. 24158.4   1
   2   2  10 298554. 24187.4   1
  -2   2 -10 262921. 24174.3   1
   2   2  10 268641. 24154.4   1
   2   2  10 220168. 24146.4   6
   2  -2 -10 255379. 24130.5   6
  -2  -2  10 269311. 24163.9   5
   2  -2 -10 295306. 24192.8   4
  -2   2 -10 229308. 24139.8   4
   2  -2 -10 278868. 24208.2   3
  -2   2 -10 274242. 24150.3   3
   2   2  10 266640. 24129.3   2
   2  -2 -10 289866. 24152.8   2
  -2  -2  12 40774.8 3555.97   1
  -2   2 -12 40664.8 3540.99   1
  -2  -2  12 42416.5 3541.08   1
   2  -2 -12 43418.9 3534.16   1
   2   2  12 40681.8 3539.18   1
  -2   2 -12 38317.2 3544.22   1
  -2  -2  12 32255.6 3510.41   6
   2   2  12 37153.4 3499.93   6
  -2  -2  12 37952.1 3527.64   5
  -2   2 -12 39095.5 3501.96   4
  -2   2 -12 41801.2 3515.23   3
   2  -2 -12 35177.2 3568.34   3
   2   2  12 38220.8 3483.23   2
   2  -2 -12 34120.4 3500.99   2
  -2  -2  14 32393.3 3084.29   1
   2  -2 -14 32826.9 3065.31   1
  -2  -2  14 40142.0 3071.68   1
  -2   2 -14 36696.8 3088.49   1
   2  -2 -14 37226.3 3081.95   1
   2   2  14 36194.2 3053.72   1
  -2  -2  14 34162.4 3049.29   6
   2   2  14 38039.5 3035.02   6
   2   2  14 34362.5 3029.88   5
   2  -2 -14 34382.1 3085.97   4
   2  -2 -14 36369.8 3113.26   3
  -2   2 -14 37359.8 3053.48   3
   2  -2 -14 20735.5 3011.99   2
  -2  -2  16 1185.50 148.916   1
   2   2  16 1049.56 152.367   1
  -2   2 -16 1136.87 170.670   1
   2  -2 -16 617.571 131.108   1
  -2   2 -16 666.866 140.937   1
   2   2  16 929.615 134.871   1
   2  -2 -16 873.497 151.764   1
  -2  -2  16 804.561 126.297   6
   2   2  16 1118.25 129.137   6
  -2  -2  16 1048.66 147.812   5
   2   2  16 890.282 115.853   5
  -2   2 -16 876.838 120.350   4
   2  -2 -16 868.441 148.306   4
  -2   2 -16 1355.62 163.561   3
   2   2  16 744.234 93.8478   2
   2  -2 -16 777.910 169.744   3
  -2  -2  18 157.919 54.6698   1
   2   2  18 61.2168 38.0078   1
   2  -2 -18 41.7971 42.8832   1
   2   2  18 203.802 62.5206   1
  -2  -2  18 121.382 53.5552   1
  -2   2 -18 178.375 68.6829   1
   2  -2 -18 104.164 58.9922   1
  -2  -2  18 236.560 57.7749   6
  -2  -2  18 191.108 61.5667   5
   2  -2 -18 121.015 30.2309   2
   2   2  18 185.680 43.8342   5
   2  -2 -18 79.8641 51.0307   4
  -2   2 -18 94.2540 41.9720   4
   2  -2 -18 96.5158 64.1531   3
   2   2  20 38792.6 2854.38   5
  -2  -2  20 32077.0 2857.97   6
   2  -2 -20 27674.4 2866.24   4
  -2   2 -20 32252.6 2861.62   4
  -2   2 -20 40237.3 2935.28   3
   2  -2 -20 34430.6 2963.12   3
  -2  -2  20 29530.3 2863.28   1
  -2  -2  20 29122.3 2890.92   1
  -2   2 -20 18361.3 2851.49   1
   2  -2 -22 26880.5 1871.08   4
  -2   2 -22 17119.3 1831.46   4
  -2  -2  22 19660.5 1834.47   6
   2   2  22 13308.0 1818.44   6
  -2   2 -22 17088.0 1878.07   3
   2  -2 -22 26670.8 1975.42   3
  -2  -2  22 29428.7 1888.75   5
   2  -2 -24 9544.16 928.144   4
  -2   2 -24 10457.7 931.220   4
   2   2  24 8671.37 917.905   6
   2  -2 -24 10013.3 1008.21   3
  -2   2 -24 8164.03 954.260   3
  -2  -2  24 11274.0 944.018   5
   2   2  24 9334.03 914.263   5
   2  -2 -26 228.383 57.0821   4
   2   2  26 261.100 50.8257   5
  -2  -2  26 217.790 52.9083   6
   2   2  26 243.265 51.6420   6
  -2   2 -26 162.103 59.3645   3
   2  -2 -26 232.489 83.6749   3
  -2  -2  26 138.979 49.6453   5
   2  -2 -28 556.504 92.5188   4
  -2  -2  28 619.643 92.4937   5
   2   2  28 690.267 91.0165   6
  -2  -2  28 665.387 93.2094   6
   2  -2 -28 764.306 134.878   3
  -2  -2  30 3709.21 338.105   5
   2   2  30 3430.99 327.978   5
  -2   2 -30 2747.87 347.489   3
   2   2  30 3050.75 326.786   6
  -2  -2  30 3503.03 335.668   6
  -2  -2  32 8655.08 813.237   5
  -2  -3 -29 284.790 83.5061   3
   2   3 -27-12.6039 19.0481   3
  -2  -3 -27 23.9666 36.2158   3
   2   3 -27-9.33840 14.1150   2
  -2  -3 -27 9.80544 12.1027   4
  -2   3  27-6.23669 7.70274   5
   2   3 -25-10.3657 12.8303   2
   2  -3  25 18.4181 13.9534   6
   2   3 -25 13.9972 17.2998   3
  -2  -3 -25-30.1094 1.03296   3
  -2  -3 -25 10.3672 12.8321   4
  -2   3  25 13.7965 13.4961   5
   2   3 -23 11.7666 17.7927   2
   2  -3  23 10.8829 13.4440   6
   2   3 -23-15.3896 18.9991   3
  -2  -3 -23 11.1081 9.71459   4
  -2   3  23 7.66427 9.48037   5
   2  -3  21 162.479 55.0839   2
   2   3 -21 202.608 50.7142   2
  -2   3  21 146.254 34.2234   6
   2  -3  21 191.979 49.5522   6
   2   3 -21 121.112 47.5593   3
  -2  -3 -21 80.4223 87.1491   3
  -2  -3 -21 101.193 40.8987   4
  -2   3  21 181.961 41.8834   5
  -2   3  19 1031.57 123.682   5
  -2  -3 -19 1127.78 141.809   4
   2  -3  19 901.226 132.290   6
  -2   3  19 786.956 106.323   6
   2  -3  19 685.653 126.563   2
   2   3 -19 953.863 137.284   2
   2   3 -19 647.217 133.991   3
  -2  -3 -19 586.280 179.206   3
   2  -3  17 109.120 52.7766   1
   2   3 -17 226.692 63.6424   2
   2  -3  17 128.986 45.0398   2
   2  -3  17 196.521 55.7278   6
  -2   3  17 102.861 32.5264   6
  -2   3  17 267.839 54.1421   5
  -2  -3 -17 171.344 49.6377   4
  -2  -3 -17 148.296 69.9797   1
   2   3 -17 121.371 42.0770   1
   2   3 -17 156.979 57.5319   3
  -2  -3 -17 193.223 85.7411   3
   2  -3  15 255.571 73.4604   1
  -2  -3 -15 225.322 54.1878   1
   2   3 -15 160.275 76.3325   1
  -2   3  15 164.001 46.5991   1
   2  -3  15 292.734 69.4579   2
   2   3 -15 296.480 84.4120   2
   2  -3  15 273.900 68.0706   6
  -2  -3 -15 230.603 66.8365   4
  -2   3  15 293.039 61.4146   5
  -2  -3 -15 21.3785 37.9414   1
   2  -3  15 118.720 47.4346   1
   2   3 -15 207.948 52.7961   1
  -2   3  15 240.614 67.5837   1
   2   3 -15 181.947 74.4166   3
  -2  -3 -15 141.517 71.0862   3
   2  -3  13 350.093 76.0861   1
  -2   3  13 187.982 48.9093   1
   2   3 -13 263.569 79.8472   1
   2   3 -13 272.094 97.5521   2
   2  -3  13 300.920 70.4838   6
  -2   3  13 130.366 43.4395   6
  -2   3  13 384.280 76.7835   5
   2   3 -13 309.461 58.7172   1
  -2   3  13 213.028 54.3798   1
   2  -3  13 146.774 47.5671   1
   2   3 -13 243.368 82.7043   3
  -2  -3 -13 195.820 62.8203   3
   2  -3  11 815.189 118.893   1
  -2   3  11 706.589 92.5701   6
   2  -3  11 618.011 111.775   6
  -2   3  11 1156.99 146.621   5
   2  -3  11 761.998 123.041   2
   2   3 -11 810.841 164.568   2
  -2  -3 -11 924.195 154.260   4
  -2   3  11 690.427 102.194   1
  -2  -3 -11 692.415 99.8800   1
  -2  -3 -11 612.881 114.806   1
   2   3 -11 614.516 95.1223   1
   2  -3  11 678.199 108.067   1
  -2   3  11 617.060 100.688   1
  -2  -3 -11 607.338 102.892   3
   2   3 -11 1040.31 188.353   3
  -2   3   9 1209.47 142.401   1
   2   3  -9 1232.33 138.094   1
   2   3  -9 1119.58 164.178   1
   2  -3   9 1414.61 150.527   1
  -2  -3  -9 1028.95 157.935   1
   2  -3   9 1192.44 152.206   1
  -2  -3  -9 1315.77 143.419   1
  -2   3   9 891.952 124.828   6
  -2   3   9 1093.33 120.542   6
  -2   3   9 1088.61 175.715   5
  -2  -3  -9 1065.16 144.094   5
   2   3  -9 1090.72 199.070   2
  -2  -3  -9 1332.96 207.324   4
  -2  -3  -9 940.412 132.487   3
   2   3  -9 1172.20 227.768   3
   2  -3   9 1256.07 168.378   2
   2   3  -7 1859.95 248.713   1
  -2   3   7 2252.61 224.355   1
   2   3  -7 2149.36 219.365   1
   2  -3   7 2180.54 227.339   1
  -2  -3  -7 2015.21 245.276   1
  -2   3   7 2052.83 232.225   1
   2  -3   7 2330.57 236.698   1
  -2  -3  -7 2153.09 222.309   1
  -2   3   7 1609.67 200.919   6
   2  -3   7 1851.46 229.674   6
  -2   3   7 2460.03 290.141   5
  -2  -3  -7 2482.42 243.643   5
   2   3  -7 2470.76 320.758   2
  -2  -3  -7 2637.70 320.493   4
  -2  -3  -7 1756.77 210.543   3
   2   3  -7 1173.27 278.482   3
   2  -3   7 2256.34 254.445   2
  -2   3   5 1648.54 174.653   1
   2   3  -5 1219.18 185.735   1
   2   3  -5 1599.66 172.921   1
   2  -3   5 1759.42 176.132   1
  -2   3   5 1790.04 180.400   1
  -2  -3  -5 1579.27 173.609   1
  -2   3   5 1406.65 155.768   6
  -2   3   5 1199.91 151.136   6
   2  -3   5 1819.03 188.687   6
  -2  -3  -5 1623.31 190.737   5
   2   3  -5 1975.79 251.593   2
  -2  -3  -5 1686.50 267.101   4
  -2   3   5 1236.12 216.644   5
   2   3  -5 1511.55 151.146   4
  -2  -3  -5 1388.06 151.786   3
   2  -3   5 1493.16 198.852   2
   2   3  -5 2142.57 298.658   3
  -2  -3  -3 2165.45 253.249   1
   2   3  -3 2276.93 252.039   1
   2   3  -3 2887.28 250.175   1
   2  -3   3 2326.02 247.778   1
  -2   3   3 2619.06 243.974   1
   2  -3   3 1886.03 236.679   1
  -2  -3  -3 2406.15 238.910   1
  -2   3   3 1797.80 215.424   6
   2  -3   3 1987.18 238.558   6
  -2  -3  -3 2761.25 269.161   5
   2   3  -3 2115.39 280.640   2
   2   3  -3 2074.33 218.035   4
  -2   3   3 1383.41 268.915   5
  -2   3   3 2405.03 255.381   4
   2  -3   3 2415.81 270.969   2
   2  -3   1 182.403 47.1612   1
  -2   3   1 206.212 43.6216   1
  -2  -3  -1 125.376 49.7842   1
   2   3  -1 143.046 46.5623   1
   2  -3   1 239.412 45.4973   1
  -2  -3  -1 255.513 46.7592   1
  -2   3   1 306.116 47.7143   1
   2  -3   1 148.717 40.0804   6
  -2   3   1 157.480 33.4964   6
  -2  -3  -1 181.067 54.0759   5
   2  -3   1 169.174 52.1636   2
   2   3  -1 269.559 79.0578   2
  -2  -3  -1 181.458 77.1405   4
  -2   3   1 178.094 75.7893   5
   2  -3   1 131.595 54.7922   3
   2   3  -1 172.392 33.0605   3
  -2   3   1 187.294 53.9732   4
   2   3  -1 358.363 63.6205   3
   2  -3  -1 168.200 43.3248   1
   2   3   1 104.026 40.4530   1
   2  -3  -1 220.138 39.8855   1
  -2  -3   1 243.279 48.5145   1
  -2   3  -1 233.062 43.8441   1
   2   3   1 227.141 48.5771   1
  -2   3  -1 7.22807 37.7888   1
  -2  -3   1 144.169 50.3695   1
   2  -3  -1 164.216 37.1967   6
  -2   3  -1 253.363 39.3850   5
  -2  -3   1 331.893 68.1534   5
   2   3   1 177.615 57.3673   2
   2  -3  -1 409.688 77.7007   2
  -2  -3   1 90.2948 52.8837   4
  -2   3  -1 171.712 55.8539   5
   2  -3  -1 271.255 71.6032   3
  -2   3  -1 191.486 51.6831   4
   2   3   1 129.037 30.1442   3
   2   3   1 250.387 33.5778   3
   2  -3  -3 1803.48 223.297   1
  -2   3  -3 2166.95 230.524   1
   2  -3  -3 2577.53 225.767   1
  -2  -3   3 2532.28 262.112   1
   2   3   3 2524.24 251.694   1
  -2  -3   3 1945.02 224.310   1
  -2  -3   3 2551.38 255.796   6
   2   3   3 1558.36 236.457   6
  -2  -3   3 2481.75 253.385   5
  -2   3  -3 1853.11 204.767   5
   2   3   3 2093.42 244.579   2
  -2  -3   3 2238.31 237.515   4
  -2   3  -3 2123.28 233.604   4
   2   3   3 1584.54 203.726   3
   2  -3  -3 1787.85 248.422   3
   2  -3  -3 3184.07 274.477   2
   2   3   3 2118.42 197.936   3
  -2  -3   5 1875.09 210.286   1
   2  -3  -5 1503.03 173.966   1
   2  -3  -5 1736.91 169.586   1
   2   3   5 1662.75 199.754   1
  -2   3  -5 1466.39 177.681   1
   2   3   5 1898.69 180.585   1
  -2  -3   5 1476.10 180.734   1
  -2   3  -5 1318.81 166.515   1
  -2  -3   5 2024.82 205.062   6
   2   3   5 1456.71 190.959   6
  -2   3  -5 1697.54 162.977   5
  -2  -3   5 2015.35 202.453   5
  -2   3  -5 1251.94 146.483   5
   2   3   5 1724.49 189.358   2
  -2   3  -5 1601.33 178.431   4
  -2  -3   5 1479.85 163.704   4
   2  -3  -5 1426.68 200.039   3
   2   3   5 1511.48 171.820   3
  -2   3  -5 1267.65 175.605   3
   2  -3  -5 1256.08 186.336   2
  -2  -3   7 1716.68 235.176   1
  -2   3  -7 1925.06 220.857   1
   2  -3  -7 1787.83 219.846   1
   2  -3  -7 1946.84 211.069   1
   2   3   7 2036.68 231.010   1
  -2   3  -7 2243.89 227.781   1
   2   3   7 2211.97 218.067   1
  -2  -3   7 2420.73 232.026   1
   2   3   7 2091.35 230.502   6
  -2  -3   7 2158.84 236.690   6
  -2  -3   7 1918.69 227.336   5
  -2   3  -7 1825.30 212.957   4
   2  -3  -7 2006.14 253.379   3
  -2   3  -7 1910.06 222.223   3
   2   3   7 1316.38 233.747   3
   2  -3  -7 1630.20 223.766   2
  -2   3  -9 1276.91 154.889   1
  -2  -3   9 977.360 138.347   1
  -2  -3   9 1087.05 161.537   1
   2  -3  -9 1253.04 145.806   1
   2  -3  -9 1113.84 141.547   1
   2   3   9 1125.06 151.928   1
  -2   3  -9 1018.47 141.527   1
   2   3   9 1251.36 138.860   1
   2   3   9 972.231 137.656   6
  -2  -3   9 1091.00 152.683   6
  -2  -3   9 1213.72 149.229   5
   2   3   9 1030.53 128.506   2
  -2   3  -9 1115.93 133.342   4
   2  -3  -9 1370.50 175.898   3
   2   3   9 1602.39 207.432   3
  -2   3  -9 1353.27 145.897   3
  -2  -3  11 675.861 119.587   1
   2   3  11 617.631 89.5099   1
  -2   3 -11 571.167 112.748   1
  -2  -3  11 664.509 102.743   6
   2   3  11 562.311 90.4809   6
  -2  -3  11 657.047 100.494   5
   2  -3 -11 667.572 125.485   4
   2   3  11 684.554 80.3249   2
   2  -3 -11 612.439 118.657   3
   2  -3 -11 653.962 96.6955   2
  -2  -3  11 772.878 101.795   1
   2  -3 -11 863.960 114.446   1
   2   3  11 842.639 113.271   1
   2  -3 -11 722.165 106.046   1
  -2   3 -11 668.116 103.156   1
   2   3  13 229.228 59.1263   1
  -2   3 -13 211.220 55.0419   1
  -2  -3  13 257.494 54.0346   1
   2   3  13 181.468 42.6267   1
  -2   3 -13 113.761 47.2063   1
   2  -3 -13 182.852 51.4798   1
   2   3  13 176.022 40.6210   6
  -2  -3  13 218.467 53.1700   6
  -2  -3  13 187.288 47.9021   5
   2   3  13 160.446 26.8055   2
   2  -3 -13 208.977 44.5528   2
   2  -3 -13 255.879 70.9288   4
  -2   3 -13 237.748 42.0072   4
  -2   3 -13 218.121 47.2211   3
   2  -3 -13 187.130 59.2568   3
   2  -3 -15 112.952 55.5783   1
   2   3  15 185.670 57.5062   1
  -2   3 -15 181.359 57.3420   1
  -2  -3  15 266.556 61.9438   1
  -2   3 -15 139.922 53.1459   1
  -2  -3  15 297.738 82.3356   1
   2  -3 -15 292.198 72.5620   1
   2   3  15 218.030 44.7989   6
  -2  -3  15 234.540 53.1714   5
   2  -3 -15 227.516 39.6695   2
   2  -3 -15 20.7342 37.0591   4
   2   3  15 222.950 44.8853   5
  -2   3 -15 290.941 46.7044   4
   2  -3 -15 138.078 60.4084   3
  -2   3 -15 191.544 46.9214   3
   2  -3 -17 129.534 50.4183   1
  -2  -3  17 133.188 45.6791   6
  -2  -3  17 145.442 43.8878   5
  -2  -3  17 98.1236 58.3297   1
   2  -3 -17 62.1133 42.7520   4
  -2   3 -17 126.585 34.5958   4
   2  -3 -17 190.356 67.9889   3
  -2   3 -17 276.356 56.8148   3
  -2  -3  19 752.147 131.220   5
   2   3  19 1150.03 126.423   5
  -2  -3  19 1192.50 145.126   6
   2   3  19 963.605 123.885   6
   2  -3 -19 646.714 138.460   4
  -2   3 -19 929.667 123.472   4
  -2   3 -19 1172.80 155.290   3
   2  -3 -19 861.331 161.899   3
  -2  -3  21 101.409 42.3705   5
  -2  -3  21 177.795 48.3045   6
   2   3  21 201.416 45.2825   6
   2   3  21 132.729 36.4719   5
   2  -3 -21 193.927 57.2107   4
  -2   3 -21 121.620 44.7118   4
  -2   3 -21 139.562 51.1682   3
   2  -3 -21 197.166 75.7981   3
   2   3  23 9.74307 17.0005   5
  -2  -3  23-14.1211 17.4229   5
   2   3  23-11.8234 14.5882   6
  -2  -3  23 13.1657 19.8945   6
  -2   3 -23-22.2992 0.18837   3
   2  -3 -23-25.3156 31.2335   3
   2  -3 -25-13.0069 16.0571   4
   2   3  25-9.59598 0.56307   5
  -2  -3  25-12.8168 11.1954   5
  -2  -3  25 24.0767 21.0118   6
   2   3  25-11.6698 14.4085   6
  -2   3 -25-21.7185 18.9553   3
  -2  -3  27-10.5129 12.9733   6
   2   3  27-9.60427 11.8525   6
   2  -3 -27 11.1627 16.8694   4
   2   3  27 8.50799 12.8588   5
  -2  -3  27 10.9804 16.5939   5
  -2   3 -27-11.1785 16.8933   2
  -2   3 -27 36.5516 27.6165   3
   2  -3 -27 21.4521 26.4678   3
   2  -3 -29 219.798 50.1259   4
   2   3  29 242.777 44.8368   5
  -2  -3  29 252.003 53.7003   5
  -2  -3  29 231.498 48.0315   6
   2   3  29 275.895 48.7274   6
   2   4 -28 339.918 59.5559   2
   2   4 -26 217.226 50.4925   2
   2  -4  26 277.507 55.8179   6
   2   4 -26 307.822 64.4529   3
  -2   4  26 298.908 46.0578   5
  -2  -4 -26 273.548 56.7614   4
  -2   4  24 5464.22 559.379   5
  -2  -4 -24 6251.33 580.549   4
   2   4 -24 5785.64 575.494   2
  -2  -4 -24 4573.74 611.581   3
   2   4 -24 4753.58 582.751   3
  -2   4  22 15919.3 1408.00   5
  -2  -4 -22 14491.6 1421.57   4
   2   4 -22 15383.9 1421.20   2
   2   4 -22 11343.1 1426.28   3
  -2  -4 -22 15231.2 1472.47   3
   2  -4  22 18892.7 1446.57   6
   2  -4  20 16782.9 1700.54   6
  -2   4  20 18726.2 1678.66   5
  -2  -4 -20 17483.1 1693.68   4
   2   4 -20 18269.1 1693.41   2
   2   4 -20 15672.5 1707.02   3
  -2  -4 -20 18519.8 1725.51   3
   2  -4  20 21262.0 1711.54   2
   2  -4  18 207.068 59.7092   2
   2   4 -18 191.785 55.6645   2
   2  -4  18 199.715 56.8675   6
  -2   4  18 174.973 43.8242   6
   2   4 -18 164.335 66.7650   3
  -2  -4 -18 232.595 67.0190   3
  -2  -4 -18 144.356 48.4191   4
  -2   4  18 192.510 48.1046   5
  -2   4  16 992.067 123.523   5
  -2  -4 -16 988.679 135.033   4
   2   4 -16 1039.91 144.146   2
   2  -4  16 578.153 117.335   2
   2  -4  16 1216.67 145.887   6
  -2   4  16 424.552 96.5514   6
  -2  -4 -16 566.466 108.135   3
   2  -4  14 15959.1 1288.26   1
  -2   4  14 12571.9 1244.57   6
  -2   4  14 17671.5 1285.27   5
   2   4 -14 16266.6 1324.28   2
  -2  -4 -14 13241.6 1293.59   4
  -2  -4 -14 11138.4 1270.66   1
   2  -4  14 9741.43 1272.99   2
  -2   4  12 11833.7 1221.15   1
   2   4 -12 11425.6 1244.78   1
  -2  -4 -12 11654.0 1239.99   1
   2  -4  12 16824.6 1256.50   6
  -2   4  12 14329.8 1209.90   6
   2   4 -12 15346.5 1307.41   2
   2  -4  12 14026.0 1239.33   1
  -2  -4 -12 14763.8 1286.10   4
  -2  -4 -12 10982.8 1218.11   3
   2   4 -12 9664.36 1278.17   3
   2  -4  12 14145.4 1262.44   2
  -2   4  10 63556.5 7190.19   1
   2   4 -10 86366.5 7228.80   1
   2   4 -10 103596. 7204.10   1
   2  -4  10 48425.3 7192.03   1
  -2  -4 -10 97136.3 7198.69   1
  -2   4  10 89161.3 7209.56   1
   2  -4  10 91352.3 7220.11   6
  -2   4  10 56693.8 7215.26   5
  -2  -4 -10 89581.1 7212.61   5
  -2  -4 -10 91945.3 7272.91   4
  -2  -4 -10 83949.3 7195.72   3
   2   4 -10 58595.9 7258.72   3
   2  -4  10 83760.3 7243.65   2
  -2   4   8 1552.76 172.375   1
  -2   4   8 1421.10 156.786   6
   2  -4   8 1619.54 185.107   6
  -2   4   8 1214.97 193.413   5
  -2  -4  -8 1704.16 186.469   5
   2   4  -8 1441.90 230.852   2
  -2  -4  -8 1281.48 212.625   4
  -2  -4  -8 1579.29 167.634   3
   2   4  -8 1513.56 223.965   3
  -2  -4  -8 1144.66 184.297   1
  -2   4   8 1419.02 167.279   1
   2   4  -8 1508.46 193.318   1
   2   4  -8 1835.28 170.182   1
  -2   4   6 699.607 95.7264   1
   2   4  -6 895.014 100.713   1
   2  -4   6 910.398 110.638   1
  -2   4   6 1194.58 115.346   1
  -2  -4  -6 870.041 101.750   1
   2   4  -6 720.788 117.205   1
   2  -4   6 799.569 106.008   1
  -2   4   6 813.825 101.024   6
   2  -4   6 1008.06 123.810   6
  -2  -4  -6 955.806 129.720   5
   2  -4   6 911.001 139.533   2
   2   4  -6 953.184 174.860   2
  -2  -4  -6 474.116 129.184   4
   2   4  -6 838.734 88.8293   4
  -2   4   6 603.261 124.138   5
  -2  -4  -6 719.555 96.6307   3
   2   4  -6 1061.51 155.045   3
   2   4  -4 3741.52 451.133   1
  -2  -4  -4 3742.96 451.226   1
   2   4  -4 4635.62 439.655   1
   2  -4   4 5298.66 443.573   1
   2  -4   4 4135.74 443.239   1
  -2  -4  -4 5428.90 444.083   1
  -2   4   4 4994.79 440.370   1
   2  -4   4 4200.29 455.288   6
  -2   4   4 3828.74 440.627   6
  -2  -4  -4 4284.69 468.159   5
   2   4  -4 4717.99 514.262   2
  -2  -4  -4 3866.75 490.992   4
   2   4  -4 5120.11 471.422   3
   2  -4   4 3936.33 486.260   2
   2   4  -2 1136.56 148.946   1
  -2  -4  -2 1220.24 154.365   1
   2   4  -2 1580.86 146.914   1
   2  -4   2 1335.39 135.902   1
   2  -4   2 875.145 134.628   1
  -2  -4  -2 1351.08 142.672   1
  -2   4   2 1403.41 133.604   1
   2  -4   2 1032.24 145.903   6
  -2   4   2 1858.02 194.749   5
  -2  -4  -2 1169.68 166.012   5
  -2  -4  -2 1214.02 180.079   4
  -2   4   2 1604.58 170.034   4
   2   4  -2 1188.40 144.179   3
   2  -4   2 1304.94 186.745   2
   2   4   0 174182. 14566.5   1
   2  -4   0 143873. 14549.8   1
  -2  -4   0 182229. 14579.5   1
  -2   4   0 211894. 14618.7   5
  -2  -4   0 183465. 14594.9   5
   2   4   0 180931. 14602.2   2
  -2  -4   0 171219. 14596.5   4
   2   4   0 144626. 14548.6   3
   2   4   0 151018. 14544.2   3
   2  -4   0 180001. 14600.2   3
  -2   4   0 159606. 14579.7   4
  -2   4   0 151613. 14541.8   1
  -2  -4   0 169227. 14554.9   1
  -2   4  -2 1201.17 124.442   1
  -2   4  -2 1050.99 125.628   1
   2   4   2 832.404 144.538   1
   2  -4  -2 1316.76 134.243   1
   2   4   2 1158.25 143.716   1
  -2  -4   2 1126.65 131.460   1
   2   4   2 1236.59 162.818   6
   2  -4  -2 845.129 135.262   6
  -2   4  -2 1664.68 170.616   5
  -2  -4   2 1650.55 172.050   5
   2   4   2 1237.99 160.215   2
  -2  -4   2 1452.03 159.101   4
   2   4   2 1105.64 133.282   3
  -2   4  -2 1235.43 148.397   4
   2  -4  -2 1480.16 174.561   3
   2   4   2 1104.02 121.290   3
   2  -4  -2 1887.17 208.271   2
  -2   4  -4 4524.23 447.324   1
  -2  -4   4 4775.95 466.924   1
  -2   4  -4 4610.03 443.655   1
   2  -4  -4 5339.17 436.723   1
   2  -4  -4 4163.19 437.097   1
   2   4   4 4046.91 451.662   1
  -2  -4   4 4652.54 475.883   6
   2   4   4 4885.02 477.659   6
  -2   4  -4 3925.00 455.192   5
  -2  -4   4 4683.69 471.164   5
   2   4   4 4308.42 465.526   2
  -2  -4   4 4936.76 454.425   4
  -2   4  -4 4784.46 456.038   4
   2   4   4 4076.79 446.037   3
   2  -4  -4 4869.53 486.123   3
   2  -4  -4 5210.92 504.022   2
   2  -4  -6 796.077 95.1603   1
  -2  -4   6 1046.39 123.148   1
   2  -4  -6 807.127 97.9975   1
   2   4   6 602.516 100.495   1
  -2   4  -6 947.531 114.396   1
  -2   4  -6 868.825 103.947   1
   2   4   6 673.819 99.3513   1
  -2  -4   6 1126.27 112.288   1
  -2  -4   6 917.554 124.246   6
   2   4   6 939.984 123.075   6
  -2   4  -6 652.957 83.9262   5
   2  -4  -6 786.944 133.290   2
   2   4   6 973.455 119.769   2
  -2  -4   6 852.837 94.0743   4
  -2   4  -6 924.844 107.380   4
   2   4   6 683.234 96.0192   3
   2  -4  -6 566.150 116.838   3
  -2   4  -6 718.699 106.706   3
   2  -4  -8 1425.53 161.645   1
   2  -4  -8 1531.92 175.266   1
  -2  -4   8 1273.72 180.876   1
  -2   4  -8 1246.81 160.711   1
  -2  -4   8 1492.14 172.926   1
   2   4   8 1302.18 163.675   1
   2   4   8 1505.01 179.887   6
  -2  -4   8 1830.87 196.927   6
  -2   4  -8 1465.54 143.102   5
  -2   4  -8 2172.11 159.647   5
  -2  -4   8 1612.94 185.575   5
   2   4   8 1405.18 172.580   2
  -2   4  -8 1455.81 168.329   4
   2  -4  -8 1318.58 187.779   3
   2  -4  -8 1827.16 203.655   2
  -2   4  -8 1172.37 164.859   3
  -2   4 -10 63295.2 7208.35   1
   2  -4 -10 83362.8 7186.76   1
  -2  -4  10 77837.5 7184.65   1
   2  -4 -10 66971.5 7200.73   1
   2   4  10 78626.5 7194.56   1
  -2  -4  10 82362.5 7223.20   1
   2   4  10 74656.0 7192.73   6
  -2  -4  10 78813.4 7207.90   6
  -2  -4  10 76460.5 7199.35   5
  -2   4 -10 82115.9 7183.83   4
   2  -4 -10 83838.8 7223.72   3
  -2   4 -10 75779.8 7186.07   3
  -2  -4  12 14061.8 1235.82   1
  -2   4 -12 12686.1 1224.89   1
   2  -4 -12 15278.1 1222.66   1
   2   4  12 12065.3 1191.12   1
  -2  -4  12 11985.1 1200.11   6
  -2  -4  12 11905.4 1192.65   5
   2  -4 -12 14587.2 1236.03   4
  -2   4 -12 11780.9 1174.23   4
  -2   4 -12 11686.3 1179.34   3
   2  -4 -12 12438.2 1216.52   3
   2   4  12 12150.5 1165.97   2
   2  -4 -12 17530.8 1203.24   2
  -2  -4  14 12701.4 1278.97   1
   2   4  14 9593.12 1230.28   1
   2   4  14 13368.1 1223.65   6
  -2  -4  14 14941.4 1246.56   6
  -2  -4  14 12789.8 1236.61   5
   2  -4 -14 14151.4 1284.51   4
  -2   4 -14 13235.9 1225.73   3
   2  -4 -14 12832.6 1256.22   3
   2  -4 -14 14743.5 1222.33   2
  -2   4 -16 663.732 86.2803   4
   2  -4 -16 819.872 137.557   4
  -2  -4  16 740.221 107.621   6
   2   4  16 733.282 91.9455   6
  -2   4 -16 699.762 98.8208   3
   2   4  16 791.436 100.024   5
  -2  -4  18 184.353 47.4979   5
   2   4  18 244.658 42.8227   6
   2   4  18 199.556 41.8315   5
   2  -4 -18 177.171 64.5790   4
  -2   4 -18 205.901 41.1247   4
   2  -4 -18 131.868 51.0979   3
  -2   4 -18 161.504 46.7881   3
   2  -4 -20 17105.1 1690.93   4
  -2  -4  20 17840.5 1666.10   6
   2   4  20 16533.1 1643.32   6
  -2   4 -20 20219.1 1679.86   3
   2  -4 -20 17277.5 1689.51   3
   2   4  20 18797.5 1646.41   5
  -2  -4  20 17544.2 1664.58   5
   2  -4 -22 15654.4 1443.83   4
  -2  -4  22 13826.5 1417.58   6
   2   4  22 16142.6 1406.23   6
   2  -4 -22 15180.0 1450.66   3
  -2  -4  22 12233.8 1413.41   5
   2   4  22 17092.7 1407.22   5
   2  -4 -24 6922.33 577.742   4
  -2  -4  24 5273.78 550.714   6
   2  -4 -24 6435.58 595.806   3
  -2   4 -24 5577.17 577.600   3
  -2  -4  24 5256.45 552.126   5
   2   4  24 5192.74 537.398   5
  -2  -4  26 190.880 50.3916   5
  -2  -4  26 283.572 55.0533   6
   2   4  26 122.956 42.3091   6
   2  -4 -26 236.837 64.9417   3
  -2   4 -26 137.174 51.6338   3
   2   4  28 450.177 64.1697   5
   2   4  28 347.832 66.4650   6
   2   5 -25 38.3893 29.6544   3
   2   5 -25 25.3079 18.2206   2
  -2  -5 -23 320.983 59.8596   4
  -2   5  23 296.986 50.6862   5
   2   5 -23 403.460 62.4343   2
   2  -5  23 316.431 67.3116   6
   2   5 -23 244.449 64.2735   3
   2   5 -21 97.2162 44.0118   3
  -2  -5 -21 34.5572 30.7688   4
  -2   5  21 178.958 36.5622   5
   2   5 -21 121.372 35.0548   2
  -2  -5 -19 234.560 55.1821   4
  -2   5  19 216.290 43.8882   5
   2  -5  19 126.288 47.7409   6
   2   5 -19 164.657 60.3551   3
  -2   5  17 57.8203 26.2533   5
  -2  -5 -17 74.8902 41.9585   4
   2   5 -17 93.8136 35.8246   2
   2  -5  17 157.821 43.5443   6
   2   5 -17 61.2069 36.3362   3
  -2  -5 -17 50.7210 26.0706   3
  -2   5  15 54.5493 25.6557   5
  -2  -5 -15 136.034 47.1665   4
   2   5 -15 63.8249 37.1549   2
   2  -5  15 16.2373 32.0529   2
   2  -5  15 36.2945 21.6724   6
  -2  -5 -15 61.7683 25.9994   3
   2   5 -15-22.8449 20.5258   3
  -2   5  13 1713.78 156.176   6
   2  -5  13 1659.56 180.652   6
  -2   5  13 1180.09 171.941   5
   2   5 -13 1618.42 206.715   2
  -2  -5 -13 1693.15 211.223   4
  -2  -5 -13 1331.50 162.864   3
   2  -5  13 1137.92 184.035   2
   2   5 -13 746.651 181.868   3
   2  -5  11 264.694 46.1760   1
  -2  -5 -11 358.474 60.0336   1
  -2   5  11 239.997 45.5715   1
  -2   5  11 248.989 37.4893   6
   2   5 -11 309.580 84.4581   2
   2  -5  11 142.426 55.5705   2
  -2   5  11 143.488 47.4088   5
  -2  -5 -11 135.013 41.6018   3
   2   5 -11 247.386 76.3131   3
  -2   5   9 161.961 33.9505   1
   2   5  -9 88.6743 33.7849   1
  -2  -5  -9 71.4153 27.9285   1
   2  -5   9 46.3162 20.3158   1
   2  -5   9 149.692 38.7942   6
  -2   5   9 137.590 27.6597   6
   2  -5   9 115.019 51.2828   2
   2   5  -9 72.0981 48.0697   2
  -2   5   9 159.408 46.1234   5
  -2  -5  -9 116.052 51.7239   4
  -2  -5  -9 116.168 32.1809   3
   2   5  -9 170.529 55.8428   3
   2  -5   7 239.604 50.5971   6
  -2  -5  -7 179.984 46.1846   5
  -2   5   7 186.737 36.9429   6
  -2  -5  -7 237.768 66.1563   4
  -2   5   7 184.775 50.5663   5
  -2   5   7 243.602 32.2977   1
   2   5  -7 231.516 51.9011   1
  -2  -5  -7 166.364 40.1104   1
  -2   5   7 136.810 27.5188   1
   2   5  -7 187.625 54.7562   3
   2   5  -5 1019.91 128.629   1
  -2  -5  -5 885.443 122.783   1
   2  -5   5 1235.39 122.270   1
   2  -5   5 1113.74 115.907   1
   2  -5   5 867.372 132.063   6
  -2  -5  -5 1298.12 147.472   5
  -2  -5  -5 1135.87 159.446   4
   2   5  -5 1084.75 137.029   3
   2  -5   5 1197.22 174.615   2
   2   5  -3 2354.14 142.115   1
   2  -5   3 2005.54 132.550   1
  -2  -5  -3 1894.21 153.847   1
  -2  -5  -3 1963.35 139.388   1
   2  -5   3 1865.81 169.295   6
  -2   5   3 2589.06 201.630   5
  -2  -5  -3 2204.02 183.480   5
   2   5  -3 1708.50 199.517   2
  -2  -5  -3 2107.27 199.207   4
   2   5  -3 2095.20 156.645   3
  -2   5   3 2207.43 182.382   4
   2  -5   3 2332.02 240.018   2
  -2  -5  -1 52.3454 14.9692   1
  -2  -5  -1 60.0538 20.5167   1
   2  -5   1 36.9265 20.0865   6
  -2  -5  -1 35.6815 23.5079   5
   2   5  -1 29.1619 25.7202   2
   2  -5   1 71.6510 51.1771   2
  -2   5   1 25.1912 29.3173   5
  -2  -5  -1 25.9899 25.6302   4
  -2   5   1 64.5395 26.8099   4
   2   5  -1 6.60340 12.1266   1
   2   5   1 28.2330 16.1416   1
   2   5   1 12.4086 16.4756   1
  -2  -5   1 38.6522 19.6670   1
  -2  -5   1 40.3675 13.9216   1
   2  -5  -1 17.3008 17.1036   6
  -2  -5   1 36.7663 26.3369   5
   2   5   1 12.4130 15.5665   2
   2  -5  -1 24.9174 43.5647   2
  -2   5  -1 35.4869 23.2430   5
  -2  -5   1 66.8711 30.8729   4
  -2   5  -1 10.2031 15.6675   4
   2  -5  -1 41.1478 26.9010   3
   2   5   1 33.5637 12.4556   3
  -2  -5   3 2172.99 215.362   1
   2   5   3 1784.56 206.649   1
  -2   5  -3 2042.91 194.741   1
   2   5   3 1780.56 203.715   1
  -2   5  -3 2013.77 200.466   1
  -2  -5   3 2371.07 205.261   1
  -2  -5   3 2246.71 236.326   6
   2   5   3 2092.11 233.724   6
  -2   5  -3 2663.10 243.152   5
   2   5   3 1906.20 225.262   2
  -2   5  -3 1885.82 220.204   4
  -2  -5   3 2005.02 224.284   4
   2  -5  -3 2183.53 242.066   3
   2  -5  -3 1500.38 256.278   2
   2   5   3 1916.02 200.944   3
  -2   5  -5 392.850 108.728   1
  -2  -5   5 1446.56 152.831   6
   2   5   5 1019.05 135.337   6
  -2  -5   5 1200.07 142.880   5
  -2   5  -5 824.293 121.727   5
   2   5   5 705.772 122.078   2
  -2  -5   5 981.328 118.694   4
  -2   5  -5 1050.80 124.516   4
   2  -5  -5 1415.52 187.071   2
  -2   5  -5 1075.79 128.119   3
   2   5   5 936.834 109.506   3
  -2   5  -5 1134.98 110.239   1
   2   5   5 1056.97 113.348   1
   2  -5  -7 165.193 25.6719   1
   2   5   7 191.718 36.7717   1
   2  -5  -7 63.8876 28.6757   1
  -2  -5   7 178.086 42.6340   5
   2  -5  -7 330.528 77.2580   2
   2   5   7 214.689 49.4168   2
  -2   5  -7 118.945 34.3833   5
  -2   5  -7 191.404 37.6739   4
  -2   5  -7 197.898 52.6904   1
  -2  -5   7 181.442 45.1159   1
   2   5   9 77.7178 26.1492   1
  -2  -5   9 62.0337 27.9073   6
  -2  -5   9 172.706 40.8907   5
   2   5   9 112.379 31.7864   6
  -2  -5   9 27.0175 32.3746   1
  -2   5  -9 98.2424 43.2991   1
   2   5   9 122.939 35.3507   2
   2  -5  -9 167.951 52.3182   2
  -2   5  -9 113.192 26.8973   4
  -2   5  -9 52.9230 22.6043   3
   2   5  11 157.433 43.3363   1
   2  -5 -11 168.608 46.0314   1
  -2  -5  11 316.631 58.9691   6
   2   5  11 252.160 47.0794   6
  -2  -5  11 274.862 54.7152   5
  -2   5 -11 254.715 62.1226   1
  -2  -5  11 274.454 66.4029   1
   2   5  11 222.995 41.3974   2
   2  -5 -11 247.508 58.9285   2
  -2   5 -11 291.091 44.7498   4
   2  -5 -11 222.536 56.3985   3
  -2   5 -11 161.637 39.1427   3
   2  -5 -13 1796.21 172.156   1
  -2  -5  13 1415.93 168.161   5
   2   5  13 1457.43 153.540   6
  -2  -5  13 1775.50 173.756   6
  -2   5 -13 1208.15 143.028   4
   2  -5 -13 1279.56 168.975   3
  -2   5 -13 1098.67 144.996   3
   2  -5 -13 1337.48 158.108   2
  -2  -5  15 85.8539 32.9196   5
   2   5  15 72.8512 22.3434   6
  -2  -5  15 42.8323 23.5685   6
   2   5  15 60.8993 23.6878   5
  -2   5 -15 65.2268 19.8976   4
  -2   5 -15 62.8293 21.8395   3
   2  -5 -15 13.1432 26.2532   3
   2   5  17 113.336 28.4475   5
   2  -5 -17 91.1575 45.4891   4
  -2  -5  17 109.872 35.2118   5
  -2  -5  17 53.3491 27.1784   6
   2   5  17 46.6374 18.8653   6
   2  -5 -17 68.0784 32.1427   3
  -2   5 -17 69.5762 23.3633   3
   2   5  19 205.685 39.3004   5
   2  -5 -19 123.532 55.6851   4
  -2  -5  19 233.171 48.9276   6
   2   5  19 144.679 31.4192   6
   2  -5 -19 209.088 54.0219   3
  -2   5 -19 154.272 39.6586   3
   2   5  21 146.800 30.5495   5
   2  -5 -21 97.2007 45.6450   4
  -2  -5  21 116.592 37.8291   5
   2   5  21 63.6877 21.0543   6
  -2   5 -21 88.3019 34.6233   3
   2  -5 -21 130.824 46.6543   3
   2   5  23 310.232 49.4540   5
   2  -5 -23 454.662 79.8302   4
  -2  -5  23 210.709 57.4066   5
  -2  -5  23 247.872 52.9054   6
   2   5  23 263.882 47.1219   6
   2  -5 -23 296.022 67.2533   3
  -2   5 -23 282.985 62.5633   3
  -2  -5  25 29.3738 19.2781   6
   2   5  25 41.9749 19.4758   6
   2   5  25 20.5963 12.2606   5
   2   6 -22 7355.24 710.398   2
   2   6 -22 7062.76 732.445   3
   2  -6  22 8011.38 729.237   6
  -2   6  20 9237.96 852.588   5
  -2  -6 -20 9379.19 874.843   4
   2   6 -20 8282.89 856.412   2
   2   6 -20 7684.57 876.339   3
   2  -6  20 10866.9 878.456   6
   2   6 -18 75.6946 30.3112   2
   2  -6  18 42.9664 21.6312   6
   2   6 -18 16.9963 15.7701   3
  -2  -6 -18 39.0569 30.5255   4
  -2   6  18 72.4860 23.9142   5
   2   6 -16 90.7984 39.2658   2
   2  -6  16 162.429 41.2546   6
   2   6 -16 75.1589 38.4282   3
  -2  -6 -16 218.372 55.1056   4
  -2   6  16 99.9613 31.8297   5
   2  -6  14 7369.50 666.144   6
  -2   6  14 6565.34 663.342   5
  -2  -6 -14 5765.31 681.459   4
   2   6 -14 9747.05 714.855   2
   2   6 -14 3170.59 662.588   3
   2  -6  14 9593.97 708.696   2
  -2   6  12 3658.51 483.063   5
  -2  -6 -12 4412.48 514.605   4
   2   6 -12 4890.71 527.584   3
  -2   6  10 27405.9 3102.41   5
   2   6 -10 36255.9 3163.20   2
  -2  -6 -10 33889.7 3135.76   4
   2   6 -10 39464.1 3143.49   3
   2  -6  10 40597.7 3160.66   2
   2  -6   8 218.979 50.5954   6
  -2  -6  -8 304.873 56.1734   5
  -2   6   8 300.722 46.1976   6
   2   6  -8 204.059 72.7625   2
   2  -6   8 290.111 76.3439   2
  -2  -6  -8 276.627 75.0492   4
  -2   6   8 357.798 64.5903   5
   2   6  -8 359.050 68.0959   3
   2  -6   8 303.918 36.7505   1
  -2  -6  -8 149.429 37.8819   1
   2  -6   6 549.482 82.6267   6
  -2   6   6 599.901 76.3501   6
  -2  -6  -6 555.576 81.1284   5
   2  -6   6 620.092 120.595   2
   2   6  -6 521.398 108.163   2
   2   6  -6 654.470 90.4261   3
  -2   6   6 684.194 88.0509   4
  -2  -6  -6 256.852 60.8241   1
   2   6  -6 524.151 68.7435   1
   2   6  -4 3975.80 454.157   1
   2  -6   4 5075.80 479.859   6
  -2   6   4 4380.33 466.895   6
  -2  -6  -4 5822.37 487.794   5
  -2   6   4 7322.15 511.311   5
   2   6  -4 5683.56 519.850   2
  -2  -6  -4 4000.45 482.574   4
   2   6  -4 4481.66 466.606   3
  -2   6   4 5360.53 481.044   4
   2  -6   4 4452.88 535.030   2
   2  -6   2 1053.49 127.981   6
  -2   6   2 1281.30 146.182   5
   2   6  -2 1034.66 141.804   2
   2  -6   2 979.702 177.258   2
  -2  -6  -2 996.357 135.807   4
   2   6  -2 978.130 114.214   3
  -2   6   2 1208.64 133.837   4
  -2  -6  -2 1127.54 99.7030   1
   2   6  -2 625.359 101.889   1
  -2  -6   0 67347.9 2263.95   5
  -2  -6   0 58881.8 2274.41   4
   2   6   0 57545.5 2191.96   3
  -2  -6   0 68349.7 2180.14   1
   2   6   2 864.093 108.532   3
  -2   6  -2 1469.17 152.105   5
  -2  -6   2 1190.64 135.718   5
   2   6   2 1121.39 136.022   2
  -2  -6   2 1239.05 136.910   4
  -2   6  -2 985.172 124.852   4
  -2  -6   2 930.390 115.633   1
  -2  -6   4 3932.58 407.254   1
   2   6   4 2118.60 392.614   1
   2   6   4 4706.68 425.323   6
  -2   6  -4 4871.19 434.014   5
  -2  -6   4 5083.49 427.958   5
   2   6   4 4288.25 419.663   2
  -2   6  -4 3732.99 407.503   4
   2  -6  -4 5646.83 445.039   3
   2  -6  -4 5887.34 515.283   2
  -2   6  -4 4472.82 416.493   3
   2   6   6 692.830 95.5459   1
  -2  -6   6 236.612 75.5773   1
  -2  -6   6 640.003 94.0951   6
   2   6   6 485.951 79.5088   6
  -2  -6   6 754.539 93.0912   5
   2  -6  -6 513.888 112.065   2
   2   6   6 540.277 83.3813   2
  -2   6  -6 490.729 72.4553   4
   2  -6  -6 588.042 92.0222   3
  -2   6  -6 511.732 74.8102   3
  -2   6  -8 163.600 32.0660   1
   2   6   8 221.910 47.3412   6
  -2  -6   8 314.950 62.6064   6
   2  -6  -8 138.537 60.8065   2
   2   6   8 219.127 47.9408   2
  -2   6  -8 311.656 48.7152   4
   2  -6  -8 267.840 58.2414   3
  -2   6  -8 256.756 44.3640   3
   2   6  10 35596.7 3380.74   6
  -2  -6  10 41689.5 3403.25   6
  -2   6 -10 35561.9 3375.94   4
   2  -6 -10 37054.9 3399.54   3
  -2   6 -10 32485.1 3373.96   3
   2  -6 -10 44342.9 3419.30   2
  -2  -6  10 42322.1 3399.38   5
  -2  -6  12 6380.95 595.674   5
   2   6  12 6086.76 580.471   6
  -2  -6  12 6907.65 600.357   6
   2  -6 -12 6309.54 600.182   3
  -2   6 -12 5483.22 574.124   3
   2   6  14 7361.36 682.383   5
  -2  -6  14 8235.54 701.092   5
   2   6  14 6757.84 676.204   6
  -2  -6  14 7660.16 695.162   6
   2  -6 -14 6362.83 691.865   3
   2   6  16 195.589 37.7121   5
  -2  -6  16 168.668 43.3350   5
   2  -6 -16 163.423 45.5819   3
  -2  -6  16 171.576 40.6691   6
   2   6  18 83.4260 22.7055   5
  -2  -6  18 33.0072 21.7876   5
   2   6  18 25.1837 14.3920   6
  -2  -6  18 46.1628 23.0876   6
  -2   6 -18 13.9319 12.7192   3
   2  -6 -18 33.1773 21.8966   3
   2   6  20 11607.1 855.870   5
  -2  -6  20 10854.1 878.146   5
   2  -6 -20 8259.03 866.878   3
  -2   6 -20 8397.38 857.044   3
  -2  -6  20 8533.40 858.150   6
   2   6  20 8036.20 840.152   6
   2   6  22 7531.91 721.538   6
   2  -6 -22 8382.02 754.125   3
   2   7 -19 349.646 71.6182   3
  -2  -7 -17-12.3442 15.2306   4
  -2   7  17 7.37111 9.09576   5
   2  -7  17-8.44837 14.7416   6
   2   7 -17-15.0131 0.17624   3
  -2  -7 -15 39.6632 27.2912   4
   2   7 -15 163.068 45.2460   2
   2  -7  15 114.157 30.6576   6
   2   7 -15 16.4344 22.1532   3
  -2  -7 -13 135.823 50.4172   4
  -2   7  13 191.160 46.3992   5
   2   7 -13 511.867 92.4796   2
   2  -7  13 393.259 56.8572   6
   2   7 -13 101.906 48.2976   3
   2   7 -11 391.028 88.2878   2
   2  -7  11 413.536 59.3446   6
   2   7  -9 157.052 61.6326   2
  -2   7   9 219.923 44.7186   4
   2  -7   9 194.706 44.2741   6
  -2  -7  -9 167.432 49.9683   4
  -2   7   9 236.716 51.8510   5
   2   7  -7 169.964 64.5839   2
   2  -7   7 290.834 77.3032   2
  -2   7   7 248.576 46.7084   4
   2  -7   7 253.599 51.0684   6
  -2  -7  -7 154.761 46.0226   4
  -2   7   7 180.620 46.8667   5
  -2  -7  -5 573.598 86.2869   5
   2   7  -5 665.418 119.542   2
  -2  -7  -5 635.521 98.6538   4
  -2   7   5 652.711 89.7916   4
   2  -7   5 728.224 94.0061   6
  -2   7   3 968.931 119.542   5
  -2  -7  -3 592.706 89.4426   5
   2  -7   3 592.034 139.068   2
  -2  -7  -3 649.920 99.4516   4
  -2   7   3 785.756 96.1330   4
  -2   7   3 628.577 89.1907   6
  -2  -7  -1 20.8315 20.4869   4
   2   7  -1 35.4564 23.2039   2
  -2   7   1 51.0663 22.4288   4
  -2  -7  -1 8.58363 10.9101   5
   2   7   1 28.8126 19.2809   6
  -2  -7   1 84.9079 26.0607   5
   2  -7  -1 53.2206 46.6519   2
   2   7   1 20.0701 18.0917   2
  -2   7  -1 54.1589 31.5816   5
  -2  -7   1 28.9370 21.1092   4
  -2   7  -1 48.5674 22.7906   4
  -2   7  -1 58.6306 21.1632   3
   2   7   3 521.770 83.2197   2
  -2  -7   3 691.517 85.7587   5
   2   7   3 498.454 79.4945   6
  -2   7  -3 521.552 77.9400   3
   2   7   5 608.611 82.2830   6
  -2  -7   5 665.702 85.9368   5
   2   7   5 578.019 86.2287   2
  -2   7  -5 508.547 75.2045   4
   2  -7  -5 628.862 92.6687   3
  -2   7  -5 582.713 78.9361   3
  -2  -7   7 246.977 51.0791   6
  -2   7  -7 246.252 42.6916   4
  -2   7  -7 191.804 37.0421   3
   2   7   7 148.573 36.8832   6
  -2  -7   7 257.508 46.3331   5
  -2  -7   9 172.180 41.8607   6
   2  -7  -9 235.767 46.6749   3
  -2   7  -9 224.274 36.4146   3
  -2  -7   9 124.720 37.6373   5
   2   7   9 149.360 33.6976   6
   2  -7 -11 274.479 55.0802   3
  -2   7 -11 350.167 49.6440   3
  -2  -7  11 297.103 56.8237   6
  -2  -7  13 280.505 51.5457   6
   2   7  13 236.440 42.3922   5
  -2  -7  13 351.827 57.3662   5
   2   7  13 221.320 39.8345   6
   2  -7 -13 340.398 56.4981   3
  -2   7 -13 243.404 41.0975   3
  -2  -7  15 137.898 32.1943   6
   2   7  15 98.6940 25.0123   5
   2   7  15 70.7316 21.9858   6
  -2  -7  15 117.937 32.1103   5
   2  -7 -15 92.8375 30.4655   3
  -2   7 -15 96.6031 23.1465   3
   2   7  17 4.56820 6.93274   6
  -2  -7  17 8.40157 7.35777   6
   2  -7 -17-9.30269 14.0713   3
  -2   7 -17 17.6759 11.5117   3
   2   7  17 5.93429 8.99002   5
   2  -7 -19 367.312 63.2199   3
   2   7  19 365.266 49.0417   6
  -2  -8 -12 1821.81 203.197   4
  -2   8  12 1646.01 188.291   5
   2   8 -10 11581.0 1046.58   2
  -2   8  10 13340.5 988.442   4
   2  -8  10 12380.0 984.078   6
  -2  -8 -10 11734.1 999.181   4
   2   8  -8 42.3361 37.4062   2
  -2   8   8 77.4167 25.0622   4
   2  -8   8 66.0162 24.6012   6
  -2   8   8 42.0752 23.2463   5
  -2  -8  -8 73.7413 32.3828   4
   2   8  -6 395.215 79.8738   2
  -2   8   6 253.772 45.8858   4
   2  -8   6 170.079 41.1837   6
  -2  -8  -6 245.012 54.9857   4
  -2   8   6 276.938 58.5149   5
  -2  -8  -4 1430.14 175.937   4
  -2   8   4 1652.48 172.634   4
   2   8  -4 1791.37 202.807   2
  -2   8   4 1263.43 183.021   5
   2   8  -2 353.956 73.2244   2
  -2  -8  -2 451.640 65.2432   5
   2   8  -2 501.488 73.6465   6
  -2   8   2 461.915 68.9780   3
  -2  -8   0 17349.4 1680.58   5
   2   8   0 17111.2 1691.10   2
  -2   8   0 18355.0 1684.80   4
   2   8   0 17889.9 1686.39   6
  -2   8   0 20739.6 1688.44   3
   2   8   2 407.872 64.6760   2
  -2   8  -2 427.288 60.1515   3
  -2   8  -2 359.318 57.6033   4
   2   8   2 341.922 57.5907   6
  -2  -8   2 385.709 58.7762   5
  -2  -8   4 1737.24 165.571   5
  -2   8  -4 1391.65 153.512   3
   2   8   4 1268.39 155.028   6
   2   8   6 169.247 36.1427   6
  -2  -8   6 240.626 43.5724   5
  -2   8  -6 216.561 36.5371   3
   2   8   8 55.9661 17.7946   6
  -2   8  -8 45.9762 17.5683   3
   2  -8 -10 11611.4 1121.98   3
  -2   8 -10 12335.6 1109.09   3
  -2  -8  10 12900.7 1124.34   5
  -2  -8  10 14907.4 1131.41   6
   2   8  10 10303.0 1106.23   6
   2   8  12 2092.26 211.486   6
   2  -8 -12 2072.86 224.138   3
  -2   8 -12 2191.42 213.201   3
   2  -8 -14 2779.99 283.221   3
  -2   9   3 373.105 57.7316   4
   2   9  -1 8.69916 15.1985   2
  -2   9  -1 28.9307 25.3741   2
  -3   0   0 12.2009 18.4450   5
   3   0   0 7.97411 15.5661   6
  -3   0   0 17.5349 21.6413   1
   3   0   0 34.4088 33.5660   1
  -3   0   0-19.4236 23.9707   1
   3   0   0 15.5976 23.5754   2
  -3   0   0-13.0086 22.7045   4
   3   0   0 12.0723 18.2508   3
   3   0   0-19.6313 24.2270   1
   3   0   2-19.5005 29.4662   1
   3   0   2 8.00392 12.0955   6
   3   0  -2 7.26626 10.9810   6
   3   0  -2-8.94533 11.0378   6
  -3   0  -2-10.1860 17.7733   5
  -3   0   2-14.7157 25.6763   5
   3   0  -2-20.2188 17.6396   1
  -3   0  -2 19.8331 24.4696   1
   3   0  -2 17.8746 22.0534   1
  -3   0   2-19.6334 17.1289   1
  -3   0   2-17.1072 0.18435   1
   3   0   2-16.7865 0.18435   1
  -3   0  -2 16.8444 14.6960   1
   3   0   2-13.4369 23.4452   2
   3   0  -2 16.4945 28.7798   2
  -3   0   2-13.4416 20.3113   4
  -3   0  -2 12.4167 18.7628   4
   3   0   2-10.3703 12.7956   3
   3   0  -2 14.4310 17.8051   3
   3   0   4 39.5472 34.5010   1
   3   0  -4 15.8475 19.5527   1
   3   0  -4-5.81492 8.78858   6
  -3   0   4-15.7613 19.4464   5
  -3   0  -4-9.15310 13.8319   5
   3   0  -4 17.7336 21.8796   6
   3   0   4-17.2241 21.2510   1
  -3   0   4-17.3447 21.3998   1
  -3   0  -4 15.7002 19.3710   1
   3   0  -4-21.6136 26.6663   1
  -3   0  -4 21.0384 25.9567   1
   3   0  -4-16.9708 33.1058   2
   3   0   4-12.2426 26.1620   2
  -3   0   4-13.3879 16.5183   4
  -3   0  -4 8.88093 13.4207   3
   3   0  -4-16.9570 29.5867   3
   3   0  -6 34.1607 29.8022   1
   3   0   6-18.9625 28.6536   1
   3   0   6-17.3450 15.1333   1
  -3   0  -6-15.3212 18.9037   1
  -3   0   6-17.7981 21.9595   1
   3   0  -6-21.3922 26.3934   1
  -3   0   6 20.9034 31.5862   1
   3   0   6-9.32091 16.2644   6
  -3   0   6-7.82894 11.8318   6
  -3   0  -6 7.94043 9.79904   5
   3   0  -6-17.8971 22.0816   2
  -3   0   6 33.1129 25.0181   5
  -3   0  -6-12.3208 21.4982   4
  -3   0   6 12.1131 18.3046   4
  -3   0  -6-8.06002 9.94655   3
   3   0  -6-19.8926 24.5434   3
   3   0  -8-13.4254 16.5637   1
  -3   0  -8 20.7566 25.6084   1
   3   0   8 18.8895 28.5425   1
  -3   0  -8 13.6320 16.8186   1
   3   0  -8-20.3638 25.1239   1
  -3   0   8-20.0144 17.4605   1
   3   0   8 11.0913 19.3520   6
   3   0  -8 5.80440 13.3976   6
  -3   0  -8-6.95768 12.1399   5
   3   0  -8 18.4120 27.8210   2
   3   0   8 11.0883 25.5932   2
  -3   0   8-16.7777 14.6370   5
  -3   0  -8-12.0105 18.1483   4
  -3   0   8-11.2383 16.9815   4
  -3   0  -8 8.31488 14.5079   3
   3   0  -8-22.3587 27.5850   3
  -3   0 -10 20.0519 17.4941   1
  -3   0 -10-13.5239 11.7997   1
  -3   0  10-18.6333 22.9894   1
   3   0 -10-18.5947 16.2229   1
   3   0  10 15.1683 18.7148   1
  -3   0  10 7.32152 12.7758   6
   3   0  10-12.9313 15.9550   6
  -3   0 -10 6.83259 11.9229   5
   3   0  10-10.7969 13.3219   2
   3   0 -10 19.2873 29.1442   2
  -3   0  10-17.2459 21.2779   5
  -3   0  10 10.6855 16.1471   4
  -3   0 -10 12.1829 21.2573   4
  -3   0 -10 10.6901 18.6529   3
   3   0  12 15.7051 19.3843   1
   3   0 -12 11.7662 14.5276   1
  -3   0 -12-19.7691 29.8770   1
  -3   0  12-15.2391 18.8097   1
   3   0  12-14.5143 17.9159   6
  -3   0  12-7.86186 9.71613   6
   3   0 -12 19.0988 23.5698   2
   3   0  12-10.4819 12.9444   2
  -3   0  12 18.0289 27.2480   1
   3   0  12-14.9051 18.3978   1
   3   0 -12-18.3152 22.6034   1
  -3   0 -12-13.4758 20.3701   1
  -3   0  12-17.6237 15.3852   5
  -3   0 -12-12.9632 16.0033   4
  -3   0  12-10.5648 20.6167   4
  -3   0 -12 16.5744 25.0506   3
  -3   0  14 8.93674 11.0284   6
   3   0  14 15.6688 19.3329   6
   3   0 -14 19.0078 33.1652   2
   3   0  14 10.0439 17.5260   2
  -3   0  14 17.4159 21.4881   1
   3   0  14-15.3678 0.24667   1
   3   0 -14-19.4500 23.9976   1
  -3   0 -14-14.0590 12.2674   1
   3   0  14-6.84161 10.3408   5
  -3   0  14-17.7077 0.24667   5
  -3   0 -14-22.8514 28.1938   3
   3   0 -14 30.8628 38.0776   3
   3   0  14 16.0995 28.0910   1
   3   0 -14-12.3040 15.1819   1
  -3   0 -14-20.7917 25.6528   1
  -3   0  14-16.4927 20.3493   1
  -3   0 -16-22.4936 19.6282   1
   3   0 -16-13.2541 16.3582   1
  -3   0  16-18.6640 23.0309   1
   3   0  16 15.5195 27.0816   1
  -3   0  16-10.5149 9.18399   6
   3   0  16 15.1247 22.8580   6
   3   0  16-9.78627 17.0807   2
  -3   0  16 17.4311 15.2132   1
   3   0 -16-21.0645 25.9919   1
  -3   0 -16-14.6055 18.0250   1
   3   0  16-16.5494 20.4226   1
  -3   0  16-16.9593 29.5935   5
   3   0  16 7.68715 11.6240   5
  -3   0 -16-14.7167 12.8464   4
  -3   0  16 11.6493 17.6080   4
  -3   0 -16-28.0122 34.5627   3
   3   0 -16-33.4195 58.3113   3
   3   0 -18-14.5488 17.9586   1
   3   0  18-15.7385 13.7421   1
  -3   0  18-20.9930 25.9063   1
  -3   0  18-12.2672 15.1455   6
   3   0  18-13.0780 16.1451   6
   3   0 -18-16.2711 28.3952   2
   3   0  18 28.3724 21.8365   2
  -3   0  18 18.7374 16.3564   1
  -3   0 -18-16.6482 20.5476   1
  -3   0  18-15.4977 13.5322   5
   3   0  18-8.87401 10.9633   5
  -3   0 -18-15.7783 19.4749   4
  -3   0  18-12.3641 10.8016   4
  -3   0 -18 28.3800 24.7650   3
   3   0 -18 34.0807 29.7371   3
  -3   0 -20-27.4544 0.93456   1
   3   0 -20-16.7583 14.6496   1
   3   0  20-17.1391 21.1659   1
  -3   0  20-24.8895 30.7215   1
  -3   0  20-13.5415 16.7328   6
   3   0  20 10.0520 12.4367   2
   3   0 -20-14.0892 17.4076   2
   3   0  20-19.3859 16.9378   1
  -3   0  20-19.5871 17.1131   1
  -3   0 -20-18.2929 15.9859   1
   3   0 -20-24.7202 21.5858   1
  -3   0  20-13.6718 11.9636   5
   3   0  20-7.83897 9.71631   5
  -3   0 -20 17.0715 21.0825   4
  -3   0 -20-24.5633 30.3191   3
   3   0 -20-32.2662 28.1641   3
  -3   0  22 19.6866 17.1744   1
   3   0  22-19.8715 24.5164   1
   3   0 -22 24.7127 30.4892   1
  -3   0  22-13.7752 12.0175   6
   3   0  22-9.50738 11.7299   6
  -3   0  22 12.0400 18.1928   5
   3   0  22 6.95864 8.58544   5
   3   0 -22 12.3946 24.1785   2
   3   0  22-11.0312 16.6685   2
  -3   0  22-12.1715 21.2367   4
   3   0 -22 28.5962 43.2094   3
  -3   0  24 12.9937 22.6715   6
   3   0  24-8.26103 7.20780   6
   3   0  24 11.9835 11.6889   5
  -3   0 -24-14.7078 12.8314   4
   3   0 -24 10.5664 13.0368   2
  -3   0  24-11.1481 13.7544   4
  -3   0 -24-17.9830 22.1866   3
   3   0 -24-24.1718 21.0875   3
   3   0  26-7.17940 10.8600   6
  -3   0  26-11.6028 14.3239   6
  -3   0 -26 15.6473 13.6599   3
   3   0 -26 19.9861 17.4430   3
  -3   0 -26-12.9943 16.0396   4
  -3   0  26-8.91048 11.0049   5
   3   0  28-6.31081 7.80576   6
  -3   0 -28 14.0291 17.3172   3
   3   0 -28-16.3651 20.1979   3
  -3   0  28-7.89624 9.75780   5
  -3   0 -30-12.6977 15.6690   3
  -3   0  30-7.07342 6.17923   5
  -3   0 -30 10.0263 15.1534   4
  -3  -1 -31 1900.92 182.147   4
  -3  -1 -31 876.550 167.874   3
  -3  -1 -29 4280.67 382.862   4
  -3   1  29 3591.79 360.343   5
   3  -1  29 3843.46 359.338   6
  -3   1  27 15301.2 1221.63   5
  -3  -1 -27 16237.7 1246.68   4
  -3  -1 -27 10784.0 1238.21   3
   3  -1  27 11327.9 1209.29   6
   3   1 -25 5919.59 556.325   2
  -3  -1 -25 5074.06 572.469   3
  -3   1  25 5772.21 548.516   5
  -3   1  23 500.664 80.9695   5
  -3  -1 -23 798.805 109.462   4
   3  -1  23 438.636 87.3616   2
  -3   1  23 788.859 101.949   6
   3  -1  23 512.468 76.6093   6
  -3  -1 -23 581.597 105.742   3
   3   1 -23 525.437 128.324   3
   3  -1  21 414.291 63.7960   6
  -3   1  21 326.936 68.2055   6
   3   1 -21 240.977 65.0153   2
  -3  -1 -21 425.613 82.9292   1
  -3  -1 -21 363.550 76.5859   4
  -3   1  21 296.964 59.7944   5
   3   1 -21 161.765 76.8141   3
  -3  -1 -21 387.098 87.4361   3
   3   1 -21 327.936 73.3196   1
   3  -1  21 226.070 67.0347   1
  -3   1  19 21002.1 1783.81   1
   3   1 -19 19259.0 1767.73   1
   3  -1  19 19953.9 1769.02   1
  -3  -1 -19 19233.5 1818.27   1
   3   1 -19 19381.2 1818.63   1
   3  -1  19 19714.7 1791.03   1
  -3   1  19 19466.4 1752.46   6
   3  -1  19 18461.2 1743.50   6
  -3   1  19 22821.5 1761.29   5
   3  -1  19 18973.3 1720.52   5
   3   1 -19 17228.1 1761.04   2
  -3  -1 -19 12984.0 1751.64   4
  -3  -1 -19 15641.0 1781.09   3
   3   1 -19 18606.8 1832.20   3
   3  -1  19 19712.0 1750.82   2
  -3  -1 -17 32869.9 2798.84   1
   3   1 -17 30373.4 2788.08   1
   3  -1  17 31027.0 2795.69   1
   3   1 -17 32401.1 2848.33   1
  -3  -1 -17 32093.0 2846.16   1
  -3   1  17 32332.0 2811.59   1
   3  -1  17 28828.5 2811.21   1
  -3   1  17 29738.0 2778.55   6
   3  -1  17 32554.9 2756.26   5
   3   1 -17 27443.4 2803.17   2
  -3  -1 -17 22877.8 2792.69   4
  -3  -1 -17 30211.9 2840.43   3
   3   1 -17 23248.5 2860.48   3
   3  -1  17 31034.2 2784.11   2
  -3   1  15 67044.8 5540.60   1
   3   1 -15 64892.0 5510.69   1
   3  -1  15 66473.6 5522.96   1
  -3  -1 -15 68292.4 5519.99   1
  -3   1  15 67848.5 5533.54   1
   3   1 -15 59303.1 5551.94   1
  -3  -1 -15 59910.5 5554.00   1
   3  -1  15 58217.2 5527.47   1
  -3   1  15 64648.6 5494.34   6
   3  -1  15 67164.0 5525.06   6
  -3   1  15 52262.8 5512.43   5
   3  -1  15 51775.2 5473.48   5
   3   1 -15 52029.1 5533.58   2
  -3  -1 -15 57925.2 5541.72   4
   3   1 -15 51709.4 5592.82   3
  -3   1  15 64567.5 5520.69   4
  -3  -1 -15 64336.2 5585.45   3
   3  -1  15 64847.9 5513.91   2
  -3   1  13 1722.86 215.386   1
  -3   1  13 1994.02 223.484   1
   3   1 -13 1855.24 204.405   1
   3   1 -13 1973.05 238.544   1
  -3  -1 -13 1630.19 231.431   1
  -3  -1 -13 2183.10 216.749   1
   3  -1  13 2071.07 229.271   1
  -3   1  13 1755.21 183.838   6
   3  -1  13 2074.81 233.902   6
   3  -1  13 1860.45 181.771   5
  -3   1  13 1380.72 209.241   5
   3  -1  13 1394.34 170.874   5
   3   1 -13 1603.08 232.238   2
  -3  -1 -13 1533.22 222.456   4
  -3   1  13 1847.38 211.063   4
   3   1 -13 1595.29 272.954   3
   3  -1  13 2177.83 219.442   2
   3   1 -11 540.779 84.2303   1
   3  -1  11 524.344 94.7593   1
  -3  -1 -11 658.761 116.133   1
  -3   1  11 442.097 88.4178   1
  -3  -1 -11 495.367 88.3230   1
  -3   1  11 665.415 106.620   1
   3  -1  11 548.970 96.5045   1
   3   1 -11 499.208 105.719   1
  -3   1  11 495.585 64.5633   6
   3  -1  11 426.439 110.599   6
   3  -1  11 453.464 58.8542   5
  -3  -1 -11 407.096 71.4121   5
   3  -1  11 638.746 64.2372   5
   3   1 -11 377.937 97.8756   2
   3  -1  11 390.258 82.3507   2
  -3  -1 -11 792.099 117.321   4
  -3   1  11 482.113 95.6008   5
  -3   1  11 623.334 91.9305   4
  -3  -1 -11 281.628 112.389   3
   3   1 -11 558.969 126.614   3
  -3  -1  -9 37100.2 3200.36   1
   3  -1   9 34260.1 3216.97   1
  -3   1   9 31101.5 3157.57   6
   3  -1   9 46433.2 3287.58   6
   3  -1   9 35495.1 3159.37   5
  -3   1   9 39117.2 3219.95   5
  -3  -1  -9 34413.0 3182.78   5
   3   1  -9 35442.0 3236.39   2
  -3  -1  -9 35643.5 3211.62   4
   3   1  -9 32991.5 3252.88   3
  -3  -1  -9 39062.5 3256.42   3
  -3   1   9 40946.3 3230.02   1
   3   1  -9 33217.9 3229.04   1
   3   1  -9 33800.7 3193.39   1
   3  -1   9 34905.9 3213.01   1
  -3  -1  -9 31860.2 3229.16   1
  -3   1   7 22895.2 2034.78   1
   3  -1   7 20956.1 2032.64   1
  -3  -1  -7 19531.1 2017.52   1
   3  -1   7 22315.9 2014.32   2
   3  -1   7 21097.0 1977.13   5
  -3   1   7 24824.0 2030.34   5
  -3  -1  -7 19978.4 1999.54   5
   3   1  -7 23149.2 2045.55   2
  -3  -1  -7 23467.6 2022.79   4
  -3  -1  -7 24671.0 2016.10   3
   3   1  -7 20500.2 2051.08   3
  -3   1   7 20800.6 2011.33   4
  -3  -1  -7 20667.7 1987.67   3
   3   1  -7 22313.1 2015.81   1
   3  -1   7 21755.2 2034.20   1
  -3  -1  -7 20765.0 2045.63   1
  -3  -1  -5 242332. 25904.4   1
   3   1  -5 318700. 25920.1   1
   3   1  -5 338011. 25889.2   1
   3  -1   5 306039. 25894.0   1
  -3   1   5 303645. 25893.9   1
  -3  -1  -5 281279. 25875.5   1
   3  -1   5 289802. 25887.6   1
   3  -1   5 212179. 25919.8   6
   3  -1   5 278153. 25833.5   5
  -3  -1  -5 287128. 25863.1   5
   3   1  -5 296775. 25895.9   2
  -3  -1  -5 308932. 25872.0   4
  -3   1   5 257381. 25872.8   4
  -3  -1  -5 270575. 25838.6   3
  -3  -1  -5 296557. 25834.2   3
   3   1  -5 293329. 25892.9   3
   3  -1   5 277876. 25868.3   2
  -3  -1  -3 4591.43 485.920   1
   3   1  -3 4020.87 452.283   1
   3   1  -3 4979.28 491.669   1
  -3   1   3 3663.88 459.130   1
   3  -1   3 3694.18 460.248   1
   3  -1   3 3710.83 456.818   1
  -3   1   3 4895.03 470.639   1
  -3  -1  -3 4438.56 461.071   1
   3  -1   3 5741.11 542.735   6
  -3   1   3 4961.53 456.555   5
   3  -1   3 4581.81 422.294   5
   3   1  -3 4253.80 467.096   2
  -3   1   3 5090.03 468.859   4
  -3  -1  -3 3768.35 447.924   4
   3   1  -3 3954.77 448.019   3
   3  -1   3 4935.59 454.738   2
  -3  -1  -3 4370.22 417.132   3
  -3   1   1 11375.6 1098.16   1
   3  -1   1 10151.6 1094.37   1
   3   1  -1 12378.6 1103.80   1
  -3  -1  -1 11443.2 1099.67   1
   3  -1   1 18258.3 1178.53   6
  -3   1   1 10280.8 1051.12   6
   3  -1   1 11731.2 1062.01   5
  -3   1   1 15056.8 1100.34   5
  -3  -1  -1 10440.6 1082.86   5
   3   1  -1 13495.2 1117.54   2
  -3   1   1 13168.2 1109.04   4
  -3  -1  -1 9683.32 1076.30   4
  -3  -1  -1 10651.3 1065.22   3
   3   1  -1 11375.3 1111.57   1
  -3  -1  -1 11446.5 1115.43   1
  -3   1   1 10143.7 1096.25   1
  -3   1  -1 12456.9 1066.27   1
  -3  -1   1 9555.03 1054.62   1
   3   1   1 9948.22 1056.80   1
  -3  -1   1 10617.8 1042.72   1
   3   1   1 9079.00 1032.87   1
   3  -1  -1 12441.8 1054.79   1
  -3   1  -1 9556.50 1035.82   1
   3   1   1 11221.8 1036.25   6
   3  -1  -1 16561.1 1063.40   6
  -3   1  -1 10808.9 1017.31   5
  -3  -1   1 10936.6 1034.34   5
   3   1   1 13249.0 1056.35   2
  -3  -1   1 10874.4 1018.75   4
  -3  -1   1 8595.33 1009.01   3
   3   1   1 10600.0 998.026   3
   3  -1  -1 10287.2 1028.00   2
  -3   1  -3 4443.58 465.035   1
   3  -1  -3 3143.50 427.673   1
  -3  -1   3 4692.19 478.730   1
   3   1   3 2931.84 440.396   1
   3   1   3 4302.71 443.861   1
  -3  -1   3 3924.12 439.450   1
  -3   1  -3 4261.67 438.958   1
   3   1   3 4044.49 423.719   6
   3  -1  -3 4985.78 407.308   6
  -3   1  -3 3777.15 402.134   5
  -3  -1   3 4995.31 446.629   5
   3   1   3 4639.80 441.173   2
  -3   1  -3 4273.87 438.455   4
  -3  -1   3 3934.51 413.763   4
   3  -1  -3 4504.00 451.940   3
  -3  -1   3 3973.44 429.724   3
   3  -1  -3 4428.60 435.615   2
   3  -1  -5 320433. 25921.1   1
   3  -1  -5 268306. 25888.7   1
  -3  -1   5 301308. 25931.2   1
   3   1   5 273460. 25909.8   1
  -3  -1   5 293181. 25899.6   1
   3   1   5 283478. 25895.3   1
   3   1   5 284782. 25874.6   6
  -3  -1   5 259044. 25874.3   6
  -3  -1   5 297285. 25895.5   5
  -3  -1   5 261159. 25861.7   4
  -3   1  -5 288131. 25885.2   4
   3  -1  -5 308846. 25919.3   3
   3  -1  -5 287306. 25888.8   2
   3   1   5 297865. 25887.0   2
  -3   1  -5 306621. 25878.0   3
   3  -1  -7 22945.5 1775.39   1
   3   1   7 18622.7 1762.66   1
  -3   1  -7 19955.9 1765.88   1
  -3  -1   7 22305.2 1788.68   1
  -3  -1   7 19855.5 1752.72   1
  -3   1  -7 21189.0 1744.47   1
   3   1   7 19764.2 1747.47   1
   3   1   7 18845.6 1720.85   6
  -3  -1   7 16957.6 1720.58   6
   3  -1  -7 17929.8 1689.84   6
   3  -1  -7 16542.7 1686.72   6
  -3  -1   7 15754.2 1732.60   5
  -3   1  -7 18651.5 1692.45   5
  -3   1  -7 18578.4 1730.47   4
  -3  -1   7 22811.1 1720.71   4
   3  -1  -7 20884.4 1774.45   3
   3   1   7 19327.7 1722.18   2
   3  -1  -9 39891.5 3314.73   1
  -3  -1   9 32696.6 3281.49   1
   3  -1  -9 36416.7 3281.16   1
   3   1   9 37780.5 3314.74   1
  -3   1  -9 32262.8 3300.36   1
  -3  -1   9 34798.2 3270.56   6
   3  -1  -9 37901.3 3249.63   6
   3   1   9 34008.9 3266.55   6
  -3   1  -9 34658.0 3288.11   1
   3   1   9 31234.5 3286.92   1
  -3   1  -9 40336.3 3280.73   4
  -3  -1   9 33641.0 3267.34   4
   3  -1  -9 34231.4 3317.44   3
   3  -1  -9 43983.9 3310.81   2
   3   1   9 33830.5 3266.49   2
  -3  -1  11 829.922 125.258   1
   3   1  11 422.704 83.6362   1
   3  -1 -11 478.292 95.4993   1
  -3   1 -11 627.528 98.8810   1
  -3  -1  11 318.790 70.1599   6
   3   1  11 480.065 76.0943   6
   3  -1 -11 526.665 67.8343   6
  -3  -1  11 639.197 105.478   5
   3  -1 -11 548.032 99.5911   2
  -3  -1  11 529.572 75.1497   4
  -3   1 -11 485.724 77.6640   3
   3  -1 -11 328.515 93.0178   3
   3  -1 -11 545.810 86.2492   1
   3   1  11 442.941 105.535   1
  -3   1 -11 760.917 116.279   1
  -3   1 -13 2069.47 232.436   1
  -3  -1  13 2033.64 246.231   1
  -3  -1  13 1818.69 222.375   1
   3  -1 -13 1702.27 213.355   1
   3  -1 -13 1348.25 218.281   1
  -3   1 -13 1629.80 230.779   1
   3   1  13 1821.72 220.015   1
   3   1  13 1799.36 208.319   6
  -3  -1  13 2568.54 256.124   5
  -3   1 -13 2009.73 213.555   4
  -3  -1  13 1868.34 199.576   4
  -3   1 -13 2182.23 222.241   3
   3  -1 -13 1649.46 224.004   2
   3   1  13 1823.54 202.419   2
   3  -1 -13 1272.75 239.624   3
  -3   1 -15 72090.3 5835.16   1
  -3  -1  15 66588.8 5827.25   1
  -3  -1  15 66616.7 5841.32   1
   3   1  15 64793.4 5832.87   1
   3  -1 -15 62869.4 5839.16   1
  -3   1 -15 59298.5 5842.09   1
   3   1  15 61701.2 5815.07   1
  -3  -1  15 57454.0 5799.51   6
   3   1  15 74309.6 5816.48   6
  -3  -1  15 69933.6 5847.72   5
   3  -1 -15 47267.1 5811.10   2
  -3   1 -15 66435.9 5809.13   4
  -3  -1  15 63859.7 5790.91   4
  -3   1 -15 74571.1 5844.96   3
   3  -1 -15 59831.5 5869.05   3
   3   1  15 61528.4 5788.79   2
  -3   1 -17 33064.3 2831.72   1
  -3  -1  17 31293.2 2827.04   1
   3   1  17 30873.4 2824.65   1
   3  -1 -17 28888.2 2833.93   1
  -3   1 -17 32519.2 2850.98   1
  -3  -1  17 31200.4 2840.28   1
   3   1  17 31648.0 2816.43   1
  -3  -1  17 28381.0 2796.52   6
   3   1  17 26979.8 2801.49   6
  -3  -1  17 37907.7 2851.46   5
   3   1  17 34609.2 2789.74   5
  -3   1 -17 29848.0 2803.76   4
  -3  -1  17 31635.4 2785.70   4
  -3   1 -17 32671.2 2855.63   3
   3   1  17 27453.0 2778.44   2
   3  -1 -17 25077.4 2800.14   2
  -3  -1  19 20639.1 1849.93   1
  -3  -1  19 23418.9 1849.86   1
   3  -1 -19 21705.4 1835.50   1
   3   1  19 20548.7 1833.10   1
  -3   1 -19 22465.6 1866.20   1
   3  -1 -19 18830.5 1838.63   1
  -3   1 -19 20024.4 1837.57   1
   3   1  19 21710.1 1828.84   1
  -3  -1  19 18402.2 1804.47   6
  -3  -1  19 21195.8 1835.55   5
   3   1  19 25031.6 1802.29   5
  -3  -1  19 17831.1 1782.23   4
   3  -1 -19 18684.9 1884.10   3
  -3   1 -19 21921.7 1874.20   3
   3   1  19 19073.0 1781.71   2
  -3   1 -21 241.059 83.0875   1
  -3  -1  21 356.269 82.0283   1
  -3  -1  21 542.906 84.8603   6
   3   1  21 250.238 60.1362   6
   3  -1 -21 366.259 68.0375   2
  -3  -1  21 243.605 77.0562   1
   3   1  21 265.699 70.7834   1
  -3  -1  21 416.796 80.1471   5
   3   1  21 217.876 55.5681   5
  -3   1 -21 228.011 63.6654   4
  -3  -1  21 245.873 49.4993   4
  -3   1 -21 28.5017 56.4363   3
   3  -1 -21 380.263 108.546   3
  -3  -1  23 570.389 100.701   6
   3   1  23 673.135 99.9091   6
   3   1  23 733.690 98.9667   5
  -3  -1  23 899.810 121.172   5
  -3   1 -23 363.822 94.8252   4
  -3   1 -23 575.895 128.618   3
   3  -1 -23 646.650 138.310   3
  -3  -1  25 7820.55 651.395   5
   3   1  25 7357.50 632.602   5
   3  -1 -25 6536.23 691.607   3
  -3   1 -25 6593.04 682.574   3
  -3  -1  25 5280.40 636.900   6
   3   1  25 5891.35 629.946   6
  -3   1 -27 15077.8 1382.42   4
  -3  -1  27 16376.1 1373.86   5
   3  -1 -27 13541.4 1413.92   3
  -3   1 -27 14434.0 1400.73   3
  -3  -1  27 14584.1 1375.45   6
   3   1  27 13781.3 1359.42   6
  -3   1 -29 4272.84 407.283   4
   3  -1 -29 3757.96 424.306   3
  -3   1 -29 3698.75 417.173   3
  -3  -1  29 4847.08 400.863   5
  -3  -1  29 4077.84 401.672   6
   3   1  29 3433.45 384.498   6
  -3   2  28 44.9387 16.1703   5
  -3  -2 -28 39.0748 21.1259   4
   3  -2  28 30.1448 15.2268   6
   3   2 -28 13.6678 17.1725   3
  -3  -2 -28 15.9780 31.3374   3
  -3   2  26 6.95619 13.5860   5
  -3  -2 -26 21.6307 18.8821   4
   3   2 -26 9.05965 13.7056   2
   3  -2  26 6.83509 10.3495   6
  -3  -2 -26-17.9517 27.1335   3
   3   2 -26-15.7140 19.3985   3
  -3  -2 -24 48.1661 27.8930   4
  -3   2  24 7.47828 14.7772   5
   3  -2  24 13.2903 16.5653   2
   3   2 -24 10.5059 16.0487   2
   3  -2  24 46.8311 19.4028   6
  -3  -2 -24 20.0531 30.3921   3
   3   2 -24 36.1207 31.5993   3
  -3  -2 -22 66.1724 33.3424   4
  -3   2  22 101.463 30.2632   5
   3  -2  22 39.9521 26.8363   2
   3   2 -22 12.4161 25.1383   2
   3  -2  22 80.8912 27.9834   6
   3   2 -22 21.0190 37.2860   3
  -3  -2 -20 14.6116 12.7625   4
   3  -2  20 10.5032 15.8829   6
  -3   2  20-9.87333 19.2703   6
   3   2 -20 24.4160 30.1295   3
  -3  -2 -20-24.6572 30.4271   3
   3  -2  18 59.9866 27.7823   6
  -3   2  18 9.22286 11.5984   6
   3  -2  18 26.2023 25.6553   2
   3   2 -18 36.3573 31.7971   2
   3  -2  18 21.0824 26.1072   1
  -3   2  18 31.7784 20.7854   5
  -3  -2 -18 16.0714 14.1995   4
   3   2 -18 11.6029 14.4903   1
   3  -2  18-13.8984 17.2937   1
   3   2 -18 28.2570 49.3533   3
  -3  -2 -18-27.0717 33.4750   3
   3   2 -16 74.4505 32.7142   1
  -3  -2 -16 113.712 53.6530   1
   3  -2  16 165.665 47.1625   1
  -3   2  16 142.028 50.2192   1
   3  -2  16 140.984 45.7140   6
  -3   2  16 69.5371 29.1572   6
   3   2 -16 108.795 51.4343   2
   3  -2  16 118.194 41.2105   2
  -3   2  16 83.9823 38.2775   1
  -3  -2 -16 200.280 47.2849   1
   3   2 -16 94.6823 47.4901   1
   3  -2  16 74.9721 44.6626   1
  -3   2  16 121.923 38.4813   5
  -3  -2 -16 182.316 56.2037   4
   3   2 -16 95.8209 63.2876   3
  -3  -2 -16 230.887 84.2401   3
   3   2 -14 130.975 35.7299   1
  -3  -2 -14 83.2860 44.9474   1
  -3   2  14 15.2936 33.2962   1
   3  -2  14 75.6979 33.6280   1
   3  -2  14 63.0845 34.2983   6
  -3   2  14 55.8739 19.9245   6
   3  -2  14 81.1809 37.8659   2
   3   2 -14 34.2769 42.7661   3
  -3  -2 -14 87.6929 57.3762   3
  -3   2  14 69.4977 32.7084   5
  -3  -2 -14 40.4251 35.8372   4
  -3   2  14 52.8057 31.1295   1
   3  -2  14 50.3582 29.9729   1
   3   2 -14 20.6512 40.7855   1
  -3  -2 -14 90.6681 31.9087   1
   3  -2  12 104.536 38.3597   1
   3   2 -12 123.793 32.8209   1
  -3   2  12 68.6098 30.0309   1
  -3  -2 -12 20.1165 39.7736   1
  -3   2  12 51.4501 28.2405   1
   3  -2  12 93.6268 39.0459   1
  -3  -2 -12 52.6282 26.7690   1
  -3   2  12 74.9584 17.5750   6
  -3  -2 -12 64.1160 27.2834   5
   3  -2  12 83.8493 39.0944   2
   3   2 -12 53.4338 52.5190   2
  -3   2  12 45.8385 30.5031   5
  -3  -2 -12 21.2826 27.0460   4
   3   2 -12 67.5561 59.2907   3
  -3  -2 -12 53.1954 52.2882   3
   3   2 -10 96.8103 31.9559   1
   3  -2  10 126.653 40.9997   1
  -3  -2 -10 179.201 58.4203   1
  -3  -2 -10 97.6920 35.4914   1
   3  -2  10 105.694 42.7669   1
  -3   2  10 132.073 44.1866   1
   3   2 -10 193.018 56.6822   1
  -3   2  10 123.549 43.6930   1
   3  -2  10 37.1926 33.8627   6
  -3  -2 -10 132.448 35.7619   5
   3  -2  10 111.248 43.1274   2
   3   2 -10 78.6093 56.8259   2
  -3   2  10 48.3033 32.8698   5
  -3  -2 -10 153.584 58.2339   4
  -3   2  10 87.6318 39.0539   4
   3   2 -10 29.8363 46.1130   3
  -3  -2 -10 59.7421 46.9745   3
   3   2  -8 41.7892 22.4560   1
  -3  -2  -8-20.2655 35.4416   1
   3  -2   8 13.4230 20.4267   1
  -3   2   8 95.8555 33.8757   1
  -3  -2  -8 32.7129 25.2849   1
   3   2  -8 20.5510 18.0915   1
  -3   2   8 30.0792 26.3524   1
   3  -2   8-15.5180 19.2980   1
   3  -2   8 17.5350 26.6064   6
  -3  -2  -8 21.2518 20.8693   5
   3   2  -8 24.2550 30.0224   2
   3  -2   8 27.2405 23.8876   2
  -3  -2  -8 21.4436 32.4922   4
  -3   2   8 24.9464 15.5784   4
  -3  -2  -8-10.8151 16.5206   3
   3   2  -8 47.6619 36.0905   3
  -3  -2  -6 159.445 75.6334   1
   3  -2   6 412.311 80.4144   1
   3  -2   6 505.327 88.4768   1
  -3  -2  -6 424.787 74.5503   1
   3   2  -6 395.098 95.3097   1
  -3   2   6 353.422 75.1112   1
  -3   2   6 361.313 72.8073   1
   3  -2   6 431.174 80.8134   6
   3  -2   6 344.884 72.1318   2
  -3   2   6 436.867 79.5273   5
   3   2  -6 313.862 50.8031   4
  -3  -2  -6 456.693 94.8012   4
  -3   2   6 412.271 74.8798   4
   3   2  -6 375.117 86.5991   3
   3  -2   4 56.2399 33.5944   1
   3   2  -4 62.9094 37.4261   1
   3  -2   4 15.0355 20.4828   1
  -3  -2  -4 57.1035 41.5919   1
   3   2  -4 120.379 53.2222   1
  -3   2   4 50.6247 28.4056   1
  -3   2   4 142.338 47.2665   1
   3  -2   4 116.996 36.9711   6
  -3  -2  -4 144.752 46.7341   5
   3  -2   4 119.777 39.4741   2
   3   2  -4 136.128 48.7646   2
   3  -2   4 80.2733 18.0607   5
  -3   2   4 116.465 36.2521   5
  -3   2   4 122.609 43.7225   4
  -3  -2  -4 207.262 59.8995   4
   3   2  -4 93.2255 41.1739   3
   3  -2   2 27.6988 24.8236   1
   3   2  -2 35.3067 23.6510   1
  -3   2   2 56.4422 33.0611   1
   3   2  -2 105.655 41.0397   1
  -3   2   2 121.083 39.9302   1
   3  -2   2 50.3220 20.6306   6
  -3  -2  -2 41.6200 27.6534   5
   3   2  -2 87.7970 43.6988   2
   3  -2   2 39.1223 26.0661   2
   3  -2   2 114.132 33.0830   5
  -3   2   2 85.6513 29.3165   5
   3  -2   2 95.0578 37.0066   3
  -3   2   2 42.3570 35.2991   4
   3   2  -2 15.6116 20.0819   3
   3  -2   0 389.197 81.5593   1
  -3  -2   0 414.884 89.9504   1
   3   2   0 307.016 75.6356   1
  -3   2   0 378.393 76.7476   1
  -3   2   0 370.763 76.2516   1
  -3   2   0 420.677 53.2297   6
   3  -2   0 536.019 62.5800   6
  -3   2   0 438.918 69.1681   5
  -3  -2   0 407.598 82.5427   5
   3   2   0 507.821 90.3829   6
   3  -2   0 449.122 82.4046   2
   3   2   0 553.017 96.1904   2
  -3   2   0 524.266 89.8333   4
   3  -2   0 589.923 100.157   3
  -3  -2   0 591.652 101.542   4
   3   2   0 329.695 88.6394   1
   3  -2   0 496.267 85.2405   1
   3   2   2 116.295 50.6115   1
  -3   2  -2 73.0783 21.8234   6
   3   2   2 61.8280 33.6419   6
  -3  -2   2 14.6512 19.1709   5
   3   2   2 77.6384 32.5611   1
   3  -2  -2 53.7488 31.6654   1
  -3   2  -2 115.093 42.1133   1
  -3   2  -2 91.0842 32.7360   1
   3  -2  -2 88.8908 33.8426   2
  -3  -2   2 97.3244 37.3154   4
  -3   2  -2 84.1440 39.2120   4
   3  -2  -2 49.7945 33.0022   3
  -3  -2   2 51.1460 21.8810   3
   3   2   4 69.9551 41.1902   1
   3  -2  -4 150.775 43.2366   1
  -3  -2   4 81.5451 32.4227   6
  -3   2  -4 61.4021 17.4829   5
   3   2   4 134.643 41.5073   6
  -3  -2   4 158.128 45.9537   5
  -3  -2   4 189.766 48.0050   1
  -3   2  -4 67.7663 32.3388   1
   3  -2  -4 113.035 45.1929   1
   3   2   4 103.642 36.6683   1
  -3   2  -4 15.5565 31.4341   1
   3  -2  -4 112.323 37.0292   2
   3   2   4 52.7076 33.5313   2
  -3   2  -4 91.3904 33.2415   4
  -3  -2   4 67.6959 27.9103   4
  -3  -2   4 85.7395 43.9558   3
   3  -2  -4 69.9947 43.9490   3
  -3   2  -6 377.210 79.0258   1
   3   2   6 238.207 74.7032   1
   3  -2  -6 375.669 69.1451   1
  -3  -2   6 341.873 69.2600   6
   3   2   6 299.814 63.3799   6
  -3  -2   6 350.194 70.8028   1
  -3   2  -6 241.829 60.7735   1
   3   2   6 353.051 68.9543   1
   3  -2  -6 392.934 74.1233   1
  -3  -2   6 249.635 79.0617   1
   3  -2  -6 407.400 73.4083   2
   3   2   6 312.238 66.2425   2
  -3   2  -6 400.471 69.5872   4
  -3  -2   6 424.797 63.0669   4
   3  -2  -6 472.579 92.7125   3
  -3   2  -6 251.467 63.5346   3
   3  -2  -8 11.4653 10.2657   1
  -3   2  -8-14.9287 26.1495   1
   3   2   8 19.1649 23.7572   1
  -3  -2   8 20.1332 30.5093   1
  -3   2  -8 26.2264 19.9486   1
   3  -2  -8 59.0280 34.1392   1
  -3  -2   8 41.2371 29.4640   1
  -3  -2   8 12.2950 10.9721   6
  -3  -2   8-13.4335 20.4294   5
   3   2   8 62.5795 25.8392   6
   3   2   8 28.6237 22.1432   2
   3  -2  -8 37.6118 29.0296   2
  -3   2  -8 19.7733 24.5044   4
  -3  -2   8 12.2979 13.3414   4
   3  -2  -8 18.8038 32.8896   3
  -3   2  -8 52.0310 22.3568   3
   3  -2 -10 55.7439 27.4445   1
   3   2  10 87.9738 44.4508   1
  -3   2 -10 100.887 36.8201   1
  -3  -2  10 160.035 43.3715   1
  -3  -2  10 133.084 55.8301   1
   3  -2 -10 71.3385 31.9467   1
   3   2  10 79.8082 32.8680   1
  -3   2 -10 134.985 45.0826   1
   3   2  10 104.533 32.4537   6
  -3  -2  10 147.387 39.4767   6
  -3  -2  10 117.816 39.0595   5
   3  -2 -10 86.5839 35.4318   2
   3   2  10 119.434 31.3299   2
  -3   2 -10 84.4814 28.7867   4
   3  -2 -10 94.9990 44.8797   3
  -3   2 -10 120.870 32.8313   3
   3   2  10 90.4659 21.1937   3
   3  -2 -12 48.1575 32.2003   1
  -3   2 -12 73.2100 36.7334   1
  -3  -2  12 115.577 36.9549   1
  -3  -2  12 93.5847 49.4327   1
   3   2  12 43.7435 24.2929   1
   3  -2 -12 96.3091 38.5316   1
  -3   2 -12 87.2793 38.6448   1
  -3  -2  12 65.3920 27.6991   6
  -3  -2  12 194.451 47.3954   5
   3  -2 -12 56.2426 17.3861   6
   3   2  12 45.0953 21.3226   2
   3  -2 -12 120.150 38.3708   2
  -3  -2  12 74.4712 19.5732   4
  -3   2 -12 61.7405 25.2210   4
  -3  -2  12 58.5722 18.2798   4
  -3   2 -12 71.8163 27.9289   3
   3  -2 -12 57.4198 41.4351   3
   3   2  14 35.5172 35.0073   1
  -3   2 -14 61.0547 33.0048   1
   3  -2 -14 108.768 39.6607   1
  -3  -2  14 61.7881 32.7329   1
  -3  -2  14 66.2685 27.7157   6
   3   2  14 93.7448 28.2718   6
  -3  -2  14 45.7654 30.1829   5
   3  -2 -14 34.6710 20.7857   6
  -3  -2  14 76.5198 44.4414   1
   3   2  14 32.8223 23.9174   1
  -3   2 -14 62.3252 36.3155   1
   3  -2 -14 70.6442 37.3200   1
   3   2  14 34.0941 17.8978   2
   3  -2 -14 33.7358 26.4410   2
  -3  -2  14 11.1484 11.4257   4
  -3   2 -14 104.611 29.8834   4
  -3  -2  14 34.1792 13.4071   4
  -3   2 -14 58.2409 25.9003   3
   3  -2 -14 39.6043 38.9564   3
  -3   2 -16 68.4977 45.8435   1
   3  -2 -16 173.100 48.5242   1
  -3  -2  16 123.271 42.5011   1
   3   2  16 105.967 44.6333   1
  -3  -2  16 122.302 57.0543   1
   3   2  16 128.217 39.2509   1
  -3   2 -16 54.8310 36.9348   1
   3  -2 -16 76.3934 38.9141   1
  -3  -2  16 104.310 36.3290   6
   3   2  16 172.933 40.0770   6
  -3  -2  16 100.091 44.7116   5
   3  -2 -16 60.5581 28.1208   2
   3   2  16 139.290 27.2247   2
   3   2  16 157.710 34.7714   5
  -3  -2  16 9.40281 15.0864   4
   3  -2 -16 104.330 55.4551   3
  -3   2 -16 178.340 45.0497   3
  -3   2 -18 18.6602 32.5890   1
  -3  -2  18 30.4866 26.6343   1
   3   2  18 12.8023 15.8590   1
  -3  -2  18 44.4816 43.4090   1
   3   2  18 20.1769 21.6051   6
  -3  -2  18-17.8249 22.0376   5
   3  -2 -18 34.6115 22.6908   2
   3   2  18 10.6257 13.1868   2
  -3   2 -18 9.72125 12.0780   4
   3  -2 -18 22.4941 19.6753   3
  -3  -2  20 13.1469 19.8680   6
   3   2  20-11.4815 17.3520   6
  -3  -2  20-18.1248 15.8154   5
   3  -2 -20 7.08412 12.3647   2
  -3   2 -20-10.7330 13.2460   4
  -3   2 -20-19.9305 24.5913   3
   3  -2 -20 23.3897 20.4076   3
   3   2  22 24.7524 22.6877   6
  -3  -2  22 54.7693 30.0756   6
   3   2  22 110.671 32.9267   5
  -3  -2  22 119.312 45.1480   5
  -3   2 -22 48.5162 26.8370   4
  -3   2 -22 141.271 62.0133   3
  -3  -2  24 53.7681 28.7656   6
   3   2  24-11.8092 17.9103   6
   3   2  24 20.2401 17.7243   5
  -3  -2  24 59.5164 29.0658   5
  -3   2 -24-13.8549 12.1846   4
  -3   2 -24-23.8252 29.4344   3
   3  -2 -24 22.7341 19.8927   3
  -3  -2  26-12.3720 10.7939   6
   3   2  26 9.17541 16.0095   5
  -3  -2  26 12.3525 15.2403   5
  -3   2 -26-12.5352 10.9363   4
   3  -2 -26 20.3200 17.7274   3
  -3   2 -26-20.5068 25.3004   3
  -3  -2  28 20.0766 17.7989   5
  -3  -2  28 21.5461 16.5838   6
   3   2  28 24.0585 15.9615   6
  -3   2 -28 50.0587 32.7040   3
   3  -2 -28 17.1422 21.3852   3
   3   2  28 69.6395 26.3351   5
  -3  -2  30 18.4504 16.1688   6
  -3  -2  30 16.1913 10.1050   5
  -3   3  27 10128.5 940.313   5
  -3  -3 -27 10520.1 957.998   4
   3   3 -27 10810.1 955.547   2
   3   3 -27 7894.16 965.584   3
   3  -3  27 10520.9 946.662   6
   3  -3  25 5581.52 514.710   6
  -3   3  25 5765.06 506.934   5
  -3  -3 -25 4958.41 519.823   4
   3   3 -25 5045.14 518.296   2
   3  -3  25 6206.30 536.999   2
   3  -3  23 258.153 63.2012   2
   3   3 -23 269.552 64.6523   2
   3  -3  23 419.061 66.5333   6
   3   3 -23 236.957 68.9227   3
  -3  -3 -23 343.732 127.791   3
  -3   3  23 373.707 56.5752   5
  -3  -3 -23 393.424 69.0698   4
   3   3 -21 253.583 59.5862   2
   3  -3  21 209.644 57.9151   2
   3  -3  21 236.267 54.2030   6
  -3  -3 -21 114.713 91.2080   3
  -3  -3 -21 365.456 66.1023   4
  -3   3  21 237.861 46.9478   5
  -3   3  19 14373.2 1348.17   5
   3   3 -19 16790.5 1393.20   2
  -3  -3 -19 14166.1 1471.65   3
   3  -3  19 12710.5 1362.94   2
  -3  -3 -19 14892.2 1367.81   4
   3  -3  17 20384.7 2048.95   6
  -3   3  17 24923.4 2040.62   5
  -3  -3 -17 20001.2 2053.37   4
   3   3 -17 24813.2 2097.11   2
  -3  -3 -17 24734.0 2137.00   3
   3  -3  17 19665.6 2045.88   2
  -3  -3 -15 35002.9 3902.02   1
  -3   3  15 45568.0 3883.74   5
   3  -3  15 40357.3 3896.96   1
   3   3 -15 42502.7 3960.23   3
  -3  -3 -15 41741.2 3919.28   3
   3   3 -15 51901.2 3977.35   2
  -3  -3 -13 748.123 128.273   1
  -3  -3 -13 879.351 108.391   1
   3   3 -13 833.507 105.939   1
   3  -3  13 926.033 114.849   1
  -3   3  13 620.811 105.145   1
   3  -3  13 825.726 123.815   1
   3   3 -13 717.128 126.981   1
  -3   3  13 627.876 79.4920   6
   3  -3  13 613.063 112.422   6
  -3   3  13 949.255 124.847   5
   3   3 -13 790.526 160.771   2
  -3  -3 -13 828.735 138.255   4
  -3  -3 -13 891.323 120.541   3
   3   3 -13 764.076 170.581   3
  -3   3  11 329.014 69.7651   1
  -3   3  11 403.141 80.5362   1
   3   3 -11 533.861 100.248   1
   3  -3  11 374.755 77.9977   1
  -3  -3 -11 514.578 73.3764   1
   3  -3  11 465.310 88.3984   6
  -3  -3 -11 313.253 70.9871   5
   3   3 -11 541.861 133.326   2
   3  -3  11 476.750 88.4494   2
  -3  -3 -11 488.328 111.479   4
  -3   3  11 586.164 101.067   5
   3   3 -11 422.287 128.912   3
   3   3 -11 448.451 67.6337   1
  -3  -3 -11 219.406 73.1765   1
   3  -3  11 550.211 81.0288   1
  -3   3   9 19697.8 1753.03   1
   3   3  -9 17806.4 1782.04   1
   3  -3   9 22171.4 1758.58   1
  -3  -3  -9 20322.1 1795.80   1
  -3   3   9 17343.1 1760.33   1
   3  -3   9 15396.6 1756.16   1
   3  -3   9 19604.2 1762.29   6
  -3   3   9 23105.1 1799.25   5
  -3  -3  -9 19665.3 1753.05   5
   3   3  -9 26879.7 1888.10   2
  -3  -3  -9 22356.1 1853.32   4
   3   3  -9 14483.6 1817.17   3
  -3   3   9 18271.4 1756.50   4
   3  -3   9 13827.5 1759.83   2
  -3  -3  -7 12506.3 1062.36   1
  -3   3   7 11474.3 1020.88   1
   3   3  -7 12562.6 1065.01   1
   3   3  -7 12752.8 1016.45   1
   3  -3   7 10939.8 1022.10   1
  -3   3   7 11606.9 1035.25   1
  -3  -3  -7 12325.6 1016.10   1
   3  -3   7 10134.1 1032.31   1
   3  -3   7 10370.1 1016.25   6
  -3   3   7 9701.45 1045.51   5
  -3  -3  -7 9803.11 1017.61   5
   3   3  -7 14140.8 1112.78   2
  -3  -3  -7 10369.8 1127.01   4
   3   3  -7 9157.88 986.035   4
  -3   3   7 9655.74 1020.52   4
   3   3  -7 10433.4 1081.87   3
   3  -3   7 12010.0 1037.90   2
   3  -3   5 163151. 14203.4   1
  -3   3   5 152979. 14199.8   1
  -3  -3  -5 156813. 14187.4   1
   3  -3   5 153679. 14184.2   6
  -3   3   5 161247. 14217.6   5
  -3  -3  -5 134055. 14194.7   5
   3   3  -5 192047. 14260.1   2
  -3   3   5 150945. 14194.5   4
   3   3  -5 142771. 14212.2   3
  -3  -3  -5 154917. 14224.9   1
   3   3  -5 144284. 14219.7   1
   3   3  -5 159220. 14187.0   1
   3  -3   5 170528. 14198.9   1
  -3   3   5 167569. 14193.1   1
   3   3  -3 1895.79 211.990   1
  -3  -3  -3 1948.59 220.179   1
   3   3  -3 1877.61 194.479   1
   3  -3   3 1652.69 198.334   1
   3  -3   3 1734.11 195.882   1
  -3  -3  -3 1759.18 188.406   1
  -3   3   3 1823.01 200.955   1
  -3   3   3 1208.67 155.538   6
  -3   3   3 2269.17 213.195   5
  -3  -3  -3 1904.42 205.049   5
   3   3  -3 1541.84 221.214   2
  -3  -3  -3 2036.64 324.316   4
  -3   3   3 1892.78 201.947   4
   3  -3   3 1789.41 206.524   2
  -3  -3  -1 3367.70 373.772   1
   3   3  -1 3303.27 346.407   1
   3  -3   1 3065.49 355.386   1
   3   3  -1 2657.61 352.874   1
   3  -3   1 3125.01 350.974   1
  -3   3   1 4236.26 364.643   1
  -3  -3  -1 3113.81 345.812   1
   3  -3   1 3126.62 336.432   6
  -3   3   1 4136.88 352.536   5
  -3  -3  -1 4205.18 375.885   5
   3   3  -1 3244.04 372.370   2
  -3  -3  -1 4973.12 550.918   4
  -3   3   1 3349.36 363.982   4
   3  -3   1 3240.66 369.069   3
   3  -3   1 3839.56 372.849   2
  -3  -3   1 3266.86 365.777   1
   3  -3  -1 2637.49 332.100   1
   3   3   1 3041.96 349.193   1
   3   3   1 4189.85 350.749   1
  -3   3  -1 3687.17 349.070   1
  -3  -3   1 3148.46 337.280   1
   3  -3  -1 2826.36 313.490   6
   3   3   1 3349.65 363.661   6
  -3   3  -1 3321.82 322.681   5
  -3  -3   1 3741.48 360.143   5
   3   3   1 3671.83 368.532   2
  -3   3  -1 3265.29 352.111   4
  -3  -3   1 3433.33 467.501   4
   3  -3  -1 3548.25 365.112   3
   3  -3  -1 4123.75 368.974   2
   3  -3  -3 1538.78 194.035   1
  -3   3  -3 1639.13 201.388   1
   3  -3  -3 1530.16 192.547   1
  -3  -3   3 2150.88 235.485   1
   3   3   3 1545.16 207.967   1
  -3  -3   3 1930.00 203.571   1
   3   3   3 1821.80 199.318   1
  -3   3  -3 1882.88 203.714   1
   3   3   3 1944.22 219.842   6
  -3  -3   3 2149.86 223.383   5
   3   3   3 1881.76 216.435   2
  -3   3  -3 1519.06 201.826   4
   3  -3  -3 1738.87 218.037   3
   3  -3  -3 2001.53 218.595   2
  -3  -3   3 1554.01 172.256   3
  -3   3  -5 146735. 13771.1   1
   3  -3  -5 167003. 13760.4   1
   3  -3  -5 154392. 13755.0   1
   3   3   5 163579. 13786.0   1
  -3  -3   5 172450. 13809.7   1
   3   3   5 146828. 13756.7   1
  -3  -3   5 149433. 13760.7   1
  -3   3  -5 168073. 13763.7   1
  -3  -3   5 152807. 13772.0   6
   3   3   5 147669. 13772.6   6
  -3  -3   5 157360. 13773.3   5
   3   3   5 151928. 13764.9   2
  -3  -3   5 169077. 13815.7   4
  -3   3  -5 97387.0 13756.4   4
   3  -3  -5 151475. 13787.0   3
   3  -3  -5 163364. 13780.6   2
   3   3   7 10587.4 1041.51   1
  -3   3  -7 11867.9 1053.65   1
   3  -3  -7 12429.6 1068.85   2
  -3   3  -7 10582.5 1049.24   3
  -3  -3   7 11513.5 1056.11   5
   3   3   7 10358.3 1043.46   2
  -3   3  -7 11348.2 1042.16   4
   3  -3  -7 10194.1 1070.23   3
  -3  -3   7 9996.15 1073.59   1
   3  -3  -7 10769.3 1047.39   1
   3  -3  -7 11916.2 1043.77   1
   3   3   7 11806.8 1078.89   1
  -3   3  -7 10624.6 1050.18   1
  -3  -3   9 19297.0 1064.61   1
   3   3   9 19698.1 1053.54   1
   3   3   9 16071.1 1047.47   6
  -3  -3   9 17132.0 1062.63   6
  -3  -3   9 17861.7 1062.53   5
   3   3   9 17209.7 1038.10   2
  -3   3  -9 17439.9 1039.79   4
  -3  -3   9 4241.45 984.496   4
  -3  -3   9 7822.96 992.476   4
  -3   3  -9 19169.8 1051.83   3
   3   3   9 16741.2 995.250   3
  -3   3  -9 18395.9 1063.58   1
  -3  -3   9 19224.1 1112.91   1
   3  -3  -9 18753.9 1063.46   1
   3  -3  -9 20975.4 1060.68   1
   3   3   9 18937.5 1100.73   1
  -3   3  -9 16301.8 1051.83   1
   3   3  11 337.916 76.3678   1
   3  -3 -11 533.242 78.3693   1
  -3   3 -11 442.013 73.5493   1
  -3  -3  11 280.672 62.2087   6
  -3  -3  11 362.991 67.8762   5
   3   3  11 281.521 57.3079   6
  -3  -3  11 371.361 87.1184   1
   3  -3 -11 292.636 65.5191   1
  -3   3 -11 460.124 79.9086   1
  -3  -3  11 415.424 69.9492   1
   3   3  11 351.281 61.2939   1
   3  -3 -11 464.920 79.1621   2
  -3   3 -11 396.827 62.8019   4
   3   3  11 499.905 63.7287   2
  -3   3 -11 345.354 60.4970   3
   3   3  13 715.100 119.539   1
  -3  -3  13 685.560 93.4721   1
   3  -3 -13 989.043 117.790   1
  -3   3 -13 707.576 101.245   1
  -3  -3  13 891.226 132.674   1
  -3   3 -13 785.773 113.148   1
   3   3  13 582.192 86.5913   1
   3   3  13 513.440 83.6416   6
  -3  -3  13 701.332 98.2815   6
  -3  -3  13 651.476 99.2029   5
  -3   3 -13 684.365 89.5792   4
  -3   3 -13 603.379 88.3285   3
   3   3  13 619.276 78.9007   2
   3  -3 -13 749.803 105.812   2
   3  -3 -13 524.740 108.263   3
   3  -3 -15 49451.3 3588.33   1
  -3  -3  15 42405.5 3594.73   1
  -3  -3  15 35078.7 3538.79   6
   3   3  15 38763.0 3529.24   6
  -3   3 -15 38441.4 3527.61   4
   3  -3 -15 43271.7 3576.47   3
  -3   3 -15 35963.2 3529.50   3
   3  -3 -15 46873.8 3547.66   2
   3   3  15 35504.3 3511.74   2
  -3  -3  17 18227.3 1780.33   6
   3   3  17 19224.4 1765.38   6
  -3   3 -17 18985.7 1764.25   4
  -3  -3  17 21303.0 1796.14   5
   3   3  17 16500.8 1760.27   5
   3  -3 -17 19180.4 1810.82   3
  -3   3 -17 20962.8 1779.79   3
   3  -3 -17 21298.1 1771.25   2
   3   3  19 13024.8 1230.64   5
  -3  -3  19 14220.8 1265.56   5
   3  -3 -19 13399.4 1280.59   3
  -3   3 -19 15212.3 1259.10   3
  -3  -3  19 13202.4 1251.31   6
   3   3  19 11985.6 1234.80   6
  -3  -3  21 207.206 57.3341   5
   3   3  21 232.135 47.4688   6
   3  -3 -21 282.668 74.7537   3
  -3   3 -21 239.284 62.1084   3
  -3  -3  23 391.161 72.8231   6
   3   3  23 418.496 60.7269   5
  -3  -3  23 216.525 66.2747   5
  -3   3 -23 373.389 65.1145   4
  -3   3 -23 383.657 84.1420   3
   3  -3 -23 211.372 74.5545   3
  -3  -3  25 5586.12 433.081   5
   3   3  25 4011.46 394.754   5
   3  -3 -25 4675.59 450.364   3
  -3  -3  25 4343.26 413.106   6
   3   3  27 8098.69 816.620   5
   3  -3 -27 10478.8 872.947   3
  -3   3 -27 6964.96 846.178   3
  -3  -3  27 8815.64 831.998   6
   3   3  27 7381.18 820.600   6
  -3  -3  29 3335.56 337.656   6
  -3  -3  29 3326.74 336.173   5
   3   3  29 3264.06 327.192   5
   3   4 -26 25.2251 22.0885   3
   3   4 -26 18.0365 13.7595   2
   3   4 -24 10.1956 12.7248   2
   3  -4  24-12.2385 21.4399   2
   3  -4  24 42.4086 22.7372   6
   3   4 -24 14.0240 21.2776   3
  -3  -4 -24 19.5822 21.0108   4
  -3   4  24 24.1488 14.0666   5
   3   4 -22 283.246 62.0524   2
   3  -4  22 358.061 70.1705   2
   3  -4  22 414.680 72.1714   6
   3   4 -22 204.281 65.3074   3
  -3  -4 -22 426.577 68.4895   4
  -3   4  22 296.745 50.7798   5
   3   4 -20 14.1657 17.5787   2
   3  -4  20 28.9223 25.3021   2
   3  -4  20 28.7506 21.8034   6
   3   4 -20 17.5504 21.7350   3
  -3  -4 -20-11.7902 17.9152   4
  -3   4  20 30.6947 17.8123   5
   3  -4  18 14.8798 29.0310   2
   3   4 -18 17.1434 14.9646   2
   3  -4  18-15.3636 13.4130   6
   3   4 -18-20.2902 0.51708   3
  -3  -4 -18-13.2833 11.5997   4
  -3   4  18-8.82332 7.71470   5
   3  -4  16 181.934 55.2025   6
   3   4 -16 255.299 81.3864   2
   3  -4  16 156.628 50.8279   2
  -3  -4 -16 329.592 76.5498   4
   3   4 -14 76.0461 49.7804   2
   3  -4  14 42.2135 32.9816   2
   3  -4  14 70.5882 30.7096   6
   3   4 -14 81.5689 47.7860   3
  -3  -4 -14 33.9091 20.4452   3
  -3  -4 -14 72.5454 35.8418   4
  -3   4  14 84.5450 32.1269   5
  -3  -4 -12 263.360 72.2724   1
   3  -4  12 143.169 48.1919   1
   3  -4  12 253.710 57.4252   6
  -3  -4 -12 240.482 47.9984   5
   3   4 -12 284.292 92.0715   2
   3  -4  12 251.775 61.2914   2
  -3  -4 -12 476.769 100.655   4
  -3  -4 -12 202.325 38.2501   3
   3   4 -12 418.699 117.906   3
   3   4 -10 196.344 60.6691   1
  -3   4  10 187.722 52.2073   1
  -3  -4 -10 177.632 59.9681   1
   3  -4  10 201.726 50.2365   1
   3  -4  10 308.241 58.2797   6
   3   4 -10 115.712 60.0433   2
   3  -4  10 274.911 63.3693   2
  -3  -4 -10 418.276 100.480   4
  -3   4  10 461.912 82.9484   5
  -3  -4 -10 149.564 29.5995   3
  -3   4  10 286.326 56.7100   4
   3   4 -10 375.334 119.828   3
   3   4  -8 142.406 30.7407   1
  -3   4   8 221.946 49.5842   1
   3  -4   8 154.239 41.6268   1
  -3   4   8 77.0128 23.9080   1
  -3  -4  -8 62.3026 39.3335   1
   3   4  -8 65.3276 38.6141   1
  -3   4   8 60.3044 14.8806   6
   3  -4   8 71.2056 27.9071   6
  -3  -4  -8 99.6522 34.4924   5
   3   4  -8 106.497 62.0194   2
   3  -4   8 96.5438 38.9581   2
  -3  -4  -8 85.2414 56.0557   4
  -3   4   8 294.034 73.0335   5
  -3   4   8 78.1719 30.4018   4
   3   4  -8 160.367 99.2790   3
   3  -4   6 383.704 56.4401   1
   3   4  -6 428.660 59.0170   1
  -3   4   6 361.409 54.4502   1
  -3  -4  -6 392.146 56.8327   1
   3   4  -6 382.932 77.5869   1
  -3  -4  -6 130.808 57.0354   1
  -3   4   6 410.683 67.0689   1
  -3   4   6 278.469 36.6599   6
   3  -4   6 296.561 59.6478   6
  -3   4   6 286.152 41.4100   6
  -3  -4  -6 330.661 62.5201   5
   3   4  -6 450.627 100.569   2
   3  -4   6 168.594 56.9657   2
  -3  -4  -6 495.079 124.156   4
  -3   4   6 440.871 90.6696   5
  -3   4   6 268.234 59.9867   4
   3   4  -6 255.257 109.423   3
  -3   4   4 130.212 32.5454   1
  -3   4   4 114.708 35.8549   1
   3  -4   4 110.994 34.7886   1
   3   4  -4 52.4069 31.9036   1
  -3  -4  -4 135.733 33.1467   1
   3  -4   4 92.2503 28.5623   6
  -3   4   4 114.479 27.6188   6
  -3  -4  -4 75.8375 37.9580   5
   3   4  -4 57.1829 38.5474   2
   3  -4   4 159.373 46.6928   2
  -3  -4  -4 30.5134 47.2140   4
  -3   4   4 161.653 56.6642   5
  -3   4   4 125.072 37.1812   4
   3   4  -4 128.285 31.3690   1
   3  -4   4 103.536 30.0179   1
   3   4  -2 11.4230 17.2907   1
   3  -4   2 22.7024 17.4966   1
   3   4  -2 9.86527 17.2431   1
   3  -4   2 15.6642 16.7677   6
  -3   4   2-7.34297 11.1425   6
   3   4  -2-16.1910 20.0017   2
   3  -4   2 30.1902 29.4641   2
   3  -4   2 16.0205 12.1468   1
  -3   4   2 8.12876 14.2198   1
  -3  -4  -2 12.8699 15.9111   1
  -3  -4  -2 7.08657 10.7568   1
  -3   4   2 14.3579 14.0415   1
  -3  -4  -2-26.4088 32.5977   4
  -3   4   2 49.2739 32.0561   5
  -3   4   2 11.4993 14.2241   4
   3   4  -2 3.28754 5.82668   3
   3   4  -2 9.22574 18.0259   3
   3   4   0 1045.32 137.846   6
   3  -4   0 656.705 97.6771   6
  -3   4   0 1364.07 135.810   5
  -3  -4   0 873.746 125.749   5
   3   4   0 751.863 124.351   2
   3  -4   0 610.847 97.5876   1
   3   4   0 1184.57 118.883   1
  -3   4   0 783.039 101.952   1
  -3  -4   0 788.647 125.475   1
   3  -4   0 903.011 109.401   1
   3   4   0 739.034 117.089   1
  -3   4   0 1144.56 115.030   1
  -3  -4   0 829.113 103.216   1
   3   4   2 12.0430 14.8779   1
   3  -4  -2 13.8238 10.4723   1
   3  -4  -2 32.5085 22.4337   1
  -3  -4   2 13.2194 16.3275   5
   3   4   2-13.5881 16.7819   2
   3  -4  -2 32.7297 31.9325   2
  -3  -4   2 28.3949 24.7833   4
  -3   4  -2 6.30669 12.3266   5
  -3   4  -2 10.5245 13.0073   4
   3  -4  -2 14.6131 22.0941   3
  -3   4  -2 6.93113 10.5013   1
  -3  -4   2-7.40624 9.16973   1
  -3   4  -2 6.38608 11.1688   1
  -3  -4   2 14.5057 21.9318   1
   3   4   2-8.94476 13.5376   1
   3  -4  -4 99.3248 28.8668   1
   3  -4  -4 112.325 31.6128   1
   3   4   4 119.004 44.2951   1
  -3  -4   4 127.564 42.8134   5
   3   4   4 96.7181 37.5070   6
  -3   4  -4 79.6080 18.3953   5
   3   4   4 126.435 40.9970   2
   3  -4  -4 270.655 65.0917   2
  -3  -4   4 133.328 37.5583   4
  -3   4  -4 133.590 22.2501   5
   3  -4  -4 29.7588 24.5896   3
  -3   4  -4 108.319 32.5350   4
  -3   4  -4 84.6153 28.6302   1
  -3  -4   4 105.550 30.8555   1
   3   4   4 117.730 34.2861   1
   3  -4  -6 364.887 53.2345   1
   3   4   6 329.651 69.0600   1
  -3  -4   6 416.642 80.4880   1
  -3  -4   6 305.984 57.5180   1
   3   4   6 290.327 53.1777   1
   3  -4  -6 304.979 50.4041   1
  -3   4  -6 286.475 56.3941   1
  -3   4  -6 308.642 53.0951   1
  -3  -4   6 275.276 61.2921   6
  -3  -4   6 270.989 59.3318   5
   3   4   6 280.253 59.7816   6
   3  -4  -6 325.253 73.7052   2
   3   4   6 281.849 61.2180   2
  -3   4  -6 281.792 55.0634   4
   3  -4  -6 320.799 72.6635   3
  -3   4  -6 285.052 58.8510   3
  -3  -4   8 89.3099 37.4282   1
   3   4   8 76.7802 27.7443   1
  -3  -4   8 108.383 30.3491   1
  -3   4  -8 151.130 33.6831   1
  -3  -4   8 137.753 40.0434   6
  -3  -4   8 127.561 37.1803   5
   3   4   8 100.813 32.5180   6
   3   4   8 64.8749 27.7661   2
   3  -4  -8 132.674 48.5222   2
  -3  -4   8 13.3366 9.81354   4
  -3   4  -8 136.383 33.6080   4
   3  -4  -8 119.141 41.7116   3
   3  -4  -8 123.514 29.4660   1
   3   4   8 99.6188 41.2800   1
  -3  -4  10 144.022 43.8377   6
   3   4  10 243.054 46.6424   6
  -3  -4  10 275.337 68.2700   1
  -3   4 -10 226.752 53.5863   1
   3  -4 -10 210.882 56.1236   2
  -3   4 -10 158.159 38.2910   4
   3   4  10 248.196 59.5948   1
   3  -4 -10 336.462 55.7910   1
  -3   4 -12 218.591 42.0598   3
   3  -4 -12 208.172 55.0856   3
   3   4  12 120.649 35.0479   6
  -3  -4  12 267.649 66.2454   1
   3   4  12 295.615 44.0259   2
  -3   4 -12 209.718 40.0827   4
   3  -4 -12 267.464 59.0910   1
   3   4  14 43.5575 20.8714   6
  -3  -4  14 32.0923 25.3805   6
   3  -4 -14 60.5530 28.4548   2
  -3  -4  14 53.0898 25.2020   5
  -3   4 -14 94.1026 24.8810   4
  -3   4 -14 86.8241 26.6801   3
   3  -4 -14 59.6286 32.3925   3
  -3  -4  16 229.880 49.0174   5
   3   4  16 154.939 33.1978   6
  -3  -4  16 236.707 49.1585   6
  -3   4 -16 103.500 30.3493   3
   3  -4 -16 162.735 48.7786   3
  -3  -4  18 10.8603 13.4346   6
   3   4  18 6.62528 11.6010   5
  -3  -4  18 22.9499 22.4058   5
  -3   4 -18 6.18093 9.39066   4
   3  -4 -18-15.1321 18.6947   3
  -3   4 -18 25.1039 14.6330   3
  -3  -4  20 11.0517 16.7253   6
   3   4  20 6.41016 11.2230   6
   3   4  20 18.3235 13.0850   5
  -3  -4  20 12.0850 14.9387   5
  -3   4 -20 6.65588 11.6503   4
  -3   4 -20 9.75449 14.7686   3
   3  -4 -20-15.3235 18.9281   3
   3   4  22 228.779 41.2924   5
  -3  -4  22 174.163 50.8307   5
   3  -4 -22 237.222 63.8773   3
  -3   4 -22 263.721 59.3785   3
  -3  -4  22 203.469 50.0586   6
   3   4  22 284.866 50.2107   6
   3   4  24 18.6997 11.0284   5
  -3  -4  24 12.1625 10.7669   5
   3  -4 -24 64.0304 36.9927   3
  -3   4 -24 27.3894 20.7736   3
  -3  -4  24 22.4019 19.6285   6
   3   4  24 14.6504 14.4060   6
   3   4  26-6.70209 10.1372   5
  -3  -4  26 11.1331 13.7430   5
   3   4  26 8.24942 14.4006   6
  -3  -4  26 10.5735 9.23543   6
   3  -4 -26 30.3644 22.9451   3
  -3  -4  28-9.59079 11.8643   5
   3   5 -25 2787.66 300.221   3
  -3   5  23 358.911 50.8541   5
   3   5 -23 355.015 61.0010   2
   3  -5  23 417.709 71.9819   6
   3   5 -23 231.319 62.8308   3
  -3  -5 -23 257.528 57.3172   4
   3   5 -21 150.374 45.5489   2
   3  -5  21 268.313 58.4800   6
   3   5 -21 141.678 48.9123   3
  -3  -5 -21 220.517 52.1489   4
   3  -5  19 7564.53 684.355   6
  -3   5  19 6332.91 651.776   5
  -3  -5 -19 7167.01 678.385   4
   3   5 -19 8438.31 689.904   2
   3   5 -19 5729.22 680.885   3
   3  -5  19 6790.70 681.357   2
  -3   5  17 11097.3 1089.57   5
  -3  -5 -17 13892.6 1126.48   4
   3   5 -17 12990.5 1128.16   2
   3  -5  17 11951.2 1108.50   6
   3  -5  15 21756.4 2353.95   6
  -3   5  15 31543.3 2365.14   5
  -3  -5 -15 28868.0 2391.50   4
   3   5 -15 27779.2 2401.19   2
   3   5 -15 27306.9 2406.89   3
   3  -5  15 19855.9 2360.71   2
   3  -5  13 608.685 106.226   2
  -3   5  13 723.701 104.315   5
   3   5 -13 730.231 138.357   3
   3  -5  11 242.148 46.8703   6
  -3  -5 -11 171.807 44.1496   5
   3  -5  11 125.846 45.3282   2
   3   5 -11 47.6106 44.6560   2
  -3  -5 -11 143.039 61.3566   4
  -3   5  11 235.890 59.0996   5
  -3   5  11 170.435 44.6782   4
   3   5 -11 257.670 88.0618   3
  -3   5   9 13812.8 839.709   1
   3  -5   9 8488.81 812.986   1
   3  -5   9 7508.63 813.533   6
  -3  -5  -9 7363.19 819.473   5
   3   5  -9 8759.96 876.179   2
  -3  -5  -9 6796.00 855.708   4
  -3   5   9 8582.95 823.213   4
   3   5  -9 12994.2 1000.37   3
   3  -5   9 8168.79 835.018   2
  -3  -5  -7 5491.19 527.783   1
   3  -5   7 5385.84 513.908   1
  -3   5   7 6625.94 518.011   1
   3  -5   7 4026.46 513.702   6
  -3  -5  -7 5661.92 528.903   5
  -3   5   7 7649.42 596.308   5
   3   5  -7 5556.24 577.217   2
  -3  -5  -7 3438.02 543.961   4
   3   5  -7 8322.54 718.851   3
  -3   5   7 4858.35 519.678   4
   3  -5   7 5140.11 544.323   2
   3   5  -5 64714.2 6692.40   1
  -3  -5  -5 61426.2 6691.40   1
   3  -5   5 68697.8 6674.94   1
  -3   5   5 87292.4 6672.71   1
   3  -5   5 74181.6 6687.24   6
  -3   5   5 67184.4 6667.16   6
  -3  -5  -5 72969.8 6735.76   4
  -3   5   5 75615.4 6692.24   4
   3  -5   5 71716.1 6715.09   2
  -3   5   3 932.858 95.6008   1
   3  -5   3 856.214 98.8467   1
   3  -5   3 688.101 105.111   6
  -3   5   3 776.887 100.680   6
  -3  -5  -3 756.321 115.525   5
   3   5  -3 880.357 131.277   2
  -3  -5  -3 1046.50 142.584   4
  -3   5   3 980.144 153.598   5
  -3  -5  -3 776.611 119.874   1
   3   5  -3 729.340 110.852   1
   3   5  -3 1306.81 243.890   3
  -3  -5  -1 1837.75 240.392   1
   3   5  -1 1978.60 236.498   1
  -3   5   1 2055.27 212.124   1
   3  -5   1 2005.21 229.345   6
  -3   5   1 2399.86 274.798   5
  -3  -5  -1 2465.36 251.798   5
   3   5  -1 1740.63 242.070   2
  -3  -5  -1 2428.77 263.046   4
  -3   5   1 3125.75 254.000   4
   3  -5   1 2957.35 285.917   2
   3  -5  -1 1588.58 199.049   1
   3   5   1 2100.35 229.794   1
  -3  -5   1 2376.86 242.289   1
  -3   5  -1 2111.99 201.391   1
   3  -5  -1 2046.21 214.375   6
   3   5   1 2558.52 252.244   6
  -3  -5   1 1985.00 231.075   5
  -3   5  -1 2889.97 255.076   5
   3   5   1 1940.55 231.215   2
  -3  -5   1 2167.55 238.956   4
  -3   5  -1 2112.00 226.326   4
   3  -5  -1 2372.97 243.730   3
   3  -5  -1 2370.81 262.479   2
  -3  -5   3 913.812 122.337   1
  -3   5  -3 758.556 93.5213   1
   3   5   3 1029.18 123.925   1
   3   5   3 878.835 123.137   6
  -3  -5   3 1168.09 130.922   5
  -3   5  -3 885.590 106.537   5
   3   5   3 799.478 116.915   2
  -3  -5   3 748.487 110.097   4
  -3   5  -3 716.046 106.546   4
   3  -5  -3 831.563 121.089   3
   3  -5  -3 1102.78 157.249   2
  -3  -5   5 77894.2 6471.21   1
  -3   5  -5 68745.7 6444.65   1
   3  -5  -5 77310.6 6438.40   1
   3   5   5 75028.9 6462.67   1
   3   5   5 73763.9 6471.38   6
  -3  -5   5 72344.4 6469.14   5
   3   5   5 74546.0 6471.14   2
  -3  -5   5 62638.6 6449.07   4
   3  -5  -5 70086.5 6473.90   3
   3  -5  -5 57935.9 6489.43   2
  -3   5  -5 65567.9 6456.23   3
  -3  -5   7 5623.78 509.336   1
   3  -5  -7 5575.92 482.873   1
   3   5   7 5217.51 492.076   1
  -3   5  -7 5138.98 491.501   1
   3   5   7 4404.39 492.634   6
  -3  -5   7 4268.56 500.974   6
  -3  -5   7 6026.80 508.372   5
   3   5   7 5529.83 502.266   2
  -3   5  -7 4335.90 484.262   4
   3  -5  -7 5119.52 509.725   3
   3  -5  -7 5486.27 535.948   2
  -3   5  -7 4568.57 490.779   3
   3  -5  -9 9103.65 770.187   1
   3   5   9 7249.37 760.448   6
  -3  -5   9 8249.82 781.765   6
  -3  -5   9 7263.08 767.444   5
   3   5   9 8173.41 766.011   2
  -3   5  -9 7688.84 756.852   4
   3  -5  -9 7698.13 778.642   3
  -3   5  -9 7942.28 759.224   3
  -3  -5  11 154.674 42.2181   6
   3   5  11 139.373 34.2824   2
   3  -5 -11 182.246 51.5121   2
  -3  -5  11 231.219 45.2669   5
   3   5  11 164.794 36.4408   6
  -3   5 -11 146.883 33.4529   4
   3  -5 -11 152.694 43.9121   3
  -3   5 -11 125.113 31.8126   3
   3   5  13 627.877 85.5431   6
  -3  -5  13 613.884 94.9958   6
  -3   5 -13 693.048 85.0236   4
   3  -5 -13 740.801 106.050   3
   3  -5 -13 699.755 99.3826   2
  -3   5 -13 651.207 84.3279   3
  -3  -5  13 663.482 95.8238   5
  -3   5 -15 22396.1 2041.82   4
   3  -5 -15 23473.5 2072.43   3
  -3   5 -15 20723.3 2040.72   3
   3   5  15 23349.0 2044.33   6
   3   5  17 10417.4 940.876   5
  -3   5 -17 8897.79 936.871   3
   3   5  17 10792.9 937.377   6
  -3  -5  17 9546.86 952.073   6
  -3  -5  17 11026.5 960.663   5
   3   5  19 6851.43 644.540   5
  -3  -5  19 7428.96 667.789   5
   3  -5 -19 7324.03 678.632   3
  -3  -5  19 5987.47 654.999   6
   3   5  19 6910.20 642.310   6
  -3  -5  21 155.466 44.0539   5
  -3  -5  21 228.102 47.8700   6
   3   5  21 178.733 34.5495   6
   3  -5 -21 307.748 62.3533   3
  -3   5 -21 176.857 41.4014   3
   3   5  21 231.831 38.9010   5
  -3  -5  23 256.865 57.2528   5
   3   5  23 285.396 45.8639   6
  -3  -5  23 356.817 61.4846   6
   3  -5 -23 310.675 66.8142   3
  -3   5 -23 248.937 53.1774   3
   3   5  23 307.235 46.2086   5
  -3  -5  25 2771.11 294.139   5
   3   6 -22 79.7897 33.7607   3
  -3  -6 -20-11.1193 9.70165   4
  -3   6  20 6.09317 5.31798   5
   3   6 -20-9.59346 11.8369   2
   3  -6  20 10.8447 16.3873   6
   3   6 -20 12.6941 11.0753   3
  -3   6  18-6.97438 12.1853   5
  -3  -6 -18-12.6877 19.1820   4
   3   6 -18-11.7261 14.4810   2
   3  -6  18 12.4056 15.3185   2
   3  -6  18-10.1319 15.3227   6
   3   6 -18-14.1933 17.5225   3
  -3   6  16 272.352 49.8559   5
  -3  -6 -16 305.937 68.6691   4
   3   6 -16 199.816 57.5009   2
   3  -6  16 157.621 51.1532   2
   3  -6  16 295.343 54.1621   6
   3   6 -16 111.887 49.5997   3
   3  -6  14 244.102 47.7362   6
  -3  -6 -14 212.053 63.2085   4
   3  -6  14 147.468 46.1359   2
   3   6 -14 189.370 62.9225   2
  -3   6  14 197.085 45.4971   4
   3   6 -14 259.761 67.3977   3
   3  -6  12 43.1217 22.0913   6
  -3   6  12 67.2626 28.2901   5
  -3  -6 -12 35.0482 27.1353   4
   3   6 -12 19.8791 39.2294   2
  -3   6  12 106.313 30.9731   4
   3   6 -12 21.3430 32.7904   3
  -3  -6 -10 161.178 38.9672   5
   3  -6  10 131.708 45.2955   2
   3   6 -10 103.971 50.6198   2
  -3   6  10 184.125 40.9619   4
   3  -6  10 175.921 40.1635   6
  -3  -6 -10 89.2495 44.2290   4
  -3  -6  -8 107.146 33.0665   5
   3  -6   8 121.762 48.5167   2
   3   6  -8 135.744 51.3585   2
  -3   6   8 62.7293 34.4231   5
  -3   6   8 81.0321 28.3242   4
   3  -6   8 44.5911 23.3702   6
   3  -6   6 297.143 54.4813   6
  -3  -6  -6 328.790 62.9202   5
   3   6  -6 235.611 72.1924   2
   3  -6   6 433.924 81.1311   2
  -3  -6  -6 344.256 75.6085   4
  -3   6   6 465.482 89.8483   5
  -3   6   6 297.637 52.8213   4
   3  -6   6 219.073 36.3144   1
  -3  -6  -4 19.7626 21.4827   5
   3   6  -4 56.7629 30.5811   2
   3  -6   4 17.8383 27.2426   2
  -3   6   4 82.2579 44.1219   5
  -3   6   4 63.8867 24.2112   4
   3  -6   4 44.1407 24.6735   6
   3  -6   2 41.7637 21.5115   6
  -3  -6  -2 107.063 33.4574   5
   3   6  -2 71.4870 35.0195   2
   3  -6   2 79.3920 42.8585   2
  -3  -6  -2 49.7327 27.2736   4
  -3   6   2 40.6601 36.0025   5
  -3   6   2 55.1611 27.3046   4
  -3  -6  -2 53.7005 24.2206   1
  -3  -6   0 466.883 76.4011   5
   3   6   0 397.710 75.7834   6
   3   6   0 482.592 77.1616   2
   3  -6   0 443.652 100.865   2
  -3  -6   0 427.434 79.0743   4
  -3   6   0 627.630 106.383   5
  -3   6   0 443.327 72.3387   4
  -3  -6   0 459.213 68.1376   1
  -3  -6   2 140.286 36.5509   4
   3   6   2 108.929 34.5058   2
   3  -6  -2 82.5619 32.0004   3
  -3   6  -2 91.1992 27.4090   4
   3   6   2 65.1082 31.1021   6
   3  -6  -4 87.2975 50.5385   2
   3   6   4 69.1144 30.1161   2
  -3   6  -4 26.3826 15.8778   3
   3  -6  -4 34.5825 26.9183   3
  -3   6  -4 85.0108 24.6492   4
   3   6   4 31.0029 22.4576   6
  -3  -6   4 20.2670 15.8469   5
   3   6   6 284.059 53.5342   6
  -3  -6   6 285.291 55.2781   5
  -3   6  -6 291.165 49.5701   3
   3   6   6 170.379 48.0880   2
  -3   6  -6 219.993 43.7052   4
  -3   6  -6 90.7096 32.5918   1
  -3  -6   8 85.4564 32.4089   6
   3   6   8 156.945 39.8370   2
   3  -6  -8 138.666 55.3856   2
   3   6   8 147.091 32.5681   6
  -3  -6   8 96.8373 30.8463   5
  -3   6  -8 118.818 28.9592   4
   3  -6  -8 89.2061 32.2703   3
  -3   6  -8 70.4844 25.7338   3
  -3  -6  10 187.059 44.5705   6
   3  -6 -10 237.960 61.6087   2
  -3   6 -10 197.916 37.1113   4
   3  -6 -10 210.056 48.0308   3
  -3   6 -10 163.619 33.6829   3
   3   6  10 194.723 37.5292   6
  -3  -6  10 115.715 37.3198   5
  -3  -6  12 88.5813 30.1740   6
   3  -6 -12 10.7962 14.2542   3
  -3   6 -12 48.2813 19.6502   4
  -3   6 -12 52.0596 17.4893   3
   3   6  12 71.8536 21.9180   6
  -3  -6  12 47.4845 23.9769   5
  -3  -6  14 206.744 44.6818   6
   3  -6 -14 124.606 38.4694   3
  -3   6 -14 187.068 32.8386   3
  -3  -6  14 95.3125 34.8843   5
   3   6  14 193.371 35.9758   6
   3   6  16 181.777 34.5640   6
  -3  -6  16 154.642 40.6812   6
   3   6  16 251.536 40.8661   5
  -3  -6  16 233.975 47.8065   5
   3  -6 -16 157.770 42.9880   3
  -3   6 -16 200.867 36.1096   3
   3   6  18 9.59640 9.39856   6
   3   6  18 11.7375 11.4798   5
   3  -6 -18 10.5802 9.26922   3
  -3   6 -18 5.84480 10.2333   3
   3   6  20 4.54232 8.86550   6
  -3  -6  20 8.80158 10.8627   6
   3  -6 -20-10.7304 16.2165   3
  -3  -6  20-10.4066 15.7272   5
  -3   6 -20 6.61320 5.77651   3
  -3  -6  22 242.460 51.7675   5
   3  -7  17 4379.80 470.766   6
  -3   7  17 5294.75 472.042   5
  -3   7  15 10649.4 1068.48   5
  -3  -7 -15 9181.36 1088.16   4
   3   7 -15 12933.9 1107.96   2
  -3   7  15 12434.7 1080.43   4
   3  -7  15 12881.6 1092.20   2
   3   7 -13 70.2017 34.5004   2
   3  -7  13 86.0066 32.4376   2
  -3   7  13 34.7837 17.4909   4
   3  -7  13 22.8279 18.0733   6
  -3  -7 -13 44.0757 28.9751   4
  -3   7  13 63.4635 26.5762   5
   3  -7  11 68.5624 35.1805   2
   3   7 -11 97.6397 46.0912   2
  -3   7  11 98.5029 29.3606   4
   3  -7  11 87.0658 27.5744   6
  -3  -7 -11 29.4144 27.4100   4
   3  -7   9 2805.98 299.347   6
  -3  -7  -9 2884.13 298.146   5
  -3   7   9 4134.67 339.409   5
   3   7  -9 2852.90 341.078   2
  -3  -7  -9 2664.70 323.209   4
  -3   7   9 2742.04 296.848   4
   3  -7   9 3035.11 328.560   2
   3  -7   7 1536.27 187.662   6
  -3  -7  -7 1746.80 190.225   5
  -3   7   7 2263.71 233.307   5
  -3  -7  -7 1507.84 201.687   4
   3   7  -7 2285.15 237.258   2
  -3   7   7 1598.80 184.962   4
   3  -7   7 1743.64 219.778   2
   3  -7   5 24410.6 2299.43   6
  -3  -7  -5 23660.2 2297.75   5
   3   7  -5 27747.2 2331.09   2
  -3  -7  -5 26123.4 2316.27   4
  -3   7   5 22470.0 2292.71   4
   3  -7   5 22535.1 2338.31   2
  -3  -7  -3 273.104 55.2245   4
  -3   7   3 314.146 75.4777   5
   3   7  -3 148.375 46.9087   2
   3  -7   3 156.810 62.0739   2
  -3  -7  -3 263.484 47.8039   5
   3  -7   3 170.011 41.6622   6
  -3  -7  -1 405.997 74.1700   4
  -3   7   1 531.015 74.7574   4
  -3  -7  -1 434.436 70.2640   5
   3   7  -1 558.538 80.5324   6
   3   7  -1 409.292 71.8965   2
  -3   7  -1 576.729 77.5103   4
   3   7   1 454.774 77.9869   6
  -3  -7   1 570.079 79.4410   5
  -3   7  -1 614.507 82.5839   3
   3   7   1 455.483 75.5075   2
   3  -7  -1 327.156 97.9414   2
  -3  -7   3 256.059 48.0735   5
   3   7   3 240.715 47.3362   6
  -3   7  -3 184.497 40.6480   4
  -3   7  -3 309.321 49.9349   3
   3  -7  -3 170.983 67.1762   2
   3   7   3 122.533 36.8613   2
   3   7   5 23559.0 2338.36   6
  -3  -7   5 27860.5 2348.63   5
   3   7   5 23592.3 2342.03   2
  -3   7  -5 23186.4 2332.57   4
   3  -7  -5 27581.9 2353.07   3
   3  -7  -5 28410.9 2411.63   2
  -3   7  -5 27925.0 2339.47   3
   3   7   7 1615.72 183.127   6
  -3   7  -7 1640.47 182.233   4
   3  -7  -7 1654.79 192.384   3
   3  -7  -7 1854.23 228.097   2
  -3   7  -7 1894.14 184.136   3
   3   7   9 2477.31 266.069   6
  -3   7  -9 2645.16 267.673   4
   3  -7  -9 2753.20 282.158   3
  -3   7  -9 2698.07 266.759   3
  -3  -7   9 2991.34 282.566   5
  -3  -7  11 97.6644 30.2287   6
   3  -7 -11 90.7289 30.8373   3
  -3   7 -11 103.430 23.7142   3
   3   7  11 85.0404 22.1294   6
  -3  -7  11 95.7824 30.6499   5
  -3  -7  13 42.6918 20.0028   6
   3  -7 -13 35.6699 17.7293   3
  -3   7 -13 34.5484 14.0397   3
   3   7  13 36.4012 14.7489   6
  -3  -7  13 53.7620 24.9552   5
   3   7  15 9544.98 958.334   6
  -3  -7  15 10217.5 974.009   6
  -3  -7  17 4831.31 458.392   5
   3  -7 -17 4401.69 451.605   3
  -3   8  12 112.230 32.6697   5
  -3  -8 -10 123.370 44.6975   4
  -3   8  10 84.4485 34.4344   5
   3   8  -8 220.946 62.0384   2
  -3  -8  -8 191.945 46.3544   4
  -3  -8  -6 101.949 37.6745   4
   3   8  -6 235.707 58.0731   2
   3  -8   6 126.984 53.9321   2
  -3  -8  -6 133.434 31.0928   5
  -3   8   6 131.483 30.3166   4
   3   8  -4 33.6526 19.6710   2
   3  -8   4 21.2291 18.6245   2
  -3  -8  -4 13.5523 11.9859   5
   3   8  -4 45.2766 22.4306   6
  -3   8   4 14.0694 10.8106   4
   3   8  -2 9.29294 16.7077   2
   3  -8   2 23.3338 35.4875   2
  -3  -8  -2 76.7481 24.6784   5
  -3   8   2 21.4464 16.9856   4
  -3   8   0 441.947 65.0100   4
   3   8   0 411.687 68.0533   6
  -3  -8   0 537.383 68.3401   5
   3   8   0 298.214 61.7751   2
   3  -8   0 588.345 119.448   2
   3   8   2 31.2454 18.1759   6
  -3   8  -2 26.1984 14.1839   4
  -3   8  -2 22.1296 15.9302   3
   3   8   2 7.93718 14.0387   2
  -3   8  -4 51.0436 18.8674   3
   3   8   4 27.9140 16.5713   6
  -3   8  -4 12.5858 13.9998   4
  -3  -8   6 85.6328 26.0638   5
   3   8   6 140.929 30.6071   6
  -3   8  -6 153.338 29.9613   3
  -3  -8   8 102.396 27.9833   5
   3   8   8 128.483 27.8373   6
  -3   8  -8 136.950 26.8155   3
   3  -8 -10 100.925 28.8320   3
  -3  -8  10 117.040 29.7498   5
  -3  -8  12 49.4797 20.8347   5
  -4   0   0 284953. 27648.9   1
   4   0   0 275815. 27643.7   1
   4   0   0 320327. 27603.1   6
  -4   0   0 308620. 27619.3   5
  -4   0   0 316834. 27625.8   4
   4   0   0 289249. 27617.2   3
   4   0   0 318420. 27636.7   2
   4   0  -2 5863.99 570.366   1
  -4   0  -2 5647.29 567.323   1
  -4   0   2 5536.72 562.675   1
   4   0   2 4722.35 548.803   1
   4   0   2 5255.61 545.504   1
  -4   0  -2 4872.29 540.560   1
   4   0   2 5254.90 511.493   6
   4   0  -2 5468.12 512.136   6
  -4   0   2 5643.07 538.781   5
  -4   0  -2 5489.05 526.023   5
  -4   0   2 6104.74 537.881   4
  -4   0  -2 4855.85 537.313   4
   4   0  -2 5851.82 540.119   3
   4   0   2 4397.24 515.793   3
   4   0   2 5514.77 535.393   2
  -4   0  -4 16951.6 1611.02   1
   4   0  -4 17929.6 1617.85   1
  -4   0   4 15999.3 1595.94   1
  -4   0   4 16905.2 1592.58   1
  -4   0  -4 17759.2 1591.91   1
   4   0   4 15221.5 1551.14   6
  -4   0   4 19891.0 1594.64   5
  -4   0  -4 17126.9 1560.91   5
  -4   0  -4 17125.5 1572.14   4
   4   0  -4 15806.4 1582.40   3
   4   0   4 16933.6 1572.30   2
  -4   0  -4 15523.9 1553.57   3
   4   0  -4 19596.8 1597.55   2
   4   0   6 857.593 136.729   1
   4   0  -6 847.214 130.201   1
  -4   0   6 795.464 130.239   1
   4   0   6 900.527 135.522   1
  -4   0  -6 641.971 137.575   1
  -4   0  -6 917.594 132.785   1
  -4   0   6 922.127 142.475   1
   4   0  -6 956.665 111.782   6
   4   0   6 951.919 113.729   6
  -4   0   6 761.243 121.878   5
  -4   0  -6 851.150 110.372   5
   4   0  -6 826.648 133.395   2
  -4   0   6 1035.02 129.199   4
   4   0  -6 940.820 138.848   3
  -4   0  -6 717.115 102.158   3
   4   0  -8 2535.49 304.447   1
   4   0  -8 2524.15 286.778   1
   4   0   8 2427.82 300.567   1
  -4   0   8 2425.13 299.312   1
  -4   0  -8 2264.27 307.200   1
  -4   0   8 2683.16 299.355   1
  -4   0  -8 2482.84 287.420   1
   4   0   8 2607.38 298.956   1
   4   0   8 3102.11 280.668   6
  -4   0   8 3120.44 298.772   5
  -4   0  -8 2223.90 259.807   5
   4   0  -8 3121.00 307.375   2
  -4   0   8 2704.04 281.391   4
  -4   0  -8 2487.70 276.369   4
   4   0  -8 1919.96 284.503   3
  -4   0  -8 2760.54 263.405   3
   4   0   8 2215.13 272.108   2
  -4   0  10 142501. 12735.8   1
   4   0 -10 147238. 12744.5   1
   4   0 -10 138111. 12716.6   1
   4   0  10 130324. 12729.5   1
  -4   0 -10 146248. 12746.1   1
  -4   0  10 138739. 12730.8   1
  -4   0 -10 143372. 12716.7   1
   4   0  10 126353. 12722.5   1
  -4   0  10 139784. 12691.6   6
  -4   0  10 151271. 12730.0   5
  -4   0 -10 127329. 12687.0   5
   4   0 -10 168916. 12749.2   2
  -4   0  10 145889. 12708.7   4
  -4   0 -10 152912. 12713.1   4
   4   0 -10 135747. 12738.3   3
   4   0  10 132155. 12707.1   2
  -4   0  12 20415.0 1956.55   1
   4   0 -12 20251.2 1962.14   1
   4   0 -12 20354.7 1935.59   1
   4   0  12 18543.1 1945.12   1
  -4   0 -12 19075.5 1962.55   1
  -4   0  12 21072.6 1958.59   1
  -4   0 -12 22505.7 1945.74   1
   4   0  12 19601.3 1949.25   1
  -4   0  12 19488.8 1918.54   6
   4   0  12 21798.6 1948.69   6
  -4   0  12 27030.5 1981.20   5
   4   0 -12 21754.5 1971.45   2
  -4   0 -12 24563.4 1946.08   4
   4   0 -12 18330.9 1968.69   3
  -4   0 -12 20081.2 1940.14   3
   4   0  12 21589.7 1935.77   2
  -4   0  14 18582.6 1837.57   1
   4   0 -14 18214.8 1841.35   1
  -4   0 -14 17584.3 1846.17   1
  -4   0 -14 19663.7 1826.65   1
  -4   0  14 18119.6 1842.86   1
   4   0  14 18028.5 1830.88   1
   4   0  14 15987.1 1824.75   6
  -4   0  14 23140.9 1863.53   5
   4   0  14 20592.4 1803.20   5
   4   0 -14 19422.2 1850.04   2
  -4   0 -14 18739.6 1829.09   4
  -4   0  14 21927.9 1826.88   4
   4   0 -14 18789.1 1873.92   3
  -4   0 -14 26737.6 1877.75   3
   4   0  14 20631.0 1819.71   2
   4   0  16 688.526 99.7400   1
   4   0 -16 460.468 80.5794   1
  -4   0  16 423.825 83.8044   1
  -4   0 -16 408.537 98.0890   1
  -4   0  16 573.611 95.1493   1
   4   0  16 577.445 90.5350   1
   4   0 -16 445.041 93.9896   1
  -4   0 -16 550.222 88.8286   1
  -4   0  16 451.592 69.6853   6
   4   0  16 196.369 68.5983   6
   4   0  16 564.306 69.8850   5
   4   0  16 529.489 79.9192   2
  -4   0  16 693.352 108.650   5
  -4   0  16 456.356 78.2638   4
  -4   0 -16 356.065 106.927   3
   4   0 -18 336.054 66.2523   1
  -4   0 -18 261.432 74.3818   1
   4   0  18 287.312 66.1235   1
  -4   0  18 201.164 47.5981   6
   4   0  18 315.321 64.1805   6
   4   0 -18 368.073 73.7643   2
   4   0  18 291.289 54.5890   2
  -4   0  18 230.365 62.6188   1
   4   0  18 255.575 63.1152   1
   4   0 -18 259.311 71.8120   1
  -4   0 -18 222.172 56.2037   1
  -4   0  18 173.012 56.9548   5
   4   0  18 295.813 49.9572   5
  -4   0 -18 299.651 67.5379   4
  -4   0 -18 285.992 88.3760   3
   4   0 -18 340.289 99.9725   3
   4   0 -20 22482.8 2011.62   1
  -4   0  20 23426.1 1998.74   1
  -4   0  20 23931.3 1974.12   6
   4   0  20 19591.1 1970.95   6
   4   0  20 16244.8 1954.24   5
  -4   0  20 24270.2 2000.51   5
  -4   0  20 18577.5 1973.37   4
  -4   0 -20 26884.0 2008.23   4
   4   0 -20 25558.1 1999.49   2
   4   0 -20 23494.4 2063.01   3
  -4   0 -20 17640.8 2017.03   3
   4   0  20 23041.4 1967.83   2
   4   0  22 16925.8 1572.89   6
  -4   0  22 21209.5 1603.34   5
  -4   0  22 13568.7 1571.45   4
  -4   0 -22 16116.0 1597.73   4
   4   0 -22 20074.1 1594.84   2
   4   0 -22 15220.5 1647.32   3
  -4   0 -22 16228.0 1618.56   3
   4   0  22 17124.8 1572.35   2
  -4   0 -24 5888.32 716.406   4
   4   0 -24 7539.16 710.727   2
   4   0 -24 6769.17 767.748   3
  -4   0 -24 6884.55 735.620   3
   4   0  24 7115.75 697.933   6
  -4   0  26 232.102 46.0059   5
  -4   0 -26 153.711 48.4081   4
   4   0 -26 216.477 71.1437   3
   4   0  26 201.447 39.3249   6
  -4   0 -28 661.204 92.1390   4
  -4   0  28 573.778 75.9846   5
  -4   0 -28 275.730 74.0598   3
   4   0 -28 350.926 88.4332   3
  -4   0 -30 2252.92 251.596   3
  -4   1  27 7.37829 11.1542   5
  -4  -1 -27-11.1562 16.8608   4
  -4  -1 -27-12.8288 11.1971   3
   4   1 -27 18.3930 16.0496   3
   4  -1  27 5.85042 8.84693   6
   4   1 -25 9.40071 11.6030   2
   4  -1  25-6.43427 7.94539   6
  -4  -1 -25 26.0285 19.6676   4
  -4   1  25 8.50122 12.8499   5
  -4   1  25 11.2128 13.8378   4
  -4  -1 -25 13.7788 20.8227   3
   4   1 -25-22.9254 28.2861   3
   4   1 -23 62.9546 26.1744   2
   4  -1  23 19.8930 15.5142   2
   4  -1  23 50.5770 23.0502   6
  -4   1  23 38.6817 21.0201   5
  -4  -1 -23 14.9763 18.8734   4
  -4   1  23 25.1322 19.3736   4
  -4  -1 -23 87.5532 38.3835   3
   4   1 -23 27.8827 42.3066   3
   4  -1  21 16.5020 14.5126   6
  -4  -1 -21 33.1884 29.0112   4
   4   1 -21 32.2045 28.1546   3
   4   1 -21-12.2846 21.5122   2
   4  -1  21 38.9944 20.9124   2
   4   1 -19 251.771 51.7042   1
   4  -1  19 188.591 51.5209   1
   4  -1  19 229.388 48.4192   6
   4   1 -19 220.190 59.1541   2
   4  -1  19 168.270 46.0192   2
  -4  -1 -19 187.635 47.6992   1
  -4   1  19 179.431 49.5322   5
  -4   1  19 214.737 57.8283   4
  -4  -1 -19 106.594 49.9006   3
   4   1 -19 171.020 86.3202   3
   4   1 -17 141.217 37.5730   1
  -4  -1 -17 62.8751 49.3501   1
   4  -1  17 97.2221 36.4932   1
  -4   1  17 94.3690 26.5381   6
   4  -1  17 110.736 38.6681   6
   4   1 -17 124.551 44.0465   2
  -4   1  17 61.4232 29.9886   1
   4  -1  17 92.4003 41.4704   1
   4   1 -17 150.241 55.2084   1
  -4  -1 -17 142.282 41.6693   1
  -4   1  17 85.5903 34.3428   5
  -4  -1 -17 158.978 50.9499   4
  -4   1  17 103.070 38.5351   4
  -4  -1 -17 79.8993 47.1270   3
   4   1 -17 32.8835 41.7283   3
   4  -1  15 99.6302 36.5825   1
  -4  -1 -15 58.9312 45.7776   1
   4   1 -15 77.4529 28.7154   1
  -4   1  15 53.1355 20.3173   6
   4   1 -15 84.4533 42.1530   2
  -4   1  15 61.4341 29.0538   1
   4   1 -15 17.9811 23.0651   1
   4  -1  15 89.7215 37.4341   1
  -4  -1 -15 83.3184 32.1010   1
  -4   1  15 60.9549 30.3896   5
   4  -1  15 64.5239 18.0150   5
  -4  -1 -15 119.638 47.4611   4
   4   1 -15 29.1522 44.4997   3
  -4  -1 -15 44.1562 39.0353   3
   4   1 -13-9.72744 14.8262   1
   4  -1  13 12.4895 24.4408   1
  -4  -1 -13 76.4373 37.3275   1
  -4   1  13 16.3145 24.7280   1
   4   1 -13-17.7048 21.9294   1
   4  -1  13 15.0907 18.7191   1
  -4  -1 -13 32.6796 23.3587   1
   4  -1  13 30.5239 23.1428   6
  -4   1  13 12.4971 9.11126   6
  -4  -1 -13 7.45148 13.1455   5
   4   1 -13 34.8493 30.4641   2
   4  -1  13 66.6295 30.6971   2
   4  -1  13 29.8604 10.6153   5
  -4   1  13 15.4617 13.6278   5
  -4   1  13 34.7955 24.8609   4
  -4  -1 -13 14.0353 24.5655   4
  -4  -1 -13-23.1045 20.2495   3
   4   1 -13 49.7032 43.4040   3
   4   1 -11 189.951 47.9606   1
   4  -1  11 200.768 60.4668   1
  -4  -1 -11 196.314 65.8285   1
  -4   1  11 277.601 62.3918   1
  -4  -1 -11 294.748 59.6024   1
   4   1 -11 257.278 73.5106   1
  -4   1  11 163.033 56.1263   1
   4  -1  11 236.680 63.6561   6
  -4  -1 -11 218.806 44.3833   5
   4  -1  11 258.418 40.3862   5
   4  -1  11 258.653 57.5468   2
   4   1 -11 429.858 85.2672   2
  -4   1  11 389.132 73.9206   5
  -4  -1 -11 355.208 70.7032   4
  -4   1  11 194.458 52.0689   4
  -4  -1 -11 217.430 69.0507   3
   4   1 -11 83.7562 53.4432   3
  -4  -1  -9 310.575 88.4216   1
   4   1  -9 445.731 75.5713   1
  -4   1   9 303.434 74.9570   1
   4  -1   9 392.940 82.7432   1
  -4  -1  -9 367.229 71.9054   1
   4   1  -9 446.460 93.5361   1
  -4   1   9 527.704 92.1322   1
   4  -1   9 404.566 97.8491   6
   4  -1   9 431.878 56.5084   5
   4  -1   9 413.515 75.2718   2
   4   1  -9 359.572 80.1562   2
  -4  -1  -9 308.301 69.8645   4
  -4   1   9 424.135 74.1169   4
  -4  -1  -9 420.938 76.3167   3
   4   1  -9 342.123 87.8001   3
   4  -1   7 357.205 86.1688   1
  -4   1   7 443.226 90.7393   1
   4   1  -7 591.529 119.022   1
  -4   1   7 330.234 82.8747   1
   4  -1   7 279.622 92.8634   6
  -4  -1  -7 346.369 68.7681   5
   4   1  -7 503.182 92.8255   2
   4  -1   7 458.307 79.1095   2
  -4   1   7 549.529 88.9877   5
  -4  -1  -7 364.901 72.5271   4
  -4  -1  -7 505.307 63.8203   3
   4  -1   7 619.051 101.131   1
   4   1  -7 456.373 85.5922   1
   4  -1   5 656.454 107.197   1
   4   1  -5 508.140 92.0804   1
  -4  -1  -5 550.376 110.371   1
   4   1  -5 623.645 112.343   1
   4  -1   5 721.925 112.385   1
  -4  -1  -5 440.510 85.3648   1
  -4   1   5 413.933 87.2197   1
  -4   1   5 528.438 95.4913   1
   4  -1   5 291.927 92.6626   6
   4   1  -5 480.547 85.2162   6
  -4  -1  -5 368.292 74.8427   5
   4   1  -5 574.696 101.035   2
   4  -1   5 526.777 83.2944   2
  -4   1   5 674.012 99.7250   5
  -4   1   5 563.341 91.1036   4
  -4  -1  -5 415.382 81.8535   4
  -4  -1  -5 392.689 69.1222   3
  -4  -1  -5 510.748 65.8660   3
   4   1  -5 561.070 95.5229   3
   4  -1   3 49.5583 33.2130   1
   4   1  -3 107.438 37.9117   1
   4  -1   3 133.472 58.1809   6
  -4  -1  -3 98.0669 33.8969   5
   4   1  -3 126.222 41.9786   6
  -4   1   3 166.348 43.9758   5
   4   1  -3 100.588 47.1252   1
  -4  -1  -3 77.7792 42.3227   1
  -4   1   3 95.6933 40.1669   1
  -4   1   3 76.1954 36.0812   1
  -4  -1  -3 70.7258 35.8174   1
   4  -1   3 64.9088 38.3079   1
   4   1  -3 61.3072 38.6642   2
   4  -1   3 45.0607 27.2166   2
  -4   1   3 41.5463 32.9607   4
  -4  -1  -3 155.131 38.0592   4
   4   1  -3 99.7429 37.0585   3
  -4  -1  -3 31.6128 21.0941   3
  -4  -1  -3 72.0311 22.9793   3
  -4  -1  -1 275.372 62.4447   3
  -4   1   1 432.363 74.2823   5
  -4  -1  -1 281.296 64.6869   5
   4   1  -1 479.540 79.4973   6
  -4  -1  -1 403.719 80.4876   1
   4   1  -1 368.843 77.8537   1
  -4   1   1 465.964 84.4530   1
   4   1  -1 318.185 79.5151   1
  -4  -1  -1 389.663 91.2795   1
   4  -1   1 520.076 94.9058   1
  -4   1   1 425.853 84.4164   1
   4  -1   1 553.776 84.0717   2
   4   1  -1 455.940 84.7567   2
  -4   1   1 412.982 83.4726   4
   4  -1   1 390.642 78.4897   3
   4   1  -1 294.423 60.9484   3
  -4  -1  -1 301.919 65.2935   4
   4  -1   1 483.020 89.2462   1
   4  -1  -1 576.199 83.8949   6
  -4   1  -1 530.093 74.0673   5
   4   1   1 384.245 70.8664   6
  -4  -1   1 264.311 73.6955   1
  -4   1  -1 552.966 98.7230   1
  -4  -1   1 398.474 95.7350   1
   4   1   1 485.976 86.0297   1
   4  -1  -1 479.921 91.1565   1
  -4   1  -1 276.199 72.4961   1
   4  -1  -1 459.800 82.0348   2
   4   1   1 470.664 85.8814   2
  -4   1  -1 665.180 93.6284   4
   4  -1  -1 380.587 78.6152   3
  -4  -1   1 368.259 70.1675   4
   4   1   1 336.196 57.8016   3
   4  -1  -1 277.375 74.4634   1
   4   1   1 400.083 88.2326   1
   4  -1  -3 73.8137 17.9636   6
   4  -1  -3 107.532 30.0310   6
  -4  -1   3 81.1299 32.4613   5
   4   1   3 97.7412 34.2096   6
  -4   1  -3 91.5176 25.4058   5
   4   1   3 14.4322 19.9182   1
   4  -1  -3 84.6018 40.0615   1
  -4   1  -3 122.499 49.0958   1
  -4  -1   3 135.252 44.3886   1
  -4   1  -3 120.605 42.5370   1
  -4  -1   3 135.239 51.3453   1
   4  -1  -3 149.899 41.7405   2
   4   1   3 118.530 46.8166   2
   4  -1  -3 134.442 44.1337   3
  -4  -1   3 120.972 35.5800   4
   4  -1  -3 86.3018 34.3785   1
   4   1   3 92.2286 49.0939   1
  -4   1  -5 494.043 103.724   1
  -4   1  -5 461.486 90.6537   1
   4  -1  -5 761.736 115.412   1
   4   1   5 452.163 90.2556   1
   4   1   5 535.920 79.3860   6
   4  -1  -5 427.446 52.1173   6
   4  -1  -5 498.321 58.1155   6
  -4  -1   5 726.762 100.542   5
  -4   1  -5 371.145 65.0633   5
   4   1   5 477.672 85.5125   2
   4  -1  -5 491.837 89.2174   2
  -4   1  -5 806.592 97.7745   4
  -4  -1   5 651.523 83.6981   4
   4  -1  -5 464.069 93.7275   3
  -4   1  -5 565.673 84.3620   3
   4   1   5 560.681 105.514   1
   4  -1  -5 555.840 100.389   1
  -4   1  -7 430.413 98.4977   1
   4  -1  -7 546.963 93.9534   1
  -4   1  -7 410.551 81.8320   1
   4   1   7 550.578 93.5134   1
   4  -1  -7 353.073 85.5377   1
  -4  -1   7 561.733 94.0793   1
  -4  -1   7 478.112 99.2267   1
   4   1   7 334.249 64.7745   6
  -4  -1   7 458.939 81.3401   5
  -4   1  -7 394.431 57.0875   5
   4   1   7 414.078 73.1461   2
  -4   1  -7 668.335 86.3768   4
  -4  -1   7 379.077 70.0722   4
   4  -1  -7 499.352 98.7303   3
  -4   1  -7 475.924 71.6278   3
   4  -1  -9 424.820 74.5634   1
  -4   1  -9 273.786 77.5791   1
   4   1   9 600.538 105.956   1
   4   1   9 360.415 59.5687   6
  -4  -1   9 314.690 60.7447   6
   4  -1  -9 202.901 36.1808   6
  -4  -1   9 281.770 64.9338   5
  -4   1  -9 444.831 50.0818   5
  -4   1  -9 381.152 71.4146   1
  -4  -1   9 422.992 80.3186   1
   4  -1  -9 279.302 74.9534   1
  -4  -1   9 462.562 96.8210   1
   4   1   9 338.251 63.1168   2
   4  -1  -9 444.478 84.1093   2
  -4  -1   9 348.989 61.7921   4
  -4   1  -9 397.993 66.1847   4
  -4   1  -9 333.048 56.5963   3
   4  -1  -9 189.508 70.4204   3
   4  -1 -11 184.787 31.2523   6
   4   1  11 188.794 44.0045   6
  -4  -1  11 259.450 49.4855   6
  -4  -1  11 276.269 61.6618   5
   4   1  11 201.893 56.3967   1
  -4  -1  11 252.389 71.5730   1
  -4   1 -11 207.398 54.5953   1
  -4  -1  11 129.635 51.3196   1
   4  -1 -11 284.535 70.6204   2
  -4  -1  11 372.027 56.9463   4
  -4   1 -11 262.757 52.9310   4
  -4   1 -11 211.078 44.4757   3
   4  -1 -11 229.844 65.0350   3
  -4   1 -13 15.6778 19.4643   1
   4  -1 -13 11.1868 13.9719   1
   4   1  13 15.3467 19.0584   1
  -4  -1  13 16.9340 14.9323   1
  -4  -1  13 14.0456 17.4646   1
   4  -1 -13 14.7508 28.8567   1
   4   1  13 12.5316 19.0600   1
  -4   1 -13 38.1907 27.2901   1
   4   1  13 47.0944 21.8484   6
  -4  -1  13 17.7041 13.5513   6
   4  -1 -13-16.0115 28.0210   2
   4   1  13 33.2031 20.5972   2
  -4  -1  13 38.3702 22.2474   4
  -4   1 -13 18.9220 18.5835   4
  -4   1 -13 26.9099 20.8177   3
   4   1  15 106.013 46.2058   1
   4  -1 -15 34.5464 23.3423   1
  -4  -1  15 48.7465 24.6048   1
  -4   1 -15 96.1568 42.4201   1
  -4  -1  15 65.2896 38.2045   1
   4  -1 -15 73.0843 31.8727   1
   4   1  15 36.2172 24.3895   1
  -4   1 -15 63.9283 32.1801   1
   4   1  15 61.3032 28.8918   6
  -4  -1  15 43.6210 21.1124   6
  -4  -1  15 113.072 40.3594   5
   4   1  15 62.8035 25.4951   2
   4  -1 -15 15.6626 20.3386   2
  -4   1 -15 118.173 35.9856   4
  -4   1 -15 92.3311 32.4656   3
  -4   1 -17 16.8833 31.8657   1
  -4  -1  17 117.234 37.9344   1
  -4  -1  17 97.3882 41.8536   1
   4  -1 -17 192.658 53.1230   1
   4   1  17 121.607 38.7069   1
  -4  -1  17 166.493 38.9234   6
   4   1  17 80.4546 36.7982   6
  -4  -1  17 150.063 49.7501   5
   4  -1 -17 117.117 47.6246   2
   4   1  17 116.463 31.5350   2
   4   1  17 136.377 31.8477   5
  -4  -1  17 119.147 36.9096   4
  -4   1 -17 197.239 44.1816   4
   4  -1 -17 139.517 53.5595   3
  -4   1 -17 195.028 58.0005   3
  -4   1 -19 379.173 85.3317   1
  -4  -1  19 186.252 56.9042   1
   4   1  19 278.189 60.2048   1
   4   1  19 185.460 52.8475   6
  -4  -1  19 263.092 53.3127   6
  -4  -1  19 344.421 71.3176   5
   4   1  19 165.556 41.5441   2
   4   1  19 319.346 49.9877   5
  -4  -1  19 269.918 52.9176   4
  -4   1 -19 354.157 64.9459   4
   4  -1 -19 207.995 69.7323   3
  -4  -1  21 11.0688 25.6018   6
   4   1  21 24.2873 18.4240   6
  -4  -1  21 15.1988 23.0254   5
   4  -1 -21 11.2341 13.9588   2
   4   1  21 25.2650 18.0725   5
  -4   1 -21 11.7262 25.1126   4
  -4   1 -21 24.4826 30.2506   3
   4  -1 -21 21.4233 32.4134   3
  -4  -1  23 11.9792 18.2184   6
  -4   1 -23 13.0699 16.2569   4
  -4   1 -23 24.0784 29.7784   3
   4  -1 -23 20.8884 18.3397   3
  -4  -1  23 40.0595 28.6092   5
   4   1  25-8.56927 14.9522   6
  -4   1 -25 13.2880 16.3947   4
  -4   1 -25-20.1874 24.9065   3
   4  -1 -25 19.1070 16.6694   3
  -4  -1  25 11.2874 9.84816   5
   4   1  27 14.3873 12.6110   6
  -4  -1  27 18.7182 16.3755   5
  -4   1 -27 11.7182 10.2960   4
  -4   1 -27-16.6501 20.5784   3
   4  -1 -27 16.4496 14.4027   3
  -4   1 -29 49.0043 24.6183   4
  -4   1 -29 54.5966 29.5284   3
  -4  -2 -26 270.102 57.4016   4
  -4   2  26 225.682 42.6017   5
   4   2 -26 234.114 47.5517   2
  -4   2  26 271.728 54.2767   4
   4  -2  26 222.056 40.4890   6
   4  -2  24 6236.16 564.822   6
   4   2 -24 5382.52 570.900   2
  -4   2  24 6407.35 590.709   4
   4  -2  24 4747.87 570.827   2
  -4  -2 -24 6808.82 593.408   4
   4   2 -22 13691.7 1220.12   2
  -4  -2 -22 12042.0 1247.36   3
  -4   2  22 9805.15 1210.36   4
  -4   2  22 15444.3 1214.26   5
   4  -2  20 16178.0 1586.29   6
  -4   2  20 17391.5 1596.16   5
  -4  -2 -20 16499.0 1615.59   4
   4   2 -20 23186.1 1770.62   3
  -4  -2 -20 16645.8 1638.07   3
  -4   2  20 15706.9 1603.91   4
   4  -2  20 18902.4 1600.74   2
   4  -2  18 709.630 104.915   6
  -4   2  18 727.860 111.327   5
  -4  -2 -18 890.171 153.180   3
   4  -2  18 1003.80 120.375   2
   4   2 -18 733.475 194.165   3
  -4  -2 -18 523.583 113.677   4
   4   2 -18 917.743 131.294   2
   4   2 -16 1054.31 117.245   1
   4  -2  16 733.168 118.323   6
  -4   2  16 899.176 131.313   5
   4   2 -16 892.069 141.715   2
  -4  -2 -16 624.408 125.941   4
  -4   2  16 823.352 125.593   4
  -4  -2 -16 950.249 158.474   3
   4  -2  16 1047.55 128.654   2
   4   2 -16 981.031 205.354   3
   4   2 -14 12030.3 1217.43   1
   4   2 -14 12491.7 1174.93   1
   4  -2  14 14387.3 1194.02   1
  -4  -2 -14 11587.7 1216.47   1
  -4  -2 -14 13971.3 1182.34   1
   4  -2  14 12089.4 1203.42   1
   4  -2  14 14250.8 1204.55   6
  -4   2  14 9187.45 1184.22   5
  -4  -2 -14 10809.2 1168.54   5
  -4  -2 -14 13569.7 1224.02   4
  -4   2  14 12888.8 1193.30   4
   4   2 -14 15813.3 1322.51   3
  -4  -2 -14 12571.8 1243.37   3
   4  -2  14 15301.3 1204.91   2
  -4   2  12 11176.7 1166.82   1
   4   2 -12 11860.2 1201.13   1
   4   2 -12 11860.3 1157.91   1
   4  -2  12 13012.0 1173.97   1
  -4  -2 -12 12383.6 1206.92   1
  -4   2  12 11707.5 1190.12   1
  -4  -2 -12 14037.4 1169.89   1
   4  -2  12 10871.7 1185.15   1
   4  -2  12 14668.9 1201.46   6
  -4  -2 -12 11611.4 1158.50   5
   4   2 -12 12048.3 1208.61   2
  -4  -2 -12 11542.3 1201.51   4
  -4  -2 -12 10182.5 1204.95   3
   4   2 -12 14177.0 1263.41   3
  -4   2  12 12232.6 1171.63   4
   4  -2  12 16193.9 1191.04   2
  -4   2  10 79542.9 7447.62   1
   4   2 -10 91189.1 7492.69   1
   4   2 -10 80745.0 7439.47   1
   4  -2  10 87605.4 7454.57   1
  -4  -2 -10 83348.3 7495.34   1
  -4   2  10 74596.0 7465.22   1
  -4  -2 -10 87255.6 7445.66   1
   4  -2  10 81876.9 7471.75   1
   4  -2  10 93688.3 7480.35   6
  -4   2  10 88419.2 7465.35   5
  -4  -2 -10 80154.8 7437.04   5
   4   2 -10 91836.7 7495.84   2
  -4  -2 -10 106004. 7489.84   4
  -4  -2 -10 64232.4 7458.57   3
   4   2 -10 85864.4 7497.24   3
  -4  -2 -10 72536.7 7415.10   3
   4  -2  10 82738.5 7457.09   2
  -4   2   8 3388.18 352.924   1
  -4  -2  -8 3291.49 385.875   1
   4   2  -8 3676.21 346.758   1
   4  -2   8 3431.27 356.475   1
  -4   2   8 3940.70 375.406   1
  -4  -2  -8 3947.08 355.005   1
   4  -2   8 3328.33 375.674   1
   4  -2   8 2834.95 355.694   6
  -4   2   8 3999.43 364.398   5
  -4  -2  -8 3614.35 347.504   5
   4   2  -8 3819.66 381.051   2
  -4  -2  -8 3567.04 370.558   4
  -4   2   8 3191.27 343.805   4
  -4  -2  -8 2673.87 310.516   3
   4   2  -8 3234.87 369.211   3
  -4  -2  -8 2758.15 331.977   3
   4  -2   8 3080.02 351.591   2
   4  -2   6 860.171 145.630   1
   4   2  -6 844.341 153.235   1
  -4  -2  -6 942.167 129.964   1
   4  -2   6 803.883 131.613   6
  -4   2   6 997.093 131.640   5
   4  -2   6 1109.00 102.306   5
  -4  -2  -6 827.103 124.740   5
  -4   2   6 1011.68 133.381   4
  -4  -2  -6 1165.00 146.642   4
   4  -2   6 797.231 128.541   2
   4   2  -6 731.549 128.402   3
  -4  -2  -6 1046.14 165.285   1
   4   2  -6 1155.66 141.965   1
   4  -2   6 916.162 137.939   1
   4   2  -4 4154.05 468.856   1
  -4  -2  -4 4373.04 472.862   1
   4   2  -4 4487.84 439.523   1
  -4   2   4 4314.27 437.295   1
   4  -2   4 4155.13 445.705   1
  -4   2   4 4513.19 453.333   1
   4  -2   4 4649.67 460.502   1
  -4  -2  -4 3750.98 433.284   1
   4  -2   4 4404.44 432.461   6
   4  -2   4 4678.62 433.379   5
  -4   2   4 3959.52 430.391   5
  -4  -2  -4 4526.91 441.166   5
   4   2  -4 4152.96 451.799   2
  -4   2   4 4510.57 440.939   4
  -4  -2  -4 4279.03 446.830   4
   4   2  -4 3862.45 427.100   3
   4  -2   4 4509.25 439.829   2
   4   2  -2 2404.90 279.476   1
  -4  -2  -2 2323.40 279.705   1
  -4   2   2 2227.62 258.253   1
   4   2  -2 2235.02 250.775   1
   4  -2   2 2161.35 259.914   1
   4  -2   2 1941.80 260.193   1
  -4  -2  -2 2169.71 251.339   1
  -4   2   2 1905.61 255.129   1
   4  -2   2 2356.88 236.475   6
   4   2  -2 2212.61 263.658   6
   4   2  -2 2519.79 271.763   2
  -4   2   2 2656.24 267.016   4
  -4  -2  -2 2298.83 259.107   4
   4  -2   2 2470.35 263.620   3
   4  -2   2 2268.90 253.162   2
  -4   2   0 151877. 14970.3   1
  -4  -2   0 158373. 15000.3   1
   4  -2   0 160693. 14971.5   1
   4   2   0 169163. 14988.5   1
   4  -2   0 192199. 14987.2   1
   4   2   0 174282. 14970.7   1
  -4   2   0 152008. 14970.3   1
  -4  -2   0 169087. 14967.7   1
  -4   2   0 159983. 14938.7   6
   4   2   0 157231. 14973.6   6
  -4   2   0 173441. 14958.2   5
  -4  -2   0 156980. 14965.8   5
   4   2   0 186202. 14983.7   2
  -4   2   0 190919. 14984.6   4
  -4  -2   0 164178. 14963.8   4
  -4  -2   0 153537. 14936.6   3
   4  -2   0 167689. 14965.7   2
   4  -2  -2 2434.95 258.466   2
  -4   2  -2 2314.28 236.727   5
  -4  -2   2 1950.52 255.196   5
  -4  -2   2 2130.85 247.548   4
  -4   2  -2 2827.15 271.288   4
  -4   2  -2 2697.60 274.094   1
  -4  -2   2 2116.89 281.898   1
   4   2   2 1814.54 264.580   1
   4  -2  -2 2350.30 265.043   1
  -4  -2   2 2374.44 259.542   1
   4   2   2 2225.69 257.611   1
  -4   2  -2 2528.11 268.549   1
   4  -2  -4 4389.40 428.307   1
   4  -2  -4 4124.15 422.130   1
  -4  -2   4 4141.67 454.430   1
   4   2   4 3990.18 438.489   1
  -4  -2   4 4104.97 422.201   1
   4   2   4 4252.50 420.893   1
  -4   2  -4 4598.93 432.459   1
   4   2   4 4094.88 412.498   6
  -4  -2   4 3750.93 418.356   5
  -4   2  -4 3656.24 384.089   5
   4   2   4 3969.59 421.236   2
  -4   2  -4 4284.09 421.498   4
  -4  -2   4 3992.27 408.574   4
   4  -2  -4 4426.20 438.027   3
   4  -2  -4 4477.06 422.259   2
   4   2   6 910.684 126.426   1
  -4  -2   6 949.849 130.720   1
  -4  -2   6 794.841 147.315   1
   4   2   6 920.333 119.087   6
  -4  -2   6 897.038 125.900   5
  -4   2  -6 868.865 93.3852   5
  -4   2  -6 899.682 120.367   4
  -4  -2   6 863.278 113.429   4
   4   2   6 1112.47 132.217   2
   4  -2  -6 790.779 134.225   3
   4  -2  -6 923.971 128.143   2
  -4   2  -6 955.678 140.490   1
   4   2   6 724.868 138.159   1
   4  -2  -6 1170.60 142.168   1
   4  -2  -6 987.783 139.043   1
   4  -2  -8 3308.95 366.244   1
   4   2   8 3244.93 382.430   1
  -4  -2   8 3377.04 388.896   1
  -4   2  -8 3476.33 375.276   1
   4   2   8 3318.33 358.942   1
  -4  -2   8 3516.92 363.258   1
  -4   2  -8 3401.71 363.022   1
   4   2   8 3229.27 343.795   6
  -4  -2   8 3477.03 357.366   6
  -4  -2   8 3095.28 356.355   5
  -4  -2   8 3883.80 345.400   4
  -4   2  -8 3252.51 347.891   4
   4  -2  -8 3432.77 376.157   3
   4  -2  -8 3403.05 360.163   2
   4   2   8 3625.94 351.255   2
  -4   2  -8 3325.84 348.158   3
   4  -2 -10 87961.8 7564.08   1
   4  -2 -10 78848.8 7545.71   1
   4   2  10 82897.2 7583.95   1
  -4   2 -10 81744.1 7560.39   1
  -4  -2  10 87345.8 7559.65   1
  -4   2 -10 86784.2 7564.23   1
   4   2  10 87734.1 7552.26   1
   4   2  10 78260.1 7533.95   6
  -4  -2  10 92372.7 7534.76   4
  -4   2 -10 86389.3 7540.14   4
   4  -2 -10 69175.7 7564.94   3
   4  -2 -10 84773.7 7555.08   2
  -4   2 -10 80910.5 7534.31   3
   4   2  10 76843.8 7532.43   2
  -4  -2  12 12229.6 1172.88   1
   4  -2 -12 11591.3 1151.16   1
   4  -2 -12 11668.2 1140.55   1
   4   2  12 12615.2 1168.70   1
  -4   2 -12 10493.4 1146.19   1
  -4  -2  12 11641.8 1147.38   1
  -4   2 -12 13957.6 1160.00   1
   4   2  12 12610.4 1145.13   1
  -4  -2  12 11712.9 1136.64   6
   4   2  12 12573.3 1128.78   6
  -4  -2  12 13563.9 1155.13   5
  -4   2 -12 12694.9 1134.00   4
  -4  -2  12 13078.1 1126.34   4
   4  -2 -12 12072.2 1168.50   3
  -4   2 -12 10714.3 1125.85   3
   4  -2 -12 12525.4 1151.34   2
   4   2  12 11400.4 1126.43   2
  -4  -2  14 11496.0 1177.86   1
   4  -2 -14 12677.9 1158.96   1
   4   2  14 13378.5 1182.42   1
  -4   2 -14 13199.8 1171.34   1
  -4  -2  14 11645.3 1157.30   1
   4   2  14 11270.4 1147.75   1
  -4  -2  14 11880.8 1145.63   6
   4   2  14 14284.4 1145.34   6
  -4  -2  14 14390.0 1172.78   5
  -4   2 -14 13365.6 1145.38   4
  -4  -2  14 11173.4 1130.13   4
   4  -2 -14 9564.15 1166.28   3
  -4   2 -14 13159.4 1145.13   3
   4  -2 -14 9936.85 1149.24   2
  -4  -2  16 983.670 140.187   1
  -4  -2  16 723.086 100.978   6
   4   2  16 926.691 103.740   6
  -4  -2  16 800.479 117.459   5
   4  -2 -16 528.073 99.7133   2
  -4   2 -16 707.981 96.1494   4
  -4   2 -16 756.956 101.505   3
   4   2  16 618.500 88.3998   2
   4  -2 -16 592.898 112.799   3
  -4  -2  18 687.249 108.155   6
   4   2  18 932.721 114.218   6
  -4  -2  18 1031.93 138.167   5
   4   2  18 742.546 101.190   5
  -4   2 -18 827.648 108.456   4
   4  -2 -18 1056.46 145.396   3
  -4   2 -18 824.018 119.795   3
   4  -2 -18 1057.06 121.344   2
  -4  -2  20 17722.7 1684.86   6
   4   2  20 18185.7 1681.66   6
  -4   2 -20 18712.7 1680.11   4
   4   2  20 17578.3 1668.18   5
   4  -2 -20 15865.1 1708.93   3
  -4   2 -20 20794.4 1716.27   3
   4  -2 -20 18512.9 1677.33   2
  -4   2 -22 14634.8 1360.56   4
  -4  -2  22 15245.5 1385.12   5
   4   2  22 16186.8 1351.73   5
   4  -2 -22 13226.6 1388.40   3
  -4   2 -22 15863.8 1404.68   3
  -4  -2  22 14579.2 1366.44   6
   4   2  22 12241.9 1357.58   6
  -4   2 -24 5810.06 518.749   4
  -4  -2  24 7798.90 545.213   5
   4   2  24 6500.78 510.866   5
   4  -2 -24 5318.51 537.491   3
  -4   2 -24 4754.82 542.005   3
  -4  -2  24 5497.63 517.776   6
   4   2  24 2693.79 491.389   6
  -4  -2  26 107.070 42.5151   6
   4   2  26 337.252 55.7209   6
  -4  -2  26 288.942 55.9735   5
  -4   2 -26 94.3793 50.7599   3
   4  -2 -26 109.908 47.7856   3
  -4   2 -26 114.411 42.4495   4
  -4   2 -28 390.548 81.4496   3
  -4   3  27 35.7123 20.8340   4
   4   3 -27 15.8778 19.8277   3
   4   3 -27 39.1175 22.8431   2
   4  -3  25 14.3176 12.7721   6
  -4   3  25 45.9048 17.3689   5
   4  -3  25 10.9437 16.7498   2
   4   3 -25 36.6160 21.2962   2
  -4   3  25 10.6651 16.3343   4
   4   3 -25 19.1873 23.8220   3
   4  -3  23 192.042 43.9966   6
  -4  -3 -23 195.829 50.1773   4
  -4   3  23 246.867 43.9348   5
   4  -3  23 163.520 48.6794   2
   4   3 -23 308.430 57.8970   2
  -4   3  23 208.936 50.8060   4
   4   3 -23 186.582 70.3618   3
  -4   3  21 41.4309 19.3894   5
  -4  -3 -21-12.7606 11.5797   4
   4  -3  21 46.8190 25.2143   2
   4   3 -21 27.1298 29.1617   2
   4  -3  21 58.4059 24.2299   6
   4   3 -21 28.3649 24.9497   3
   4  -3  19 33.8168 22.0007   6
  -4  -3 -19 14.2050 24.7950   4
  -4   3  19-9.59743 11.8625   5
   4   3 -19-16.8820 25.5191   2
  -4   3  19 13.5717 16.7594   4
   4   3 -19 33.5764 50.7396   3
   4  -3  17 38.1694 23.2167   6
   4  -3  17 97.0592 34.1535   2
   4   3 -17 61.8867 40.8114   2
  -4   3  17 104.706 34.9222   4
   4   3 -17 37.4605 57.0104   3
   4  -3  15-13.7493 17.0599   6
   4  -3  15 24.6058 24.0680   2
   4   3 -15 48.3423 36.5681   2
  -4   3  15 12.2278 15.1947   5
  -4  -3 -15 55.0388 35.8344   4
  -4   3  15 24.5534 18.6389   4
   4   3 -15 37.5728 56.8022   3
   4  -3  13 1196.73 150.500   6
  -4   3  13 1076.48 145.258   5
   4   3 -13 856.222 172.860   2
  -4   3  13 1186.15 142.079   4
  -4  -3 -13 716.123 152.412   4
   4   3 -13 1019.56 205.709   3
   4  -3  13 1090.81 146.394   2
   4   3 -11 104.329 28.8092   1
   4  -3  11 185.111 54.8552   1
  -4  -3 -11 100.197 58.9349   1
   4   3 -11 75.6338 41.7623   1
   4  -3  11 39.1620 27.5669   6
  -4  -3 -11 131.887 36.4311   5
   4   3 -11 100.926 54.9412   2
   4  -3  11 123.018 42.8849   2
  -4   3  11 125.563 41.7249   5
  -4  -3 -11 23.7559 23.2591   4
  -4   3  11 164.590 40.8559   4
   4   3 -11 76.6226 50.9295   3
   4   3  -9 58.0988 23.1151   1
   4  -3   9 48.7962 24.2883   1
  -4  -3  -9 42.4129 18.4012   1
   4  -3   9 15.4313 19.3000   1
  -4   3   9 15.0527 18.8394   1
  -4  -3  -9 40.6350 35.5907   1
   4   3  -9 39.9254 39.0702   1
   4  -3   9 11.3612 17.4569   6
  -4  -3  -9 9.92678 12.6502   5
   4   3  -9 45.4639 39.7884   2
   4  -3   9 36.0469 23.6522   2
  -4   3   9 13.3566 20.4292   5
  -4  -3  -9 25.6243 22.5776   4
  -4   3   9 64.4703 29.8115   4
   4   3  -9 37.1601 28.2530   3
  -4   3   7 95.9032 33.3463   1
  -4  -3  -7 103.584 30.6897   1
   4  -3   7 107.531 43.9081   1
  -4  -3  -7 59.2557 47.0152   1
   4   3  -7 103.286 55.2708   1
  -4   3   7 149.140 50.0195   1
   4  -3   7 132.518 37.7834   6
  -4  -3  -7 98.9082 36.4271   5
  -4   3   7 159.096 44.2243   5
   4   3  -7 156.506 36.8453   1
  -4   3   7 119.129 34.6865   4
   4   3  -7 179.222 61.2665   2
   4  -3   7 164.313 47.2092   2
   4  -3   5 956.726 112.412   1
  -4   3   5 497.973 93.0178   1
   4   3  -5 606.894 97.2671   1
  -4   3   5 445.886 97.7564   1
   4   3  -5 939.067 135.602   1
  -4  -3  -5 763.030 125.533   1
  -4  -3  -5 679.820 95.7712   1
   4  -3   5 684.045 108.604   1
   4  -3   5 493.004 82.9590   6
  -4  -3  -5 847.854 107.137   5
   4   3  -5 607.411 114.893   2
  -4   3   5 741.646 101.015   4
  -4  -3  -5 817.198 157.242   4
   4   3  -5 528.528 91.0190   3
   4   3  -3 1470.23 182.661   1
   4   3  -3 1119.61 152.487   1
  -4   3   3 1044.10 153.028   1
   4  -3   3 1345.30 161.710   1
  -4  -3  -3 1216.51 152.260   1
  -4   3   3 1409.55 170.652   1
   4  -3   3 1408.61 144.736   6
  -4   3   3 1316.81 150.960   5
  -4  -3  -3 1425.40 164.051   5
   4   3  -3 1597.77 186.983   2
  -4   3   3 1258.21 161.429   4
   4   3  -3 1131.44 134.945   3
   4  -3   3 1258.48 162.074   2
  -4   3   1 176.976 41.0597   1
  -4   3   1 118.169 40.9340   1
  -4  -3  -1 123.713 34.6979   1
   4  -3   1 113.277 27.6951   6
  -4   3   1 55.1436 16.7494   6
   4   3  -1 120.557 44.7474   6
  -4  -3  -1 161.639 41.8139   5
   4  -3   1 120.681 41.9974   2
  -4   3   1 136.988 34.6867   5
   4  -3   1 84.3396 36.1135   3
  -4   3   1 116.251 40.5457   4
  -4  -3  -1 89.7370 59.2111   4
   4  -3   1 116.534 34.8077   1
   4   3  -1 108.422 45.9303   1
  -4  -3   1 67.7765 26.6092   1
  -4   3  -1 144.653 43.6858   1
  -4   3  -1 69.0487 34.3029   1
  -4   3  -1 71.1658 18.5905   6
   4  -3  -1 68.0493 16.2980   6
  -4  -3   1 139.489 40.7048   5
   4   3   1 117.551 41.3414   6
   4  -3  -1 110.432 36.4190   2
   4   3   1 93.2664 37.6427   2
  -4   3  -1 103.799 28.1920   5
  -4   3  -1 82.6882 31.9638   4
   4  -3  -1 127.308 43.5119   3
  -4  -3   1 30.0320 53.0244   4
   4  -3  -1 111.073 35.0698   1
   4   3   1 118.911 43.7665   1
  -4   3  -3 1201.32 151.774   1
   4   3   3 1096.78 154.246   1
   4  -3  -3 1379.61 146.797   1
  -4  -3   3 1126.02 139.029   1
  -4   3  -3 1235.41 155.730   1
   4   3   3 1439.33 158.871   6
  -4   3  -3 1357.69 121.686   5
  -4  -3   3 1195.42 148.703   5
   4   3   3 1569.66 164.955   2
  -4  -3   3 2123.35 247.685   4
  -4   3  -3 1348.53 150.120   4
   4  -3  -3 1218.56 155.241   3
  -4  -3   3 516.100 103.702   3
  -4  -3   5 692.721 94.3334   1
   4   3   5 665.855 89.3340   1
  -4   3  -5 647.118 97.6426   1
  -4  -3   5 687.990 120.858   1
   4  -3  -5 808.203 107.113   2
   4   3   5 648.865 92.0173   6
  -4   3  -5 471.280 57.1425   5
  -4  -3   5 796.054 101.592   5
  -4   3  -5 466.455 57.0514   5
   4   3   5 628.839 92.3896   2
  -4   3  -5 722.803 92.9285   4
  -4  -3   5 585.867 128.875   4
   4  -3  -5 643.674 103.409   3
   4  -3  -5 574.762 89.0016   1
   4   3   5 617.962 103.760   1
  -4   3  -5 624.765 97.0767   1
   4  -3  -5 747.778 98.6594   1
   4  -3  -7 128.424 40.1148   1
   4   3   7 51.1214 38.1227   1
  -4  -3   7 167.445 43.2352   6
   4   3   7 118.950 34.2680   6
  -4  -3   7 130.819 39.0729   5
  -4   3  -7 198.042 49.5918   1
  -4  -3   7 113.001 35.9659   1
  -4   3  -7 141.143 43.7865   1
   4  -3  -7 116.337 35.1286   1
   4   3   7 81.7365 29.0239   1
  -4  -3   7 191.647 67.8216   1
   4  -3  -7 162.722 47.1860   2
   4   3   7 71.4609 30.3403   2
  -4   3  -7 182.972 39.9054   4
  -4  -3   7 188.400 58.0429   4
   4  -3  -7 15.2017 39.1711   3
  -4   3  -7 106.466 35.3388   3
   4  -3  -9 82.7311 30.0629   1
   4   3   9 17.2077 21.4287   1
  -4  -3   9-11.5045 17.6257   6
   4   3   9 44.2505 22.0308   6
  -4  -3   9 22.8232 20.1225   5
  -4   3  -9 12.5161 34.6512   1
  -4  -3   9 36.5602 35.7780   1
   4   3   9 29.5619 17.4378   1
  -4  -3   9 11.0433 16.9388   1
   4  -3  -9 68.6186 29.4705   2
   4   3   9 36.0191 22.4092   2
  -4   3  -9 8.17961 10.5033   4
  -4  -3   9 61.3842 30.4326   4
   4  -3  -9 30.9276 27.1375   3
  -4   3  -9 64.7286 26.9130   3
   4  -3 -11 94.8073 37.7207   1
   4   3  11 131.996 52.5835   1
   4   3  11 103.167 29.7728   6
  -4  -3  11 149.685 38.2570   6
  -4  -3  11 78.2870 31.9925   5
  -4  -3  11 52.9943 41.6412   1
  -4  -3  11 167.603 40.7223   1
   4  -3 -11 80.9743 38.1805   2
   4   3  11 78.0140 25.4127   2
  -4  -3  11 48.4621 27.2374   4
  -4   3 -11 61.8714 24.8568   4
   4  -3 -11 108.967 39.3317   3
   4   3  13 968.934 118.373   6
  -4  -3  13 1037.55 131.008   6
  -4  -3  13 1100.54 136.538   5
  -4   3 -13 1061.88 122.959   4
   4  -3 -13 1139.06 151.225   3
   4   3  13 979.689 117.552   2
  -4   3 -13 1064.52 122.377   3
   4  -3 -13 899.623 136.770   2
  -4  -3  15 10.0128 12.8369   6
   4  -3 -15 56.8601 28.2766   2
   4   3  15 38.5581 18.9356   2
  -4  -3  15 35.4446 20.9077   5
  -4   3 -15 49.0653 19.6494   4
   4  -3 -15 44.5071 29.1500   3
   4   3  17 47.1555 21.1997   6
  -4  -3  17 70.4240 26.9863   6
   4  -3 -17 116.652 36.4624   2
  -4   3 -17 75.4388 23.9146   4
  -4   3 -17 64.1242 22.8900   3
   4  -3 -17 58.4845 31.7988   3
   4   3  19 64.6704 23.5553   6
  -4  -3  19 10.3543 12.9577   6
   4   3  19 18.3174 13.2269   5
  -4  -3  19 26.6734 23.3707   5
  -4   3 -19 7.20405 9.14934   4
   4  -3 -19 14.4948 22.0093   3
  -4   3 -19 9.53587 22.1168   3
   4   3  21 7.64177 13.3998   6
  -4  -3  21 32.9850 23.5331   6
   4   3  21 5.88007 10.3458   5
  -4  -3  21 41.4821 24.1625   5
  -4   3 -21 30.5891 17.7012   4
   4  -3 -21-14.7808 18.2844   3
  -4   3 -21 23.5892 17.8718   3
   4   3  23 304.083 51.5768   6
  -4  -3  23 192.850 49.4669   6
   4   3  23 250.940 42.7565   5
  -4  -3  23 216.104 54.6556   5
  -4   3 -23 199.154 45.3910   4
  -4   3 -23 249.979 60.9708   3
  -4  -3  25 61.1831 30.3559   5
   4   3  25 26.6212 17.5917   6
  -4  -3  25 22.8346 20.1657   6
  -4   3 -25 15.6458 14.0045   3
   4  -3 -25 28.9919 22.1268   3
   4   3  25 40.5808 17.9765   5
   4   3  27 29.3144 17.1537   5
  -4  -3  27 21.6600 16.6106   6
  -4  -3  27 41.4408 22.3214   5
   4   4 -26 409.572 86.5847   3
   4  -4  26 535.697 81.3965   2
   4  -4  24 5145.21 463.283   6
   4   4 -24 4723.00 462.448   2
   4   4 -24 3982.43 487.410   3
  -4   4  24 4638.68 464.868   4
   4  -4  24 4243.27 465.327   2
   4  -4  22 11476.8 938.494   6
  -4   4  22 10082.9 913.633   5
  -4  -4 -22 10501.9 932.574   4
   4   4 -22 11608.9 944.678   2
   4   4 -22 9931.23 976.866   3
  -4   4  22 7181.11 921.515   4
   4  -4  22 8420.63 930.054   2
   4  -4  20 12465.8 1134.20   6
  -4   4  20 10664.7 1109.11   5
  -4  -4 -20 14544.7 1141.48   4
   4   4 -20 14127.8 1153.15   2
   4   4 -20 12370.4 1195.73   3
  -4   4  20 9819.28 1124.17   4
   4  -4  20 12365.9 1135.37   2
   4  -4  18 119.794 43.8298   6
  -4  -4 -18 205.429 53.5949   4
  -4   4  18 226.896 45.8232   5
   4  -4  18 88.1222 40.3703   2
   4   4 -18 164.219 62.0518   2
  -4   4  18 276.279 58.5119   4
   4   4 -18 170.378 80.2484   3
  -4  -4 -16 218.207 58.2776   4
  -4   4  16 162.883 41.8550   5
   4  -4  16 134.628 45.5767   2
   4   4 -16 313.442 84.3799   2
  -4   4  16 166.778 45.7091   4
   4   4 -16 190.392 84.5588   3
   4  -4  14 12319.0 1027.27   6
  -4   4  14 11970.3 1020.26   5
  -4  -4 -14 8746.61 994.667   5
   4   4 -14 13327.0 1102.15   2
  -4  -4 -14 13202.1 1064.29   4
  -4   4  14 10110.4 1010.44   4
   4   4 -14 10471.7 1111.01   3
   4  -4  14 10231.5 1016.04   2
   4  -4  12 10337.8 964.152   6
  -4   4  12 9261.60 966.594   5
  -4  -4 -12 9616.18 948.977   5
   4   4 -12 12061.9 1050.53   2
   4   4 -12 10344.0 1045.70   3
  -4   4  12 9784.01 959.284   4
   4  -4  12 9613.04 964.817   2
   4  -4  10 58600.0 5353.95   6
  -4  -4 -10 52329.1 5351.11   5
   4   4 -10 67738.3 5443.94   2
   4   4 -10 48772.0 5406.12   3
  -4   4  10 57370.2 5354.45   4
   4  -4  10 62727.8 5365.10   2
   4  -4   8 948.660 122.441   6
  -4   4   8 909.948 135.562   5
  -4  -4  -8 902.593 126.222   5
   4   4  -8 804.987 142.362   3
   4  -4   8 1104.16 136.882   2
   4  -4   8 979.396 140.467   1
  -4  -4  -6 837.688 127.489   1
   4  -4   6 676.009 103.457   1
   4  -4   6 544.240 84.7975   6
  -4   4   6 787.764 105.514   5
  -4  -4  -6 803.320 104.028   5
   4   4  -6 688.206 120.970   2
  -4   4   6 523.388 88.4056   4
   4  -4   6 848.739 109.809   2
   4   4  -6 282.471 81.3096   3
   4   4  -4 6133.45 678.592   1
  -4  -4  -4 6323.40 681.658   1
   4  -4   4 6756.16 648.926   6
  -4   4   4 7442.55 659.663   5
  -4  -4  -4 7331.09 672.818   5
   4  -4   4 7722.36 675.630   2
  -4   4   4 7806.90 665.875   4
   4   4  -4 4923.96 633.725   3
   4  -4   4 6968.81 666.410   1
  -4   4   4 8063.38 678.061   1
   4  -4   2 2111.17 220.122   6
   4   4  -2 2891.10 267.221   6
  -4   4   2 1967.59 222.257   5
  -4   4   2 2894.79 255.230   1
   4   4  -2 2441.19 258.966   2
   4  -4   2 1900.32 241.712   2
  -4  -4  -2 2353.84 262.546   1
   4   4  -2 1218.15 235.739   1
  -4   4   0 91307.1 8433.41   5
   4   4   0 99882.8 8470.43   2
  -4  -4   0 108637. 8629.80   4
  -4   4   0 87979.8 8455.33   4
   4  -4   0 93007.6 8426.79   6
   4   4   0 95764.8 8473.98   6
   4  -4   0 88283.2 8443.90   1
  -4  -4   0 104437. 8490.44   1
   4   4   0 89400.3 8465.34   1
  -4   4  -2 2743.36 256.235   1
   4  -4  -2 2287.35 261.969   2
  -4   4  -2 2254.05 221.631   5
   4   4   2 2484.46 255.205   2
   4  -4  -2 1930.80 247.776   3
   4  -4  -2 2008.89 236.568   1
  -4  -4   2 1787.33 262.524   1
   4   4   2 1854.83 248.128   1
   4  -4  -4 7806.77 702.700   1
   4   4   4 5659.36 713.151   1
  -4  -4   4 6393.18 733.012   1
  -4   4  -4 7672.65 707.565   1
   4   4   4 8558.45 722.413   6
  -4  -4   4 8189.55 717.787   5
  -4  -4   4 9414.66 763.368   4
  -4   4  -4 6234.97 699.828   4
   4  -4  -4 6786.29 717.365   3
   4  -4  -4 7493.10 729.157   2
   4  -4  -6 884.283 102.626   1
  -4  -4   6 580.568 117.396   1
  -4   4  -6 763.290 103.303   1
   4   4   6 635.205 99.3464   6
  -4  -4   6 658.127 103.476   5
   4  -4  -6 646.710 115.720   2
   4   4   6 663.156 102.647   2
  -4  -4   6 678.313 102.755   4
  -4   4  -6 644.976 93.8476   4
   4  -4  -6 822.570 116.965   3
  -4   4  -6 879.489 106.749   3
   4   4   8 1178.89 131.619   6
  -4  -4   8 1061.07 134.406   6
  -4  -4   8 1162.77 137.416   5
   4  -4  -8 894.922 148.823   2
   4   4   8 999.675 128.582   2
  -4   4  -8 1038.69 122.720   4
  -4  -4   8 794.209 110.913   4
   4  -4  -8 1035.86 143.334   3
  -4   4  -8 978.048 126.542   3
  -4  -4  10 56169.0 4849.04   6
  -4  -4  10 54841.3 4845.30   5
   4  -4 -10 59261.2 4867.21   3
   4  -4 -10 42013.1 4854.93   2
  -4   4 -10 52020.4 4834.73   3
   4   4  10 53950.8 4836.11   2
  -4  -4  12 8132.85 838.197   5
  -4   4 -12 9675.26 831.105   4
   4   4  12 9397.35 833.123   6
  -4  -4  12 8656.65 841.366   6
   4   4  12 8880.76 826.713   2
  -4   4 -12 8145.72 827.738   3
   4   4  14 11103.6 934.580   6
  -4  -4  14 8431.89 939.599   6
  -4  -4  14 10658.2 949.499   5
  -4   4 -14 9806.07 932.816   4
   4  -4 -14 10589.9 963.156   3
  -4   4 -14 8985.30 930.262   3
   4  -4 -14 12025.7 967.506   2
   4   4  16 172.427 33.6175   6
  -4  -4  16 188.032 44.3233   6
  -4   4 -16 146.275 32.4120   4
  -4   4 -16 169.286 36.4962   3
   4  -4 -16 213.612 50.5598   3
  -4  -4  16 210.360 46.7619   5
   4   4  18 216.917 38.0186   6
  -4  -4  18 178.329 44.6983   6
  -4  -4  18 166.722 45.4559   5
  -4   4 -18 134.466 33.2320   4
  -4   4 -18 207.705 40.0903   3
   4  -4 -18 184.622 54.1008   3
  -4   4 -20 9963.16 1103.44   4
   4   4  20 11503.7 1103.38   5
  -4  -4  20 14643.3 1139.65   5
   4  -4 -20 12024.2 1137.30   3
  -4   4 -20 12756.1 1117.70   3
  -4  -4  20 11231.9 1119.29   6
   4   4  20 13144.1 1107.14   6
   4   4  22 9053.04 915.291   5
  -4  -4  22 10141.9 946.811   5
   4  -4 -22 10291.5 953.555   3
  -4  -4  22 10303.2 939.760   6
   4   4  22 10484.8 923.648   6
   4   4  24 4797.13 419.526   5
  -4  -4  24 3569.98 435.194   5
  -4  -4  24 4267.71 438.070   6
  -4   4 -24 4226.86 443.774   3
   4   4  26 269.552 43.8307   5
   4  -5  21 120.143 38.5382   6
  -4  -5 -21 60.3440 27.3847   4
  -4   5  21 79.1118 21.9058   5
   4  -5  21 73.2571 31.0599   2
   4   5 -21 77.8509 34.4486   2
  -4   5  21 113.724 35.1885   4
   4   5 -21 87.7549 46.5511   3
  -4   5  19 433.479 64.2610   5
  -4  -5 -19 472.771 80.5621   4
   4  -5  19 374.357 76.5898   2
   4  -5  19 491.180 80.8347   6
   4   5 -19 448.052 102.168   3
   4  -5  17 11.5699 10.1540   6
  -4  -5 -17 13.4217 23.4440   4
  -4   5  17 8.17430 10.1456   5
   4   5 -17 33.4239 32.6191   2
   4  -5  17 12.2325 18.5167   2
  -4   5  17 11.1982 16.9569   4
   4   5 -17 23.4268 20.4673   3
   4  -5  15 116.473 35.6310   6
  -4   5  15 95.6801 32.4102   5
   4   5 -15 19.9934 31.4274   2
   4  -5  15 82.7897 32.1422   2
  -4   5  15 115.432 35.3315   4
   4   5 -15 25.8736 40.0433   3
  -4  -5 -13 231.306 46.4158   5
   4  -5  13 345.368 64.8233   2
  -4   5  13 206.803 49.1536   4
   4  -5  13 238.833 50.1575   6
  -4   5  13 330.142 60.1037   5
  -4  -5 -13 388.995 85.7933   4
  -4   5  11 421.781 70.4433   5
  -4  -5 -11 527.638 108.001   4
   4   5 -11 334.918 96.7229   2
   4  -5  11 308.148 60.8428   2
  -4  -5 -11 198.096 44.4621   5
   4  -5  11 237.289 51.8282   6
  -4  -5  -9 393.799 60.5200   5
   4   5  -9 283.937 78.1796   2
   4  -5   9 272.232 58.6014   2
  -4   5   9 263.023 62.8437   5
  -4  -5  -9 515.009 108.516   4
  -4   5   9 282.665 54.8173   4
   4  -5   9 270.103 53.3921   6
  -4  -5  -7 426.888 69.2732   5
   4  -5   7 326.755 66.9874   2
   4   5  -7 438.130 87.9888   2
  -4  -5  -7 528.144 114.760   4
  -4   5   7 329.696 68.0786   5
  -4   5   7 227.580 54.0230   4
   4  -5   7 393.662 61.0544   6
  -4   5   5 755.048 102.864   5
  -4  -5  -5 730.037 99.1130   5
   4  -5   5 654.466 103.165   2
   4   5  -5 551.293 104.063   2
  -4   5   5 675.528 92.2877   4
   4  -5   5 536.718 84.7231   6
   4   5  -3 745.937 117.742   6
   4  -5   3 733.265 98.3490   6
  -4   5   3 753.297 102.875   5
  -4  -5  -3 795.901 111.903   5
   4   5  -3 917.290 123.788   2
  -4   5   3 856.278 109.251   4
  -4  -5  -3 830.672 151.778   4
   4  -5   3 983.621 126.546   2
   4  -5   3 802.795 102.545   1
   4  -5   1 18.0182 14.4759   6
   4   5  -1 53.9382 31.4019   6
   4   5  -1 95.2453 36.2201   2
   4  -5   1 29.2894 25.8895   2
  -4   5   1 51.6993 19.9696   5
  -4  -5  -1 36.5158 32.1275   4
  -4   5   1 46.2524 23.2030   4
   4  -5   1 40.1079 18.9064   1
   4   5   1 64.3151 34.1471   6
  -4  -5   1 76.6442 30.7426   5
   4   5   1 44.7632 24.5882   2
   4  -5  -1 147.134 49.7348   2
  -4   5  -1 52.2629 16.5298   5
  -4   5  -1 82.0165 28.1274   4
   4  -5  -1 27.7416 19.0310   1
   4  -5  -3 812.528 97.6608   1
   4   5   3 899.730 119.468   6
  -4  -5   3 829.840 113.085   5
  -4   5  -3 873.846 108.567   4
  -4  -5   3 769.836 113.439   4
   4  -5  -3 680.635 111.122   3
   4  -5  -3 1027.05 143.848   2
  -4  -5   5 575.643 86.1335   4
  -4   5  -5 527.115 86.4132   4
   4  -5  -5 686.647 101.212   3
   4   5   5 932.834 106.936   2
   4  -5  -5 850.508 129.466   2
  -4  -5   5 607.765 92.6154   5
   4  -5  -7 330.221 67.9864   3
   4  -5  -7 488.840 93.0521   2
  -4  -5   7 357.589 66.3100   5
   4   5   7 374.055 61.2304   6
  -4  -5   9 235.842 51.3370   6
   4   5   9 239.134 50.7728   2
   4  -5  -9 491.327 89.1263   2
  -4  -5   9 275.511 55.1286   5
   4   5   9 300.781 51.8198   6
  -4   5  -9 259.018 47.9259   4
   4  -5  -9 301.555 60.2057   3
  -4   5  -9 291.050 49.6535   3
  -4  -5  11 228.396 51.3303   6
   4  -5 -11 390.134 78.3161   2
   4   5  11 288.749 51.9795   2
  -4  -5  11 299.547 55.6119   5
   4   5  11 311.682 50.5319   6
  -4   5 -11 371.802 51.6364   4
   4  -5 -11 371.288 65.1316   3
  -4   5 -11 253.218 46.7376   3
  -4  -5  13 322.401 54.6232   6
   4  -5 -13 390.855 69.8254   2
  -4   5 -13 267.172 43.6012   4
   4  -5 -13 266.869 56.4283   3
  -4   5 -13 200.733 39.6020   3
  -4  -5  13 314.822 54.1707   5
   4   5  13 208.814 40.2142   6
   4   5  15 78.5514 22.0858   6
  -4  -5  15 129.094 33.0438   6
   4  -5 -15 125.580 35.3102   3
  -4   5 -15 42.9420 20.7087   4
  -4   5 -15 83.4674 23.3121   3
  -4  -5  15 84.4426 28.1689   5
   4   5  17 5.19180 7.88563   6
  -4  -5  17 9.25235 11.4430   6
  -4  -5  17 9.71216 12.0090   5
  -4   5 -17 5.78459 10.1245   4
  -4   5 -17 11.9175 14.7249   3
   4  -5 -17 22.5728 17.0727   3
  -4  -5  19 466.857 71.5256   6
   4   5  19 402.841 55.4233   6
   4   5  19 421.105 57.2853   5
  -4  -5  19 366.784 67.5302   5
  -4   5 -19 405.710 60.6032   3
   4  -5 -19 439.883 74.5890   3
  -4  -5  21 148.522 39.2458   5
  -4  -5  21 105.318 31.4813   6
   4   5  21 140.229 27.7728   6
   4  -5 -21 80.5537 33.0450   3
  -4   5 -21 110.948 28.1417   3
   4   5  21 59.5644 19.1154   5
  -4  -5  23-10.7025 9.38681   5
   4  -6  20 6036.99 587.847   6
  -4  -6 -18 196.510 53.2506   4
  -4   6  18 236.991 41.7621   5
   4   6 -16 133.469 47.4976   2
   4  -6  16 79.0061 35.2633   2
  -4   6  16 106.051 31.6183   4
   4  -6  16 104.255 29.7377   6
  -4  -6 -16 101.144 38.8604   4
  -4   6  16 92.0414 29.0045   5
   4  -6  14 4380.54 481.395   6
  -4   6  14 5674.13 493.300   5
  -4  -6 -14 5245.90 521.319   4
   4   6 -14 5287.09 528.964   2
  -4   6  14 5796.05 493.360   4
   4  -6  14 3840.93 487.683   2
  -4   6  12 4385.35 385.972   5
  -4  -6 -12 3511.88 364.645   5
   4   6 -12 3792.49 416.161   2
  -4  -6 -12 3384.67 405.621   4
  -4   6  12 3614.98 371.288   4
   4  -6  12 3707.80 369.223   6
   4  -6  10 18745.0 1837.17   6
  -4  -6 -10 19218.0 1838.47   5
   4   6 -10 24209.1 1899.57   2
  -4  -6 -10 18901.5 1886.04   4
  -4   6  10 21343.3 1842.88   4
   4  -6  10 19530.5 1855.47   2
  -4  -6  -8 545.258 86.1381   5
   4  -6   8 712.260 100.362   2
  -4  -6  -8 547.801 110.834   4
  -4   6   8 422.280 85.0920   5
  -4   6   8 638.613 82.8106   4
   4  -6   8 576.642 82.7395   6
  -4  -6  -6 87.3117 44.2606   4
  -4   6   6 82.5627 34.0759   5
   4  -6   6 127.274 42.7592   2
   4   6  -6 176.179 49.7860   2
  -4  -6  -6 97.4784 33.4430   5
   4  -6   6 121.391 33.1556   6
  -4   6   4 2048.66 219.024   4
  -4  -6  -4 2293.96 250.956   4
   4   6  -4 2115.63 232.827   2
  -4   6   4 2072.24 225.946   5
   4   6  -4 2040.24 229.447   6
  -4  -6  -4 1815.29 220.251   5
   4  -6   4 2340.68 247.906   2
  -4  -6  -2 717.502 101.212   5
   4   6  -2 607.231 98.8164   2
  -4   6   2 660.658 94.7258   4
   4   6  -2 863.461 112.462   6
  -4  -6   0 33344.9 3117.03   4
  -4   6   0 31985.5 3097.24   4
   4   6   0 28948.5 3101.46   2
  -4  -6   0 37829.2 3112.88   5
  -4  -6   2 835.461 108.907   5
   4   6   2 557.567 97.3300   2
  -4   6  -2 906.038 104.364   4
   4  -6  -2 688.055 105.795   3
   4   6   2 925.234 115.841   6
   4   6   4 1717.72 211.753   6
  -4  -6   4 2066.56 216.670   5
   4   6   4 1794.62 212.507   2
  -4   6  -4 2095.35 208.801   4
   4  -6  -4 1830.84 216.292   3
  -4   6  -4 1956.90 210.660   3
   4   6   6 113.626 32.2741   6
  -4   6  -6 98.8580 26.0878   4
   4  -6  -6 166.709 41.9977   3
  -4   6  -6 101.848 30.8577   3
   4   6   6 113.478 35.6138   2
   4   6   8 594.811 84.2168   6
  -4  -6   8 747.499 95.2525   5
   4   6   8 555.057 89.4563   2
  -4   6  -8 651.130 83.6403   4
   4  -6  -8 726.902 97.1460   3
  -4   6  -8 618.646 83.9792   3
   4   6  10 18020.2 1834.25   6
  -4   6 -10 19443.9 1833.91   4
  -4  -6  10 20644.7 1846.95   5
  -4   6 -10 19771.1 1834.27   3
   4  -6 -10 19387.1 1852.19   3
   4   6  12 3412.41 334.510   6
  -4   6 -12 3197.97 333.021   4
   4  -6 -12 3479.47 351.908   3
  -4   6 -12 3452.11 333.688   3
  -4  -6  12 3663.76 347.511   5
  -4   6 -14 4200.36 389.988   4
   4  -6 -14 3956.37 405.475   3
  -4   6 -14 3920.06 385.868   3
   4   6  14 3829.60 385.404   6
  -4  -6  14 4415.90 403.833   6
   4   6  16 85.9024 22.1026   6
  -4  -6  16 110.026 31.8846   6
  -4  -6  16 166.336 38.5972   5
  -4  -6  18 190.691 41.9733   5
   4  -6 -18 209.811 47.5713   3
  -4  -6  18 266.649 45.3030   6
   4   6  18 136.393 28.1935   6
   4   6  18 181.979 33.2043   5
   4  -7  15 35.8757 18.1599   6
  -4   7  15 51.2230 18.5027   5
  -4  -7 -13 400.541 87.7952   4
  -4   7  13 564.077 80.1385   5
  -4  -7 -11 121.996 45.3929   4
  -4   7  11 100.992 33.5081   5
  -4   7  11 122.880 30.1490   4
   4  -7  11 124.340 39.6527   2
  -4   7   9 67.2086 28.2814   5
  -4   7   9 63.6663 21.3270   4
   4   7  -9 45.4497 30.1545   2
   4  -7   9 87.3916 33.2189   2
  -4  -7  -7 42.0500 30.3953   4
   4  -7   7 40.8003 27.0292   2
   4   7  -7 38.7448 25.7186   2
  -4   7   7 49.5860 20.2147   4
  -4  -7  -7 74.8115 23.1921   5
  -4   7   5 391.171 59.8305   4
  -4  -7  -5 416.191 76.8414   4
   4  -7   5 597.376 93.3102   2
   4   7  -5 371.769 68.7914   2
  -4  -7  -5 322.548 57.8811   5
   4   7  -5 394.189 66.0431   6
  -4   7   3 436.527 66.9087   4
  -4  -7  -3 399.946 77.2853   4
   4   7  -3 482.712 78.4431   6
  -4  -7  -3 567.522 74.4681   5
   4  -7   3 606.807 111.576   2
   4   7  -3 415.064 72.2291   2
  -4   7   1 28.9366 15.4999   4
  -4  -7  -1 7.82008 9.71382   5
   4   7  -1-9.89914 12.2651   6
   4   7  -1 17.2204 15.0652   2
  -4   7  -1 14.1717 12.4246   4
   4   7   1 9.55258 11.8499   6
   4  -7  -1 22.7468 28.0908   2
   4   7   1 16.4780 14.4281   2
  -4  -7   3 399.865 67.6724   5
   4   7   3 385.500 68.6215   2
   4  -7  -3 741.520 133.723   2
  -4   7  -3 523.231 69.7566   4
   4   7   3 622.237 80.3387   6
  -4   7  -3 491.229 72.4628   3
   4   7   5 391.116 67.8947   2
   4  -7  -5 533.743 111.074   2
  -4  -7   5 567.555 72.7394   5
   4   7   5 416.831 65.2620   6
  -4   7  -5 366.706 60.8535   3
  -4  -7   7 79.1192 25.4843   5
   4   7   7 19.3010 13.6976   6
  -4   7  -7 53.5240 20.1731   4
   4  -7  -7 80.6763 28.7249   3
  -4   7  -7 80.9569 23.6935   3
   4  -7  -7 94.7095 44.0632   2
   4   7   9 28.8687 14.9630   6
  -4  -7   9 92.8878 27.3960   5
  -4   7  -9 38.4145 16.5240   3
  -4   7  -9 66.3783 19.2412   4
   4  -7  -9 61.0272 24.4822   3
  -4  -7  11 132.221 34.1811   5
  -4   7 -11 141.058 27.1101   3
   4  -7 -11 136.222 34.6940   3
  -4  -7  13 553.204 77.5952   5
  -4  -7  15 57.3536 22.0619   5
   4   8  -4 1730.09 191.593   2
   4  -8   2 370.999 105.982   2
  -4   8   2 534.740 70.0769   4
   4  -8   0 9972.46 1112.89   2
   4   8   0 11545.5 1050.72   2
   4  -8  -2 486.193 111.486   2
   4   8   2 446.055 66.2763   2
  -4   8  -2 445.465 62.7420   4
   4  -8  -4 1867.82 229.903   2
  -4   8  -4 1484.44 161.463   4
   5   0   0-6.25524 9.45454   6
  -5   0   0 10.2101 12.5987   5
  -5   0   0-14.2567 17.5905   1
   5   0   0-14.3765 12.5440   1
  -5   0   0-16.3329 20.1519   1
   5   0   0 11.7485 20.4997   2
  -5   0   0 10.3370 15.6211   4
   5   0   0 9.88094 21.1158   3
   5   0   0 16.7491 25.3092   1
   5   0   2 6.51001 9.83676   6
  -5   0   2-11.5797 14.2863   5
   5   0  -2 6.07503 10.5996   6
  -5   0   2-14.9141 13.0109   1
   5   0  -2-15.2076 18.7623   1
  -5   0  -2 16.8807 20.8264   1
  -5   0   2-16.6472 25.1542   1
   5   0   2-14.6445 12.7757   1
  -5   0  -2-14.1863 12.3760   1
   5   0   2 10.9631 19.1281   2
   5   0  -2 11.3472 19.7983   3
  -5   0  -2 10.3188 12.7307   4
   5   0   2-16.7241 20.6332   1
   5   0  -2-17.4554 21.5355   1
  -5   0  -4 7.24078 10.9422   3
  -5   0  -4 8.35980 12.6328   5
   5   0  -4 5.99032 10.4530   6
  -5   0   4-12.2296 18.4798   5
   5   0   4-15.3778 18.9729   1
  -5   0   4 15.4668 19.0828   1
   5   0  -4-18.2281 22.4894   1
  -5   0  -4 18.1748 22.4236   1
  -5   0  -4 14.3955 17.7610   1
  -5   0   4-16.5524 20.4220   1
   5   0   4-10.4740 20.4325   2
   5   0  -4 13.6763 23.8627   2
  -5   0   4 10.6442 9.28725   4
   5   0  -4-12.6600 24.6967   3
  -5   0  -4 10.2598 12.6590   4
   5   0   4-16.9362 0.16147   1
   5   0  -4-14.0483 12.2566   1
   5   0   6 16.5709 14.4577   1
   5   0  -6-15.4971 19.1205   1
   5   0   6 8.44449 16.4741   6
  -5   0   6-12.3327 15.2168   5
   5   0  -6-6.07463 10.6008   6
  -5   0  -6-8.27294 14.4359   5
  -5   0  -6-14.9377 18.4304   1
   5   0  -6-18.6215 22.9751   1
  -5   0  -6 18.5340 16.1701   1
   5   0   6-16.2549 14.1820   1
  -5   0   6 16.9716 25.6452   1
   5   0  -6-14.0656 17.3545   2
  -5   0   6 10.5114 12.9699   4
  -5   0  -6 9.98307 17.4194   4
   5   0  -6-14.2650 0.20464   3
  -5   0  -6-6.76759 14.4631   3
   5   0   8 16.4539 24.8642   1
   5   0   8 9.63856 11.8959   6
  -5   0   8-12.6154 15.5675   5
  -5   0  -8 7.74885 9.56551   5
  -5   0   8-16.3618 14.2775   1
  -5   0  -8-14.3136 12.4912   1
  -5   0  -8-18.7124 16.3276   1
   5   0   8-16.4399 24.8430   1
   5   0  -8-18.3336 15.9973   1
  -5   0   8-17.1878 14.9979   1
   5   0   8-9.50283 16.5834   2
   5   0  -8-14.6857 28.6495   2
  -5   0   8-10.5108 20.5061   4
  -5   0  -8 6.34168 11.0695   3
   5   0 -10-12.9303 19.5421   1
   5   0  10 10.9114 16.4923   6
  -5   0  10 12.8336 11.2031   5
   5   0 -10 6.77175 10.2401   6
  -5   0 -10-12.7121 15.6886   1
  -5   0 -10 17.9471 35.0121   1
  -5   0  10 16.0245 24.2167   1
   5   0 -10-16.9918 20.9674   1
  -5   0  10 15.5956 13.6113   1
   5   0  10 9.32824 18.2012   2
   5   0 -10 30.0839 26.2479   2
  -5   0 -10-9.76971 14.7677   4
  -5   0 -10 6.95429 10.5158   3
   5   0 -12-11.3435 17.1478   1
  -5   0 -12 16.9903 14.8309   1
   5   0  12-14.2891 21.5971   1
   5   0  12-12.0633 14.8917   6
  -5   0 -12 6.07969 11.8707   5
  -5   0  12 13.2835 11.5996   5
  -5   0  12-14.2788 17.6237   1
  -5   0 -12-11.9872 14.7979   1
   5   0  12 14.6415 22.1294   1
   5   0 -12-15.3668 18.9655   1
  -5   0  12-15.2350 18.8029   1
   5   0  12-9.04139 11.1664   2
   5   0 -12-15.4459 23.3447   2
  -5   0  12-10.7335 16.2265   4
  -5   0 -12-9.80010 17.1066   4
   5   0 -12-15.2424 18.8121   3
  -5   0 -12-9.01194 13.6268   3
   5   0 -14-10.3502 12.7707   1
   5   0  14 12.6630 19.1348   1
  -5   0 -14 16.4648 20.3140   1
  -5   0 -14-11.4049 14.0718   1
   5   0  14 13.7081 16.9132   1
  -5   0  14 13.0466 16.0970   1
  -5   0  14 14.8473 12.9538   1
   5   0 -14 14.6498 22.1367   1
   5   0  14-13.0072 19.6550   6
  -5   0  14 13.8509 20.9297   5
   5   0  14-8.90236 17.3668   2
   5   0 -14-15.1812 22.9397   2
  -5   0  14-10.5215 22.4841   4
  -5   0 -14-10.2836 15.5397   4
   5   0 -14-15.9694 13.9326   3
  -5   0 -14 13.3905 20.2340   3
   5   0  16-12.1341 18.3349   1
  -5   0 -16 16.3631 24.7250   1
   5   0  16-13.2207 16.3110   1
  -5   0  16 12.1359 14.9726   1
   5   0 -16 14.5494 17.9502   1
   5   0  16-12.9049 11.2581   6
  -5   0  16 14.2462 17.5761   5
   5   0  16-5.06096 7.64722   5
  -5   0 -16 10.7424 18.7430   4
   5   0 -16-17.0580 21.0452   3
   5   0  18-11.5495 10.0765   6
   5   0 -18 13.6729 23.8565   2
  -5   0  18-14.0986 17.3946   5
  -5   0  18-10.6629 16.1124   4
  -5   0 -18 11.3106 13.9550   4
   5   0 -18 18.3625 27.7465   3
   5   0  20 7.83006 13.6620   2
   5   0 -20 12.5065 15.4302   2
  -5   0  20-13.2608 11.5690   5
  -5   0 -20 21.8842 19.0918   3
   5   0 -20-19.8049 34.5552   3
  -5   0  20-10.5418 13.0062   4
  -5   0 -20 11.7442 14.4897   4
   5   0  22-8.16158 10.0694   6
   5   0 -22 10.9542 16.5522   2
  -5   0  22 11.8770 10.3615   5
  -5   0 -22 13.0362 16.0833   4
  -5   0 -22-18.8720 0.05317   3
   5   0 -22-20.4490 25.2288   3
   5   0  24-7.07827 6.21180   6
  -5   0 -24 15.9829 13.9596   3
   5   0 -24-19.6861 29.7538   3
  -5   0  24-10.2354 12.6459   5
   5   0 -26 17.5676 21.6742   3
  -5   0 -26-11.8700 14.6450   4
  -5   1  25 4111.54 401.077   5
  -5  -1 -25 4828.28 424.304   4
   5   1 -25 4502.14 469.627   3
   5  -1  25 3566.72 385.227   6
   5   1 -25 4113.43 398.663   2
   5  -1  23 325.000 56.0551   6
  -5   1  23 524.929 76.7972   5
   5   1 -23 414.367 69.3153   2
   5  -1  23 386.213 63.0504   2
  -5  -1 -23 298.003 70.9347   4
  -5   1  23 359.820 68.9973   4
   5   1 -23 562.284 128.887   3
   5  -1  21 302.881 52.7608   6
  -5   1  21 304.161 62.6957   5
   5   1 -21 418.076 68.8308   2
   5  -1  21 283.392 53.7716   2
  -5  -1 -21 268.725 65.8679   4
  -5   1  21 262.031 59.8625   4
   5   1 -21 446.755 111.085   3
   5  -1  19 9476.87 949.193   6
  -5   1  19 10169.9 969.408   5
  -5  -1 -19 12135.4 991.380   4
   5   1 -19 9371.35 963.028   2
   5   1 -19 11505.9 1038.80   3
  -5  -1 -19 8228.27 968.081   3
   5  -1  19 10850.3 953.955   2
   5  -1  17 12257.8 1217.87   6
  -5   1  17 14734.5 1243.48   5
   5   1 -17 10488.9 1225.34   2
  -5   1  17 12679.7 1225.40   4
  -5  -1 -17 14544.4 1241.93   4
   5   1 -17 15475.7 1293.67   3
  -5  -1 -17 12415.6 1247.74   3
   5  -1  17 13371.5 1219.25   2
   5   1 -15 24215.3 2390.18   1
   5  -1  15 25687.3 2399.18   1
  -5  -1 -15 24934.4 2398.52   1
   5  -1  15 25393.4 2405.12   6
  -5   1  15 32957.3 2433.74   5
   5   1 -15 21267.8 2406.15   2
  -5   1  15 27410.6 2403.23   4
  -5  -1 -15 34232.2 2426.32   4
   5   1 -15 25899.4 2441.28   3
  -5  -1 -15 20481.4 2419.17   3
   5  -1  15 26738.7 2397.60   2
  -5  -1 -13 1783.66 181.392   1
   5  -1  13 1435.82 193.267   1
   5  -1  13 1533.95 175.366   2
  -5  -1 -13 1009.90 189.830   3
  -5  -1 -13 1525.22 164.681   5
   5   1 -13 1448.66 190.903   2
  -5  -1 -13 1774.77 189.383   4
   5   1 -13 1114.47 189.903   3
  -5   1  13 1463.60 178.247   1
   5   1 -13 985.697 178.425   1
   5   1 -13 1484.42 171.634   1
  -5  -1 -13 1430.48 205.520   1
   5  -1  11 308.567 65.6664   1
  -5   1  11 330.823 67.6136   1
   5  -1  11 372.562 79.8238   1
  -5  -1 -11 231.208 71.7864   1
  -5   1  11 281.517 74.2081   1
   5   1 -11 246.886 73.5678   1
   5  -1  11 227.742 65.8717   6
  -5  -1 -11 198.519 49.0208   5
   5   1 -11 222.938 64.1057   2
   5  -1  11 562.760 74.2619   2
  -5   1  11 475.718 79.1083   5
  -5   1  11 315.364 60.0549   4
  -5  -1 -11 514.094 77.7721   4
  -5  -1 -11 315.033 72.4066   3
   5   1 -11 190.750 63.4714   3
  -5  -1  -9 12764.4 1327.46   1
   5   1  -9 13559.9 1330.94   1
   5   1  -9 15459.5 1303.92   1
   5  -1   9 13296.8 1306.26   1
  -5   1   9 11962.3 1296.30   1
   5  -1   9 13673.7 1319.18   1
  -5  -1  -9 15353.6 1303.44   1
   5   1  -9 14378.2 1291.32   6
   5  -1   9 12565.8 1320.96   6
  -5   1   9 14957.9 1303.02   5
  -5  -1  -9 13249.2 1282.23   5
   5   1  -9 13474.1 1306.38   2
  -5   1   9 13989.2 1292.64   4
   5   1  -9 11644.5 1299.25   3
  -5  -1  -9 14661.8 1282.66   3
   5  -1   9 14118.2 1290.64   2
   5   1  -7 8550.71 741.249   1
   5   1  -7 8792.47 712.884   1
   5  -1   7 6648.17 696.558   1
   5  -1   7 7557.75 717.756   1
  -5   1   7 7004.58 707.722   1
  -5  -1  -7 7939.35 702.437   1
   5  -1   7 4286.57 695.277   6
   5   1  -7 8087.23 689.543   6
  -5   1   7 7803.89 692.791   5
  -5  -1  -7 5504.88 669.424   5
   5   1  -7 7025.89 695.332   2
  -5   1   7 8401.53 692.007   4
  -5  -1  -7 7051.24 678.266   4
   5   1  -7 7056.19 693.187   3
   5  -1   7 5885.86 676.906   2
  -5  -1  -5 85805.9 7882.15   1
   5   1  -5 89651.6 7854.96   1
  -5   1   5 87199.7 7858.70   1
   5  -1   5 86300.5 7861.09   1
  -5   1   5 91985.0 7868.18   1
  -5  -1  -5 96585.2 7858.03   1
   5   1  -5 102983. 7849.47   6
   5  -1   5 66062.0 7870.21   6
  -5   1   5 83817.6 7844.95   5
   5   1  -5 83017.9 7851.22   2
  -5  -1  -5 72142.8 7831.53   4
   5   1  -5 92138.2 7850.67   3
  -5  -1  -5 86575.0 7812.96   3
   5  -1   5 85774.8 7838.58   2
   5   1  -3 2379.33 325.172   1
  -5  -1  -3 2697.43 330.852   1
   5   1  -3 3082.49 308.947   1
  -5   1   3 2881.34 316.831   1
   5  -1   3 3063.98 321.401   1
  -5  -1  -3 2800.21 309.147   1
  -5   1   3 2817.45 318.926   1
   5   1  -3 2942.66 298.953   6
   5  -1   3 3053.31 345.452   6
  -5   1   3 2948.87 308.294   5
  -5  -1  -3 2893.63 298.079   5
   5   1  -3 2988.84 312.620   2
  -5  -1  -3 2567.47 290.436   4
  -5   1   3 3094.35 307.219   4
   5   1  -3 2511.20 293.215   3
  -5  -1  -3 2755.95 278.350   3
   5  -1   3 2842.99 301.383   2
  -5  -1  -1 2737.24 340.976   1
  -5   1   1 2793.79 326.750   1
   5  -1   1 2684.57 324.342   1
   5   1  -1 3529.02 354.221   1
   5  -1   1 3300.51 337.317   1
   5   1  -1 2976.24 321.894   1
  -5  -1  -1 2660.90 315.113   1
  -5   1   1 3171.45 331.681   1
   5  -1   1 4149.11 356.902   6
  -5   1   1 3067.36 312.839   5
  -5  -1  -1 2553.92 305.892   5
  -5   1   1 3628.79 327.087   4
  -5  -1  -1 2699.35 304.279   4
   5  -1   1 2648.85 312.408   3
   5   1  -1 3123.22 302.716   3
   5  -1   1 2477.25 309.900   2
   5   1  -1 3644.55 332.070   2
  -5   1  -1 2830.65 350.507   1
  -5  -1   1 2927.16 362.722   1
   5   1   1 2635.45 352.893   1
   5   1   1 2537.91 334.825   1
   5  -1  -1 3225.82 353.417   1
  -5   1  -1 3221.67 349.324   1
  -5  -1   1 2629.18 335.981   1
   5   1   1 3220.27 326.955   6
   5  -1  -1 4262.40 364.555   6
  -5   1  -1 3133.91 325.885   5
  -5  -1   1 3698.69 343.437   5
  -5   1  -1 3722.80 345.285   4
  -5  -1   1 3248.08 330.557   4
   5  -1  -1 3379.25 346.208   3
   5   1   1 3572.13 349.311   2
   5  -1  -1 3331.18 339.458   2
   5  -1  -3 2545.46 313.425   1
  -5   1  -3 2640.44 320.003   1
  -5  -1   3 2615.33 326.865   1
   5   1   3 2393.49 317.435   1
  -5  -1   3 3006.25 313.116   1
   5   1   3 2745.03 305.355   1
  -5   1  -3 2719.92 311.977   1
   5   1   3 2773.91 287.335   6
   5  -1  -3 2566.86 267.266   6
   5  -1  -3 3352.24 299.826   6
  -5  -1   3 3499.45 314.986   5
  -5   1  -3 2585.21 282.502   5
  -5  -1   3 2749.89 293.843   4
  -5   1  -3 3384.58 310.066   4
   5  -1  -3 3122.65 313.158   3
   5   1   3 2939.09 308.096   2
   5  -1  -3 2745.54 305.044   2
   5  -1  -5 97413.7 7707.30   1
   5  -1  -5 88098.0 7689.27   1
  -5  -1   5 83735.3 7706.36   1
  -5  -1   5 80841.1 7681.83   1
   5   1   5 83390.4 7680.25   1
   5   1   5 88951.7 7654.93   6
   5  -1  -5 72887.9 7628.12   6
   5  -1  -5 110125. 7650.84   6
  -5   1  -5 85622.5 7649.45   5
  -5  -1   5 75387.0 7657.99   4
   5  -1  -5 91838.1 7689.38   3
   5  -1  -5 91432.7 7677.90   2
  -5   1  -5 89214.2 7659.11   3
   5   1   5 90449.0 7668.85   2
  -5   1  -7 7514.87 715.508   1
   5  -1  -7 7891.59 715.977   1
   5  -1  -7 7595.13 716.287   1
   5   1   7 6594.64 706.770   1
  -5  -1   7 7330.95 721.019   1
   5   1   7 7944.40 703.406   1
  -5  -1   7 6845.50 697.948   1
  -5   1  -7 7504.70 705.687   1
   5   1   7 6553.81 666.404   6
  -5  -1   7 7148.87 687.133   5
  -5   1  -7 6838.35 662.026   5
  -5   1  -7 6971.09 682.632   4
  -5  -1   7 6650.72 673.521   4
   5  -1  -7 7301.09 701.400   3
   5   1   7 6842.07 676.340   2
  -5   1  -9 12246.1 1238.98   1
   5  -1  -9 13636.6 1244.47   1
   5  -1  -9 12999.5 1226.04   1
   5   1   9 12011.0 1239.39   1
  -5  -1   9 13322.4 1249.14   1
   5   1   9 13999.4 1233.64   1
  -5  -1   9 12734.9 1230.34   1
  -5   1  -9 13508.3 1228.94   1
   5   1   9 13424.6 1201.72   6
  -5   1  -9 11588.2 1185.71   5
  -5  -1   9 12891.2 1210.08   4
   5  -1  -9 12667.0 1233.34   3
   5  -1  -9 15469.1 1234.62   2
   5   1   9 13104.5 1207.01   2
  -5   1 -11 272.910 48.9369   3
   5  -1 -11 423.611 81.7172   3
  -5  -1  11 387.816 68.3184   5
  -5   1 -11 327.131 45.0467   5
  -5  -1  11 257.424 67.5690   1
  -5   1 -11 248.317 59.0334   1
   5   1  11 283.563 64.9936   1
   5  -1 -11 232.116 66.6259   1
  -5  -1  11 320.474 66.7007   1
   5   1  11 301.251 56.1537   2
   5  -1 -11 360.450 72.7289   2
  -5  -1  11 362.420 62.7655   4
  -5   1 -11 263.857 53.0622   4
   5  -1 -11 197.915 57.5928   1
   5   1  11 196.093 61.6722   1
  -5   1 -11 374.608 79.9631   1
  -5  -1  13 1687.98 196.457   1
   5  -1 -13 1487.10 183.719   1
   5   1  13 1260.01 181.758   1
  -5   1 -13 1256.76 183.867   1
  -5  -1  13 1518.86 184.313   1
  -5  -1  13 1358.04 161.428   6
   5   1  13 1673.80 170.585   6
  -5  -1  13 1375.64 180.018   5
  -5   1 -13 1256.94 162.019   4
   5  -1 -13 1426.03 186.715   3
  -5   1 -13 1496.80 161.998   3
   5  -1 -13 1458.97 183.865   2
   5   1  13 1437.28 164.014   2
  -5  -1  15 24221.3 2424.93   1
  -5   1 -15 23752.1 2420.95   1
  -5  -1  15 22220.8 2417.89   1
   5   1  15 23416.7 2412.06   1
  -5  -1  15 26535.5 2401.69   6
  -5  -1  15 33185.3 2437.88   5
  -5  -1  15 31903.6 2416.96   4
  -5   1 -15 25593.1 2404.35   4
   5  -1 -15 23824.2 2424.98   3
  -5   1 -15 29389.3 2411.55   3
   5   1  15 24869.1 2398.46   2
  -5  -1  17 12191.7 1166.21   6
   5   1  17 11975.9 1175.46   6
   5   1  17 12393.4 1155.75   5
  -5  -1  17 12444.8 1174.61   4
  -5   1 -17 14025.4 1174.18   4
  -5   1 -17 15619.9 1204.40   3
   5  -1 -17 11843.4 1194.78   3
   5   1  17 11812.6 1162.17   2
   5  -1 -17 11326.7 1184.05   2
  -5  -1  19 11605.9 941.066   5
   5   1  19 10886.5 901.386   5
  -5   1 -19 10730.7 916.604   4
   5  -1 -19 9550.86 940.614   3
  -5   1 -19 11549.8 965.704   3
   5  -1 -19 10594.1 928.487   2
   5   1  19 8485.88 900.140   2
   5   1  21 250.171 60.5260   6
   5  -1 -21 371.533 66.1491   2
  -5   1 -21 385.953 65.1206   4
  -5   1 -21 252.474 78.1383   3
   5  -1 -21 259.654 69.7170   3
   5   1  23 301.830 59.8370   6
  -5   1 -23 470.298 71.5992   4
   5  -1 -23 227.893 72.1459   3
  -5  -1  23 352.070 66.5514   5
  -5   1 -25 3534.01 390.454   4
  -5   1 -25 4183.45 427.425   3
   5   1  25 4194.11 382.201   6
  -5  -1  25 4438.53 394.822   5
  -5   1 -27 7383.82 588.667   3
  -5   1 -27 4792.21 542.602   4
   5   2 -26-22.2436 19.4075   3
   5   2 -26 7.60325 16.2503   2
   5  -2  24 6.35544 7.88975   6
  -5  -2 -24 12.1364 14.9988   4
  -5   2  24 8.41292 12.7422   5
   5  -2  24 8.78324 13.3005   2
  -5   2  24 22.4286 21.8934   4
   5   2 -24 27.8618 48.6204   3
   5  -2  22 63.9297 21.4023   6
  -5   2  22 98.8268 30.4569   5
  -5  -2 -22 69.2558 32.5229   4
   5   2 -22 30.3629 25.6772   2
   5  -2  22 62.8491 25.4786   2
  -5   2  22 49.1353 26.9199   4
   5   2 -22 32.0125 28.5585   3
   5  -2  20 16.4074 14.3435   6
  -5   2  20 22.5546 17.0653   5
   5   2 -20 11.9764 18.1202   2
   5  -2  20 9.29659 14.0778   2
  -5  -2 -20-15.5172 19.1665   4
  -5   2  20-12.6470 11.0718   4
   5   2 -20 32.7956 40.4719   3
   5  -2  18 27.4789 16.0496   6
  -5   2  18 25.4540 19.2874   5
  -5  -2 -18-15.7115 13.7858   4
  -5   2  18 24.6976 21.5964   4
   5   2 -18-29.3874 44.4295   3
   5   2 -18 13.3793 16.5725   2
   5  -2  18 9.91936 15.0609   2
   5  -2  16 42.4798 24.6241   6
  -5   2  16 41.1473 26.8582   5
   5   2 -16 14.9081 18.5418   2
   5  -2  16 20.6776 15.7973   2
  -5  -2 -16-15.6986 19.5096   4
   5   2 -16 48.3203 42.2192   3
  -5  -2 -14 7.50934 11.3643   5
   5  -2  14-10.3936 18.1455   2
  -5   2  14 13.9206 17.1861   5
  -5   2  14 11.1267 13.7419   4
  -5  -2 -14 14.8537 22.4530   4
   5   2 -14 19.5476 29.5435   3
   5   2 -12 17.1625 17.3001   1
   5  -2  12 80.5367 35.4001   6
  -5  -2 -12 42.2797 23.7330   5
   5   2 -12 31.2521 27.6116   2
   5  -2  12 51.1789 27.1425   2
  -5   2  12 94.9202 33.7430   5
  -5   2  12 31.3879 16.4015   4
  -5  -2 -12 68.7493 32.0355   4
   5   2 -12 47.6012 31.2589   3
   5   2 -10 9.62622 12.2811   1
  -5  -2 -10 49.1562 25.9193   1
   5  -2  10-17.8440 15.8779   1
  -5  -2 -10 62.9938 48.5666   1
   5   2 -10 19.9440 30.2976   1
   5  -2  10 28.4664 25.0299   6
  -5  -2 -10 52.3895 23.0650   5
   5   2 -10-15.4862 19.3602   2
  -5   2  10 50.6015 25.1668   4
  -5  -2 -10 64.7876 34.0558   4
   5   2 -10-13.2493 16.6427   3
  -5  -2  -8 22.0725 16.8706   1
  -5  -2  -8 20.8618 31.6260   1
   5   2  -8 42.2131 36.9147   1
   5  -2   8-18.0502 27.3936   1
  -5   2   8 16.9430 21.0589   1
  -5   2   8 32.1496 21.0606   1
   5  -2   8 14.1577 17.6529   6
  -5  -2  -8 48.6326 24.1357   5
   5  -2   8 10.1403 15.5338   2
   5   2  -8 57.9594 35.8447   2
  -5   2   8 23.3655 20.5433   5
  -5  -2  -8 36.6062 23.9396   4
   5   2  -8 21.5103 16.4510   1
   5   2  -6 38.6397 25.4310   1
   5  -2   6 25.0067 24.7056   1
  -5  -2  -6 34.4222 24.8324   1
   5   2  -6 42.3266 37.1341   1
  -5   2   6 49.0217 28.7806   1
  -5  -2  -6 20.4921 35.9697   1
  -5   2   6 34.4552 22.7467   1
   5  -2   6 121.869 48.1900   1
   5  -2   6 76.0828 35.2024   6
  -5  -2  -6 69.3038 28.9148   5
  -5   2   6 32.0660 21.2183   4
  -5  -2  -6 22.8831 24.7638   4
   5   2  -6 20.0937 19.9893   3
   5  -2   4-12.6887 15.6862   1
   5   2  -4 22.6811 17.1647   1
   5  -2   4 19.2143 14.5507   6
  -5   2   4 10.4256 15.7847   5
   5   2  -4 13.0595 11.4363   6
  -5  -2  -4 10.2289 12.6590   5
  -5   2   4-15.7338 19.4370   1
   5  -2   4 16.3049 28.4658   1
  -5  -2  -4-19.3575 33.7891   1
  -5  -2  -4 22.1179 16.7399   1
  -5   2   4 45.3065 22.1175   1
   5   2  -4 13.4028 20.2763   2
   5  -2   4 9.93805 15.0496   2
  -5   2   4 11.3087 17.1167   4
  -5  -2  -4 10.8472 18.9522   4
   5   2  -4-7.83389 11.8790   3
   5  -2   2-6.31520 9.54549   6
  -5  -2  -2 10.6082 18.5106   5
  -5   2   2 9.88085 8.62336   5
   5   2  -2-12.9520 15.9813   6
  -5   2   2-15.0206 13.1061   1
  -5  -2  -2-18.5269 32.3262   1
  -5   2   2 11.7343 17.7324   1
  -5  -2  -2-10.7198 13.2277   1
   5  -2   2 15.4043 19.0065   1
   5   2  -2 12.8408 19.4042   2
   5  -2   2-10.2115 12.6007   2
  -5   2   2 12.1805 15.0296   4
  -5  -2  -2 10.2025 15.4182   4
   5  -2   2-12.3868 15.2840   3
   5   2  -2 5.14477 10.9966   3
   5   2  -2 18.3677 27.7551   1
   5  -2   2 24.8902 18.8064   1
   5  -2   0 184.135 48.1373   1
   5   2   0 189.026 57.3104   1
   5  -2   0 148.192 26.6964   6
  -5   2   0 100.733 31.5630   5
  -5  -2   0 90.9978 36.3290   5
   5   2   0 106.137 36.0896   6
   5  -2   0 75.8725 39.2445   1
  -5   2   0 198.492 50.9694   1
  -5  -2   0 185.403 63.7363   1
  -5   2   0 174.100 48.7947   1
  -5  -2   0 111.465 38.2358   1
   5   2   0 110.860 41.8902   2
   5  -2   0 134.705 38.0209   2
  -5   2   0 187.377 44.9107   4
   5  -2   0 76.0357 35.1876   3
  -5  -2   0 96.5635 36.6684   4
  -5  -2   0 161.780 102.450   3
  -5   2  -2-6.44837 9.74363   5
   5   2   2 9.94932 17.3593   6
  -5  -2   2-11.5036 10.0356   1
  -5   2  -2-13.0349 16.0817   1
  -5   2  -2 14.7284 12.8489   1
  -5  -2   2-18.6588 23.0202   1
   5  -2  -2-10.6067 18.5063   2
   5   2   2 11.9147 18.0034   2
  -5   2  -2-11.2670 17.0246   4
   5  -2  -2 26.8908 26.2282   3
  -5  -2   2 9.44533 14.2721   4
   5   2   2 16.8900 14.7346   1
   5  -2  -2-12.3253 15.2062   1
   5  -2  -2 13.2818 11.5869   1
   5   2   4-9.18881 11.3518   6
  -5   2  -4 15.3422 9.99340   5
  -5  -2   4-12.1008 18.2940   5
  -5  -2   4 24.4266 18.4639   1
  -5   2  -4 15.4321 23.3256   1
  -5   2  -4-14.0384 12.2610   1
  -5  -2   4-19.4754 0.58723   1
   5  -2  -4 10.9513 16.5581   2
   5   2   4 34.3151 22.3207   2
  -5   2  -4 10.6412 18.5757   4
   5  -2  -4 13.8745 17.1276   3
  -5  -2   4 9.20112 13.9155   4
   5   2   4-17.0612 21.0573   1
   5  -2  -4-14.2805 17.6283   1
   5  -2  -4 12.5655 18.9959   1
  -5   2  -6 9.52148 12.1356   3
   5   2   6 42.6197 18.4678   6
  -5  -2   6 47.6186 23.4216   5
  -5   2  -6 33.4107 12.9835   5
   5   2   6 47.8991 25.7696   1
  -5   2  -6-15.6124 23.7865   1
   5  -2  -6 52.4526 28.1866   1
  -5   2  -6 14.1382 32.7745   1
  -5  -2   6 38.4155 25.1643   1
  -5  -2   6 61.6301 47.5143   1
   5  -2  -6 11.3749 20.0791   2
   5   2   6 10.2530 15.7891   2
   5  -2  -6 71.4263 33.1125   3
  -5  -2   6 72.3171 25.1233   4
   5   2   6-16.9428 15.0914   1
   5  -2  -6 16.0569 31.4703   1
   5  -2  -8 13.4561 28.8311   1
   5   2   8 23.8060 19.6930   6
  -5  -2   8 69.7016 26.8956   5
  -5  -2   8 38.3901 22.4262   1
  -5   2  -8 14.0474 21.3299   1
  -5   2  -8 27.7729 21.0879   1
   5  -2  -8 13.0867 11.6087   1
   5   2   8 12.0914 25.9237   1
  -5  -2   8 20.1434 35.2086   1
   5  -2  -8-12.0698 15.0387   2
  -5  -2   8 35.2703 21.8586   4
  -5   2  -8 8.92629 15.7157   4
   5  -2  -8-14.4988 22.0086   3
  -5   2  -8 34.2944 19.9003   3
   5  -2 -10 14.8672 22.7777   3
  -5   2 -10 59.9058 20.9980   3
  -5  -2  10 56.8759 28.3192   5
  -5  -2  10 19.0680 29.0569   1
  -5  -2  10 24.7569 21.9230   1
   5   2  10 81.3529 32.2816   1
   5  -2 -10 74.3440 32.6460   2
   5   2  10 32.4617 19.1057   2
  -5  -2  10 52.8338 24.5822   4
  -5   2 -10 16.7893 15.1225   4
   5  -2 -10 24.3958 21.6127   1
  -5  -2  12 68.0478 26.7993   5
   5   2  12 7.40737 15.5486   2
   5  -2 -12 24.9864 27.3072   2
   5   2  12 90.0840 25.5779   6
  -5  -2  12 65.6439 25.2056   6
  -5   2 -12 86.2867 26.2408   4
  -5  -2  12 60.7954 28.9251   4
  -5   2 -12 55.9652 21.0396   3
   5  -2 -12 72.1529 36.0671   3
   5   2  14 7.17156 8.88142   6
  -5  -2  14 9.22643 13.9626   6
   5   2  14 21.1915 17.4470   2
   5  -2 -14-12.2079 21.3140   2
  -5   2 -14 7.44836 11.2810   4
  -5   2 -14 7.00720 8.67941   3
   5  -2 -14 13.9560 12.1994   3
   5   2  16 53.7478 22.4208   6
  -5  -2  16 27.3641 18.0481   6
   5   2  16 19.9844 14.5523   2
  -5  -2  16 36.3796 26.0889   5
  -5   2 -16 28.7397 17.9845   4
   5  -2 -16 13.6013 17.0506   3
   5   2  18 8.15432 12.3351   6
  -5  -2  18 9.31824 8.14998   6
  -5  -2  18 12.3478 18.6668   5
   5  -2 -18 10.3035 15.5797   2
   5   2  18 11.3641 11.0993   5
  -5   2 -18-7.40414 14.4551   4
  -5   2 -18 9.55658 11.8048   3
   5   2  20 9.03807 13.6752   6
  -5  -2  20 9.79627 14.8194   6
  -5  -2  20-12.5605 0.71041   5
   5  -2 -20-9.03285 15.7763   2
   5   2  20 11.5410 14.2563   5
  -5   2 -20 15.4570 15.0929   4
  -5   2 -20 12.4454 24.2878   3
   5   2  22 19.1942 19.1376   6
   5   2  22 48.8479 19.6121   5
  -5   2 -22 24.5259 17.9154   4
   5  -2 -22 27.3740 26.9931   3
  -5  -2  22 60.6693 30.2022   5
   5   2  24-9.31009 8.13877   6
  -5   2 -24-16.8755 14.7312   3
   5  -2 -24 13.3008 16.4181   3
  -5  -2  24-11.0085 13.5917   5
  -5   2 -26-9.28109 0.98452   4
  -5   2 -26-16.4786 20.3542   3
   5   3 -25 3604.54 420.543   3
  -5   3  25 3876.54 351.220   4
   5  -3  25 2858.12 340.402   2
  -5   3  23 373.922 60.4799   5
  -5  -3 -23 358.924 67.9412   4
   5   3 -23 434.634 69.0921   2
  -5   3  23 269.064 63.7970   4
   5   3 -23 542.585 127.743   3
  -5   3  21 467.562 69.3902   5
  -5  -3 -21 367.980 71.9787   4
   5  -3  21 398.692 68.3386   2
  -5   3  21 275.248 64.2002   4
   5   3 -21 455.419 150.898   3
   5  -3  19 7874.12 771.830   6
  -5   3  19 8510.51 778.624   5
   5   3 -19 8276.48 792.493   2
   5   3 -19 10100.4 920.551   3
  -5   3  19 7468.52 776.149   4
   5  -3  19 7939.97 772.471   2
   5  -3  17 9808.32 1011.45   6
  -5   3  17 12001.6 1027.22   5
  -5  -3 -17 9159.59 1025.34   4
   5   3 -17 11492.3 1043.78   2
   5   3 -17 11720.1 1129.40   3
  -5   3  17 9553.08 1013.12   4
   5  -3  17 12403.4 1019.47   2
   5  -3  15 17930.9 1882.52   6
  -5   3  15 16530.6 1884.28   5
  -5  -3 -15 22124.0 1872.44   5
   5   3 -15 21789.5 1921.86   2
  -5  -3 -15 16170.1 1895.90   4
  -5   3  15 22581.8 1887.48   4
   5  -3  15 24630.4 1892.48   2
   5  -3  13 965.985 151.889   6
  -5   3  13 1248.47 165.042   5
  -5  -3 -13 1404.37 151.583   5
  -5   3  13 1364.18 156.843   4
   5   3 -13 1137.82 180.038   2
   5   3 -13 1143.41 179.964   3
  -5  -3 -13 891.397 166.679   4
   5  -3  13 1484.38 161.733   2
   5  -3  11 354.721 64.4290   6
  -5  -3 -11 377.279 60.2815   5
   5   3 -11 344.720 89.6000   2
   5  -3  11 319.282 60.5756   2
  -5   3  11 256.904 60.4257   5
  -5   3  11 206.476 51.7297   4
  -5  -3 -11 418.655 84.2731   4
   5   3 -11 220.496 65.0535   3
   5  -3   9 8862.70 801.235   6
  -5  -3  -9 9232.19 796.144   5
  -5   3   9 7373.84 791.774   4
   5   3  -9 6999.31 798.137   3
   5  -3   9 9142.92 803.062   2
   5  -3   7 5054.79 492.294   6
  -5   3   7 5577.93 504.482   5
  -5  -3  -7 5639.92 505.334   5
   5   3  -7 5228.61 523.873   2
  -5   3   7 4569.54 491.899   4
  -5  -3  -7 6236.40 551.038   4
   5   3  -7 3741.83 486.866   3
   5  -3   7 5320.64 499.536   2
   5  -3   5 58097.8 5177.18   6
   5   3  -5 67510.1 5213.65   6
  -5   3   5 62329.3 5192.84   5
  -5  -3  -5 62718.3 5194.61   5
   5   3  -5 69778.7 5218.08   2
  -5   3   5 73422.3 5200.79   4
   5   3  -5 53803.0 5174.95   3
  -5  -3  -5 63566.6 5251.48   1
   5  -3   3 1574.95 229.349   1
   5  -3   3 1697.51 199.671   6
   5   3  -3 1800.86 228.164   6
  -5   3   3 2281.32 219.777   5
  -5  -3  -3 1889.01 221.659   5
   5   3  -3 2063.43 234.039   2
  -5   3   3 1966.53 222.842   4
   5  -3   3 2118.89 222.920   2
  -5  -3  -3 2004.95 259.589   1
   5   3  -3 1916.65 216.586   1
   5  -3   1 3056.73 313.437   1
  -5   3   1 3450.88 320.766   1
  -5  -3  -1 2977.70 289.271   1
   5  -3   1 2690.28 268.216   6
   5   3  -1 3080.57 312.052   6
  -5  -3  -1 3293.03 304.132   5
  -5   3   1 2788.38 298.376   4
   5  -3   1 2372.00 291.586   2
  -5  -3  -1 2277.01 321.320   1
   5   3  -1 2605.59 286.385   1
   5   3  -1 2237.24 306.790   1
   5   3   1 3137.41 311.016   1
  -5   3  -1 3200.48 332.345   1
  -5  -3   1 2544.11 301.138   1
   5   3   1 3398.10 326.265   6
  -5   3  -1 2727.14 294.500   5
  -5  -3   1 2905.01 313.811   5
   5   3   1 3339.84 323.619   2
  -5  -3   1 3922.17 366.349   4
  -5   3  -1 3232.99 316.733   4
   5  -3  -1 3186.41 316.040   2
   5  -3  -1 2686.10 313.579   1
  -5  -3   1 2405.34 336.933   1
   5   3   1 2385.85 323.911   1
  -5  -3   3 2003.77 214.120   1
   5   3   3 1903.35 217.452   6
  -5   3  -3 1535.46 189.663   5
  -5  -3   3 2307.11 229.451   5
   5   3   3 1988.96 222.756   2
  -5   3  -3 2061.32 220.091   4
  -5  -3   3 2845.15 274.412   4
   5  -3  -3 1988.93 226.426   3
   5  -3  -3 2236.36 232.833   1
  -5  -3   3 2046.52 255.233   1
  -5  -3   5 72039.5 6576.52   5
   5   3   5 63739.8 6569.77   2
  -5   3  -5 75537.8 6568.94   4
  -5  -3   5 85575.0 6619.82   4
   5  -3  -5 72574.0 6579.24   2
   5  -3  -5 70499.0 6588.18   1
  -5  -3   5 71923.4 6626.54   1
   5   3   7 5316.22 527.645   6
  -5  -3   7 5068.01 535.821   5
  -5  -3   7 5512.02 564.293   4
   5  -3  -7 5244.60 545.492   3
   5  -3  -7 5632.63 545.806   2
  -5   3  -7 5974.90 534.925   3
   5   3   7 5455.17 535.197   2
   5   3   9 9736.95 921.874   6
  -5  -3   9 10309.1 936.348   5
  -5  -3   9 11965.2 960.674   4
  -5   3  -9 8722.58 921.125   4
   5  -3  -9 9247.89 943.740   3
   5   3   9 9957.82 927.076   2
  -5   3  -9 10275.9 926.059   3
  -5  -3  11 414.960 65.6251   5
   5  -3 -11 393.537 72.9574   2
   5   3  11 225.786 50.6077   2
  -5   3 -11 396.588 57.2511   4
   5   3  11 328.096 51.6654   6
   5  -3 -11 397.761 73.9416   3
  -5   3 -11 147.017 41.6004   3
  -5  -3  13 1307.64 144.607   6
   5   3  13 1148.18 129.795   6
  -5  -3  13 1361.33 148.828   5
  -5   3 -13 1071.02 130.107   4
   5  -3 -13 1110.70 150.876   3
   5   3  13 1157.95 131.372   2
  -5   3 -13 1143.66 131.096   3
   5  -3 -13 806.706 138.233   2
  -5  -3  15 19621.1 1887.78   6
   5   3  15 21302.6 1876.67   6
   5  -3 -15 23469.1 1912.22   3
  -5   3 -15 19594.8 1876.79   3
   5   3  15 18306.6 1874.16   2
  -5  -3  15 23257.4 1901.15   5
  -5   3 -17 8763.05 892.767   4
  -5   3 -17 9517.28 897.905   3
   5  -3 -17 9446.39 922.290   3
  -5  -3  17 8546.81 903.263   6
   5   3  17 10302.7 896.809   6
  -5  -3  17 11988.3 926.621   5
  -5   3 -19 6890.05 689.990   4
   5  -3 -19 7597.31 718.889   3
  -5   3 -19 7473.47 699.719   3
  -5  -3  19 6628.24 701.729   6
   5   3  19 8251.27 695.918   6
  -5  -3  19 9373.82 725.643   5
   5   3  19 6560.87 685.577   5
   5   3  21 363.943 51.8347   5
  -5  -3  21 399.318 71.1585   5
   5   3  21 330.630 55.4430   6
  -5  -3  21 259.716 57.7060   6
   5  -3 -21 367.670 71.0825   3
  -5   3 -21 445.639 69.1643   3
   5   3  23 329.741 56.4703   6
  -5  -3  23 357.800 66.4974   6
  -5  -3  23 483.372 75.6737   5
   5   3  23 360.632 52.2518   5
   5  -3 -23 170.194 53.6503   3
  -5   3 -23 360.718 70.6052   3
  -5   3 -23 348.633 57.0507   4
   5   4 -22 73.5426 32.0839   2
   5  -4  22 92.0422 33.7003   2
  -5   4  22 42.7608 23.3060   4
   5  -4  22 9.43142 14.9806   6
   5   4 -20-13.0420 16.0906   2
  -5   4  20-11.0878 9.67294   4
   5  -4  20-10.6783 18.6313   6
  -5  -4 -20 11.1525 13.7593   4
  -5   4  20 8.70337 10.7378   5
   5   4 -18 48.4240 31.5116   2
   5  -4  18 31.0522 20.2293   2
  -5   4  18-10.8512 13.4447   4
   5  -4  18 11.5267 17.4610   6
  -5   4  18 9.93710 12.3222   5
  -5  -4 -18 12.4823 10.9596   4
   5   4 -16 152.964 56.2445   2
   5  -4  16 91.6207 31.1511   2
  -5  -4 -16 146.299 48.8189   4
  -5   4  16 101.787 34.2581   5
  -5   4  16 133.583 35.0403   4
   5  -4  16 70.2441 28.8615   6
  -5  -4 -14 132.444 30.5413   5
   5   4 -14 124.867 58.3514   2
  -5  -4 -14 84.2945 40.2848   4
  -5   4  14 61.2709 30.1444   5
  -5   4  14 115.450 33.0895   4
   5  -4  14 134.124 41.5327   6
  -5  -4 -12 59.4656 34.6275   4
  -5   4  12 24.7926 18.8100   5
   5   4 -12 40.9408 35.7577   2
   5  -4  12 19.9845 19.5679   2
  -5   4  12 18.3040 17.9358   4
  -5  -4 -12 8.01143 10.0328   5
  -5  -4 -10 25.6782 17.7042   5
   5   4 -10 74.1648 43.1983   2
   5  -4  10 79.7406 28.1208   2
  -5   4  10 139.358 39.6770   5
  -5  -4 -10 47.9897 36.7314   4
  -5   4  10 35.6400 21.3912   4
   5  -4  10 125.964 32.8943   6
  -5  -4  -8 17.4104 13.2837   5
   5   4  -8 32.4831 28.3984   2
   5  -4   8 19.9037 17.4624   2
  -5   4   8 20.9293 15.9206   5
  -5  -4  -8 29.2681 25.6003   4
  -5   4   8 26.0986 18.6823   4
   5  -4   8 8.05388 12.3099   6
  -5  -4  -6 153.606 42.3792   5
   5   4  -6 224.606 49.8622   6
   5   4  -6 281.905 61.0779   2
   5  -4   6 220.462 45.6841   2
  -5   4   6 161.018 41.4055   5
  -5  -4  -6 217.875 85.3085   4
   5  -4   6 91.8488 31.2191   6
  -5  -4  -4-10.0027 8.74180   5
   5   4  -4 12.8669 19.4492   6
   5   4  -4-12.7418 22.2377   2
   5  -4   4 20.5422 15.5286   2
  -5   4   4 23.2610 13.5384   5
  -5   4   4 8.94218 13.5219   4
   5  -4   4-6.30250 12.3054   6
  -5   4   2 14.0374 12.8048   5
   5   4  -2 47.4075 25.6012   2
   5  -4   2 53.4983 26.6650   2
  -5   4   2 9.32387 18.5690   4
  -5  -4  -2 52.6319 65.0418   4
   5   4  -2 104.652 36.2818   6
  -5  -4  -2 61.8698 28.6920   5
  -5   4   0 286.263 44.9134   5
  -5   4   0 210.076 49.4405   4
  -5  -4   0 167.316 110.763   4
   5  -4   0 222.924 51.3034   3
   5   4   0 229.563 53.2762   2
  -5  -4   0 193.843 47.8060   5
   5  -4  -2 70.9819 27.5723   3
  -5   4  -2 19.4280 17.3748   4
  -5  -4   2 48.0489 59.4032   4
   5  -4  -2 24.3083 28.3126   2
   5   4   2 56.2682 28.0303   2
  -5  -4   2 32.0642 19.0363   5
   5   4   2 73.3492 28.4744   6
  -5  -4   4-33.0877 40.8793   4
   5  -4  -4 24.0980 21.1344   3
   5  -4  -4 26.0552 22.8336   2
   5   4   4 21.3367 18.7399   2
  -5  -4   4 21.0607 20.6560   5
   5   4   4 31.1604 22.3014   6
   5  -4  -6 113.544 48.0358   2
   5   4   6 167.777 43.1982   2
   5   4   6 116.588 34.6659   6
  -5   4  -6 170.532 38.8577   3
  -5   4  -6 157.509 35.3100   4
  -5  -4   6 139.394 61.5033   4
   5  -4  -6 86.7046 34.8137   3
   5  -4  -8 29.5696 22.5288   2
   5   4   8 63.4540 26.3890   2
  -5  -4   8 39.5406 19.5014   5
   5   4   8 15.9493 14.2150   6
  -5   4  -8 29.2681 17.1374   4
   5  -4  -8 12.3442 18.8779   3
  -5   4  -8 41.5844 21.9602   3
   5  -4 -10 73.7827 29.4530   2
   5   4  10 72.8321 27.1406   2
   5   4  10 78.3475 24.8592   6
  -5  -4  10 66.6079 26.9803   5
  -5   4 -10 26.3447 16.4299   4
   5  -4 -10 95.3304 36.5469   3
  -5   4 -10 104.295 29.0061   3
   5   4  12 6.54523 10.1599   2
  -5  -4  12 18.6950 14.3145   5
   5  -4 -12 11.8555 18.0643   3
   5   4  12 44.9528 17.8682   6
   5   4  14 101.014 24.3088   6
  -5  -4  14 170.306 37.8523   6
   5  -4 -14 111.499 38.5914   2
  -5  -4  14 56.7357 25.1393   5
  -5   4 -14 80.0904 22.8227   4
  -5   4 -14 124.532 28.2089   3
   5  -4 -14 92.0772 33.1024   3
   5   4  16 163.966 29.9072   6
  -5  -4  16 80.9275 29.0704   6
  -5   4 -16 106.319 26.7834   4
  -5   4 -16 97.9463 25.4666   3
   5  -4 -16 33.5393 24.1303   3
  -5  -4  18 9.05457 13.7833   6
  -5   4 -18 18.9080 13.5715   3
   5  -4 -18 11.1236 16.8908   3
  -5  -4  18 30.9689 18.0886   5
   5   4  20-5.39770 6.66489   6
   5   4  20 5.05338 6.24046   5
  -5  -4  20 10.8768 21.2193   5
  -5   4 -20 5.97458 10.4278   4
   5  -4 -20-11.1809 9.75785   3
  -5   4 -20 14.2278 10.7527   3
  -5  -4  22 78.0415 31.2552   5
  -5  -4  22 58.3891 24.6479   6
  -5   4 -22 52.1392 24.6095   3
  -5  -4  24 50.0840 23.2628   6
   5   4  24 23.9189 12.0813   5
   5  -5  21 147.256 39.0459   6
  -5   5  19 4589.74 437.252   5
   5  -5  19 4238.38 445.782   6
  -5   5  17 6227.58 611.949   5
  -5  -5 -17 6791.00 635.704   4
   5   5 -17 6293.26 645.088   2
   5  -5  17 6576.42 622.397   6
   5  -5  17 6109.87 615.740   2
   5  -5  15 13071.7 1307.09   6
  -5   5  15 12300.7 1306.09   5
   5   5 -15 14727.9 1352.16   2
  -5  -5 -15 18000.7 1348.58   4
  -5   5  15 14007.4 1308.44   4
   5  -5  15 14572.2 1311.46   2
  -5  -5 -13 382.390 58.7897   5
   5  -5  13 289.219 58.7350   2
  -5  -5 -13 548.584 98.2086   4
  -5   5  13 163.301 52.7147   5
  -5   5  13 391.053 63.5223   4
   5  -5  13 474.091 67.7104   6
  -5  -5 -11 106.032 29.4363   5
   5   5 -11 109.135 46.2461   2
   5  -5  11 167.349 38.8049   2
  -5  -5 -11 248.748 70.9201   4
  -5   5  11 87.4094 30.6930   5
  -5   5  11 130.758 32.2379   4
   5  -5  11 104.150 31.6801   6
  -5   5   9 4450.10 430.216   5
  -5  -5  -9 4201.14 420.345   5
   5   5  -9 5634.11 471.281   2
   5  -5   9 4066.51 417.566   6
   5  -5   9 3883.02 422.922   2
  -5   5   7 2363.73 248.482   4
   5   5  -7 2675.05 277.395   2
  -5   5   7 2328.83 255.774   5
  -5  -5  -7 2176.81 250.117   5
   5  -5   7 2472.66 259.402   2
  -5   5   5 27296.1 2781.23   5
  -5  -5  -5 31075.3 2792.01   5
   5   5  -5 31476.4 2805.74   2
  -5   5   5 26640.0 2781.16   4
   5   5  -5 34652.2 2807.10   6
   5  -5   5 33008.8 2801.09   2
  -5   5   3 694.431 96.6855   4
   5   5  -3 644.661 99.9643   2
  -5   5   3 756.002 92.5201   5
  -5  -5  -3 765.489 105.971   5
   5  -5   3 738.251 107.409   2
  -5  -5  -1 887.373 112.539   5
   5   5  -1 557.858 102.878   2
  -5   5   1 825.374 107.291   4
  -5  -5  -1 1155.20 171.964   4
   5   5  -1 908.859 119.002   6
   5  -5   1 976.550 126.771   2
   5   5   1 796.436 114.159   6
  -5  -5   1 681.450 104.368   5
  -5   5  -1 803.991 104.483   4
  -5  -5   1 1219.58 156.976   4
   5  -5  -1 730.508 110.337   3
   5  -5  -1 1215.62 138.134   2
   5   5   3 887.699 118.942   6
   5   5   3 817.890 117.044   2
  -5  -5   3 799.489 129.430   4
  -5   5  -3 944.929 115.593   4
   5  -5  -3 855.474 120.408   3
   5  -5  -3 1251.51 150.900   2
   5   5   5 28369.0 2800.17   6
  -5  -5   5 33226.3 2805.95   5
   5   5   5 32807.8 2809.38   2
  -5   5  -5 27615.2 2791.99   4
   5  -5  -5 31159.9 2810.04   3
  -5   5  -5 30704.4 2797.08   3
   5  -5  -5 33436.6 2846.67   2
   5   5   7 2510.58 252.534   6
  -5  -5   7 2533.38 256.868   5
   5   5   7 2596.68 260.215   2
  -5   5  -7 2248.77 245.689   4
   5  -5  -7 2281.97 260.533   3
  -5   5  -7 2387.76 250.710   3
   5  -5  -7 2738.11 296.488   2
   5   5   9 4169.60 388.557   6
  -5  -5   9 3630.42 391.318   5
   5   5   9 4143.96 395.887   2
  -5   5  -9 3684.47 381.725   4
   5  -5  -9 4448.79 406.925   3
  -5   5  -9 3870.10 386.638   3
   5  -5  -9 4375.84 435.641   2
  -5  -5  11 100.619 28.9661   5
   5   5  11 107.070 26.3385   6
  -5   5 -11 64.7450 23.7596   4
   5  -5 -11 106.644 33.5946   3
  -5   5 -11 139.303 29.2022   3
  -5   5 -13 358.341 53.8074   4
  -5   5 -13 355.202 53.4093   3
  -5   5 -15 10747.6 1061.74   4
  -5   5 -15 11295.4 1062.74   3
   5   5  15 11445.1 1060.91   6
  -5  -5  15 11627.0 1075.03   6
  -5  -5  15 13100.5 1080.98   5
  -5  -5  17 5235.52 498.463   5
   5  -5 -17 5033.66 500.403   3
  -5   5 -17 5498.00 485.135   3
  -5  -5  17 5088.85 494.100   6
   5   5  17 4838.31 477.995   6
  -5   5 -17 4926.73 481.934   4
   5   5  19 3677.68 393.059   5
  -5  -5  19 4467.38 413.640   6
  -5   6  14 54.1077 22.7835   5
  -5  -6 -12 120.056 47.8779   4
  -5   6  12 86.5714 28.7787   5
   5   6 -12 63.3464 34.6244   2
  -5   6  12 81.4897 24.4253   4
  -5  -6 -12 77.2209 22.2449   5
  -5  -6 -10 110.646 48.7988   4
  -5   6  10 47.5004 23.0828   5
   5  -6  10 46.0673 23.8505   2
   5   6 -10 101.837 42.7067   2
  -5   6  10 108.267 29.0684   4
  -5  -6 -10 77.3013 24.8148   5
  -5  -6  -8 77.5015 46.6268   4
  -5   6   8 143.946 37.4982   5
   5   6  -8 75.9771 37.3425   2
   5  -6   8 225.763 46.4109   2
  -5   6   8 147.830 32.8522   4
  -5  -6  -8 135.829 32.9271   5
   5   6  -6 54.6483 28.0269   2
   5  -6   6 93.9029 31.1375   2
  -5   6   6 91.1913 26.3595   4
  -5  -6  -6 85.2304 27.2680   5
  -5  -6  -4 51.8299 45.3016   4
   5   6  -4 38.4241 22.3463   2
   5  -6   4 34.7539 22.7695   2
  -5  -6  -4 23.8200 15.7374   5
   5   6  -4 30.5751 20.0755   6
  -5  -6  -2-14.3354 17.7172   4
   5  -6   2 26.5413 20.0796   2
  -5   6   2 7.38614 15.8183   4
  -5  -6  -2 17.1355 12.9884   5
   5   6  -2 10.6643 18.6363   6
  -5   6   0 203.071 44.4756   4
  -5  -6   0 310.029 55.0647   5
   5   6   0 260.574 54.3924   6
   5   6   0 366.260 57.8709   2
   5  -6   0 385.373 79.0545   2
  -5   6  -2 7.44862 9.30604   4
   5   6   2 9.97179 12.3898   6
  -5  -6   2 25.7641 16.8169   5
   5   6   2 25.5246 19.6926   2
   5  -6  -2 17.8399 34.8315   2
   5  -6  -4 28.3805 18.7519   3
   5   6   4 26.6720 19.2878   6
  -5  -6   4 66.3949 23.1364   5
   5   6   4 8.71418 17.3217   2
   5  -6  -4 39.6282 30.1239   2
   5   6   6 96.0759 26.9370   6
  -5  -6   6 64.5608 22.5077   5
   5  -6  -6 75.8555 27.2902   3
  -5   6  -6 93.3487 24.9105   4
  -5   6  -6 92.6301 26.0528   3
   5   6   6 88.5855 32.7995   2
   5  -6  -6 81.2118 53.7025   2
  -5  -6   8 118.476 30.9849   5
  -5   6  -8 127.763 28.6406   4
   5  -6  -8 149.732 38.5480   3
  -5   6  -8 145.016 31.1416   3
   5   6  10 64.8775 20.6833   6
  -5  -6  10 22.9241 15.9022   5
  -5   6 -10 37.9082 15.9338   4
   5  -6 -10 83.1062 29.5686   3
  -5   6 -10 90.5503 22.2222   3
   5  -6 -10 111.183 48.3184   2
   5   6  12 26.2331 13.8946   6
  -5   6 -12 68.4565 17.9141   3
   5  -6 -12 55.1724 23.2438   3
  -5   6 -12 31.4919 14.6341   4
  -5  -6  14 60.9983 20.2206   5
  -5   6 -14 15.5473 12.3992   4
  -5  -7 -11 257.339 67.4746   4
  -5  -7  -9 2467.19 283.697   4
  -5  -7  -7 1735.88 198.971   4
   5   7  -7 1433.50 175.930   2
  -5   7   5 16611.1 1640.46   4
   5   7  -5 17276.8 1650.97   6
   5   7  -3 379.586 61.2941   2
   5  -7   3 579.945 95.9188   2
   5   7  -3 345.934 63.7642   6
  -5  -7  -3 465.741 63.3986   5
  -5   7   3 339.656 57.0954   4
  -5  -7  -1 1312.47 129.917   5
   5   7  -1 899.887 122.215   2
  -5   7   1 871.613 119.223   4
   5   7  -1 1307.05 139.075   6
   5  -7   1 1211.36 165.764   2
  -5  -7   1 1013.33 132.817   5
   5   7   1 1066.11 133.638   2
  -5   7  -1 1333.86 136.690   4
   5   7   1 1244.89 142.396   6
   5  -7  -1 1414.42 193.140   2
  -5   7  -1 1290.16 140.846   3
  -5   7  -3 522.459 69.2409   4
   5   7   3 460.979 70.1236   6
  -5  -7   3 522.789 70.2143   5
  -5   7  -3 511.999 69.9964   3
   5   7   3 272.792 60.5039   2
   5  -7  -3 518.085 115.867   2
  -5   7  -5 15844.2 1582.48   4
   5  -7  -5 28011.5 1706.47   2
   5  -7  -7 2108.79 215.500   2
  -5   7  -7 1238.26 138.576   4
  -5   7  -9 2023.96 204.415   4
   6   0   0 63392.9 5778.91   1
   6   0   0 61761.2 5767.04   1
  -6   0   0 57288.6 5760.41   1
   6   0   0 67693.8 5737.40   6
  -6   0   0 60141.4 5748.74   5
  -6   0   0 65846.0 5751.40   4
   6   0   0 57720.1 5746.83   3
   6   0   0 68835.0 5756.67   2
   6   0  -2 1262.28 199.106   1
   6   0   2 1549.44 214.019   1
   6   0  -2 1407.34 212.660   1
   6   0   2 1973.88 218.564   1
  -6   0  -2 1751.54 209.487   1
  -6   0   2 1685.41 209.758   1
   6   0   2 1631.26 188.183   6
   6   0  -2 1843.22 185.159   6
  -6   0  -2 1873.98 196.100   5
  -6   0   2 1809.80 202.290   5
  -6   0  -2 2163.56 204.344   4
   6   0  -2 1612.79 197.832   3
   6   0   2 1900.15 201.104   2
  -6   0  -4 2438.66 323.650   1
   6   0  -4 2508.41 303.885   1
   6   0   4 2374.27 307.438   1
   6   0  -4 2934.39 325.225   1
   6   0   4 2657.84 308.253   1
  -6   0  -4 2953.15 309.473   1
  -6   0   4 3020.67 314.455   1
   6   0  -4 2565.50 274.467   6
   6   0   4 3940.17 301.079   6
  -6   0   4 3120.27 303.181   5
  -6   0  -4 2500.25 283.053   5
  -6   0  -4 2335.92 287.500   4
  -6   0   4 2891.83 294.640   4
   6   0  -4 3114.16 304.698   3
   6   0  -4 3012.95 301.680   2
   6   0   4 2909.51 295.237   2
   6   0   6 15.1940 24.8380   1
   6   0  -6 86.2291 40.7643   1
   6   0   6 128.469 35.2616   6
   6   0  -6 124.936 27.8224   6
  -6   0   6 95.9485 30.9002   5
   6   0   6 199.111 52.6104   1
  -6   0   6 45.7305 28.2349   1
   6   0  -6 118.526 45.3167   1
  -6   0  -6 139.659 43.2567   1
  -6   0  -6 17.1600 37.8745   1
  -6   0   6 108.440 43.7750   1
   6   0   6 105.854 33.1146   2
   6   0  -6 105.060 39.2651   2
  -6   0   6 113.242 33.2635   4
   6   0  -6 60.7894 31.4611   3
  -6   0  -6 105.802 30.3002   4
  -6   0  -6 103.875 26.2020   3
   6   0  -8 2891.75 305.393   1
  -6   0  -8 1962.78 305.408   1
   6   0  -8 3102.98 299.330   1
   6   0   8 2832.67 297.894   1
  -6   0   8 2654.67 299.557   1
   6   0   8 2657.80 295.855   1
  -6   0  -8 3047.17 294.174   1
   6   0  -8 2167.60 250.048   6
   6   0   8 3098.63 283.351   6
  -6   0   8 2819.97 276.445   5
  -6   0  -8 2605.84 263.212   5
  -6   0  -8 2446.20 267.884   4
   6   0  -8 2412.36 279.044   3
  -6   0  -8 2193.91 252.166   3
   6   0  -8 2706.13 282.867   2
   6   0   8 2583.35 268.940   2
  -6   0  10 42098.5 3641.33   1
  -6   0 -10 37416.6 3653.03   1
   6   0 -10 41089.3 3644.12   1
   6   0  10 39391.3 3639.20   1
   6   0  10 42299.3 3644.43   1
   6   0  10 43913.9 3631.18   6
  -6   0  10 41595.8 3620.84   5
  -6   0 -10 34856.4 3600.17   5
  -6   0  10 38364.8 3615.89   4
   6   0 -10 37105.1 3629.24   3
  -6   0 -10 39049.0 3601.68   3
   6   0 -10 44782.0 3637.04   2
   6   0  10 39171.7 3610.52   2
   6   0 -12 6371.96 622.959   2
  -6   0  12 6658.71 615.003   5
  -6   0 -12 6473.19 604.441   4
   6   0 -12 5610.52 618.608   3
  -6   0 -12 6337.00 602.563   3
  -6   0  12 5935.53 620.061   1
  -6   0 -12 6099.83 634.416   1
   6   0 -12 6227.28 627.953   1
  -6   0 -14 7666.07 637.587   4
   6   0 -14 6693.96 649.410   3
   6   0  14 6984.83 630.957   2
   6   0 -14 6330.33 648.011   2
   6   0  16 128.648 44.4876   6
   6   0  16 181.969 38.6635   2
   6   0 -16 127.002 47.7249   2
  -6   0  16 209.743 49.8359   5
  -6   0  16 205.767 47.4024   4
  -6   0 -16 263.951 48.9301   4
   6   0 -16 155.885 48.6668   3
  -6   0 -16 280.638 68.3303   3
  -6   0  18 1051.88 124.216   5
  -6   0 -18 1109.70 119.671   4
  -6   0  18 715.243 108.878   4
   6   0  18 644.639 105.959   6
   6   0 -18 785.178 117.326   2
   6   0 -18 586.919 115.657   3
   6   0  18 705.291 98.7773   2
   6   0  20 8996.81 948.725   6
  -6   0  20 11161.9 967.960   5
  -6   0 -20 11593.1 963.694   4
   6   0 -20 10029.8 977.643   3
   6   0  20 9624.57 945.520   2
   6   0  22 7374.75 704.399   6
  -6   0  22 6939.77 715.675   5
  -6   0 -22 8239.46 722.543   4
   6   0 -22 6705.03 737.059   3
   6   0 -22 7778.62 716.225   2
   6   0 -24 3060.49 343.466   3
   6   1 -23 41.7643 23.1971   2
   6  -1  23 29.9809 15.9180   6
   6   1 -23-18.0809 15.9974   3
   6  -1  21 6.86041 8.46582   6
   6  -1  21-7.51919 13.1205   2
   6   1 -21 9.56289 11.7995   2
  -6   1  21 11.3117 13.9568   5
  -6  -1 -21-12.2222 15.0801   4
   6   1 -21-17.2515 21.2846   3
   6   1 -19 10.7847 18.8223   2
  -6   1  19-12.2638 10.7083   5
  -6   1  19 11.1680 13.7859   4
  -6  -1 -19 11.8762 20.7262   4
   6   1 -19 15.9801 13.9482   3
   6  -1  17 9.25952 14.2882   6
   6  -1  17 32.6374 23.7853   2
   6   1 -17 35.4429 23.2278   2
  -6   1  17 25.0807 19.1689   5
  -6  -1 -17 66.9533 33.8468   4
   6   1 -17 28.4719 21.7050   3
   6  -1  15 32.0845 23.0931   6
   6   1 -15 49.8242 26.8231   2
   6  -1  15 16.4558 16.3892   2
  -6   1  15 61.0210 32.1120   5
  -6   1  15 21.2364 18.8207   4
  -6  -1 -15 52.9283 29.3906   4
   6   1 -15 26.1081 30.3122   3
  -6  -1 -13 170.964 37.2384   5
  -6   1  13 254.703 51.7334   5
   6  -1  13 67.6215 31.4545   2
   6   1 -13 101.293 42.5941   2
  -6   1  13 247.644 49.9698   4
  -6  -1 -13 200.124 43.6408   4
   6  -1  13 138.088 40.8331   6
   6  -1  11 30.0970 26.7761   6
  -6   1  11 98.3815 30.6102   5
  -6  -1 -11 53.3269 21.6624   5
   6   1 -11 36.4365 23.0818   6
  -6  -1 -11 65.0358 27.2563   1
   6  -1  11 60.0341 26.4444   2
   6   1 -11 49.9931 27.2189   2
  -6  -1 -11 57.4869 28.2148   4
   6   1 -11 42.9294 23.5274   1
   6   1  -9 35.1831 25.3828   1
   6  -1   9 51.5573 30.2548   6
   6   1  -9 62.9241 28.5605   6
  -6   1   9 52.5777 24.6033   5
  -6  -1  -9 48.2641 23.8798   1
   6  -1   9 34.4599 20.2885   2
   6   1  -9 36.3739 28.2737   2
  -6   1   9 39.7942 24.8764   4
  -6  -1  -9 54.3689 22.7192   4
   6   1  -9 23.7596 25.7038   3
   6   1  -7 27.4965 26.9414   1
   6  -1   7 40.0365 35.0215   6
   6   1  -7 8.53337 13.1469   6
  -6  -1  -7 50.4735 22.1652   5
  -6  -1  -7 37.5421 21.9844   1
   6   1  -7 18.9586 37.0718   1
  -6  -1  -7 19.0667 40.8244   1
  -6   1   7 13.1454 23.0788   1
   6  -1   7 8.85650 15.6642   2
   6   1  -7 23.8768 20.9872   2
  -6   1   7 9.79691 15.0240   4
  -6  -1  -7 25.9747 17.0836   4
  -6  -1  -7 60.9142 19.3442   3
   6   1  -7 22.3141 17.0527   3
   6  -1   5 204.779 53.2207   1
   6   1  -5 133.684 44.3328   1
   6  -1   5 176.120 73.7786   6
  -6   1   5 307.987 53.2296   5
  -6  -1  -5 144.273 40.6156   5
   6   1  -5 169.270 61.4739   1
   6  -1   5 264.386 63.4016   1
  -6  -1  -5 157.173 46.5885   1
  -6  -1  -5 72.4967 47.7416   1
  -6   1   5 157.898 51.4888   1
   6  -1   5 241.883 46.6130   2
   6   1  -5 151.965 45.2463   2
  -6   1   5 185.214 44.0755   4
   6   1  -5 201.286 46.9731   3
  -6  -1  -5 129.376 38.3175   4
  -6  -1  -5 204.443 32.4413   3
   6   1  -3 125.340 50.1031   1
   6  -1   3 122.485 41.9733   1
   6   1  -3 44.3813 26.9457   1
   6  -1   3 90.5521 49.0958   6
  -6  -1  -3 78.2980 26.5302   5
   6   1  -3 126.838 32.3212   6
  -6   1   3 58.8687 27.0111   5
   6  -1   3 140.069 45.8035   1
  -6  -1  -3 68.6362 43.1611   1
  -6  -1  -3 126.940 37.2532   1
  -6   1   3 117.898 45.0470   1
   6  -1   3 100.469 33.9050   2
   6   1  -3 113.278 35.2439   2
  -6  -1  -3 85.1693 29.0364   4
   6   1  -3 35.9107 26.1464   3
  -6  -1  -3 103.242 24.5700   3
   6  -1   1 21.6043 34.7750   6
  -6   1   1 118.172 34.8242   5
   6   1  -1 166.569 36.6215   6
   6  -1   1 104.837 40.9880   1
  -6  -1  -1 101.491 48.1788   1
  -6   1   1 135.826 51.6811   1
  -6  -1  -1 80.9739 34.0885   1
   6  -1   1 75.0972 31.8664   2
   6   1  -1 212.161 48.2309   2
  -6   1   1 130.797 36.0454   4
   6  -1   1 125.746 37.3789   3
  -6  -1  -1 169.625 38.1773   4
   6   1  -1 118.536 31.2901   3
   6   1  -1 119.714 50.9135   1
   6  -1   1 148.788 44.2016   1
   6  -1  -1 34.9623 32.1871   6
   6   1   1 84.0165 27.2016   6
  -6  -1   1 194.586 43.1490   5
  -6   1  -1 78.7064 26.8068   5
   6  -1  -1 218.521 43.6781   2
   6   1   1 132.400 39.0727   2
   6  -1  -1 136.960 47.1242   1
  -6   1  -1 83.6695 35.9121   1
  -6  -1   1 16.8348 53.9418   1
  -6  -1   1 120.403 36.3227   1
  -6   1  -1 87.3280 33.2997   4
   6  -1  -1 44.1657 29.1201   3
  -6  -1   1 120.047 33.3612   4
   6   1   1 99.8840 44.7655   1
   6  -1  -1 107.611 40.2553   1
   6   1   3 115.230 28.8010   6
   6  -1  -3 60.6331 36.4183   6
  -6   1  -3 83.9643 26.9931   5
  -6  -1   3 141.433 40.3309   5
   6   1   3 123.568 42.8753   1
  -6  -1   3 63.1085 28.6820   1
  -6   1  -3 99.8965 44.2173   1
  -6  -1   3 66.9490 39.8447   1
   6  -1  -3 72.1943 31.3955   2
   6  -1  -3 132.361 44.3675   3
  -6  -1   3 113.988 33.0138   4
  -6   1  -3 163.347 39.6331   4
   6  -1  -3 69.7828 37.8073   1
   6   1   3 133.037 44.6029   1
   6  -1  -3 54.5870 35.0583   1
   6  -1  -5 199.172 55.4623   1
   6   1   5 48.8462 38.2919   1
   6   1   5 237.066 43.4627   6
  -6  -1   5 198.574 49.9516   5
  -6   1  -5 197.730 40.1823   5
  -6  -1   5 361.747 67.4977   1
   6   1   5 335.498 63.2904   1
  -6   1  -5 194.528 60.7888   1
  -6  -1   5 174.344 58.8621   1
   6  -1  -5 225.259 51.4457   2
   6   1   5 218.532 47.1619   2
   6  -1  -5 276.961 58.9313   3
  -6  -1   5 237.808 47.8298   4
  -6   1  -5 240.911 48.5011   4
  -6   1  -5 322.434 50.2071   3
  -6  -1   7 54.0951 25.0730   5
  -6   1  -7 50.0655 18.2469   5
  -6   1  -7 6.93525 12.3084   3
   6   1   7 17.3970 20.2032   2
   6  -1  -7 25.8671 22.6783   3
  -6   1  -7 8.95279 19.2634   4
  -6  -1   7 26.9402 20.8492   4
   6   1   7-13.3973 2.25277   1
  -6   1  -7 15.1290 22.9709   1
  -6  -1   7 13.8099 17.1862   1
  -6  -1   7 72.4718 41.8790   1
  -6  -1   9 27.6931 24.3679   1
   6   1   9 53.2577 28.6291   1
  -6  -1   9 35.0560 26.6757   1
  -6  -1   9 41.9127 20.6863   5
   6   1   9 56.4649 24.5839   2
   6  -1  -9 34.9689 25.1110   2
   6   1   9 21.9075 19.3751   6
  -6   1  -9 24.8282 19.3655   4
  -6  -1   9 37.0326 23.0650   4
  -6   1  -9 38.0103 16.8826   3
   6  -1  -9 25.9506 22.8616   3
   6   1  11 38.5417 28.1774   1
  -6  -1  11 61.6390 26.1313   5
   6   1  11 87.9572 28.6155   6
   6   1  11 38.6344 21.1950   2
   6  -1 -11 83.9014 33.6695   2
  -6   1 -11 79.4693 26.7053   4
  -6   1 -11 62.6762 21.4204   3
   6  -1 -11 116.806 41.3132   3
   6   1  13 120.886 34.5367   6
   6   1  13 52.6915 22.4222   2
   6  -1 -13 121.640 42.4708   2
  -6  -1  13 93.3577 31.8661   5
  -6  -1  13 116.934 35.6501   4
  -6   1 -13 179.784 36.7853   4
  -6   1 -13 114.727 31.8726   3
   6   1  15 27.5038 21.2888   6
   6  -1 -15 11.9712 14.9523   2
  -6  -1  15 31.1306 20.3762   5
  -6  -1  15 50.0899 29.0795   4
  -6   1 -15 22.5261 14.8319   4
  -6   1 -15 16.9289 14.9516   3
   6   1  17 38.9279 21.1970   6
   6   1  17 70.0078 22.3994   2
   6  -1 -17 11.3448 17.6262   2
  -6  -1  17 53.3072 28.2026   5
  -6   1 -17 38.2466 22.5094   4
  -6   1 -17 47.3248 27.6142   3
   6   1  19-10.5591 18.4238   6
   6  -1 -19-10.3426 15.6286   2
  -6  -1  19 10.8840 13.4288   5
  -6   1 -19 7.76958 9.58676   4
  -6   1 -19-15.5134 13.5345   3
   6   1  21-9.48757 8.28286   6
   6  -1 -21-9.21671 13.9302   2
  -6   1 -21 8.00284 9.87849   4
  -6   1 -21 19.0690 16.6386   3
   6  -1 -21 25.4703 22.2222   3
   6  -1 -23 12.8680 19.6815   3
  -6   1 -23 40.7966 17.7004   4
   6   2 -24 3374.35 331.547   2
   6   2 -24 3023.03 379.621   3
   6  -2  22 6156.84 581.004   6
  -6   2  22 4769.15 589.150   4
   6   2 -22 6295.13 592.091   2
   6   2 -22 7041.17 656.809   3
   6  -2  22 6694.24 588.473   2
   6  -2  20 8565.70 850.425   6
  -6   2  20 11179.1 882.091   5
  -6  -2 -20 7145.52 867.354   4
  -6   2  20 8522.36 864.926   4
   6   2 -20 9374.67 864.616   2
   6   2 -20 9082.60 908.512   3
   6  -2  20 9976.12 857.820   2
   6  -2  18 223.216 44.6799   6
  -6   2  18 143.797 44.3902   5
   6   2 -18 103.224 42.2074   2
   6  -2  18 264.135 50.4488   2
  -6   2  18 231.048 48.9761   4
  -6  -2 -18 96.0006 37.7479   4
   6   2 -18 146.149 55.5824   3
   6  -2  16 266.170 53.5626   6
   6   2 -16 200.252 51.5576   2
  -6   2  16 132.559 44.6979   5
  -6   2  16 293.467 53.8626   4
  -6  -2 -16 267.034 60.4089   4
   6   2 -16 82.4715 44.4384   3
   6  -2  14 8334.98 749.583   6
  -6   2  14 9412.48 762.722   5
  -6  -2 -14 6991.95 730.209   5
   6   2 -14 7017.89 751.667   2
  -6  -2 -14 8927.69 760.830   4
   6   2 -14 5889.88 745.652   3
   6  -2  14 8258.68 740.539   2
   6   2 -12 6289.64 610.963   6
   6  -2  12 6699.11 621.236   6
  -6   2  12 7752.26 629.103   5
  -6  -2 -12 6701.74 605.376   5
   6   2 -12 6199.67 622.310   2
  -6   2  12 5357.17 603.206   4
  -6  -2 -12 6881.32 619.537   4
   6   2 -12 4967.80 608.555   3
   6  -2  12 6151.39 604.470   2
  -6   2  10 44053.1 3560.97   5
  -6  -2 -10 40236.0 3545.81   5
   6   2 -10 37681.7 3564.66   2
  -6   2  10 39794.8 3553.42   4
  -6  -2 -10 41725.7 3559.26   4
   6   2 -10 33103.0 3548.68   3
   6  -2  10 35542.4 3559.64   6
   6   2 -10 38600.3 3553.86   6
   6  -2   8 769.045 147.505   6
   6   2  -8 1282.89 157.446   6
  -6   2   8 1583.20 159.124   5
  -6  -2  -8 1304.15 152.932   5
   6   2  -8 1302.85 160.119   2
  -6   2   8 1289.34 152.148   4
   6   2  -8 934.806 147.358   3
   6  -2   8 1307.54 149.645   2
   6  -2   6 417.414 78.1272   6
  -6   2   6 591.583 84.0639   5
   6   2  -6 533.124 85.4991   6
  -6  -2  -6 624.946 81.9311   5
   6   2  -6 458.570 84.0016   2
  -6  -2  -6 539.755 82.1759   4
   6   2  -6 409.378 75.5244   3
   6  -2   6 572.227 82.2204   2
   6   2  -4 5982.86 501.548   6
   6  -2   4 4717.84 482.444   6
  -6   2   4 4929.94 487.080   5
   6   2  -4 4768.88 492.631   2
  -6  -2  -4 5031.72 488.830   4
  -6   2   4 5767.63 496.673   4
   6  -2   4 4165.68 480.656   2
   6   2  -4 4790.05 490.974   1
   6   2  -2 2276.85 234.727   6
   6  -2   2 2127.90 218.874   6
  -6   2   2 1982.69 226.798   5
  -6  -2  -2 1939.18 229.268   5
   6   2  -2 2169.48 239.031   2
  -6   2   2 2504.68 240.201   4
  -6  -2  -2 2270.74 235.438   4
   6   2  -2 1990.18 231.209   1
  -6  -2  -2 2112.83 232.387   1
   6   2   0 63019.1 6035.00   6
  -6   2   0 62763.8 6028.70   5
  -6  -2   0 67853.3 6042.05   5
  -6   2   0 78831.3 6047.74   4
   6  -2   0 66333.4 6037.80   2
   6   2   0 66796.9 6044.68   2
   6   2   0 64683.7 6042.03   1
  -6  -2   0 63769.0 6038.88   1
  -6  -2   2 2145.88 237.414   5
  -6   2  -2 1818.56 216.736   5
  -6   2  -2 2503.05 240.595   4
  -6  -2   2 2344.59 234.748   4
   6   2   2 2254.83 239.825   2
   6  -2  -2 2100.42 232.843   2
   6   2   2 2029.19 233.690   1
   6   2   4 4724.90 479.435   1
   6   2   4 4377.31 466.109   6
  -6   2  -4 4330.69 457.573   5
  -6  -2   4 5114.64 487.161   5
  -6  -2   4 5006.15 478.317   4
  -6   2  -4 5640.89 480.742   4
   6  -2  -4 4438.82 485.214   3
   6   2   4 5251.55 481.904   2
   6  -2  -4 5156.30 481.849   2
  -6  -2   6 628.136 88.7650   1
   6   2   6 563.796 73.6827   6
   6  -2  -6 386.712 77.4604   2
   6   2   6 453.730 73.2824   2
  -6   2  -6 518.836 77.4155   4
   6  -2  -6 532.857 87.4336   3
  -6  -2   6 317.168 70.4433   4
  -6   2  -6 562.476 75.4655   3
   6   2   8 1388.03 149.420   6
  -6  -2   8 1617.16 169.666   5
  -6  -2   8 1312.50 158.906   4
  -6   2  -8 1406.25 155.336   4
   6  -2  -8 1399.43 171.158   3
  -6   2  -8 1065.02 145.969   3
   6   2   8 1326.96 154.634   2
   6  -2  -8 1463.08 166.633   2
   6   2  10 33731.1 3399.64   6
  -6  -2  10 40236.8 3420.23   5
  -6  -2  10 42536.3 3423.34   4
  -6   2 -10 37448.2 3407.70   4
   6  -2 -10 38910.9 3431.10   3
   6   2  10 38914.0 3409.06   2
  -6   2 -10 33907.4 3399.64   3
   6  -2 -10 38728.7 3427.34   2
   6   2  12 6282.48 589.945   6
   6  -2 -12 6750.42 616.488   3
   6  -2 -12 5992.46 610.172   2
  -6   2 -12 5437.12 583.474   3
   6   2  12 5740.03 590.374   2
   6   2  14 8179.40 723.930   6
  -6  -2  14 9231.21 741.740   5
  -6   2 -14 8049.86 721.989   4
   6  -2 -14 8360.04 748.857   3
  -6   2 -14 7170.94 717.730   3
   6  -2 -14 5918.21 730.417   2
   6   2  14 6999.44 720.714   2
   6   2  16 210.578 43.0322   6
   6   2  16 164.336 37.7706   2
  -6  -2  16 353.303 57.2405   5
  -6   2 -16 203.105 39.6511   4
   6  -2 -16 190.459 50.6356   3
  -6   2 -16 225.936 41.5587   3
   6   2  18 210.111 45.1775   6
  -6  -2  18 248.682 52.0133   5
  -6   2 -18 211.884 39.8843   4
   6  -2 -18 209.901 51.1131   3
  -6   2 -18 143.191 41.0562   3
   6  -2 -18 149.426 43.8380   2
   6  -2 -20 9485.80 888.754   3
  -6   2 -20 9023.57 867.227   4
  -6  -2  20 9540.58 885.341   5
   6  -2 -22 5925.26 659.646   3
  -6   2 -22 7427.62 674.019   3
  -6   2 -22 7025.05 645.332   4
  -6   2 -24 2566.25 295.014   3
   6   3 -21 19.9906 19.7508   2
   6  -3  21 24.0839 18.7953   2
  -6   3  21 20.8672 16.0770   4
   6  -3  21 62.0780 21.6376   6
   6   3 -19 213.908 49.7896   2
   6  -3  19 226.303 44.5738   2
  -6  -3 -19 212.393 52.0127   4
  -6   3  19 220.048 48.3211   4
   6  -3  19 141.318 38.9466   6
  -6   3  19 210.956 50.2455   5
  -6   3  17 10.0651 15.2762   4
  -6  -3 -17 13.6467 20.6704   4
   6   3 -17 13.0890 19.8299   2
   6  -3  17 26.0511 18.6118   2
  -6   3  17 12.6537 15.6774   5
   6   3 -15 56.4962 35.0137   2
   6  -3  15 35.2523 19.1324   2
  -6   3  15 47.4844 20.5724   4
  -6  -3 -15 14.4344 18.1249   4
   6  -3  15 31.6139 20.8315   6
  -6  -3 -13 91.0893 27.0361   5
   6   3 -13 42.7469 28.3181   2
   6  -3  13 61.1150 25.8350   2
  -6   3  13 35.9140 23.9721   5
  -6   3  13 35.4682 22.5393   4
  -6  -3 -13 86.9833 38.3259   4
   6  -3  13 42.7488 23.4706   6
  -6  -3 -11 119.631 31.8364   5
   6   3 -11 155.394 39.7233   6
   6   3 -11 113.217 42.6485   2
   6  -3  11 137.357 34.7548   2
  -6   3  11 141.044 40.8064   5
  -6   3  11 153.701 34.5909   4
  -6  -3 -11 115.653 45.2867   4
   6  -3  11 91.2997 34.0640   6
  -6  -3  -9 90.1638 33.5011   5
   6   3  -9 217.913 46.2375   6
   6  -3   9 152.074 38.7622   2
  -6  -3  -9 210.475 52.9189   4
   6  -3   9 161.841 40.0827   6
  -6  -3  -7 148.466 36.1482   5
   6   3  -7 107.237 37.0276   6
   6  -3   7 160.253 38.0151   2
   6   3  -7 204.955 49.6870   2
  -6   3   7 99.0106 31.7645   5
  -6   3   7 94.3413 30.4875   4
  -6  -3  -7 219.056 53.4435   4
   6  -3   7 105.316 30.3476   6
  -6   3   5 230.018 47.7748   4
  -6  -3  -5 340.852 67.6801   4
   6  -3   5 206.357 45.4706   2
   6   3  -5 147.583 43.6714   2
  -6   3   5 177.698 43.0433   5
   6   3  -5 216.478 52.9813   6
  -6  -3  -5 303.936 52.2642   5
  -6   3   3 215.581 43.1626   4
   6   3  -3 151.337 42.0728   2
   6  -3   3 141.694 38.8810   2
   6   3  -3 262.923 52.3893   6
  -6  -3  -3 128.819 36.7926   5
  -6   3   3 211.470 42.0559   5
  -6   3   1 108.497 31.0309   4
  -6  -3  -1 90.3847 40.5742   4
   6   3  -1 52.1561 30.3320   2
   6  -3   1 90.8323 31.1608   2
  -6   3   1 124.103 30.7189   5
  -6  -3  -1 144.514 35.9557   5
   6  -3  -1 78.9223 32.6165   3
  -6   3  -1 133.483 32.5681   4
  -6  -3   1 78.9452 42.4729   4
   6  -3  -1 85.4265 29.1658   2
   6   3   1 102.959 36.1461   2
  -6  -3   1 140.065 37.3015   5
   6   3   1 102.583 31.9849   6
  -6   3  -3 251.236 46.8584   4
   6  -3  -3 172.440 45.5823   3
  -6  -3   3 82.3689 42.5871   4
   6   3   3 281.501 52.4645   2
   6   3   3 182.376 42.4605   6
   6  -3  -5 336.368 60.2266   2
  -6  -3   5 175.439 47.1282   5
   6   3   5 290.177 50.1917   6
  -6   3  -5 348.231 53.8145   4
  -6  -3   5 236.007 67.0297   4
   6  -3  -5 251.382 57.6746   3
  -6   3  -5 224.228 45.9673   3
   6  -3  -7 142.899 43.5191   2
   6   3   7 130.827 37.3703   2
   6   3   7 171.668 36.4544   6
  -6  -3   7 239.382 46.9812   5
  -6   3  -7 193.776 39.3593   4
   6  -3  -7 156.367 43.4775   3
  -6  -3   7 131.326 49.9463   4
  -6   3  -7 141.600 35.7045   3
   6   3   9 127.107 31.9559   6
   6   3   9 143.681 34.7092   2
  -6  -3   9 162.959 39.1463   5
   6  -3  -9 197.585 47.5384   3
  -6   3  -9 189.466 36.4418   3
   6   3  11 89.5113 24.3377   6
   6  -3 -11 150.963 40.5455   2
   6   3  11 91.1688 28.5600   2
  -6  -3  11 111.947 31.0731   5
  -6   3 -11 164.240 33.0138   4
   6  -3 -11 115.572 39.0851   3
  -6   3 -11 94.8584 24.9381   3
   6   3  13 51.3075 18.5492   6
   6  -3 -13 56.6147 24.6572   2
   6   3  13 26.3817 17.9021   2
  -6  -3  13 46.2040 20.3092   5
   6  -3 -13 66.9353 27.9332   3
  -6   3 -13 67.2693 21.2005   4
   6  -3 -15 31.8490 22.8212   2
  -6  -3  15 46.7655 21.7300   5
  -6   3 -15 17.2955 12.5665   4
  -6   3 -15 23.1165 13.5673   3
   6  -3 -15 42.9303 23.0680   3
   6   3  17 41.1639 17.1511   6
   6  -3 -17 9.59741 16.8839   2
  -6   3 -17 16.5579 11.9901   4
  -6   3 -17 24.0209 13.0128   3
   6  -3 -17 31.6891 18.5561   3
  -6  -3  17 9.64539 16.9669   5
   6   3  19 199.711 38.4523   6
  -6  -3  19 209.222 45.8899   5
  -6   3 -19 164.088 33.4856   4
   6  -3 -19 124.132 38.9154   3
  -6   3 -19 248.543 42.6197   3
  -6   3 -21 34.4346 18.7374   3
  -6   3 -21 41.8442 16.8711   4
   6  -4  20 5842.02 569.052   6
   6  -4  18 373.321 72.0744   6
  -6   4  18 469.419 76.9107   5
   6   4 -18 347.317 76.0738   2
  -6   4  18 463.827 74.6735   4
   6  -4  18 558.311 75.6365   2
   6   4 -16 131.719 46.9055   2
   6  -4  16 166.834 35.2984   2
  -6   4  16 11.4441 24.0683   5
  -6   4  16 89.8902 31.6756   4
   6  -4  16 95.1315 33.1857   6
  -6   4  14 5184.20 473.205   5
  -6  -4 -14 4240.18 448.109   5
   6   4 -14 5624.31 498.915   2
  -6   4  14 4690.90 455.918   4
  -6  -4 -14 4988.89 484.160   4
   6  -4  14 4289.42 463.991   6
   6  -4  14 4567.16 456.058   2
  -6   4  12 3667.68 372.554   5
  -6  -4 -12 3664.07 358.087   5
   6   4 -12 3849.69 394.747   2
  -6  -4 -12 3495.62 389.411   4
   6  -4  12 3631.84 365.611   6
   6  -4  12 3440.01 360.433   2
   6   4 -10 22934.7 1718.06   2
  -6  -4 -10 18080.4 1731.11   4
  -6   4  10 15459.3 1673.00   4
   6   4 -10 17381.7 1682.70   6
   6  -4  10 20257.1 1684.02   2
   6   4  -8 1333.91 153.041   6
  -6   4   8 1468.11 154.656   5
  -6  -4  -8 1149.37 143.555   5
   6   4  -8 1396.88 166.022   2
  -6   4   8 1164.04 143.838   4
  -6  -4  -8 1161.44 187.034   4
   6  -4   8 1371.65 150.499   2
  -6   4   6 154.120 35.4146   5
   6   4  -6 101.510 36.2536   2
   6  -4   6 75.8756 28.3131   2
  -6  -4  -6 207.056 40.1780   5
   6   4  -6 133.007 35.6071   6
  -6   4   6 131.048 33.2003   4
  -6  -4  -6 216.174 67.8100   4
  -6   4   4 1945.44 221.451   5
  -6  -4  -4 2157.74 228.557   5
   6   4  -4 2510.92 244.005   6
   6  -4   4 1997.42 227.305   2
   6   4  -2 1318.24 150.153   6
  -6  -4  -2 1225.97 139.328   5
   6   4  -2 977.726 138.842   2
  -6   4   2 1119.61 134.205   4
   6  -4   2 1019.84 134.912   2
  -6   4   0 35637.6 3179.92   4
  -6  -4   0 34821.0 3187.23   5
   6   4   0 38135.2 3191.84   6
   6   4   0 31034.3 3181.13   2
   6   4   2 1287.57 138.942   6
  -6  -4   2 1030.83 133.568   5
   6   4   2 1005.06 132.239   2
  -6   4  -2 1010.19 127.779   4
   6  -4  -2 931.397 132.220   3
   6  -4  -2 1206.36 141.197   2
   6   4   4 1859.97 217.031   6
  -6  -4   4 2023.00 223.702   5
   6   4   4 2002.05 224.078   2
  -6   4  -4 2050.98 216.631   4
  -6  -4   4 2837.15 359.724   4
   6  -4  -4 2175.02 230.073   3
   6  -4  -4 2268.01 234.866   2
  -6  -4   6 109.785 32.4490   5
   6   4   6 136.086 32.7819   6
  -6   4  -6 127.775 32.2983   4
   6  -4  -6 107.881 36.2299   3
  -6   4  -6 173.625 35.8992   3
   6  -4  -6 215.242 49.4616   2
   6   4   6 154.875 39.3800   2
  -6  -4   8 1263.66 146.416   5
  -6   4  -8 1046.99 133.726   4
   6   4   8 1295.68 139.474   6
   6  -4  -8 1340.17 160.955   2
  -6   4  -8 1317.90 139.995   3
  -6   4 -10 19851.0 1785.72   4
   6  -4 -10 16717.8 1809.05   2
  -6   4 -10 20883.8 1788.83   3
   6   4  10 18964.8 1790.57   2
   6   4  12 3071.27 312.020   6
  -6  -4  12 4022.54 332.226   5
  -6   4 -12 3122.73 312.694   4
   6  -4 -12 3457.00 333.394   3
   6  -4 -12 3404.63 342.884   2
   6   4  12 2845.56 313.880   2
  -6   4 -12 3032.72 313.029   3
   6   4  14 4122.09 394.804   6
  -6   4 -14 3748.41 394.476   4
   6  -4 -14 4415.60 417.478   3
  -6   4 -14 4124.54 397.322   3
   6  -4 -14 4387.90 424.638   2
  -6  -4  14 4499.86 411.817   5
   6   4  16 92.7255 22.4145   6
   6  -4 -16 114.881 32.5886   3
  -6   4 -16 118.692 25.1542   4
  -6   4 -16 80.6688 23.4039   3
  -6  -4  16 131.627 34.6262   5
   6   4  20 5418.79 519.938   5
  -6   4 -20 5691.03 524.602   4
  -6  -5 -15 17.9907 13.9726   5
  -6  -5 -15 36.4662 21.2942   4
  -6   5  15 20.8385 15.8590   5
  -6   5  13 358.161 63.3479   5
  -6  -5 -13 382.372 78.0208   4
   6  -5  13 330.158 56.4177   2
  -6   5  13 273.787 51.0322   4
  -6  -5 -13 404.702 55.7555   5
  -6   5  11 66.0730 27.9200   5
  -6  -5 -11 69.3883 37.5203   4
   6   5 -11 53.3818 29.1020   2
   6  -5  11 7.75033 18.8059   2
  -6   5  11 62.6039 23.4350   4
  -6  -5 -11 101.423 25.6896   5
   6   5 -11 74.3705 26.6316   6
  -6  -5  -9 42.9929 32.6220   4
  -6   5   9 33.5763 18.1905   5
   6   5  -9 36.3975 26.1018   2
  -6   5   9 33.8370 15.9101   4
  -6  -5  -9 35.0923 17.5800   5
   6   5  -9 25.6937 15.2462   6
  -6  -5  -7 79.3679 51.9427   4
   6   5  -7 32.0406 25.3440   2
   6  -5   7 90.7090 29.3715   2
  -6  -5  -7 78.3576 23.9854   5
   6   5  -7 36.1086 18.5670   6
  -6  -5  -5 363.900 108.122   4
   6   5  -5 247.679 52.9914   2
   6  -5   5 254.737 49.8896   2
  -6   5   5 301.172 47.4039   4
  -6  -5  -5 209.105 43.1490   5
   6   5  -5 192.594 46.7565   6
  -6  -5  -3 479.646 117.191   4
   6   5  -3 472.914 70.6887   2
   6  -5   3 369.357 67.0176   2
  -6   5   3 311.527 56.2182   4
  -6  -5  -3 386.746 63.0304   5
   6   5  -3 522.092 74.6084   6
  -6  -5  -1-28.7010 25.1052   4
   6   5  -1 26.8215 19.1925   2
   6  -5   1 10.3642 15.7672   2
  -6   5   1 15.2006 13.3866   4
   6   5  -1 10.0150 17.5696   6
  -6  -5  -1 34.0269 18.2700   5
   6   5   1 9.47862 16.7005   6
  -6  -5   1 42.7392 22.4915   5
   6   5   1 26.3875 17.3148   2
   6  -5  -1 11.4897 20.1811   2
  -6   5  -3 389.051 59.2700   4
   6  -5  -3 428.375 68.1055   3
   6   5   3 382.446 64.2060   2
   6  -5  -3 358.272 73.6648   2
   6   5   3 395.210 63.0558   6
  -6  -5   3 335.828 60.1378   5
   6  -5  -5 225.714 57.7317   2
   6   5   5 217.533 46.7319   2
  -6  -5   5 275.121 48.5752   5
  -6   5  -5 265.626 44.4960   3
  -6   5  -5 207.469 40.0859   4
   6  -5  -5 211.397 48.5026   3
  -6   5  -7 60.8626 19.1832   4
   6  -5  -7 38.1834 21.1139   3
   6   5   7 83.2764 28.6598   2
   6  -5  -7 134.661 47.3775   2
  -6  -5   7 64.0634 22.7539   5
   6   5   7 47.5896 19.5309   6
   6   5   9 31.2161 19.6698   2
  -6  -5   9 38.7117 18.3150   5
   6   5   9 42.7081 17.3030   6
   6  -5  -9 47.2459 23.6583   3
  -6   5  -9 53.9514 18.5548   3
   6  -5 -11 110.964 47.3484   2
  -6  -5  11 83.3324 24.7666   5
   6   5  11 43.6813 18.4538   6
   6  -5 -11 84.4489 29.1490   3
  -6   5 -11 67.9285 20.4843   4
  -6   5 -11 103.926 23.3775   3
   6   5  13 379.992 49.4908   6
  -6  -5  13 323.501 54.1089   5
   6  -5 -13 407.000 62.8214   3
  -6   5 -13 299.887 46.8366   3
  -6   5 -13 285.823 45.4235   4
  -6   5 -15 43.8100 14.6312   4
  -6   5 -17 33.3964 13.5038   4
  -6  -6  -8 592.007 104.408   4
   6   6  -8 317.949 55.3388   6
  -6  -6  -6 542.189 79.2689   5
   6   6  -6 581.043 85.9824   2
  -6   6   6 677.282 80.6454   4
  -6  -6  -6 621.436 116.062   4
   6   6  -6 687.221 87.7340   6
   6  -6   6 686.332 89.6209   2
  -6  -6  -4 2106.41 235.717   5
   6   6  -4 2180.04 240.843   2
  -6   6   4 2416.96 237.432   4
   6   6  -4 2434.43 246.193   6
   6  -6   4 2609.85 252.898   2
  -6  -6  -2 909.869 104.554   5
   6   6  -2 653.961 98.6813   2
  -6   6   2 814.150 100.367   4
   6   6  -2 771.588 105.548   6
   6  -6   2 1062.11 121.739   2
  -6  -6   0 21088.9 1947.94   5
   6   6   0 20757.9 1945.81   2
  -6   6   0 19405.7 1940.77   4
   6   6   0 21770.8 1950.76   6
   6  -6   0 25527.3 1980.21   2
  -6   6  -2 758.449 94.9141   4
  -6  -6   2 969.829 104.470   5
  -6   6  -2 732.691 95.4798   3
   6   6   2 652.751 95.9092   2
   6  -6  -2 621.068 114.408   2
   6   6   4 2407.27 243.171   6
  -6  -6   4 2417.16 245.244   5
   6   6   4 2336.07 245.735   2
  -6   6  -4 2213.57 237.623   4
   6  -6  -4 2489.08 250.210   3
   6  -6  -4 3191.95 296.957   2
  -6   6  -4 2280.69 240.354   3
   6   6   6 645.703 82.3580   6
  -6  -6   6 631.464 83.2591   5
   6   6   6 619.697 87.1825   2
  -6   6  -6 622.178 78.4713   4
   6  -6  -6 615.322 86.6608   3
  -6   6  -6 653.236 80.3709   3
   6  -6  -8 568.769 99.4224   2
  -6   6  -8 362.181 51.7461   4
  -6   6 -10 10923.7 1008.74   4
  -6   6 -12 1934.07 194.363   4
   6   7   3 193.207 38.5707   2
  -7   0   0 8.33645 12.5966   5
   7   0   0 23.7112 21.8043   6
   7   0   0-8.54285 14.9054   2
  -7   0   0-8.08592 14.1081   4
  -7   0   0-14.2359 17.5634   1
  -7   0  -2 14.5933 22.0508   1
   7   0   2 9.03134 15.7577   6
   7   0   2-8.34939 14.5678   2
  -7   0   2-9.00233 15.7070   5
  -7   0  -2-7.98577 6.96672   4
  -7   0   2 8.07441 12.2006   4
   7   0  -2 9.57946 18.6868   3
  -7   0  -2 6.54135 11.4132   3
   7   0   4 10.0850 15.2401   6
   7   0   4-8.13810 10.0425   2
   7   0  -4 8.97281 17.5047   2
  -7   0  -4-7.17938 10.8502   5
  -7   0   4 9.29833 16.2248   5
   7   0  -4 10.2494 17.8842   3
  -7   0  -4-7.85445 13.7059   4
  -7   0   4-8.11531 10.0144   4
  -7   0  -4-6.22522 10.8636   3
  -7   0   6-8.20847 12.4068   4
  -7   0  -6-7.78789 11.7715   4
   7   0   6-7.74233 11.7027   2
   7   0  -6 9.20003 13.9047   2
  -7   0   6-9.25981 8.08374   5
  -7   0  -6 7.10273 8.76810   5
   7   0  -8 10.6922 13.2041   3
  -7   0   8-8.23351 10.1746   4
  -7   0  -8-7.73226 9.55720   4
   7   0   8-7.54631 11.4173   2
   7   0  -8-9.74453 14.7356   2
   7   0  10 7.37476 9.10683   2
   7   0 -10-10.0512 15.1926   2
  -7   0  10-8.79578 10.8587   5
  -7   0  10-8.54092 16.6654   4
   7   0 -10 10.8123 16.3423   3
  -7   0 -10-7.61143 16.2695   4
   7   0  10-12.9883 19.6294   6
   7   0  12-12.9913 11.3353   6
   7   0  12 7.09139 12.3745   2
   7   0 -12 10.2634 12.6640   2
  -7   0  12 8.76559 10.8164   5
  -7   0  12-8.81827 10.8814   4
   7   0 -12-10.6209 9.26777   3
   7   0  14-11.7810 10.2974   6
   7   0  14-6.93993 12.1254   2
   7   0 -14-10.2565 8.97031   2
  -7   0  14-8.76464 10.8321   5
  -7   0  14-9.26405 16.1762   4
  -7   0 -14-7.86678 13.7405   4
   7   0 -14 10.8659 16.4310   3
   7   0  16-10.1334 15.3162   6
   7   0 -16-9.94123 12.2704   2
  -7   0  16-9.05948 7.91188   5
  -7   0 -16 7.92391 11.9788   4
   7   0 -16-10.8634 16.4188   3
   7   0  18 8.57487 10.5795   6
   7   0 -18 9.30314 14.0575   2
   7   0  18 6.58755 8.12780   2
  -7   0  18-9.39473 11.5910   5
  -7   0 -18-8.01266 13.9806   4
   7   0 -18-11.1897 13.8055   3
   7   0  20 7.33908 9.06211   6
   7   0 -20-11.4801 20.0337   3
   7   0 -20 8.42780 10.4043   2
   7   0 -22-7.47034 11.3080   2
[truncated: 23,607 more chars]
