# Supplementary material for: The varying temperature- and pressure-induced phase transition pathways in hybrid improper ferroelectric Sr3Sn2O7
Source: Acta Crystallogr B Struct Sci Cryst Eng Mater. 2025 Apr 14;81(Pt 3):318–24. doi: 10.1107/S2052520625002306 (PMC12147935; doi:10.1107/S2052520625002306)
Supplement: Supplementary file 1 [file b-81-00318-sup1.zip › SSO_HP_VT_CIFs/SSO_VT_CIFS/SrSnO_I19VT_31_340_a21am_if.cif]

data_srsno_i19vt_31_340_a21am_if

# start Validation Reply Form
_vrf_PLAT109_srsno_i19vt_31_340_a21am_if
;
PROBLEM: Twinning Matrix = Alternate Inversion Twinning .          ? Check 
RESPONSE: The present system stems from a cetrosymmetric, tetragonal 
aristotype. This can be modelled using a twin law given by 
(0 1 0 -1 0 0 0 0 1 4). The two-fold twin was subsequently chosen over 
the inversion twin law to explicitly depict the twinning present as viewed 
from the perspective of the relevant properties (i.e., hybrid improper 
ferroelectric polarisation).
;
_vrf_PLAT971_srsno_i19vt_31_340_a21am_if
;
PROBLEM: Check Calcd Resid. Dens.  0.65Ang From Sn1             4.99 eA-3  
RESPONSE: The sample is highly absorbing and contains a significant 
proportion of heavy elements. While efforts have been made to account
for this as best as possible, the diffractometer upon which the data 
were collected lacks a camera with which to obtain a true representation
of the crystal for a more explicit correction. The impact of this upon
the data is further compounded by the crystal existing as a highly 
anisotropic plate. Errors carried through from this in the intensities will 
increase the residual levels in the model. This is in addition to the typical
fourier rippling that is expected at heavy elements, and the impact of the
spherical contraction of the valence shell owed to the ionisation of these 
metals in this highly charge system. Since these residuals exist close to 
these heavy metal centres and the model (and symmetry) has been thoroughly 
evaluated (see the manuscript), these are believed to have no physical 
significance.
;
_vrf_PLAT974_srsno_i19vt_31_340_a21am_if
;
PROBLEM: Check Calcd Negative Resid. Density on       Sr1      -2.56 eA-3  
RESPONSE: The sample is highly absorbing and contains a significant 
proportion of heavy elements. While efforts have been made to account
for this as best as possible, the diffractometer upon which the data 
were collected lacks a camera with which to obtain a true representation
of the crystal for a more explicit correction. The impact of this upon
the data is further compounded by the crystal existing as a highly 
anisotropic plate. Errors carried through from this in the intensities will 
increase the residual levels in the model. This is in addition to the typical
fourier rippling that is expected at heavy elements, and the impact of the
spherical contraction of the valence shell owed to the ionisation of these 
metals in this highly charge system. Since these residuals exist close to 
these heavy metal centres and the model (and symmetry) has been thoroughly 
evaluated (see the manuscript), these are believed to have no physical 
significance.
;
_vrf_PLAT097_srsno_i19vt_31_340_a21am_if
;
PROBLEM: Large Reported Max.  (Positive) Residual Density       5.16 eA-3  
RESPONSE: The sample is highly absorbing and contains a significant 
proportion of heavy elements. While efforts have been made to account
for this as best as possible, the diffractometer upon which the data 
were collected lacks a camera with which to obtain a true representation
of the crystal for a more explicit correction. The impact of this upon
the data is further compounded by the crystal existing as a highly 
anisotropic plate. Errors carried through from this in the intensities will 
increase the residual levels in the model. This is in addition to the typical
fourier rippling that is expected at heavy elements, and the impact of the
spherical contraction of the valence shell owed to the ionisation of these 
metals in this highly charge system. Since the residual exists close to 
a heavy metal centre and the model (and symmetry) has been thoroughly 
evaluated (see the manuscript), it is believed to have no physical 
significance.
;
_vrf_PLAT972_srsno_i19vt_31_340_a21am_if
;
PROBLEM: Check Calcd Resid. Dens.  0.32Ang From Sr2            -2.93 eA-3  
RESPONSE: The sample is highly absorbing and contains a significant 
proportion of heavy elements. While efforts have been made to account
for this as best as possible, the diffractometer upon which the data 
were collected lacks a camera with which to obtain a true representation
of the crystal for a more explicit correction. The impact of this upon
the data is further compounded by the crystal existing as a highly 
anisotropic plate. Errors carried through from this in the intensities will 
increase the residual levels in the model. This is in addition to the typical
fourier rippling that is expected at heavy elements, and the impact of the
spherical contraction of the valence shell owed to the ionisation of these 
metals in this highly charge system. Since these residuals exist close to 
these heavy metal centres and the model (and symmetry) has been thoroughly 
evaluated (see the manuscript), these are believed to have no physical 
significance.
;
# end Validation Reply Form

_audit_creation_date               2025-01-10
_audit_creation_method
;
Olex2 1.5-ac7-013
(compiled 2025.01.02 svn.rf662f148 for Rigaku Oxford Diffraction, GUI svn.r7109)
;
_shelx_SHELXL_version_number       '2019/3'
_audit_contact_author_address      
;
Dept. of Chemistry, University of Warwick, Gibbet Hill Road, Coventry, CV4 7AL
;
_audit_contact_author_email        ?
_audit_contact_author_name         'Evie Ladbrook'
_audit_contact_author_phone        ?
_publ_contact_author_id_orcid      ?
_publ_section_references
;
Dolomanov, O.V., Bourhis, L.J., Gildea, R.J, Howard, J.A.K. & Puschmann, H.
 (2009), J. Appl. Cryst. 42, 339-341.

Sheldrick, G.M. (2008). Acta Cryst. A64, 112-122.

Sheldrick, G.M. (2015). Acta Cryst. C71, 3-8.
;
_chemical_name_common              ?
_chemical_name_systematic          ?
_chemical_formula_moiety           'O7 Sn2 Sr3'
_chemical_formula_sum              'O7 Sn2 Sr3'
_chemical_formula_weight           612.24
_chemical_absolute_configuration   ?
_chemical_melting_point            ?
_chemical_oxdiff_formula           'Sr3 Sn2 O7'
loop_
  _atom_type_symbol
  _atom_type_description
  _atom_type_scat_dispersion_real
  _atom_type_scat_dispersion_imag
  _atom_type_scat_source
 'O' 'O' 0.0101 0.0057 'International Tables Vol C Tables 4.2.6.8 and 6.1.1.4'
 'Sr' 'Sr' -1.1610 3.0594
 'International Tables Vol C Tables 4.2.6.8 and 6.1.1.4'
 'Sn' 'Sn' -0.6810 1.3529
 'International Tables Vol C Tables 4.2.6.8 and 6.1.1.4'

_shelx_space_group_comment
;
The symmetry employed for this shelxl refinement is uniquely defined
by the following loop, which should always be used as a source of
symmetry information in preference to the above space-group names.
They are only intended as comments.
;
_space_group_crystal_system        'orthorhombic'
_space_group_IT_number             36
_space_group_name_H-M_alt          'A 21 a m'
_space_group_name_Hall             'A -2 2a'
loop_
  _space_group_symop_operation_xyz
 'x, y, z'
 'x+1/2, -y, -z'
 'x, y, -z'
 'x+1/2, -y, z'
 'x, y+1/2, z+1/2'
 'x+1/2, -y+1/2, -z+1/2'
 'x, y+1/2, -z+1/2'
 'x+1/2, -y+1/2, z+1/2'

_cell_length_a                     5.70038(12)
_cell_length_b                     5.72834(13)
_cell_length_c                     20.6382(5)
_cell_angle_alpha                  90
_cell_angle_beta                   90
_cell_angle_gamma                  90
_cell_volume                       673.91(3)
_cell_formula_units_Z              4
_cell_measurement_reflns_used      4322
_cell_measurement_temperature      340
_cell_measurement_theta_max        34.0970
_cell_measurement_theta_min        1.8960
_shelx_estimated_absorpt_T_max     0.675
_shelx_estimated_absorpt_T_min     0.330
_exptl_absorpt_coefficient_mu      28.442
_exptl_absorpt_correction_T_max    0.01080
_exptl_absorpt_correction_T_min    0.00082
_exptl_absorpt_correction_type     sphere
_exptl_absorpt_process_details
;
CrysAlisPro 1.171.43.105a (Rigaku Oxford Diffraction, 2024)
Spherical absorption correction
using equivalent radius and absorption coefficient.
Empirical absorption correction using spherical harmonics,
implemented in SCALE3 ABSPACK scaling algorithm.
;
_exptl_absorpt_special_details     ?
_exptl_crystal_colour              'clear colourless'
_exptl_crystal_colour_lustre       clear
_exptl_crystal_colour_primary      colourless
_exptl_crystal_density_diffrn      6.034
_exptl_crystal_density_meas        ?
_exptl_crystal_density_method      ?
_exptl_crystal_description         plate
_exptl_crystal_F_000               1080
_exptl_crystal_size_max            0.05
_exptl_crystal_size_mid            0.05
_exptl_crystal_size_min            0.015
_exptl_crystal_size_rad            0.400
_exptl_transmission_factor_max     ?
_exptl_transmission_factor_min     ?
_diffrn_reflns_av_R_equivalents    0.0749
_diffrn_reflns_av_unetI/netI       0.0360
_diffrn_reflns_Laue_measured_fraction_full  0.994
_diffrn_reflns_Laue_measured_fraction_max  0.968
_diffrn_reflns_limit_h_max         8
_diffrn_reflns_limit_h_min         -9
_diffrn_reflns_limit_k_max         9
_diffrn_reflns_limit_k_min         -8
_diffrn_reflns_limit_l_max         33
_diffrn_reflns_limit_l_min         -32
_diffrn_reflns_number              12008
_diffrn_reflns_point_group_measured_fraction_full  0.994
_diffrn_reflns_point_group_measured_fraction_max  0.938
_diffrn_reflns_theta_full          24.415
_diffrn_reflns_theta_max           34.099
_diffrn_reflns_theta_min           1.913
_diffrn_ambient_temperature        340
_diffrn_detector                   'Hybrid Pixel Array Detector'
_diffrn_detector_area_resol_mean   5.8140
_diffrn_measured_fraction_theta_full  0.994
_diffrn_measured_fraction_theta_max  0.968
_diffrn_measurement_details
;
List of Runs (angles in degrees, time in seconds):

  # Type    Start    End  Width  t~exp~   \w     \q     \k     \f   Frames
--------------------------------------------------------------------------
  1  \f      0.00 360.00   0.20    0.20   0.00   0.00   0.00    --  1800
  2  \w   -150.00  20.00   0.20    0.20    --   25.00   0.00 288.00  850
  3  \w   -150.00  20.00   0.20    0.20    --   25.00   0.00 216.00  850
  4  \w   -150.00  20.00   0.20    0.20    --   25.00   0.00 144.00  850
  5  \w   -150.00  20.00   0.20    0.20    --   25.00   0.00  72.00  850
  6  \w   -150.00  20.00   0.20    0.20    --   25.00   0.00   0.00  850
;
_diffrn_measurement_device         'abstract diffractometer'
_diffrn_measurement_device_type   
 'dectris-CrysAlisPro-abstract goniometer imported dectris images'
_diffrn_measurement_method         '\w and \f scans'
_diffrn_orient_matrix_type        
 'CrysAlisPro convention (1999,Acta A55,543-557)'
_diffrn_orient_matrix_UB_11        -0.0010440704
_diffrn_orient_matrix_UB_12        -0.0082752738
_diffrn_orient_matrix_UB_13        0.0333042330
_diffrn_orient_matrix_UB_21        -0.1203979363
_diffrn_orient_matrix_UB_22        -0.0103233645
_diffrn_orient_matrix_UB_23        -0.0004891910
_diffrn_orient_matrix_UB_31        0.0104665399
_diffrn_orient_matrix_UB_32        -0.1195103998
_diffrn_orient_matrix_UB_33        -0.0022594983
_diffrn_radiation_monochromator    synchrotron
_diffrn_radiation_probe            x-ray
_diffrn_radiation_type             synchrotron
_diffrn_radiation_wavelength       0.6889
_diffrn_source                     synchrotron
_reflns_Friedel_coverage           0.785
_reflns_Friedel_fraction_full      0.993
_reflns_Friedel_fraction_max       0.902
_reflns_number_gt                  1337
_reflns_number_total               1460
_reflns_special_details
;
 Reflections were merged by SHELXL according to the crystal
 class for the calculation of statistics and refinement.
 
 _reflns_Friedel_fraction is defined as the number of unique
 Friedel pairs measured divided by the number that would be
 possible theoretically, ignoring centric projections and
 systematic absences. Completness statistics refer to single and
 composite reflections containing twin component 1 only.
;
_reflns_threshold_expression       'I > 2\s(I)'
_computing_cell_refinement         'CrysAlisPro 1.171.43.105a (Rigaku OD, 2024)'
_computing_data_collection        
 'CrysAlisPro 1.171.43.105a (Rigaku OD, 2024) (IMPORT)'
_computing_data_reduction          'CrysAlisPro 1.171.43.105a (Rigaku OD, 2024)'
_computing_molecular_graphics      'Olex2 1.5-ac7-013 (Dolomanov et al., 2009)'
_computing_publication_material    'Olex2 1.5-ac7-013 (Dolomanov et al., 2009)'
_computing_structure_refinement    'SHELXL 2019/3 (Sheldrick, 2015)'
_computing_structure_solution      'SHELXS  (Sheldrick, 2008)'
_refine_diff_density_max           5.162
_refine_diff_density_min           -2.824
_refine_diff_density_rms           0.941
_refine_ls_abs_structure_details
;
 Flack x determined using 537 quotients [(I+)-(I-)]/[(I+)+(I-)]
 (Parsons, Flack and Wagner, Acta Cryst. B69 (2013) 249-259).
;
_refine_ls_abs_structure_Flack     -0.004(8)
_refine_ls_extinction_coef         .
_refine_ls_extinction_method       none
_refine_ls_goodness_of_fit_ref     1.071
_refine_ls_hydrogen_treatment      undef
_refine_ls_matrix_type             full
_refine_ls_number_parameters       59
_refine_ls_number_reflns           1460
_refine_ls_number_restraints       1
_refine_ls_R_factor_all            0.0723
_refine_ls_R_factor_gt             0.0707
_refine_ls_restrained_S_all        1.071
_refine_ls_shift/su_max            0.000
_refine_ls_shift/su_mean           0.000
_refine_ls_structure_factor_coef   Fsqd
_refine_ls_weighting_details      
 'w=1/[\s^2^(Fo^2^)+(0.1567P)^2^] where P=(Fo^2^+2Fc^2^)/3'
_refine_ls_weighting_scheme        calc
_refine_ls_wR_factor_gt            0.1889
_refine_ls_wR_factor_ref           0.1973
_refine_special_details
;
 Refined as a 2-component twin.
All atoms were refined as anisotropic without the need for any restraints.
;
_olex2_refinement_description
;
1. Twinned data refinement
 Scales: 0.48(2)
 0.52(2)
;
_atom_sites_solution_hydrogens     .
_atom_sites_solution_primary       isomorph
_atom_sites_solution_secondary     difmap
loop_
  _atom_site_label
  _atom_site_type_symbol
  _atom_site_fract_x
  _atom_site_fract_y
  _atom_site_fract_z
  _atom_site_U_iso_or_equiv
  _atom_site_adp_type
  _atom_site_occupancy
  _atom_site_site_symmetry_order
  _atom_site_calc_flag
  _atom_site_refinement_flags_posn
  _atom_site_refinement_flags_adp
  _atom_site_refinement_flags_occupancy
  _atom_site_disorder_assembly
  _atom_site_disorder_group
 Sn1 Sn 0.8753(3) 0.24943(4) 0.09824(5) 0.0220(3) Uani 1 1 d . . . . .
 Sr1 Sr 0.3630(6) 0.25016(11) 0.000000 0.0267(5) Uani 1 2 d S T P . .
 Sr2 Sr 0.38473(5) 0.25799(9) 0.18700(8) 0.0270(4) Uani 1 1 d . . . . .
 O1 O 0.880(4) 0.1999(15) 0.000000 0.0326(13) Uani 1 2 d S T P . .
 O2 O 0.869(3) 0.2902(10) 0.1966(4) 0.0325(11) Uani 1 1 d . . . . .
 O3 O 0.649(3) -0.0226(11) 0.1066(3) 0.0330(12) Uani 1 1 d . . . . .
 O4 O 0.104(3) 0.5230(13) 0.0871(3) 0.0326(12) Uani 1 1 d . . . . .

loop_
  _atom_site_aniso_label
  _atom_site_aniso_U_11
  _atom_site_aniso_U_22
  _atom_site_aniso_U_33
  _atom_site_aniso_U_23
  _atom_site_aniso_U_13
  _atom_site_aniso_U_12
 Sn1 0.0215(5) 0.0213(4) 0.0233(5) 0.00006(7) -0.0002(5) -0.00007(12)
 Sr1 0.0268(9) 0.0262(6) 0.0270(10) 0.000 0.000 -0.0010(2)
 Sr2 0.0289(7) 0.0269(5) 0.0253(6) -0.00040(13) -0.0005(8) -0.0008(7)
 O1 0.043(4) 0.031(3) 0.024(2) 0.000 0.000 -0.007(6)
 O2 0.038(3) 0.0328(19) 0.0273(19) -0.003(2) -0.003(4) 0.005(4)
 O3 0.029(3) 0.029(3) 0.040(2) 0.001(2) 0.000(2) -0.008(2)
 O4 0.033(3) 0.027(3) 0.038(2) 0.002(2) 0.000(2) -0.009(2)

_geom_special_details
;
 All esds (except the esd in the dihedral angle between two l.s. planes)
 are estimated using the full covariance matrix.  The cell esds are taken
 into account individually in the estimation of esds in distances, angles
 and torsion angles; correlations between esds in cell parameters are only
 used when they are defined by crystal symmetry.  An approximate (isotropic)
 treatment of cell esds is used for estimating esds involving l.s. planes.
;
loop_
  _geom_bond_atom_site_label_1
  _geom_bond_atom_site_label_2
  _geom_bond_distance
  _geom_bond_site_symmetry_2
  _geom_bond_publ_flag
 Sn1 Sr1 3.441(3) 1_655 ?
 Sn1 Sr1 3.5079(8) 2 ?
 Sn1 Sr2 3.3645(10) 4_565 ?
 Sn1 Sr2 3.4362(9) 4 ?
 Sn1 Sr2 3.4337(16) 1_655 ?
 Sn1 Sr2 3.3434(17) . ?
 Sn1 O1 2.0474(16) . ?
 Sn1 O2 2.043(7) . ?
 Sn1 O3 2.038(12) 4 ?
 Sn1 O3 2.030(11) . ?
 Sn1 O4 2.051(11) 1_655 ?
 Sn1 O4 2.036(12) 4_565 ?
 Sr1 O1 2.77(2) 1_455 ?
 Sr1 O1 2.96(2) . ?
 Sr1 O1 2.580(8) 2_455 ?
 Sr1 O1 3.152(8) 2_465 ?
 Sr1 O3 2.833(8) 4_455 ?
 Sr1 O3 2.833(8) 2_455 ?
 Sr1 O3 3.153(10) . ?
 Sr1 O3 3.153(10) 3 ?
 Sr1 O4 2.609(9) 2_565 ?
 Sr1 O4 2.802(10) 3 ?
 Sr1 O4 2.609(9) 4_565 ?
 Sr1 O4 2.802(10) . ?
 Sr2 O2 2.420(8) 6_455 ?
 Sr2 O2 3.147(6) 4_455 ?
 Sr2 O2 2.776(15) . ?
 Sr2 O2 2.950(15) 1_455 ?
 Sr2 O2 2.597(6) 4_465 ?
 Sr2 O3 2.525(10) 4_455 ?
 Sr2 O3 2.758(10) . ?
 Sr2 O4 3.019(9) . ?
 Sr2 O4 2.718(9) 4_565 ?

loop_
  _geom_angle_atom_site_label_1
  _geom_angle_atom_site_label_2
  _geom_angle_atom_site_label_3
  _geom_angle
  _geom_angle_site_symmetry_1
  _geom_angle_site_symmetry_3
  _geom_angle_publ_flag
 Sr1 Sn1 Sr1 71.13(4) 1_655 2 ?
 Sr2 Sn1 Sr1 68.35(5) 1_655 1_655 ?
 Sr2 Sn1 Sr1 107.87(4) 4_565 1_655 ?
 Sr2 Sn1 Sr1 177.66(3) 4_565 2 ?
 Sr2 Sn1 Sr1 176.98(5) . 1_655 ?
 Sr2 Sn1 Sr1 67.56(3) 4 2 ?
 Sr2 Sn1 Sr1 107.61(4) 4 1_655 ?
 Sr2 Sn1 Sr1 109.69(6) 1_655 2 ?
 Sr2 Sn1 Sr1 108.17(6) . 2 ?
 Sr2 Sn1 Sr2 74.54(3) . 4 ?
 Sr2 Sn1 Sr2 114.77(4) 4_565 4 ?
 Sr2 Sn1 Sr2 72.71(3) . 4_565 ?
 Sr2 Sn1 Sr2 73.41(3) 1_655 4 ?
 Sr2 Sn1 Sr2 71.58(3) 4_565 1_655 ?
 Sr2 Sn1 Sr2 114.51(4) . 1_655 ?
 O1 Sn1 Sr1 46.8(2) . 2 ?
 O1 Sn1 Sr1 53.5(6) . 1_655 ?
 O1 Sn1 Sr2 123.8(6) . . ?
 O1 Sn1 Sr2 114.2(2) . 4 ?
 O1 Sn1 Sr2 121.2(6) . 1_655 ?
 O1 Sn1 Sr2 130.9(2) . 4_565 ?
 O1 Sn1 O4 89.2(4) . 1_655 ?
 O2 Sn1 Sr1 126.8(4) . 1_655 ?
 O2 Sn1 Sr1 131.83(18) . 2 ?
 O2 Sn1 Sr2 50.48(18) . 4_565 ?
 O2 Sn1 Sr2 56.0(4) . . ?
 O2 Sn1 Sr2 64.36(18) . 4 ?
 O2 Sn1 Sr2 58.8(4) . 1_655 ?
 O2 Sn1 O1 178.6(3) . . ?
 O2 Sn1 O4 92.0(3) . 1_655 ?
 O3 Sn1 Sr1 53.9(2) . 2 ?
 O3 Sn1 Sr1 62.9(2) 4 2 ?
 O3 Sn1 Sr1 55.4(2) 4 1_655 ?
 O3 Sn1 Sr1 124.4(3) . 1_655 ?
 O3 Sn1 Sr2 46.8(3) . 4 ?
 O3 Sn1 Sr2 118.4(3) 4 4_565 ?
 O3 Sn1 Sr2 53.4(3) 4 4 ?
 O3 Sn1 Sr2 46.9(3) 4 1_655 ?
 O3 Sn1 Sr2 127.1(3) 4 . ?
 O3 Sn1 Sr2 120.2(3) . 1_655 ?
 O3 Sn1 Sr2 55.5(3) . . ?
 O3 Sn1 Sr2 127.4(3) . 4_565 ?
 O3 Sn1 O1 89.1(5) 4 . ?
 O3 Sn1 O1 89.3(4) . . ?
 O3 Sn1 O2 89.6(3) . . ?
 O3 Sn1 O2 90.1(4) 4 . ?
 O3 Sn1 O3 89.41(7) . 4 ?
 O3 Sn1 O4 178.4(2) . 1_655 ?
 O3 Sn1 O4 91.1(6) . 4_565 ?
 O3 Sn1 O4 90.6(6) 4 1_655 ?
 O4 Sn1 Sr1 124.8(3) 1_655 2 ?
 O4 Sn1 Sr1 54.5(3) 1_655 1_655 ?
 O4 Sn1 Sr1 123.1(3) 4_565 1_655 ?
 O4 Sn1 Sr1 116.2(2) 4_565 2 ?
 O4 Sn1 Sr2 133.9(2) 4_565 1_655 ?
 O4 Sn1 Sr2 62.4(2) 4_565 4_565 ?
 O4 Sn1 Sr2 125.6(3) 1_655 . ?
 O4 Sn1 Sr2 54.3(3) 4_565 . ?
 O4 Sn1 Sr2 53.9(3) 1_655 4_565 ?
 O4 Sn1 Sr2 60.7(3) 1_655 1_655 ?
 O4 Sn1 Sr2 134.1(3) 1_655 4 ?
 O4 Sn1 Sr2 127.9(3) 4_565 4 ?
 O4 Sn1 O1 89.3(5) 4_565 . ?
 O4 Sn1 O2 91.5(4) 4_565 . ?
 O4 Sn1 O3 178.3(3) 4_565 4 ?
 O4 Sn1 O4 88.91(6) 4_565 1_655 ?
 O1 Sr1 O1 93.8(4) . 2_465 ?
 O1 Sr1 O1 97.8(5) 1_455 2_465 ?
 O1 Sr1 O1 176.0(8) 2_455 2_465 ?
 O1 Sr1 O1 82.2(5) 2_455 . ?
 O1 Sr1 O1 86.2(4) 2_455 1_455 ?
 O1 Sr1 O1 168.4(3) 1_455 . ?
 O1 Sr1 O3 61.6(3) 1_455 4_455 ?
 O1 Sr1 O3 63.7(2) 2_455 4_455 ?
 O1 Sr1 O3 118.6(3) 2_465 . ?
 O1 Sr1 O3 118.6(3) 2_465 3 ?
 O1 Sr1 O3 55.7(3) . 3 ?
 O1 Sr1 O3 117.6(2) 1_455 3 ?
 O1 Sr1 O3 63.7(2) 2_455 2_455 ?
 O1 Sr1 O3 117.6(2) 1_455 . ?
 O1 Sr1 O3 55.7(3) . . ?
 O1 Sr1 O3 59.0(3) 2_455 3 ?
 O1 Sr1 O3 61.6(3) 1_455 2_455 ?
 O1 Sr1 O3 59.0(3) 2_455 . ?
 O1 Sr1 O4 62.2(3) 1_455 3 ?
 O1 Sr1 O4 125.3(4) 2_455 3 ?
 O1 Sr1 O4 118.5(4) 2_455 2_565 ?
 O1 Sr1 O4 125.3(4) 2_455 . ?
 O1 Sr1 O4 118.5(4) 2_455 4_565 ?
 O1 Sr1 O4 62.2(3) 1_455 . ?
 O3 Sr1 O1 118.3(3) 4_455 2_465 ?
 O3 Sr1 O1 112.5(3) 2_455 . ?
 O3 Sr1 O1 112.5(3) 4_455 . ?
 O3 Sr1 O1 118.3(3) 2_455 2_465 ?
 O3 Sr1 O3 88.5(3) . 3 ?
 O3 Sr1 O3 101.9(4) 2_455 4_455 ?
 O3 Sr1 O3 122.45(10) 2_455 . ?
 O3 Sr1 O3 122.45(10) 4_455 3 ?
 O3 Sr1 O3 56.81(10) 2_455 3 ?
 O3 Sr1 O3 56.81(10) 4_455 . ?
 O4 Sr1 O1 59.0(2) 4_565 2_465 ?
 O4 Sr1 O1 125.3(3) . . ?
 O4 Sr1 O1 57.3(2) 3 2_465 ?
 O4 Sr1 O1 125.1(3) 4_565 1_455 ?
 O4 Sr1 O1 125.1(3) 2_565 1_455 ?
 O4 Sr1 O1 61.6(3) 4_565 . ?
 O4 Sr1 O1 59.0(2) 2_565 2_465 ?
 O4 Sr1 O1 61.6(3) 2_565 . ?
 O4 Sr1 O1 57.3(2) . 2_465 ?
 O4 Sr1 O1 125.3(3) 3 . ?
 O4 Sr1 O3 117.1(5) 2_565 . ?
 O4 Sr1 O3 175.2(2) . 3 ?
 O4 Sr1 O3 85.45(16) 4_565 4_455 ?
 O4 Sr1 O3 117.1(5) 4_565 3 ?
 O4 Sr1 O3 59.6(3) 2_565 3 ?
 O4 Sr1 O3 85.45(16) 2_565 2_455 ?
 O4 Sr1 O3 95.81(15) 3 3 ?
 O4 Sr1 O3 62.1(3) . 4_455 ?
 O4 Sr1 O3 172.2(5) 4_565 2_455 ?
 O4 Sr1 O3 59.6(3) 4_565 . ?
 O4 Sr1 O3 121.9(5) 3 4_455 ?
 O4 Sr1 O3 121.9(5) . 2_455 ?
 O4 Sr1 O3 62.1(3) 3 2_455 ?
 O4 Sr1 O3 172.2(5) 2_565 4_455 ?
 O4 Sr1 O3 175.2(2) 3 . ?
 O4 Sr1 O3 95.81(15) . . ?
 O4 Sr1 O4 79.8(3) . 3 ?
 O4 Sr1 O4 116.20(10) 2_565 . ?
 O4 Sr1 O4 63.75(10) 4_565 . ?
 O4 Sr1 O4 63.75(10) 2_565 3 ?
 O4 Sr1 O4 116.21(10) 4_565 3 ?
 O4 Sr1 O4 87.1(4) 4_565 2_565 ?
 Sn1 Sr2 Sn1 114.51(4) . 1_455 ?
 Sn1 Sr2 Sn1 73.02(3) 4_465 1_455 ?
 Sn1 Sr2 Sn1 74.18(3) . 4_465 ?
 O2 Sr2 Sn1 89.8(2) 4_455 1_455 ?
 O2 Sr2 Sn1 129.46(14) 6_455 4_465 ?
 O2 Sr2 Sn1 88.18(15) 1_455 4_465 ?
 O2 Sr2 Sn1 37.37(17) 4_465 4_465 ?
 O2 Sr2 Sn1 91.5(3) 4_465 1_455 ?
 O2 Sr2 Sn1 124.9(4) 6_455 . ?
 O2 Sr2 Sn1 150.53(16) 1_455 . ?
 O2 Sr2 Sn1 37.59(16) . . ?
 O2 Sr2 Sn1 89.94(16) . 4_465 ?
 O2 Sr2 Sn1 151.72(17) . 1_455 ?
 O2 Sr2 Sn1 36.35(14) 1_455 1_455 ?
 O2 Sr2 Sn1 150.51(15) 4_455 4_465 ?
 O2 Sr2 Sn1 119.8(3) 6_455 1_455 ?
 O2 Sr2 Sn1 92.5(2) 4_455 . ?
 O2 Sr2 Sn1 94.8(3) 4_465 . ?
 O2 Sr2 O2 84.2(3) 4_465 1_455 ?
 O2 Sr2 O2 95.1(3) . 4_455 ?
 O2 Sr2 O2 171.3(4) 4_465 4_455 ?
 O2 Sr2 O2 91.8(3) 1_455 4_455 ?
 O2 Sr2 O2 92.1(2) 6_455 4_465 ?
 O2 Sr2 O2 88.4(4) 6_455 . ?
 O2 Sr2 O2 169.2(2) . 1_455 ?
 O2 Sr2 O2 87.8(3) 4_465 . ?
 O2 Sr2 O2 79.80(17) 6_455 4_455 ?
 O2 Sr2 O2 84.5(4) 6_455 1_455 ?
 O2 Sr2 O3 124.9(4) 6_455 4_455 ?
 O2 Sr2 O3 123.4(3) 6_455 . ?
 O2 Sr2 O3 130.2(4) 4_465 . ?
 O2 Sr2 O4 122.9(3) . . ?
 O2 Sr2 O4 62.2(2) 4_465 . ?
 O2 Sr2 O4 59.1(3) 1_455 . ?
 O2 Sr2 O4 67.2(2) 4_465 4_565 ?
 O2 Sr2 O4 145.3(4) 6_455 4_565 ?
 O2 Sr2 O4 135.7(4) 6_455 . ?
 O3 Sr2 Sn1 36.1(3) 4_455 1_455 ?
 O3 Sr2 Sn1 37.3(2) . . ?
 O3 Sr2 Sn1 99.79(13) . 4_465 ?
 O3 Sr2 Sn1 97.6(3) . 1_455 ?
 O3 Sr2 Sn1 94.4(3) 4_455 . ?
 O3 Sr2 Sn1 94.69(15) 4_455 4_465 ?
 O3 Sr2 O2 62.5(3) . . ?
 O3 Sr2 O2 58.1(2) . 4_455 ?
 O3 Sr2 O2 128.4(3) . 1_455 ?
 O3 Sr2 O2 127.7(3) 4_455 . ?
 O3 Sr2 O2 63.1(3) 4_455 1_455 ?
 O3 Sr2 O2 59.6(2) 4_455 4_455 ?
 O3 Sr2 O2 124.4(4) 4_455 4_465 ?
 O3 Sr2 O3 65.43(10) 4_455 . ?
 O3 Sr2 O4 62.5(3) 4_455 . ?
 O3 Sr2 O4 99.90(16) . . ?
 O3 Sr2 O4 89.59(17) 4_455 4_565 ?
 O4 Sr2 Sn1 37.5(3) 4_565 . ?
 O4 Sr2 Sn1 94.4(2) . . ?
 O4 Sr2 Sn1 36.7(2) . 4_465 ?
 O4 Sr2 Sn1 37.6(2) 4_565 4_465 ?
 O4 Sr2 Sn1 36.4(2) . 1_455 ?
 O4 Sr2 Sn1 89.5(3) 4_565 1_455 ?
 O4 Sr2 O2 122.0(3) . 4_455 ?
 O4 Sr2 O2 121.4(3) 4_565 4_455 ?
 O4 Sr2 O2 64.3(3) 4_565 . ?
 O4 Sr2 O2 118.7(3) 4_565 1_455 ?
 O4 Sr2 O3 64.0(3) 4_565 . ?
 O4 Sr2 O4 59.58(10) 4_565 . ?
 Sn1 O1 Sn1 164.0(5) 3 . ?
 Sn1 O1 Sr1 97.9(2) 3 2 ?
 Sn1 O1 Sr1 88.4(6) 3 . ?
 Sn1 O1 Sr1 82.0(2) . 2_565 ?
 Sn1 O1 Sr1 97.9(2) . 2 ?
 Sn1 O1 Sr1 82.0(2) 3 2_565 ?
 Sn1 O1 Sr1 90.0(6) . 1_655 ?
 Sn1 O1 Sr1 90.0(6) 3 1_655 ?
 Sn1 O1 Sr1 88.4(6) . . ?
 Sr1 O1 Sr1 98.2(6) 2 1_655 ?
 Sr1 O1 Sr1 85.8(4) 1_655 2_565 ?
 Sr1 O1 Sr1 93.4(5) 2 . ?
 Sr1 O1 Sr1 82.6(4) . 2_565 ?
 Sr1 O1 Sr1 176.0(8) 2 2_565 ?
 Sr1 O1 Sr1 168.4(3) 1_655 . ?
 Sn1 O2 Sr2 92.2(3) . 4_565 ?
 Sn1 O2 Sr2 79.82(16) . 4 ?
 Sn1 O2 Sr2 84.8(4) . 1_655 ?
 Sn1 O2 Sr2 166.6(3) . 6 ?
 Sn1 O2 Sr2 86.4(4) . . ?
 Sr2 O2 Sr2 87.5(3) . 4 ?
 Sr2 O2 Sr2 171.3(4) 4_565 4 ?
 Sr2 O2 Sr2 91.4(4) 4_565 1_655 ?
 Sr2 O2 Sr2 84.6(3) 1_655 4 ?
 Sr2 O2 Sr2 100.8(2) 6 4_565 ?
 Sr2 O2 Sr2 95.4(4) 4_565 . ?
 Sr2 O2 Sr2 91.4(4) 6 1_655 ?
 Sr2 O2 Sr2 169.2(2) . 1_655 ?
 Sr2 O2 Sr2 87.0(2) 6 4 ?
 Sr2 O2 Sr2 95.7(4) 6 . ?
 Sn1 O3 Sn1 165.6(6) . 4_455 ?
 Sn1 O3 Sr1 90.8(4) . 2 ?
 Sn1 O3 Sr1 88.3(2) 4_455 2 ?
 Sn1 O3 Sr1 83.6(2) . . ?
 Sn1 O3 Sr1 82.0(4) 4_455 . ?
 Sn1 O3 Sr2 90.2(5) 4_455 . ?
 Sn1 O3 Sr2 87.2(2) . . ?
 Sn1 O3 Sr2 97.4(5) . 4 ?
 Sn1 O3 Sr2 97.0(2) 4_455 4 ?
 Sr1 O3 Sr1 84.76(15) 2 . ?
 Sr2 O3 Sr1 92.0(4) 4 2 ?
 Sr2 O3 Sr1 81.3(3) . . ?
 Sr2 O3 Sr1 166.0(4) . 2 ?
 Sr2 O3 Sr1 176.7(3) 4 . ?
 Sr2 O3 Sr2 101.93(19) 4 . ?
 Sn1 O4 Sn1 163.6(4) 4_465 1_455 ?
 Sn1 O4 Sr1 91.7(5) 4_465 . ?
 Sn1 O4 Sr1 97.1(5) 1_455 2_465 ?
 Sn1 O4 Sr1 99.1(3) 4_465 2_465 ?
 Sn1 O4 Sr1 88.9(3) 1_455 . ?
 Sn1 O4 Sr2 88.2(2) 4_465 4_465 ?
 Sn1 O4 Sr2 82.9(2) 1_455 . ?
 Sn1 O4 Sr2 88.6(4) 1_455 4_465 ?
 Sn1 O4 Sr2 80.9(4) 4_465 . ?
 Sr1 O4 Sr1 96.50(18) 2_465 . ?
 Sr1 O4 Sr2 83.0(3) . . ?
 Sr1 O4 Sr2 179.5(4) 2_465 . ?
 Sr1 O4 Sr2 92.9(4) 2_465 4_465 ?
 Sr2 O4 Sr1 170.5(3) 4_465 . ?
 Sr2 O4 Sr2 87.59(16) 4_465 . ?

_shelx_res_file
;
TITL SrSnO_I19VT_31_340_a21am_if in A2(1)am
    srsno_i19vt_31_340_a21am_if.res
    created by SHELXL-2019/3 at 11:48:16 on 10-Jan-2025
REM A2(1)am (#36 with fixed user cell
CELL 0.6889 5.700376 5.728343 20.638195 90 90 90
ZERR 4 0.000124 0.000134 0.000461 0 0 0
LATT -5
SYMM 0.5+X,-Y,-Z
SYMM +X,+Y,-Z
SYMM 0.5+X,-Y,+Z
SFAC O Sr Sn
DISP O 0.0101 0.0057 30.1044
DISP Sn -0.681 1.3529 5641.0613
DISP Sr -1.161 3.0594 12162.7002
UNIT 28 12 8

L.S. 10
PLAN  5
SIZE 0.05 0.05 0.015
TEMP 66.85
CONF
LIST 4
MORE -1
fmap 2
acta
TWIN -1 0 0 0 -1 0 0 0 1 2
OMIT -2 0 0
OMIT -1 -1 5
OMIT 0 0 -10
OMIT 0 0 -4
OMIT 0 2 0
OMIT 1 1 -5
OMIT 2 0 0
REM <olex2.extras>
REM <HklSrc "%.\\SrSnO_I19VT_31_340_a21am_if.hkl">
REM </olex2.extras>

WGHT    0.156700
BASF   0.51624
FVAR       1.22444
SN1   3    0.875313    0.249428    0.098237    11.00000    0.02150    0.02132 =
         0.02327    0.00006   -0.00017   -0.00007
SR1   2    0.362987    0.250161    0.000000    10.50000    0.02679    0.02619 =
         0.02697    0.00000    0.00000   -0.00104
SR2   2    0.384730    0.257992    0.186996    11.00000    0.02889    0.02690 =
         0.02529   -0.00040   -0.00048   -0.00083
O1    1    0.880482    0.199863    0.000000    10.50000    0.04262    0.03083 =
         0.02439    0.00000    0.00000   -0.00679
O2    1    0.869461    0.290157    0.196584    11.00000    0.03750    0.03278 =
         0.02726   -0.00338   -0.00325    0.00508
O3    1    0.649148   -0.022600    0.106617    11.00000    0.02940    0.02914 =
         0.04047    0.00111    0.00045   -0.00806
O4    1    0.104023    0.522950    0.087101    11.00000    0.03268    0.02722 =
         0.03790    0.00163   -0.00008   -0.00861
HKLF 4


REM  SrSnO_I19VT_31_340_a21am_if in A2(1)am
REM wR2 = 0.1973, GooF = S = 1.071, Restrained GooF = 1.071 for all data
REM R1 = 0.0707 for 1337 Fo > 4sig(Fo) and 0.0723 for all 1460 data
REM 59 parameters refined using 1 restraints

END

WGHT      0.1566      0.0000

REM Highest difference peak  5.162,  deepest hole -2.824,  1-sigma level  0.941
Q1    1   0.9579  0.1687  0.0980  11.00000  0.05    5.16
Q2    1   0.9581  0.3324  0.0980  11.00000  0.05    5.08
Q3    1   0.7994  0.1662  0.0977  11.00000  0.05    5.01
Q4    1   0.7984  0.3338  0.0983  11.00000  0.05    4.98
Q5    1   0.4635  0.3330  0.1847  11.00000  0.05    3.42
;
_shelx_res_checksum                63997
_shelx_hkl_file
;
   0   0   2 31776.4 2793.87   6
   0   0   2 30506.1 2767.54   5
   0   0  -2 30285.2 2762.64   5
   0   0   2 24736.5 2894.20   3
   0   0   2 33905.8 2840.30   1
   0   0  -2 33690.6 2876.97   1
   0   0   2 28939.4 2864.07   1
   0   0  -2 38380.2 2854.38   1
   0   0  -4 156996. 13805.7   1
   0   0   4 156339. 13835.0   1
   0   0   4 173694. 13796.3   1
   0   0  -4 163152. 13775.6   1
   0   0  -4 164091. 13704.8   6
   0   0   4 152067. 13694.4   6
   0   0   4 156467. 13675.0   5
   0   0  -4 145604. 13661.1   5
   0   0  -4 183706. 13755.6   4
   0   0   4 132254. 13696.7   4
   0   0   4 154916. 13890.4   3
   0   0  -4 168628. 13665.7   2
   0   0  -6 3920.77 418.504   6
   0   0   6 3218.80 393.579   6
   0   0  -6 3152.94 356.599   5
   0   0   6 3171.27 374.899   5
   0   0  -6 3201.74 415.137   4
   0   0   6 3241.83 392.758   4
   0   0  -6 3167.91 560.963   3
   0   0   6 2511.50 468.470   3
   0   0  -6 3605.00 364.988   2
   0   0  -6 2296.99 403.779   1
   0   0  -6 2935.48 466.456   1
   0   0   6 3767.11 468.176   1
   0   0   6 2644.16 478.691   1
   0   0   8 9769.14 930.143   1
   0   0  -8 8329.10 898.996   1
   0   0   8 6576.95 939.955   1
   0   0   8 8327.36 846.013   6
   0   0   8 9129.91 844.187   5
   0   0  -8 9985.40 831.335   5
   0   0   8 6718.09 827.023   4
   0   0  -8 7244.17 864.303   4
   0   0  -8 9245.96 1065.91   3
   0   0  -8 9176.51 816.955   2
   0   0 -10 999999. 73439.2   1
   0   0 -10 842252. 73453.4   1
   0   0  10 816556. 73412.7   1
   0   0  10 847247. 73487.5   1
   0   0  10 750163. 73344.1   6
   0   0  10 779214. 73336.8   5
   0   0 -10 982835. 73409.3   4
   0   0 -10 911371. 73579.9   3
   0   0 -10 873696. 73319.8   2
   0   0 -12 116161. 9380.27   1
   0   0 -12 95044.2 9373.60   1
   0   0  12 116662. 9366.41   1
   0   0  12 98048.1 9303.12   6
   0   0  12 114202. 9311.10   5
   0   0 -12 104701. 9298.48   2
   0   0 -12 110639. 9348.27   4
   0   0 -12 98354.7 9454.31   3
   0   0 -12 108346. 9279.36   2
   0   0  14 60538.5 5949.53   6
   0   0  14 74140.5 5955.32   5
   0   0 -14 71157.7 5988.87   4
   0   0  14 72828.6 6057.09   1
   0   0 -14 64579.7 6027.42   1
   0   0 -14 65985.1 6072.63   3
   0   0 -14 69449.8 5947.36   2
   0   0  16 2739.13 262.146   5
   0   0 -16 2013.30 268.428   4
   0   0 -16 1354.39 290.621   3
   0   0 -16 2467.24 295.138   1
   0   0  16 2646.90 321.415   1
   0   0 -16 2398.47 316.177   1
   0   0  16 2482.20 285.473   1
   0   0 -16 2001.64 246.035   2
   0   0  18 257.141 81.4179   1
   0   0 -18 164.406 66.0961   1
   0   0 -18 140.139 41.3358   2
   0   0  18 92.8841 37.9309   6
   0   0  18 168.646 43.2872   5
   0   0 -18 311.853 77.1055   1
   0   0  18 180.524 59.9216   1
   0   0 -18 84.1173 59.1514   3
   0   0  20 52180.5 4585.58   6
   0   0  20 48797.3 4578.24   5
   0   0 -20 48999.0 4577.68   2
   0   0 -20 57425.2 4620.64   4
   0   0 -20 44954.7 4640.00   3
   0   0  20 55707.8 4610.13   1
   0   0  20 61367.0 4656.60   1
   0   0 -20 60207.8 4640.52   1
   0   0 -20 54234.7 4645.27   1
   0   0  22 31435.0 3133.18   6
   0   0  22 34121.4 3129.76   5
   0   0 -22 35452.8 3132.77   2
   0   0 -22 42171.3 3172.91   4
   0   0 -22 29482.5 3178.38   3
   0   0  22 37598.2 3157.23   1
   0   0 -22 38920.3 3183.28   1
   0   0 -22 38461.7 3191.51   1
   0   0  22 43443.5 3199.93   1
   0   0  24 11126.6 994.700   6
   0   0  24 10399.2 988.391   5
   0   0 -24 10558.1 1041.62   3
   0   0 -24 11009.2 1037.62   1
   0   0  24 13160.6 1041.87   1
   0   0  26 62.9585 25.5696   6
   0   0 -26 64.1844 39.9650   3
   0   0  26 154.610 34.2819   5
   0   0 -28 567.350 116.391   3
   0   0  28 949.603 105.251   5
   0   0 -28 761.277 114.780   4
   0   0  30 3478.67 348.090   6
   0   0  30 3905.16 350.961   5
   0   0  32 10092.8 965.732   5
   0   0  32 11715.6 970.047   6
   0  -1   1 93.7426 33.4586   6
   0  -1  -1 37.0940 25.9853   6
   0   1   1 67.6823 28.4068   6
   0   1  -1 18.8107 17.9356   6
   0  -1  -1 40.6585 28.3977   5
   0   1  -1 15.8102 16.9368   5
   0   1   1 81.1275 29.0595   5
   0  -1   1 114.382 30.5935   5
   0  -1  -1 80.4134 60.4285   2
   0   1   1 66.6115 34.5074   2
   0   1  -1 30.5476 48.7825   2
   0  -1   1 38.4671 35.6249   2
   0  -1   1 73.8096 25.4264   4
   0   1  -1 47.6241 21.1673   4
   0  -1  -1 57.5900 35.2842   4
   0   1   1 77.5715 37.8220   4
   0  -1  -1 51.6127 27.2261   3
   0   1   1 19.7254 26.0533   3
   0   1   3 809.776 152.287   1
   0  -1   3 873.512 130.038   1
   0  -1  -3 750.225 114.647   1
   0   1  -3 867.618 150.679   1
   0  -1  -3 560.947 136.712   1
   0  -1   3 542.812 154.436   1
   0   1   3 964.762 138.792   1
   0   1  -3 426.096 79.6491   6
   0  -1  -3 668.631 93.1798   6
   0   1  -3 418.285 75.0203   5
   0  -1   3 511.497 83.0585   5
   0   1   3 522.222 87.4260   5
   0   1   3 496.507 85.7021   6
   0  -1   3 456.675 152.987   2
   0  -1  -3 795.824 143.014   4
   0   1   3 725.330 127.479   4
   0   1  -3 559.539 66.3254   4
   0  -1   3 573.637 68.8109   4
   0  -1  -3 612.810 103.536   3
   0  -1   3 530.865 83.9569   3
   0   1  -3 438.519 82.5127   3
   0   1   3 342.906 92.2904   3
   0   1  -5 1514.51 248.122   1
   0  -1   5 1449.04 218.810   1
   0  -1  -5 1183.96 196.909   1
   0  -1   5 1305.32 279.301   1
   0  -1  -5 1660.66 282.415   1
   0   1   5 1198.50 241.936   1
   0  -1  -5 939.635 134.207   6
   0   1  -5 972.299 141.414   6
   0   1   5 1144.05 138.280   6
   0  -1   5 1371.20 165.807   6
   0  -1   5 1224.19 146.868   5
   0  -1   5 1630.34 297.743   2
   0  -1  -5 1943.77 260.151   4
   0  -1   5 1144.14 122.344   4
   0   1   5 1787.80 224.957   4
   0   1  -5 1078.39 156.881   3
   0   1   5 943.333 162.713   3
   0  -1   5 1058.36 140.848   3
   0   1  -5 1907.62 259.779   2
   0   1   7 5531.85 743.561   1
   0   1  -7 7773.60 794.851   1
   0  -1   7 8669.52 852.878   1
   0  -1   7 8675.83 746.420   1
   0   1  -7 9307.20 787.894   1
   0  -1  -7 7824.88 796.655   1
   0   1   7 8984.47 782.523   1
   0  -1  -7 4854.34 688.093   1
   0  -1  -7 5752.09 603.254   6
   0   1   7 6690.61 607.886   6
   0  -1   7 6665.05 639.515   6
   0   1  -7 6647.98 602.383   5
   0   1   7 6609.18 635.223   5
   0  -1  -7 5504.96 696.293   4
   0  -1   7 5930.70 586.722   4
   0   1  -7 6030.28 602.090   4
   0  -1  -7 6482.15 691.737   3
   0   1  -7 6405.81 673.958   3
   0  -1   7 10933.8 843.650   2
   0   1  -7 9723.95 739.902   2
   0  -1   9 2562.49 325.209   6
   0   1   9 3395.30 318.327   6
   0   1  -9 3399.33 311.273   5
   0   1   9 3294.98 338.108   5
   0   1  -9 2125.32 310.124   4
   0  -1  -9 2892.35 399.800   4
   0  -1   9 2346.84 282.322   4
   0  -1  -9 2781.20 402.317   3
   0   1  -9 2298.36 368.894   3
   0  -1  -9 3425.88 442.742   1
   0   1   9 4889.06 451.793   1
   0   1  -9 3721.81 450.842   1
   0  -1   9 3529.95 470.822   1
   0   1   9 3589.67 459.392   1
   0  -1  -9 4051.05 424.275   1
   0  -1  11 1201.59 226.845   1
   0  -1 -11 878.929 183.288   1
   0   1 -11 855.428 185.250   1
   0   1  11 1105.82 213.037   1
   0  -1 -11 723.125 89.3755   2
   0  -1  11 760.528 126.189   6
   0  -1  11 601.919 90.4501   4
   0  -1  11 825.299 128.033   5
   0   1 -11 965.592 137.209   4
   0   1  11 641.028 123.514   5
   0  -1 -11 985.793 184.743   4
   0   1 -11 1226.59 185.793   1
   0  -1  11 1147.90 171.640   1
   0   1  11 1520.42 208.935   1
   0  -1 -11 893.579 168.092   1
   0  -1 -11 676.308 191.991   3
   0  -1 -11 474.848 72.5007   2
   0   1 -11 151.748 110.727   3
   0  -1 -13 318.904 99.0853   1
   0  -1  13 318.801 119.790   1
   0   1 -13 235.375 100.686   1
   0   1  13 356.529 114.016   1
   0  -1 -13 238.227 54.2901   2
   0  -1 -13 222.816 38.9145   2
   0   1  13 178.778 68.2462   6
   0  -1  13 205.538 61.9075   6
   0  -1  13 288.982 77.2841   5
   0   1  13 245.923 70.9741   5
   0  -1 -13 496.334 112.616   4
   0   1 -13 482.997 89.6630   4
   0   1  13 404.068 100.655   1
   0   1 -13 674.855 123.646   1
   0  -1  13 321.285 89.2098   1
   0  -1 -13 299.421 126.570   3
   0   1 -13 152.482 89.2207   3
   0  -1 -15 282.303 90.2443   1
   0   1 -15 150.169 70.2775   1
   0   1  15 165.721 86.2910   1
   0  -1  15 303.809 98.5146   1
   0  -1 -15 172.102 32.6499   2
   0  -1 -15 165.236 45.7538   2
   0   1  15 164.946 57.9729   6
   0  -1  15 248.915 62.0230   6
   0  -1 -15 231.381 76.0970   4
   0   1 -15 281.219 68.0041   4
   0  -1  15 261.425 66.5454   5
   0   1  15 263.019 66.4321   5
   0  -1  15 239.649 68.3675   1
   0  -1 -15 264.702 78.9431   1
   0   1 -15 276.005 77.9920   2
   0   1 -15 359.406 86.7807   1
   0   1  15 266.500 79.9779   1
   0  -1 -15 119.827 75.8595   3
   0  -1  17 665.961 140.403   1
   0  -1 -17 525.072 119.321   1
   0   1 -17 823.052 152.176   1
   0   1  17 477.360 117.904   1
   0  -1 -17 449.878 76.9074   2
   0   1  17 479.819 96.2932   6
   0  -1  17 641.423 102.045   6
   0  -1 -17 709.112 128.201   4
   0  -1  17 692.008 108.294   5
   0   1 -17 599.155 100.209   4
   0   1 -17 718.532 113.434   2
   0  -1  17 646.838 110.635   1
   0  -1 -17 884.941 141.554   1
   0   1  17 665.380 115.246   1
   0  -1 -17 420.721 61.7460   2
   0  -1 -17 495.137 146.090   3
   0   1 -17 354.302 118.883   3
   0  -1 -19 982.230 149.354   1
   0   1 -19 613.269 136.238   1
   0  -1  19 933.108 158.469   1
   0  -1  19 529.977 104.642   6
   0   1  19 768.740 114.307   6
   0   1  19 978.289 119.728   5
   0  -1  19 1035.89 132.408   5
   0   1 -19 817.843 116.658   4
   0  -1 -19 831.240 133.171   4
   0  -1 -19 824.445 168.435   3
   0   1 -19 485.299 126.985   3
   0  -1 -19 532.745 74.8452   2
   0   1 -19 999.332 137.795   1
   0  -1  19 768.884 119.164   1
   0  -1 -19 670.367 88.8557   2
   0   1 -19 664.913 111.936   2
   0  -1  21 21.1267 28.2827   1
   0   1 -21 85.3733 44.3331   1
   0   1  21 86.4313 39.4646   1
   0  -1 -21 35.2344 36.8049   1
   0   1 -21 105.408 39.3614   2
   0   1  21 82.3514 34.7554   6
   0  -1  21 109.692 34.0957   6
   0  -1  21 110.762 38.0882   5
   0   1  21 99.8537 31.1717   5
   0   1 -21 30.6477 25.3283   1
   0   1  21 57.5015 33.0471   1
   0  -1 -21 55.4590 34.6272   1
   0   1 -21 88.2550 50.0666   3
   0  -1 -21 26.1209 24.9575   3
   0  -1  23 93.9687 46.1266   1
   0   1  23 116.976 42.9682   1
   0  -1  23 87.7407 31.7305   6
   0   1  23 91.7304 31.1060   6
   0   1 -23 90.1423 31.7591   4
   0   1  23 43.4688 24.8896   5
   0  -1  23 66.6734 29.6372   5
   0  -1 -23 87.1796 40.5710   4
   0   1 -23 75.1727 31.8990   2
   0  -1  23 55.2061 27.6620   1
   0   1 -23 165.001 50.9184   1
   0   1 -23 76.7298 39.9414   3
   0  -1  25 17.5275 18.0402   6
   0  -1  25 9.88123 15.7729   5
   0   1  25 7.72651 12.3695   5
   0   1 -25 32.4201 26.2721   4
   0  -1 -25 39.6909 27.1807   4
   0   1 -25 19.9592 20.5265   2
   0   1 -25 25.5655 23.5011   1
   0   1 -25 16.8245 15.5079   3
   0  -1 -25 19.0990 24.8236   3
   0   1  27 21.2120 16.0385   5
   0  -1  27 8.99356 8.53661   5
   0  -1 -27 49.3383 33.8061   3
   0   1 -27 14.8638 19.4074   3
   0   1  27 30.1539 18.4273   6
   0  -1  27 31.7738 17.9833   6
   0  -1  29 165.545 41.4129   5
   0  -1 -29 109.316 39.5752   4
   0   1  29 148.602 33.2687   5
   0   1 -29 80.0564 38.8159   3
   0  -1 -29 113.227 44.8624   3
   0  -1  29 180.558 37.2480   6
   0   1  29 145.376 33.5592   6
   0   1 -31-11.8272 10.8744   3
   0  -1 -31-12.2595 15.9214   3
   0   1  31-6.31432 5.83872   6
   0   1  33 11.5877 11.9265   5
   0   2   0 787064. 68540.9   6
   0  -2   0 831284. 68556.0   6
   0   2   0 735313. 68541.3   5
   0  -2   0 819507. 68547.8   5
   0  -2   0 860498. 68565.4   4
   0   2   0 807383. 68555.7   3
   0  -2   0 810196. 68559.2   3
   0  -2   0 593850. 68678.9   2
   0   2   0 816618. 68628.5   2
   0   2  -2 673.415 105.421   1
   0  -2   2 606.028 66.5414   1
   0  -2   2 470.252 116.055   1
   0   2   2 458.163 79.0200   6
   0  -2   2 251.322 74.2726   6
   0   2  -2 340.886 76.8712   5
   0  -2  -2 367.937 80.9736   5
   0   2   2 319.189 73.0577   5
   0  -2   2 471.035 88.9166   5
   0  -2   2 675.435 204.521   2
   0   2   2 668.513 109.113   2
   0   2   2 543.081 103.952   4
   0   2  -2 611.949 94.3707   4
   0  -2  -2 506.969 113.630   4
   0   2  -2 703.219 112.143   3
   0  -2  -2 492.566 98.0266   3
   0   2  -2 453.438 84.5353   3
   0   2  -4 4020.02 415.119   1
   0   2  -4 4558.29 461.269   1
   0  -2  -4 3875.09 443.109   1
   0   2   4 3118.15 408.470   1
   0   2   4 4505.78 383.943   1
   0  -2   4 4546.61 416.334   6
   0   2   4 4469.99 408.361   6
   0   2  -4 3178.19 374.400   5
   0   2  -4 3316.09 373.060   4
   0  -2  -4 4672.82 475.289   4
   0  -2  -4 4039.18 410.647   3
   0   2  -4 3785.09 365.186   4
   0   2   4 3866.67 406.828   3
   0   2  -4 3594.90 395.828   3
   0   2   4 4591.18 387.406   2
   0  -2   6 26232.2 2078.04   1
   0  -2  -6 24559.1 2165.51   1
   0  -2   6 27979.3 2265.03   1
   0   2   6 32312.0 2161.06   1
   0   2  -6 21903.2 2138.82   1
   0  -2  -6 26663.8 2079.71   1
   0   2   6 28389.2 2100.56   1
   0   2  -6 31712.1 2183.45   1
   0  -2   6 23486.5 2073.83   6
   0  -2   6 20930.3 2042.73   5
   0   2  -6 20053.1 2037.56   5
   0   2  -6 22483.6 2017.06   4
   0   2  -6 20143.7 2050.26   3
   0  -2  -6 21244.7 2070.36   3
   0   2   6 22140.2 2015.03   2
   0  -2   6 39796.7 2398.42   2
   0  -2  -8 5530.53 681.145   1
   0   2   8 9123.90 685.079   1
   0  -2  -8 6537.97 624.395   1
   0   2  -8 10358.6 717.281   1
   0  -2   8 8318.02 784.560   1
   0  -2   8 5201.11 599.946   1
   0   2   8 5630.82 633.893   1
   0   2  -8 5539.38 673.691   1
   0   2   8 6089.43 560.905   6
   0   2  -8 5864.42 550.810   5
   0   2   8 7080.06 584.409   5
   0  -2   8 5985.68 562.674   5
   0   2  -8 5218.73 531.013   4
   0  -2  -8 5151.92 664.466   4
   0  -2  -8 6120.63 605.173   3
   0   2  -8 6376.58 593.408   3
   0  -2   8 5695.25 534.370   4
   0  -2   8 9425.04 788.207   2
   0  -2  10 329994. 25313.1   6
   0   2  10 321687. 25266.7   6
   0   2  10 345134. 25295.3   5
   0  -2  10 257983. 25265.6   5
   0  -2  10 291344. 25239.4   4
   0  -2 -10 248685. 25362.6   4
   0  -2 -10 274851. 25332.1   3
   0   2 -10 313506. 25329.9   3
   0   2  10 177630. 25312.2   1
   0   2 -10 422794. 25403.6   1
   0  -2 -10 319815. 25403.8   1
   0  -2  10 326425. 25478.5   1
   0  -2  10 272451. 25308.6   1
   0  -2 -10 277098. 25331.1   1
   0   2  12 43973.2 3357.23   6
   0  -2  12 37032.8 3381.02   6
   0  -2  12 36097.0 3359.62   5
   0   2  12 44021.0 3382.14   5
   0  -2  12 38235.7 3323.93   4
   0  -2 -12 37651.4 3446.53   4
   0  -2 -12 46112.2 3462.56   3
   0   2 -12 35518.8 3423.51   3
   0   2  12 44286.2 3434.29   1
   0  -2 -12 48389.5 3463.45   1
   0   2 -12 40441.2 3493.70   1
   0   2 -12 52299.1 3453.94   1
   0   2  12 37854.5 3448.96   1
   0  -2  12 49989.2 3533.98   1
   0  -2  12 41770.8 3396.76   1
   0   2  14 35699.1 2949.07   6
   0  -2  14 32832.4 2965.03   6
   0  -2  14 33227.3 2956.43   5
   0   2  14 29494.8 2955.50   5
   0  -2 -14 27590.6 2997.14   4
   0  -2  14 31220.8 2909.36   4
   0   2 -14 31963.4 2932.63   4
   0   2 -14 30515.4 3017.80   3
   0  -2 -14 38322.3 3020.06   1
   0   2  14 41010.5 3041.88   1
   0   2 -14 34053.5 3053.09   1
   0   2  14 38318.1 2995.88   1
   0   2 -14 37943.9 3003.63   1
   0  -2  14 34527.3 2965.95   1
   0  -2 -14 34158.6 3004.86   1
   0  -2  14 39631.8 3074.44   1
   0  -2  16 4021.14 478.319   6
   0   2  16 4773.87 478.423   6
   0   2  16 3080.09 462.999   5
   0   2 -16 5332.81 511.271   2
   0   2 -16 5408.23 464.646   4
   0   2 -16 2331.85 492.010   3
   0  -2 -16 5328.27 583.791   3
   0   2 -16 5574.48 502.939   1
   0  -2  16 5147.36 482.894   1
   0   2  16 6428.08 545.975   1
   0  -2 -16 5348.35 536.772   1
   0  -2 -16 5495.94 521.202   1
   0  -2  16 5392.66 556.890   1
   0   2 -18 52.0210 41.8035   1
   0  -2  18 52.0406 41.8190   1
   0  -2 -18 36.2822 37.7395   1
   0   2  18 95.6677 43.4511   1
   0  -2 -18 80.1158 49.0167   4
   0  -2  18 71.6454 40.7357   5
   0   2  18 133.649 45.6163   5
   0   2 -18 36.5319 25.9092   4
   0   2  18 15.7132 21.3333   6
   0  -2  18 61.8853 35.3287   6
   0   2 -18 68.6700 44.9853   2
   0   2  18 94.5305 41.3598   1
   0   2 -18 123.007 45.0452   1
   0  -2 -18 106.983 55.8718   1
   0  -2  18 74.7825 36.6990   1
   0  -2 -18 69.5319 55.5960   3
   0   2 -18 30.7039 40.3263   3
   0   2  20 33371.6 3339.84   6
   0  -2  20 38550.6 3349.74   6
   0  -2  20 41014.0 3377.01   5
   0   2 -20 38673.1 3358.68   2
   0  -2 -20 39600.0 3374.61   4
   0   2 -20 36713.9 3325.23   4
   0  -2 -20 38553.3 3448.06   3
   0   2 -20 32195.5 3395.91   3
   0  -2  20 43460.6 3419.34   1
   0   2  20 42919.9 3375.02   1
   0  -2  20 38124.9 3337.15   1
   0   2 -20 43693.4 3360.50   1
   0  -2 -20 37030.6 3384.47   1
   0   2  20 37400.6 3351.91   1
   0   2 -20 33030.9 3388.56   1
   0  -2  22 27375.5 2758.02   6
   0   2  22 28316.0 2756.93   6
   0  -2  22 37156.6 2802.33   5
   0   2  22 40204.6 2776.90   5
   0  -2 -22 34445.1 2793.01   4
   0   2 -22 28829.3 2747.44   4
   0   2 -22 31522.1 2767.74   1
   0  -2  22 30731.5 2754.17   1
   0   2 -22 25376.3 2806.43   3
   0  -2 -22 35936.0 2876.36   3
   0   2 -22 33022.1 2774.72   2
   0  -2  24 12221.0 1063.36   5
   0   2  24 13613.0 1045.26   5
   0   2 -24 11029.6 1043.78   2
   0   2 -24 9240.18 1069.09   3
   0  -2 -24 12148.4 1119.82   3
   0   2  24 10456.8 1031.90   6
   0  -2  26 12.6352 42.1785   5
   0   2 -26 68.1471 35.3898   2
   0   2  26 272.493 47.8524   5
   0  -2 -26 190.939 51.1981   4
   0  -2  26 83.9492 33.4468   6
   0   2  26 116.152 35.6009   6
   0  -2 -26 160.449 59.5977   3
   0  -2  28 869.429 102.529   6
   0   2  28 569.186 88.5762   6
   0  -2 -28 1065.09 144.161   3
   0  -2 -28 783.226 110.644   4
   0   2 -28 656.132 113.946   3
   0   2  30 4095.61 358.243   5
   0   2 -30 3059.42 376.648   3
   0  -2 -30 4047.97 396.369   3
   0   2  30 3457.40 352.767   6
   0  -2  30 4009.46 360.305   6
   0  -2 -30 3673.86 372.226   4
   0  -2 -32 9227.04 923.178   4
   0   2  32 11500.8 912.256   5
   0   2  32 9663.25 907.982   6
   0  -3   1-13.8157 12.6739   4
   0  -3  -1-16.1258 20.9204   4
   0  -3  -1 42.0809 54.5923   2
   0  -3   1-51.7744 82.2635   2
   0  -3   1 12.1983 19.3818   5
   0  -3  -1 13.3516 21.2143   5
   0  -3  -1-13.6901 21.7520   6
   0  -3   1 14.0866 18.2749   6
   0  -3   3 8292.65 802.223   6
   0  -3  -3 7559.51 797.781   5
   0  -3   3 8457.72 788.029   5
   0  -3  -3 9233.19 837.846   4
   0   3  -3 9004.43 799.071   4
   0  -3   3 10907.2 1031.38   2
   0   3  -3 8375.22 767.361   1
   0  -3   3 7857.06 754.438   1
   0   3  -3 9101.96 772.040   1
   0  -3   3 9917.11 790.335   1
   0  -3   5 1759.75 200.079   1
   0  -3  -5 2032.70 199.557   1
   0   3  -5 1766.30 216.668   1
   0   3   5 2636.75 212.069   1
   0  -3  -5 2220.69 221.755   1
   0   3  -5 2163.27 240.067   1
   0  -3   5 2285.93 271.209   1
   0   3   5 1779.82 191.096   1
   0  -3   5 2121.50 238.849   6
   0   3   5 2066.62 230.660   6
   0  -3   5 1780.38 216.656   5
   0  -3  -5 2218.76 281.309   4
   0   3  -5 2170.79 224.355   4
   0  -3  -5 1901.44 236.234   3
   0   3  -5 1858.30 199.595   4
   0   3   7 358.396 71.6647   1
   0  -3  -7 291.331 55.1548   1
   0   3  -7 93.0489 53.2952   1
   0  -3   7 382.879 61.3078   1
   0  -3   7 195.931 88.0967   1
   0  -3  -7 353.242 79.7908   1
   0   3   7 256.946 47.9008   1
   0  -3   7 395.922 77.0541   6
   0   3   7 264.703 59.3156   6
   0  -3   7 212.500 50.7630   5
   0   3   7 205.276 39.7656   2
   0  -3  -7 185.115 83.5609   4
   0   3  -7 303.651 53.9120   4
   0   3  -7 190.373 38.0958   4
   0   3  -7 243.346 58.7099   3
   0  -3  -7 249.063 64.1983   3
   0  -3   9 22.3405 20.6228   1
   0   3   9 16.0617 25.6237   1
   0   3  -9-20.0561 26.1208   1
   0  -3  -9 19.2022 25.0175   1
   0   3  -9 23.3612 30.3943   1
   0   3   9 23.8453 19.0830   1
   0  -3   9 31.8217 50.6135   1
   0  -3   9 14.6779 23.4348   6
   0  -3   9 28.7961 17.7604   5
   0   3   9 37.5503 24.4659   6
   0   3   9 27.4226 13.4567   2
   0   3   9 20.6078 10.7098   2
   0   3  -9 17.2504 14.1445   4
   0   3   9 22.2625 17.8354   5
   0   3  -9 37.6221 13.8684   4
   0   3  -9 13.0607 26.8893   3
   0  -3  -9 57.8703 32.5903   3
   0   3 -11 153.596 56.5347   1
   0  -3  11 122.662 44.6474   1
   0  -3 -11 114.413 48.3970   1
   0   3  11 102.397 47.9586   1
   0   3  11 110.119 35.2334   6
   0  -3  11 67.1471 28.1257   5
   0   3  11 129.660 42.0041   5
   0  -3 -11 83.8337 63.5374   4
   0   3 -11 162.455 54.6015   3
   0  -3 -11 30.8830 29.9461   3
   0   3 -11 120.732 23.6862   4
   0   3 -11 84.3732 63.9368   1
   0   3  11 152.387 49.3877   1
   0  -3  11 129.037 78.8943   1
   0  -3 -11 58.6672 41.2705   1
   0   3  13 4318.67 375.689   6
   0  -3  13 3846.61 408.799   6
   0   3  13 4279.41 392.208   5
   0  -3  13 3713.97 378.688   5
   0   3  13 2193.26 382.337   1
   0  -3 -13 2799.80 429.157   4
   0  -3 -13 3787.13 412.177   3
   0   3 -13 4804.62 450.963   3
   0  -3  13 4910.35 497.904   1
   0  -3 -13 3475.02 409.762   1
   0   3 -13 2267.09 420.724   1
   0   3 -13 5178.69 437.257   1
   0  -3 -13 5070.12 440.214   1
   0   3  13 4879.84 426.617   1
   0  -3  13 3117.04 384.015   1
   0   3  15 15.7724 32.4850   1
   0  -3  15 46.8176 26.4622   1
   0  -3 -15 20.6852 26.9943   1
   0  -3  15 67.3913 40.9952   6
   0   3  15 26.9226 18.6393   6
   0  -3  15 10.4960 19.4778   5
   0   3 -15-29.2985 38.1219   1
   0   3  15-17.2099 22.5176   1
   0  -3  15 29.2058 46.4968   1
   0  -3 -15 33.7067 26.9374   1
   0   3  15 60.9131 31.7446   5
   0  -3 -15 47.7650 43.9145   4
   0   3 -15 56.9320 21.0943   4
   0  -3  15 17.7700 12.5446   4
   0   3 -15 78.0669 53.4582   3
   0  -3 -15 40.5553 37.3180   3
   0  -3  17 193.792 77.8367   1
   0   3  17 207.590 60.7218   1
   0   3 -17 83.1775 59.0619   1
   0  -3 -17 181.190 54.2200   1
   0  -3  17 147.719 42.1309   5
   0  -3  17 220.396 64.2168   6
   0   3  17 160.145 50.0197   5
   0  -3 -17 107.436 57.9832   4
   0   3  17 208.967 57.0401   1
   0  -3 -17 170.419 69.5438   1
   0   3 -17 214.449 57.8780   1
   0   3 -17 177.001 64.8727   2
   0  -3  17 206.528 50.4056   1
   0  -3 -17 231.712 81.1126   3
   0   3 -17 292.464 94.2942   3
   0  -3  19 25.5123 23.7806   1
   0   3  19 25.0206 26.0060   6
   0  -3  19 48.8548 33.6696   6
   0   3  19 13.3783 21.6711   5
   0  -3  19 124.701 43.0094   5
   0   3 -19 32.3692 29.9918   2
   0   3 -19 93.7950 57.5164   3
   0  -3 -19 127.116 61.8478   3
   0  -3  21 44.7329 30.9000   6
   0  -3  21 65.9217 32.2994   5
   0  -3 -21 82.9332 37.5286   4
   0   3  21 37.3743 28.3363   5
   0   3 -21 72.4973 35.4643   2
   0  -3 -21-25.6932 23.9754   3
   0   3 -21 28.7142 26.7047   3
   0  -3  23 494.734 90.7286   5
   0   3 -23 559.170 95.0575   2
   0  -3 -23 580.373 101.056   4
   0  -3  23 485.368 89.4446   6
   0   3  23 540.209 89.9891   6
   0   3 -23 418.872 113.101   3
   0  -3 -23 605.064 131.696   3
   0   3 -25 36.3446 25.4311   2
   0  -3  25 112.735 37.6769   6
   0   3  25 85.4978 30.6677   6
   0   3 -25-20.8598 5.40301   3
   0  -3 -25 63.4066 33.3441   4
   0   3  25 37.4437 21.7170   5
   0   3 -27 136.265 41.3276   2
   0   3  27 104.193 32.4555   6
   0  -3 -27 91.1337 48.1336   3
   0   3 -27 69.8721 40.2613   3
   0   3  27 114.052 32.0899   5
   0  -3 -27 89.5735 33.6943   4
   0   3  29 20.1577 13.8474   5
   0  -3 -29 20.1044 18.4910   4
   0  -3 -29 15.0375 19.5542   3
   0   3 -29 14.6237 13.4813   3
   0   3  29 13.4786 13.8883   6
   0  -3  29 8.05441 10.5342   6
   0   3  31-5.83201 9.28000   6
   0  -4   0 331644. 25967.2   4
   0  -4   0 279224. 25940.3   5
   0  -4   2 2760.43 357.238   6
   0  -4   2 3788.98 360.632   5
   0  -4  -2 3314.17 376.038   4
   0  -4  -2 3882.00 369.421   3
   0   4  -2 3828.88 357.777   3
   0   4  -4 17426.7 1445.81   1
   0  -4   4 16520.7 1434.93   1
   0   4   4 12353.0 1466.32   6
   0  -4   4 18437.3 1498.19   6
   0  -4   4 16867.1 1472.11   5
   0  -4   4 18709.2 1444.01   1
   0  -4  -4 16237.5 1507.93   4
   0   4  -4 14281.2 1451.12   4
   0  -4  -4 17511.1 1493.10   3
   0   4  -4 15194.1 1466.29   3
   0   4  -6 1108.90 121.585   1
   0  -4   6 1152.99 109.593   1
   0  -4  -6 1019.63 102.914   1
   0  -4  -6 848.175 99.4201   1
   0   4  -6 993.169 120.360   1
   0  -4   6 1056.20 127.350   1
   0   4   6 1135.00 141.034   6
   0  -4   6 940.931 136.219   6
   0  -4   6 1021.21 124.551   5
   0   4   6 856.855 96.2600   1
   0  -4  -6 1051.84 167.831   4
   0  -4  -6 1161.62 147.612   3
   0   4  -6 961.047 111.163   4
   0   4  -6 788.762 118.681   3
   0   4   8 740.904 86.6421   1
   0   4  -8 726.666 103.461   1
   0  -4   8 836.142 89.9463   1
   0  -4  -8 661.901 88.5093   1
   0  -4  -8 603.624 81.8965   1
   0   4   8 720.512 77.4319   1
   0  -4   8 713.993 114.361   6
   0   4   8 677.025 100.901   6
   0  -4   8 535.325 88.5738   5
   0   4   8 603.839 90.9403   2
   0   4  -8 696.688 80.1298   4
   0  -4  -8 640.134 139.254   4
   0   4  -8 615.328 95.2109   3
   0  -4  -8 385.688 95.9465   3
   0  -4 -10 127916. 11473.4   1
   0   4  10 148022. 11485.1   1
   0   4 -10 93096.8 11483.5   1
   0  -4 -10 128613. 11482.9   1
   0  -4  10 133509. 11471.2   1
   0  -4  10 97972.4 11511.9   1
   0   4 -10 139825. 11517.8   1
   0   4  10 140661. 11459.7   1
   0   4  10 124252. 11472.9   6
   0  -4  10 144104. 11500.8   6
   0   4  10 155479. 11488.4   5
   0  -4  10 136085. 11478.7   5
   0  -4 -10 153816. 11569.7   4
   0   4 -10 120157. 11470.1   4
   0  -4 -10 139522. 11500.3   3
   0   4 -10 140693. 11492.4   3
   0   4  10 136078. 11447.9   2
   0  -4 -12 15856.5 1523.90   1
   0   4  12 15915.2 1521.11   1
   0  -4 -12 21392.5 1532.70   1
   0  -4  12 26275.6 1529.02   1
   0   4 -12 18894.1 1586.27   1
   0   4 -12 18788.3 1545.51   1
   0   4  12 22666.6 1513.78   1
   0  -4  12 25309.1 1557.04   6
   0   4  12 18721.0 1505.40   6
   0  -4  12 23072.9 1523.07   5
   0   4  12 26392.8 1534.25   5
   0   4  12 14374.9 1470.83   2
   0   4 -12 20390.1 1478.02   4
   0  -4 -12 21870.8 1619.22   4
   0   4 -12 13515.5 1488.52   4
   0   4 -12 25247.8 1566.43   3
   0  -4 -12 18805.5 1535.60   3
   0   4  12 13432.0 1468.25   2
   0   4  14 18448.2 1240.05   6
   0  -4  14 20215.9 1285.72   6
   0  -4  14 18482.8 1253.71   5
   0   4  14 23316.7 1273.95   5
   0  -4 -14 13491.1 1322.43   4
   0   4 -14 9141.58 1199.76   4
   0  -4 -14 16530.8 1272.53   3
   0   4 -14 26301.7 1361.50   3
   0   4 -14 13690.6 1317.20   1
   0   4  14 14820.6 1265.93   1
   0  -4  14 24505.5 1396.65   1
   0   4  16 339.973 58.8322   6
   0  -4 -16 441.953 100.212   4
   0  -4  16 273.005 61.1324   5
   0   4  16 398.914 82.0598   1
   0   4 -16 468.785 94.6637   2
   0  -4 -16 380.536 82.5184   1
   0  -4 -16 482.887 88.1145   3
   0  -4 -18-18.5671 17.2049   4
   0  -4  18 10.3736 21.4172   5
   0   4 -18-15.7368 25.1218   2
   0   4  18 32.4366 21.1802   6
   0  -4  18 14.6335 13.6422   6
   0  -4  20 23736.1 1883.05   5
   0   4  20 15048.3 1863.21   5
   0   4 -20 23914.5 1901.94   2
   0  -4 -20 22844.1 1911.10   4
   0   4 -20 18136.2 1942.74   3
   0  -4 -20 21366.1 1912.11   3
   0  -4  20 21640.2 1894.75   6
   0   4  20 24812.8 1879.25   6
   0   4  22 13748.0 1415.97   5
   0   4 -22 21011.3 1453.72   2
   0   4 -22 12003.1 1473.48   3
   0  -4 -22 18297.7 1479.33   3
   0   4  22 14054.0 1422.62   6
   0  -4  22 18484.4 1446.36   6
   0   4  24 7892.97 611.538   5
   0  -4 -24 7003.49 625.220   4
   0   4 -24 7573.38 624.249   2
   0  -4 -24 5262.82 630.367   3
   0   4 -24 6839.73 673.690   3
   0   4  24 4661.53 599.017   6
   0  -4  24 6063.98 613.602   6
   0   4 -26 142.510 48.2248   2
   0  -4 -26 281.421 56.2559   4
   0   4 -26 331.350 82.4512   3
   0  -4 -26 200.841 64.6208   3
   0  -4  26 272.370 56.3447   6
   0   4  26 178.133 45.1561   6
   0   4  28 578.381 77.4299   5
   0   4 -28 544.687 88.7948   2
   0  -4  28 508.097 79.3034   6
   0   4  28 522.445 76.7614   6
   0  -4 -28 619.525 88.5779   4
   0  -4 -28 528.554 99.5180   3
   0   4 -28 586.603 106.985   3
   0  -5  -1 82.2257 38.2588   4
   0  -5  -1 125.317 38.2255   5
   0  -5   1 53.0570 26.5451   5
   0  -5   1 59.6844 31.6323   6
   0   5  -1 60.1917 28.3471   3
   0  -5   3 1857.03 214.268   6
   0  -5   3 1744.10 201.116   5
   0   5  -3 1863.06 197.035   4
   0  -5  -3 2031.44 220.955   3
   0   5  -3 1716.65 200.137   3
   0  -5  -3 2051.30 230.005   4
   0   5  -5 1253.74 128.333   1
   0   5  -5 1401.35 126.444   1
   0  -5   5 1406.76 127.193   1
   0  -5   5 1259.76 126.024   1
   0  -5   5 1649.21 179.226   6
   0   5   5 1301.84 165.063   6
   0   5   5 1986.59 203.716   2
   0  -5  -5 1268.32 177.822   4
   0   5  -5 1398.78 150.354   4
   0  -5  -5 1914.34 187.335   3
   0   5  -5 1269.53 154.491   3
   0  -5   7 874.119 103.008   1
   0  -5   7 1093.18 139.721   6
   0   5   7 886.637 127.405   6
   0  -5   7 974.971 120.803   5
   0   5   7 987.095 130.203   2
   0   5  -7 958.804 121.897   3
   0   5  -7 983.466 100.879   1
   0   5  -7 952.400 111.004   1
   0  -5   7 1050.46 102.036   1
   0   5   9 555.745 63.8363   1
   0   5   9 783.830 96.9365   6
   0  -5   9 650.335 101.913   6
   0   5   9 664.214 89.6877   5
   0  -5   9 576.462 84.6548   5
   0   5   9 651.902 88.0011   2
   0  -5  -9 607.047 117.399   4
   0   5  -9 743.075 77.1879   4
   0  -5  -9 651.781 100.191   3
   0   5  -9 515.571 84.8904   3
   0   5   9 734.614 71.3288   1
   0   5  -9 492.470 82.8263   1
   0  -5  -9 595.691 68.4127   1
   0  -5  -9 535.872 66.3417   1
   0   5  11 993.722 94.7141   1
   0  -5  11 715.088 104.784   1
   0   5 -11 457.579 88.2044   1
   0   5  11 681.169 91.2339   6
   0  -5  11 902.534 112.963   6
   0  -5  11 680.992 89.7617   5
   0   5  11 746.336 95.7768   5
   0   5  11 527.660 80.4331   2
   0  -5 -11 580.257 113.952   4
   0   5 -11 621.534 69.1794   4
   0  -5 -11 594.782 98.8913   3
   0   5 -11 430.996 87.6715   3
   0  -5  13 499.449 84.2827   6
   0   5  13 339.748 64.7299   6
   0   5  13 664.981 86.0956   5
   0  -5  13 455.600 92.3584   1
   0  -5 -13 521.747 105.354   4
   0  -5 -13 490.583 71.5565   1
   0   5 -13 520.186 91.8745   3
   0  -5 -13 389.497 80.7124   3
   0  -5  15 196.246 43.3172   5
   0   5  15 219.405 39.9539   6
   0  -5  15 166.851 46.8609   6
   0  -5 -15 167.757 59.1576   4
   0   5  15 182.920 47.5689   5
   0   5 -15 287.499 74.6891   2
   0  -5 -15 120.031 44.5070   3
   0   5 -15 239.861 70.8339   3
   0  -5  17 8.95448 16.6757   5
   0   5  17 17.9320 16.6965   5
   0  -5  17 48.2059 29.3891   6
   0   5  17 42.1364 19.3411   6
   0   5 -17 29.9337 33.7523   2
   0   5 -17 18.8843 24.6653   3
   0  -5 -17 62.5785 32.5994   3
   0  -5 -19 724.321 124.553   4
   0  -5  19 723.977 111.581   6
   0  -5 -19 830.276 118.801   3
   0   5 -19 828.790 142.594   3
   0   5 -21 270.026 57.9776   2
   0   5  21 167.179 42.2457   6
   0  -5 -21 197.737 58.4747   3
   0   5 -21 164.191 62.7181   3
   0   5  21 142.722 41.8731   5
   0  -5 -21 171.979 53.6716   4
   0   5 -23 10.7502 13.9940   2
   0  -5  23 11.8210 24.2751   6
   0   5  23 9.16658 11.9477   6
   0   5 -23 22.8139 20.9599   3
   0   5  23 17.5922 16.1792   5
   0  -5 -23 11.5370 15.0115   4
   0   5 -25 10.0605 13.0653   2
   0   5  25-9.20717 14.6413   6
   0  -5  25-10.7118 9.84449   6
   0  -5 -25-14.6099 18.9631   3
   0   5 -25-19.6779 18.0613   3
   0   5  25-7.67266 7.06373   5
   0   5 -27 28.2775 21.2172   2
   0  -5 -27-13.8758 18.0451   3
   0   6   0 54444.7 5530.70   3
   0  -6   0 67936.4 5545.25   5
   0   6   2 820.898 141.327   2
   0  -6   2 388.905 78.5770   5
   0  -6   2 685.216 95.6603   6
   0   6  -2 602.989 79.6860   4
   0   6  -2 490.820 81.1452   3
   0   6   4 2919.88 290.439   6
   0  -6   4 2731.45 288.513   6
   0  -6   4 2588.75 277.534   5
   0   6   4 3172.91 325.169   2
   0  -6  -4 2678.43 299.245   4
   0   6  -4 2662.13 271.172   4
   0   6  -4 2851.83 277.755   3
   0  -6   6 44.9486 29.2280   6
   0  -6   6 127.444 35.5616   5
   0   6   6 101.344 35.1286   6
   0  -6  -6 53.8836 32.0419   4
   0  -6  -6 164.100 44.2757   3
   0   6  -6 156.419 33.6403   4
   0   6  -6 176.505 38.9715   3
   0   6  -8 185.808 26.2673   1
   0  -6   8 146.037 44.5487   6
   0   6   8 181.377 44.0803   6
   0  -6   8 128.343 33.9693   5
   0   6   8 161.894 41.2994   2
   0  -6  -8 113.584 45.2246   4
   0   6   8 155.770 37.1902   5
   0  -6  -8 125.219 41.3033   3
   0   6  -8 143.671 30.6880   4
   0   6  -8 94.1074 71.7476   2
   0   6  10 40670.2 3338.28   6
   0  -6  10 36326.3 3331.08   5
   0   6  10 39253.9 3332.45   5
   0  -6 -10 39310.2 3375.99   4
   0  -6 -10 38283.8 3350.08   3
   0   6 -10 34856.2 3317.63   1
   0  -6  12 6375.02 595.757   5
   0  -6 -12 6370.01 635.387   4
   0  -6 -12 6610.83 613.454   3
   0  -6  12 6758.10 613.337   6
   0   6  12 5589.61 589.444   6
   0  -6 -14 6198.26 651.860   4
   0  -6  14 7345.69 634.324   6
   0  -6 -14 6259.19 629.114   3
   0   6  14 7378.92 625.552   5
   0  -6  14 6300.66 616.267   5
   0  -6 -16 89.9805 41.6122   4
   0   6  16 208.300 43.2473   5
   0   6  16 149.235 33.0392   6
   0  -6  16 144.384 40.6150   6
   0   6 -16 245.659 62.5118   3
   0   6 -16 242.055 57.3447   2
   0   6 -18 12.1723 19.3415   2
   0   6  18-5.42402 7.03947   6
   0  -6  18 10.6234 13.7833   6
   0   6  18-8.22269 16.8679   5
   0  -6 -18-13.9177 12.7688   4
   0  -6 -18-10.8483 19.9041   3
   0   6 -18 16.8255 21.8290   3
   0   6  20 8224.86 831.772   5
   0   6 -20 10406.0 853.004   2
   0  -6 -20 9524.26 851.437   3
   0   6 -20 8982.05 883.705   3
   0  -6  20 10318.5 852.259   6
   0   6  20 8812.74 823.435   6
   0  -6 -22 7692.48 635.078   4
   0  -6 -22 8826.77 649.396   3
   0   6 -22 9471.92 637.705   2
   0  -6  22 8090.99 635.937   6
   0   7  -1 31.1727 19.2554   4
   0   7   1 78.4258 47.7226   2
   0   7  -1-26.1312 34.0919   2
   0   7  -1 54.5918 24.0004   3
   0  -7   3 886.794 120.227   5
   0   7   3 962.810 125.912   6
   0  -7   3 938.165 127.681   6
   0   7   3 1242.51 154.828   2
   0   7  -3 1112.11 121.761   4
   0   7  -3 1010.51 120.787   3
   0  -7   5 807.902 106.517   6
   0   7   5 781.943 101.144   6
   0   7   5 694.697 106.228   2
   0   7  -5 794.095 179.271   2
   0   7  -5 673.464 92.1955   3
   0  -7   7 90.1879 31.9302   6
   0  -7   7 90.6332 29.8295   5
   0   7   7 114.214 33.6049   6
   0   7   7 101.420 34.8607   2
   0   7   7 145.045 30.9861   5
   0  -7  -7 46.1716 29.5780   4
   0   7  -7 100.828 28.8447   3
   0   7  -7 158.759 77.6453   2
   0  -7   9 137.505 33.6370   5
   0  -7   9 76.6530 31.8196   6
   0   7   9 123.006 29.6847   5
   0  -7  -9 94.8295 37.2297   4
   0  -7  -9 91.4836 34.8673   3
   0   7  -9 99.8401 28.8083   3
   0   7  11 275.293 49.6985   6
   0  -7  11 243.783 52.2356   6
   0   7  11 309.726 48.5704   5
   0  -7 -11 159.914 52.4195   4
   0  -7 -11 307.843 60.1697   3
   0   7 -11 287.568 54.1373   3
   0   7  13 906.304 100.972   5
   0   7 -13 1113.70 148.035   2
   0  -7 -13 853.468 123.946   4
   0   7 -13 930.421 115.943   3
   0  -7 -13 702.605 104.723   3
   0  -7  13 726.274 104.640   6
   0   7  13 707.956 94.1392   6
   0   7 -15 53.6217 30.9818   2
   0  -7  15 62.5095 24.2769   6
   0   7  15 70.4263 22.2951   6
   0  -7 -15 66.6870 31.1291   3
   0   7 -15 108.714 39.0636   3
   0   7  15 113.033 28.2237   5
   0   7 -17 110.383 44.1926   3
   0  -7 -17 36.8743 32.3658   4
   0   7 -17 66.5826 31.0342   2
   0   7 -19 217.701 64.9444   3
   0   8   0 24928.3 2095.23   6
   0   8   0 25443.5 2087.83   4
   0   8   0 21823.4 2076.73   3
   0   8   2 566.034 78.1250   6
   0   8  -2 720.674 127.562   2
   0   8   2 587.049 93.5983   2
   0   8   2 502.747 73.1701   4
   0   8  -2 416.364 64.9279   3
   0   8   2 438.643 68.4352   3
   0   8   4 2159.79 213.810   5
   0   8  -4 2809.05 310.567   2
   0   8   4 2131.54 236.319   2
   0   8   4 2261.41 225.424   6
   0   8  -4 2045.43 215.050   3
   0   8   6 374.701 66.2081   6
   0   8   6 556.006 67.1251   5
   0   8  -6 360.109 110.654   2
   0  -8   6 536.993 76.8413   6
   0   8  -6 389.098 63.4677   3
   0   8   8 14.5222 14.9257   6
   0   8  -8 47.8184 43.8766   2
   0   8   8 5.35336 8.56068   5
   0  -8   8 25.7226 15.7607   6
   0   8  -8 6.87529 8.97173   3
   0   8  10 15257.4 1399.40   5
   0   8 -10 15898.6 1411.49   3
   0   8  10 15207.7 1404.93   6
   0  -8  10 16111.0 1414.40   6
   0   8  12 2957.61 289.897   5
   0   8 -12 3235.58 308.683   3
   0  -8  12 3156.77 303.149   6
   0  -8 -14 2854.29 332.941   4
   0   8 -14 4021.62 348.407   3
   0   8 -16 181.071 51.9202   3
   0   9  -1 24.9841 19.9620   2
   0   9  -1 25.9745 16.0267   6
   0   9   1 23.5100 17.7372   6
   0   9  -3 468.995 87.9984   2
   0   9   3 325.025 49.6418   5
   0   9   3 308.474 54.7818   6
   0   9   5 423.558 57.6986   5
   1   0   0-8.94738 11.6122   3
  -1   0   0-8.56080 15.7098   3
  -1   0   0-7.28308 9.45411   6
  -1   0   0 19.8788 18.2386   5
   1   0   0 9.34248 8.57646   5
   1   0   0 7.10170 11.2885   6
  -1   0   0 11.3065 23.1948   2
   1   0   0 11.9471 21.9216   2
   1   0   0 9.20137 16.8848   4
  -1   0   0 9.95899 12.9241   4
  -1   0   0 13.3977 12.2946   1
   1   0   0-13.2999 17.2573   1
   1   0   0 13.7415 12.6099   1
  -1   0   0-14.1574 18.3696   1
   1   0  -2-13.2918 12.1933   1
  -1   0  -2-14.0406 18.2152   1
   1   0   2 13.6349 25.0158   1
   1   0   2-12.8564 0.05597   1
   1   0  -2-17.1015 15.6880   1
  -1   0  -2-12.5802 16.3206   1
  -1   0   2-16.4632 21.3580   1
   1   0  -2-5.26855 9.66629   6
  -1   0   2-6.10949 7.92616   6
   1   0   2 7.28522 11.5755   6
   1   0   2-7.29051 11.5839   5
  -1   0  -2 7.52466 11.9560   5
  -1   0  -2 7.26152 11.5379   6
   1   0   2 9.66913 19.8338   2
  -1   0   2 12.8456 20.4103   2
   1   0  -2-14.4702 22.9916   2
  -1   0  -2 10.3102 16.3818   2
  -1   0   2 12.3932 22.7376   5
   1   0  -2 10.1427 9.30447   5
  -1   0   2 9.33121 12.1057   4
  -1   0  -2 9.71871 15.4420   4
   1   0  -2-8.37409 13.3056   4
   1   0   2 9.09404 8.34254   4
  -1   0   2-14.3041 13.1219   3
   1   0  -2-14.8246 27.1986   3
  -1   0  -2-8.03884 10.4291   3
   1   0  -4 14.2671 13.0899   1
  -1   0  -4-16.1430 20.9440   1
   1   0   4-14.9706 19.4231   1
  -1   0   4-15.4148 14.1426   1
  -1   0  -4 16.2825 25.8721   1
   1   0   4-15.8426 20.5542   1
   1   0  -4-19.4038 17.8015   1
  -1   0   4-20.1562 18.4916   1
  -1   0   4-8.05007 10.4461   6
  -1   0  -4-9.75874 8.95515   6
   1   0  -4 6.61657 8.58697   6
  -1   0  -4-7.51653 13.7925   5
   1   0   4-7.34241 11.6686   5
  -1   0   4-13.3883 24.5645   2
  -1   0  -4-9.26619 17.0022   2
   1   0   4 19.8025 15.7337   2
   1   0  -4-17.0332 31.2514   2
  -1   0   4-14.5984 18.9403   5
  -1   0   4-11.6245 18.4714   4
   1   0  -4-11.4198 14.8169   5
   1   0   4 9.63106 15.3044   4
   1   0   4 16.2537 14.9120   3
  -1   0  -4 9.30462 17.0727   3
  -1   0   4 20.1095 26.0894   3
   1   0  -6-13.8571 12.7136   1
  -1   0  -6-18.7429 0.21868   1
   1   0   6-18.2377 33.4612   1
   1   0  -6 21.3563 27.7068   1
  -1   0  -6 21.2679 33.7930   1
  -1   0   6-20.8602 19.1373   1
   1   0  -6-10.0219 13.0034   6
  -1   0   6 10.5851 9.71266   6
   1   0   6 8.25818 13.1231   5
  -1   0  -6-9.38517 19.2525   2
   1   0   6 10.5755 13.7216   2
   1   0   6 7.46648 13.7004   5
  -1   0   6-17.5499 22.7689   5
  -1   0   6 11.6881 15.1648   4
   1   0  -6 14.3860 29.5099   5
   1   0  -6-13.2285 12.1370   4
   1   0   6-10.8135 17.1828   4
  -1   0  -6-12.9395 11.8720   4
   1   0  -6-31.2148 28.6355   3
   1   0   6-9.47779 15.0607   3
  -1   0   6-27.0180 35.0516   3
  -1   0  -6 17.7274 22.9991   3
  -1   0   8-17.1374 22.2327   1
   1   0  -8 16.1063 25.5911   1
   1   0   8 18.1004 16.6043   1
   1   0  -8 24.8330 22.7804   1
  -1   0  -8 25.7505 33.4066   1
  -1   0   8 23.6065 30.6252   1
   1   0   8-21.0767 38.6692   6
   1   0   8 10.4162 16.5502   5
   1   0  -8 20.0337 25.9901   2
  -1   0   8-12.2518 19.4667   2
   1   0   8-10.7405 22.0314   2
  -1   0  -8-9.63433 15.3079   2
   1   0   8-9.22926 14.6643   5
   1   0  -8-15.5090 20.1201   4
  -1   0   8 35.2373 26.3930   4
  -1   0   8-19.2312 0.03765   5
  -1   0  -8-15.4325 20.0209   4
   1   0  -8 39.4375 36.1777   3
  -1   0  -8-30.9115 28.3565   3
  -1   0 -10 25.0182 22.9670   1
   1   0  10-19.9188 18.2934   1
   1   0 -10-18.4257 29.2894   1
  -1   0  10 19.0266 17.4758   1
   1   0  10-23.8523 21.8982   6
  -1   0  10-14.7188 27.0186   6
  -1   0 -10 9.82473 18.0466   2
   1   0  10-10.6788 21.9223   2
   1   0 -10-20.3099 26.3630   2
  -1   0 -10-29.2930 38.0125   1
   1   0 -10-28.0033 25.7035   1
  -1   0  10-25.3815 32.9396   1
   1   0  10-26.1589 33.9478   1
   1   0 -10 18.2575 23.7019   4
  -1   0  10-19.0481 24.7270   5
   1   0  10-11.9744 19.0462   5
  -1   0 -10-18.0292 16.5622   4
  -1   0 -10-41.2484 53.5196   3
   1   0 -10-43.1796 56.0246   3
   1   0 -12-21.1595 27.4581   1
  -1   0 -12 27.5018 35.6843   1
  -1   0  12-20.4966 26.5983   1
   1   0  12-21.7808 28.2639   1
   1   0  12 21.3413 27.6939   6
  -1   0  12 14.8322 19.2526   6
   1   0  12-11.4064 20.9369   2
   1   0 -12-19.2682 35.3568   2
   1   0 -12 29.4913 38.2649   1
  -1   0  12-27.6629 0.63686   1
  -1   0 -12-31.5659 0.63686   1
  -1   0  12-17.5718 16.1319   5
   1   0 -12-19.7614 18.1392   4
   1   0  12 13.6863 21.7553   5
  -1   0 -12-19.9661 18.3268   4
  -1   0 -12-43.5362 0.63686   3
   1   0 -12-41.9841 38.5191   3
   1   0  14 22.4287 20.5763   1
  -1   0 -14-27.2738 25.0206   1
  -1   0  14 14.0877 18.2779   6
   1   0  14-17.6022 32.2955   6
   1   0 -14 17.4805 16.0375   2
   1   0  14-12.1192 15.7244   2
  -1   0 -14-31.4944 28.8922   1
   1   0 -14 28.9349 45.9748   1
  -1   0  14-27.9811 0.24538   1
   1   0  14 27.8251 25.5263   1
   1   0  14-12.6147 16.3671   5
  -1   0  14-15.6431 20.2955   5
   1   0 -14-19.7333 18.1039   4
  -1   0 -14 20.1687 26.1664   4
  -1   0 -14-38.9052 50.4731   3
   1   0 -14 37.9525 34.8164   3
  -1   0 -16-28.8524 37.4337   1
   1   0 -16 27.0222 24.7931   1
   1   0  16 11.1936 20.5421   2
   1   0 -16-15.4908 20.1020   2
  -1   0  16-13.0074 23.8690   6
   1   0  16-14.3480 18.6198   6
   1   0  16-11.1695 20.4979   5
  -1   0  16 13.7500 17.8443   5
  -1   0 -16 18.2587 29.0147   4
  -1   0 -16-25.7155 0.46696   1
   1   0 -16-22.0114 28.5596   1
   1   0  16-20.3838 26.4484   1
  -1   0  16-19.8578 25.7661   1
  -1   0 -16 33.3556 30.6021   3
  -1   0 -18-25.7440 33.3988   1
  -1   0  18-23.8757 0.18857   1
   1   0 -18 24.5401 38.9919   1
   1   0  18-24.3461 0.18857   1
   1   0 -18 13.6708 25.0823   2
  -1   0  18 11.9464 15.4994   6
   1   0  18-12.4516 11.4239   6
   1   0  18-10.0305 22.5396   5
  -1   0  18 12.1724 11.1678   5
  -1   0 -18-16.6129 0.18857   4
   1   0 -18 17.2071 15.7859   4
  -1   0  18 18.4240 16.9022   1
  -1   0 -18-23.5292 30.5255   1
   1   0  18-18.0117 23.3677   1
   1   0 -18 19.2909 25.0272   1
  -1   0 -18-28.9527 37.5614   3
  -1   0  20-21.2038 0.49527   1
   1   0  20-21.7280 28.1926   1
  -1   0 -20 22.7350 29.4987   1
   1   0 -20 21.9980 20.1858   1
   1   0 -20-12.1710 22.3355   2
  -1   0  20-10.8554 17.2551   6
   1   0  20-10.8091 9.92802   6
  -1   0 -20 15.5473 20.1759   4
   1   0  20-8.60089 13.6748   5
  -1   0  20-11.0575 14.3537   5
   1   0 -20 15.4310 14.1642   4
   1   0  20-15.0812 19.5713   1
  -1   0  20 16.7833 15.4040   1
  -1   0 -20-24.7503 0.49527   3
  -1   0 -22 19.9716 25.9103   1
   1   0  22-19.1602 0.19774   1
  -1   0  22-18.7208 17.1746   1
   1   0 -22-19.8166 25.7093   1
   1   0 -22-11.0563 17.5683   2
  -1   0 -22 8.20945 22.5935   2
  -1   0  22 9.94208 15.7981   6
  -1   0 -22 13.9088 18.0453   4
   1   0  22-7.73762 10.0401   5
   1   0 -22-13.9164 12.7676   4
  -1   0 -22-18.4966 23.9968   1
   1   0  22-13.4850 12.3719   1
   1   0 -22 16.1056 20.8950   1
  -1   0  22 15.6469 20.3000   1
   1   0 -22-21.0921 0.19774   3
   1   0  24-8.46536 15.5390   6
  -1   0  24-9.13207 11.8574   6
  -1   0  24-9.08266 8.34634   5
   1   0 -24 12.3031 22.5776   4
  -1   0 -24 12.5735 11.5447   4
   1   0  24-7.10697 14.5864   5
   1   0 -24-9.71162 15.4384   2
  -1   0  24-16.5667 0.49044   1
  -1   0 -24 18.2572 16.7553   1
   1   0  24-16.8072 15.4258   1
   1   0 -24 17.7612 16.3005   1
  -1   0 -24-18.6562 0.49044   3
   1   0 -24-18.2459 16.7449   3
  -1   0 -26 12.0911 15.6865   4
   1   0 -26 22.4573 23.0329   4
   1   0 -26-15.8549 14.5448   3
  -1   0 -26-16.5353 15.1690   3
   1   0  26 7.70180 12.2378   6
  -1   0  26-8.36599 10.8540   6
   1   0  28-6.39792 11.7382   5
  -1   0 -28-11.1776 14.5009   4
  -1   0  28 15.4010 9.99002   5
  -1   0 -28 14.5722 23.1535   3
   1   0 -28 13.8528 17.9715   3
   1   0  28-7.04487 9.13947   6
  -1   0  28-7.74974 12.3135   6
  -1   0  30 7.01514 12.8716   5
   1   0  30 6.24769 9.92823   5
  -1   0 -30-12.8936 11.8290   3
   1   0 -30-12.0929 15.6892   3
   1   0  30-6.41263 8.32086   6
  -1   0  30-7.18874 13.1901   6
  -1   0  32-6.51941 8.47677   5
  -1   0  32-6.64825 10.5785   6
  -1  -1 -31 1676.00 182.927   4
  -1   1  31 1802.96 165.747   5
  -1  -1 -31 1251.15 181.134   3
   1  -1  31 1561.40 161.093   6
  -1   1  31 1285.10 157.605   6
  -1  -1 -29 4975.16 440.092   4
  -1  -1 -29 3783.73 439.701   3
  -1   1  29 4528.70 413.936   5
  -1   1  29 4326.26 412.759   6
   1  -1  29 4347.65 412.180   6
   1  -1  27 19633.8 1581.90   5
  -1   1  27 15402.0 1568.91   5
  -1  -1 -27 21786.5 1609.51   4
  -1  -1 -27 17107.5 1616.51   3
   1   1 -27 16741.8 1605.92   3
   1  -1  27 17948.8 1574.67   6
  -1   1  27 18216.2 1576.14   6
   1  -1  25 8199.91 690.026   5
  -1   1  25 8055.02 683.301   5
  -1  -1 -25 8226.98 710.909   4
   1  -1  25 6854.50 681.325   6
  -1   1  25 7149.15 681.490   6
  -1  -1 -25 7565.31 731.738   3
   1   1 -25 6187.15 709.615   3
   1   1 -25 7428.75 694.069   2
  -1  -1 -23 551.311 113.200   1
   1  -1  23 892.773 138.641   1
   1  -1  23 631.315 91.9574   6
  -1   1  23 627.207 89.6547   5
  -1  -1 -23 700.375 111.038   4
   1   1 -23 692.007 104.764   4
   1   1 -23 359.965 100.685   3
  -1  -1 -23 516.520 123.194   3
   1  -1  23 852.100 110.492   1
   1   1 -23 882.121 121.133   1
   1   1 -23 773.372 108.687   2
   1  -1  21 640.791 116.939   1
  -1   1  21 327.759 76.0643   1
  -1  -1 -21 229.737 73.9050   1
   1   1 -21 258.476 83.8570   1
   1   1 -21 251.826 61.0653   2
   1  -1  21 201.636 51.6271   6
  -1   1  21 212.949 50.4662   6
  -1   1  21 228.474 51.5981   5
   1  -1  21 375.039 61.6069   5
  -1  -1 -21 336.476 74.6312   4
   1   1 -21 299.061 65.2691   4
  -1  -1 -21 152.155 64.0730   1
  -1   1  21 403.428 88.1834   1
   1   1 -21 393.437 78.1992   1
  -1  -1 -21 190.803 72.8963   3
   1   1 -21 81.1432 57.4227   3
   1  -1  19 25243.3 2368.57   6
   1  -1  19 29897.3 2369.25   5
  -1   1  19 26939.5 2366.96   5
   1   1 -19 28318.3 2389.36   2
  -1  -1 -19 24888.1 2334.05   2
  -1  -1 -19 30799.1 2409.01   4
   1   1 -19 23765.3 2417.76   3
  -1  -1 -19 28043.5 2465.03   3
   1   1 -19 31351.9 2417.05   1
   1  -1  19 26028.5 2385.32   1
   1   1 -19 24317.3 2435.37   1
  -1  -1 -19 26871.2 2433.00   1
  -1  -1 -19 28426.2 2428.86   1
  -1  -1 -17 45331.4 3984.15   1
   1  -1  17 47612.9 3953.46   1
   1   1 -17 47895.0 3958.60   1
   1   1 -17 36564.7 3982.37   1
  -1   1  17 45853.8 3976.47   1
   1  -1  17 50296.6 4006.23   1
  -1   1  17 43484.9 3910.83   6
   1  -1  17 46141.5 3925.67   6
   1  -1  17 47607.4 3913.99   5
  -1   1  17 54845.8 3932.57   5
   1   1 -17 50534.3 3952.37   2
  -1  -1 -17 46391.4 3881.07   2
  -1  -1 -17 51147.1 3960.28   4
   1   1 -17 39450.7 3918.15   4
  -1  -1 -17 49406.1 4037.11   3
   1   1 -17 39878.5 3982.48   3
   1  -1  17 47802.7 3936.96   2
  -1  -1 -17 35803.9 3879.45   2
   1   1 -15 74621.4 7328.79   1
  -1  -1 -15 78569.7 7363.96   1
   1  -1  15 85456.5 7338.35   1
  -1   1  15 71928.8 7320.40   1
  -1   1  15 89515.8 7368.42   1
  -1  -1 -15 76939.6 7349.92   1
   1  -1  15 77167.6 7367.73   1
   1  -1  15 108995. 7329.29   6
  -1   1  15 101431. 7304.02   6
  -1   1  15 113157. 7339.76   5
   1  -1  15 105409. 7302.22   5
   1   1 -15 120261. 7374.31   2
   1   1 -15 68246.4 7291.04   4
  -1  -1 -15 106482. 7360.09   4
   1   1 -15 103347. 7433.33   3
  -1  -1 -15 109647. 7489.71   3
   1  -1  15 73357.1 7306.75   2
  -1  -1 -15 60799.4 7253.01   2
  -1   1  13 454.905 128.839   1
  -1  -1 -13 753.044 154.321   1
   1   1 -13 521.658 138.531   1
   1  -1  13 774.859 125.059   6
  -1   1  13 692.032 108.118   6
   1  -1  13 718.190 104.983   5
  -1  -1 -13 1063.68 158.887   4
   1   1 -13 713.896 112.065   4
  -1   1  13 791.597 126.698   5
  -1  -1 -13 689.358 87.8020   2
   1   1 -13 605.803 154.440   3
   1   1 -13 534.137 115.271   1
  -1   1  13 740.080 135.204   1
   1  -1  13 457.243 115.399   1
   1   1 -13 620.951 141.925   2
   1  -1  13 406.839 104.500   2
  -1  -1 -11 1303.62 195.498   1
   1   1 -11 589.227 155.275   1
  -1   1  11 703.649 153.518   1
   1  -1  11 1084.49 183.931   1
  -1   1  11 998.041 138.675   6
  -1   1  11 1399.64 179.142   5
   1  -1  11 819.110 121.577   5
   1   1 -11 862.000 121.813   4
  -1  -1 -11 997.398 171.805   4
   1   1 -11 810.203 208.227   3
   1   1 -11 718.567 135.719   1
  -1  -1 -11 840.768 154.113   1
   1  -1  11 1056.23 165.091   1
   1  -1  11 568.895 122.333   2
  -1   1  11 873.717 109.270   2
   1  -1   9 89578.1 6934.56   1
   1  -1   9 73315.4 6900.93   6
  -1   1   9 85438.7 6881.39   6
   1  -1   9 74353.9 6837.58   5
   1   1  -9 76612.5 6954.47   2
  -1  -1  -9 81207.3 6830.18   2
  -1   1   9 74312.7 6828.11   2
  -1  -1  -9 63193.7 6909.76   4
   1   1  -9 81051.1 6833.11   4
  -1  -1  -9 81305.5 7077.14   3
   1   1  -9 104156. 7131.15   3
  -1   1   9 76701.9 6907.59   1
   1   1  -9 78418.9 6871.15   1
  -1  -1  -9 86888.7 6905.24   1
   1   1  -9 70234.5 6917.96   1
  -1   1   9 86900.1 6882.41   1
   1   1  -7 53498.1 4388.84   1
  -1  -1  -7 54183.2 4415.08   1
   1  -1   7 43422.9 4395.85   1
  -1   1   7 54343.5 4398.19   1
   1   1  -7 43182.2 4413.63   1
   1  -1   7 48563.7 4432.18   1
   1  -1   7 46335.9 4424.79   6
  -1   1   7 33138.3 4371.60   6
   1  -1   7 58723.9 4353.46   5
  -1   1   7 80443.3 4524.44   5
  -1   1   7 45931.9 4357.82   2
  -1  -1  -7 54564.1 4362.84   2
   1   1  -7 53547.5 4504.18   2
  -1  -1  -7 35305.4 4441.11   4
   1   1  -7 58009.7 4677.23   3
  -1  -1  -7 50933.1 4554.64   3
   1  -1   7 55356.9 4412.08   2
  -1   1   5 741313. 63233.3   1
   1  -1   5 743517. 63236.7   1
   1   1  -5 741744. 63263.1   1
   1   1  -5 746602. 63227.2   1
  -1   1   5 703089. 63251.7   1
  -1  -1  -5 639387. 63263.7   1
   1   1  -5 766426. 63220.9   6
  -1   1   5 731493. 63202.5   6
   1  -1   5 759401. 63267.1   6
   1   1  -5 737202. 63226.8   5
  -1  -1  -5 784240. 63234.9   5
  -1   1   5 712110. 63321.7   5
  -1   1   5 704091. 63205.8   2
   1   1  -5 705871. 63342.6   2
  -1  -1  -5 711939. 63317.2   4
  -1   1   5 688253. 63241.0   4
   1  -1   5 751703. 63212.5   4
  -1  -1  -5 750409. 63321.2   3
   1   1  -5 896483. 63549.1   3
   1  -1   5 731260. 63247.5   2
  -1   1   3 1770.63 214.343   1
   1  -1   3 1817.12 195.776   1
  -1  -1  -3 457.351 153.238   1
   1   1  -3 1947.79 203.911   1
  -1  -1  -3 1549.87 191.376   1
   1  -1   3 410.890 155.284   1
   1  -1   3 2369.09 214.739   6
  -1  -1  -3 1700.18 202.339   6
   1   1  -3 1512.87 180.128   6
  -1  -1  -3 1403.19 195.956   5
   1   1  -3 1531.00 196.542   5
  -1   1   3 2342.74 283.377   5
  -1  -1  -3 2004.21 208.565   2
   1   1  -3 1644.01 152.541   4
  -1  -1  -3 2094.10 254.184   4
  -1   1   3 1893.92 216.209   4
   1  -1   3 1578.35 184.172   4
  -1   1   3 1793.51 218.838   3
  -1  -1  -3 1709.44 177.319   3
   1   1  -3 1555.67 324.557   3
   1  -1   3 1917.80 212.540   2
  -1   1   3 1604.52 176.963   2
  -1  -1  -1 27095.4 2573.18   1
   1   1  -1 33105.9 2586.89   1
   1  -1   1 30235.2 2563.31   1
   1   1  -1 26580.1 2572.04   1
  -1  -1  -1 30977.3 2574.24   1
  -1   1   1 31706.2 2564.26   1
   1  -1   1 29168.3 2562.92   1
   1   1  -1 26950.4 2566.22   6
   1  -1   1 30681.8 2549.89   6
   1   1  -1 25305.8 2575.77   5
  -1   1   1 20224.6 2588.91   5
   1  -1   1 35648.3 2537.40   5
  -1  -1  -1 33910.5 2602.71   2
   1   1  -1 26478.1 2537.04   4
  -1  -1  -1 33568.0 2616.10   4
   1   1  -1 14508.8 2594.79   3
   1  -1   1 27872.9 2568.33   4
  -1   1   1 27177.0 2584.11   3
  -1   1   1 29960.5 2567.26   2
  -1  -1   1 10971.5 2504.90   1
   1  -1  -1 31646.8 2536.21   1
   1   1   1 30362.2 2544.82   1
  -1  -1   1 19573.7 2523.93   1
   1   1   1 28738.4 2538.33   1
   1  -1  -1 30309.1 2529.71   1
  -1   1  -1 28062.7 2520.07   1
  -1   1  -1 31888.5 2526.31   6
  -1  -1   1 25138.7 2534.50   6
  -1   1  -1 40848.1 2542.47   5
   1  -1  -1 39272.5 2558.40   5
   1   1   1 30406.3 2554.25   2
  -1  -1   1 28873.9 2559.60   2
   1   1   1 28749.0 2522.38   4
  -1  -1   1 33801.7 2530.28   4
  -1   1  -1 34212.1 2548.12   4
  -1  -1   1 31583.3 2499.17   3
   1  -1  -1 28787.8 2531.86   2
  -1   1  -1 31700.3 2540.62   2
  -1  -1   3 1926.95 213.173   1
   1  -1  -3 1651.56 194.401   1
  -1  -1   3 1668.74 233.957   1
  -1   1  -3 1608.97 205.079   1
   1  -1  -3 1437.20 207.905   1
   1   1   3 1863.12 205.061   1
  -1   1  -3 2613.62 248.475   6
   1   1   3 2005.07 218.781   6
  -1  -1   3 1486.00 198.473   6
  -1  -1   3 1598.68 205.265   5
   1  -1  -3 1534.78 224.085   5
   1   1   3 1754.98 202.902   5
  -1  -1   3 2004.72 233.560   2
   1   1   3 1604.16 192.216   2
   1   1   3 2122.49 226.806   4
  -1  -1   3 1424.58 161.157   4
   1  -1  -3 1386.80 216.714   3
  -1  -1   3 2495.04 259.983   3
   1   1   3 1223.54 224.665   3
   1  -1  -3 1501.46 186.327   2
   1   1   5 780904. 62351.3   1
  -1  -1   5 791024. 62383.6   1
   1  -1  -5 653181. 62360.8   1
  -1  -1   5 662695. 62346.7   1
  -1   1  -5 756229. 62377.7   1
  -1   1  -5 720498. 62354.6   1
   1   1   5 757462. 62353.2   1
   1   1   5 761431. 62339.1   6
  -1   1  -5 652898. 62389.3   6
  -1  -1   5 737914. 62344.2   6
  -1  -1   5 708430. 62358.2   5
   1  -1  -5 697773. 62383.1   5
   1   1   5 707270. 62331.9   5
  -1  -1   5 656086. 62366.1   2
  -1   1  -5 730504. 62325.3   4
   1  -1  -5 681566. 62363.8   4
   1   1   5 762699. 62463.5   3
  -1  -1   5 579770. 62436.4   3
  -1   1  -5 730157. 62360.3   2
   1   1   5 747843. 62317.7   2
   1  -1  -5 752850. 62320.9   2
  -1   1  -5 752585. 62344.2   3
   1  -1  -7 48219.8 4429.55   1
  -1   1  -7 59655.0 4435.71   1
   1  -1  -7 55352.6 4405.74   1
  -1  -1   7 44220.9 4399.37   1
  -1  -1   7 45279.3 4438.47   1
   1   1   7 43115.8 4407.63   1
  -1   1  -7 52048.5 4452.19   1
   1   1   7 42215.6 4411.91   1
   1  -1  -7 51686.9 4366.43   6
  -1  -1   7 49730.0 4402.52   6
   1   1   7 49979.4 4385.02   6
  -1  -1   7 50281.4 4422.09   5
  -1   1  -7 44368.1 4356.02   5
   1  -1  -7 46030.3 4427.06   4
  -1  -1   7 53660.3 4364.21   4
   1   1   7 60455.4 4544.39   3
  -1   1  -7 55006.6 4402.53   3
   1   1   7 52818.3 4357.71   2
   1  -1  -7 56563.6 4383.44   2
  -1   1  -9 92242.0 6710.25   1
   1  -1  -9 84090.5 6636.49   1
   1   1   9 66837.3 6622.50   1
   1  -1  -9 81424.1 6661.39   1
  -1  -1   9 85861.8 6632.82   1
  -1   1  -9 100959. 6681.19   1
  -1  -1   9 70882.1 6655.90   1
   1   1   9 86219.4 6649.54   1
  -1  -1   9 91503.1 6626.49   6
   1   1   9 78621.0 6590.92   6
   1  -1  -9 68765.4 6576.66   6
   1   1   9 72343.6 6596.92   5
  -1   1  -9 49791.1 6565.30   5
  -1  -1   9 88832.8 6655.00   5
  -1  -1   9 76011.4 6583.40   4
  -1   1  -9 69638.5 6579.91   4
   1  -1  -9 81118.7 6664.06   4
  -1   1  -9 85911.0 6632.62   3
   1  -1  -9 80953.4 6689.52   3
   1   1   9 80369.0 6561.75   2
   1  -1  -9 81496.9 6589.92   2
   1  -1 -11 917.261 174.856   1
  -1   1 -11 863.177 180.476   1
  -1  -1  11 811.868 167.235   1
   1   1  11 1132.58 142.249   6
  -1  -1  11 1279.22 160.382   6
   1   1  11 1207.30 145.088   5
  -1   1 -11 869.826 120.654   5
   1  -1 -11 1104.61 138.262   2
  -1  -1  11 896.942 153.873   5
  -1   1 -11 933.542 133.724   4
   1  -1 -11 913.534 172.302   4
   1  -1 -11 900.343 195.148   3
  -1   1 -11 836.835 160.680   3
  -1   1 -11 1041.62 182.091   1
   1  -1 -11 816.735 149.639   1
  -1  -1  11 1180.52 162.803   1
   1   1  11 1052.98 162.813   1
  -1  -1  13 757.185 123.062   1
   1  -1 -13 493.810 122.797   1
  -1   1 -13 622.531 135.533   1
   1   1  13 502.151 115.525   1
   1   1  13 773.661 112.404   6
   1   1  13 389.052 71.9679   2
  -1   1 -13 580.925 144.646   1
   1   1  13 807.092 150.500   1
  -1  -1  13 460.404 119.838   1
   1  -1 -13 575.705 138.662   1
   1  -1 -13 197.861 98.6022   4
  -1  -1  13 610.923 84.7194   4
  -1   1 -13 668.279 105.474   4
  -1   1 -13 597.797 142.287   3
   1  -1 -13 774.682 166.007   3
   1   1  15 67953.1 7228.69   1
   1  -1 -15 101431. 7263.24   1
  -1   1 -15 86266.4 7289.62   1
  -1   1 -15 87166.9 7261.52   1
   1  -1 -15 84134.0 7262.01   1
   1   1  15 55234.5 7215.56   1
   1   1  15 77151.5 7210.11   6
  -1  -1  15 95552.6 7221.36   6
   1   1  15 96638.6 7214.62   5
  -1  -1  15 98523.4 7250.65   5
   1  -1 -15 70448.3 7178.73   2
   1  -1 -15 78329.0 7252.72   4
  -1   1 -15 96193.0 7225.20   4
   1  -1 -15 89658.2 7344.18   3
  -1   1 -15 84445.9 7293.63   3
   1  -1 -15 82194.0 7162.61   2
  -1   1 -17 42556.1 3572.42   1
  -1  -1  17 39314.2 3511.13   1
  -1  -1  17 41414.8 3563.13   1
   1  -1 -17 52802.1 3555.50   1
   1  -1 -17 45376.8 3556.94   1
   1   1  17 46768.4 3532.28   1
   1   1  17 40519.1 3542.33   1
  -1  -1  17 36213.8 3488.19   6
   1   1  17 27634.5 3479.60   6
  -1  -1  17 49181.8 3537.33   5
   1   1  17 31034.6 3476.38   5
   1  -1 -17 40896.5 3471.97   2
   1  -1 -17 44894.6 3552.60   4
  -1   1 -17 36386.3 3504.70   4
  -1   1 -17 21445.1 3514.32   3
   1  -1 -17 41184.6 3608.18   3
   1  -1 -17 47554.1 3451.67   2
   1   1  19 28756.5 2571.32   1
  -1  -1  19 23687.7 2520.40   6
  -1  -1  19 32519.3 2560.30   5
   1   1  19 29909.8 2531.11   5
   1  -1 -19 27466.1 2503.30   2
  -1   1 -19 32208.1 2551.57   4
   1  -1 -19 26547.9 2616.15   3
  -1   1 -19 24325.0 2588.09   3
  -1   1 -19 24695.4 2574.49   1
   1   1  19 29764.4 2551.50   1
   1  -1 -19 29393.2 2572.58   1
   1  -1 -19 33063.5 2572.20   1
  -1   1 -19 32254.7 2577.70   1
  -1  -1  19 27711.3 2543.65   1
  -1  -1  19 29372.8 2590.26   1
  -1  -1  21 375.886 96.4627   1
  -1   1 -21 198.198 74.5837   1
   1  -1 -21 333.926 80.3597   1
   1   1  21 263.920 75.8243   1
   1  -1 -21 277.467 50.7233   2
   1  -1 -21 366.161 82.0138   4
  -1   1 -21 350.202 74.9616   4
  -1  -1  21 359.524 74.6677   5
   1   1  21 329.622 64.9697   5
   1   1  21 258.406 62.5790   6
  -1  -1  21 251.557 59.9520   6
  -1  -1  21 264.510 66.9441   1
   1   1  21 209.180 62.1216   1
  -1   1 -21 414.955 84.8879   1
   1  -1 -21 279.322 74.4197   1
  -1   1 -21 307.198 88.5142   3
   1  -1 -21 328.356 109.575   3
  -1  -1  23 478.017 111.216   1
   1   1  23 700.702 97.6241   6
  -1  -1  23 573.277 94.1800   6
   1  -1 -23 832.916 118.132   4
  -1   1 -23 548.988 102.122   4
  -1  -1  23 554.656 101.783   1
  -1   1 -23 613.782 109.261   1
  -1   1 -23 685.933 104.439   2
  -1   1 -23 592.680 119.897   3
   1  -1 -23 770.681 144.643   3
  -1  -1  25 9300.47 771.615   5
   1   1  25 8138.84 748.551   5
   1  -1 -25 7888.75 770.927   4
  -1   1 -25 7922.79 764.799   4
  -1   1 -25 8040.80 760.104   2
   1  -1 -25 7890.71 815.185   3
  -1   1 -25 7778.96 798.535   3
   1   1  25 8137.50 753.184   6
  -1  -1  25 8658.69 760.190   6
   1  -1 -27 17569.4 1746.04   4
  -1   1 -27 19929.2 1749.32   4
   1   1  27 20917.8 1730.85   5
  -1  -1  27 21825.4 1747.69   5
  -1   1 -27 17221.6 1769.36   3
   1  -1 -27 19360.2 1782.07   3
  -1  -1  27 21935.8 1742.90   6
   1   1  27 17793.0 1728.71   6
   1  -1 -29 4406.71 453.220   4
   1   1  29 4487.79 435.285   5
   1  -1 -29 4919.69 479.236   3
   1   1  29 4754.05 440.307   6
  -1  -1  29 5096.39 447.498   6
   1   1  31 1696.63 172.026   5
  -1  -1  31 1831.68 183.116   5
  -1   1 -31 1217.70 189.740   3
   1   1  31 1681.30 173.726   6
  -1  -1  31 1719.28 178.634   6
  -1  -2 -32 56.5109 26.3730   4
  -1   2  30 6.28589 13.0596   6
  -1  -2 -30 13.4847 21.5258   3
   1   2 -30 35.7871 21.9841   3
  -1   2  30 37.3122 16.2680   5
  -1  -2 -30 10.2413 9.62097   4
  -1   2  28 20.3955 15.4958   6
   1  -2  28 36.6783 17.9927   6
   1   2 -28 40.3434 24.8090   3
  -1  -2 -28 15.8217 14.7447   3
  -1   2  28 34.3085 17.9922   5
  -1  -2 -28 22.1571 20.4910   4
   1   2 -26-11.2936 10.3844   2
   1  -2  26 16.5178 16.9558   6
  -1   2  26 7.31634 11.6464   6
   1   2 -26 14.9714 13.7522   3
  -1  -2 -26-18.5926 24.1309   3
  -1   2  26 7.59761 12.0925   5
  -1  -2 -26 11.9555 19.0091   4
   1  -2  24 49.9171 28.1105   5
  -1   2  24 33.8970 19.1437   5
  -1  -2 -24 25.6364 23.5999   4
   1  -2  24 9.38977 15.0491   6
  -1   2  24 15.8304 20.6316   6
  -1  -2 -24 21.8905 28.4673   3
   1   2 -24 16.9286 26.9698   3
   1   2 -22 189.167 57.7099   2
   1  -2  22 162.180 46.1167   6
  -1   2  22 121.218 37.3261   6
   1  -2  22 363.545 72.7480   5
  -1   2  22 270.859 51.1867   5
  -1  -2 -22 138.270 46.7793   4
   1   2 -22 157.439 49.7925   1
   1   2 -22 115.494 52.4601   3
  -1  -2 -22 179.396 72.3327   3
   1   2 -20 27.8827 25.5793   1
  -1  -2 -20-16.9651 15.5650   1
  -1   2  20 19.4178 19.9171   6
   1  -2  20-12.3934 11.3720   6
  -1   2  20-11.3575 14.7366   5
   1   2 -20 8.39567 15.4057   4
  -1  -2 -20 29.9122 30.6797   4
  -1  -2 -20 24.2679 22.2635   1
   1  -2  20-11.0834 10.1707   1
   1   2 -20 13.4169 17.4080   1
   1   2 -20 22.0530 20.2318   3
  -1  -2 -20-29.5371 27.0970   3
  -1  -2 -18-19.7194 25.5860   1
   1   2 -18-30.0252 38.9547   1
  -1   2  18 17.5689 22.7967   1
   1  -2  18 26.7818 24.5720   1
   1   2 -18-17.5163 32.1399   2
  -1   2  18 10.8326 17.2174   6
   1  -2  18 14.2157 22.5914   6
  -1   2  18-12.8456 20.4149   5
   1  -2  18 13.4106 17.4033   5
   1   2 -18 24.0829 18.0436   4
  -1  -2 -18 24.6505 22.6172   1
  -1   2  18 19.4812 25.2771   1
   1  -2  18-12.6234 11.5882   1
  -1  -2 -18 33.1829 43.0510   3
   1   2 -18 25.3638 23.2714   3
  -1  -2 -16 156.975 69.6585   1
  -1   2  16 203.124 66.0588   1
   1  -2  16 28.0158 38.9652   1
  -1   2  16 88.3387 42.4916   6
   1  -2  16 208.151 60.4082   6
   1  -2  16 202.472 54.2478   5
   1  -2  16 250.986 67.2658   2
   1   2 -16 185.208 64.1664   2
   1   2 -16 87.7126 32.8390   4
  -1   2  16 234.041 57.0809   5
  -1  -2 -16 238.447 68.7539   4
  -1  -2 -16 120.407 55.9047   1
  -1   2  16 79.6051 50.3025   1
   1  -2  16 147.568 48.9522   1
   1   2 -16 168.105 59.3851   1
   1   2 -16 203.373 76.6801   3
  -1  -2 -16 104.693 91.6301   3
   1   2 -14 33.0523 52.6453   3
  -1  -2 -14 33.3464 30.8110   3
   1  -2  14 48.9125 22.2880   5
   1   2 -14 73.8861 45.3358   2
   1  -2  14 58.1495 35.7523   2
   1   2 -14 25.5812 17.4416   4
  -1   2  14 50.9011 34.9978   5
  -1  -2 -14 43.0560 44.3124   4
   1  -2  14 51.0174 31.4170   1
  -1  -2 -14 89.5858 50.4599   1
   1   2 -14 18.3616 24.1039   1
  -1   2  14 77.1242 43.4813   1
   1   2 -14 30.8237 28.5148   1
  -1   2  14 23.1093 30.2056   1
  -1  -2 -14 24.4611 39.0400   1
   1  -2  14 55.7199 51.2468   1
   1  -2  12 371.097 102.945   1
   1   2 -12 369.616 118.585   1
  -1   2  12 254.502 87.6250   1
  -1   2  12 370.680 75.1939   6
   1  -2  12 359.986 84.4706   6
   1  -2  12 489.439 67.6940   5
  -1  -2 -12 492.913 111.277   4
  -1  -2 -12 460.419 125.582   3
   1   2 -12 256.174 111.390   3
  -1   2  12 452.282 93.6844   1
   1  -2  12 284.477 79.2644   1
  -1  -2 -12 297.338 80.1745   1
   1  -2  12 409.552 99.7962   2
   1   2 -12 480.212 121.581   2
  -1   2  12 379.749 52.0024   2
   1  -2  10 372.893 94.5621   1
  -1   2  10 150.481 77.5102   1
   1   2 -10 441.724 108.921   1
  -1  -2 -10 331.614 98.8075   1
  -1   2  10 379.304 64.6704   6
   1  -2  10 244.908 76.5832   6
   1  -2  10 303.756 48.7140   5
   1  -2  10 433.014 96.4445   2
  -1   2  10 271.760 47.1158   2
   1   2 -10 585.617 144.936   2
  -1   2  10 228.829 80.8780   5
  -1  -2 -10 533.536 134.042   4
  -1   2  10 361.838 82.6773   1
  -1  -2 -10 155.585 56.8280   1
   1  -2  10 222.757 74.4708   1
   1   2 -10 321.832 71.1528   1
   1   2 -10 180.077 85.2280   3
  -1  -2 -10 335.596 93.3693   3
  -1   2   8 21.0709 43.2786   1
   1   2  -8 20.4779 26.6591   1
  -1  -2  -8-18.2929 29.1502   1
   1  -2   8 19.1304 35.1686   1
   1  -2   8 64.7467 39.3488   6
  -1   2   8 25.8131 16.8907   6
   1  -2   8 31.0881 14.8563   5
   1   2  -8 42.5819 55.2870   2
   1  -2   8 64.4464 44.1210   2
  -1   2   8 62.1392 46.5957   5
  -1  -2  -8 16.0542 20.9455   3
  -1   2   8 12.3453 27.8290   1
   1   2  -8 12.7106 16.6387   1
   1  -2   8-17.8198 23.2245   1
  -1  -2  -8 45.1402 24.0105   1
  -1  -2  -6 1132.37 145.796   1
  -1   2   6 1280.05 139.856   1
   1  -2   6 948.138 142.972   1
  -1  -2  -6 886.545 141.455   1
   1   2  -6 977.130 153.810   1
  -1  -2  -6 778.210 132.182   2
  -1   2   6 1097.89 154.972   1
   1   2  -6 985.741 129.102   1
   1  -2   6 978.601 144.923   1
   1  -2   6 940.089 143.490   6
  -1   2   6 1613.25 186.948   5
  -1  -2  -6 1249.32 156.477   5
   1  -2   6 891.158 104.037   5
   1  -2   6 1065.80 170.339   2
   1   2  -6 680.496 192.248   2
  -1  -2  -6 811.957 192.046   4
  -1  -2  -6 809.813 131.164   3
   1  -2   6 1075.04 126.595   4
  -1   2   6 964.517 117.713   2
   1   2  -4 694.849 93.2334   1
  -1   2   4 698.291 100.050   1
  -1   2   4 705.977 91.3368   1
  -1  -2  -4 512.310 94.1162   1
  -1  -2  -4 386.189 101.889   2
   1  -2   4 588.776 92.6278   1
   1  -2   4 535.417 92.8726   1
  -1  -2  -4 817.714 104.562   1
   1   2  -4 525.593 103.967   1
  -1   2   4 521.194 78.6132   6
  -1   2   4 604.365 84.6605   6
   1  -2   4 458.778 95.5641   6
  -1  -2  -4 644.718 107.650   5
   1  -2   4 590.423 74.3390   5
  -1   2   4 835.376 124.299   5
   1  -2   4 909.279 152.945   2
   1   2  -4 845.883 200.823   2
   1   2  -4 518.718 64.2648   4
  -1  -2  -4 430.570 145.310   4
  -1  -2  -4 693.694 93.0955   3
   1  -2   4 665.698 92.5849   4
  -1   2   4 627.730 89.0033   2
   1   2  -4 530.500 97.2617   3
  -1  -2  -2 708.230 99.5415   1
   1   2  -2 741.045 94.7963   1
  -1   2   2 668.930 94.6105   1
   1  -2   2 465.479 80.0526   1
  -1   2   2 631.784 83.2968   1
   1   2  -2 463.184 89.3226   1
  -1   2   2 564.403 83.3589   6
   1  -2   2 692.113 102.091   6
  -1   2   2 596.070 91.0076   5
  -1   2   2 829.709 112.984   5
   1   2  -2 1116.54 196.564   2
   1  -2   2 730.655 131.804   2
  -1  -2  -2 556.898 138.215   4
   1   2  -2 1011.51 114.148   4
  -1  -2  -2 508.755 81.6512   3
   1   2  -2 680.514 88.0133   3
  -1   2   2 672.731 97.6006   2
   1   2   0 2174.25 232.730   1
   1  -2   0 2222.29 216.419   1
   1   2   0 2028.57 224.984   1
   1  -2   0 1740.88 216.396   1
  -1   2   0 2176.73 216.527   1
   1  -2   0 2134.91 229.997   6
  -1   2   0 1891.90 221.701   6
  -1   2   0 2064.37 220.431   5
  -1  -2   0 2518.25 271.615   5
   1   2   0 3272.89 327.887   2
  -1  -2   0 2718.53 306.131   4
   1   2   0 3304.19 352.761   4
   1   2   0 2257.45 224.472   3
   1  -2   0 2301.12 265.999   3
  -1   2   0 2188.87 250.791   4
   1   2   0 2188.92 219.072   3
   1  -2   0 2925.62 298.581   2
   1   2   2 420.792 83.4326   1
  -1  -2   2 547.610 89.8523   1
  -1   2  -2 752.811 98.3870   1
  -1  -2   2 659.440 117.817   1
  -1   2  -2 704.769 92.1395   6
  -1  -2   2 734.968 117.142   6
   1   2   2 465.413 103.764   6
  -1   2  -2 658.219 80.8550   5
  -1  -2   2 832.408 123.600   5
   1  -2  -2 825.195 129.575   2
  -1  -2   2 689.679 104.314   4
  -1   2  -2 722.810 107.220   4
   1  -2  -2 516.737 110.427   3
   1   2   2 461.074 79.9812   3
   1  -2  -2 583.505 84.2106   1
   1   2   2 833.784 105.707   1
  -1   2  -2 621.467 88.5291   1
   1  -2  -2 632.600 80.7270   1
  -1   2  -4 652.747 92.9417   1
   1  -2  -4 615.701 80.6651   1
   1   2   4 517.222 90.3400   1
  -1  -2   4 627.377 98.7246   1
  -1  -2   4 466.235 98.3477   1
   1   2   4 648.322 92.8318   1
  -1   2  -4 713.804 112.908   1
  -1  -2   4 469.636 102.832   6
  -1  -2   4 626.698 105.279   5
  -1   2  -4 554.968 71.2199   5
   1   2   4 621.895 113.367   6
  -1  -2   4 625.731 75.0488   4
  -1   2  -4 612.816 91.2984   4
   1   2   4 711.219 100.250   3
   1  -2  -4 474.653 111.821   3
  -1  -2   4 587.573 84.0660   3
  -1   2  -4 520.527 97.5507   3
  -1   2  -6 1327.20 177.351   1
   1  -2  -6 929.551 129.329   1
  -1  -2   6 864.959 130.407   1
   1   2   6 962.634 133.782   1
  -1   2  -6 1105.25 135.839   1
   1  -2  -6 740.667 127.028   1
  -1  -2   6 940.460 150.895   1
   1   2   6 1003.99 132.770   1
  -1  -2   6 1066.28 148.017   6
   1   2   6 927.362 137.718   6
  -1   2  -6 954.254 99.8920   5
  -1  -2   6 1094.93 146.147   5
   1   2   6 1013.72 120.590   2
  -1   2  -6 978.534 122.685   4
   1  -2  -6 796.711 157.893   4
   1  -2  -6 1359.32 176.557   3
   1  -2  -6 1033.51 132.303   2
   1   2   6 560.922 120.247   3
  -1   2  -6 782.076 129.421   3
   1  -2  -8 68.2190 41.4570   1
  -1   2  -8 14.9329 23.8384   1
  -1  -2   8 12.9651 26.6942   1
   1   2   8 26.9879 24.8642   1
  -1   2  -8 27.6474 35.9414   1
   1  -2  -8 15.5599 24.8300   1
   1   2   8 23.5711 24.2847   1
  -1  -2   8-21.7235 20.0607   1
  -1  -2   8 14.9274 19.5022   6
   1  -2  -8 32.9470 18.6511   6
   1   2   8 34.3542 25.8345   6
  -1  -2   8 13.9781 18.2800   5
   1   2   8 22.8274 15.2753   2
   1  -2  -8 57.1116 24.9298   2
   1  -2  -8 22.9434 29.8540   4
  -1   2  -8 28.1121 14.4532   5
  -1   2  -8 7.76916 16.1022   4
  -1   2  -8 77.2406 33.4813   3
   1  -2  -8 19.6631 31.3273   3
  -1   2 -10 440.267 90.7744   1
   1  -2 -10 329.706 88.9505   1
   1   2  10 286.004 74.0296   1
   1  -2 -10 369.388 86.5064   1
  -1   2 -10 283.342 98.8368   1
  -1  -2  10 228.021 87.2704   1
   1   2  10 341.863 71.8145   1
  -1  -2  10 261.289 67.6009   6
   1   2  10 277.033 59.3087   6
   1  -2 -10 297.813 48.6399   2
   1  -2 -10 355.420 96.2902   4
  -1   2 -10 257.469 50.4964   5
  -1   2 -10 207.106 48.4094   4
   1  -2 -10 314.814 85.2411   3
  -1   2 -10 250.924 67.2216   3
  -1  -2  12 286.762 96.6997   1
   1   2  12 318.720 75.8181   1
   1  -2 -12 540.073 107.594   1
  -1   2 -12 126.188 77.9215   1
  -1  -2  12 354.860 79.3816   6
   1   2  12 338.691 64.7987   6
  -1   2 -12 550.889 69.5505   5
  -1  -2  12 462.532 92.4076   5
   1  -2 -12 421.185 107.439   4
   1   2  12 503.663 79.3274   5
   1  -2 -12 362.673 50.2373   2
   1  -2 -12 348.066 100.543   3
  -1  -2  12 293.755 75.3216   1
  -1   2 -12 404.280 97.1017   1
   1  -2 -12 161.140 67.9286   1
   1   2  12 164.302 64.2791   1
  -1  -2  14 48.5815 33.4184   1
  -1   2 -14 87.1237 49.0788   1
   1  -2 -14 86.4003 52.5522   1
   1   2  14 19.6272 36.1950   1
  -1  -2  14 33.8594 34.9190   6
  -1  -2  14 89.1700 49.2159   5
  -1   2 -14 29.2414 46.6051   1
   1  -2 -14 42.7023 43.9489   1
  -1  -2  14 120.671 67.8863   1
   1   2  14 75.5635 33.0461   5
  -1   2 -14 39.7315 22.6172   4
  -1  -2  14 14.9284 11.0807   4
   1  -2 -14 78.8450 48.3572   3
  -1  -2  16 92.9795 43.9427   1
  -1   2 -16 82.9077 43.8155   1
   1   2  16 37.0354 31.2710   1
   1  -2 -16 139.829 55.9846   1
  -1  -2  16 239.731 63.7196   6
   1   2  16 178.551 49.9690   6
  -1  -2  16 177.710 63.6346   5
  -1   2 -16 80.6852 56.1759   1
  -1  -2  16 58.2096 47.4417   1
   1   2  16 212.582 64.7918   1
   1  -2 -16 103.382 54.6836   1
   1  -2 -16 96.5600 67.2731   4
  -1   2 -16 151.831 46.1840   4
  -1  -2  16 77.2163 22.3389   4
   1  -2 -16 175.435 85.4785   3
  -1   2 -16 80.0143 55.7255   3
  -1  -2  18 14.6431 19.0284   1
   1  -2 -18 56.7591 34.7290   1
  -1   2 -18 36.4369 28.9678   1
   1   2  18 16.2986 21.1728   1
  -1  -2  18 33.2959 30.5634   6
   1   2  18-13.7558 21.8839   6
  -1  -2  18-21.0168 27.2875   5
  -1  -2  18-27.2032 1.09585   1
   1   2  18 37.6397 34.5459   1
   1  -2 -18-19.2474 17.6905   1
  -1   2 -18-24.5430 22.5410   1
   1  -2 -18 21.6898 34.4801   4
   1   2  18 25.7769 20.5075   5
  -1   2 -18 14.8151 23.5650   4
  -1   2 -18-30.5413 39.6369   3
   1  -2 -18 30.8865 56.6776   3
  -1  -2  20-24.9777 32.4237   1
   1   2  20-17.2762 1.12844   1
  -1   2 -20-23.2824 21.3877   1
  -1  -2  20-15.3265 19.9154   6
   1  -2 -20-19.0542 24.7451   4
  -1   2 -20-13.4411 17.4739   4
   1   2  20-13.7094 12.6268   5
  -1  -2  20-13.8629 12.7670   1
  -1   2 -20 32.2707 25.6620   1
   1  -2 -20-18.1670 23.5954   1
  -1   2 -20-31.1528 40.4309   3
   1  -2 -20-30.3623 1.12844   3
  -1   2 -22 141.456 47.5700   4
   1   2  22 224.868 51.5113   5
  -1  -2  22 113.288 50.5778   5
  -1  -2  22 139.409 47.7934   6
   1   2  22 126.757 48.2505   6
  -1   2 -22 27.7873 68.6035   3
   1  -2 -22 111.260 68.6697   3
   1   2  24 10.6956 19.6744   5
   1  -2 -24 14.1600 18.4248   4
  -1   2 -24 31.4021 21.5180   4
  -1  -2  24 64.9764 33.3508   5
   1   2  24 11.0943 14.4627   6
  -1  -2  24 12.2429 19.5043   6
  -1   2 -24-23.7414 30.8328   3
  -1   2 -26 11.7606 15.2652   2
   1  -2 -26-12.4780 11.4572   4
   1   2  26 18.6265 17.0939   5
  -1  -2  26 10.6409 19.5290   6
   1   2  26-9.34189 12.1294   6
  -1   2 -26 19.9235 31.6599   3
   1  -2 -26 20.1806 32.0684   3
   1   2  28 30.8270 20.1781   5
  -1  -2  28 11.3548 21.0072   5
   1   2  28 23.7553 17.9970   6
  -1  -2  28 54.6987 23.8078   6
   1  -2 -28 33.3284 30.6928   3
  -1   2 -28 16.6373 15.4996   3
   1   2  30 6.56203 10.5725   5
   1  -2 -30 9.93827 13.0116   4
  -1  -2  30 28.5378 21.4467   5
  -1  -2  30 23.7700 14.6420   6
   1   2  30 26.9443 15.2371   6
  -1   2 -30 28.4063 26.1171   3
   1  -2 -30 41.1644 30.8822   3
   1   2  32 34.4088 16.8980   5
  -1  -3 -31 1236.10 158.347   3
  -1   3  29 3720.24 343.885   5
  -1  -3 -29 3985.67 364.415   4
   1   3 -29 3803.39 366.577   2
   1   3 -29 2795.31 362.857   3
   1  -3  29 3620.96 348.591   6
  -1   3  27 16291.9 1350.25   5
  -1  -3 -27 15291.0 1368.77   4
   1   3 -27 16570.3 1374.60   2
  -1  -3 -27 17610.9 1416.61   3
   1   3 -27 12814.2 1376.04   3
  -1   3  27 13013.4 1342.38   6
   1  -3  27 16957.9 1361.31   6
  -1   3  25 8676.21 649.403   5
  -1  -3 -25 6256.41 656.520   4
   1   3 -25 7180.69 662.577   2
  -1  -3 -25 7280.91 708.265   3
   1   3 -25 5805.98 672.959   3
   1  -3  25 7642.47 654.574   6
  -1   3  25 5914.76 633.729   6
  -1   3  23 588.497 89.1247   5
   1   3 -23 690.219 105.165   2
  -1   3  23 469.377 81.5894   6
   1  -3  23 589.462 93.7722   6
   1   3 -23 416.714 106.805   3
  -1  -3 -23 456.407 116.743   3
  -1  -3 -23 729.080 104.865   4
   1   3 -21 263.394 69.2912   2
  -1   3  21 219.357 55.6412   6
   1  -3  21 265.551 66.7343   6
   1  -3  21 121.075 48.7758   5
  -1   3  19 20182.6 1597.97   5
   1  -3  19 18840.5 1573.53   5
  -1  -3 -19 17839.0 1607.19   4
  -1  -3 -19 17316.3 1668.96   3
  -1   3  19 14452.2 1580.38   6
   1  -3  17 21342.0 2370.18   1
  -1   3  17 18254.1 2306.48   6
   1  -3  17 32146.2 2306.54   5
   1   3 -17 32283.3 2378.30   2
   1   3 -17 23730.2 2395.84   3
   1   3 -17 21085.7 2395.43   1
   1  -3  17 34743.5 2327.03   1
   1   3 -17 37437.7 2348.19   1
  -1   3  17 14529.0 2311.88   1
  -1  -3 -17 27712.2 2377.10   1
   1   3 -15 70519.1 5535.50   1
   1   3 -15 71456.2 5627.29   1
  -1   3  15 50699.8 5527.07   1
  -1  -3 -15 68181.3 5547.41   1
  -1  -3 -15 69121.8 5560.60   1
   1  -3  15 80653.6 5530.39   1
  -1   3  15 80212.2 5567.14   1
   1  -3  15 42392.9 5543.21   1
   1  -3  15 69169.8 5548.32   6
  -1   3  15 68420.9 5513.50   6
  -1   3  15 45990.7 5512.17   5
   1  -3  15 61826.0 5486.28   5
   1   3 -15 72619.6 5585.72   2
  -1  -3 -15 70722.5 5564.61   4
  -1  -3 -15 71778.7 5578.21   3
   1   3 -15 34711.3 5545.68   3
   1  -3  15 68998.3 5563.53   2
  -1  -3 -13 696.565 131.865   1
   1  -3  13 991.906 155.479   1
  -1   3  13 688.758 135.956   1
   1  -3  13 862.397 133.062   6
  -1   3  13 820.975 104.943   6
   1  -3  13 728.047 91.1879   5
   1   3 -13 957.365 175.929   2
   1  -3  13 1026.52 160.457   2
  -1   3  13 671.567 125.541   5
  -1  -3 -13 709.193 140.585   4
   1  -3  13 955.497 131.538   1
   1   3 -13 595.658 123.383   1
  -1  -3 -13 708.817 125.202   1
   1   3 -13 870.357 174.615   3
  -1  -3 -13 716.205 127.625   3
  -1   3  11 560.811 123.315   1
   1   3 -11 509.432 117.990   1
   1  -3  11 703.861 126.946   1
  -1  -3 -11 601.091 115.616   1
   1  -3  11 794.889 118.262   6
  -1   3  11 726.829 86.8729   6
   1  -3  11 504.882 72.9629   5
  -1   3  11 731.813 113.587   5
  -1  -3 -11 706.577 106.896   3
   1   3 -11 848.871 151.855   3
   1   3 -11 360.755 93.3972   1
  -1  -3 -11 459.343 94.6514   1
   1  -3  11 742.670 117.814   1
  -1   3  11 851.228 112.625   1
   1   3 -11 860.210 163.565   2
  -1   3  11 550.637 71.1405   2
   1  -3  11 703.603 129.609   2
  -1   3   9 36756.9 3087.00   1
   1  -3   9 39475.3 3141.35   1
   1   3  -9 30497.9 3119.86   1
  -1  -3  -9 34212.1 3121.85   1
   1   3  -9 35379.5 3101.58   1
  -1  -3  -9 30559.9 3090.50   1
  -1   3   9 53282.3 3222.74   1
   1  -3   9 40124.3 3124.92   1
   1  -3   9 36696.0 3116.28   6
  -1   3   9 42637.9 3122.03   5
   1   3  -9 47424.6 3290.06   2
  -1  -3  -9 27302.7 3153.88   4
  -1  -3  -9 29784.3 3085.83   3
   1   3  -9 36975.5 3148.79   3
   1  -3   9 35514.3 3153.30   2
  -1   3   9 33537.4 3061.09   2
   1  -3   7 24229.6 1854.53   1
  -1  -3  -7 20571.1 1813.22   1
   1   3  -7 17348.6 1825.82   1
  -1   3   7 28144.2 1926.51   1
   1   3  -7 23397.7 1816.24   1
   1  -3   7 17810.5 1814.81   1
   1  -3   7 22732.4 1835.40   6
  -1   3   7 19786.5 1796.20   6
  -1   3   7 25614.7 1839.86   5
   1  -3   7 19756.6 1784.05   5
  -1  -3  -7 21848.7 1834.40   5
   1   3  -7 23608.5 1981.01   2
  -1  -3  -7 14865.4 1862.69   4
   1   3  -7 22443.0 1838.41   3
  -1  -3  -7 16641.4 1804.57   3
  -1   3   7 19619.3 1787.35   2
   1  -3   7 19662.6 1875.12   2
   1   3  -5 336316. 26787.1   1
  -1  -3  -5 298473. 26766.3   1
   1  -3   5 246415. 26780.2   1
  -1   3   5 326629. 26820.7   1
   1   3  -5 300266. 26751.4   1
  -1  -3  -5 306288. 26760.9   1
  -1   3   5 295752. 26742.5   1
   1  -3   5 313050. 26759.1   1
   1  -3   5 309392. 26784.4   6
  -1   3   5 311560. 26762.0   6
  -1  -3  -5 317218. 26790.0   5
  -1   3   5 323217. 26777.1   5
   1  -3   5 294527. 26746.7   5
   1   3  -5 299784. 26916.8   2
   1   3  -5 354167. 26755.4   4
  -1  -3  -5 319419. 26861.3   4
   1   3  -5 335495. 26773.5   3
  -1  -3  -5 310990. 26768.1   3
   1  -3   5 325656. 26857.0   2
  -1   3   3 1148.86 129.353   1
  -1  -3  -3 758.999 113.223   1
   1   3  -3 834.228 121.281   1
   1  -3   3 1333.97 139.063   1
   1   3  -3 976.791 109.117   1
   1  -3   3 812.875 106.042   1
  -1   3   3 832.288 101.341   1
  -1  -3  -3 968.026 115.288   1
   1  -3   3 1104.52 140.295   6
  -1  -3  -3 1213.84 150.696   5
   1  -3   3 931.081 118.473   5
  -1   3   3 1594.84 153.076   5
   1   3  -3 1304.20 236.580   2
   1  -3   3 985.573 175.436   2
   1   3  -3 2005.24 210.037   4
  -1  -3  -3 1297.13 187.672   4
  -1  -3  -3 849.989 120.263   3
   1   3  -3 838.363 117.779   3
  -1   3   1 8699.20 778.244   1
  -1  -3  -1 7487.05 799.223   1
   1   3  -1 8209.41 795.478   1
   1  -3   1 12218.5 794.868   1
   1   3  -1 9687.00 796.563   1
   1  -3   1 8003.81 780.457   1
  -1  -3  -1 9460.46 792.889   1
  -1   3   1 9063.49 775.437   1
   1  -3   1 7465.60 811.996   6
  -1  -3  -1 6126.34 822.474   5
   1   3  -1 12731.7 953.189   2
  -1  -3  -1 9822.48 863.961   4
   1  -3   1 7545.63 837.093   3
   1   3  -1 8592.31 809.548   3
   1  -3   1 10528.7 912.761   2
   1   3  -1 9105.36 805.281   3
  -1  -3   1 9573.97 817.537   1
  -1   3  -1 7774.14 782.125   1
   1  -3  -1 7854.25 774.586   1
  -1   3  -1 11800.2 808.879   1
   1  -3  -1 10114.7 780.348   1
   1   3   1 8475.90 804.347   1
  -1  -3   1 9309.33 799.718   1
  -1  -3   1 9188.80 841.133   6
   1  -3  -1 8443.14 816.206   6
  -1  -3   1 10039.7 848.361   5
   1   3   1 10212.0 888.379   2
  -1  -3   1 8278.80 836.939   4
  -1   3  -1 9433.39 829.278   4
   1  -3  -1 9639.17 854.366   3
   1  -3  -1 9454.01 899.467   2
   1   3   3 892.367 109.232   1
  -1  -3   3 690.315 108.302   1
  -1  -3   3 1063.94 144.776   6
   1   3   3 857.496 142.722   6
  -1  -3   3 1330.98 155.999   5
   1  -3  -3 784.403 156.209   2
   1   3   3 1208.53 154.100   2
   1  -3  -3 1083.54 159.533   4
  -1  -3   3 875.380 122.098   4
   1  -3  -3 981.759 147.937   3
  -1   3  -3 747.900 118.930   4
   1   3   3 686.867 112.107   3
  -1   3  -3 1226.95 165.660   1
  -1  -3   3 1022.40 129.620   1
   1  -3  -3 827.798 98.8445   1
   1  -3  -3 1437.58 119.827   1
   1   3   3 798.127 106.939   1
  -1   3  -3 955.329 110.983   1
   1   3   5 308896. 25896.8   1
  -1  -3   5 298461. 25900.3   1
  -1   3  -5 285566. 25993.5   1
   1  -3  -5 314107. 25934.6   1
  -1  -3   5 267407. 25928.1   1
  -1   3  -5 301124. 25893.8   1
   1  -3  -5 318662. 25895.9   1
   1   3   5 301534. 25893.7   1
   1   3   5 336709. 25944.2   6
  -1   3  -5 293973. 25887.3   5
  -1  -3   5 287706. 25927.3   5
   1   3   5 294858. 25919.4   2
  -1   3  -5 303370. 25902.6   4
   1  -3  -5 344745. 25968.1   4
   1  -3  -5 317796. 25957.6   3
   1   3   5 292315. 25921.4   3
   1  -3  -5 292746. 25957.9   2
  -1   3  -5 254222. 25920.5   3
  -1  -3   7 19778.4 1858.62   1
  -1  -3   7 20253.8 1805.44   1
  -1   3  -7 19668.8 1802.01   1
  -1   3  -7 21383.0 1923.98   1
   1  -3  -7 28290.6 1884.88   1
   1   3   7 21344.7 1808.15   1
   1  -3  -7 20381.5 1808.14   1
   1   3   7 20105.2 1795.58   1
   1   3   7 20839.3 1827.76   6
  -1  -3   7 20705.7 1834.05   6
  -1  -3   7 21542.5 1828.45   5
  -1   3  -7 18531.6 1782.18   5
   1  -3  -7 20927.1 1863.87   4
  -1   3  -7 19982.8 1797.82   4
   1  -3  -7 21096.3 1849.22   3
   1   3   7 20643.8 1815.82   2
   1  -3  -7 24246.8 1855.35   2
  -1   3  -7 18702.8 1812.72   3
   1  -3  -9 30485.0 2895.42   1
  -1  -3   9 27691.9 2944.15   1
  -1   3  -9 40265.6 3024.46   1
  -1   3  -9 35400.5 2896.95   1
   1  -3  -9 53845.6 2992.57   1
   1   3   9 29131.3 2893.64   1
  -1  -3   9 40708.6 2899.83   1
  -1  -3   9 30479.1 2902.91   6
  -1   3  -9 31918.8 2855.54   5
  -1  -3   9 29806.9 2893.83   5
   1   3   9 31333.8 2864.25   2
   1  -3  -9 32739.3 2968.29   4
   1  -3  -9 33431.8 2920.64   3
   1  -3  -9 49468.1 2922.27   2
  -1   3  -9 33636.6 2893.39   3
   1   3   9 28726.5 2857.79   2
  -1  -3  11 366.876 110.265   1
   1   3  11 620.767 86.7350   1
   1  -3 -11 580.777 103.449   1
  -1   3 -11 532.211 135.240   1
  -1  -3  11 558.636 94.8615   6
  -1   3 -11 672.679 67.4314   5
   1   3  11 421.591 78.5330   6
  -1  -3  11 588.430 93.1730   5
   1  -3 -11 529.529 119.554   4
  -1   3 -11 560.958 71.8089   4
  -1   3 -11 352.373 82.6212   3
   1  -3 -11 499.542 102.493   3
   1  -3 -11 858.675 84.8705   2
   1   3  11 462.390 52.5341   2
  -1   3 -11 913.798 117.666   1
   1  -3 -11 794.578 132.635   1
  -1  -3  11 526.862 89.8124   1
   1   3  11 355.855 90.2682   1
   1  -3 -13 1302.46 165.380   1
  -1  -3  13 890.265 126.046   1
  -1   3 -13 871.132 134.767   1
  -1  -3  13 852.887 124.798   6
   1   3  13 686.558 102.178   6
  -1   3 -13 832.725 95.1762   5
   1   3  13 842.905 116.589   5
  -1  -3  13 946.127 124.726   5
  -1  -3  13 540.012 146.714   1
   1   3  13 991.995 121.425   1
   1  -3 -13 830.250 128.063   1
   1  -3 -13 791.606 161.171   4
  -1   3 -13 616.883 92.5379   4
  -1   3 -13 832.466 127.921   3
   1  -3 -13 797.678 137.040   3
  -1  -3  15 55332.1 5693.25   6
   1   3  15 76854.0 5678.24   6
  -1  -3  15 65401.9 5691.37   5
   1   3  15 70071.1 5679.94   5
   1  -3 -15 51350.4 5738.37   4
  -1   3 -15 64215.4 5667.30   4
   1  -3 -15 61297.0 5707.93   1
  -1   3 -15 66765.4 5767.03   1
  -1  -3  15 59257.9 5689.75   1
   1  -3 -15 82243.7 5746.34   1
  -1  -3  15 62976.5 5775.26   1
   1   3  15 55357.2 5700.12   1
  -1   3 -15 68951.6 5729.72   3
   1   3  15 72042.3 5698.98   1
  -1  -3  17 30899.7 2774.38   6
   1   3  17 32066.6 2750.54   6
   1   3  17 35142.7 2755.02   5
  -1  -3  17 31841.4 2767.16   5
  -1   3 -17 35990.2 2755.55   4
   1  -3 -17 35007.6 2817.54   3
  -1  -3  17 32163.7 2843.63   1
   1   3  17 29352.3 2767.46   1
   1  -3 -17 36635.5 2804.99   1
  -1   3 -17 24330.1 2760.13   1
  -1   3 -17 29210.7 2817.05   1
  -1  -3  17 25791.6 2751.67   1
   1  -3 -19 20881.9 1580.38   4
  -1  -3  19 16768.7 1534.77   6
  -1   3 -19 19794.1 1612.54   3
   1  -3 -19 21036.9 1596.82   3
  -1  -3  19 17407.9 1535.55   5
   1   3  19 19874.4 1522.75   5
   1  -3 -21 139.431 60.0798   4
   1   3  21 170.051 47.2571   5
  -1  -3  21 247.887 65.7747   5
   1   3  21 249.603 60.1269   6
  -1   3 -21 83.9460 54.0564   3
   1  -3 -21 258.216 82.3309   3
  -1  -3  23 452.368 88.3851   6
   1   3  23 349.766 79.5556   5
  -1   3 -23 670.484 103.245   2
   1  -3 -23 478.292 108.419   3
  -1  -3  25 7337.33 658.849   5
   1   3  25 6572.69 634.646   5
  -1   3 -25 7565.45 655.704   2
   1  -3 -25 7370.52 694.710   3
  -1  -3  25 6898.53 642.314   6
   1   3  25 5873.14 636.730   6
  -1  -3  27 16036.9 1431.58   5
   1  -3 -27 14990.9 1422.75   4
  -1   3 -27 16200.6 1425.07   2
   1  -3 -27 16287.7 1459.55   3
  -1   3 -27 16032.2 1466.60   3
  -1  -3  27 16648.9 1419.11   6
   1   3  27 15309.1 1411.01   6
   1  -3 -29 3645.36 376.683   4
   1   3  29 4767.10 374.975   5
   1  -3 -29 3629.21 400.830   3
  -1   3 -29 3489.90 399.785   3
   1   3  29 3617.48 364.569   6
  -1  -3  29 3557.09 367.865   6
   1  -3 -31 1243.12 148.027   4
   1   4 -28 71.6839 35.1237   3
  -1  -4 -28 45.0498 34.0802   3
   1   4 -28 94.5375 32.3149   2
  -1  -4 -28 36.6991 19.4184   4
   1   4 -26 11.2467 17.9124   2
   1  -4  26 20.8270 16.5918   6
   1   4 -26 16.6463 21.6309   3
  -1  -4 -26-17.1179 1.23456   3
  -1  -4 -26 30.9398 21.1910   4
  -1   4  26 7.15428 11.4342   5
   1   4 -24 84.0323 33.9469   2
  -1   4  24 73.8183 27.2082   6
   1   4 -24 59.0644 41.1327   3
  -1  -4 -24 73.6402 42.0980   3
  -1   4  24 108.932 32.6407   5
   1   4 -22 298.006 66.4280   2
   1  -4  22 315.454 71.1690   6
  -1   4  22 249.550 57.0532   6
   1   4 -22 369.773 93.9677   3
  -1  -4 -22 183.875 64.4500   3
  -1  -4 -22 326.829 67.7920   4
  -1   4  22 372.052 64.1039   5
   1   4 -20 14.1999 26.0542   2
   1  -4  20-15.7202 20.3964   6
  -1   4  20 11.6207 18.4665   6
   1   4 -20-26.7980 34.7669   3
  -1  -4 -20 14.3231 22.7598   4
   1   4 -18 15.8433 29.0885   2
  -1  -4 -18 15.9698 29.3205   4
  -1   4  18 12.3295 25.3150   5
   1  -4  18 16.1904 21.0333   6
  -1   4  18 29.8724 27.4257   6
   1   4 -18-30.0244 1.10801   3
  -1  -4 -18-15.3351 14.1111   3
   1  -4  16 310.686 86.5869   1
  -1   4  16 440.121 65.7703   6
   1  -4  16 488.367 91.1524   6
   1  -4  16 365.022 54.4324   5
   1   4 -16 453.116 91.9943   2
  -1  -4 -16 327.499 82.7590   4
  -1   4  16 249.279 66.8994   5
  -1  -4 -16 367.233 81.9318   1
  -1  -4 -16 280.733 70.0652   3
   1  -4  14 214.739 65.9848   1
   1   4 -14 105.914 54.3603   1
  -1   4  14 297.276 46.2536   6
   1  -4  14 190.793 53.3807   6
   1  -4  14 145.450 32.6941   5
   1  -4  14 201.632 68.9888   2
   1   4 -14 212.716 72.5388   2
  -1  -4 -14 178.580 55.2293   1
   1   4 -14 189.975 76.7475   3
  -1  -4 -14 163.513 54.3328   3
  -1  -4 -12 216.304 63.7871   1
   1   4 -12 352.112 82.6828   1
  -1   4  12 208.061 59.4241   1
   1  -4  12 390.069 76.8855   1
   1  -4  12 232.552 61.9248   6
  -1   4  12 335.346 50.9271   6
   1  -4  12 272.322 82.1736   2
   1   4 -12 476.333 108.592   2
  -1   4  12 326.888 66.2245   5
  -1  -4 -12 111.992 63.7390   4
   1   4 -12 243.873 63.9030   1
  -1   4  12 344.236 62.3710   1
   1  -4  12 441.082 66.8214   1
   1   4 -12 338.541 86.8541   3
  -1  -4 -12 175.437 53.0082   3
  -1   4  10 216.567 62.7933   1
   1  -4  10 354.818 69.5564   1
  -1  -4 -10 281.520 71.7135   1
   1  -4  10 336.519 71.3336   6
  -1   4  10 396.682 59.3764   6
   1  -4  10 399.694 56.0187   5
   1  -4  10 352.442 101.032   2
  -1  -4 -10 327.736 92.3032   4
  -1   4  10 509.799 83.7591   5
  -1  -4 -10 278.536 64.1516   1
   1  -4  10 481.636 74.2560   1
  -1   4  10 456.123 66.6952   1
   1   4 -10 490.828 92.6703   1
  -1  -4 -10 379.687 70.0320   3
   1   4 -10 486.652 98.0620   3
  -1  -4  -8 56.6146 23.7203   1
   1  -4   8 54.4237 25.2056   1
   1   4  -8 68.6753 63.0955   2
   1   4  -8 28.9428 23.2570   1
  -1   4   8 72.8837 21.4908   1
  -1  -4  -8 26.6002 24.6500   1
   1  -4   8 32.6626 21.4727   1
  -1   4   8 62.6279 28.6446   1
   1   4  -8 80.1252 33.3880   1
   1  -4   8 25.4354 23.5928   6
   1  -4   8 50.2587 19.4302   5
  -1   4   8 39.5939 19.5340   6
  -1  -4  -8 23.0360 30.0883   4
   1   4  -8 35.0412 10.3270   4
  -1  -4  -8 54.0020 24.5187   3
   1   4  -8 24.2810 10.0131   4
   1   4  -8 39.0116 26.9016   3
   1  -4   6 784.423 103.183   1
  -1   4   6 824.310 95.6097   1
  -1   4   6 1049.68 101.138   1
  -1   4   6 964.390 121.816   6
  -1  -4  -6 886.178 129.202   5
   1  -4   6 782.112 106.283   5
  -1   4   6 1057.81 128.468   5
   1  -4   6 1429.84 206.441   2
   1   4  -6 1127.26 118.452   4
  -1  -4  -6 976.441 164.098   4
   1   4  -6 729.832 113.977   3
   1   4  -6 791.971 94.7920   4
  -1  -4  -6 892.649 107.154   1
   1   4  -6 989.898 202.827   2
   1  -4   6 989.105 115.183   1
  -1  -4  -6 928.529 122.076   1
   1   4  -6 1249.03 137.785   1
  -1  -4  -4 359.494 52.1360   1
   1   4  -4 289.127 53.0558   1
  -1  -4  -4 236.344 44.6997   1
   1  -4   4 293.505 44.8378   1
   1  -4   4 304.219 65.8644   6
   1  -4   4 278.392 55.7464   5
  -1  -4  -4 372.302 71.7688   5
  -1   4   4 161.790 52.3767   6
   1  -4   4 308.223 105.263   2
  -1   4   4 323.971 63.6497   5
  -1  -4  -4 322.179 87.4016   4
   1   4  -4 265.273 54.4736   3
   1  -4   4 369.785 46.1797   1
   1   4  -4 351.293 123.395   2
   1   4  -4 326.719 57.3215   1
  -1  -4  -2 120.985 27.8862   1
  -1  -4  -2 129.140 24.8279   1
   1  -4   2 130.721 40.7876   6
  -1  -4  -2 91.3680 37.5366   5
   1  -4   2 165.032 86.3295   2
  -1  -4  -2 227.318 62.3719   4
   1   4  -2 126.241 27.2859   1
   1   4  -2 115.722 33.9648   3
  -1  -4   0 1747.40 158.269   1
   1  -4   0 1658.32 190.438   6
  -1  -4   0 1667.85 205.715   6
  -1  -4   0 1691.86 198.377   5
   1   4   0 2264.02 263.542   2
  -1  -4   0 1266.39 189.195   4
   1  -4   0 1461.41 200.403   3
  -1  -4   0 1324.57 160.906   1
   1   4   0 1808.83 163.235   1
  -1  -4   2 156.475 36.4292   1
  -1  -4   2 144.491 27.2586   1
  -1  -4   2 168.073 51.1011   6
   1  -4  -2 231.219 96.5226   2
   1   4   2 119.405 48.3614   2
  -1  -4   2 88.8613 34.2546   4
   1  -4  -2 184.942 57.7339   3
  -1   4  -2 185.115 48.2732   4
   1   4   2 109.346 22.8288   1
   1   4   4 260.798 45.4322   1
  -1  -4   4 310.223 48.5227   1
   1   4   4 363.974 48.8014   1
  -1  -4   4 595.633 91.7160   6
  -1  -4   4 221.464 63.0900   5
   1  -4  -4 642.097 139.404   2
   1   4   4 344.433 73.3064   2
  -1  -4   4 359.045 64.1714   4
   1  -4  -4 231.871 70.3612   4
  -1   4  -4 359.904 62.9771   4
  -1   4  -4 346.186 68.0667   3
   1   4   6 893.915 100.189   1
  -1   4  -6 718.914 128.776   1
   1   4   6 962.799 132.105   6
  -1  -4   6 976.737 132.992   6
  -1  -4   6 854.038 124.319   5
   1   4   6 908.310 122.419   2
   1  -4  -6 1009.22 162.857   2
   1  -4  -6 998.551 150.863   4
  -1   4  -6 864.979 108.668   4
  -1   4  -6 750.957 113.540   3
  -1  -4   6 1111.58 158.324   1
   1  -4  -6 944.340 94.1976   1
   1   4   6 812.569 110.019   1
   1  -4  -6 837.663 95.9895   1
  -1   4  -6 835.448 97.7305   1
   1  -4  -8 24.0607 19.7775   1
   1   4   8 46.8736 30.6056   1
  -1   4  -8 30.0801 17.7990   1
   1  -4  -8 43.6078 16.9494   1
  -1  -4   8 23.8237 38.0144   1
   1   4   8 20.8085 12.2015   1
  -1  -4   8 27.1740 25.1721   6
   1   4   8 47.6635 29.1314   6
  -1  -4   8 70.8123 32.6675   5
   1   4   8 94.7291 37.0338   2
   1  -4  -8 33.0196 26.4644   2
   1  -4  -8 19.1243 30.5869   4
  -1   4  -8 72.9319 24.3748   4
  -1   4  -8 50.5205 22.9721   3
   1  -4  -8 29.8362 23.9599   3
   1  -4 -10 383.031 76.2040   1
  -1  -4  10 474.337 68.3719   1
  -1   4 -10 425.950 67.4227   1
   1   4  10 383.204 80.6494   1
  -1  -4  10 483.245 118.118   1
   1   4  10 431.127 59.0552   1
   1  -4 -10 360.522 62.1604   1
  -1  -4  10 571.466 90.5553   6
  -1  -4  10 312.481 67.7945   5
   1   4  10 280.908 65.2977   6
   1  -4 -10 486.434 79.5474   2
   1  -4 -10 269.156 87.7942   4
  -1   4 -10 362.703 59.0366   4
   1  -4 -10 665.200 100.205   3
  -1   4 -10 373.382 69.2059   3
   1   4  10 404.220 53.4395   2
  -1  -4  12 352.650 70.2841   6
  -1  -4  12 370.430 68.2822   5
   1   4  12 299.872 53.9473   6
  -1   4 -12 343.772 101.359   1
   1   4  12 267.194 47.0721   1
   1  -4 -12 271.706 55.5849   1
  -1  -4  12 326.695 99.9442   1
   1  -4 -12 371.845 95.3313   4
   1   4  12 243.562 32.8848   2
   1   4  12 269.239 35.4979   2
  -1   4 -12 220.781 56.8994   3
   1  -4 -12 214.768 61.1423   3
  -1  -4  12 410.989 62.5687   1
   1   4  12 348.241 74.9332   1
  -1   4 -12 474.192 70.6110   1
   1  -4 -14 253.421 64.5794   1
   1   4  14 210.534 55.5235   1
   1   4  14 120.666 35.3343   6
  -1  -4  14 168.445 45.2487   5
  -1   4 -14 169.571 71.9835   1
  -1  -4  14 186.918 75.1242   1
  -1   4 -14 203.329 33.9212   4
   1  -4 -14 216.704 59.8373   3
  -1   4 -14 200.856 49.7532   3
   1  -4 -16 467.985 92.0983   1
  -1  -4  16 365.395 75.0631   6
   1   4  16 320.314 57.0118   6
  -1  -4  16 265.689 66.2297   5
  -1  -4  16 411.723 109.772   1
   1   4  16 367.255 61.4652   5
   1  -4 -16 214.904 77.1859   4
  -1   4 -16 377.486 54.3026   4
   1  -4 -16 374.139 79.8185   3
  -1   4 -16 375.498 80.7588   3
   1   4  18 25.7624 17.6421   5
   1  -4 -18-19.8179 25.7288   4
  -1  -4  18 24.2841 24.9255   5
  -1  -4  18-13.1924 12.1414   6
   1   4  18 7.29583 13.4212   6
  -1   4 -18 18.0177 16.5573   3
   1  -4 -18 15.9615 25.3798   3
   1  -4 -20 17.6140 22.8567   4
   1   4  20 26.4351 19.8068   5
   1   4  20-8.01109 16.4407   6
  -1  -4  20-13.3030 17.2659   6
   1  -4 -20 17.0555 27.1041   3
  -1   4 -20-20.7957 19.0837   3
  -1  -4  22 283.162 64.5832   6
   1   4  22 337.107 60.5474   6
   1  -4 -22 321.980 75.0430   4
  -1  -4  22 290.643 67.1152   5
  -1   4 -22 276.298 66.8828   2
  -1   4 -22 209.523 84.0888   3
   1  -4 -22 331.899 79.5931   3
   1   4  24 40.8872 25.0476   6
   1  -4 -24 79.6947 38.6850   4
   1   4  24 9.17734 19.1383   5
  -1  -4  24 39.6947 27.3594   5
  -1   4 -24 74.0206 34.1259   2
   1  -4 -24 52.0359 35.7462   3
  -1   4 -24 23.3756 21.7191   3
  -1  -4  26 10.4514 9.79099   6
   1   4  26-9.70547 9.12195   6
  -1   4 -26 44.6048 25.1355   2
  -1   4 -26 20.4599 26.6172   3
   1  -4 -26 16.2450 25.8878   3
   1  -4 -26 46.0019 23.6737   4
   1   4  26 32.9130 18.5954   5
  -1   4 -28 109.476 35.7119   2
  -1  -4  28 89.0038 30.9570   6
   1   4  28 47.6187 24.6600   6
   1  -4 -28 14.3843 19.3209   3
   1  -4 -28 40.0215 24.7943   4
   1   4  28 49.0013 20.9148   5
   1   5 -27 9877.12 898.453   2
  -1   5  25 5627.92 474.469   5
  -1  -5 -25 4338.63 479.510   4
   1   5 -25 5153.01 486.627   2
   1   5 -25 5526.79 528.665   3
   1  -5  25 4787.58 487.644   6
   1   5 -23 383.030 66.2526   2
   1  -5  23 216.074 56.9508   6
   1   5 -23 337.814 86.0969   3
  -1  -5 -23 303.748 67.3321   3
  -1  -5 -23 284.756 59.8970   4
   1   5 -21 132.109 42.7050   2
   1  -5  21 121.318 42.5019   6
   1   5 -21 122.705 60.5978   3
  -1  -5 -21 108.894 42.8894   3
  -1  -5 -21 126.174 44.7210   4
  -1   5  21 138.861 37.7164   5
  -1   5  19 6730.14 750.233   5
  -1  -5 -19 8329.47 778.051   4
  -1  -5 -19 8383.26 767.111   3
   1   5 -19 5563.03 795.557   3
   1  -5  19 11052.0 790.162   6
  -1   5  19 8788.33 748.741   6
  -1  -5 -17 13538.2 1208.27   4
   1   5 -17 16311.4 1217.64   2
   1   5 -17 11429.7 1242.84   3
  -1  -5 -17 13563.8 1180.38   3
  -1   5  17 14794.4 1160.33   6
   1  -5  17 14985.6 1195.12   6
  -1   5  15 31413.5 2860.75   5
  -1  -5 -15 26299.5 2879.04   4
  -1   5  15 31695.5 2832.98   6
   1  -5  15 34877.1 2869.56   6
   1   5 -15 37203.6 2944.72   3
   1   5 -15 40052.8 2911.26   2
   1  -5  13 78.5574 32.4971   1
   1  -5  13 176.992 44.2371   6
   1  -5  13 68.9562 24.1351   5
   1   5 -13 62.4050 51.2958   2
  -1  -5 -13 19.0359 31.5775   4
  -1   5  13 144.285 42.1969   5
  -1  -5 -13 100.585 33.2265   3
  -1  -5 -13 77.3264 27.1377   1
  -1   5  13 139.245 35.2219   1
  -1   5  11 406.574 54.6500   1
  -1  -5 -11 331.486 57.2888   1
  -1   5  11 332.228 53.9465   6
   1  -5  11 385.274 57.3011   5
   1   5 -11 471.814 116.262   2
   1  -5  11 403.173 103.793   2
  -1  -5 -11 488.136 101.817   4
  -1   5  11 398.897 70.6832   5
  -1  -5 -11 483.767 76.0783   3
   1  -5  11 340.810 58.9591   1
   1   5 -11 340.649 68.5209   1
  -1   5   9 9208.87 878.584   1
  -1   5   9 11777.0 890.635   1
  -1   5   9 9925.98 905.985   6
   1  -5   9 11094.9 931.537   6
  -1   5   9 12911.5 930.183   5
   1  -5   9 10706.1 906.211   5
   1   5  -9 9749.43 876.913   4
  -1  -5  -9 10886.3 926.230   3
   1   5  -9 10858.4 935.971   3
  -1  -5  -9 9106.29 892.794   1
   1   5  -9 9933.36 914.419   1
  -1  -5  -7 5850.57 571.269   1
  -1  -5  -7 4038.15 574.710   1
   1  -5   7 6311.06 572.976   1
  -1   5   7 6893.94 602.107   6
   1  -5   7 7164.26 620.152   6
   1  -5   7 6958.59 594.614   5
  -1   5   7 7376.86 604.648   5
   1   5  -7 7410.42 726.845   2
  -1  -5  -7 6775.08 645.926   4
   1   5  -7 6742.27 603.459   3
  -1  -5  -7 7799.69 614.044   3
   1   5  -7 6120.05 571.836   4
   1  -5   7 9732.62 753.618   2
  -1  -5  -5 92456.7 8214.00   1
   1   5  -5 93311.0 8226.92   1
  -1  -5  -5 88011.8 8208.37   1
   1  -5   5 94936.2 8207.55   1
   1   5  -5 102646. 8271.73   1
   1  -5   5 94747.0 8208.89   1
   1  -5   5 95336.0 8259.73   6
  -1   5   5 86126.6 8246.23   6
  -1   5   5 117331. 8253.72   5
   1  -5   5 95158.3 8244.06   5
  -1  -5  -5 99053.0 8266.99   5
   1   5  -5 94128.7 8367.15   2
  -1  -5  -5 93682.7 8284.11   4
  -1  -5  -5 115545. 8261.60   3
   1   5  -5 106210. 8245.58   3
   1  -5   5 131148. 8432.04   2
   1  -5   3 103.804 38.3785   6
  -1  -5  -3 224.286 53.1660   5
   1  -5   3 183.019 89.5659   2
   1   5  -3 175.091 81.1119   2
  -1   5   3 122.249 35.8405   5
  -1  -5  -3 129.123 48.7993   4
   1   5  -3 178.775 41.4944   1
   1   5  -3 118.740 22.7947   1
   1   5  -3 101.863 31.7475   3
   1  -5   1 1817.59 298.899   2
  -1  -5  -1 1684.18 203.352   4
   1  -5   1 1402.58 188.169   6
   1   5  -1 1792.75 185.831   3
   1  -5  -1 1818.56 187.536   6
  -1  -5   1 1736.34 192.864   6
  -1  -5   1 1019.92 174.089   5
   1  -5  -1 1621.15 277.540   2
   1   5   1 1858.50 220.976   2
  -1  -5   1 1723.78 191.232   4
  -1   5  -1 1736.13 184.026   4
   1   5   1 1513.42 174.628   3
  -1  -5   3 70.4739 30.3384   1
  -1  -5   3 143.476 21.3742   1
  -1  -5   3 113.706 41.6916   6
  -1  -5   3 63.5127 31.2244   5
   1   5   3 90.0668 37.1504   6
   1   5   3 70.3964 38.2205   2
   1  -5  -3 264.064 96.4099   2
  -1  -5   3 145.455 39.7456   4
   1  -5  -3 223.541 59.7983   3
  -1   5  -3 179.449 43.9077   4
  -1   5  -3 131.004 39.1207   3
  -1   5  -5 89439.8 7593.54   1
   1   5   5 78440.7 7596.59   1
  -1   5  -5 87221.0 7593.93   1
  -1  -5   5 74165.8 7636.52   1
   1   5   5 83301.0 7590.71   1
  -1  -5   5 95559.8 7604.71   1
   1   5   5 106432. 7654.53   6
  -1  -5   5 91640.7 7652.70   6
  -1  -5   5 96796.0 7639.39   5
   1   5   5 87571.1 7641.30   2
  -1   5  -5 89494.0 7624.08   4
   1  -5  -5 98613.4 7660.65   3
  -1   5  -5 98525.3 7639.02   3
  -1  -5   7 6851.00 653.217   1
  -1   5  -7 6123.36 592.660   1
   1   5   7 5982.63 605.765   1
  -1   5  -7 6646.14 586.282   1
  -1  -5   7 6409.76 591.238   1
   1   5   7 7745.51 589.105   1
  -1  -5   7 6262.38 626.922   6
   1   5   7 7031.95 626.701   6
  -1  -5   7 6135.63 614.497   5
   1   5   7 5631.59 612.587   2
   1  -5  -7 6384.54 646.860   4
  -1   5  -7 6879.40 604.692   4
   1  -5  -7 6514.92 633.836   3
  -1   5  -7 5732.21 608.837   3
  -1  -5   9 12937.4 969.472   1
  -1   5  -9 9602.17 897.975   1
   1  -5  -9 8905.91 866.588   1
   1   5   9 14177.5 931.695   1
   1  -5  -9 9877.20 868.865   1
   1   5   9 9958.90 906.942   6
   1   5   9 10015.5 900.869   2
   1  -5  -9 10807.5 948.233   4
   1  -5  -9 10874.4 924.390   3
  -1   5  -9 9709.53 895.537   3
   1   5  11 640.834 91.6056   1
   1  -5 -11 318.057 51.4922   1
  -1   5 -11 246.342 68.8815   1
  -1  -5  11 471.295 101.666   1
  -1  -5  11 426.467 75.1599   6
   1   5  11 343.703 62.1802   6
  -1  -5  11 400.565 69.5072   5
   1   5  11 439.875 61.8641   2
  -1   5 -11 366.456 52.6385   4
   1  -5 -11 379.925 86.8084   4
   1  -5 -11 340.438 68.3466   3
  -1   5 -11 232.143 54.5721   3
  -1  -5  13 63.0156 32.8974   5
   1  -5 -13 160.562 43.1085   3
  -1   5 -13 118.865 35.4567   3
   1   5  13 98.5922 30.2201   5
   1  -5 -13 94.1688 46.3751   4
  -1   5 -13 38.4414 17.5162   4
   1   5  13 198.423 50.8265   1
   1  -5 -13 91.2768 29.8140   1
  -1  -5  15 31197.9 2797.26   6
   1  -5 -15 30320.7 2801.14   3
  -1  -5  15 33792.5 2797.14   5
   1  -5 -17 12391.9 1331.17   4
  -1  -5  17 14204.1 1310.66   6
   1   5  17 13519.8 1283.02   6
   1  -5 -17 13763.9 1315.13   3
  -1  -5  17 15587.8 1314.75   5
   1   5  17 17494.9 1300.58   5
   1  -5 -19 8084.84 854.873   4
   1   5  19 8902.37 808.660   6
  -1  -5  19 7837.92 827.999   6
   1  -5 -19 8160.18 840.399   3
  -1   5 -19 9854.44 858.628   3
   1   5  19 10239.8 823.209   5
  -1  -5  19 10024.9 843.899   5
  -1  -5  21 92.0114 33.6320   6
   1   5  21 150.781 35.8687   6
   1   5  21 88.7871 29.9466   5
   1  -5 -21 265.490 61.5681   4
  -1  -5  21 122.439 40.5351   5
  -1   5 -21 132.915 43.0042   2
   1  -5 -21 112.486 46.1056   3
  -1   5 -21 169.999 55.2051   3
  -1  -5  23 178.732 46.6020   6
   1   5  23 201.875 44.5821   6
  -1   5 -23 272.338 58.5145   2
   1   5  23 185.165 42.5292   5
   1  -5 -23 173.542 60.2127   3
  -1   5 -23 149.480 64.0389   3
   1  -5 -25 4797.91 404.276   4
   1  -5 -25 3692.58 402.390   3
  -1  -5  25 4044.03 387.784   6
   1   5  25 3553.25 377.876   6
  -1   5 -25 5343.02 404.143   2
   1  -5 -27 6142.14 605.035   3
   1   5  27 4364.92 572.706   6
  -1   6  22 345.716 57.3983   5
   1   6 -22 354.934 64.2871   2
   1   6 -22 386.674 96.0504   3
   1  -6  22 300.194 63.2606   6
  -1  -6 -20 11.9664 15.6048   4
  -1   6  20 17.3354 17.8499   5
   1   6 -20 11.0149 17.5730   2
   1  -6  20 34.2022 20.9767   6
   1   6 -20 23.0318 29.9216   3
  -1  -6 -18-13.4926 17.5043   4
  -1   6  18-9.29110 12.0536   5
   1   6 -18 37.3402 25.5313   2
   1   6 -18-23.2557 21.3335   3
   1  -6  16 255.900 56.9245   6
  -1  -6 -16 133.491 54.4823   4
  -1  -6 -16 292.658 56.6069   3
   1   6 -16 235.020 74.5345   3
   1  -6  14 220.430 51.4200   6
  -1   6  14 171.529 33.2232   6
  -1  -6 -14 110.218 50.2816   4
  -1   6  14 146.863 41.5000   5
   1   6 -14 276.322 70.7258   2
  -1  -6 -14 174.195 44.3532   3
   1   6 -14 241.270 69.7930   3
  -1  -6 -12 88.2278 22.7010   1
   1  -6  12 103.366 35.7004   6
  -1   6  12 220.078 36.7808   6
  -1   6  12 238.908 49.3529   5
  -1  -6 -12 224.161 62.1539   4
  -1  -6 -12 127.482 39.6392   3
   1   6 -12 107.234 42.1358   3
   1  -6  10 298.813 41.0769   1
   1  -6  10 235.286 55.1955   6
  -1   6  10 297.035 51.5807   6
   1  -6  10 220.944 49.9983   5
  -1  -6 -10 327.921 74.5981   4
  -1   6  10 306.350 57.6329   5
  -1  -6 -10 295.848 61.9027   3
  -1   6  10 287.262 59.7681   2
   1   6  -8 220.380 37.1673   1
   1  -6   8 242.234 52.8723   6
   1  -6   8 159.211 43.8980   5
   1   6  -8 88.6191 63.3916   2
  -1   6   8 276.886 51.8746   5
  -1  -6  -8 265.703 64.7890   4
  -1  -6  -8 131.601 42.5795   3
   1   6  -8 162.659 44.3266   3
   1   6  -6 459.843 69.0929   3
  -1   6   6 463.953 72.8638   6
   1   6  -6 496.213 125.345   2
   1   6  -6 446.037 56.1707   4
   1   6  -6 334.556 44.2316   1
  -1   6   4 200.691 46.7082   6
  -1  -6  -4 94.3793 34.1465   5
   1   6  -4 114.719 60.0739   2
  -1   6   4 155.545 38.0159   5
   1  -6   4 191.501 46.3494   6
   1   6  -4 103.196 33.2899   3
  -1   6   2 86.3152 27.4655   5
  -1  -6  -2 35.5948 27.1982   4
   1   6  -2 94.3897 57.5246   2
  -1  -6  -2 40.8893 23.5915   5
   1   6  -2 64.8601 25.3144   3
  -1  -6   0 1149.83 139.657   4
  -1   6   0 958.995 125.659   4
  -1  -6   0 1027.65 132.061   5
   1   6   2 58.5611 35.7938   2
  -1  -6   2 37.8011 24.8967   5
   1   6   2 22.6635 21.2332   6
  -1   6  -2 35.6029 22.0292   4
   1   6   2 79.4637 27.6141   3
  -1   6  -2 79.8724 27.8131   3
   1   6   4 156.361 45.2299   2
   1   6   4 140.638 42.0974   6
  -1  -6   4 99.2816 33.5584   5
   1  -6  -4 139.664 43.1447   3
  -1   6  -4 96.2535 30.1666   4
  -1  -6   4 102.177 35.9305   6
  -1  -6   6 462.681 47.8793   1
  -1  -6   6 431.529 77.4464   6
  -1  -6   6 352.098 64.8109   5
   1   6   6 281.069 66.5738   6
  -1   6  -6 454.497 65.2126   4
   1  -6  -6 451.710 80.4603   3
  -1   6  -6 419.686 68.6365   3
  -1  -6   8 183.699 34.4630   1
  -1   6  -8 127.211 22.6239   1
   1   6   8 164.906 41.3058   6
  -1  -6   8 168.639 41.5504   5
  -1  -6   8 240.971 52.2080   6
   1   6   8 198.391 48.5239   2
  -1   6  -8 177.730 37.4830   4
  -1   6  -8 173.168 38.1180   3
  -1  -6  10 301.067 60.9110   6
  -1  -6  10 300.626 57.3953   5
  -1   6 -10 278.064 43.4833   1
  -1  -6  10 223.471 51.3200   1
  -1   6 -10 387.558 52.7996   4
   1  -6 -10 364.319 77.1888   4
   1  -6 -10 231.310 55.4364   3
  -1   6 -10 205.473 46.9585   3
   1   6  12 188.725 40.2055   6
  -1  -6  12 125.787 36.5057   5
  -1  -6  12 83.0156 31.5174   6
   1   6  12 156.297 36.6495   5
   1  -6 -12 152.137 50.1509   4
   1  -6 -12 145.389 44.3524   3
  -1   6 -12 197.511 41.2434   3
  -1  -6  14 179.238 44.5359   5
   1   6  14 237.368 42.3147   6
  -1  -6  14 182.506 45.4547   6
   1  -6 -14 250.881 52.3345   3
  -1   6 -14 246.382 48.3773   3
   1   6  14 191.534 41.6336   5
   1  -6 -14 170.242 56.1943   4
  -1  -6  16 293.327 58.3684   5
   1   6  16 203.868 40.6236   6
  -1  -6  16 248.741 53.8104   6
   1   6  16 287.009 48.7501   5
   1  -6 -16 214.822 62.0322   4
   1  -6 -16 284.590 60.8767   3
  -1   6 -16 276.495 56.1876   3
   1   6  18 14.0539 14.5179   5
   1   6  18 21.5987 14.1171   6
   1  -6 -18 33.4417 22.9313   3
  -1   6 -18 23.3512 21.4912   3
  -1  -6  20 20.0744 16.0830   6
  -1   6 -20 53.4789 27.8295   2
   1  -6 -20 34.7390 23.8436   3
  -1   6 -20 13.1048 24.1329   3
   1  -6 -20-13.3413 17.4324   4
   1   6  20 28.9781 16.4109   5
   1   6  22 414.742 60.7363   5
   1  -6 -22 271.297 63.9369   4
  -1   6 -22 379.977 67.4148   2
  -1   6 -22 362.118 76.6175   3
  -1  -6  22 350.728 64.9788   6
   1   6  22 317.047 52.1181   6
   1  -6 -24 62.0435 36.3993   3
   1   6  24 62.9220 23.7118   6
   1   7 -19 1912.05 357.024   3
   1  -7  19 4123.75 354.055   6
  -1   7  17 3733.69 460.050   5
  -1  -7 -17 3852.37 478.198   4
   1   7 -17 7104.40 510.984   2
   1   7 -17 5381.38 533.283   3
   1  -7  17 7034.12 489.601   6
  -1   7  15 12888.6 1217.74   5
  -1  -7 -15 10530.7 1230.92   4
   1   7 -15 14379.5 1275.73   3
   1  -7  15 14243.1 1224.80   6
   1   7 -13 142.258 53.0166   2
   1  -7  13 118.282 34.5653   6
   1   7 -13 150.315 53.0256   3
  -1  -7 -13 169.903 50.9251   4
  -1   7  13 148.754 35.8411   5
  -1   7  11 69.6737 25.0388   6
  -1   7  11 105.695 29.4685   5
  -1  -7 -11 25.5551 24.5473   4
   1  -7  11 93.1250 30.4754   6
   1   7 -11 63.4875 33.7403   3
  -1   7   9 4414.18 403.103   5
   1   7  -9 4882.10 498.514   2
   1   7  -9 4270.30 414.844   3
   1  -7   9 4207.63 412.463   6
  -1   7   9 3934.59 399.872   6
  -1   7   7 2821.51 265.323   5
   1   7  -7 2312.16 334.771   2
  -1   7   7 2663.65 282.453   2
  -1  -7  -7 2703.53 282.760   4
   1   7  -7 2493.82 266.434   3
   1  -7   7 2756.87 274.159   6
  -1   7   7 2471.37 266.012   6
  -1  -7  -5 31703.6 3255.65   4
  -1   7   5 35145.3 3248.39   6
   1  -7   5 36580.3 3253.63   6
  -1   7   5 40734.1 3244.86   5
   1  -7   3 184.340 42.9248   6
  -1  -7  -3 143.544 38.1380   5
  -1   7   3 121.670 33.0346   5
  -1  -7  -3 107.799 40.7982   4
  -1   7   3 91.2125 29.1900   4
   1   7  -3 73.3202 27.1191   3
  -1   7   1 825.715 105.186   5
  -1  -7  -1 678.534 103.639   5
   1   7  -1 892.124 143.105   2
  -1   7   1 944.704 109.608   4
   1   7  -1 843.203 100.671   3
  -1   7   1 867.435 109.243   3
  -1  -7   1 902.303 112.515   5
  -1   7  -1 842.266 107.464   5
   1   7   1 1141.77 143.573   2
   1   7   1 838.323 116.532   6
   1   7   1 754.638 100.728   3
  -1   7  -1 970.151 113.931   3
   1   7   3 152.964 37.4497   6
  -1  -7   3 140.423 35.2605   5
  -1   7  -3 60.8687 26.0680   4
  -1   7  -3 131.855 35.1846   3
   1   7   3 89.4996 29.8775   3
  -1  -7   5 32393.4 3071.02   5
   1   7   5 35706.1 3089.20   2
  -1   7  -5 38293.7 3068.30   4
  -1  -7   5 32786.0 3082.17   6
  -1   7  -5 36000.5 3070.41   3
   1   7   5 35390.1 3066.54   3
   1   7   7 2309.97 239.860   6
   1   7   7 2188.05 244.759   2
   1  -7  -7 2803.15 258.589   3
  -1  -7   7 1886.07 232.720   5
  -1   7  -7 2613.21 237.507   3
  -1  -7   9 4097.72 377.168   5
   1   7   9 3649.24 372.190   6
  -1  -7   9 4076.09 383.648   6
   1  -7  -9 4047.27 386.647   3
  -1   7  -9 3848.74 370.133   3
   1   7  11 120.392 29.7995   6
  -1  -7  11 129.861 33.7548   5
  -1  -7  11 90.4423 32.4008   6
   1   7  11 96.1767 27.2661   5
   1  -7 -11 97.1569 33.4481   3
  -1   7 -11 117.609 33.0608   3
   1   7  13 173.338 35.1806   5
   1   7  13 121.848 30.8916   6
  -1  -7  13 151.451 39.2891   5
   1  -7 -13 142.832 42.1394   3
  -1  -7  13 165.997 40.6297   6
  -1  -7  15 16138.9 1415.70   6
   1  -7 -15 15306.9 1434.96   4
   1   7  15 17762.0 1407.65   5
   1  -7 -15 13752.2 1415.12   3
  -1   7 -15 15856.6 1434.53   2
   1   7  17 7260.28 568.337   5
   1  -7 -17 5106.61 583.730   4
   1   7  17 5617.72 555.096   6
  -1  -7  17 6269.47 573.918   6
   1  -7 -17 5924.87 576.876   3
  -1   7 -17 6901.49 588.389   2
  -1   7 -19 3838.22 382.668   3
   1  -7 -19 3703.52 376.444   3
   1   7  19 3862.88 353.260   6
   1  -7 -21 124.629 38.4287   3
   1  -8  14 137.859 33.5890   6
   1   8 -12 36.5651 29.2758   2
   1  -8  12 31.0701 19.2001   6
  -1  -8 -12 31.9404 22.1401   4
  -1   8  12 53.2654 19.6543   5
   1   8 -10 155.298 62.9453   2
   1  -8  10 138.662 37.5517   6
  -1   8  10 197.079 38.3298   5
  -1  -8 -10 195.269 49.5632   4
   1   8  -8 147.430 65.0107   2
   1  -8   8 118.754 34.5119   6
  -1  -8  -8 149.551 39.7967   4
  -1   8   8 164.349 35.3945   5
  -1  -8  -6 155.351 43.9251   4
  -1   8   6 235.153 45.8332   4
   1  -8   6 235.693 48.2768   6
  -1   8   4 37.2269 17.2188   3
  -1   8   4 75.5209 28.0515   6
   1   8  -4 81.8788 46.1759   2
  -1   8   4 54.9549 23.0829   5
  -1   8   4 22.9976 14.6425   4
  -1   8   4 61.9179 30.3305   2
  -1   8   2 105.927 31.2339   3
  -1   8   2 43.0440 23.6466   6
   1   8  -2 116.274 48.8063   2
  -1   8   2 71.7239 25.8127   5
  -1   8   2 114.280 30.6504   4
  -1   8   2 122.274 47.1454   2
  -1   8   0 489.292 77.5302   6
  -1   8   0 464.295 74.0318   5
   1   8   0 549.009 80.7550   6
  -1   8   0 531.410 74.7431   4
  -1   8   0 725.174 123.214   2
  -1   8  -2 163.668 71.5475   2
  -1  -8   2 67.7643 26.0541   5
   1   8   2 105.320 34.0675   6
   1   8   2 105.056 39.3602   2
   1   8   4 55.7965 23.4794   6
  -1  -8   4 52.8375 26.2271   5
  -1   8  -4 51.8745 33.8949   2
  -1   8  -4 38.9954 19.2892   3
   1   8   4 42.1482 21.9951   2
  -1   8  -6 181.199 37.2158   3
  -1  -8   6 266.166 46.8919   5
   1   8   6 186.667 40.1808   6
  -1   8  -6 174.822 70.8855   2
  -1  -8   8 184.660 39.0961   5
   1   8   8 150.092 34.0971   6
  -1  -8   8 227.412 44.4338   6
   1   8   8 148.960 31.1348   5
  -1   8  -8 149.447 63.3961   2
  -1   8  -8 122.992 30.7764   3
   1   8  10 124.916 30.0981   6
  -1  -8  10 193.488 40.7487   6
   1   8  10 140.216 31.0944   5
  -1   8 -10 190.786 36.6176   3
  -1   8 -10 189.416 58.5448   2
  -1  -8  12 30.8313 16.0333   6
   1   8  12 31.4093 14.6506   5
   1  -8 -12 59.2237 24.6871   3
  -1   8 -12 26.3297 16.1963   3
   1   8  12 22.3861 16.4518   6
   1  -8 -14 188.467 41.5300   3
   1   8  14 151.321 30.7975   6
  -1   8 -14 170.282 36.7734   3
   1   8  16 160.166 30.9185   6
  -1   9   7 1161.56 131.328   5
  -1   9   5 16010.0 1415.01   4
   1   9  -3 84.1852 37.1201   2
   1   9  -1 525.468 87.5832   2
   1   9   1 563.267 74.2770   6
  -1   9  -1 448.251 89.1048   2
  -1   9  -1 384.714 58.7516   3
  -1   9  -3 134.342 48.8723   2
  -1   9  -3 37.2355 15.9237   3
  -1   9  -5 11953.9 1090.91   3
   1   9   5 12916.7 1098.87   6
  -1   9  -7 925.436 103.133   3
   2   0   0 869006. 70877.0   1
  -2   0   0 817963. 70876.6   1
   2   0   0 845676. 70876.9   1
  -2   0   0 777812. 70828.0   6
   2   0   0 843983. 70825.7   6
  -2   0   0 846644. 70847.5   5
   2   0   0 761691. 70835.2   5
  -2   0   0 823538. 70847.0   4
   2   0   0 852886. 70837.7   4
  -2   0   0 840489. 70836.3   3
   2   0   0 804328. 70843.0   3
   2   0   0 806850. 70864.8   2
  -2   0  -2 2280.01 280.394   1
  -2   0   2 2146.47 291.651   1
  -2   0  -2 2303.44 281.463   1
   2   0  -2 1754.54 274.713   1
  -2   0   2 2355.17 280.143   1
   2   0   2 1716.12 281.612   1
   2   0   2 2269.95 244.460   6
   2   0  -2 2456.42 250.356   6
  -2   0   2 2837.61 292.887   5
   2   0  -2 2521.57 262.029   5
   2   0   2 2349.09 251.917   5
   2   0  -2 2360.38 282.757   2
  -2   0   2 2523.74 271.140   4
  -2   0  -2 2582.95 269.804   4
  -2   0  -2 2199.65 253.184   3
  -2   0   2 2666.55 279.645   3
   2   0  -2 2743.11 263.964   4
   2   0  -2 2773.34 285.134   3
   2   0   2 2335.58 268.793   2
   2   0   4 2958.75 355.366   1
  -2   0   4 3217.34 376.516   1
  -2   0  -4 3125.82 362.290   1
  -2   0   4 3518.51 366.921   1
   2   0   4 2820.47 355.333   1
  -2   0  -4 3827.58 363.423   1
  -2   0   4 3473.51 321.301   6
   2   0  -4 2964.37 308.723   6
   2   0   4 3401.76 329.504   6
  -2   0   4 3689.86 366.869   5
  -2   0  -4 3699.19 329.989   5
   2   0   4 3100.69 320.859   5
   2   0  -4 3915.92 386.925   2
  -2   0  -4 2739.59 336.950   4
  -2   0   4 3029.26 334.552   4
  -2   0   4 3138.66 355.110   3
   2   0  -4 3054.95 325.984   4
   2   0  -4 3466.15 370.568   3
  -2   0  -4 3316.90 327.329   3
   2   0   4 3173.32 337.758   2
  -2   0   6 21511.7 1959.32   1
   2   0  -6 25678.2 1966.40   1
   2   0  -6 23512.4 1984.47   1
   2   0   6 20866.0 1960.42   1
   2   0   6 19660.2 1954.86   1
  -2   0  -6 25495.3 1965.83   1
   2   0   6 22616.5 1932.89   6
  -2   0   6 19311.6 1905.88   6
   2   0  -6 21185.9 1899.81   6
  -2   0   6 28362.2 1979.86   5
   2   0   6 24405.1 1915.80   5
  -2   0  -6 19889.2 1909.45   5
   2   0  -6 23568.1 1980.79   2
  -2   0  -6 19010.6 1935.17   4
  -2   0   6 21030.8 1931.39   4
  -2   0  -6 19604.0 1914.07   3
   2   0  -6 21383.2 1976.68   3
  -2   0   6 20749.2 1920.83   4
   2   0   6 23702.4 1933.44   2
   2   0  -8 9038.70 911.820   1
  -2   0  -8 9093.53 902.366   1
  -2   0   8 10055.8 932.756   1
  -2   0   8 8688.75 895.411   1
   2   0  -8 9038.31 888.050   1
   2   0   8 9273.41 898.401   1
  -2   0  -8 10891.5 923.947   1
   2   0   8 9747.12 908.261   1
   2   0   8 11482.2 896.696   6
  -2   0   8 9097.93 858.344   6
   2   0  -8 8477.39 848.259   6
  -2   0  -8 8591.49 859.467   5
   2   0   8 9548.76 857.900   5
  -2   0   8 12135.2 930.812   5
   2   0  -8 10494.3 928.728   2
  -2   0  -8 9421.69 880.607   4
  -2   0   8 9770.57 869.951   4
   2   0  -8 9678.36 939.417   3
   2   0   8 9498.69 876.819   2
  -2   0 -10 328995. 26001.2   1
   2   0 -10 304373. 25959.0   1
   2   0 -10 310623. 25992.1   1
  -2   0  10 323945. 26003.1   1
  -2   0  10 316981. 25973.1   1
   2   0  10 299169. 25962.1   1
  -2   0 -10 307669. 25980.6   1
   2   0  10 281407. 25964.6   1
  -2   0  10 271211. 25930.7   6
   2   0  10 335821. 25972.2   6
  -2   0  10 265900. 25978.2   5
   2   0  10 291911. 25919.5   5
   2   0 -10 315319. 25997.3   2
  -2   0 -10 275279. 25956.5   4
   2   0 -10 315210. 26030.4   3
   2   0  10 319399. 25942.5   2
  -2   0  12 35738.4 3263.74   1
   2   0 -12 37683.4 3289.96   1
   2   0 -12 35354.6 3248.51   1
  -2   0 -12 40314.5 3289.21   1
  -2   0  12 35519.3 3285.46   1
   2   0  12 36073.6 3256.26   1
  -2   0 -12 43007.1 3308.34   1
   2   0  12 38361.5 3267.91   1
  -2   0  12 41969.8 3244.09   6
   2   0  12 27352.2 3239.25   6
   2   0  12 40217.1 3218.27   5
  -2   0  12 34374.8 3260.99   5
   2   0 -12 33612.3 3273.16   2
  -2   0 -12 39323.7 3254.06   4
   2   0 -12 32174.3 3317.67   3
  -2   0 -12 38219.0 3315.79   3
   2   0  12 36582.9 3227.42   2
   2   0 -14 33142.0 2474.38   1
   2   0  14 30445.0 2472.33   1
  -2   0 -14 35496.5 2538.75   1
  -2   0  14 34809.2 2503.12   1
  -2   0  14 28727.8 2495.11   1
  -2   0  14 30689.0 2452.54   6
   2   0  14 16925.0 2431.75   6
   2   0  14 26837.3 2425.60   5
  -2   0  14 24462.7 2458.16   5
   2   0 -14 24152.3 2471.33   2
  -2   0 -14 32065.5 2471.13   4
   2   0 -14 26564.2 2533.71   3
  -2   0 -14 21306.8 2504.00   3
   2   0  14 29161.7 2428.84   2
  -2   0  16 5198.23 479.324   1
  -2   0 -16 5690.76 505.296   1
   2   0 -16 4578.19 495.588   1
  -2   0  16 4418.75 475.176   1
   2   0  16 4565.86 452.859   1
   2   0 -16 5510.15 466.759   1
  -2   0 -16 4647.89 498.141   1
   2   0  16 4200.85 450.993   1
   2   0  16 3294.95 420.767   6
  -2   0  16 4805.89 446.439   5
   2   0  16 3275.86 400.780   5
   2   0 -16 4313.47 446.635   4
  -2   0 -16 4114.76 441.484   4
   2   0 -16 3087.79 479.235   3
  -2   0 -16 2657.16 457.081   3
   2   0  16 4128.91 406.281   2
   2   0 -18 510.509 111.215   1
  -2   0  18 420.434 104.436   1
  -2   0 -18 479.902 119.120   1
   2   0  18 563.475 111.934   1
   2   0 -18 452.421 122.286   1
  -2   0 -18 530.049 132.513   1
   2   0  18 498.640 112.869   1
  -2   0  18 248.895 95.6037   1
  -2   0  18 499.673 90.3565   6
   2   0  18 426.526 85.2730   6
   2   0  18 587.424 83.0054   5
   2   0 -18 599.211 110.000   2
   2   0  18 498.384 82.6522   2
  -2   0  18 553.333 98.7237   5
   2   0 -18 550.770 109.251   4
  -2   0 -18 466.022 100.146   4
  -2   0 -18 294.836 106.543   3
   2   0 -18 541.472 137.579   3
   2   0  20 25198.7 2742.37   1
  -2   0 -20 27768.6 2793.48   1
  -2   0  20 27363.4 2777.20   1
  -2   0  20 25249.8 2756.96   1
  -2   0 -20 23884.5 2767.88   1
   2   0 -20 24340.4 2755.76   1
  -2   0  20 32370.6 2737.61   6
   2   0  20 35807.8 2730.19   6
   2   0  20 42115.2 2726.65   5
   2   0 -20 42302.7 2765.17   2
   2   0 -20 28307.2 2749.18   4
  -2   0 -20 29614.0 2752.55   4
  -2   0 -20 33596.7 2813.92   3
   2   0 -20 34933.3 2812.69   3
   2   0  20 26922.1 2716.08   2
   2   0  22 27427.8 2477.28   1
  -2   0  22 30184.8 2450.78   6
   2   0  22 24927.1 2428.00   6
  -2   0  22 27496.1 2443.09   5
   2   0  22 28904.4 2423.27   5
   2   0 -22 30251.0 2452.09   2
   2   0 -22 26520.5 2461.95   4
   2   0 -22 30675.4 2505.07   3
  -2   0 -22 26280.1 2493.58   3
  -2   0 -22 26899.6 2493.68   1
   2   0 -22 27023.7 2504.14   1
  -2   0 -22 27616.3 2509.24   1
   2   0 -22 28145.8 2489.65   1
  -2   0  22 26584.5 2493.94   1
   2   0  22 26413.2 2459.90   1
  -2   0  24 10447.5 925.978   6
   2   0  24 9042.53 907.285   6
  -2   0  24 10624.7 921.605   5
   2   0  24 9465.24 899.250   5
   2   0 -24 10622.3 941.573   4
  -2   0 -24 12241.7 952.809   4
  -2   0  24 11157.6 979.058   1
  -2   0 -24 8917.15 954.473   3
   2   0 -24 9679.81 956.463   3
   2   0 -24 10711.9 926.844   2
  -2   0 -26 135.632 42.6329   4
  -2   0  26 126.101 38.0991   5
  -2   0 -26 198.525 56.1115   3
   2   0 -26 126.152 51.6276   3
   2   0  26 154.635 37.2336   6
  -2   0 -28 856.460 115.993   4
  -2   0  28 802.902 101.667   5
  -2   0 -28 594.782 114.176   3
   2   0 -28 703.337 118.416   3
  -2   0  28 823.519 105.286   6
  -2   0 -30 4045.52 375.613   4
  -2   0  30 3937.59 357.953   5
  -2   0 -30 3338.22 378.963   3
   2   0  30 3284.17 346.630   6
  -2   0  30 4288.57 365.383   6
  -2   1  31-6.51858 8.48522   5
  -2  -1 -31-9.78354 12.7114   4
  -2  -1 -31-11.8827 15.4313   3
  -2  -1 -29 10.7498 17.1009   4
  -2   1  29 14.0177 11.1679   5
   2   1 -29 11.9027 15.4643   3
  -2  -1 -29 13.3369 12.2633   3
  -2   1  29 7.71930 12.2938   6
   2  -1  29 6.08597 9.70626   6
  -2  -1 -27 78.6017 32.8529   4
  -2   1  27 60.1340 25.2267   5
   2  -1  27 40.3843 19.9876   6
  -2   1  27 49.4658 25.4448   6
  -2  -1 -27 29.9004 30.9630   3
   2   1 -27 26.9987 25.1333   3
  -2   1  25 8.28029 13.2939   5
  -2  -1 -25 61.9676 34.1606   4
   2   1 -25 54.0811 31.4346   2
   2  -1  25 7.42291 11.9473   6
  -2   1  25 26.2947 21.3583   6
  -2  -1 -25 16.8087 15.5368   3
   2   1 -25 30.8071 24.5486   3
   2  -1  23 202.857 46.4920   6
  -2  -1 -23 399.492 74.0860   4
   2  -1  23 342.887 53.5470   5
  -2   1  23 204.858 46.9814   5
   2   1 -23 296.901 76.1848   1
   2  -1  23 328.338 69.5179   1
   2   1 -23 282.624 77.7959   3
   2  -1  21-9.48657 17.4059   6
  -2   1  21-9.90144 9.08494   6
   2   1 -21-13.6838 25.1062   2
  -2   1  21 20.3186 18.6400   1
   2  -1  21 21.4962 19.7203   1
   2   1 -21-27.9506 36.2614   1
  -2   1  21-9.69288 8.89366   5
   2  -1  21-7.26167 9.42255   5
  -2  -1 -21 14.6311 18.9822   4
   2  -1  21 15.1061 13.8587   1
   2   1 -21 18.6599 17.1186   1
  -2  -1 -21 25.7003 33.3420   1
  -2  -1 -21-21.3487 19.5850   3
   2   1 -21 20.3618 18.6797   3
   2  -1  19 43.4982 24.9139   6
  -2   1  19 31.2133 21.8883   6
   2  -1  19 116.429 43.0630   2
   2   1 -19 31.4526 29.2592   2
   2  -1  19 22.3144 29.3540   1
  -2  -1 -19 25.1463 46.3908   1
  -2   1  19 66.7189 45.8770   1
   2   1 -19 29.4363 38.4963   1
   2  -1  19 72.3768 26.1696   5
  -2  -1 -19 48.9592 33.8266   4
  -2   1  19 23.7382 31.1770   1
   2  -1  19 67.7149 35.0633   1
   2   1 -19 78.2074 40.3989   1
  -2  -1 -19 103.925 53.5148   1
  -2  -1 -19 73.2089 45.0347   3
  -2   1  17 184.068 50.3477   6
   2   1 -17 292.791 79.8804   2
   2  -1  17 338.705 66.6029   2
  -2  -1 -17 149.898 72.0430   1
   2  -1  17 310.819 84.2594   1
  -2   1  17 134.732 62.1107   1
   2   1 -17 265.011 99.7415   1
  -2  -1 -17 109.454 51.9946   4
  -2   1  17 297.503 63.9040   5
   2  -1  17 267.360 47.6788   5
  -2   1  17 319.417 88.9380   1
   2   1 -17 269.523 69.3553   1
  -2  -1 -17 126.556 65.0919   1
   2  -1  17 331.681 81.3501   1
   2   1 -17 189.935 77.7115   3
  -2  -1 -17 309.925 99.0729   3
  -2  -1 -15 46.6646 48.0066   1
   2  -1  15 16.2248 26.0503   1
  -2   1  15 20.9843 33.5515   1
   2  -1  15 60.2958 31.1465   6
  -2   1  15 32.8989 20.4657   6
   2  -1  15 37.8441 30.8451   2
   2   1 -15 85.5102 52.0198   2
  -2   1  15 85.9682 52.2970   1
   2   1 -15 27.8772 25.8460   1
  -2   1  15 14.0049 22.5654   5
   2  -1  15 75.8038 27.1915   5
  -2  -1 -15 19.8990 31.8385   4
  -2  -1 -15 33.0236 52.6043   3
   2   1 -15 61.6400 49.1126   3
   2   1 -13 2524.87 255.853   1
  -2   1  13 2230.35 274.650   1
   2  -1  13 1881.16 244.604   1
  -2  -1 -13 2298.88 278.014   1
  -2  -1 -13 1894.14 263.082   1
  -2   1  13 2171.96 278.621   1
   2  -1  13 2249.04 265.706   1
  -2   1  13 1660.25 220.922   6
   2  -1  13 3129.26 286.707   6
   2  -1  13 2759.86 227.778   5
   2  -1  13 2001.96 206.417   5
   2   1 -13 1487.87 262.045   2
  -2  -1 -13 1171.67 241.292   4
   2   1 -13 2016.28 309.062   3
  -2  -1 -13 2582.44 361.298   3
   2  -1  13 1881.94 235.591   2
  -2  -1 -11 194.722 70.5430   1
   2   1 -11 149.291 48.5823   1
  -2   1  11 258.104 68.3737   1
   2  -1  11 136.135 48.0426   1
  -2   1  11 218.821 72.0090   1
  -2  -1 -11 179.406 64.8292   1
   2  -1  11 236.906 66.1978   1
   2   1 -11 250.041 76.4377   1
   2  -1  11 152.407 61.4847   6
   2  -1  11 130.294 29.5982   5
   2  -1  11 197.615 59.5274   2
  -2   1  11 35.4306 35.3065   5
  -2  -1 -11 98.8001 58.9572   4
   2   1 -11 107.329 74.6705   3
  -2  -1 -11 138.930 95.9887   3
  -2  -1  -9 235.639 68.2778   1
   2  -1   9 315.857 75.7678   1
   2   1  -9 209.637 59.4631   1
  -2   1   9 381.613 88.5303   1
   2   1  -9 295.194 86.7491   1
   2  -1   9 399.423 85.9628   1
  -2  -1  -9 359.087 82.2133   1
   2  -1   9 578.324 130.665   6
  -2  -1  -9 310.497 64.2629   5
   2  -1   9 399.086 57.0630   5
   2   1  -9 135.659 79.7890   2
  -2  -1  -9 420.457 76.4565   2
  -2   1   9 283.378 74.8097   5
  -2  -1  -9 325.814 90.6067   4
  -2  -1  -9 316.061 139.541   3
  -2  -1  -7 253.487 70.1363   1
  -2   1   7 399.976 79.6756   1
  -2   1   7 192.170 67.4167   1
  -2  -1  -7 218.156 63.0771   1
   2   1  -7 272.849 77.8814   1
   2  -1   7 398.240 80.9936   1
   2  -1   7 431.105 121.935   6
  -2   1   7 280.783 42.0114   6
  -2  -1  -7 274.944 64.4172   5
   2  -1   7 255.945 34.9258   5
   2  -1   7 229.105 34.1700   5
   2  -1   7 316.103 73.9084   2
  -2  -1  -7 365.970 71.4518   2
   2   1  -7 236.468 86.4648   2
  -2   1   7 223.702 69.9404   5
  -2  -1  -7 213.625 67.1221   4
  -2  -1  -7 98.2889 103.282   3
   2   1  -7 85.0650 62.3535   3
   2   1  -5 1117.04 179.803   1
   2   1  -5 977.837 153.138   1
   2  -1   5 944.729 149.499   1
  -2  -1  -5 982.116 161.516   1
  -2   1   5 1022.49 169.787   1
  -2   1   5 1108.09 159.059   1
  -2  -1  -5 1129.57 158.215   1
   2  -1   5 1081.80 160.303   1
   2  -1   5 1158.14 109.954   5
  -2   1   5 1164.54 162.426   5
  -2  -1  -5 1116.56 145.178   5
   2   1  -5 1342.27 197.451   2
  -2  -1  -5 1191.94 162.421   4
  -2  -1  -5 1533.83 207.060   3
   2   1  -5 1045.17 124.313   4
  -2   1   5 954.736 147.660   4
   2   1  -5 1007.60 171.909   3
   2  -1   5 1002.75 151.828   2
  -2  -1  -3 2667.67 354.798   1
   2   1  -3 3404.02 374.553   1
   2   1  -3 3236.91 351.918   1
  -2   1   3 3264.59 349.804   1
  -2  -1  -3 2759.58 345.767   1
   2  -1   3 3422.08 359.113   1
   2   1  -3 2660.29 326.375   6
   2  -1   3 3430.78 437.273   6
  -2   1   3 3569.22 348.185   5
  -2  -1  -3 3351.33 352.605   5
   2  -1   3 3929.06 311.165   5
   2   1  -3 3670.41 392.457   2
   2   1  -3 2633.14 313.626   4
  -2  -1  -3 3339.93 345.052   4
  -2  -1  -3 3100.49 302.507   3
   2   1  -3 3354.92 349.044   3
  -2  -1  -3 3526.83 303.700   3
  -2   1   3 3342.49 355.170   4
   2  -1   3 3615.44 354.944   2
   2  -1   1 800.860 132.902   1
  -2  -1  -1 755.150 132.760   1
  -2   1   1 836.623 129.780   1
   2   1  -1 809.606 131.244   1
   2   1  -1 884.063 143.616   1
  -2  -1  -1 812.892 138.876   1
  -2   1   1 669.904 125.500   1
   2   1  -1 806.394 118.159   6
  -2   1   1 756.511 87.7184   6
   2  -1   1 1060.40 119.346   5
  -2  -1  -1 895.487 135.741   5
   2   1  -1 1040.28 152.986   2
   2   1  -1 737.107 106.701   4
  -2  -1  -1 764.219 115.832   4
   2  -1   1 1051.84 148.120   3
   2   1  -1 831.769 109.815   3
  -2  -1  -1 730.116 91.0859   3
   2  -1   1 984.059 134.316   1
   2   1   1 861.073 134.290   1
   2   1   1 854.700 130.260   1
  -2   1  -1 842.343 124.646   1
  -2  -1   1 651.878 136.035   1
   2  -1  -1 809.041 128.703   1
  -2   1  -1 722.580 127.964   1
  -2  -1   1 650.355 122.572   1
   2  -1  -1 951.095 102.674   6
  -2   1  -1 752.280 90.9193   6
   2   1   1 816.412 132.311   6
  -2   1  -1 1023.90 115.187   5
  -2  -1   1 934.225 138.738   5
   2   1   1 764.294 133.980   2
  -2   1  -1 869.696 133.893   4
  -2  -1   1 673.874 103.120   4
   2   1   1 570.409 96.8156   4
   2  -1  -1 842.896 134.372   3
   2   1   1 747.888 86.2922   3
  -2  -1   1 800.910 122.162   3
   2  -1  -1 797.026 120.436   2
   2   1   3 3371.03 376.282   1
   2  -1  -3 3827.99 384.760   1
   2  -1  -3 3613.92 366.603   1
  -2  -1   3 2652.48 377.810   1
  -2   1  -3 3219.77 356.244   1
  -2  -1   3 3320.98 368.622   1
   2   1   3 3309.80 363.733   1
   2   1   3 3492.41 364.504   6
  -2  -1   3 3411.28 355.811   6
  -2   1  -3 3539.24 337.669   6
  -2   1  -3 2914.97 316.372   5
  -2  -1   3 3819.95 380.070   5
   2   1   3 3670.72 370.899   2
  -2   1  -3 4019.39 369.417   4
   2  -1  -3 3797.06 393.854   3
  -2  -1   3 5320.25 498.191   3
   2  -1  -3 3656.14 361.119   2
   2  -1  -5 1239.12 158.432   1
   2  -1  -5 1154.56 166.337   1
  -2   1  -5 923.872 152.381   1
   2   1   5 1034.36 164.410   1
  -2   1  -5 1130.01 161.970   1
  -2  -1   5 673.823 160.667   1
   2   1   5 1004.78 140.263   6
  -2   1  -5 960.102 105.999   5
  -2  -1   5 1193.92 128.236   4
  -2   1  -5 832.234 142.066   4
   2  -1  -5 1009.73 172.295   3
   2   1   5 1075.90 143.560   2
   2  -1  -5 1401.46 162.554   2
  -2   1  -5 1414.79 161.416   3
   2   1   5 1229.09 122.724   3
   2  -1  -7 346.327 70.0014   1
  -2   1  -7 322.570 78.9389   1
   2   1   7 345.605 76.0398   1
  -2  -1   7 284.449 75.6509   1
  -2  -1   7 560.202 111.225   1
  -2   1  -7 453.698 91.4265   1
   2   1   7 248.967 66.4168   1
   2  -1  -7 125.424 63.6554   1
  -2  -1   7 275.005 61.8640   6
   2   1   7 122.441 49.1588   6
   2  -1  -7 322.998 43.8604   6
  -2  -1   7 317.005 79.9512   5
   2   1   7 232.821 52.9374   2
  -2  -1   7 302.067 55.8075   4
  -2   1  -7 271.891 61.4810   4
  -2  -1   7 207.944 43.6231   4
   2  -1  -7 309.736 83.6566   3
  -2   1  -7 217.664 55.8924   3
   2   1   7 237.606 44.5815   3
   2  -1  -9 238.876 59.8612   1
   2   1   9 232.966 71.0397   1
  -2  -1   9 354.021 75.0412   1
  -2  -1   9 252.921 58.5386   6
   2   1   9 329.334 58.4333   2
   2  -1  -9 328.422 75.3837   2
  -2  -1   9 311.212 85.2794   1
   2  -1  -9 109.272 53.4054   1
  -2   1  -9 409.744 89.6470   1
  -2  -1   9 270.287 81.1096   5
  -2  -1   9 318.300 50.5294   4
  -2   1  -9 289.725 64.6193   3
   2  -1  -9 348.347 92.7197   3
   2   1  11 214.506 65.3648   1
  -2   1 -11 36.7617 35.8571   1
  -2  -1  11 230.116 61.5315   1
   2   1  11 95.9125 40.9589   6
  -2  -1  11 115.625 42.6053   6
   2  -1 -11 104.526 44.9980   2
  -2   1 -11 253.739 82.8552   1
   2   1  11 45.9753 33.7145   1
  -2  -1  11 159.894 64.0320   1
   2  -1 -11 195.221 65.7095   1
  -2  -1  11 100.607 31.2119   4
  -2  -1  11 292.595 82.2482   5
   2  -1 -11 185.987 64.9904   4
  -2  -1  11 182.382 36.9107   4
  -2   1 -11 85.4332 37.3644   4
   2  -1 -11 166.544 66.6005   3
  -2   1 -11 171.755 53.9145   3
  -2  -1  13 1673.88 268.472   1
  -2   1 -13 2117.23 292.410   1
  -2  -1  13 2838.16 280.711   1
   2  -1 -13 2309.23 257.864   1
   2   1  13 2284.37 263.598   1
  -2   1 -13 2731.25 291.753   1
   2  -1 -13 2016.84 278.578   1
   2   1  13 1986.25 254.031   1
   2   1  13 2168.46 240.122   6
  -2  -1  13 2080.55 248.178   6
  -2  -1  13 3339.04 318.839   5
   2   1  13 2254.81 236.012   5
   2  -1 -13 1885.49 264.767   4
  -2  -1  13 1878.02 219.147   4
  -2   1 -13 1825.52 236.610   4
   2  -1 -13 1786.39 283.595   3
  -2  -1  13 2550.57 225.299   4
  -2   1 -13 2101.31 266.852   3
   2  -1 -13 2104.07 252.018   2
   2   1  13 2071.82 220.285   2
   2  -1 -15 18.0800 16.8678   1
  -2   1 -15 88.6809 53.8962   1
   2   1  15 34.6057 35.6251   1
  -2  -1  15 18.7200 29.9022   1
   2   1  15 25.6810 29.0161   6
  -2  -1  15 15.4557 14.5073   6
   2   1  15 53.5478 23.9787   2
   2  -1 -15 41.7515 31.4228   2
   2   1  15 17.2381 27.5612   1
  -2  -1  15 49.7017 45.6970   1
   2  -1 -15 46.3320 42.6133   1
   2   1  15 38.7794 25.3416   5
   2  -1 -15 59.5323 40.8209   4
  -2  -1  15 67.2626 41.2499   5
  -2   1 -15 26.2097 29.6068   4
  -2  -1  15 7.91022 14.8345   4
  -2   1 -15 73.0686 54.8151   3
   2  -1 -15 85.3383 52.2801   3
  -2  -1  17 255.305 75.8491   1
  -2   1 -17 208.896 71.3700   1
   2   1  17 299.799 80.4307   1
   2   1  17 208.977 62.7306   6
  -2  -1  17 503.713 91.3040   6
   2   1  17 250.993 47.5811   2
   2  -1 -17 163.052 57.7938   2
   2   1  17 308.532 76.3320   1
  -2  -1  17 184.702 76.3744   1
   2  -1 -17 263.414 91.0008   1
   2  -1 -17 235.636 73.6699   4
   2   1  17 318.283 63.2973   5
  -2   1 -17 307.119 74.3031   4
  -2   1 -17 143.839 73.7233   3
   2  -1 -17 324.611 104.018   3
  -2  -1  19 128.039 44.2822   6
   2  -1 -19 42.8767 31.4290   2
   2   1  19 21.3348 21.1298   2
   2   1  19 36.7519 29.5525   1
  -2  -1  19 54.7627 50.4435   1
  -2   1 -19 58.0421 46.3369   1
   2  -1 -19 23.3232 21.8776   1
   2  -1 -19 37.1474 34.3818   4
  -2  -1  19 79.5651 44.9290   5
  -2   1 -19 34.2769 31.7738   4
  -2  -1  19 118.558 51.4725   1
  -2   1 -19 22.8444 36.5834   1
   2   1  19 59.5581 44.8428   1
   2  -1 -19 21.6300 39.9464   1
  -2  -1  21-15.0094 19.4731   6
   2   1  21 12.7071 20.1911   6
   2  -1 -21 8.93335 16.3912   2
   2   1  21-17.6826 0.20786   1
  -2  -1  21 26.5799 24.3837   1
   2  -1 -21-21.7290 28.1902   1
  -2   1 -21-26.9031 24.6802   1
   2   1  21 11.7205 18.6237   5
  -2  -1  21-17.3681 0.20786   5
   2  -1 -21 16.9204 26.8853   4
  -2   1 -21-17.1562 15.7395   4
  -2  -1  21-19.0057 17.4360   1
   2  -1 -21-20.2961 26.3314   1
   2   1  23 340.603 64.1087   6
  -2  -1  23 244.601 63.5329   6
  -2  -1  23 281.956 77.4578   1
  -2   1 -23 209.579 71.0619   1
  -2   1 -23 410.923 80.1613   4
  -2  -1  23 369.624 78.1521   5
   2   1  23 385.580 66.2750   5
   2  -1 -23 301.574 75.8143   4
  -2   1 -23 272.382 86.4925   3
   2  -1 -23 160.137 77.8329   3
  -2  -1  25 12.6862 12.2082   5
  -2   1 -25 40.6156 28.0147   4
   2   1  25 51.6188 23.9617   5
   2  -1 -25 53.6136 30.3428   4
   2  -1 -25 38.6593 35.6552   3
  -2   1 -25 41.7784 38.5022   3
  -2  -1  25 59.3231 29.0315   6
   2  -1 -27-11.8611 11.3735   4
   2   1  27 35.6373 18.7874   5
  -2   1 -27 58.3470 28.5153   4
  -2  -1  27 42.8206 24.2816   5
  -2   1 -27 17.5252 28.0418   3
   2  -1 -27 64.8272 39.4741   3
   2   1  27 23.7690 18.1086   6
  -2  -1  27 83.1959 33.2127   6
   2   1  29 12.5000 12.8268   5
  -2  -1  29 8.97255 11.6475   5
  -2   1 -29-15.0602 13.8214   3
   2  -1 -29-13.5239 12.4128   3
   2   1  29 6.88378 10.9452   6
  -2  -1  31 7.82206 14.3668   6
  -2  -2 -30 3021.38 345.708   3
  -2   2  30 3580.23 322.975   5
  -2  -2 -30 3184.09 335.488   4
  -2   2  28 818.734 88.3652   5
   2  -2  28 596.084 80.5967   6
   2   2 -28 409.483 88.0422   3
  -2  -2 -28 589.316 108.282   3
  -2  -2 -28 513.608 90.0412   4
   2   2 -26 150.047 42.6345   2
  -2   2  26 66.1414 29.2601   6
   2  -2  26 154.922 37.5629   6
   2   2 -26 167.258 51.2512   3
  -2  -2 -26 185.772 57.3989   3
  -2  -2 -26 231.246 51.2191   4
  -2   2  26 157.870 34.8484   5
  -2   2  24 9124.33 808.677   5
  -2  -2 -24 9396.40 831.900   4
   2   2 -24 9097.61 830.112   2
  -2  -2 -24 10521.3 883.772   3
   2  -2  24 8630.88 809.710   6
  -2   2  24 8225.55 804.564   6
  -2   2  22 24044.2 2232.97   6
  -2   2  22 25411.5 2240.86   5
  -2  -2 -22 26071.0 2262.49   4
  -2  -2 -22 26791.3 2316.55   3
   2  -2  22 26998.2 2267.75   2
   2   2 -20 26382.1 2659.58   1
   2  -2  20 34289.4 2659.05   1
  -2   2  20 30985.5 2628.75   6
   2  -2  20 32881.5 2646.50   6
   2  -2  20 27003.8 2627.67   5
  -2   2  20 34897.1 2641.15   5
  -2  -2 -20 28052.6 2660.78   4
   2   2 -20 26627.8 2684.77   3
  -2  -2 -20 31815.7 2734.72   3
   2  -2  20 26011.6 2651.10   2
  -2   2  18 132.264 56.9100   1
   2  -2  18 116.453 62.3398   1
   2   2 -18 190.472 93.3538   1
   2  -2  18 117.443 44.2033   6
  -2   2  18 262.916 49.1274   6
   2  -2  18 140.716 39.5034   5
   2   2 -18 250.688 72.3963   2
  -2   2  18 178.067 47.0611   5
   2   2 -18 111.395 52.8364   1
   2  -2  18 183.155 56.3468   1
  -2  -2 -18 245.665 76.2950   1
  -2   2  18 163.637 72.7523   1
  -2  -2 -18 283.026 98.3442   3
   2   2 -18 184.928 71.9773   3
   2   2 -16 1087.27 193.138   1
   2  -2  16 813.479 149.712   1
  -2  -2 -16 1115.27 164.337   1
  -2   2  16 916.623 150.377   1
   2  -2  16 831.182 131.320   6
  -2   2  16 962.437 113.350   6
   2  -2  16 707.528 90.9144   5
   2  -2  16 1006.30 105.185   5
   2  -2  16 670.904 121.723   2
   2   2 -16 1105.44 172.850   2
  -2  -2 -16 803.018 95.1696   2
  -2  -2 -16 969.559 145.881   4
   2   2 -16 882.965 134.911   1
   2  -2  16 620.218 122.092   1
  -2  -2 -16 749.999 145.941   1
  -2   2  16 913.205 153.452   1
   2   2 -16 621.987 152.238   3
  -2  -2 -14 36483.5 2962.77   1
   2   2 -14 34496.5 2918.61   1
   2  -2  14 32257.8 2921.01   1
  -2  -2 -14 31853.9 2941.98   1
   2   2 -14 34944.0 2986.01   1
   2  -2  14 34449.4 2952.64   1
   2  -2  14 35098.4 2934.39   6
  -2   2  14 33602.1 2890.31   6
   2  -2  14 32467.8 2865.03   5
  -2   2  14 33846.2 2922.90   5
   2  -2  14 30706.6 2860.45   5
   2   2 -14 38664.0 3012.56   2
  -2  -2 -14 37683.8 2896.23   2
  -2  -2 -14 31549.0 2951.39   4
   2   2 -14 30454.2 2994.41   3
   2  -2  14 33774.6 2923.33   2
  -2   2  12 33378.5 3411.26   1
  -2   2  12 37298.7 3411.47   1
  -2  -2 -12 38975.9 3420.16   1
   2   2 -12 41537.6 3397.02   1
   2  -2  12 44412.0 3411.16   1
  -2  -2 -12 50003.2 3446.58   1
   2   2 -12 40099.6 3454.31   1
   2  -2  12 42862.4 3430.32   1
  -2   2  12 39536.9 3375.61   6
   2  -2  12 31672.6 3406.19   6
  -2   2  12 46824.8 3446.97   5
   2   2 -12 40379.8 3513.75   2
  -2  -2 -12 32549.8 3384.54   2
  -2  -2 -12 34568.2 3439.67   4
   2   2 -12 43339.6 3538.28   3
  -2  -2 -12 36235.9 3469.82   3
   2  -2  12 33792.0 3399.84   2
  -2   2  10 295420. 24757.8   1
  -2   2  10 294458. 24774.0   1
  -2  -2 -10 255777. 24761.4   1
   2   2 -10 281742. 24786.5   1
   2  -2  10 300578. 24771.0   1
   2  -2  10 267202. 24772.5   6
  -2   2  10 300572. 24728.1   6
  -2   2  10 370140. 24819.5   5
  -2  -2 -10 251393. 24754.5   2
   2   2 -10 276449. 24871.2   2
   2   2 -10 304033. 24916.0   3
  -2  -2 -10 283783. 24798.7   3
   2  -2  10 275325. 24762.5   2
  -2   2   8 2672.67 296.305   1
  -2   2   8 2886.92 309.550   1
   2   2  -8 3036.70 291.416   1
   2  -2   8 2440.25 291.145   1
   2   2  -8 2780.31 325.035   1
  -2  -2  -8 1920.93 294.036   1
   2  -2   8 2880.32 320.806   1
  -2  -2  -8 2737.38 309.914   1
   2  -2   8 3130.11 321.925   6
  -2   2   8 3347.68 277.484   6
  -2   2   8 3653.20 368.602   5
  -2  -2  -8 2308.79 284.510   5
  -2  -2  -8 2867.20 319.213   2
   2   2  -8 2635.52 389.545   2
  -2  -2  -8 1409.01 321.795   4
  -2  -2  -8 2711.03 302.014   3
   2   2  -8 2916.12 429.368   3
   2  -2   8 3074.51 319.769   2
  -2   2   6 1581.27 181.821   1
   2   2  -6 1149.58 180.761   1
   2   2  -6 1546.24 163.544   1
   2  -2   6 1543.35 167.292   1
  -2  -2  -6 1401.18 167.208   1
  -2   2   6 1595.48 174.751   1
   2  -2   6 1199.34 170.479   1
  -2   2   6 1208.54 116.875   6
   2  -2   6 1516.00 173.119   6
  -2   2   6 859.644 122.697   6
  -2  -2  -6 1436.24 166.409   5
  -2   2   6 1263.28 208.756   5
  -2  -2  -6 1712.44 245.222   4
   2   2  -6 1136.74 120.558   4
  -2  -2  -6 1250.11 136.199   3
   2   2  -6 1216.57 253.931   3
   2  -2   6 1537.03 187.360   2
  -2  -2  -4 36060.1 3094.74   1
   2   2  -4 38259.9 3081.21   1
   2   2  -4 34871.0 3111.07   1
   2  -2   4 38302.5 3082.00   1
  -2   2   4 44082.6 3102.72   1
  -2   2   4 35617.4 3074.82   1
  -2  -2  -4 31844.6 3074.36   1
   2  -2   4 32904.4 3080.50   1
   2  -2   4 35713.7 3075.11   6
  -2  -2  -4 26476.9 3076.65   5
   2   2  -4 47906.6 3217.08   2
  -2  -2  -4 41086.8 3205.52   4
   2   2  -4 31616.8 3189.58   3
   2  -2   4 27641.2 3101.45   2
   2   2  -2 10042.0 881.934   1
  -2  -2  -2 9209.35 896.713   1
   2   2  -2 8321.84 891.413   1
   2  -2   2 8716.79 874.527   1
   2  -2   2 9613.46 884.415   1
  -2   2   2 8504.74 872.937   1
  -2  -2  -2 8703.97 881.335   1
  -2   2   2 11375.4 853.218   6
   2  -2   2 10693.3 871.199   6
  -2  -2  -2 8947.08 902.559   5
  -2   2   2 12900.8 953.035   5
   2   2  -2 9927.68 946.219   2
  -2  -2  -2 12244.8 1006.63   4
   2   2  -2 8066.28 847.858   4
  -2   2   2 8754.66 897.176   4
   2  -2   2 9828.19 913.663   3
   2   2  -2 11387.5 928.547   3
   2  -2   2 9711.60 906.438   2
   2   2   0 713978. 59293.8   1
  -2  -2   0 714278. 59305.3   1
   2  -2   0 698519. 59276.2   1
   2  -2   0 722291. 59282.7   1
   2   2   0 690762. 59283.0   1
  -2   2   0 692877. 59276.4   1
  -2  -2   0 695739. 59291.1   1
  -2   2   0 757701. 59280.2   6
   2  -2   0 693193. 59254.8   6
   2  -2   0 677204. 59253.4   5
  -2   2   0 559071. 59281.2   5
  -2  -2   0 672419. 59308.8   5
   2   2   0 691713. 59329.5   2
  -2   2   0 682295. 59291.3   4
   2  -2   0 684322. 59319.4   3
   2  -2   0 660186. 59296.3   2
  -2   2  -2 10647.3 867.655   1
   2  -2  -2 8112.50 848.526   1
   2  -2  -2 7126.38 841.316   1
  -2  -2   2 7739.06 877.717   1
   2   2   2 10005.0 869.580   1
   2   2   2 8550.06 854.186   1
  -2  -2   2 7554.91 851.617   1
  -2   2  -2 10046.0 855.088   1
  -2  -2   2 10835.8 881.293   6
   2  -2  -2 9226.94 813.793   6
  -2   2  -2 9951.84 885.256   6
   2   2   2 10531.0 893.608   6
  -2   2  -2 9847.00 823.738   5
  -2  -2   2 14187.7 946.272   4
  -2   2  -2 8432.68 863.623   4
   2  -2  -2 10497.0 901.310   3
   2  -2  -2 10141.4 871.954   2
  -2  -2   2 8763.48 814.936   3
   2  -2  -4 35783.7 3021.87   1
   2   2   4 35257.0 3034.79   1
  -2  -2   4 17858.9 3006.45   1
  -2   2  -4 34451.1 3023.94   1
   2  -2  -4 39797.5 3016.40   1
  -2  -2   4 22066.7 3012.82   1
  -2   2  -4 32630.4 3018.87   1
   2   2   4 32864.6 3018.15   1
  -2  -2   4 41618.7 3043.52   6
  -2  -2   4 37807.4 3045.02   5
   2   2   4 37285.5 3028.81   2
  -2   2  -4 39137.4 3028.12   4
  -2  -2   4 46132.2 3055.22   4
   2  -2  -4 34744.1 3073.29   3
  -2  -2   4 34502.7 2988.70   3
   2  -2  -4 39906.7 3029.05   2
  -2  -2   6 1192.95 195.041   1
   2  -2  -6 1185.35 172.296   1
   2  -2  -6 1638.00 172.178   1
   2   2   6 1475.15 192.426   1
  -2   2  -6 1271.07 168.957   1
  -2  -2   6 1245.66 171.903   1
  -2   2  -6 1454.74 190.223   1
   2   2   6 1377.15 175.094   1
   2   2   6 1466.13 180.406   6
  -2  -2   6 1538.21 185.430   6
  -2  -2   6 1519.71 190.589   5
   2   2   6 1522.50 176.101   2
  -2   2  -6 1513.40 172.238   4
  -2  -2   6 1262.58 159.089   4
   2  -2  -6 1244.92 190.454   3
   2   2   6 1385.64 144.561   3
   2  -2  -6 1220.52 168.626   2
  -2   2  -6 1361.12 175.729   3
  -2  -2   8 2661.41 315.264   1
  -2   2  -8 2857.41 310.318   1
   2  -2  -8 2086.05 264.113   1
   2   2   8 3019.57 295.828   1
   2  -2  -8 2403.81 279.205   1
  -2   2  -8 2626.68 280.458   1
   2   2   8 2526.38 277.147   1
   2   2   8 2656.87 274.545   6
  -2  -2   8 3058.32 290.390   6
  -2  -2   8 2538.46 295.171   5
  -2   2  -8 2590.74 266.144   4
   2   2   8 1968.94 255.877   3
   2   2   8 2749.83 263.166   2
   2  -2  -8 2837.83 277.286   2
  -2   2  -8 2051.58 266.553   3
  -2  -2  10 264140. 23436.5   1
  -2  -2  10 266453. 23481.6   1
   2  -2 -10 301837. 23436.1   1
   2   2  10 290959. 23451.0   1
  -2   2 -10 274509. 23440.0   1
   2  -2 -10 271541. 23444.9   1
  -2   2 -10 276519. 23485.1   1
   2   2  10 265017. 23428.6   1
   2   2  10 237811. 23421.4   6
   2  -2 -10 259471. 23396.5   6
  -2  -2  10 284705. 23453.3   5
   2  -2 -10 268623. 23470.3   4
  -2   2 -10 268487. 23413.2   4
   2  -2 -10 287591. 23470.1   3
   2   2  10 272247. 23400.3   2
   2  -2 -10 274934. 23424.1   2
  -2   2 -10 284156. 23428.9   3
  -2   2 -12 41309.1 3348.81   1
  -2   2 -12 40197.8 3394.36   1
  -2  -2  12 37678.5 3344.97   1
   2  -2 -12 42518.6 3344.75   1
   2   2  12 41482.0 3351.56   1
  -2  -2  12 41153.0 3398.52   1
  -2  -2  12 34750.3 3327.65   6
   2   2  12 40748.3 3315.39   6
  -2  -2  12 41649.8 3356.26   5
  -2   2 -12 32657.7 3306.90   4
   2  -2 -12 39084.7 3366.73   3
  -2   2 -12 40148.5 3331.60   3
   2   2  12 36787.6 3288.06   2
   2  -2 -12 33436.0 3308.66   2
  -2  -2  14 31539.0 2785.28   1
  -2  -2  14 36385.4 2747.96   1
   2  -2 -14 34437.5 2759.36   1
  -2   2 -14 34820.6 2763.90   1
   2  -2 -14 35076.9 2766.42   1
   2   2  14 32187.8 2731.92   1
  -2  -2  14 35681.8 2736.96   6
   2   2  14 34794.9 2711.92   6
   2   2  14 27444.7 2700.08   5
   2  -2 -14 30340.6 2764.84   4
   2  -2 -14 35734.5 2778.30   3
  -2   2 -14 31863.7 2741.11   3
   2  -2 -14 20996.4 2688.12   2
  -2  -2  16 1027.14 146.241   1
   2  -2 -16 804.104 143.100   1
  -2   2 -16 957.668 149.243   1
   2   2  16 757.329 138.653   1
   2   2  16 957.008 137.072   1
  -2   2 -16 633.686 152.861   1
   2  -2 -16 915.363 154.229   1
  -2  -2  16 962.346 137.201   6
   2   2  16 1042.24 126.723   6
  -2  -2  16 1021.36 157.714   5
   2   2  16 1097.11 121.360   5
   2  -2 -16 900.626 156.109   4
  -2   2 -16 819.990 119.005   4
  -2   2 -16 1105.28 163.692   3
   2   2  16 695.485 89.9612   2
   2  -2 -16 661.528 142.696   3
   2  -2 -18 84.4480 48.5457   1
   2   2  18 97.6257 48.4964   1
  -2  -2  18 137.109 55.4293   1
  -2   2 -18 85.5523 64.9028   1
   2   2  18 151.963 54.9652   1
  -2  -2  18 146.130 66.4751   1
   2  -2 -18 263.317 79.5030   1
  -2  -2  18 231.364 60.9088   6
  -2  -2  18 283.078 78.0476   5
   2  -2 -18 196.833 38.5769   2
   2   2  18 251.752 52.0559   5
   2  -2 -18 60.3669 46.3749   4
  -2  -2  18 20.1974 14.3444   4
  -2   2 -18 259.393 59.7731   4
   2  -2 -18 293.671 93.1347   3
   2   2  20 41319.5 2755.19   5
  -2  -2  20 31695.5 2758.61   6
   2  -2 -20 29742.5 2773.96   4
  -2   2 -20 36586.9 2767.66   4
   2  -2 -20 28679.6 2805.78   3
  -2   2 -20 35962.4 2838.37   3
  -2  -2  20 27115.8 2811.38   1
  -2  -2  20 28358.2 2757.55   1
  -2   2 -20 21027.3 2745.85   1
   2  -2 -22 27216.1 1803.58   4
  -2   2 -22 17118.7 1756.31   4
   2   2  22 14046.4 1738.42   6
  -2  -2  22 19607.4 1758.09   6
   2  -2 -22 21450.2 1825.56   3
  -2   2 -22 16543.9 1811.27   3
  -2  -2  22 33253.6 1852.36   5
   2  -2 -24 8802.06 902.188   4
  -2   2 -24 10692.8 910.374   4
   2   2  24 9007.37 893.445   6
   2  -2 -24 9819.11 946.456   3
  -2   2 -24 7059.91 927.036   3
   2   2  24 9401.28 888.327   5
   2  -2 -26 203.406 57.6056   4
   2   2  26 245.568 50.7778   5
  -2  -2  26 148.993 46.9621   6
   2   2  26 164.592 43.6346   6
  -2   2 -26 217.761 74.2559   3
   2  -2 -26 278.626 76.4395   3
  -2  -2  26 280.150 62.9192   5
   2  -2 -28 490.553 91.9795   4
  -2  -2  28 857.325 109.668   5
  -2  -2  28 698.897 96.6736   6
   2   2  28 622.285 88.8932   6
   2  -2 -28 720.097 119.859   3
   2   2  30 3999.21 320.326   5
  -2  -2  30 3481.56 328.417   5
  -2   2 -30 2703.43 341.405   3
  -2  -2  30 3696.50 325.912   6
   2   2  30 2584.76 309.087   6
  -2  -2  32 8727.12 789.423   5
  -2  -3 -29 144.063 50.9810   3
   2   3 -27-13.2898 17.2423   3
  -2  -3 -27-17.0968 22.1809   3
   2   3 -27-10.7780 9.88923   2
  -2  -3 -27 9.87219 15.6871   4
  -2   3  27 6.45521 8.37690   5
   2   3 -25-12.0333 11.0566   2
   2  -3  25-9.14943 14.5510   6
   2   3 -25 15.0976 23.9967   3
  -2  -3 -25-20.0886 36.8617   3
  -2  -3 -25-10.5695 9.71625   4
  -2   3  25-7.24425 6.67520   5
   2   3 -23 13.6946 21.7695   2
   2  -3  23 10.7848 17.1489   6
   2   3 -23-16.8878 21.9191   3
  -2  -3 -23 11.3218 10.4076   4
  -2   3  23 8.07521 10.4976   5
   2  -3  21 156.404 53.9312   2
   2   3 -21 187.272 60.5859   2
  -2   3  21 78.3559 33.5547   6
   2  -3  21 163.744 48.1939   6
   2   3 -21 19.1912 37.7660   3
  -2  -3 -21 74.9235 57.7563   3
  -2  -3 -21 205.591 54.4551   4
  -2   3  21 219.394 44.8877   5
  -2   3  19 1042.26 128.304   5
  -2  -3 -19 915.577 132.628   4
  -2   3  19 792.367 106.228   6
   2  -3  19 697.288 121.625   6
   2  -3  19 812.870 133.672   2
   2   3 -19 1289.42 165.482   2
   2   3 -19 701.907 145.331   3
  -2  -3 -19 800.508 158.810   3
   2  -3  17 148.924 61.2438   1
   2   3 -17 195.277 71.2520   2
   2  -3  17 191.394 57.6179   2
  -2   3  17 128.486 37.5254   6
   2  -3  17 225.852 61.8620   6
  -2   3  17 347.280 65.8468   5
  -2  -3 -17 282.148 71.2626   4
  -2  -3 -17 99.5090 54.6744   1
   2   3 -17 161.277 53.9150   1
   2   3 -17 50.5386 49.7210   3
  -2  -3 -17 247.309 86.9135   3
  -2  -3 -15 259.273 71.1142   1
   2  -3  15 150.702 62.1591   1
  -2   3  15 216.713 60.8946   1
   2   3 -15 250.136 84.4100   1
   2  -3  15 197.098 62.5509   2
   2   3 -15 285.132 90.5326   2
   2  -3  15 186.810 58.6127   6
  -2   3  15 182.981 55.8080   5
  -2  -3 -15 230.276 70.9441   4
  -2  -3 -15 17.6755 23.3065   1
   2   3 -15 183.352 52.8673   1
  -2   3  15 291.035 68.7003   1
   2  -3  15 188.888 59.1369   1
  -2  -3 -15 145.291 62.3587   3
   2   3 -15 234.103 82.2540   3
   2  -3  13 228.403 60.6303   1
  -2   3  13 181.212 56.5227   1
   2   3 -13 252.213 76.7619   1
   2   3 -13 155.251 82.5037   2
   2  -3  13 251.439 69.3465   6
  -2   3  13 140.594 40.5838   6
  -2   3  13 225.244 65.0939   5
   2   3 -13 245.786 55.7064   1
   2  -3  13 190.373 54.4203   1
  -2   3  13 210.291 57.3884   1
  -2  -3 -13 176.011 55.6149   3
   2   3 -13 169.262 78.1187   3
   2  -3  11 737.310 119.408   1
  -2   3  11 555.761 108.226   1
   2  -3  11 707.022 124.320   6
  -2   3  11 844.213 102.395   6
   2   3 -11 1041.71 203.381   2
   2  -3  11 657.568 125.257   2
  -2  -3 -11 970.647 160.218   4
  -2   3  11 829.379 135.840   5
  -2   3  11 814.305 114.077   1
  -2  -3 -11 624.146 114.600   1
   2   3 -11 965.810 113.334   1
   2  -3  11 825.182 119.312   1
  -2  -3 -11 801.525 120.813   1
  -2  -3 -11 564.777 97.3269   3
   2   3 -11 1211.60 219.433   3
  -2   3   9 1235.72 142.997   1
   2   3  -9 1057.34 131.542   1
   2  -3   9 1187.34 145.414   1
   2   3  -9 1147.14 162.768   1
  -2  -3  -9 992.123 148.655   1
  -2  -3  -9 1653.85 165.041   1
   2  -3   9 1306.92 155.126   1
  -2   3   9 920.900 116.630   6
  -2   3   9 1137.16 118.308   6
  -2  -3  -9 944.750 144.862   5
  -2   3   9 1318.39 192.507   5
   2   3  -9 1432.74 244.446   2
   2  -3   9 924.476 158.325   2
  -2  -3  -9 1526.25 217.468   4
  -2  -3  -9 927.101 125.321   3
   2   3  -9 1369.65 264.691   3
   2   3  -7 1831.51 242.983   1
   2   3  -7 1885.65 210.214   1
  -2   3   7 2095.65 224.419   1
   2  -3   7 2219.69 225.212   1
  -2  -3  -7 2259.73 241.439   1
  -2   3   7 1649.60 218.191   1
   2  -3   7 1569.91 217.180   1
  -2  -3  -7 2720.20 237.544   1
  -2   3   7 1753.32 194.616   6
   2  -3   7 1976.87 231.119   6
  -2   3   7 2534.99 297.603   5
  -2  -3  -7 2185.62 237.592   5
   2   3  -7 2460.37 335.857   2
  -2  -3  -7 3098.94 339.972   4
  -2  -3  -7 2272.17 209.670   3
   2   3  -7 1096.23 285.880   3
   2  -3   7 2393.76 260.399   2
  -2   3   5 1591.49 176.203   1
   2   3  -5 1301.70 190.059   1
   2   3  -5 1694.31 172.950   1
   2  -3   5 1775.87 176.780   1
  -2   3   5 1392.26 168.370   1
  -2  -3  -5 1813.67 179.528   1
  -2   3   5 1418.81 154.134   6
  -2   3   5 1415.84 150.439   6
   2  -3   5 1564.31 183.421   6
  -2  -3  -5 1401.46 184.646   5
  -2   3   5 1596.44 236.401   5
   2   3  -5 2352.33 298.668   2
   2   3  -5 1478.21 147.304   4
  -2  -3  -5 1928.80 281.659   4
  -2  -3  -5 1370.52 148.698   3
   2  -3   5 1380.90 199.961   2
   2   3  -5 1990.76 295.806   3
  -2   3   3 2755.91 248.314   1
  -2  -3  -3 2084.88 245.467   1
   2   3  -3 2192.26 251.302   1
   2   3  -3 2420.86 239.182   1
   2  -3   3 2090.51 229.432   1
  -2  -3  -3 2571.81 240.513   1
   2  -3   3 1840.61 232.415   1
  -2   3   3 2138.30 214.782   6
   2  -3   3 2729.63 249.459   6
  -2   3   3 1573.88 280.229   5
  -2  -3  -3 2717.10 266.435   5
   2   3  -3 2481.98 315.165   2
   2   3  -3 2087.87 214.571   4
  -2   3   3 2009.53 247.812   4
   2  -3   3 1911.01 261.777   2
   2  -3   1 306.075 51.7056   1
  -2   3   1 227.857 46.3527   1
  -2  -3  -1 279.820 65.0902   1
   2   3  -1 184.971 52.5977   1
  -2   3   1 211.355 44.7854   1
  -2  -3  -1 288.058 51.1830   1
   2  -3   1 160.832 43.5799   1
   2  -3   1 225.725 48.6309   6
  -2   3   1 175.623 35.8883   6
  -2  -3  -1 152.232 52.1126   5
   2  -3   1 515.435 94.2457   2
   2   3  -1 253.732 81.5101   2
  -2  -3  -1 190.412 81.2537   4
  -2   3   1 139.454 63.3423   5
  -2   3   1 150.527 50.8098   4
   2  -3   1 101.558 52.7868   3
   2   3  -1 247.975 41.4789   3
   2   3  -1 318.533 63.5482   3
   2   3   1 221.376 54.3574   1
   2  -3  -1 346.371 52.3779   1
   2  -3  -1 229.357 44.7570   1
  -2   3  -1 236.865 45.2505   1
  -2  -3   1 216.411 51.8338   1
   2   3   1 205.888 50.3492   1
  -2  -3   1 184.670 54.8885   1
  -2   3  -1 210.935 44.7323   1
   2  -3  -1 190.421 41.6096   6
  -2  -3   1 267.380 68.9116   5
  -2   3  -1 185.982 37.8013   5
   2   3   1 189.026 65.4680   2
   2  -3  -1 206.699 66.1213   2
  -2  -3   1 337.454 81.1681   4
  -2   3  -1 117.247 51.2502   5
   2  -3  -1 195.587 61.9338   3
  -2   3  -1 222.222 57.0357   4
   2   3   1 220.117 35.0793   3
   2   3   1 221.978 35.0386   3
   2  -3  -3 2102.94 222.982   1
  -2   3  -3 2587.35 239.301   1
   2  -3  -3 2735.74 229.573   1
   2   3   3 2533.98 249.834   1
  -2  -3   3 2512.53 268.072   1
  -2  -3   3 2107.84 231.830   1
  -2  -3   3 1857.15 245.672   6
   2   3   3 1679.11 246.654   6
  -2  -3   3 2343.39 260.451   5
  -2   3  -3 2158.62 209.746   5
   2   3   3 2212.68 259.094   2
  -2  -3   3 2422.29 246.571   4
  -2   3  -3 2273.78 240.683   4
   2   3   3 1873.43 205.814   3
   2  -3  -3 2080.65 265.086   3
   2   3   3 2023.86 199.071   3
   2  -3  -3 2405.82 269.964   2
  -2  -3   5 1765.50 215.318   1
   2  -3  -5 1601.61 183.775   1
   2  -3  -5 1797.65 177.044   1
   2   3   5 1581.37 195.509   1
  -2   3  -5 1643.46 186.488   1
  -2  -3   5 1538.54 187.269   1
  -2   3  -5 2085.29 201.897   1
   2   3   5 1673.55 186.180   1
  -2  -3   5 1890.51 211.139   6
   2   3   5 1594.63 205.850   6
  -2  -3   5 1662.10 206.886   5
  -2   3  -5 1393.89 154.929   5
  -2   3  -5 1967.22 175.748   5
   2   3   5 2148.56 215.258   2
  -2   3  -5 1719.05 189.188   4
  -2  -3   5 1592.65 170.365   4
   2   3   5 1747.48 192.702   3
   2  -3  -5 2048.03 233.721   3
  -2   3  -5 1361.53 194.376   3
   2  -3  -5 1350.37 198.509   2
  -2  -3   7 2428.00 256.285   1
   2  -3  -7 1672.45 209.589   1
   2  -3  -7 2105.66 209.249   1
   2   3   7 2159.78 226.070   1
  -2   3  -7 1986.63 212.590   1
  -2   3  -7 1705.14 237.439   1
   2   3   7 2019.35 214.365   1
  -2  -3   7 2293.19 225.004   1
   2   3   7 1843.45 226.973   6
  -2  -3   7 1781.52 227.287   6
  -2  -3   7 1595.09 228.300   5
  -2   3  -7 2110.08 216.751   4
   2  -3  -7 2003.21 248.381   3
   2   3   7 1270.55 241.029   3
  -2   3  -7 1961.97 231.522   3
   2  -3  -7 2188.34 239.344   2
  -2   3  -9 1157.73 172.924   1
  -2  -3   9 854.711 136.757   1
   2  -3  -9 1337.62 147.055   1
  -2  -3   9 1383.30 183.648   1
   2  -3  -9 1039.43 138.248   1
   2   3   9 1105.75 148.368   1
  -2   3  -9 956.725 134.837   1
   2   3   9 1111.53 136.329   1
   2   3   9 1145.75 146.403   6
  -2  -3   9 1489.94 165.434   6
  -2  -3   9 1043.58 148.824   5
   2   3   9 1136.08 134.671   2
  -2   3  -9 1351.90 141.843   4
   2  -3  -9 1278.33 170.079   3
   2   3   9 1957.10 238.844   3
  -2   3  -9 1045.68 140.383   3
  -2   3 -11 665.984 134.496   1
  -2  -3  11 811.210 139.105   1
   2   3  11 530.746 88.2599   1
  -2  -3  11 758.958 110.149   6
   2   3  11 547.533 91.1041   6
  -2  -3  11 756.160 111.966   5
   2  -3 -11 777.693 132.834   4
   2  -3 -11 438.259 107.396   3
   2   3  11 684.296 81.8543   2
   2  -3 -11 770.754 104.636   2
  -2  -3  11 927.151 112.970   1
   2  -3 -11 725.699 112.072   1
   2  -3 -11 776.079 105.225   1
   2   3  11 681.139 107.382   1
  -2   3 -11 540.418 94.0344   1
   2   3  13 204.782 55.5123   1
  -2   3 -13 248.112 56.5256   1
  -2  -3  13 198.867 52.8384   1
   2   3  13 202.284 45.1337   1
  -2  -3  13 235.285 73.3679   1
   2  -3 -13 170.182 51.1960   1
  -2   3 -13 97.6380 65.3423   1
   2   3  13 193.198 44.1107   6
  -2  -3  13 168.354 48.7381   6
  -2  -3  13 189.447 55.0647   5
   2   3  13 154.176 28.4036   2
   2  -3 -13 220.490 45.5415   2
   2  -3 -13 185.252 74.8766   4
  -2   3 -13 223.913 43.3921   4
  -2   3 -13 120.800 43.3847   3
   2  -3 -13 230.729 64.3744   3
   2  -3 -15 225.654 69.3178   1
   2   3  15 305.825 71.1606   1
  -2   3 -15 286.521 62.8048   1
  -2  -3  15 242.481 59.1087   1
   2  -3 -15 232.969 63.0580   1
  -2   3 -15 101.532 64.3177   1
  -2  -3  15 240.134 79.5756   1
   2   3  15 223.449 46.1320   6
  -2  -3  15 154.918 53.3393   5
   2  -3 -15 258.381 44.5218   2
   2   3  15 208.295 45.1171   5
   2  -3 -15 337.278 84.0971   4
  -2   3 -15 129.890 37.9070   4
   2  -3 -15 273.616 70.8329   3
  -2   3 -15 208.746 55.9721   3
   2  -3 -17 128.741 59.8550   1
  -2  -3  17 206.177 86.4137   1
  -2  -3  17 137.580 50.5584   6
  -2  -3  17 106.321 41.4726   5
   2  -3 -17 139.247 26.2569   2
   2  -3 -17 166.640 64.6780   4
  -2   3 -17 131.967 38.5172   4
   2  -3 -17 197.895 60.8899   3
  -2   3 -17 225.497 61.4839   3
   2   3  19 1171.66 126.654   5
   2   3  19 919.231 122.831   6
  -2  -3  19 1071.48 142.780   6
  -2   3 -19 922.160 128.144   4
   2  -3 -19 804.379 150.246   4
   2  -3 -19 1076.71 163.211   3
  -2   3 -19 809.038 146.121   3
  -2  -3  21 134.071 49.7743   5
  -2  -3  21 110.929 39.6257   6
   2   3  21 90.0903 34.7876   6
   2   3  21 122.955 37.5788   5
   2  -3 -21 212.292 59.4796   4
  -2   3 -21 109.085 45.7386   4
  -2   3 -21 260.041 77.7274   3
   2  -3 -21 78.8507 45.5636   3
   2   3  23 9.63697 15.3145   5
  -2  -3  23 16.3023 25.9039   5
   2   3  23-11.5853 15.0324   6
  -2  -3  23-13.1681 12.0828   6
   2  -3 -23-19.5367 17.9240   3
  -2   3 -23-23.9616 31.0871   3
   2  -3 -25-13.5414 17.5697   4
   2   3  25-9.57755 12.4282   5
  -2  -3  25 29.5496 23.4770   5
  -2   3 -25 23.4575 21.5204   3
  -2  -3  25 11.9246 15.4725   6
   2   3  25 11.3879 18.0962   6
  -2  -3  27 10.3900 19.0788   6
   2   3  27-9.33900 17.1524   6
   2   3  27 8.60048 13.6881   5
   2  -3 -27 23.4124 28.4227   4
  -2  -3  27 25.2795 20.0987   5
  -2   3 -27 34.0349 23.2847   2
  -2   3 -27 20.1541 26.1583   3
   2  -3 -27-16.1504 14.8366   3
   2   3  29 270.890 49.4452   5
   2  -3 -29 305.868 60.8232   4
  -2  -3  29 285.385 58.8625   5
  -2  -3  29 291.591 54.6015   6
   2   3  29 237.585 48.0942   6
   2   4 -28 406.144 72.2115   2
   2   4 -26 348.679 67.7917   2
   2  -4  26 187.687 51.8188   6
   2   4 -26 268.866 63.9448   3
  -2  -4 -26 202.860 50.9106   4
  -2   4  26 333.294 50.4670   5
  -2   4  24 6193.95 578.436   5
  -2  -4 -24 6315.88 596.484   4
   2   4 -24 6999.37 611.003   2
  -2  -4 -24 4686.99 609.802   3
   2   4 -24 5513.67 612.973   3
   2  -4  24 7636.12 612.007   6
  -2   4  22 15477.2 1345.39   5
  -2  -4 -22 14213.1 1358.91   4
   2   4 -22 15382.4 1372.08   2
   2   4 -22 14549.3 1391.70   3
  -2  -4 -22 15388.8 1393.23   3
   2  -4  22 15582.7 1372.65   6
   2  -4  20 16496.0 1662.42   6
  -2   4  20 20555.3 1646.07   5
  -2  -4 -20 16902.6 1651.65   4
   2   4 -20 21282.4 1682.45   2
   2   4 -20 17435.3 1695.52   3
  -2  -4 -20 16295.2 1664.93   3
   2  -4  20 20236.0 1672.19   2
   2   4 -18 325.337 78.2961   2
   2  -4  18 112.252 48.0086   2
   2  -4  18 167.174 62.3292   6
  -2   4  18 209.909 49.3318   6
   2   4 -18 293.498 94.4191   3
  -2  -4 -18 147.943 54.2672   3
  -2  -4 -18 159.065 57.8675   4
  -2   4  18 316.360 62.1475   5
  -2   4  16 790.316 115.436   5
  -2  -4 -16 828.630 127.540   4
   2  -4  16 973.515 135.245   6
  -2   4  16 347.926 85.3576   6
  -2  -4 -16 773.425 109.997   3
   2  -4  16 822.934 130.923   2
   2   4 -16 916.046 148.445   2
   2  -4  14 14332.2 1235.58   1
  -2   4  14 13096.0 1198.85   6
  -2   4  14 17373.5 1252.09   5
   2   4 -14 16211.3 1309.78   2
  -2  -4 -14 13983.5 1258.92   4
  -2  -4 -14 10861.5 1219.20   1
   2  -4  14 11587.7 1236.78   2
   2   4 -12 10722.1 1198.91   1
  -2   4  12 13201.6 1181.00   1
  -2  -4 -12 13031.6 1195.64   1
   2  -4  12 16306.6 1218.54   6
  -2   4  12 14523.4 1163.63   6
   2   4 -12 17828.9 1318.74   2
   2  -4  12 12538.0 1191.07   1
  -2  -4 -12 14139.0 1239.04   4
  -2  -4 -12 11210.7 1171.77   3
   2   4 -12 8898.64 1252.26   3
   2  -4  12 13510.0 1223.73   2
  -2   4  10 66157.0 6889.20   1
  -2  -4 -10 81153.3 6899.46   1
   2   4 -10 76593.6 6908.28   1
   2   4 -10 93424.8 6884.87   1
   2  -4  10 54014.5 6881.11   1
  -2   4  10 93791.3 6888.59   1
   2  -4  10 81980.8 6906.16   6
  -2   4  10 69615.7 6923.29   5
  -2  -4 -10 89420.7 6904.76   5
  -2  -4 -10 91703.2 6967.94   4
  -2  -4 -10 83314.3 6878.89   3
   2   4 -10 61747.4 6983.76   3
   2  -4  10 90790.3 6941.10   2
  -2  -4  -8 1514.08 188.034   1
  -2   4   8 1307.20 171.582   1
   2   4  -8 1630.53 199.095   1
   2   4  -8 1760.78 167.541   1
  -2   4   8 1643.88 171.245   1
  -2   4   8 1394.39 154.412   6
   2  -4   8 1546.81 184.572   6
  -2   4   8 1104.42 199.749   5
  -2  -4  -8 1604.99 186.866   5
   2   4  -8 1844.49 276.233   2
  -2  -4  -8 1417.48 219.441   4
  -2  -4  -8 1700.19 169.226   3
   2   4  -8 1405.85 237.523   3
  -2   4   6 808.821 102.267   1
   2   4  -6 726.357 117.758   1
   2   4  -6 964.012 101.022   1
   2  -4   6 764.197 104.420   1
  -2   4   6 1019.84 106.371   1
  -2  -4  -6 859.734 109.023   1
   2  -4   6 901.523 106.941   1
   2  -4   6 847.506 117.648   6
  -2   4   6 712.725 95.8848   6
   2  -4   6 970.894 147.793   2
  -2  -4  -6 600.203 139.540   4
   2   4  -6 726.893 84.5565   4
  -2   4   6 820.082 146.095   5
  -2  -4  -6 1027.86 102.333   3
   2   4  -6 713.881 145.834   3
   2   4  -4 4227.15 451.993   1
  -2  -4  -4 4373.61 447.833   1
   2   4  -4 4538.62 430.961   1
   2  -4   4 5348.87 438.581   1
   2  -4   4 3773.06 433.315   1
  -2  -4  -4 5009.43 437.915   1
  -2   4   4 4743.06 431.151   1
  -2   4   4 4339.97 440.514   6
   2  -4   4 4936.14 460.677   6
  -2  -4  -4 5487.11 476.015   5
  -2   4   4 7403.20 534.281   5
   2   4  -4 5968.66 565.678   2
  -2  -4  -4 3488.91 485.916   4
   2   4  -4 5368.99 484.622   3
   2  -4   4 3896.51 482.411   2
   2   4  -2 988.664 143.958   1
   2   4  -2 1741.71 147.076   1
   2  -4   2 1412.35 134.058   1
  -2  -4  -2 1242.56 151.786   1
  -2   4   2 1382.49 131.557   1
   2  -4   2 939.711 132.426   1
  -2  -4  -2 1024.15 138.896   1
   2  -4   2 1280.52 154.041   6
  -2   4   2 1678.25 196.372   5
  -2  -4  -2 1329.79 166.713   5
  -2  -4  -2 1094.97 177.546   4
   2   4  -2 1425.84 152.572   3
  -2   4   2 1186.08 161.481   4
   2  -4   2 1780.85 212.310   2
  -2  -4   0 189331. 14754.3   1
   2  -4   0 171830. 14718.5   1
   2   4   0 188804. 14734.4   1
  -2   4   0 207120. 14799.4   5
  -2  -4   0 196116. 14776.4   5
   2   4   0 179186. 14800.9   2
  -2  -4   0 160422. 14772.3   4
   2   4   0 154273. 14724.9   3
   2  -4   0 188648. 14784.5   3
   2   4   0 151809. 14722.4   3
  -2   4   0 160617. 14762.2   4
  -2   4   0 163060. 14718.7   1
  -2  -4   0 178132. 14730.8   1
  -2  -4   2 1420.71 163.451   1
  -2   4  -2 1076.38 130.850   1
  -2   4  -2 1397.60 141.541   1
   2   4   2 1503.28 159.667   1
   2  -4  -2 1350.86 131.105   1
   2   4   2 1482.87 147.489   1
  -2  -4   2 1075.68 140.296   1
   2   4   2 1108.51 166.140   6
   2  -4  -2 1060.48 145.270   6
  -2   4  -2 1806.97 182.458   5
  -2  -4   2 1447.22 176.020   5
   2   4   2 1244.05 175.690   2
  -2  -4   2 1159.50 152.679   4
   2   4   2 1341.03 139.587   3
  -2   4  -2 1386.80 161.776   4
   2  -4  -2 1191.85 181.006   3
   2   4   2 1236.94 129.496   3
   2  -4  -2 1443.98 196.715   2
  -2   4  -4 5072.38 429.939   1
  -2  -4   4 4605.69 449.747   1
  -2   4  -4 4796.44 440.374   1
   2  -4  -4 4693.57 414.988   1
   2  -4  -4 4307.68 415.128   1
   2   4   4 4676.56 429.828   1
  -2  -4   4 4443.84 461.422   6
   2   4   4 3816.77 452.580   6
  -2   4  -4 4256.79 441.433   5
  -2  -4   4 5346.07 468.912   5
   2   4   4 4044.38 456.928   2
  -2  -4   4 4631.90 435.563   4
  -2   4  -4 4403.76 439.631   4
   2   4   4 4452.09 426.025   3
   2  -4  -4 5871.94 490.289   3
   2  -4  -4 3799.99 471.569   2
   2  -4  -6 811.749 94.1239   1
   2  -4  -6 964.729 101.921   1
   2   4   6 824.026 104.984   1
  -2   4  -6 876.290 102.381   1
   2   4   6 812.042 102.142   1
  -2  -4   6 715.045 115.876   1
  -2  -4   6 635.384 98.5943   1
  -2   4  -6 724.998 121.634   1
  -2  -4   6 900.824 122.996   6
   2   4   6 884.383 124.003   6
  -2   4  -6 729.351 85.6113   5
   2  -4  -6 911.759 142.217   2
   2   4   6 727.553 117.984   2
  -2  -4   6 817.961 92.5168   4
  -2   4  -6 896.230 109.372   4
   2  -4  -6 744.897 130.924   3
   2   4   6 589.717 94.7438   3
  -2   4  -6 808.380 116.551   3
   2  -4  -8 1529.04 164.317   1
   2  -4  -8 1593.51 182.356   1
  -2  -4   8 1400.61 194.415   1
  -2   4  -8 1483.05 166.478   1
  -2  -4   8 1306.47 173.677   1
   2   4   8 1553.17 168.447   1
   2   4   8 1872.46 197.915   6
  -2  -4   8 1424.96 186.673   6
  -2   4  -8 1302.00 143.918   5
  -2  -4   8 1682.32 194.995   5
   2   4   8 1569.46 185.595   2
  -2   4  -8 1501.99 174.302   4
   2  -4  -8 1562.21 201.594   3
  -2   4  -8 1809.98 187.261   3
   2  -4  -8 1994.82 218.039   2
   2  -4 -10 82206.3 7056.67   1
  -2   4 -10 57313.4 7100.39   1
  -2  -4  10 85008.9 7063.60   1
   2  -4 -10 61708.9 7076.67   1
   2   4  10 83277.6 7071.60   1
  -2  -4  10 91992.3 7122.78   1
   2   4  10 80699.0 7075.01   6
  -2  -4  10 74812.4 7081.71   6
  -2  -4  10 79975.8 7083.66   5
  -2   4 -10 89869.4 7066.32   4
   2  -4 -10 88726.2 7103.27   3
  -2   4 -10 79365.7 7068.09   3
   2  -4 -10 111539. 7111.37   2
  -2  -4  12 12162.2 1236.72   1
  -2   4 -12 10828.1 1220.13   1
   2  -4 -12 15963.9 1222.68   1
   2   4  12 12812.6 1186.43   1
  -2  -4  12 12039.1 1190.19   6
  -2  -4  12 12492.3 1190.92   5
   2  -4 -12 15483.9 1240.98   4
  -2   4 -12 12644.9 1166.60   4
   2  -4 -12 12020.1 1200.43   3
   2  -4 -12 17500.0 1197.45   2
  -2   4 -12 13023.8 1179.38   3
   2   4  12 12919.2 1157.65   2
  -2  -4  14 11014.6 1237.95   1
   2   4  14 8965.98 1176.48   1
   2   4  14 14354.0 1173.79   6
  -2  -4  14 12923.4 1191.00   6
  -2  -4  14 14880.0 1198.44   5
   2  -4 -14 14530.2 1243.15   4
   2  -4 -14 11645.5 1195.91   3
  -2   4 -14 13587.5 1180.58   3
   2  -4 -14 15181.6 1170.61   2
   2  -4 -16 767.521 134.220   4
  -2   4 -16 593.365 85.0570   4
  -2  -4  16 944.779 120.305   6
   2   4  16 764.726 94.7445   6
  -2   4 -16 822.239 109.461   3
   2   4  16 694.855 94.1484   5
  -2  -4  18 323.637 68.3636   5
   2   4  18 250.642 48.9977   6
   2   4  18 243.681 47.0647   5
   2  -4 -18 117.705 63.2870   4
  -2   4 -18 217.988 45.2093   4
  -2   4 -18 264.718 62.6058   3
   2  -4 -18 253.801 64.7620   3
   2  -4 -20 15079.4 1630.12   4
  -2  -4  20 16898.0 1610.02   6
   2   4  20 18639.8 1589.46   6
  -2   4 -20 19848.6 1638.23   3
   2  -4 -20 17422.3 1626.74   3
  -2  -4  20 18228.6 1619.83   5
   2   4  20 18704.4 1588.02   5
   2  -4 -22 15096.9 1419.13   4
  -2  -4  22 14857.4 1398.86   6
   2   4  22 16338.9 1382.08   6
   2  -4 -22 14653.1 1417.42   3
  -2  -4  22 15991.5 1410.46   5
   2   4  22 15680.2 1379.36   5
   2  -4 -24 6005.84 533.601   4
  -2  -4  24 5271.13 512.121   6
  -2   4 -24 5243.54 548.430   3
   2  -4 -24 5278.59 533.849   3
  -2  -4  24 5203.49 522.527   5
   2   4  24 5090.23 497.559   5
   2  -4 -26 263.855 60.3572   4
   2   4  26 157.519 39.4804   5
  -2  -4  26 310.298 65.8265   5
  -2  -4  26 189.973 47.1398   6
   2   4  26 121.913 41.6398   6
  -2   4 -26 135.556 55.6229   3
   2  -4 -26 226.004 60.7646   3
   2   4  28 515.016 69.7351   5
  -2   4 -28 571.173 84.4493   2
   2   4  28 304.890 64.4664   6
   2   5 -25 14.6529 19.1373   3
   2   5 -25 31.2486 21.4800   2
  -2   5  23 410.486 58.3171   5
  -2  -5 -23 183.734 52.0737   4
   2   5 -23 159.807 50.5871   2
   2  -5  23 366.307 73.8097   6
   2   5 -23 338.640 82.0152   3
   2   5 -21 78.4534 41.0135   3
  -2  -5 -21 69.9629 33.0648   4
  -2   5  21 115.701 32.2583   5
   2   5 -21 64.1240 32.1307   2
  -2  -5 -19 91.2243 41.2134   4
  -2   5  19 102.372 34.9246   5
   2  -5  19 227.839 56.5504   6
   2   5 -19 248.426 75.5393   3
  -2  -5 -17 74.7318 36.7089   4
  -2   5  17 73.5866 31.0092   5
   2   5 -17 16.8950 38.3776   2
   2  -5  17 40.6123 30.9341   6
  -2  -5 -17 67.2959 29.7850   3
  -2  -5 -15 50.9530 31.6189   4
  -2   5  15 72.3624 31.7485   5
   2  -5  15 33.5201 34.7946   2
   2  -5  15 62.5081 32.8774   6
   2   5 -15 28.6090 37.5004   3
  -2  -5 -15 25.6332 18.3285   3
   2  -5  13 1442.43 172.514   6
  -2   5  13 1491.16 145.926   6
  -2   5  13 1142.58 171.736   5
   2   5 -13 2009.69 240.760   2
  -2  -5 -13 1468.03 200.029   4
  -2  -5 -13 1276.06 155.601   3
   2   5 -13 840.419 197.782   3
   2  -5  13 1604.53 203.662   2
  -2  -5 -11 212.672 46.8992   1
   2  -5  11 276.916 49.5666   1
  -2   5  11 267.109 46.9174   1
  -2   5  11 259.218 39.3275   6
   2   5 -11 105.942 67.4359   2
   2  -5  11 72.2992 45.4416   2
  -2   5  11 147.082 54.4431   5
  -2  -5 -11 274.084 50.4791   3
   2   5 -11 278.642 90.8614   3
   2   5  -9 77.8138 34.6998   1
   2  -5   9 121.436 28.7444   1
  -2  -5  -9 80.1108 29.5010   1
  -2   5   9 148.084 31.0007   1
   2  -5   9 86.5332 33.8119   6
  -2   5   9 50.7776 19.6386   6
   2  -5   9 115.761 50.6573   2
   2   5  -9 85.9532 53.1354   2
  -2  -5  -9 97.6145 54.2850   4
  -2   5   9 15.1147 21.0881   5
  -2  -5  -9 123.888 30.8875   3
   2   5  -9 23.3142 37.8476   3
   2  -5   7 233.104 55.6184   6
  -2  -5  -7 181.965 47.4660   5
  -2   5   7 144.671 37.2229   6
  -2   5   7 105.830 52.8618   5
  -2  -5  -7 166.466 63.5329   4
  -2   5   7 196.509 35.3329   1
   2   5  -7 307.974 56.7490   1
  -2  -5  -7 168.110 38.6163   1
  -2   5   7 224.826 30.8804   1
   2   5  -7 267.460 75.1317   3
   2   5  -5 1109.06 133.872   1
  -2  -5  -5 825.478 121.274   1
   2  -5   5 1227.06 124.314   1
  -2  -5  -5 1180.38 125.177   1
   2  -5   5 1245.80 118.931   1
   2  -5   5 1176.46 145.185   6
  -2  -5  -5 1157.26 145.570   5
  -2  -5  -5 1082.51 163.825   4
   2   5  -5 1117.84 151.331   3
   2  -5   5 1434.31 195.084   2
   2   5  -3 2469.79 213.522   1
   2  -5   3 2247.00 207.642   1
  -2  -5  -3 1895.95 221.358   1
   2  -5   3 2102.90 202.970   1
   2   5  -3 2074.61 223.188   1
  -2  -5  -3 2217.03 216.338   1
   2  -5   3 2239.17 239.677   6
  -2   5   3 3312.99 284.781   5
  -2  -5  -3 2312.23 246.600   5
   2   5  -3 2988.55 312.863   2
  -2  -5  -3 2397.32 265.675   4
  -2   5   3 2176.28 240.687   4
   2   5  -3 2204.00 233.474   3
   2  -5   3 2435.50 297.256   2
  -2  -5  -1 42.6253 15.4586   1
  -2  -5  -1 44.0298 18.5595   1
   2  -5   1 28.1901 24.6161   6
  -2  -5  -1 56.7622 27.7613   5
   2   5  -1 36.2509 37.3343   2
   2  -5   1 69.7807 47.8329   2
  -2   5   1 69.5522 36.2518   5
  -2  -5  -1 51.7106 33.7138   4
  -2   5   1 11.0922 14.7849   4
   2   5  -1 24.2204 16.0731   1
   2   5   1 27.6563 14.5664   1
  -2  -5   1 12.5808 15.4692   1
  -2  -5   1 35.9915 13.9507   1
   2  -5  -1 36.0891 22.0390   6
  -2  -5   1 22.9769 21.2245   5
   2  -5  -1 48.3864 44.4569   2
   2   5   1 15.2605 28.1089   2
  -2   5  -1 101.975 38.8621   5
  -2  -5   1 11.0119 20.3565   4
  -2   5  -1 21.7371 20.0955   4
   2  -5  -1 56.7499 29.2085   3
   2   5   1 14.7085 12.1577   3
  -2  -5   3 1812.54 203.780   1
  -2   5  -3 2013.43 181.996   1
   2   5   3 2003.87 192.272   1
  -2   5  -3 1763.05 190.232   1
  -2  -5   3 1950.43 191.111   1
   2   5   3 2132.91 229.200   6
  -2  -5   3 1885.92 222.848   6
  -2   5  -3 2456.34 243.086   5
   2   5   3 1641.12 220.759   2
  -2  -5   3 2058.32 213.570   4
  -2   5  -3 1908.70 213.865   4
   2  -5  -3 2235.23 237.276   3
   2  -5  -3 2045.16 271.693   2
   2   5   3 1888.12 191.163   3
  -2  -5   5 1248.30 150.363   6
   2   5   5 1125.50 142.833   6
  -2   5  -5 1150.70 135.642   5
  -2  -5   5 1327.55 150.043   5
   2   5   5 864.177 134.288   2
  -2  -5   5 1042.97 122.526   4
  -2   5  -5 1117.31 129.012   4
   2  -5  -5 1454.12 192.987   2
   2   5   5 1087.48 114.360   3
  -2   5  -5 967.574 133.103   3
  -2   5  -5 1113.02 110.471   1
   2   5   5 917.551 110.951   1
   2   5   7 198.017 37.9522   1
   2  -5  -7 215.429 34.2714   1
   2  -5  -7 186.538 27.7505   1
  -2  -5   7 229.408 55.3768   5
   2   5   7 203.517 52.6583   2
   2  -5  -7 255.672 78.4698   2
  -2   5  -7 133.845 36.9970   5
  -2   5  -7 219.788 45.0251   4
  -2   5  -7 187.449 57.2098   1
  -2  -5   7 291.504 62.4406   1
   2   5   9 156.250 38.8181   1
  -2  -5   9 117.932 39.5003   6
  -2  -5   9 169.929 46.9871   5
   2   5   9 172.305 44.3988   6
  -2   5  -9 148.031 55.8156   1
  -2  -5   9 62.9302 34.6013   1
   2  -5  -9 235.474 65.6005   2
   2   5   9 49.6442 27.1390   2
  -2   5  -9 161.767 37.4726   4
  -2   5  -9 139.362 36.9978   3
   2   5  11 223.801 52.5984   1
   2  -5 -11 406.255 60.0121   1
  -2  -5  11 273.494 57.1630   6
  -2  -5  11 270.931 57.6532   5
   2   5  11 249.192 51.6577   6
  -2   5 -11 284.795 73.0394   1
  -2  -5  11 289.810 76.6541   1
   2   5  11 175.038 45.8507   2
   2  -5 -11 252.899 62.4459   2
   2  -5 -11 181.156 52.8210   3
  -2   5 -11 290.820 51.5035   4
  -2   5 -11 294.349 53.8375   3
   2  -5 -13 2006.97 181.891   1
   2   5  13 1548.11 162.752   6
  -2  -5  13 1447.39 175.439   6
  -2   5 -13 1618.71 158.824   4
   2  -5 -13 1527.85 182.983   3
  -2   5 -13 1175.12 157.926   3
   2  -5 -13 1268.02 165.081   2
  -2  -5  15 68.5987 30.4879   5
   2   5  15 123.142 28.9346   6
  -2  -5  15 87.1981 35.3444   6
   2   5  15 30.4213 23.1571   5
  -2   5 -15 75.5330 23.7468   4
  -2   5 -15 116.697 32.3030   3
   2  -5 -15 50.7007 29.3377   3
   2   5  17 104.990 29.4176   5
   2  -5 -17 71.9583 44.1273   4
  -2  -5  17 23.1451 22.1735   5
  -2  -5  17 86.5684 32.0350   6
   2   5  17 68.3672 22.9884   6
   2  -5 -17 26.0727 24.7572   3
  -2   5 -17 73.5260 27.4171   3
   2   5  19 208.653 40.1491   5
   2  -5 -19 154.245 58.7600   4
  -2  -5  19 153.716 44.3186   6
   2   5  19 165.196 35.5630   6
   2  -5 -19 185.979 56.6531   3
  -2   5 -19 183.653 47.9787   3
   2   5  21 107.671 28.8960   5
   2  -5 -21 78.0075 41.3698   4
  -2  -5  21 136.686 43.4960   5
   2   5  21 84.5467 26.7826   6
   2  -5 -21 109.535 42.5221   3
  -2   5 -21 103.380 38.4456   3
   2  -5 -23 246.639 63.4307   4
   2   5  23 241.837 45.8756   5
  -2  -5  23 240.085 60.3156   5
  -2  -5  23 341.993 64.0617   6
   2   5  23 258.649 47.6621   6
   2  -5 -23 328.819 70.5021   3
  -2   5 -23 343.800 72.1807   3
  -2  -5  25 20.1155 20.6612   6
   2   5  25 7.11106 13.0945   6
   2   5  25 13.9428 14.3438   5
   2   6 -22 8752.72 790.578   2
   2   6 -22 7336.47 811.837   3
   2  -6  22 9216.48 800.144   6
  -2   6  20 11606.8 940.364   5
  -2  -6 -20 10541.3 958.143   4
   2   6 -20 9294.75 949.868   2
   2   6 -20 9314.30 982.389   3
   2  -6  20 10316.1 953.561   6
   2   6 -18 67.4868 32.9599   2
   2  -6  18 43.9638 24.9628   6
   2   6 -18 86.5761 48.7702   3
  -2  -6 -18 26.4639 24.5470   4
  -2   6  18 34.7429 19.8525   5
   2   6 -16 95.8750 43.6394   2
   2  -6  16 222.559 51.4094   6
   2   6 -16 24.1978 56.0524   3
  -2  -6 -16 163.401 52.7740   4
  -2   6  16 139.504 41.1032   5
   2  -6  14 7014.56 673.186   6
  -2   6  14 7644.04 683.065   5
  -2  -6 -14 5999.68 691.670   4
   2   6 -14 9653.03 740.366   2
   2   6 -14 4208.38 697.886   3
   2  -6  14 9009.18 717.813   2
  -2   6  12 4096.60 557.534   5
  -2  -6 -12 5572.62 592.899   4
   2   6 -12 8361.43 659.073   2
   2   6 -12 6781.09 643.148   3
   2  -6  12 7588.12 574.526   6
  -2   6  10 32446.1 3204.42   5
   2   6 -10 38193.8 3276.13   2
  -2  -6 -10 36069.6 3231.00   4
   2   6 -10 44867.3 3274.47   3
   2  -6  10 36571.9 3241.77   2
   2  -6   8 329.745 60.9603   6
  -2  -6  -8 261.934 55.3318   5
  -2   6   8 264.910 46.3737   6
   2  -6   8 288.668 81.1261   2
   2   6  -8 338.152 95.0792   2
  -2  -6  -8 412.260 87.7088   4
  -2   6   8 421.784 79.1413   5
   2  -6   8 221.116 33.5590   1
  -2  -6  -8 199.928 35.5061   1
   2   6  -8 337.472 84.9001   3
  -2  -6  -6 572.642 61.7914   1
   2   6  -6 569.339 71.7062   1
  -2   6   6 474.099 76.6935   6
   2  -6   6 547.267 87.7513   6
  -2  -6  -6 660.061 91.1127   5
   2   6  -6 586.162 125.620   2
   2  -6   6 625.958 128.555   2
  -2   6   6 402.423 76.4108   4
   2   6  -6 643.920 103.929   3
   2   6  -4 5254.93 461.242   1
   2  -6   4 4344.22 482.027   6
  -2   6   4 4670.15 480.339   6
  -2   6   4 6974.84 529.604   5
  -2  -6  -4 4893.37 489.522   5
   2   6  -4 5341.27 542.247   2
  -2  -6  -4 4867.96 501.670   4
   2   6  -4 5199.56 487.136   3
  -2   6   4 5259.19 486.622   4
   2  -6   4 5317.70 557.496   2
   2  -6   2 1161.88 137.713   6
   2  -6   2 1058.84 186.878   2
   2   6  -2 1207.52 169.941   2
  -2  -6  -2 1001.83 141.213   4
  -2   6   2 1242.85 141.117   4
   2   6  -2 1228.63 128.780   3
  -2  -6  -2 999.936 104.845   1
   2   6  -2 1017.17 108.079   1
   2  -6   0 45228.2 4536.13   2
  -2  -6   0 67152.5 4475.04   5
  -2  -6   0 59572.6 4475.54   4
   2   6   0 61618.2 4441.34   3
   2   6   0 39700.0 4416.94   1
  -2  -6   0 66558.7 4431.08   1
   2   6   2 1041.11 114.490   3
  -2  -6   2 1094.93 133.970   5
  -2   6  -2 1524.31 163.494   5
   2   6   2 1055.24 145.673   2
  -2  -6   2 962.882 129.413   4
  -2   6  -2 1024.18 130.096   4
  -2  -6   2 1000.75 119.132   1
  -2  -6   4 4352.34 434.536   1
   2   6   4 4997.56 447.452   6
  -2   6  -4 4266.49 448.864   5
  -2  -6   4 5385.56 446.351   5
   2   6   4 4475.92 446.950   2
  -2   6  -4 4952.06 435.297   4
   2  -6  -4 5132.11 456.787   3
   2  -6  -4 4514.57 509.199   2
  -2   6  -4 5419.68 446.032   3
  -2  -6   6 385.056 84.9156   1
  -2  -6   6 438.417 79.3771   6
   2   6   6 552.117 85.1183   6
  -2  -6   6 525.693 80.7080   5
   2   6   6 459.074 83.5536   2
   2  -6  -6 521.943 113.141   2
  -2   6  -6 507.342 75.3243   4
   2  -6  -6 658.703 100.342   3
  -2   6  -6 505.259 78.8701   3
   2   6   8 490.050 82.7560   1
  -2   6  -8 163.280 33.5080   1
   2   6   8 265.495 55.5133   6
  -2  -6   8 384.326 65.1902   6
   2  -6  -8 267.338 74.7533   2
   2   6   8 305.270 62.9243   2
   2  -6  -8 201.423 53.5914   3
  -2   6  -8 300.614 50.8953   4
  -2   6  -8 271.233 50.4417   3
   2   6  10 36591.8 3314.23   6
  -2  -6  10 33758.8 3319.39   6
  -2   6 -10 41768.7 3312.27   4
   2  -6 -10 39328.2 3334.68   3
   2  -6 -10 43517.1 3353.84   2
  -2   6 -10 35715.2 3308.49   3
  -2  -6  10 38703.6 3323.97   5
   2   6  12 6970.30 586.206   6
  -2  -6  12 5936.15 590.090   6
  -2   6 -12 5522.99 577.872   3
   2  -6 -12 5858.60 599.298   3
   2   6  14 7672.95 656.714   5
  -2  -6  14 7821.95 673.531   5
   2   6  14 6664.09 647.801   6
  -2  -6  14 7279.94 666.066   6
   2  -6 -14 6758.78 670.121   3
   2   6  16 162.493 37.7746   5
  -2  -6  16 201.255 49.3238   5
   2  -6 -16 109.847 39.8548   3
  -2  -6  16 114.603 35.2332   6
   2   6  18 10.8663 11.4740   6
  -2  -6  18 38.0949 21.5733   6
   2   6  18 25.7881 15.8835   5
  -2  -6  18 44.3554 27.0513   5
   2  -6 -18 44.2176 24.9890   3
  -2   6 -18 67.3024 26.8729   3
  -2  -6  20 9844.31 869.852   5
   2   6  20 10327.6 847.182   5
   2  -6 -20 9596.28 870.441   3
  -2   6 -20 9328.54 861.691   3
  -2  -6  20 9517.29 859.585   6
   2   6  20 8610.78 835.534   6
   2   6  22 7610.32 693.423   6
   2  -6 -22 8122.99 727.311   3
   2   7 -19 258.125 70.5679   3
  -2  -7 -17 12.5776 11.5395   4
  -2   7  17-7.91799 14.5282   5
   2  -7  17 8.84422 11.4753   6
   2   7 -17 19.4373 17.8317   3
  -2  -7 -15 94.9320 38.7078   4
   2   7 -15 220.565 60.4663   2
   2  -7  15 104.233 33.4844   6
   2   7 -15 85.5006 49.1148   3
  -2  -7 -13 209.826 63.3106   4
  -2   7  13 250.550 54.0084   5
   2   7 -13 325.774 87.5096   2
   2  -7  13 323.363 56.4407   6
   2   7 -13 175.720 70.8257   3
   2   7 -11 495.544 107.457   2
   2  -7  11 430.773 65.2827   6
  -2   7  11 218.941 58.2593   5
   2   7  -9 146.909 76.6676   2
  -2   7   9 217.126 45.8891   4
   2  -7   9 220.647 47.4229   6
  -2  -7  -9 196.784 55.5002   4
  -2   7   9 206.912 52.6764   5
   2   7  -7 285.868 83.7951   2
   2  -7   7 163.242 59.0694   2
  -2   7   7 256.927 47.3630   4
   2  -7   7 166.006 42.0383   6
  -2  -7  -7 250.609 56.6742   4
  -2   7   7 119.352 44.8767   5
  -2  -7  -5 636.160 87.5867   5
   2  -7   5 815.271 146.312   2
   2   7  -5 860.118 143.051   2
  -2  -7  -5 522.047 93.3183   4
  -2   7   5 584.425 84.7998   4
   2  -7   5 540.209 86.2076   6
  -2  -7  -3 632.779 92.9857   5
   2  -7   3 1058.31 171.958   2
  -2  -7  -3 658.480 102.862   4
  -2   7   3 828.981 120.870   5
  -2   7   3 739.694 96.7366   4
  -2   7   3 739.252 99.5953   6
  -2  -7  -1 49.9355 26.4059   4
   2   7  -1 14.5759 27.2201   2
  -2   7   1 75.3676 24.8178   4
  -2  -7  -1 59.5074 25.1782   5
   2   7   1 42.2799 23.9528   6
  -2  -7   1 33.7845 20.7328   5
   2   7   1 12.5103 23.1611   2
   2  -7  -1 78.9063 59.1828   2
  -2   7  -1 57.6972 37.5542   5
  -2  -7   1 38.3469 25.0669   4
  -2   7  -1 32.6985 17.0528   4
  -2   7  -1 36.4725 22.3467   3
   2   7   3 654.650 101.155   2
  -2  -7   3 595.280 87.4267   5
   2   7   3 799.632 99.7176   6
  -2   7  -3 553.997 86.3217   3
   2   7   5 642.282 94.4686   6
  -2  -7   5 781.398 97.0485   5
   2   7   5 664.150 101.008   2
  -2   7  -5 613.592 87.2187   4
   2  -7  -5 836.104 110.801   3
  -2   7  -5 792.726 96.3658   3
  -2  -7   7 189.926 43.5735   6
  -2   7  -7 173.948 37.3811   4
  -2   7  -7 163.657 37.0160   3
  -2  -7   7 277.825 50.5228   5
   2   7   7 220.429 44.5832   6
  -2  -7   9 247.408 49.0056   6
   2  -7  -9 216.239 48.8358   3
  -2   7  -9 207.056 41.2792   3
   2   7   9 191.191 41.4438   6
  -2  -7   9 250.618 49.0708   5
  -2  -7  11 395.727 62.7772   6
   2  -7 -11 324.519 61.6080   3
  -2   7 -11 323.595 51.7485   3
  -2  -7  13 253.182 51.4870   6
   2   7  13 250.089 46.2093   6
   2   7  13 376.560 54.7301   5
  -2  -7  13 432.083 64.3083   5
   2  -7 -13 363.766 63.6312   3
  -2   7 -13 295.157 50.3445   3
  -2  -7  15 89.4344 28.4456   6
   2   7  15 134.622 31.3870   5
   2   7  15 85.4272 23.7862   6
  -2  -7  15 54.8366 28.0876   5
   2  -7 -15 114.019 33.9059   3
  -2   7 -15 136.929 31.3122   3
  -2  -7  17-8.02636 10.4128   6
   2   7  17 4.96128 6.43651   6
   2  -7 -17 9.57741 12.4250   3
  -2   7 -17 7.22342 13.2528   3
   2   7  17-6.12032 11.2289   5
   2  -7 -19 411.071 69.8961   3
   2   7  19 378.344 52.0483   6
  -2  -8 -12 2149.44 226.718   4
  -2   8  12 1826.81 208.394   5
   2   8 -10 11031.8 1061.30   2
  -2   8  10 14244.8 1003.60   4
   2  -8  10 13239.7 997.400   6
  -2  -8 -10 12445.1 1014.93   4
   2   8  -8 179.024 65.4630   2
  -2   8   8 113.414 30.6145   4
   2  -8   8 98.5869 31.3063   6
  -2   8   8 22.6143 24.6830   5
  -2  -8  -8 103.013 37.5605   4
   2   8  -6 300.666 82.2593   2
  -2   8   6 249.186 44.8896   4
   2  -8   6 175.766 42.6194   6
  -2  -8  -6 186.131 50.2306   4
  -2   8   6 185.800 54.0822   5
  -2   8   4 1663.83 166.872   4
   2   8  -4 1794.69 211.962   2
  -2   8   4 1775.16 200.246   5
   2   8  -2 531.725 95.0947   2
  -2  -8  -2 410.374 66.8991   5
   2   8  -2 398.880 73.4448   6
  -2   8   2 596.219 78.5021   3
   2   8   0 22364.0 1725.75   6
  -2  -8   0 17404.2 1706.98   5
  -2   8   0 19103.3 1708.96   4
  -2   8   0 20687.5 1716.28   3
   2   8   0 18386.8 1729.25   2
  -2   8  -2 405.813 60.9332   4
   2   8   2 342.219 68.1637   2
  -2   8  -2 427.285 62.5851   3
  -2  -8   2 378.614 60.6033   5
   2   8   2 327.284 59.8516   6
  -2  -8   4 1184.10 146.799   5
  -2   8  -4 1474.21 150.544   3
   2   8   4 1455.46 154.506   6
  -2  -8   6 207.425 43.9961   5
   2   8   6 205.178 42.9876   6
  -2   8  -6 320.445 47.8024   3
   2   8   8 90.0256 25.9960   6
  -2  -8   8 44.8960 21.7601   5
  -2   8  -8 94.6993 25.2791   3
  -2   8 -10 12927.8 1063.37   3
   2  -8 -10 11524.3 1073.48   3
  -2  -8  10 13825.5 1075.71   5
   2   8  10 10471.5 1057.62   6
  -2  -8  10 11956.2 1071.04   6
   2   8  12 2154.99 224.494   6
  -2   8 -12 2653.11 233.120   3
   2  -8 -12 2252.01 237.722   3
   2  -8 -14 2387.19 243.322   3
  -2   9   3 324.953 51.9876   4
   2   9  -1 21.2282 19.5592   2
  -2   9  -1 80.4070 44.7951   2
  -3   0   0 13.5241 21.4901   5
   3   0   0 8.11782 10.5352   6
  -3   0   0-17.6480 0.28432   1
  -3   0   0 19.2836 17.6920   1
   3   0   0 17.4899 16.0468   1
   3   0   0 16.5861 21.5193   2
  -3   0   0-13.4625 17.4675   4
   3   0   0 12.7841 16.5874   3
   3   0   0-18.4490 23.9359   1
   3   0   2 17.8028 16.3410   1
   3   0   2-8.01509 10.4134   6
   3   0  -2-7.24501 9.41596   6
  -3   0   2-15.5651 14.2896   5
  -3   0  -2 11.5540 18.3666   5
   3   0  -2 8.81601 18.0925   6
  -3   0  -2-19.0920 17.5230   1
   3   0  -2-18.1214 23.5160   1
  -3   0   2-19.2415 24.9687   1
  -3   0   2-17.8823 23.2059   1
   3   0   2-17.4934 22.7015   1
  -3   0  -2-17.3785 15.9520   1
   3   0  -2-19.6795 25.5368   1
   3   0  -2-17.8051 28.2958   2
   3   0   2 14.2615 13.0948   2
  -3   0  -2-12.7891 11.7455   4
   3   0   2 11.2131 10.3016   3
  -3   0   2-13.3348 12.2456   4
   3   0  -2-14.7984 13.5869   3
  -3   0  -4 18.4863 23.9854   1
   3   0   4 17.2817 15.8574   1
   3   0  -4-17.1037 22.1920   1
   3   0  -4 6.32971 14.2276   6
  -3   0  -4-10.6459 16.9189   5
   3   0  -4 8.97314 11.6467   6
  -3   0   4-16.4166 21.3006   5
   3   0   4-17.2224 22.3459   1
  -3   0   4-17.9040 0.36227   1
   3   0  -4-20.5047 18.8133   1
  -3   0  -4-16.4627 0.36227   1
   3   0   4-12.8357 11.7804   2
   3   0  -4-18.4360 23.9201   2
  -3   0   4-12.4803 19.8331   4
   3   0  -4 16.1229 20.9197   3
  -3   0  -4 9.80019 17.9839   3
   3   0   6 16.4473 15.0894   1
   3   0  -6 16.0663 20.8443   1
   3   0   6 17.2195 27.3607   1
  -3   0  -6-15.6691 20.3291   1
  -3   0   6 19.6279 25.4646   1
  -3   0   6-18.1869 16.6851   1
   3   0  -6-19.9281 18.2822   1
   3   0   6 9.54312 19.5765   6
  -3   0   6-7.71935 14.1643   6
  -3   0  -6 8.45326 17.3411   5
   3   0  -6-19.5673 40.1378   2
  -3   0   6-17.1821 15.7634   5
  -3   0  -6 24.3460 24.9707   4
  -3   0   6 11.2643 14.6150   4
  -3   0  -6-8.68140 13.7955   3
   3   0  -6-17.0864 31.3490   3
   3   0  -8-14.7344 13.5194   1
  -3   0  -8-17.4297 22.6135   1
   3   0   8-15.6562 20.3129   1
  -3   0  -8 15.4708 14.1947   1
   3   0  -8-19.2730 25.0048   1
  -3   0   8-19.8600 25.7663   1
   3   0   8 11.1439 20.4474   6
   3   0  -8-5.61443 7.28897   6
  -3   0  -8-7.39187 6.78654   5
   3   0  -8 20.5782 32.6976   2
   3   0   8 11.5296 18.3212   2
  -3   0   8 17.7236 16.2610   5
  -3   0  -8-12.0089 11.0198   4
  -3   0   8-10.7323 13.9260   4
  -3   0  -8 9.04632 18.5582   3
   3   0  -8-18.3360 16.8227   3
  -3   0 -10-17.1936 22.3076   1
  -3   0  10-19.1404 24.8331   1
  -3   0 -10-17.1210 22.2134   1
   3   0  10-15.9830 20.7373   1
   3   0 -10 17.9905 23.3414   1
  -3   0  10-7.96631 12.6611   6
   3   0  10 12.7992 23.4844   6
  -3   0 -10-7.69740 14.1255   5
   3   0 -10 21.4458 34.0762   2
   3   0  10 11.3108 20.7539   2
  -3   0  10 18.4505 29.3172   5
  -3   0  10-10.6573 16.9358   4
  -3   0 -10-12.0974 11.1015   4
  -3   0 -10 11.7304 21.5236   3
   3   0  12 14.5390 13.3473   1
   3   0 -12 12.7251 16.5167   1
  -3   0 -12-17.4109 22.5935   1
  -3   0  12-16.6312 15.2653   1
  -3   0  12 8.52890 11.0768   6
   3   0  12 28.3563 22.5334   6
   3   0  12-11.0187 17.5150   2
   3   0 -12-21.2303 27.5473   2
  -3   0  12 19.3778 25.1446   1
   3   0 -12 18.0686 23.4464   1
   3   0  12 15.8516 14.5505   1
  -3   0 -12-17.7062 16.2509   1
  -3   0  12 18.9438 24.5816   5
  -3   0 -12-12.9622 16.8241   4
  -3   0  12 32.7115 24.5066   4
  -3   0 -12 17.7210 16.2645   3
   3   0  14 15.2143 13.9571   6
  -3   0  14-9.59058 17.5960   6
   3   0 -14-20.8589 33.1426   2
   3   0  14 10.3944 19.0707   2
  -3   0  14-20.0239 25.9776   1
   3   0  14 16.1968 14.8583   1
   3   0 -14 19.2759 17.6829   1
  -3   0 -14-19.4442 25.2255   1
   3   0  14 6.72778 10.6901   5
  -3   0  14-18.9609 24.5985   5
   3   0 -14 24.6266 39.1290   3
  -3   0 -14-23.5640 30.5702   3
   3   0  14-14.6727 19.0355   1
  -3   0 -14-18.4777 16.9507   1
   3   0 -14 13.2310 12.1378   1
  -3   0  14 17.4744 22.6701   1
  -3   0 -16 19.7973 18.1678   1
   3   0 -16 14.4760 18.7867   1
  -3   0  16-18.6241 24.1666   1
   3   0  16-14.5322 13.3405   1
  -3   0  16-11.1669 0.50094   6
   3   0  16-14.6646 19.0312   6
   3   0  16-9.73712 17.8716   2
  -3   0  16 20.6230 26.7593   1
   3   0  16-16.8867 21.9132   1
   3   0 -16-20.4602 18.7758   1
  -3   0 -16-20.4908 26.5878   1
  -3   0  16-18.0782 23.4585   5
   3   0  16 7.75426 10.0722   5
  -3   0  16-11.9225 18.9501   4
  -3   0 -16-15.2178 19.7487   4
  -3   0 -16-28.5512 37.0435   3
   3   0 -16 26.0721 23.9223   3
  -3   0 -18-21.6268 0.25340   1
   3   0 -18-15.8577 20.5740   1
   3   0  18 14.9398 13.7072   1
  -3   0  18-20.5009 26.5974   1
  -3   0  18 12.7270 20.2234   6
   3   0  18 12.5886 20.0035   6
   3   0 -18 17.5085 27.8201   2
   3   0  18-9.12863 16.7501   2
  -3   0  18-21.5182 27.9171   1
  -3   0 -18-22.3463 20.5008   1
  -3   0  18-16.4808 21.3824   5
   3   0  18-8.85100 0.25340   5
  -3   0 -18 32.3922 29.7158   4
  -3   0  18-12.2919 15.9485   4
  -3   0 -18-29.3388 0.25340   3
   3   0 -18-25.8826 23.7446   3
  -3   0 -20-22.9178 29.7329   1
   3   0 -20 18.2329 16.7281   1
   3   0  20-15.7051 20.3764   1
  -3   0  20 22.1229 28.7019   1
  -3   0  20-13.6253 12.5021   6
   3   0 -20-15.1633 24.0943   2
   3   0  20-9.39834 17.2452   2
   3   0  20-18.4677 0.27649   1
  -3   0  20-22.9565 29.7831   1
  -3   0 -20-23.6528 0.27649   1
   3   0 -20 23.2099 21.2932   1
  -3   0  20-14.5526 18.8814   5
   3   0  20 15.8058 17.7602   5
  -3   0 -20 17.2245 22.3474   4
  -3   0 -20-26.1020 0.27649   3
   3   0 -20-24.1592 0.27649   3
   3   0  22 18.5019 16.9826   1
  -3   0  22-23.6963 0.58222   1
   3   0 -22-22.9598 21.0701   1
  -3   0  22-13.6014 17.6550   6
   3   0  22-9.19897 11.9482   6
  -3   0  22 12.8125 16.6321   5
   3   0  22-7.11757 11.3240   5
   3   0 -22-13.3037 21.1461   2
   3   0  22-10.1962 13.2405   2
  -3   0  22-11.5836 18.4142   4
   3   0 -22-21.4857 27.8799   3
   3   0  24-8.07365 7.40635   6
  -3   0 -24 14.8373 19.2488   4
   3   0  24 6.11328 5.60802   5
   3   0 -24-11.3260 20.7798   2
  -3   0  24 10.6096 9.73264   4
  -3   0 -24-19.3913 17.7885   3
   3   0 -24 18.4787 29.3605   3
   3   0  26-7.06475 9.18670   6
  -3   0  26-11.5798 18.4096   6
  -3   0 -26-16.6188 21.5690   3
   3   0 -26 15.5913 14.3164   3
  -3   0  26-9.57323 8.80433   5
  -3   0 -26-12.9960 16.8717   4
   3   0  28 12.4078 11.3837   6
  -3   0 -28-14.6568 19.0154   3
   3   0 -28-13.1201 12.0370   3
  -3   0  28-8.47265 15.5458   5
  -3   0 -30 12.9204 16.7619   3
  -3   0  30-7.56118 6.93624   5
  -3   0 -30 9.90336 12.8478   4
  -3  -1 -31 1114.26 147.507   3
  -3   1  29 3843.58 349.569   5
  -3  -1 -29 3062.72 364.995   3
   3  -1  29 3349.54 338.534   6
  -3  -1 -27 10367.6 1170.15   3
   3  -1  27 12427.6 1138.22   6
   3   1 -25 5654.85 574.604   2
  -3  -1 -25 5106.41 591.552   3
  -3   1  25 6919.46 573.319   5
  -3   1  23 781.776 98.6896   5
  -3  -1 -23 597.287 108.808   4
   3  -1  23 378.909 87.1249   2
  -3   1  23 775.833 107.244   6
   3  -1  23 629.104 86.5831   6
  -3  -1 -23 574.348 115.933   3
   3   1 -23 482.330 113.295   3
   3  -1  21 239.724 51.8733   6
  -3   1  21 286.853 64.5645   6
   3   1 -21 277.441 71.8930   2
  -3  -1 -21 210.048 73.8985   1
  -3   1  21 365.819 67.5575   5
  -3  -1 -21 451.703 87.4216   4
  -3  -1 -21 117.306 59.4083   3
   3   1 -21 258.885 83.0724   3
   3   1 -21 377.930 82.7212   1
   3  -1  21 252.869 67.4119   1
  -3   1  19 19030.2 1662.95   1
   3   1 -19 21327.8 1650.13   1
   3  -1  19 18673.0 1624.59   1
  -3  -1 -19 20507.0 1679.47   1
   3   1 -19 18246.3 1679.53   1
   3  -1  19 16414.2 1643.53   1
  -3   1  19 17793.3 1612.15   6
   3  -1  19 17812.9 1603.08   6
  -3   1  19 19389.2 1617.97   5
   3  -1  19 19046.2 1579.32   5
   3   1 -19 17924.8 1634.66   2
  -3  -1 -19 12873.3 1616.88   4
  -3  -1 -19 18185.4 1668.25   3
   3   1 -19 15628.8 1664.26   3
   3  -1  19 17453.3 1604.31   2
  -3   1  17 28408.9 2656.53   1
  -3  -1 -17 32513.2 2660.10   1
   3   1 -17 32939.7 2633.13   1
   3  -1  17 33840.4 2632.07   1
  -3  -1 -17 30600.4 2666.34   1
   3   1 -17 27736.4 2670.11   1
   3  -1  17 28199.4 2646.98   1
  -3   1  17 31377.3 2612.72   6
   3  -1  17 30935.6 2582.69   5
   3   1 -17 27716.8 2643.24   2
  -3  -1 -17 23271.8 2626.68   4
   3   1 -17 21682.4 2665.41   3
  -3  -1 -17 28175.2 2682.39   3
   3  -1  17 30978.6 2613.75   2
  -3  -1 -15 68626.0 5411.66   1
  -3   1  15 63196.3 5410.00   1
   3   1 -15 65816.4 5379.39   1
   3  -1  15 61434.3 5380.18   1
   3   1 -15 62665.1 5423.42   1
  -3   1  15 63527.6 5417.51   1
  -3  -1 -15 58964.9 5410.63   1
   3  -1  15 62256.2 5400.96   1
  -3   1  15 67144.7 5360.43   6
   3  -1  15 62293.2 5382.93   6
  -3   1  15 50900.1 5377.68   5
   3  -1  15 59655.0 5335.26   5
   3   1 -15 50728.1 5403.68   2
  -3  -1 -15 59689.6 5408.02   4
   3   1 -15 53886.1 5447.50   3
  -3  -1 -15 68397.7 5474.97   3
  -3   1  15 69363.8 5390.00   4
   3  -1  15 63754.5 5375.50   2
  -3  -1 -13 2400.96 258.614   1
  -3   1  13 2403.18 262.214   1
   3   1 -13 2259.62 240.422   1
   3  -1  13 2089.71 241.398   1
   3   1 -13 1866.61 257.138   1
  -3   1  13 2413.60 267.999   1
  -3  -1 -13 1813.24 254.727   1
   3  -1  13 2296.66 260.090   1
  -3   1  13 2194.32 214.150   6
   3  -1  13 2791.65 271.892   6
  -3   1  13 1731.02 243.290   5
   3  -1  13 1826.39 197.301   5
   3  -1  13 1990.07 204.933   5
   3   1 -13 1606.67 260.131   2
  -3  -1 -13 1917.15 257.615   4
   3   1 -13 2519.90 316.365   3
  -3   1  13 2181.76 242.701   4
   3  -1  13 2263.91 243.085   2
   3   1 -11 568.279 93.9458   1
   3  -1  11 619.793 100.992   1
  -3  -1 -11 605.690 110.683   1
  -3   1  11 504.212 100.583   1
  -3  -1 -11 674.995 107.894   1
  -3   1  11 482.153 100.436   1
   3  -1  11 348.626 88.8855   1
   3   1 -11 529.498 111.061   1
  -3   1  11 463.628 66.3528   6
   3  -1  11 349.513 99.6400   6
   3  -1  11 447.339 60.8383   5
   3  -1  11 561.740 63.7111   5
  -3  -1 -11 526.785 81.5919   5
   3  -1  11 559.188 97.0147   2
   3   1 -11 461.292 113.343   2
  -3   1  11 502.871 102.238   5
  -3   1  11 597.202 94.3178   4
  -3  -1 -11 249.050 101.283   3
   3   1 -11 424.319 109.834   3
  -3  -1  -9 39587.8 3004.31   1
   3  -1   9 36101.4 3012.81   1
  -3   1   9 30385.6 2941.14   6
   3  -1   9 48258.8 3089.43   6
   3  -1   9 33309.7 2942.25   5
  -3   1   9 36007.6 3013.93   5
  -3  -1  -9 34254.9 2970.30   5
   3   1  -9 34012.8 3048.28   2
  -3  -1  -9 30299.2 3003.30   4
   3   1  -9 33515.8 3028.79   3
  -3  -1  -9 36978.4 3047.01   3
  -3   1   9 34842.3 3015.93   1
   3   1  -9 34075.0 3020.02   1
   3   1  -9 35321.6 2991.08   1
   3  -1   9 34583.1 2992.75   1
  -3  -1  -9 33593.7 3011.86   1
  -3   1   7 21963.2 1884.76   1
  -3  -1  -7 23420.8 1875.82   1
   3  -1   7 21079.5 1882.30   1
   3  -1   7 22450.4 1870.27   2
   3  -1   7 21102.5 1820.70   5
  -3   1   7 23184.9 1882.80   5
  -3  -1  -7 19783.4 1845.54   5
   3   1  -7 21139.7 1903.95   2
  -3  -1  -7 20564.0 1869.07   4
  -3  -1  -7 22739.2 1863.80   3
   3   1  -7 19489.1 1885.65   3
  -3   1   7 19119.7 1858.94   4
  -3  -1  -7 19414.1 1829.89   3
   3   1  -7 21744.8 1869.78   1
   3  -1   7 20317.9 1865.87   1
  -3  -1  -7 18474.2 1876.08   1
  -3  -1  -5 234769. 23065.8   1
   3   1  -5 275111. 23097.0   1
   3  -1   5 290500. 23066.2   1
   3   1  -5 288575. 23066.2   1
  -3   1   5 283443. 23072.4   1
  -3  -1  -5 278497. 23064.5   1
   3  -1   5 262776. 23068.7   1
   3  -1   5 211197. 23105.0   6
   3  -1   5 253759. 23011.3   5
  -3  -1  -5 274397. 23048.9   5
   3   1  -5 294475. 23096.4   2
  -3  -1  -5 303873. 23057.7   4
  -3   1   5 232184. 23045.7   4
   3   1  -5 278728. 23063.4   3
  -3  -1  -5 274842. 23012.9   3
  -3  -1  -5 262071. 23014.8   3
   3  -1   5 256077. 23052.0   2
  -3  -1  -3 5548.21 515.067   1
   3   1  -3 4623.92 510.156   1
   3   1  -3 4503.86 489.267   1
  -3   1   3 4111.61 487.838   1
   3  -1   3 4537.20 488.756   1
   3  -1   3 4868.38 496.736   1
  -3   1   3 5084.01 497.534   1
  -3  -1  -3 4974.65 493.344   1
   3  -1   3 7052.34 592.354   6
   3  -1   3 5057.21 449.012   5
  -3   1   3 5806.77 492.115   5
   3   1  -3 3931.98 499.335   2
  -3   1   3 5040.15 486.184   4
  -3  -1  -3 4242.29 474.204   4
   3   1  -3 4825.85 477.189   3
  -3  -1  -3 4758.33 439.752   3
   3  -1   3 4977.40 480.539   2
   3  -1   1 11120.6 1056.24   1
   3   1  -1 10865.1 1053.77   1
  -3  -1  -1 12092.1 1061.14   1
  -3   1   1 12030.7 1058.62   1
  -3   1   1 10283.4 1000.22   6
  -3   1   1 13110.6 1046.65   5
   3  -1   1 11891.0 1016.19   5
  -3  -1  -1 11166.3 1047.79   5
   3   1  -1 10417.6 1063.54   2
  -3   1   1 12654.2 1056.63   4
  -3  -1  -1 9328.52 1022.92   4
  -3  -1  -1 10632.4 1009.82   3
   3   1  -1 12022.5 1070.55   1
  -3  -1  -1 11488.4 1069.18   1
  -3   1   1 11800.7 1062.37   1
  -3   1  -1 12290.2 1036.36   1
  -3  -1   1 8832.87 1017.68   1
   3   1   1 9751.83 1017.37   1
  -3  -1   1 10348.3 1016.50   1
   3   1   1 11200.6 1021.92   1
   3  -1  -1 11683.9 1028.73   1
  -3   1  -1 10918.8 1019.01   1
   3   1   1 11195.2 1014.22   6
   3  -1  -1 15294.6 1027.26   6
  -3   1  -1 11267.6 992.077   5
  -3  -1   1 9354.66 1008.90   5
   3   1   1 12367.7 1034.72   2
  -3  -1   1 11936.0 994.061   4
  -3  -1   1 9019.78 979.783   3
   3   1   1 10394.6 969.591   3
   3  -1  -1 11746.6 1012.69   2
  -3   1  -3 5037.55 497.821   1
   3  -1  -3 3328.39 481.144   1
  -3  -1   3 5223.36 513.024   1
   3   1   3 3934.79 483.355   1
   3   1   3 4567.55 486.611   1
  -3  -1   3 5881.01 505.440   1
  -3   1  -3 4852.82 486.561   1
   3   1   3 5301.14 478.448   6
   3  -1  -3 5408.65 444.592   6
  -3   1  -3 4407.88 447.253   5
  -3  -1   3 4885.51 491.650   5
  -3   1  -3 4954.58 490.524   4
  -3  -1   3 4522.98 455.702   4
   3  -1  -3 5301.82 503.694   3
  -3  -1   3 4439.96 478.221   3
   3  -1  -3 4650.93 483.951   2
   3   1   3 5147.27 490.662   2
   3  -1  -5 267621. 24601.6   1
   3  -1  -5 264869. 24582.1   1
   3   1   5 297230. 24599.4   1
  -3  -1   5 322703. 24623.2   1
  -3  -1   5 299365. 24593.7   1
   3   1   5 281984. 24585.7   1
   3   1   5 280000. 24559.8   6
  -3  -1   5 276147. 24566.1   6
  -3  -1   5 272977. 24585.3   5
  -3  -1   5 234868. 24548.7   4
  -3   1  -5 320478. 24578.4   4
   3  -1  -5 312901. 24611.8   3
   3  -1  -5 289901. 24587.5   2
  -3   1  -5 299396. 24572.1   3
   3   1   5 310008. 24583.7   2
   3  -1  -7 20049.6 1743.64   1
   3   1   7 20172.5 1745.29   1
  -3   1  -7 18940.0 1731.16   1
  -3  -1   7 19730.7 1764.95   1
  -3  -1   7 22701.6 1750.64   1
  -3   1  -7 24573.6 1751.09   1
   3   1   7 21433.7 1741.50   1
   3   1   7 19254.4 1707.18   6
  -3  -1   7 17470.5 1706.05   6
   3  -1  -7 19587.4 1669.89   6
   3  -1  -7 16088.0 1664.52   6
  -3  -1   7 18153.6 1735.06   5
  -3   1  -7 20733.9 1675.56   5
  -3   1  -7 19842.9 1715.87   4
  -3  -1   7 22986.8 1705.68   4
   3  -1  -7 20560.9 1754.93   3
   3   1   7 19160.4 1708.10   2
  -3  -1   9 38188.5 3333.85   1
   3  -1  -9 35291.3 3336.27   1
   3  -1  -9 41407.7 3330.22   1
   3   1   9 38142.6 3343.00   1
  -3   1  -9 34862.9 3329.78   1
  -3  -1   9 37175.0 3311.70   6
   3  -1  -9 38952.5 3282.97   6
   3   1   9 37032.1 3305.07   6
   3   1   9 35227.4 3332.95   1
  -3   1  -9 43050.0 3358.68   1
  -3   1  -9 37942.2 3312.57   4
  -3  -1   9 39277.3 3302.40   4
   3  -1  -9 37680.4 3347.47   3
   3  -1  -9 42105.7 3352.33   2
  -3   1  -9 37231.0 3308.09   3
   3   1   9 33973.0 3304.36   2
   3  -1 -11 498.699 92.5554   1
   3   1  11 416.718 96.1925   1
  -3   1 -11 612.984 103.609   1
  -3  -1  11 910.783 137.053   1
   3   1  11 391.523 88.4943   1
   3  -1 -11 383.103 93.1113   1
  -3   1 -11 703.098 119.736   1
  -3  -1  11 514.116 85.0853   6
   3   1  11 536.553 82.8985   6
   3  -1 -11 662.116 76.2993   6
  -3  -1  11 554.777 106.985   5
   3  -1 -11 523.242 108.751   2
  -3  -1  11 512.508 77.7350   4
  -3   1 -11 720.537 96.2174   3
   3  -1 -11 401.911 99.0959   3
  -3  -1  13 2055.21 249.192   1
  -3   1 -13 2408.97 283.165   1
  -3  -1  13 1846.93 267.107   1
   3  -1 -13 1899.23 239.114   1
   3  -1 -13 2081.83 253.554   1
  -3   1 -13 1713.61 242.998   1
   3   1  13 1966.63 241.703   1
   3   1  13 2634.28 240.594   6
  -3  -1  13 2610.53 282.745   5
  -3   1 -13 2247.05 233.265   4
  -3  -1  13 2237.06 219.857   4
  -3   1 -13 2078.37 241.575   3
   3  -1 -13 1869.51 262.604   3
   3   1  13 2026.53 222.650   2
   3  -1 -13 1969.33 253.921   2
  -3  -1  15 61042.1 5437.73   1
   3   1  15 63107.7 5437.34   1
  -3  -1  15 66942.1 5476.15   1
   3  -1 -15 58272.5 5443.15   1
  -3   1 -15 63581.4 5446.15   1
  -3   1 -15 64124.2 5476.25   1
   3   1  15 61340.0 5427.06   1
  -3  -1  15 62893.8 5413.30   6
   3   1  15 69429.7 5418.96   6
  -3  -1  15 72939.8 5476.69   5
  -3   1 -15 68129.1 5418.73   4
  -3  -1  15 61551.3 5394.09   4
   3  -1 -15 65594.7 5471.84   3
  -3   1 -15 59010.1 5450.64   3
   3  -1 -15 50663.1 5425.15   2
   3   1  15 56875.3 5391.58   2
  -3   1 -17 31561.7 2681.39   1
  -3  -1  17 29625.0 2639.49   1
   3   1  17 26538.0 2625.81   1
  -3   1 -17 32577.1 2655.62   1
   3  -1 -17 29277.6 2648.87   1
  -3  -1  17 30103.3 2672.67   1
   3   1  17 28427.4 2622.37   1
  -3  -1  17 29515.3 2610.28   6
   3   1  17 28219.5 2611.58   6
  -3  -1  17 32635.5 2670.31   5
   3   1  17 32465.7 2595.57   5
  -3   1 -17 29793.8 2614.72   4
  -3  -1  17 31854.3 2592.85   4
  -3   1 -17 31796.6 2673.26   3
   3  -1 -17 26539.6 2615.84   2
   3   1  17 26764.4 2583.07   2
  -3  -1  19 19783.1 1744.60   1
  -3  -1  19 20245.7 1712.79   1
   3  -1 -19 20836.4 1718.87   1
   3   1  19 19309.4 1700.74   1
  -3   1 -19 19413.5 1718.02   1
  -3   1 -19 19023.1 1745.85   1
   3  -1 -19 18791.7 1716.03   1
   3   1  19 19353.8 1692.20   1
   3   1  19 11755.7 1657.15   6
  -3  -1  19 18636.3 1680.09   6
  -3  -1  19 25127.3 1741.43   5
   3   1  19 23662.2 1673.92   5
   3  -1 -19 15656.7 1719.46   3
  -3  -1  19 20217.1 1656.61   4
  -3   1 -19 17271.6 1736.08   3
   3   1  19 17304.3 1645.09   2
  -3  -1  21 216.214 67.8735   1
  -3   1 -21 266.146 77.6115   1
  -3  -1  21 181.079 53.1911   6
   3   1  21 165.072 49.1472   6
   3  -1 -21 354.589 66.7901   2
  -3  -1  21 209.959 78.5909   1
   3   1  21 227.486 64.4777   1
   3   1  21 166.256 50.6051   5
  -3   1 -21 385.035 77.2613   4
  -3  -1  21 244.733 49.1718   4
  -3   1 -21 142.897 67.1137   3
   3  -1 -21 198.763 72.8389   3
  -3  -1  23 598.889 99.0863   6
   3   1  23 592.642 93.2974   6
   3   1  23 568.059 91.2691   5
  -3   1 -23 430.403 94.0635   4
   3  -1 -23 524.588 115.180   3
  -3   1 -23 411.003 114.878   3
  -3  -1  25 7368.26 617.836   5
   3   1  25 6925.52 593.294   5
   3  -1 -25 6140.67 629.736   3
  -3   1 -25 5930.76 643.842   3
  -3  -1  25 5306.37 596.980   6
   3   1  25 6145.60 588.820   6
  -3   1 -27 15022.5 1319.19   4
  -3  -1  27 16682.1 1314.61   5
   3  -1 -27 14898.1 1331.40   3
  -3   1 -27 14177.9 1343.11   3
  -3  -1  27 14465.9 1309.42   6
   3   1  27 13154.8 1290.54   6
  -3   1 -29 3807.31 375.436   4
   3  -1 -29 3731.00 382.365   3
  -3   1 -29 3340.57 388.897   3
  -3  -1  29 3943.54 368.670   5
  -3  -1  29 4361.46 376.255   6
   3   1  29 3473.93 352.727   6
  -3   2  28 47.7891 20.9488   5
  -3  -2 -28 29.4703 22.2408   4
   3  -2  28 17.7005 11.1623   6
  -3  -2 -28 55.6112 31.3584   3
   3   2 -28 24.3270 19.5173   3
  -3   2  26 7.37754 9.65513   5
  -3  -2 -26 10.9034 17.3708   4
   3   2 -26 10.2477 16.3320   2
   3  -2  26 26.7734 19.4583   6
   3   2 -26 14.0260 18.2406   3
  -3  -2 -26-15.6506 20.3436   3
  -3  -2 -24 36.4510 25.1864   4
  -3   2  24 47.4871 22.0816   5
   3  -2  24 24.5063 25.3951   2
   3   2 -24 46.5809 32.2530   2
   3  -2  24 38.0197 21.2390   6
  -3  -2 -24 34.8914 27.9560   3
   3   2 -24 64.6005 36.4709   3
  -3  -2 -22 53.8285 30.6851   4
  -3   2  22 70.9429 27.4800   5
   3  -2  22 48.8359 32.1045   2
   3   2 -22 13.5222 25.3516   2
   3  -2  22 61.1440 27.0828   6
   3   2 -22 93.3474 45.6112   3
  -3  -2 -20-14.9243 19.3738   4
   3  -2  20-10.1898 9.37287   6
  -3   2  20 19.6940 20.2103   6
   3   2 -20-21.6059 19.8320   3
  -3  -2 -20-21.5760 0.68867   3
   3  -2  18 35.1181 21.5834   6
  -3   2  18 9.19820 17.0111   6
   3  -2  18 12.6040 20.1405   2
   3   2 -18 18.7617 45.5860   2
   3  -2  18 62.0900 38.0322   1
  -3  -2 -18 82.3367 37.0644   4
  -3   2  18 10.9553 17.5379   5
   3   2 -18 12.8013 16.7449   1
   3  -2  18 13.1445 17.1864   1
   3   2 -18 24.8523 39.5454   3
  -3  -2 -18 23.6579 30.7664   3
   3   2 -16 137.427 43.3058   1
  -3  -2 -16 38.9486 32.6640   1
   3  -2  16 148.821 45.2872   1
  -3   2  16 93.3786 46.5194   1
   3  -2  16 191.861 51.3637   6
  -3   2  16 133.907 33.9669   6
   3  -2  16 39.0434 33.2751   2
   3   2 -16 65.9624 50.5023   2
  -3   2  16 167.216 58.3410   1
   3  -2  16 56.5898 36.1556   1
  -3  -2 -16 96.6025 43.0654   1
   3   2 -16 139.904 61.3982   1
  -3   2  16 149.533 40.9578   5
  -3  -2 -16 111.728 52.3038   4
   3   2 -16 84.2266 52.5619   3
  -3  -2 -16 50.6479 47.6253   3
   3   2 -14 115.400 36.7878   1
  -3  -2 -14 90.3821 41.3103   1
  -3   2  14 49.2034 31.0189   1
   3  -2  14 156.624 43.4621   1
   3  -2  14 46.3415 35.5176   6
  -3   2  14 88.7554 25.9889   6
   3  -2  14 82.9261 38.7741   2
   3   2 -14 30.4355 40.1963   3
  -3  -2 -14 25.8967 34.4299   3
  -3   2  14 70.3435 37.2719   5
  -3  -2 -14 41.0662 33.4826   4
  -3   2  14 147.057 52.4668   1
   3  -2  14 52.1640 32.7783   1
   3   2 -14 20.6184 27.7885   1
  -3  -2 -14 107.139 45.0340   1
   3  -2  12 108.529 41.8456   1
   3   2 -12 60.1789 26.7420   1
  -3   2  12 60.1698 34.3568   1
  -3  -2 -12 17.5079 23.5329   1
  -3   2  12 106.694 42.3957   1
   3  -2  12 48.8746 30.5173   1
  -3  -2 -12 69.1097 36.3875   1
  -3   2  12 81.3780 20.7420   6
  -3  -2 -12 61.7581 28.9880   5
   3  -2  12 72.3076 40.2719   2
   3   2 -12 82.6220 56.8270   2
  -3   2  12 92.3108 40.3908   5
  -3  -2 -12 21.4088 34.5687   4
   3   2 -12 61.3665 49.1394   3
  -3  -2 -12 48.0208 38.6433   3
   3   2 -10 93.1384 34.0061   1
   3  -2  10 58.7504 33.4752   1
  -3  -2 -10 68.9673 39.6981   1
  -3  -2 -10 134.137 45.2028   1
  -3   2  10 72.9421 33.9043   1
  -3   2  10 135.657 46.6693   1
   3  -2  10 156.617 50.5166   1
   3   2 -10 150.575 55.2821   1
   3  -2  10 109.140 50.8025   6
  -3  -2 -10 126.861 40.9119   5
   3   2 -10 111.492 68.2013   2
   3  -2  10 87.8892 41.2313   2
  -3   2  10 32.6030 27.3096   5
  -3   2  10 129.827 43.8045   4
  -3  -2 -10 21.9422 29.7532   4
   3   2 -10 83.4678 68.0798   3
  -3  -2 -10 73.6479 51.4045   3
   3   2  -8 33.1441 22.7444   1
   3  -2   8 22.8261 18.2366   1
  -3  -2  -8-17.6555 32.4499   1
  -3   2   8 14.2213 29.2353   1
  -3  -2  -8 36.2251 24.8440   1
   3   2  -8 19.6066 36.0237   1
  -3   2   8 14.6114 19.0538   1
   3  -2   8 46.9880 32.1859   1
   3  -2   8 17.3166 27.5818   6
  -3  -2  -8 33.3927 25.0859   5
   3   2  -8 26.6778 24.5488   2
   3  -2   8 29.0916 29.8994   2
  -3  -2  -8 21.5159 19.8318   4
  -3   2   8 12.9951 23.9200   4
  -3  -2  -8 9.91245 15.8677   3
   3   2  -8-22.3705 20.6122   3
   3  -2   6 379.811 72.4536   1
  -3  -2  -6 331.321 80.4612   1
   3  -2   6 385.098 81.8000   1
  -3  -2  -6 450.922 77.2967   1
   3   2  -6 297.539 82.0312   1
  -3   2   6 354.366 77.4827   1
  -3   2   6 303.667 72.5869   1
   3  -2   6 447.933 84.1072   6
   3  -2   6 367.138 78.3206   2
  -3   2   6 607.374 96.0520   5
  -3  -2  -6 419.134 93.8636   4
   3   2  -6 405.795 56.3502   4
  -3   2   6 304.220 72.2677   4
   3   2  -6 243.280 77.2667   3
   3   2  -4 75.6133 37.7775   1
   3  -2   4 106.459 37.2273   1
   3  -2   4 74.7335 34.9093   1
   3   2  -4 95.9775 44.1713   1
  -3  -2  -4 138.257 48.5046   1
  -3   2   4 114.694 41.6014   1
  -3   2   4 83.3432 41.4048   1
   3  -2   4 150.876 43.0105   6
  -3  -2  -4 138.028 51.5349   5
   3  -2   4 168.105 50.6739   2
   3   2  -4 43.4659 40.9944   2
   3  -2   4 119.643 21.1029   5
  -3   2   4 185.783 50.4319   5
  -3   2   4 54.5260 34.4276   4
  -3  -2  -4 55.9748 39.4394   4
   3   2  -4 89.0642 38.0341   3
   3  -2   2 71.3770 35.1981   1
   3   2  -2 138.910 42.3386   1
  -3   2   2 95.4110 38.1450   1
   3   2  -2 17.2619 23.4413   1
  -3   2   2 24.8499 23.8254   1
   3  -2   2 116.825 30.0068   6
  -3  -2  -2 60.2754 34.5615   5
   3  -2   2 82.0045 36.1324   2
   3   2  -2 153.745 61.4623   2
   3  -2   2 102.159 32.9747   5
  -3   2   2 119.514 37.1961   5
  -3   2   2 27.0948 25.8027   4
   3  -2   2 114.963 40.4577   3
   3   2  -2 40.7979 21.8170   3
   3  -2   0 366.550 86.2700   1
  -3   2   0 506.757 89.3428   1
   3   2   0 342.459 80.0395   1
  -3  -2   0 395.957 88.4513   1
  -3   2   0 294.108 74.1538   1
  -3   2   0 471.471 55.3760   6
   3  -2   0 584.078 65.0458   6
  -3   2   0 535.424 75.5736   5
  -3  -2   0 395.307 88.8855   5
   3   2   0 331.592 84.4995   6
   3  -2   0 495.478 89.0315   2
   3   2   0 479.467 96.1140   2
   3  -2   0 449.688 98.2037   3
  -3   2   0 535.377 92.3208   4
  -3  -2   0 544.999 97.7290   4
   3   2   0 529.008 96.8174   1
   3  -2   0 379.364 78.2649   1
   3   2   2 109.331 38.6385   1
  -3   2  -2 64.7313 24.3856   6
  -3  -2   2 47.6314 30.0746   5
   3   2   2 97.4437 45.3163   6
   3   2   2 131.608 40.7341   1
   3  -2  -2 63.8855 31.9002   1
  -3   2  -2 43.4349 33.3819   1
  -3   2  -2 132.884 41.1159   1
   3  -2  -2 79.4178 40.9600   2
  -3   2  -2 93.5082 37.5158   4
   3  -2  -2 36.4413 29.9012   3
  -3  -2   2 117.369 40.9740   4
  -3  -2   2 100.312 27.1195   3
   3   2   4 80.2508 42.5859   1
   3  -2  -4 215.057 55.8561   1
  -3  -2   4 199.891 53.1425   6
   3   2   4 191.868 49.6217   6
  -3   2  -4 97.6105 21.9675   5
  -3  -2   4 80.4916 37.2534   5
  -3  -2   4 109.783 42.6909   1
  -3   2  -4 111.859 41.5275   1
  -3   2  -4 71.3186 40.2517   1
   3  -2  -4 41.7171 29.8818   1
   3   2   4 54.0147 31.6229   1
   3   2   4 44.1061 36.7772   2
   3  -2  -4 78.8681 37.2546   2
  -3   2  -4 127.808 43.2008   4
  -3  -2   4 75.0546 29.9010   4
   3  -2  -4 129.126 48.6836   3
  -3  -2   4 58.4471 36.5647   3
  -3   2  -6 276.392 67.1591   1
   3   2   6 432.697 93.0909   1
   3  -2  -6 372.482 74.5384   1
  -3  -2   6 443.451 80.4313   1
  -3   2  -6 359.008 78.6177   1
   3   2   6 357.256 73.4476   1
   3  -2  -6 366.842 75.2681   1
  -3  -2   6 406.023 92.7613   1
  -3  -2   6 312.825 70.8668   6
   3   2   6 254.615 65.1759   6
   3  -2  -6 394.562 76.9660   2
   3   2   6 301.651 73.2228   2
  -3  -2   6 407.895 62.8612   4
  -3   2  -6 407.232 73.6044   4
   3  -2  -6 337.552 84.7898   3
  -3   2  -6 392.645 81.7462   3
   3  -2  -8 12.1365 11.3273   1
  -3   2  -8 12.6165 16.5002   1
   3   2   8 16.5968 26.4530   1
  -3  -2   8 81.9115 49.7449   1
  -3   2  -8 16.6844 26.5917   1
  -3  -2   8 27.5204 25.3319   1
   3  -2  -8 13.7417 21.9335   1
  -3  -2   8 12.8284 20.4895   6
   3   2   8 31.9932 24.0539   6
  -3  -2   8 46.1118 31.5978   5
   3  -2  -8 26.5360 27.2958   2
   3   2   8 21.2585 21.9029   2
  -3   2  -8 41.0345 21.1462   4
  -3  -2   8 18.0202 15.7245   4
   3  -2  -8 17.4916 16.1810   3
  -3   2  -8 11.7501 18.7859   3
   3  -2 -10 80.8802 31.0167   1
   3   2  10 15.7621 29.9926   1
  -3   2 -10 48.9693 30.7593   1
  -3  -2  10 64.1171 32.1237   1
  -3  -2  10 161.712 59.1759   1
   3  -2 -10 53.9618 33.6946   1
   3   2  10 59.4675 27.8837   1
  -3   2 -10 161.820 55.2791   1
   3   2  10 78.7006 32.2578   6
  -3  -2  10 145.869 43.9140   6
  -3  -2  10 45.4802 32.0983   5
   3  -2 -10 156.310 45.4118   2
   3   2  10 81.5106 30.9490   2
  -3   2 -10 113.038 33.2967   4
  -3   2 -10 115.496 35.6274   3
   3  -2 -10 100.925 44.3630   3
   3   2  10 127.238 27.1849   3
   3  -2 -12 72.3495 31.9493   1
  -3   2 -12 63.1865 33.4220   1
  -3  -2  12 64.9834 29.9125   1
  -3  -2  12 84.5733 55.2398   1
   3   2  12 91.4865 33.7996   1
   3  -2 -12 79.3222 34.9074   1
  -3   2 -12 20.5088 33.2228   1
  -3  -2  12 105.273 34.5435   6
  -3  -2  12 127.304 41.7929   5
   3  -2 -12 39.9074 15.7505   6
   3   2  12 97.7607 28.6623   2
   3  -2 -12 50.3173 33.2744   2
  -3  -2  12 72.1438 19.8334   4
  -3  -2  12 49.5184 16.9142   4
  -3   2 -12 89.7794 29.2548   4
  -3   2 -12 112.453 39.2044   3
   3  -2 -12 82.9633 40.7882   3
   3   2  14 66.8416 46.2249   1
  -3   2 -14 66.8611 35.0101   1
   3  -2 -14 68.5102 35.8584   1
  -3  -2  14 81.3388 33.2334   1
  -3  -2  14 68.0256 41.8641   1
   3   2  14 68.1883 29.8562   1
  -3   2 -14 22.3906 29.4222   1
   3  -2 -14 55.2444 36.1390   1
  -3  -2  14 83.8821 33.3082   6
   3   2  14 89.1447 29.8538   6
  -3  -2  14 86.4991 45.1300   5
   3  -2 -14 37.6458 19.0430   6
   3   2  14 36.2224 20.5086   2
   3  -2 -14 81.9926 35.9431   2
  -3  -2  14 32.2643 15.4334   4
  -3   2 -14 44.7370 23.6820   4
  -3  -2  14 24.6516 14.0599   4
   3  -2 -14 101.579 44.1753   3
  -3   2 -14 33.3719 30.9689   3
  -3   2 -16 194.062 52.1587   1
   3  -2 -16 140.793 50.6601   1
  -3  -2  16 188.003 52.2985   1
   3   2  16 136.290 55.0093   1
  -3  -2  16 145.172 59.5283   1
   3   2  16 118.451 40.3744   1
  -3   2 -16 101.109 57.6303   1
   3  -2 -16 59.9919 37.6858   1
  -3  -2  16 87.7101 39.3510   6
   3   2  16 186.105 42.9413   6
  -3  -2  16 169.541 55.5108   5
   3  -2 -16 157.714 47.2745   2
   3   2  16 146.434 31.0084   2
   3   2  16 135.450 35.1969   5
  -3  -2  16 43.1171 17.4016   4
   3  -2 -16 17.6610 24.9026   3
  -3   2 -16 120.809 43.7576   3
  -3   2 -18 16.1042 20.9890   1
  -3  -2  18 46.8090 32.0688   1
  -3  -2  18 26.0996 33.9193   1
   3   2  18 12.5380 11.6765   1
   3   2  18 40.4705 24.6385   6
  -3  -2  18 20.0979 26.1510   5
   3  -2 -18 9.09136 25.1006   2
   3   2  18 26.2331 14.5785   2
  -3   2 -18 10.2100 18.8401   4
   3  -2 -18 18.6957 24.3377   3
  -3  -2  20-13.4590 24.6933   6
   3   2  20 11.3192 14.6849   6
  -3  -2  20-20.2607 26.2848   5
   3  -2 -20-7.56925 9.82006   2
  -3   2 -20 11.3628 10.4239   4
  -3   2 -20-21.0734 19.3317   3
   3  -2 -20 19.1526 17.5697   3
   3   2  22 48.4835 29.9972   6
  -3  -2  22 81.8722 33.6335   6
   3   2  22 84.1372 27.7463   5
  -3  -2  22 56.6574 39.1809   5
  -3   2 -22 76.0907 35.3901   4
  -3   2 -22 24.2718 32.0299   3
  -3  -2  24 13.1049 17.1336   6
   3   2  24 23.1284 21.3229   6
   3   2  24 10.2045 9.59921   5
  -3   2 -24-14.0525 18.3540   4
  -3   2 -24 24.7161 22.7725   3
   3  -2 -24 53.5809 43.4001   3
  -3  -2  24 81.9016 39.8128   5
  -3  -2  26-13.5453 17.5785   5
  -3  -2  26-11.9534 21.9355   6
  -3   2 -26-21.6752 19.8889   3
   3  -2 -26 15.9408 14.6303   3
  -3   2 -26 12.6292 16.3905   4
   3   2  26 28.0484 19.1834   5
  -3  -2  28 21.8511 17.8591   5
  -3  -2  28 31.3530 19.6278   6
   3   2  28 38.9716 20.6540   6
  -3   2 -28 90.0052 43.8906   3
   3  -2 -28 81.7556 37.7329   3
   3   2  28 63.8150 24.6294   5
  -3  -2  30 9.17218 16.8458   6
  -3  -2  30 8.79556 11.4367   5
  -3   3  27 12538.6 973.062   5
  -3  -3 -27 10693.4 985.291   4
   3   3 -27 11077.8 989.059   2
   3   3 -27 8954.08 993.618   3
   3  -3  27 10300.4 970.551   6
   3  -3  25 4849.81 471.422   6
  -3   3  25 5072.45 466.941   5
  -3  -3 -25 5348.21 486.979   4
   3   3 -25 4327.02 495.847   3
   3   3 -25 4853.14 486.857   2
   3  -3  25 5780.69 496.243   2
   3  -3  23 151.984 54.1125   2
   3   3 -23 375.299 77.3113   2
   3  -3  23 418.406 68.6153   6
   3   3 -23 248.010 75.7255   3
  -3  -3 -23 443.208 104.026   3
  -3   3  23 374.687 59.5793   5
  -3  -3 -23 332.156 66.4133   4
   3   3 -21 275.742 67.1816   2
   3  -3  21 78.3753 42.4518   2
   3  -3  21 177.626 47.2560   6
   3   3 -21 189.871 60.8556   3
  -3  -3 -21 141.850 77.5272   3
  -3   3  21 251.214 48.7086   5
  -3  -3 -21 307.325 63.6723   4
  -3   3  19 14588.1 1251.43   5
   3   3 -19 15655.2 1303.25   2
  -3  -3 -19 12340.6 1306.80   3
   3  -3  19 12474.8 1263.62   2
  -3  -3 -19 14306.7 1271.02   4
   3  -3  17 20230.2 1951.76   6
  -3   3  17 24582.6 1945.59   5
  -3  -3 -17 21949.0 1963.85   4
   3   3 -17 22501.6 2001.77   2
  -3  -3 -17 22476.7 1990.70   3
   3  -3  17 19755.2 1950.45   2
   3   3 -15 46070.3 3843.46   1
  -3  -3 -15 38874.9 3872.74   1
  -3   3  15 44269.0 3858.88   5
   3  -3  15 39061.2 3870.13   1
  -3  -3 -15 44444.3 3874.19   3
   3   3 -15 46522.7 3946.55   3
   3   3 -15 54986.8 3960.72   2
  -3  -3 -13 692.862 128.461   1
  -3  -3 -13 1084.33 130.598   1
   3   3 -13 823.018 107.047   1
   3  -3  13 866.429 114.644   1
  -3   3  13 645.368 111.698   1
  -3   3  13 660.714 113.696   1
   3  -3  13 863.124 127.166   1
   3   3 -13 731.823 134.996   1
  -3   3  13 663.169 80.4564   6
   3  -3  13 768.493 126.405   6
  -3   3  13 1215.44 140.434   5
   3   3 -13 804.089 169.528   2
  -3  -3 -13 1078.92 158.881   4
  -3  -3 -13 601.272 103.195   3
   3   3 -13 714.342 171.569   3
   3  -3  11 425.228 86.2692   1
  -3   3  11 485.031 89.2672   1
   3   3 -11 399.512 91.9928   1
  -3  -3 -11 517.928 83.5896   1
   3  -3  11 470.400 92.8269   6
  -3  -3 -11 479.114 82.2895   5
   3   3 -11 332.284 116.635   2
   3  -3  11 411.335 87.7477   2
  -3   3  11 446.998 93.8977   5
  -3  -3 -11 608.095 124.361   4
   3   3 -11 208.996 93.1243   3
   3   3 -11 490.094 71.1488   1
  -3  -3 -11 81.0543 57.3942   1
  -3   3  11 634.010 95.6865   1
   3  -3  11 418.530 73.9661   1
   3   3  -9 18811.1 1713.27   1
  -3   3   9 20150.3 1687.35   1
   3  -3   9 18932.3 1677.01   1
  -3  -3  -9 16336.0 1697.94   1
  -3   3   9 16455.1 1678.54   1
   3  -3   9 17708.7 1690.47   1
   3  -3   9 20721.4 1697.47   6
  -3   3   9 22188.1 1727.31   5
  -3  -3  -9 18090.2 1681.12   5
   3   3  -9 26139.9 1846.80   2
  -3  -3  -9 20927.8 1778.84   4
   3   3  -9 15449.5 1769.37   3
  -3   3   9 19162.0 1687.12   4
   3  -3   9 18894.6 1702.50   2
  -3  -3  -7 9065.54 966.573   1
  -3   3   7 12342.4 961.480   1
   3   3  -7 11030.0 988.861   1
   3   3  -7 11607.2 943.803   1
   3  -3   7 12166.0 950.280   1
  -3   3   7 8992.58 950.350   1
  -3  -3  -7 10724.9 944.590   1
   3  -3   7 11554.0 966.188   1
   3  -3   7 10453.4 951.521   6
  -3   3   7 8771.66 969.685   5
  -3  -3  -7 10573.9 954.636   5
   3   3  -7 16571.9 1112.20   2
   3   3  -7 9273.92 912.822   4
  -3  -3  -7 9236.34 1053.09   4
   3   3  -7 10955.0 1035.34   3
  -3   3   7 7974.57 957.150   4
   3  -3   7 11618.3 975.120   2
  -3   3   5 149695. 13484.5   1
  -3  -3  -5 129255. 13475.3   1
   3  -3   5 150647. 13489.5   1
   3  -3   5 145817. 13473.8   6
  -3   3   5 161081. 13514.1   5
  -3  -3  -5 153016. 13490.4   5
   3   3  -5 189456. 13581.3   2
   3   3  -5 150141. 13514.8   3
  -3   3   5 160379. 13493.4   4
  -3   3   5 182650. 13491.6   1
  -3  -3  -5 154528. 13509.0   1
   3   3  -5 168645. 13521.4   1
   3   3  -5 171167. 13480.9   1
   3  -3   5 151948. 13474.0   1
   3   3  -3 1773.19 220.513   1
  -3  -3  -3 2068.93 228.980   1
   3   3  -3 1617.00 200.470   1
   3  -3   3 2005.21 200.620   1
   3  -3   3 1699.97 202.988   1
  -3  -3  -3 1832.33 197.932   1
  -3   3   3 1617.77 201.027   1
  -3   3   3 1562.69 164.386   6
  -3  -3  -3 2091.36 224.106   5
  -3   3   3 1991.77 218.688   5
   3   3  -3 2374.24 271.233   2
  -3  -3  -3 2469.00 360.563   4
  -3   3   3 1943.34 214.149   4
   3  -3   3 1651.79 221.082   2
   3   3  -1 2536.99 313.663   1
  -3  -3  -1 3046.77 332.526   1
   3   3  -1 2881.00 308.854   1
   3  -3   1 3289.28 309.960   1
   3  -3   1 3205.71 313.447   1
  -3   3   1 3592.69 322.423   1
  -3  -3  -1 3712.66 316.379   1
   3  -3   1 3577.89 298.056   6
  -3   3   1 3867.84 316.040   5
  -3  -3  -1 4260.94 351.131   5
   3   3  -1 4257.79 370.343   2
  -3  -3  -1 4628.99 533.819   4
  -3   3   1 2695.69 324.253   4
   3   3  -1 2535.90 272.017   3
   3   3  -1 2686.67 267.877   3
   3  -3   1 3017.09 335.594   3
   3  -3   1 3993.95 346.531   2
  -3  -3   1 3367.31 356.960   1
   3  -3  -1 2685.84 318.331   1
   3   3   1 2783.57 335.553   1
   3   3   1 3599.83 335.561   1
  -3   3  -1 3386.58 337.089   1
  -3  -3   1 3166.01 328.413   1
   3  -3  -1 3173.69 304.027   6
   3   3   1 4013.04 370.204   6
  -3   3  -1 3212.47 311.823   5
  -3  -3   1 4178.47 365.736   5
   3   3   1 3287.32 363.892   2
  -3   3  -1 3466.11 342.871   4
  -3  -3   1 3235.80 472.664   4
   3  -3  -1 3454.31 363.168   3
   3  -3  -1 3261.17 352.926   2
   3  -3  -3 1844.86 212.092   1
  -3   3  -3 2049.73 223.963   1
   3  -3  -3 1776.31 215.329   1
  -3  -3   3 1909.86 239.476   1
   3   3   3 1693.30 224.973   1
  -3  -3   3 2310.49 225.740   1
   3   3   3 1980.08 219.491   1
  -3   3  -3 2271.65 226.525   1
   3   3   3 2155.31 243.383   6
  -3  -3   3 1957.24 233.931   5
   3   3   3 2082.27 240.888   2
  -3   3  -3 2001.73 225.889   4
   3  -3  -3 1637.46 234.839   3
  -3  -3   3 1880.53 188.992   3
   3  -3  -3 2226.61 242.128   2
  -3   3  -5 158114. 13015.1   1
   3  -3  -5 151833. 13003.1   1
   3  -3  -5 142824. 12999.7   1
   3   3   5 141100. 13028.5   1
  -3  -3   5 170678. 13058.6   1
   3   3   5 138444. 13003.9   1
  -3  -3   5 130763. 13000.0   1
  -3   3  -5 178910. 13023.6   1
   3   3   5 150456. 13032.4   6
  -3  -3   5 169421. 13031.0   6
  -3  -3   5 166266. 13033.4   5
   3   3   5 149797. 13022.6   2
  -3  -3   5 168753. 13078.3   4
  -3   3  -5 123234. 12999.1   4
   3  -3  -5 168657. 13054.0   3
   3  -3  -5 151105. 13029.4   2
  -3   3  -7 10793.6 1055.42   1
   3   3   7 11095.5 1037.87   1
   3  -3  -7 13328.5 1068.87   2
  -3   3  -7 13064.5 1059.38   3
  -3  -3   7 12283.4 1060.90   5
   3   3   7 11819.2 1049.81   2
  -3   3  -7 11207.2 1036.67   4
   3  -3  -7 11598.4 1071.01   3
  -3  -3   7 13860.9 1095.83   1
   3  -3  -7 10219.0 1035.84   1
   3  -3  -7 10792.6 1033.02   1
   3   3   7 13112.4 1072.82   1
  -3   3  -7 9641.59 1033.80   1
  -3  -3   9 19720.5 1279.76   1
   3   3   9 15750.3 1261.24   1
   3   3   9 14177.1 1260.79   6
  -3  -3   9 19063.3 1292.00   6
  -3  -3   9 18639.4 1294.76   5
  -3  -3   9 7717.99 1211.15   4
  -3  -3   9 13148.5 1216.54   4
  -3   3  -9 19229.0 1265.20   4
   3   3   9 18430.4 1268.76   2
   3   3   9 17586.2 1220.19   3
  -3   3  -9 19975.4 1279.74   3
  -3  -3   9 18925.9 1330.48   1
   3  -3  -9 17894.2 1267.53   1
   3  -3  -9 16552.8 1262.01   1
  -3   3  -9 21559.4 1325.54   1
   3   3   9 21513.4 1314.26   1
  -3   3  -9 15487.3 1260.49   1
   3   3  11 468.514 94.2238   1
   3  -3 -11 471.183 76.8281   1
  -3   3 -11 405.944 71.9593   1
  -3  -3  11 401.904 76.6503   6
  -3  -3  11 395.963 80.9873   5
   3   3  11 468.852 72.7558   6
  -3  -3  11 341.941 92.3659   1
  -3  -3  11 726.782 91.7180   1
   3  -3 -11 403.515 71.7622   1
  -3   3 -11 379.915 87.8434   1
   3   3  11 445.688 71.7025   1
   3   3  11 397.288 64.8527   2
   3  -3 -11 419.504 82.3129   2
  -3   3 -11 346.504 64.2736   4
  -3   3 -11 425.829 73.6588   3
   3   3  13 819.560 131.512   1
   3  -3 -13 722.960 109.891   1
  -3  -3  13 739.221 105.015   1
  -3   3 -13 625.703 95.7424   1
  -3  -3  13 973.859 153.283   1
  -3   3 -13 933.734 146.497   1
   3   3  13 603.105 95.1014   1
   3   3  13 657.159 93.7307   6
  -3  -3  13 806.426 111.121   6
  -3  -3  13 946.812 124.316   5
   3  -3 -13 621.783 104.704   2
  -3   3 -13 616.489 90.9341   4
  -3   3 -13 799.861 103.206   3
   3  -3 -13 772.905 122.140   3
   3   3  13 656.466 86.3632   2
   3  -3 -15 41043.1 3555.23   1
  -3  -3  15 44548.2 3603.78   1
  -3  -3  15 41487.6 3528.44   6
   3   3  15 43924.5 3510.99   6
  -3   3 -15 40457.2 3506.57   4
   3  -3 -15 39496.5 3540.68   3
  -3   3 -15 39389.0 3517.09   3
   3  -3 -15 47637.5 3528.39   2
   3   3  15 35528.6 3486.94   2
  -3  -3  17 16803.0 1708.24   6
   3   3  17 21603.8 1698.93   6
  -3   3 -17 16231.2 1688.71   4
  -3  -3  17 21335.5 1739.76   5
   3   3  17 18391.7 1690.08   5
   3  -3 -17 18330.3 1729.65   3
  -3   3 -17 19619.9 1715.42   3
   3  -3 -17 23713.8 1705.89   2
  -3  -3  19 13907.7 1263.56   5
   3   3  19 13493.5 1214.02   5
   3  -3 -19 13098.8 1256.92   3
  -3   3 -19 14241.2 1252.35   3
  -3  -3  19 13691.2 1241.95   6
   3   3  19 13837.6 1224.76   6
  -3  -3  21 235.571 65.7580   5
   3   3  21 175.450 44.2434   6
  -3   3 -21 219.433 64.1086   3
   3  -3 -21 179.113 56.3402   3
  -3  -3  23 321.977 69.4776   6
   3   3  23 302.444 55.1397   5
  -3  -3  23 423.480 85.1666   5
  -3   3 -23 300.956 66.1539   4
  -3   3 -23 405.289 92.8183   3
   3  -3 -23 292.964 76.8529   3
   3   3  25 4522.04 416.561   5
   3  -3 -25 4076.30 443.249   3
  -3  -3  25 4823.21 435.286   6
   3   3  27 8148.20 801.831   5
   3  -3 -27 9735.54 839.808   3
  -3   3 -27 7052.45 840.476   3
  -3  -3  27 9642.56 820.272   6
   3   3  27 7453.16 803.300   6
  -3  -3  29 3193.07 343.143   6
  -3  -3  29 3761.21 352.346   5
   3   3  29 3596.33 338.081   5
   3   4 -26 13.0263 11.9497   3
   3   4 -26-10.4534 9.58952   2
   3   4 -24 47.3813 28.8517   2
   3  -4  24 58.1064 28.3099   2
   3  -4  24 21.2865 17.0844   6
   3   4 -24 59.1843 38.4672   3
  -3  -4 -24 9.89460 15.9078   4
  -3   4  24 25.7747 14.6813   5
   3   4 -22 385.243 76.8166   2
   3  -4  22 196.935 57.0509   2
   3  -4  22 327.534 67.2063   6
   3   4 -22 269.879 75.3106   3
  -3  -4 -22 236.916 57.2609   4
  -3   4  22 324.765 53.2485   5
   3  -4  20-13.9709 12.8889   2
   3   4 -20 32.6083 25.9415   2
   3  -4  20 71.8260 32.3079   6
   3   4 -20 19.0341 30.2740   3
  -3  -4 -20 11.8537 15.4388   4
  -3   4  20 8.22666 10.7599   5
   3   4 -18 39.1467 35.9156   2
   3  -4  18-14.5559 18.8924   2
   3  -4  18-15.4466 20.0474   6
   3   4 -18 22.1771 20.3522   3
  -3  -4 -18 13.2770 17.2341   4
  -3   4  18 9.41619 14.9723   5
   3  -4  16 278.877 66.9703   6
   3   4 -16 308.149 89.4999   2
   3  -4  16 199.775 57.9489   2
  -3  -4 -16 234.212 64.3275   4
   3   4 -14 83.9549 58.0518   2
   3  -4  14 157.917 51.7331   2
   3  -4  14 131.652 50.9484   6
   3   4 -14 119.179 67.5056   3
  -3  -4 -14 81.8989 27.2540   3
  -3   4  14 114.386 41.3037   5
  -3  -4 -14 17.8882 24.7659   4
  -3  -4 -12 134.454 58.1615   1
   3  -4  12 291.325 63.5403   1
   3  -4  12 306.189 65.5286   6
  -3  -4 -12 324.320 60.6414   5
   3   4 -12 346.060 114.275   2
   3  -4  12 288.109 67.6908   2
  -3  -4 -12 276.989 88.4547   4
  -3  -4 -12 240.837 41.2064   3
   3   4 -12 247.272 105.196   3
  -3  -4 -10 289.007 66.6126   1
   3   4 -10 333.319 75.4705   1
  -3   4  10 172.708 46.1819   1
   3  -4  10 206.472 53.2127   1
   3  -4  10 388.261 69.6812   6
   3   4 -10 326.031 109.655   2
   3  -4  10 400.460 80.1272   2
  -3  -4 -10 388.532 99.1158   4
  -3   4  10 399.174 85.0851   5
  -3  -4 -10 137.448 28.1607   3
   3   4 -10 413.023 143.154   3
   3   4  -8 110.329 27.8063   1
  -3   4   8 100.515 32.9324   1
   3  -4   8 131.096 38.3454   1
  -3   4   8 150.519 35.7630   1
   3   4  -8 48.5597 34.1572   1
  -3  -4  -8 98.5331 43.5708   1
  -3   4   8 57.2567 15.1317   6
   3  -4   8 87.4487 34.2107   6
  -3  -4  -8 145.160 41.7500   5
   3   4  -8 215.730 80.3641   2
   3  -4   8 86.4638 35.8830   2
  -3  -4  -8 112.785 68.9025   4
  -3   4   8 58.1860 40.5846   5
  -3   4   8 103.573 34.3335   4
   3   4  -8 89.7816 92.4304   3
   3   4  -6 318.877 51.2992   1
   3  -4   6 328.583 53.0377   1
  -3   4   6 371.150 58.6360   1
  -3  -4  -6 283.969 53.9607   1
  -3   4   6 404.522 65.7652   1
  -3  -4  -6 307.078 70.7545   1
   3   4  -6 291.798 72.2575   1
  -3   4   6 243.678 33.8171   6
   3  -4   6 309.996 60.7079   6
  -3   4   6 255.441 38.8001   6
  -3  -4  -6 331.838 63.8106   5
   3   4  -6 377.334 105.111   2
   3  -4   6 353.732 73.5461   2
  -3  -4  -6 217.639 89.3157   4
  -3   4   6 446.070 96.4627   5
  -3   4   6 290.448 61.0152   4
   3   4  -6 253.501 125.211   3
  -3   4   4 152.475 37.3838   1
  -3   4   4 164.980 42.8835   1
   3   4  -4 144.260 46.3913   1
   3  -4   4 118.186 35.1953   1
  -3  -4  -4 108.608 32.4397   1
   3  -4   4 93.2837 32.8305   6
  -3   4   4 129.409 29.8750   6
  -3  -4  -4 84.3714 36.7207   5
   3   4  -4 182.924 70.4668   2
   3  -4   4 90.6336 53.0483   2
  -3   4   4 137.065 57.8989   5
  -3  -4  -4 124.688 76.4836   4
  -3   4   4 131.037 42.3996   4
   3   4  -4 170.223 36.3914   1
   3  -4   4 130.841 31.2286   1
   3  -4   2-6.12809 11.2652   1
   3   4  -2 11.5101 14.9489   1
   3   4  -2 15.6310 14.3563   1
   3  -4   2 8.16483 12.9921   6
   3   4  -2 38.6328 39.6288   2
   3  -4   2 15.6346 28.6932   2
   3  -4   2 7.91399 12.5942   1
  -3  -4  -2 7.21344 11.4830   1
  -3   4   2 7.78406 12.3881   1
  -3  -4  -2 12.4664 11.4577   1
  -3   4   2 7.23193 11.5123   1
  -3  -4  -2 27.2629 25.0193   4
  -3   4   2 32.9434 30.2286   5
  -3   4   2 12.0348 11.0626   4
   3   4  -2 3.75746 7.73966   3
   3   4  -2 10.9413 20.0863   3
   3   4   0 808.910 132.553   6
   3  -4   0 843.430 108.958   6
  -3  -4   0 1196.69 141.869   5
   3   4   0 858.393 142.061   2
   3  -4   0 937.644 112.819   1
   3   4   0 1084.74 121.240   1
  -3   4   0 1034.87 113.138   1
  -3  -4   0 832.881 133.358   1
   3  -4   0 946.604 108.573   1
   3   4   0 858.487 123.359   1
  -3   4   0 804.400 109.966   1
  -3  -4   0 807.357 110.464   1
   3   4   2 11.1450 10.2444   1
   3  -4  -2 5.87276 7.64644   1
   3  -4  -2 28.4793 19.6047   1
  -3  -4   2-13.6058 17.6629   5
   3   4   2-15.4107 20.0031   2
   3  -4  -2 16.7254 26.5827   2
  -3   4  -2 6.84426 10.8941   5
  -3  -4   2 28.3469 29.0804   4
   3  -4  -2 15.3798 19.9630   3
  -3   4  -2 10.9923 14.2752   4
   3   4   2 8.29857 15.2391   1
  -3   4  -2-7.45218 13.6878   1
  -3  -4   2 7.66246 12.1921   1
  -3   4  -2 6.55414 12.0423   1
  -3  -4   2 13.9863 18.1563   1
   3  -4  -4 95.4070 29.5745   1
   3  -4  -4 97.9411 26.9011   1
   3   4   4 72.6837 38.0976   1
  -3  -4   4 149.037 45.8393   5
   3   4   4 142.146 49.7343   6
  -3   4  -4 85.9652 20.6814   5
   3   4   4 69.9403 32.8780   2
   3  -4  -4 120.735 55.6517   2
  -3  -4   4 92.6749 36.3552   4
  -3   4  -4 108.351 21.9926   5
  -3   4  -4 142.926 41.9458   4
   3  -4  -4 95.7114 39.8995   3
   3   4   4 184.295 41.3995   1
  -3   4  -4 101.526 31.0733   1
  -3  -4   4 122.727 37.2651   1
   3  -4  -6 289.638 50.1893   1
   3   4   6 416.620 74.3012   1
  -3  -4   6 274.544 68.9997   1
  -3  -4   6 394.784 62.7135   1
   3   4   6 351.344 59.4005   1
   3  -4  -6 337.370 54.1802   1
  -3   4  -6 407.787 64.4057   1
  -3   4  -6 249.053 60.4552   1
  -3  -4   6 336.346 68.1760   6
  -3  -4   6 277.775 69.4330   5
   3   4   6 450.962 77.5541   6
   3   4   6 263.409 67.4744   2
   3  -4  -6 381.285 83.1383   2
  -3  -4   6 322.991 52.0787   4
  -3   4  -6 270.710 57.9890   4
   3  -4  -6 518.170 92.3170   3
  -3   4  -6 295.725 67.0510   3
  -3  -4   8 113.256 44.8490   1
   3   4   8 84.1359 24.8923   1
  -3  -4   8 107.867 29.9651   1
  -3   4  -8 123.673 41.2564   1
  -3  -4   8 49.1626 28.1349   6
  -3  -4   8 101.479 40.6660   5
   3   4   8 67.1895 31.2826   6
   3   4   8 110.332 39.5657   2
   3  -4  -8 134.103 51.2829   2
  -3  -4   8 15.2434 8.50327   4
  -3   4  -8 70.8697 28.6589   4
   3  -4  -8 120.626 41.8422   3
   3  -4  -8 93.2074 29.1681   1
   3   4   8 95.9723 40.0408   1
  -3  -4  10 268.264 58.7264   6
   3   4  10 234.352 49.4365   6
  -3  -4  10 248.749 71.6918   1
  -3   4 -10 193.121 63.8122   1
   3  -4 -10 305.796 69.8752   2
  -3   4 -10 140.978 41.7938   4
   3   4  10 212.422 59.2552   1
   3  -4 -10 264.623 50.1844   1
   3  -4 -12 316.292 65.2583   1
  -3  -4  12 222.254 75.1895   1
  -3  -4  12 274.783 58.0384   6
   3   4  12 254.126 49.1909   2
   3   4  12 240.222 49.6344   6
  -3   4 -12 215.915 45.6770   4
  -3   4 -12 307.787 53.9278   3
   3  -4 -12 238.939 59.0991   3
   3   4  14 68.4460 28.0939   6
  -3  -4  14 158.519 43.5118   6
   3  -4 -14 82.7743 33.7679   2
  -3  -4  14 133.705 39.3848   5
  -3   4 -14 69.5432 25.0793   4
  -3   4 -14 85.1820 29.2058   3
   3  -4 -14 83.2515 34.5438   3
  -3  -4  16 138.134 45.0613   5
   3   4  16 146.000 33.8953   6
  -3  -4  16 57.3816 30.7980   6
  -3   4 -16 177.695 42.0354   3
  -3  -4  18-11.5835 15.0336   6
   3   4  18-6.82294 12.5253   5
  -3   4 -18 6.71394 8.72073   4
   3  -4 -18 13.8579 22.0228   3
  -3   4 -18 10.0889 9.26500   3
  -3  -4  20 11.6856 15.3056   6
   3   4  20 6.71666 12.5017   6
   3   4  20 43.6617 20.7376   5
  -3  -4  20 13.8960 18.1501   5
  -3   4 -20 14.7518 13.6954   4
   3  -4 -20 41.8766 28.7103   3
  -3   4 -20 35.0879 24.0835   3
   3   4  22 282.169 48.1511   5
  -3  -4  22 285.619 67.4193   5
   3  -4 -22 313.185 70.9364   3
  -3   4 -22 310.925 70.4856   3
  -3  -4  22 329.944 65.8574   6
   3   4  22 250.953 50.0156   6
   3   4  24 39.2575 20.0278   5
  -3  -4  24 14.0128 18.3115   5
   3  -4 -24 28.3424 22.6235   3
  -3   4 -24 15.9737 14.8174   3
  -3  -4  24 34.3951 23.6201   6
   3   4  24 7.49127 16.9760   6
   3   4  26 6.98172 9.14080   5
  -3  -4  26 12.8307 16.6910   5
  -3  -4  26 31.9447 19.5749   6
   3   4  26 8.34833 10.9002   6
   3  -4 -26 26.5391 21.1197   3
  -3  -4  28 33.0134 22.7512   5
   3   5 -25 3364.70 352.426   3
   3   5 -23 343.447 66.3899   2
   3  -5  23 322.619 64.6166   6
   3   5 -23 293.001 71.1525   3
  -3   5  23 245.375 44.7671   5
  -3  -5 -23 265.182 53.7337   4
   3   5 -21 172.299 52.2458   2
   3  -5  21 244.915 60.9942   2
   3  -5  21 327.045 68.8465   6
   3   5 -21 165.015 63.4886   3
  -3  -5 -21 206.953 52.5414   4
   3  -5  19 7859.65 702.714   6
  -3   5  19 7840.02 672.822   5
  -3  -5 -19 6922.42 688.535   4
   3   5 -19 6387.33 713.966   3
   3  -5  19 6895.00 695.971   2
  -3   5  17 13013.5 1144.29   5
  -3  -5 -17 12426.9 1165.34   4
   3   5 -17 13256.0 1192.19   2
   3   5 -17 11017.9 1191.36   3
   3  -5  17 13197.8 1164.97   6
   3  -5  15 27155.9 2474.49   6
  -3  -5 -15 25755.2 2489.98   4
   3   5 -15 30972.5 2538.43   2
   3   5 -15 26867.4 2537.69   3
   3  -5  15 23398.7 2476.31   2
  -3   5  13 1278.23 152.428   5
   3  -5  13 821.378 138.638   2
   3   5 -13 843.918 180.275   3
   3  -5  11 184.905 48.6143   6
  -3  -5 -11 155.947 43.8155   5
   3  -5  11 214.494 59.9191   2
   3   5 -11 108.779 72.7992   2
  -3  -5 -11 285.223 81.2897   4
  -3   5  11 227.588 61.7085   5
  -3   5  11 270.167 57.1770   4
   3   5 -11 251.102 110.600   3
  -3   5   9 11461.9 824.136   1
   3  -5   9 8281.47 812.909   1
   3  -5   9 8864.84 822.554   6
  -3  -5  -9 8077.37 819.450   5
   3   5  -9 8780.97 905.156   2
  -3  -5  -9 8258.17 877.440   4
  -3   5   9 8976.07 824.355   4
   3  -5   9 8525.06 842.798   2
  -3  -5  -7 4430.16 495.335   1
   3  -5   7 5467.18 490.148   1
  -3   5   7 6129.86 488.471   1
   3  -5   7 4781.32 496.084   6
  -3  -5  -7 4927.93 501.654   5
  -3   5   7 6898.36 577.517   5
   3   5  -7 5459.78 575.665   2
  -3  -5  -7 3797.66 528.995   4
  -3   5   7 5016.18 501.254   4
   3  -5   7 5570.09 529.787   2
   3   5  -5 69212.1 6165.89   1
  -3  -5  -5 63236.7 6155.46   1
   3  -5   5 64851.2 6139.45   1
  -3   5   5 81282.1 6137.81   1
   3  -5   5 64101.5 6156.02   6
  -3   5   5 64575.7 6133.55   6
  -3  -5  -5 74457.2 6222.66   4
  -3   5   5 69865.3 6164.61   4
   3  -5   5 80122.0 6197.60   2
  -3   5   3 961.260 100.578   1
   3  -5   3 908.306 106.500   1
  -3   5   3 928.585 113.809   6
   3  -5   3 754.132 115.242   6
  -3  -5  -3 1158.30 135.502   5
   3   5  -3 1254.55 168.535   2
  -3  -5  -3 993.595 151.366   4
  -3   5   3 666.184 140.309   5
  -3  -5  -3 912.649 123.552   1
   3   5  -3 929.805 124.205   1
   3  -5   3 1523.26 171.644   2
  -3  -5  -1 2386.55 241.880   1
   3   5  -1 2174.65 233.088   1
  -3   5   1 2200.90 210.695   1
   3  -5   1 1876.25 222.930   6
  -3  -5  -1 2556.44 250.310   5
  -3   5   1 2404.40 278.327   5
   3   5  -1 2419.38 268.884   2
  -3  -5  -1 2126.30 253.957   4
  -3   5   1 2328.58 242.642   4
   3  -5   1 2399.66 274.373   2
   3  -5  -1 2084.09 209.911   1
   3   5   1 2602.98 240.815   1
  -3  -5   1 2304.52 243.755   1
  -3   5  -1 2182.67 214.326   1
   3  -5  -1 2027.57 224.466   6
   3   5   1 1921.30 249.011   6
  -3   5  -1 2734.79 266.480   5
  -3  -5   1 2300.46 245.297   5
   3   5   1 1793.04 244.899   2
  -3  -5   1 2147.70 244.113   4
  -3   5  -1 2761.85 249.038   4
   3  -5  -1 2309.20 254.279   3
   3  -5  -1 2775.24 285.992   2
  -3  -5   3 1077.93 135.262   1
   3   5   3 965.274 124.367   1
  -3   5  -3 893.756 108.657   1
   3   5   3 917.265 132.175   6
  -3  -5   3 866.080 127.103   5
  -3   5  -3 1140.17 122.899   5
   3   5   3 734.246 126.758   2
  -3  -5   3 939.193 123.327   4
  -3   5  -3 978.988 125.970   4
   3  -5  -3 1076.46 142.247   3
   3  -5  -3 1325.11 174.760   2
  -3   5  -5 70133.7 6386.76   1
  -3  -5   5 66356.4 6401.38   1
   3  -5  -5 77015.9 6367.43   1
   3   5   5 76313.3 6392.13   1
   3   5   5 80055.6 6413.87   6
  -3  -5   5 77956.0 6407.51   5
   3   5   5 76120.7 6414.30   2
  -3  -5   5 69322.0 6380.25   4
   3  -5  -5 75532.1 6417.23   3
   3  -5  -5 70513.9 6440.89   2
  -3   5  -5 70312.0 6398.16   3
  -3  -5   7 4917.01 494.031   1
   3  -5  -7 5553.97 459.633   1
   3   5   7 5327.74 473.396   1
  -3   5  -7 4414.82 476.815   1
   3   5   7 4614.93 477.637   6
  -3  -5   7 4470.73 481.733   6
  -3  -5   7 5488.38 487.581   5
   3   5   7 4924.48 484.664   2
  -3   5  -7 4540.65 465.587   4
   3  -5  -7 5201.78 494.733   3
   3  -5  -7 6183.01 531.832   2
  -3   5  -7 4576.03 472.828   3
   3  -5  -9 8669.20 781.849   1
   3   5   9 8918.08 788.760   6
  -3  -5   9 7110.15 787.606   6
  -3  -5   9 10282.9 805.612   5
   3   5   9 8365.69 791.943   2
  -3   5  -9 8849.91 780.410   4
   3  -5  -9 9259.94 808.633   3
   3  -5  -9 11655.1 843.990   2
  -3   5  -9 7118.90 777.375   3
  -3  -5  11 223.268 49.9387   6
   3  -5 -11 250.471 64.0966   2
   3   5  11 158.379 42.8539   2
  -3  -5  11 212.581 51.2213   5
   3   5  11 201.945 43.7581   6
  -3   5 -11 246.300 45.5248   4
   3  -5 -11 190.924 51.2225   3
  -3   5 -11 161.013 40.1880   3
   3   5  13 561.138 87.1966   6
  -3  -5  13 758.557 103.719   6
  -3   5 -13 644.783 88.0082   4
   3  -5 -13 710.039 107.837   3
  -3   5 -13 742.761 94.1059   3
   3  -5 -13 984.687 114.869   2
  -3  -5  13 884.681 111.494   5
  -3   5 -15 24003.1 1995.93   4
   3  -5 -15 22372.7 2021.44   3
  -3   5 -15 23764.1 2000.91   3
   3   5  15 21099.4 1992.52   6
  -3   5 -17 10090.5 963.178   3
   3   5  17 9913.00 954.494   6
  -3  -5  17 10367.5 975.193   6
   3   5  17 12372.0 965.617   5
  -3  -5  17 11660.2 986.737   5
   3   5  19 7375.06 638.745   5
  -3  -5  19 7736.82 670.091   5
   3  -5 -19 7142.27 668.658   3
  -3  -5  19 7238.06 658.765   6
   3   5  19 6391.16 631.861   6
  -3  -5  21 121.592 45.5495   5
  -3  -5  21 262.689 56.9621   6
   3   5  21 221.504 41.9564   6
   3  -5 -21 190.530 55.1091   3
  -3   5 -21 258.870 55.6847   3
   3   5  21 313.114 47.1127   5
  -3  -5  23 467.775 79.9262   5
   3   5  23 355.820 53.2912   6
  -3  -5  23 301.199 61.1254   6
   3  -5 -23 267.164 64.7390   3
  -3   5 -23 325.826 66.7001   3
   3   5  23 206.067 44.3010   5
  -3  -5  25 4005.75 400.515   5
   3   6 -22 109.513 44.5116   3
  -3  -6 -20 11.1239 17.6748   4
  -3   6  20-6.74617 8.75239   5
   3   6 -20 12.0940 15.6901   2
   3  -6  20 11.0533 10.1400   6
   3   6 -20-15.5914 20.2272   3
  -3  -6 -18 12.5617 16.3262   4
  -3   6  18 7.84164 10.2206   5
   3   6 -18-14.3947 18.7004   2
   3  -6  18 12.6440 11.6405   2
   3  -6  18 31.4337 19.2488   6
   3   6 -18 17.8174 23.1358   3
  -3  -6 -16 216.472 61.5754   4
  -3   6  16 414.210 66.6349   5
   3   6 -16 154.273 62.0585   2
   3  -6  16 174.438 55.3271   2
   3  -6  16 319.108 59.7139   6
   3   6 -16 205.377 74.8740   3
   3  -6  14 259.760 52.9428   6
  -3  -6 -14 259.671 70.5490   4
   3  -6  14 122.863 47.6367   2
   3   6 -14 282.260 79.7446   2
  -3   6  14 361.901 65.2878   4
   3   6 -14 266.881 83.5686   3
   3  -6  12 45.8563 24.6301   6
  -3   6  12 102.748 37.7959   5
  -3  -6 -12 52.7090 32.8553   4
   3   6 -12 22.4107 29.7603   2
  -3   6  12 98.6954 34.4670   4
   3   6 -12 56.7479 52.4438   3
  -3  -6 -10 252.545 49.8829   5
   3   6 -10 164.250 67.3496   2
   3  -6  10 161.939 55.6942   2
  -3   6  10 243.454 51.5107   4
   3  -6  10 225.450 48.6937   6
  -3  -6 -10 108.282 53.2242   4
  -3   6  10 225.687 63.1315   5
  -3  -6  -8 111.214 36.3093   5
   3   6  -8 68.3532 52.0647   2
   3  -6   8 106.813 45.2653   2
  -3   6   8 176.013 63.2472   5
  -3   6   8 136.825 38.6000   4
   3  -6   8 46.7800 23.0556   6
   3  -6   6 337.963 62.8513   6
  -3  -6  -6 404.340 66.9429   5
   3  -6   6 272.352 68.7251   2
   3   6  -6 263.767 79.8642   2
  -3  -6  -6 237.455 66.4862   4
  -3   6   6 347.143 60.9486   4
   3  -6   6 297.722 42.8281   1
  -3  -6  -4 28.6910 21.8660   5
   3  -6   4 35.1712 36.2978   2
   3   6  -4 104.350 50.6130   2
  -3   6   4 65.8382 49.4784   5
  -3   6   4 55.8128 24.4713   4
   3  -6   4 44.6093 23.4987   6
   3  -6   2 99.6063 31.0155   6
  -3  -6  -2 47.4139 23.7486   5
   3   6  -2 44.3721 30.8993   2
   3  -6   2 77.4051 40.1238   2
  -3  -6  -2 74.1353 30.5549   4
  -3   6   2 63.7816 39.4435   5
  -3   6   2 76.0662 28.1973   4
  -3  -6  -2 62.4665 22.9530   1
  -3  -6   0 603.311 91.1072   4
  -3   6   0 569.263 86.5654   4
  -3   6   0 674.674 116.120   5
   3   6   0 620.517 98.9752   2
   3  -6   0 534.218 114.020   2
   3   6   0 461.552 87.6405   6
  -3  -6   0 627.176 88.8244   5
  -3  -6   0 498.440 74.9977   1
  -3  -6   2 110.126 37.4127   4
   3   6   2 142.399 44.9441   2
  -3   6  -2 159.847 38.0954   4
   3  -6  -2 121.865 40.2950   3
   3   6   2 100.404 37.1588   6
   3  -6  -4 85.0807 55.3842   2
   3   6   4 11.3679 15.4645   2
  -3   6  -4 76.8066 29.5787   3
  -3   6  -4 41.4936 22.0293   4
   3  -6  -4 35.4272 22.1600   3
   3   6   4 21.4665 20.2346   6
  -3  -6   4 105.725 30.8952   5
   3   6   6 416.561 68.7872   6
  -3  -6   6 372.788 64.3990   5
  -3   6  -6 359.408 60.7150   3
   3   6   6 367.791 71.6013   2
  -3   6  -6 330.352 55.9622   4
  -3  -6   8 40.3051 24.0567   6
   3   6   8 143.970 40.8405   2
   3  -6  -8 119.812 47.8001   2
   3   6   8 114.606 32.3592   6
  -3  -6   8 77.5408 30.5895   5
   3  -6  -8 114.375 35.7354   3
  -3   6  -8 119.079 30.8497   4
  -3   6  -8 87.8476 28.5915   3
  -3  -6  10 213.117 45.8610   6
   3  -6 -10 233.695 63.6942   2
  -3   6 -10 245.375 44.0611   4
   3  -6 -10 123.980 43.4794   3
  -3   6 -10 166.560 39.0209   3
   3   6  10 227.226 45.2051   6
  -3  -6  10 179.246 44.2257   5
  -3  -6  12 102.849 31.2305   6
  -3   6 -12 64.5088 22.5664   4
   3  -6 -12 43.8809 25.0323   3
  -3   6 -12 54.2310 21.0797   3
   3   6  12 20.5426 17.1808   6
  -3  -6  12 29.6087 20.7082   5
  -3  -6  14 145.493 38.8715   6
   3  -6 -14 106.787 40.0245   3
  -3   6 -14 215.898 40.7827   3
  -3  -6  14 179.220 44.8373   5
   3   6  14 217.447 39.7323   6
   3   6  16 176.021 36.5937   6
  -3  -6  16 231.118 47.9572   6
   3   6  16 246.607 43.1286   5
  -3  -6  16 316.459 57.1444   5
   3  -6 -16 275.156 58.2022   3
  -3   6 -16 202.780 40.5009   3
   3   6  18 10.3094 9.47150   6
   3   6  18 6.30720 10.0348   5
   3  -6 -18 21.2735 19.5220   3
  -3   6 -18-7.17058 11.4050   3
   3   6  20 4.86116 7.72383   6
  -3  -6  20-9.03560 11.7221   6
   3   6  20-5.68943 9.03985   5
   3  -6 -20 10.6931 16.9901   3
  -3   6 -20-8.19882 15.0423   3
  -3  -6  20 21.9444 17.4336   5
  -3  -6  22 145.590 41.7183   5
   3  -7  17 4866.65 529.555   6
  -3   7  17 6558.62 535.417   5
  -3   7  15 15831.6 1181.14   5
   3   7 -15 13603.6 1213.34   2
  -3   7  15 13221.1 1178.41   4
   3  -7  15 13393.0 1186.84   2
   3   7 -13 95.8745 43.8041   2
   3  -7  13 25.1124 21.4562   2
  -3   7  13 127.456 35.3280   4
   3  -7  13 57.1506 24.9657   6
  -3  -7 -13 75.2063 39.8175   4
  -3   7  13 134.745 41.1059   5
   3  -7  11 55.4103 32.1390   2
   3   7 -11 42.1367 34.4182   2
  -3   7  11 84.4944 29.0697   4
   3  -7  11 84.7145 28.0843   6
  -3   7  11 184.705 47.2564   5
  -3  -7 -11 75.7204 37.6165   4
   3  -7   9 3034.92 312.087   6
  -3  -7  -9 2896.85 309.972   5
  -3   7   9 3965.16 360.689   5
   3   7  -9 3476.63 373.512   2
  -3  -7  -9 2712.98 334.245   4
  -3   7   9 3551.22 315.844   4
   3  -7   9 2913.84 339.781   2
   3  -7   7 1949.68 199.711   6
  -3  -7  -7 1555.84 193.688   5
  -3  -7  -7 1960.98 222.894   4
   3   7  -7 2040.48 247.648   2
  -3   7   7 1821.57 195.147   4
   3  -7   7 1612.11 223.774   2
   3  -7   5 25701.3 2294.84   6
  -3  -7  -5 24528.3 2295.66   5
  -3  -7  -5 27374.6 2316.31   4
  -3   7   5 24363.6 2289.84   4
   3  -7   5 20516.6 2328.68   2
  -3  -7  -3 160.975 46.6746   4
  -3   7   3 340.129 86.9628   5
   3   7  -3 182.505 53.1500   2
   3  -7   3 171.652 67.8136   2
  -3  -7  -3 245.835 46.9239   5
   3  -7   3 192.732 43.9606   6
  -3   7   1 510.499 76.7740   4
  -3  -7  -1 452.912 73.8136   5
   3   7  -1 687.114 94.2791   6
   3   7  -1 593.854 94.2329   2
  -3   7  -1 474.992 71.7171   4
   3   7   1 566.280 84.1590   6
  -3  -7   1 420.978 70.8839   5
  -3   7  -1 523.089 77.7071   3
   3   7   1 461.110 81.1420   2
   3  -7  -1 381.413 103.929   2
   3   7   3 217.534 52.0964   6
  -3  -7   3 330.921 55.2516   5
  -3   7  -3 245.238 47.9271   4
  -3   7  -3 270.101 51.3728   3
   3  -7  -3 235.391 84.0169   2
   3   7   3 250.502 56.4769   2
   3   7   5 26905.1 2173.34   6
  -3  -7   5 23255.5 2166.67   5
   3   7   5 24021.5 2177.02   2
  -3   7  -5 22034.1 2158.92   4
   3  -7  -5 27089.7 2182.57   3
   3  -7  -5 27313.4 2244.94   2
  -3   7  -5 25567.6 2168.14   3
   3   7   7 1708.02 196.478   6
  -3   7  -7 1984.17 196.649   4
   3  -7  -7 2105.08 211.846   3
   3  -7  -7 1691.06 234.938   2
  -3   7  -7 1887.33 195.512   3
   3   7   9 2699.59 274.288   6
  -3   7  -9 2910.32 273.705   4
   3  -7  -9 3036.98 291.008   3
  -3   7  -9 2692.43 271.952   3
  -3  -7   9 2888.74 282.862   5
  -3  -7  11 99.7881 29.7456   6
   3  -7 -11 91.8464 31.5115   3
  -3   7 -11 84.5232 24.3222   3
   3   7  11 123.870 28.5056   6
  -3  -7  11 74.6795 26.5983   5
  -3  -7  13 24.0421 17.0546   6
   3  -7 -13 54.3946 25.3593   3
  -3   7 -13 46.2044 18.1495   3
   3   7  13 59.2059 19.0244   6
  -3  -7  13 93.3199 29.4711   5
   3   7  15 10254.4 922.548   6
  -3  -7  15 9988.32 936.238   6
  -3  -7  15 11387.4 945.617   5
  -3  -7  17 5316.12 475.513   5
   3  -7 -17 4705.57 471.380   3
  -3   8  12 86.2214 31.3362   5
  -3  -8 -10 79.5271 38.1010   4
  -3   8  10 210.673 51.8105   5
   3   8  -8 145.460 53.8218   2
  -3  -8  -8 117.379 38.1600   4
  -3  -8  -6 79.9047 31.3209   4
   3   8  -6 110.603 46.4588   2
   3  -8   6 123.428 51.7095   2
  -3  -8  -6 83.8471 25.9576   5
  -3   8   6 87.6774 27.3229   4
   3   8  -4 13.3516 18.0238   2
   3  -8   4 20.2801 32.6057   2
  -3  -8  -4 56.1104 21.9134   5
   3   8  -4 75.9232 29.3012   6
  -3   8   4 60.9618 22.0940   4
   3   8  -2 22.7998 23.8645   2
   3  -8   2 66.6282 45.8054   2
  -3  -8  -2 63.0624 22.7706   5
  -3   8   2 55.0698 19.5342   4
  -3   8   0 445.461 65.8222   4
   3   8   0 387.861 73.4852   2
  -3  -8   0 431.573 65.6909   5
   3   8   0 500.698 75.5880   6
   3   8   2 33.8493 20.8727   6
  -3   8  -2 52.0146 20.9935   4
  -3   8  -2 46.5235 22.7988   3
   3  -8  -2 63.0908 38.7628   2
   3   8   2 19.2588 18.0543   2
  -3   8  -4 68.7123 24.0860   3
  -3  -8   4 69.7137 24.4226   5
   3   8   4 38.2514 19.2004   6
  -3   8  -4 50.4699 20.6351   4
   3   8   6 130.309 32.2267   6
  -3  -8   6 125.319 32.0428   5
  -3   8  -6 81.1983 24.7760   3
   3   8   8 214.202 38.0737   6
  -3  -8   8 203.447 40.1624   5
  -3   8  -8 177.526 35.7938   3
   3  -8 -10 102.059 29.6214   3
  -3  -8  10 129.337 31.8095   5
  -3  -8  12 59.7245 24.2751   5
  -4   0   0 288855. 25238.0   1
   4   0   0 264066. 25227.9   1
   4   0   0 299912. 25183.7   6
  -4   0   0 272837. 25208.4   5
  -4   0   0 297681. 25207.0   4
   4   0   0 300104. 25210.3   3
   4   0   0 311984. 25227.1   2
   4   0  -2 6073.99 602.496   1
  -4   0  -2 5828.18 594.921   1
  -4   0   2 5159.35 587.822   1
   4   0   2 5179.26 579.335   1
   4   0   2 5396.68 582.489   1
  -4   0  -2 5693.33 582.919   1
   4   0   2 6067.14 547.254   6
   4   0  -2 6281.45 547.791   6
  -4   0   2 6518.82 582.799   5
  -4   0  -2 6207.85 569.403   5
  -4   0   2 6898.57 578.723   4
  -4   0  -2 6287.74 570.326   4
   4   0  -2 5950.37 577.390   3
   4   0   2 5001.97 556.942   3
   4   0   2 5970.43 573.925   2
  -4   0  -4 15494.3 1551.98   1
   4   0  -4 16925.7 1567.93   1
  -4   0   4 17085.6 1560.51   1
  -4   0   4 16818.1 1555.09   1
  -4   0  -4 16609.2 1551.77   1
   4   0   4 16657.7 1509.95   6
  -4   0   4 18396.4 1546.87   5
  -4   0  -4 14857.6 1517.95   5
  -4   0   4 18636.8 1536.94   4
  -4   0  -4 18061.7 1530.05   4
   4   0  -4 17518.0 1547.93   3
   4   0   4 17344.0 1535.73   2
  -4   0  -4 16975.8 1515.89   3
   4   0  -4 19235.2 1563.30   2
  -4   0  -6 986.288 143.156   1
   4   0   6 649.732 118.070   1
   4   0  -6 874.022 130.393   1
  -4   0   6 761.048 128.488   1
  -4   0  -6 845.741 131.408   1
  -4   0   6 718.607 129.717   1
   4   0   6 940.014 135.754   1
   4   0  -6 811.373 101.630   6
   4   0   6 951.043 111.769   6
  -4   0   6 655.796 116.028   5
  -4   0  -6 790.592 109.224   5
   4   0  -6 738.149 136.247   2
  -4   0   6 845.033 115.916   4
   4   0  -6 892.954 131.172   3
  -4   0  -6 596.436 95.7632   3
   4   0  -8 3035.96 333.655   1
   4   0  -8 2975.04 312.603   1
   4   0   8 3126.85 318.293   1
  -4   0   8 2513.08 319.990   1
  -4   0  -8 2948.17 326.100   1
  -4   0   8 2809.24 321.458   1
  -4   0  -8 2669.46 310.447   1
   4   0   8 2519.97 307.963   1
   4   0   8 3234.29 296.817   6
  -4   0   8 3719.82 329.408   5
  -4   0  -8 2708.55 277.953   5
  -4   0   8 2543.83 292.229   4
  -4   0  -8 2778.89 299.030   4
   4   0  -8 2560.07 306.185   3
   4   0  -8 3097.90 327.116   2
  -4   0  -8 2777.45 280.386   3
   4   0   8 2464.93 291.283   2
  -4   0  10 142606. 12170.3   1
   4   0 -10 136977. 12161.9   1
   4   0 -10 130453. 12146.2   1
   4   0  10 132818. 12150.0   1
  -4   0 -10 139116. 12163.1   1
  -4   0  10 137378. 12164.5   1
  -4   0 -10 152654. 12161.2   1
   4   0  10 138645. 12159.1   1
  -4   0  10 135705. 12114.7   6
  -4   0  10 152049. 12169.5   5
  -4   0 -10 142857. 12116.6   5
  -4   0  10 122497. 12128.4   4
  -4   0 -10 147867. 12141.3   4
   4   0 -10 143130. 12162.0   3
   4   0  10 145203. 12138.6   2
   4   0 -10 166349. 12190.8   2
  -4   0  12 20247.0 1848.22   1
   4   0 -12 20246.7 1846.89   1
   4   0 -12 21310.8 1828.13   1
   4   0  12 18343.6 1828.05   1
  -4   0 -12 16952.6 1836.23   1
  -4   0 -12 24232.9 1857.71   1
   4   0  12 18226.0 1834.33   1
  -4   0  12 19606.2 1799.21   6
   4   0  12 21364.7 1832.29   6
   4   0 -12 19540.6 1870.34   2
  -4   0 -12 21534.2 1826.65   4
   4   0 -12 19322.5 1846.30   3
  -4   0 -12 20188.0 1829.76   3
   4   0  12 21442.5 1822.18   2
  -4   0  14 18556.1 1801.53   1
   4   0 -14 19085.0 1800.26   1
   4   0 -14 19615.5 1781.27   1
  -4   0 -14 19120.3 1801.33   1
  -4   0  14 19135.3 1801.16   1
   4   0  14 19444.1 1795.36   1
  -4   0 -14 22536.7 1815.49   1
  -4   0  14 19455.3 1759.29   6
   4   0  14 13222.2 1769.12   6
  -4   0  14 25002.5 1839.16   5
   4   0  14 21203.3 1753.60   5
   4   0 -14 18750.1 1812.00   2
  -4   0 -14 24179.9 1795.02   4
  -4   0  14 22057.7 1783.70   4
  -4   0 -14 24309.2 1833.72   3
   4   0 -14 17671.1 1809.08   3
   4   0  14 21231.2 1778.36   2
   4   0  16 710.241 104.353   1
   4   0 -16 428.691 83.9495   1
  -4   0 -16 574.302 107.326   1
  -4   0  16 806.175 120.025   1
  -4   0  16 558.913 106.433   1
   4   0  16 575.705 100.200   1
   4   0 -16 445.155 97.3394   1
  -4   0 -16 701.557 116.142   1
  -4   0  16 550.455 78.3014   6
   4   0  16 633.870 76.1325   5
   4   0  16 558.682 86.3968   2
  -4   0  16 661.194 115.004   5
  -4   0  16 542.972 90.2671   4
  -4   0 -16 577.235 124.956   3
   4   0 -18 244.647 61.9130   1
  -4   0 -18 199.766 66.1192   1
   4   0  18 399.372 76.1040   1
  -4   0  18 309.339 60.1646   6
   4   0  18 382.583 75.9109   6
   4   0 -18 231.389 76.2957   2
   4   0  18 273.134 56.6145   2
  -4   0  18 302.517 81.4024   1
   4   0  18 210.844 64.8025   1
   4   0 -18 312.480 76.3933   1
  -4   0 -18 214.030 71.0422   1
  -4   0  18 513.899 95.7050   5
   4   0  18 374.985 59.1768   5
  -4   0 -18 316.721 71.2199   4
  -4   0 -18 81.1392 61.9812   3
   4   0 -18 390.055 98.1336   3
  -4   0  20 21621.6 1907.47   1
   4   0 -20 21144.6 1906.89   1
  -4   0  20 23267.7 1867.86   6
   4   0  20 20486.4 1863.81   6
   4   0  20 15466.6 1841.59   5
  -4   0  20 26653.1 1908.76   5
  -4   0 -20 26431.7 1907.60   4
   4   0 -20 25398.0 1901.48   2
   4   0 -20 20192.0 1919.03   3
  -4   0 -20 17373.8 1920.56   3
  -4   0  20 21895.3 1872.69   4
   4   0  20 21171.5 1855.19   2
   4   0  22 14456.6 1393.52   6
  -4   0  22 20160.0 1439.87   5
  -4   0 -22 15674.7 1430.41   4
   4   0 -22 14060.1 1444.88   3
  -4   0  22 12610.4 1395.89   4
  -4   0 -22 15885.0 1466.10   3
   4   0 -22 19473.5 1432.42   2
   4   0  22 16439.2 1397.80   2
   4   0  24 7339.24 663.026   6
  -4   0 -24 5700.83 681.484   4
  -4   0  24 8292.63 688.904   5
   4   0 -24 7125.55 709.115   3
  -4   0 -24 6865.83 713.769   3
   4   0 -24 7833.91 683.810   2
  -4   0  26 270.415 54.6918   5
  -4   0 -26 141.601 52.3934   4
   4   0 -26 118.368 48.9996   3
   4   0  26 251.749 45.9389   6
  -4   0 -28 454.894 81.1512   4
  -4   0  28 496.754 74.3955   5
  -4   0 -28 425.711 89.3677   3
   4   0 -28 508.056 91.8482   3
  -4   0 -30 2338.65 258.775   3
  -4   1  27 8.03639 12.7928   5
  -4  -1 -27-11.0702 14.3828   4
  -4  -1 -27-13.5032 21.4693   3
   4   1 -27 13.7865 17.9026   3
   4  -1  27 17.1258 11.7358   6
   4   1 -25 10.5367 19.3318   2
   4  -1  25-6.35133 11.6531   6
  -4   1  25 18.3823 11.9243   5
  -4  -1 -25 12.8600 11.7975   4
  -4   1  25-11.0389 14.3214   4
  -4  -1 -25-14.9367 23.7329   3
   4   1 -25-16.4630 21.3580   3
   4   1 -23 23.4443 26.4800   2
   4  -1  23 38.5209 19.9403   2
   4  -1  23 21.5120 14.9582   6
  -4  -1 -23 14.7540 23.5997   4
  -4   1  23 62.5011 27.1645   5
  -4   1  23 49.3117 27.8344   4
  -4  -1 -23-16.1191 15.0349   3
   4   1 -23 38.6866 35.5930   3
   4  -1  21 41.1840 22.7976   6
  -4  -1 -21 16.2710 21.2479   4
   4   1 -21 22.0316 28.6849   3
   4   1 -21 27.1216 21.6829   2
   4  -1  21 9.55298 15.3716   2
   4   1 -19 258.316 59.4593   1
   4  -1  19 310.252 63.7941   1
   4  -1  19 238.030 51.1395   6
   4   1 -19 212.695 62.4430   2
   4  -1  19 199.942 54.0928   2
  -4  -1 -19 267.823 69.2031   1
  -4   1  19 232.421 60.8783   5
  -4   1  19 149.854 50.8863   4
  -4  -1 -19 202.299 74.6243   3
   4   1 -19 262.007 81.2987   3
   4   1 -17 108.543 37.1960   1
  -4  -1 -17 169.387 55.4571   1
   4  -1  17 104.273 38.0811   1
  -4   1  17 140.274 31.9119   6
   4  -1  17 76.8038 34.7710   6
   4   1 -17 120.165 50.7395   2
  -4   1  17 108.262 45.9082   1
   4  -1  17 33.0482 35.2638   1
   4   1 -17 150.580 58.0878   1
  -4  -1 -17 154.257 51.9405   1
  -4   1  17 137.209 49.4139   5
  -4  -1 -17 110.538 46.8302   4
  -4   1  17 107.482 45.4900   4
  -4  -1 -17 68.2179 52.0138   3
   4   1 -17 120.018 59.0651   3
  -4  -1 -15 106.181 46.3474   1
   4  -1  15 115.479 37.2338   1
   4   1 -15 73.4517 29.5571   1
  -4   1  15 62.6643 23.8227   6
   4   1 -15 56.2304 38.9605   2
  -4   1  15 73.7172 36.3340   1
   4   1 -15 72.1846 41.0370   1
   4  -1  15 64.4575 39.6152   1
  -4  -1 -15 114.622 44.0453   1
  -4   1  15 65.6054 34.2284   5
   4  -1  15 49.3656 18.4063   5
  -4  -1 -15 60.4165 37.1965   4
  -4  -1 -15 49.2211 39.6080   3
   4   1 -15 157.830 58.8402   3
   4   1 -13 10.6156 16.9537   1
   4  -1  13 23.8620 21.9566   1
  -4  -1 -13 17.3230 15.9833   1
  -4   1  13 16.5439 15.2729   1
   4   1 -13 17.4558 27.7882   1
   4  -1  13-16.1167 20.9786   1
  -4  -1 -13 14.2637 22.7280   1
   4  -1  13 44.8708 30.7281   6
  -4   1  13 28.9210 13.2405   6
  -4  -1 -13 17.0440 19.2256   5
   4   1 -13 58.6197 43.9400   2
   4  -1  13 11.7522 18.7513   2
  -4   1  13-16.8083 26.7613   5
   4  -1  13 23.4579 13.5090   5
  -4   1  13 24.5070 19.5447   4
  -4  -1 -13 28.2312 22.4934   4
  -4  -1 -13-24.9920 32.4678   3
   4   1 -13 20.0386 26.0528   3
   4   1 -11 286.394 59.4630   1
   4  -1  11 152.798 49.1934   1
  -4  -1 -11 122.912 55.1193   1
  -4   1  11 187.553 59.9702   1
  -4  -1 -11 235.515 59.2650   1
   4   1 -11 123.463 57.6474   1
  -4   1  11 294.782 68.7883   1
   4  -1  11 162.014 58.6798   6
   4  -1  11 248.360 39.7017   5
  -4  -1 -11 222.963 46.6519   5
   4  -1  11 272.545 60.2833   2
   4   1 -11 330.916 80.6349   2
  -4   1  11 491.082 88.7966   5
  -4   1  11 320.707 66.0428   4
  -4  -1 -11 239.816 63.4715   4
  -4  -1 -11 213.024 69.7282   3
   4   1 -11 260.564 72.5828   3
   4   1  -9 358.141 73.8022   1
  -4  -1  -9 306.252 82.3319   1
   4  -1   9 406.937 88.5929   1
  -4   1   9 383.303 85.9836   1
  -4  -1  -9 428.253 81.1889   1
   4   1  -9 294.335 80.2653   1
  -4   1   9 492.380 90.8195   1
   4  -1   9 465.894 114.086   6
   4  -1   9 401.462 57.1045   5
   4  -1   9 491.079 81.9977   2
   4   1  -9 424.425 97.2608   2
  -4   1   9 473.341 79.0671   4
  -4  -1  -9 448.149 84.7634   4
  -4  -1  -9 459.325 83.0247   3
   4   1  -9 439.732 87.7579   3
   4  -1   7 493.236 86.0599   1
   4   1  -7 481.867 87.5515   1
   4  -1   7 396.490 87.3353   1
  -4   1   7 356.865 81.9439   1
   4   1  -7 297.111 89.7703   1
  -4   1   7 394.040 86.6248   1
   4  -1   7 184.155 80.4761   6
  -4  -1  -7 359.299 70.9049   5
   4   1  -7 601.869 105.843   2
   4  -1   7 559.364 86.0863   2
  -4   1   7 320.650 75.9825   5
  -4  -1  -7 255.448 69.7815   4
  -4  -1  -7 394.057 60.0249   3
   4  -1   5 657.514 104.531   1
   4   1  -5 621.838 104.154   1
  -4   1   5 657.790 113.560   1
  -4  -1  -5 558.533 111.669   1
   4   1  -5 723.072 127.599   1
  -4  -1  -5 501.326 95.5609   1
   4  -1   5 541.961 105.129   1
  -4   1   5 548.541 100.884   1
   4  -1   5 575.598 121.390   6
   4   1  -5 582.085 95.7546   6
  -4  -1  -5 550.284 92.0675   5
   4   1  -5 636.142 115.753   2
   4  -1   5 583.593 93.1013   2
  -4   1   5 759.520 106.630   4
  -4   1   5 593.311 100.263   5
  -4  -1  -5 499.042 73.5552   3
  -4  -1  -5 531.200 91.5544   4
  -4  -1  -5 462.978 68.1249   3
   4   1  -5 454.829 89.9156   3
   4  -1   3 14.3574 23.6034   1
   4   1  -3 14.8461 24.3547   1
   4  -1   3 131.226 51.9457   6
  -4  -1  -3 75.4213 35.1203   5
  -4   1   3 77.1209 37.7758   5
   4   1  -3 86.5419 38.0996   6
   4  -1   3 49.1374 37.2998   1
   4   1  -3 114.721 49.9786   1
  -4  -1  -3 107.755 46.9900   1
  -4   1   3 130.349 45.2481   1
  -4   1   3 30.7699 25.1847   1
  -4  -1  -3 59.2646 33.8392   1
   4   1  -3 116.939 53.4312   2
   4  -1   3 84.0509 37.0311   2
  -4   1   3 125.391 43.4634   4
  -4  -1  -3 54.0431 25.0317   4
   4   1  -3 54.9041 29.1285   3
  -4  -1  -3 60.3130 24.5683   3
  -4  -1  -3 55.6049 21.2843   3
  -4  -1  -1 306.684 61.4808   3
   4   1  -1 551.972 87.2639   6
  -4   1   1 509.340 84.7817   5
  -4  -1  -1 392.360 77.6823   5
  -4  -1  -1 345.205 80.0170   1
   4   1  -1 392.915 83.9636   1
  -4   1   1 407.003 85.2323   1
  -4  -1  -1 413.467 95.7653   1
   4  -1   1 447.412 87.9223   1
  -4   1   1 397.503 85.0961   1
   4  -1   1 413.436 81.8528   2
   4   1  -1 391.866 87.7146   2
   4  -1   1 288.175 76.6808   3
  -4   1   1 610.275 93.0706   4
   4   1  -1 395.461 67.6812   3
  -4  -1  -1 353.560 69.5222   4
   4   1  -1 283.586 81.0653   1
   4  -1   1 573.869 95.4947   1
   4  -1  -1 757.364 95.8850   6
   4   1   1 484.110 80.2479   6
  -4   1  -1 430.840 75.4060   5
  -4  -1   1 336.460 81.0711   1
  -4   1  -1 557.355 105.591   1
  -4  -1   1 476.040 99.1602   1
   4  -1  -1 512.287 97.2900   1
   4   1   1 557.355 95.2587   1
  -4   1  -1 450.113 90.2169   1
   4  -1  -1 515.878 90.7219   2
   4   1   1 486.164 95.0411   2
   4  -1  -1 603.101 100.345   3
  -4   1  -1 578.998 92.0771   4
   4   1   1 401.526 65.7844   3
  -4  -1   1 289.865 70.2189   4
   4  -1  -1 496.528 92.4144   1
   4   1   1 495.853 98.8461   1
   4  -1  -3 41.9991 16.0320   6
   4  -1  -3 112.785 29.9926   6
  -4  -1   3 148.762 47.7002   5
   4   1   3 99.0081 36.8837   6
  -4   1  -3 24.4964 20.8161   5
   4   1   3 44.8621 34.2002   1
   4  -1  -3 48.0739 36.5665   1
  -4   1  -3 83.0106 40.7945   1
  -4   1  -3 45.7657 31.9336   1
  -4  -1   3 158.905 48.7643   1
  -4  -1   3 37.4390 38.9227   1
   4  -1  -3 133.661 46.3173   2
   4   1   3 70.4120 39.2749   2
   4  -1  -3 47.5401 29.7630   3
  -4  -1   3 48.5711 30.2336   4
   4  -1  -3 114.543 42.9318   1
   4   1   3 83.0475 43.5636   1
   4   1   5 696.805 113.393   1
   4  -1  -5 475.159 97.1209   1
  -4   1  -5 384.042 91.9347   1
  -4   1  -5 637.205 105.578   1
   4  -1  -5 640.236 112.756   1
   4   1   5 429.255 91.2924   1
  -4  -1   5 712.474 123.727   1
   4   1   5 527.499 82.4453   6
   4  -1  -5 501.667 54.9463   6
   4  -1  -5 585.096 61.7084   6
  -4  -1   5 646.054 104.458   5
  -4   1  -5 639.557 82.5266   5
   4  -1  -5 625.607 104.814   2
   4   1   5 539.046 92.4712   2
  -4   1  -5 572.780 93.3742   4
  -4  -1   5 498.216 82.0928   4
  -4   1  -5 450.383 86.2020   3
   4  -1  -5 555.579 106.146   3
  -4   1  -7 576.973 99.5046   1
   4   1   7 458.663 91.8599   1
   4  -1  -7 493.434 97.2611   1
  -4  -1   7 457.050 91.7975   1
  -4  -1   7 564.408 114.470   1
   4   1   7 573.186 81.1982   6
  -4  -1   7 599.712 97.5139   5
  -4   1  -7 460.666 65.1222   5
   4   1   7 459.086 82.2991   2
  -4  -1   7 561.692 85.8037   4
  -4   1  -7 559.280 86.5780   4
  -4   1  -7 431.703 77.6967   3
   4  -1  -7 540.389 101.471   3
  -4   1  -7 492.522 98.5986   1
   4  -1  -7 517.708 94.7152   1
   4  -1  -9 379.022 77.3339   1
  -4   1  -9 342.996 77.8371   1
   4   1   9 458.901 96.0400   1
   4   1   9 412.294 66.9510   6
  -4  -1   9 316.406 65.5478   6
   4  -1  -9 296.838 40.7101   6
  -4  -1   9 407.522 83.3579   5
  -4   1  -9 335.093 48.8170   5
  -4   1  -9 364.621 79.0565   1
  -4  -1   9 488.095 87.5340   1
   4  -1  -9 429.586 84.5352   1
  -4  -1   9 345.040 88.3646   1
   4   1   9 376.111 70.1325   2
   4  -1  -9 570.004 97.1817   2
  -4  -1   9 342.007 63.4463   4
  -4   1  -9 429.018 71.6410   4
  -4   1  -9 454.878 69.5435   3
   4  -1  -9 357.528 81.8487   3
   4  -1 -11 180.607 32.0885   6
   4   1  11 202.053 46.6907   6
  -4  -1  11 256.802 52.7868   6
  -4  -1  11 332.585 72.6718   5
   4   1  11 262.753 62.9850   1
  -4  -1  11 147.204 59.6712   1
  -4   1 -11 337.007 73.7848   1
  -4  -1  11 206.903 62.5996   1
   4  -1 -11 150.899 55.0341   2
  -4  -1  11 376.450 59.5654   4
  -4   1 -11 267.586 54.6700   4
  -4   1 -11 226.084 52.5972   3
   4  -1 -11 216.625 63.6641   3
  -4   1 -13 14.0669 18.3311   1
   4  -1 -13 12.2404 19.5254   1
   4   1  13 58.3838 29.9898   1
  -4  -1  13 54.1161 33.1405   1
  -4  -1  13 14.5235 18.9209   1
   4  -1 -13 28.5296 26.2286   1
   4   1  13 13.2960 12.3192   1
  -4   1 -13-17.3139 15.9768   1
   4   1  13 28.4161 23.0542   6
  -4  -1  13 18.8238 17.3544   6
   4  -1 -13 33.5462 30.8220   2
   4   1  13 17.6815 19.9406   2
  -4  -1  13 9.22770 14.7635   4
  -4   1 -13 10.1178 16.1690   3
   4   1  15 43.9323 30.9780   1
   4  -1 -15 49.1608 28.6354   1
  -4  -1  15 70.0452 34.8335   1
  -4   1 -15 159.776 48.6351   1
  -4  -1  15 74.3940 38.8940   1
   4  -1 -15 28.9828 27.6441   1
   4   1  15 115.773 41.5731   1
  -4   1 -15 130.881 52.0095   1
   4   1  15 60.9969 28.9838   6
  -4  -1  15 57.6512 26.0549   6
  -4  -1  15 160.866 54.9058   5
   4   1  15 67.0870 25.4775   2
   4  -1 -15 80.7751 42.5947   2
  -4   1 -15 129.555 37.3436   4
  -4   1 -15 114.787 37.7650   3
  -4   1 -17 153.359 51.8457   1
  -4  -1  17 104.141 46.5177   1
  -4  -1  17 117.132 54.7856   1
   4  -1 -17 103.527 39.8449   1
   4   1  17 90.0497 36.9922   1
  -4  -1  17 111.160 33.8569   6
   4   1  17 124.042 41.4750   6
  -4  -1  17 203.389 62.0896   5
   4  -1 -17 119.080 46.5406   2
   4   1  17 85.9072 32.2325   2
   4   1  17 143.851 32.4116   5
  -4  -1  17 230.305 46.7558   4
  -4   1 -17 85.1477 32.6859   4
  -4   1 -17 156.441 53.9624   3
   4  -1 -17 50.6959 42.3936   3
  -4   1 -19 211.841 64.8319   1
  -4  -1  19 335.195 74.4977   1
   4   1  19 275.766 63.4997   1
   4   1  19 120.714 44.7045   6
  -4  -1  19 217.442 51.8861   6
  -4  -1  19 360.618 80.1457   5
   4   1  19 172.603 44.3657   2
   4   1  19 267.263 49.6792   5
  -4  -1  19 245.010 50.5225   4
  -4   1 -19 239.525 56.0474   4
   4  -1 -19 313.267 74.1761   3
  -4  -1  21 23.3475 18.7515   6
   4   1  21 11.8325 21.8828   6
  -4  -1  21-16.6416 21.7643   5
   4  -1 -21 45.4184 25.6621   2
   4   1  21 68.5375 30.5622   5
  -4   1 -21 49.1973 25.3787   4
  -4   1 -21 49.8308 32.4402   3
   4  -1 -21 17.4692 27.8927   3
  -4  -1  23 12.3277 11.4517   6
  -4   1 -23 13.3736 17.4433   4
  -4   1 -23 49.6852 39.5133   3
   4  -1 -23 16.6857 21.7218   3
  -4  -1  23 29.3223 19.1055   5
   4   1  25 8.28506 7.61375   6
  -4   1 -25-13.6303 17.6886   4
  -4  -1  25 12.3655 16.0484   5
  -4   1 -25-21.4763 27.8653   3
   4  -1 -25 15.1449 19.6530   3
  -4  -1  27-10.2350 16.2649   5
   4   1  27 21.1780 14.4833   6
  -4   1 -27-18.0522 23.4213   3
   4  -1 -27-13.1428 17.0529   3
  -4   1 -27-12.0708 15.6624   4
  -4   1 -29 60.5098 24.9404   4
  -4   1 -29 44.3920 30.7279   3
  -4  -2 -26 244.949 56.1326   4
  -4   2  26 251.642 46.3089   5
   4   2 -26 197.504 51.1466   2
  -4   2  26 241.141 56.1960   4
   4  -2  26 205.869 41.7185   6
   4  -2  24 5294.11 510.256   6
   4   2 -24 5555.16 531.074   2
  -4   2  24 6261.12 544.962   4
   4  -2  24 4725.83 521.683   2
  -4  -2 -24 6460.70 548.689   4
   4   2 -22 14513.7 1239.61   2
  -4  -2 -22 13119.4 1260.38   3
  -4   2  22 11487.0 1227.79   4
  -4   2  22 15082.5 1227.26   5
   4  -2  20 17031.7 1502.70   6
  -4   2  20 19296.3 1518.96   5
  -4  -2 -20 15354.8 1530.64   4
   4   2 -20 19246.7 1599.41   3
  -4  -2 -20 16078.4 1551.09   3
  -4   2  20 14780.8 1519.14   4
   4  -2  20 17158.6 1511.56   2
   4  -2  18 959.415 120.214   6
  -4   2  18 932.061 126.432   5
   4   2 -18 775.975 134.751   2
  -4  -2 -18 480.751 116.882   4
  -4  -2 -18 966.070 159.663   3
   4  -2  18 915.671 120.759   2
   4   2 -18 659.690 152.942   3
   4   2 -16 850.613 111.131   1
   4  -2  16 794.260 118.213   6
  -4   2  16 823.947 126.936   5
   4   2 -16 773.710 140.728   2
  -4   2  16 1053.51 133.827   4
  -4  -2 -16 595.831 124.099   4
  -4  -2 -16 841.244 152.750   3
   4  -2  16 994.486 126.846   2
   4   2 -16 779.547 163.107   3
   4   2 -14 10731.9 1222.74   1
   4   2 -14 13837.2 1190.66   1
   4  -2  14 15208.4 1204.86   1
  -4  -2 -14 11035.7 1220.06   1
  -4  -2 -14 15710.4 1217.04   1
   4  -2  14 12372.7 1222.78   1
   4  -2  14 13990.5 1216.29   6
  -4   2  14 9726.49 1200.46   5
  -4  -2 -14 12334.1 1186.65   5
  -4  -2 -14 13360.7 1236.61   4
   4   2 -14 14624.0 1287.65   3
  -4  -2 -14 12445.8 1252.40   3
  -4   2  14 16163.6 1221.04   4
   4  -2  14 14939.9 1219.32   2
  -4   2  12 11958.5 1137.96   1
   4   2 -12 11058.9 1157.29   1
   4   2 -12 12592.7 1121.70   1
  -4  -2 -12 11504.2 1159.50   1
  -4   2  12 11507.3 1147.86   1
  -4  -2 -12 15198.9 1149.21   1
   4  -2  12 10609.3 1147.85   1
   4  -2  12 15092.8 1168.59   6
  -4  -2 -12 11690.5 1119.72   5
   4   2 -12 10806.6 1174.80   2
  -4  -2 -12 13614.2 1172.64   4
   4   2 -12 12974.9 1194.34   3
  -4   2  12 13440.7 1143.09   4
  -4  -2 -12 9342.41 1160.21   3
   4  -2  12 14886.6 1150.71   2
  -4   2  10 85409.9 7270.43   1
   4   2 -10 89205.2 7304.75   1
   4   2 -10 85503.4 7258.53   1
   4  -2  10 91329.7 7262.10   1
  -4  -2 -10 79100.6 7291.68   1
  -4   2  10 76699.0 7275.46   1
  -4  -2 -10 87210.7 7267.52   1
   4  -2  10 90137.1 7295.68   1
   4  -2  10 87746.9 7293.30   6
  -4   2  10 95260.0 7294.54   5
  -4  -2 -10 84963.3 7256.50   5
   4   2 -10 86784.8 7320.11   2
  -4  -2 -10 96745.3 7302.72   4
  -4  -2 -10 64446.7 7270.83   3
   4   2 -10 93580.6 7307.70   3
  -4  -2 -10 74004.4 7225.36   3
   4  -2  10 86322.7 7273.87   2
  -4  -2  -8 4011.10 406.463   1
  -4   2   8 3898.86 381.602   1
   4   2  -8 3923.62 372.336   1
   4  -2   8 4012.01 374.155   1
  -4   2   8 4101.88 396.037   1
  -4  -2  -8 4295.85 380.255   1
   4  -2   8 3163.72 385.026   1
   4  -2   8 3447.53 388.499   6
  -4   2   8 3984.82 391.342   5
  -4  -2  -8 3554.62 369.382   5
   4   2  -8 4377.62 421.643   2
  -4  -2  -8 4002.80 396.033   4
  -4   2   8 4091.88 377.275   4
  -4  -2  -8 3009.17 330.067   3
   4   2  -8 3746.61 385.943   3
  -4  -2  -8 3039.51 351.187   3
   4  -2   8 4051.23 383.259   2
   4   2  -6 1039.40 134.820   1
   4  -2   6 896.264 129.994   1
   4  -2   6 1020.70 150.889   1
  -4  -2  -6 890.042 147.296   1
   4   2  -6 807.609 152.910   1
  -4  -2  -6 1333.68 148.871   1
   4  -2   6 1299.52 155.076   6
  -4   2   6 904.188 133.375   5
   4  -2   6 1065.03 100.578   5
  -4  -2  -6 838.189 127.890   5
  -4   2   6 921.101 130.828   4
  -4  -2  -6 1090.11 146.014   4
   4   2  -6 750.988 123.133   3
   4  -2   6 919.017 131.714   2
   4   2  -4 4456.38 472.140   1
  -4  -2  -4 4457.66 464.194   1
   4   2  -4 4513.02 441.555   1
  -4   2   4 4246.52 438.976   1
   4  -2   4 4498.01 439.197   1
  -4   2   4 4708.91 457.219   1
   4  -2   4 4540.61 456.836   1
  -4  -2  -4 3916.90 437.045   1
   4  -2   4 4561.40 433.195   6
   4  -2   4 4295.36 428.609   5
  -4   2   4 4223.58 436.188   5
  -4  -2  -4 4479.04 447.566   5
   4   2  -4 4545.18 467.729   2
  -4   2   4 4659.99 440.155   4
  -4  -2  -4 4954.79 455.039   4
   4   2  -4 4387.11 425.144   3
   4  -2   4 4230.67 439.215   2
   4   2  -2 2343.97 286.076   1
  -4  -2  -2 2510.93 291.236   1
   4   2  -2 2436.45 267.161   1
  -4   2   2 2431.34 269.596   1
   4  -2   2 2520.04 267.716   1
   4  -2   2 2751.22 286.362   1
  -4  -2  -2 2377.33 265.169   1
  -4   2   2 1966.55 265.821   1
   4  -2   2 2320.43 242.963   6
   4   2  -2 2525.33 280.471   6
   4   2  -2 2624.04 288.181   2
  -4   2   2 2624.58 270.037   4
  -4  -2  -2 2490.71 273.094   4
   4  -2   2 2378.10 274.835   3
   4  -2   2 2555.70 270.460   2
  -4   2   0 171403. 13986.4   1
  -4  -2   0 159872. 14004.2   1
   4  -2   0 170593. 13981.7   1
   4   2   0 165951. 14002.2   1
   4  -2   0 165625. 13993.9   1
   4   2   0 163346. 13981.5   1
  -4   2   0 144243. 13979.7   1
  -4  -2   0 171057. 13984.3   1
  -4   2   0 162402. 13940.7   6
   4   2   0 166698. 13995.5   6
  -4   2   0 163087. 13964.5   5
  -4  -2   0 175294. 13993.9   5
   4   2   0 190986. 14008.7   2
  -4   2   0 158968. 13981.2   4
  -4  -2   0 172883. 13980.4   4
  -4  -2   0 152619. 13943.8   3
   4   2   0 154211. 13929.7   3
   4  -2   0 152910. 13975.5   2
   4  -2  -2 2433.51 266.464   2
  -4   2  -2 2537.36 246.371   5
  -4  -2   2 2445.24 273.693   5
  -4  -2   2 2298.08 254.130   4
  -4   2  -2 2667.20 272.614   4
  -4   2  -2 2489.80 275.802   1
  -4  -2   2 2455.48 288.937   1
   4   2   2 1972.12 270.335   1
   4  -2  -2 2292.71 263.316   1
   4   2   2 2453.55 267.655   1
  -4   2  -2 2590.98 274.322   1
  -4  -2   2 2324.19 267.254   1
   4  -2  -4 4399.94 428.301   1
   4  -2  -4 4523.84 437.727   1
  -4  -2   4 4493.08 458.899   1
   4   2   4 3855.29 434.651   1
  -4  -2   4 4309.54 429.891   1
   4   2   4 3970.22 422.993   1
  -4   2  -4 4061.45 430.718   1
   4   2   4 5178.56 433.755   6
  -4  -2   4 4843.69 440.477   5
  -4   2  -4 3606.74 386.739   5
  -4   2  -4 4299.05 426.258   4
  -4  -2   4 4363.92 411.706   4
   4  -2  -4 4157.20 444.898   3
   4  -2  -4 4454.43 427.034   2
   4   2   4 4055.37 429.788   2
   4   2   6 813.074 127.313   1
  -4  -2   6 906.682 132.282   1
  -4  -2   6 921.346 150.715   1
   4   2   6 931.424 122.049   6
  -4  -2   6 757.296 128.742   5
  -4   2  -6 1005.17 95.0730   5
  -4   2  -6 913.136 125.686   4
  -4  -2   6 978.878 117.142   4
   4   2   6 799.017 127.245   2
   4  -2  -6 927.276 132.081   2
   4  -2  -6 795.889 139.321   3
  -4   2  -6 959.806 133.830   1
   4  -2  -6 945.525 135.027   1
   4  -2  -6 844.031 131.833   1
   4   2   6 867.742 139.564   1
  -4  -2   8 3826.33 430.929   1
   4  -2  -8 3693.59 400.942   1
   4   2   8 4227.87 424.912   1
  -4   2  -8 3386.82 399.423   1
  -4  -2   8 4379.58 409.374   1
  -4   2  -8 4712.81 427.081   1
   4   2   8 3756.81 399.686   1
   4   2   8 3672.06 383.174   6
  -4  -2   8 4099.50 401.371   6
  -4  -2   8 4134.64 412.143   5
  -4  -2   8 4243.35 381.357   4
  -4   2  -8 3540.20 386.450   4
   4  -2  -8 4313.53 426.266   3
  -4   2  -8 4103.37 395.731   3
   4   2   8 3814.07 393.217   2
   4  -2  -8 4186.95 409.559   2
   4  -2 -10 86897.8 7409.31   1
   4  -2 -10 84254.1 7406.93   1
   4   2  10 90430.7 7437.94   1
  -4   2 -10 76527.9 7403.31   1
  -4  -2  10 88264.4 7412.85   1
  -4   2 -10 103775. 7458.85   1
   4   2  10 84231.6 7406.41   1
   4   2  10 84782.8 7391.11   6
  -4  -2  10 92021.8 7384.07   4
  -4   2 -10 82474.7 7395.13   4
   4  -2 -10 72168.4 7418.33   3
   4   2  10 84329.3 7391.32   2
  -4   2 -10 81583.4 7391.93   3
   4  -2 -10 90476.0 7416.86   2
  -4  -2  12 11053.9 1139.05   1
   4  -2 -12 11904.0 1103.24   1
   4  -2 -12 12740.6 1107.13   1
   4   2  12 12826.8 1129.77   1
  -4   2 -12 11577.1 1100.18   1
  -4  -2  12 12136.6 1108.63   1
  -4   2 -12 14815.6 1154.36   1
   4   2  12 11455.4 1099.28   1
  -4  -2  12 12036.9 1096.37   6
   4   2  12 13483.4 1090.69   6
  -4  -2  12 13427.7 1121.47   5
  -4   2 -12 11168.8 1088.21   4
  -4  -2  12 12166.8 1078.71   4
   4  -2 -12 11118.5 1116.53   3
  -4   2 -12 11802.4 1090.20   3
   4   2  12 12042.1 1088.79   2
   4  -2 -12 12131.3 1112.81   2
  -4   2 -14 14955.9 1203.72   1
  -4  -2  14 13744.2 1198.45   1
   4  -2 -14 13893.7 1151.86   1
   4   2  14 13799.4 1175.87   1
  -4  -2  14 11589.0 1144.82   1
   4   2  14 10968.9 1133.43   1
  -4  -2  14 12481.3 1136.38   6
   4   2  14 14169.0 1131.69   6
  -4  -2  14 16327.8 1178.26   5
  -4   2 -14 13012.6 1130.26   4
  -4  -2  14 11356.8 1112.23   4
   4  -2 -14 11397.9 1153.59   3
  -4   2 -14 14201.3 1140.83   3
   4  -2 -14 9200.97 1133.34   2
  -4  -2  16 615.955 105.025   6
   4   2  16 878.496 110.514   6
  -4  -2  16 945.578 138.206   5
   4  -2 -16 686.169 112.086   2
  -4   2 -16 696.045 102.737   4
  -4   2 -16 907.713 119.833   3
   4  -2 -16 932.824 130.495   3
   4   2  16 886.983 103.091   2
  -4  -2  18 1056.51 129.904   6
   4   2  18 918.067 119.541   6
  -4  -2  18 1051.57 147.541   5
   4   2  18 925.288 109.966   5
  -4   2 -18 826.197 116.349   4
   4  -2 -18 889.826 137.336   3
  -4   2 -18 912.988 132.740   3
   4  -2 -18 870.210 121.881   2
  -4  -2  20 17633.5 1614.44   6
   4   2  20 18391.1 1609.51   6
  -4   2 -20 19822.5 1611.64   4
   4   2  20 17130.0 1590.81   5
  -4   2 -20 20131.5 1649.99   3
   4  -2 -20 15406.9 1626.23   3
   4  -2 -20 18866.8 1605.35   2
  -4   2 -22 16320.9 1345.76   4
  -4  -2  22 17954.7 1385.95   5
   4   2  22 16058.2 1327.29   5
   4  -2 -22 12330.4 1350.67   3
  -4   2 -22 14504.2 1382.80   3
  -4  -2  22 15635.5 1349.43   6
   4   2  22 12577.1 1335.28   6
  -4   2 -24 6144.50 521.401   4
  -4  -2  24 8762.24 565.308   5
   4   2  24 6424.85 507.061   5
   4  -2 -24 5067.85 523.254   3
  -4   2 -24 4406.35 541.580   3
  -4  -2  24 5780.61 518.153   6
   4   2  24 2971.29 487.812   6
  -4  -2  26 154.168 48.5176   6
   4   2  26 229.751 49.4444   6
  -4  -2  26 303.736 63.7847   5
  -4   2 -26 244.546 79.2666   3
   4  -2 -26 172.365 54.8168   3
  -4   2 -26 157.512 46.8520   4
  -4   2 -28 447.395 95.9647   3
  -4   3  27 102.881 31.4437   4
   4   3 -27 39.6379 24.8872   3
   4   3 -27 35.2533 22.1200   2
   4  -3  25 35.9338 17.6472   6
  -4   3  25 34.9791 17.1893   5
   4  -3  25 20.9372 16.8477   2
   4   3 -25 20.3210 16.3646   2
  -4   3  25 10.9677 14.4785   4
   4   3 -25 62.3236 37.9106   3
   4  -3  23 226.588 46.4708   6
  -4  -3 -23 192.776 49.8648   4
  -4   3  23 220.981 44.7163   5
   4   3 -23 191.215 54.4651   2
   4  -3  23 66.7109 35.4758   2
  -4   3  23 298.148 61.8767   4
   4   3 -23 220.243 67.6337   3
  -4  -3 -21 12.6134 16.5732   4
  -4   3  21 34.6410 19.6364   5
   4  -3  21 56.5499 31.2362   2
   4   3 -21 14.2559 22.8029   2
   4  -3  21 19.5533 18.1286   6
   4   3 -21 86.5076 48.6671   3
   4  -3  19 11.2045 14.9596   6
  -4  -3 -19 14.0545 22.6092   4
  -4   3  19 59.1995 25.8432   5
   4   3 -19 17.1553 27.4861   2
   4   3 -19-24.8737 32.4623   3
   4  -3  17 63.0911 31.8927   6
   4  -3  17 121.646 42.6920   2
   4   3 -17 123.120 53.9811   2
  -4   3  17 133.428 41.5597   4
   4   3 -17 27.4787 44.5588   3
   4  -3  15 40.8750 28.1902   6
   4  -3  15 63.1374 34.9461   2
   4   3 -15 23.8071 31.1045   2
  -4  -3 -15 18.0090 16.9266   4
  -4   3  15 49.0766 25.4355   5
  -4   3  15 38.2432 26.4071   4
   4   3 -15 28.2408 26.1674   3
   4  -3  13 899.284 134.675   6
  -4   3  13 873.193 130.491   5
   4   3 -13 988.024 181.301   2
  -4  -3 -13 675.753 145.494   4
  -4   3  13 1129.60 136.907   4
   4  -3  13 995.233 135.448   2
   4   3 -13 994.359 183.801   3
   4   3 -11 98.0093 30.3298   1
  -4  -3 -11 108.101 47.8756   1
   4  -3  11 169.743 52.0744   1
   4   3 -11 128.785 51.6750   1
  -4   3  11 96.1508 39.1882   1
   4  -3  11 104.717 41.1437   6
  -4  -3 -11 156.892 41.5339   5
   4   3 -11 26.3088 35.6607   2
   4  -3  11 127.066 46.3121   2
  -4   3  11 112.456 40.0415   5
  -4   3  11 128.300 39.9376   4
  -4  -3 -11 68.5020 43.1487   4
   4   3 -11 150.816 60.1865   3
   4   3  -9 25.1635 17.4384   1
   4  -3   9 35.1976 19.9754   1
  -4  -3  -9 67.4154 28.0819   1
   4  -3   9-15.2673 20.0092   1
  -4   3   9 69.2587 31.2545   1
  -4  -3  -9 17.9508 23.4605   1
   4   3  -9 57.8015 46.8488   1
   4  -3   9 46.5608 28.3939   6
  -4  -3  -9 30.9350 21.3416   5
   4   3  -9 49.5291 50.8774   2
   4  -3   9 25.1134 23.2120   2
  -4   3   9 13.7866 18.1097   5
  -4  -3  -9 24.2629 49.8499   4
  -4   3   9 11.4063 10.8421   4
   4   3  -9 81.1715 49.4742   3
  -4  -3  -7 124.949 36.0755   1
   4  -3   7 195.498 54.6809   1
  -4  -3  -7 89.9938 48.1275   1
   4   3  -7 97.8818 48.9166   1
  -4   3   7 178.646 51.7490   1
  -4   3   7 142.281 41.2292   1
   4  -3   7 108.160 36.8206   6
  -4  -3  -7 98.8034 36.7747   5
  -4   3   7 233.081 56.9172   5
   4   3  -7 154.262 39.8807   1
  -4   3   7 125.299 40.7918   4
   4   3  -7 111.226 51.3215   2
   4  -3   7 111.089 42.4509   2
  -4   3   5 662.098 104.688   1
   4   3  -5 427.367 107.539   1
  -4  -3  -5 501.571 108.156   1
  -4  -3  -5 675.808 95.5167   1
   4  -3   5 690.003 111.934   1
   4  -3   5 630.647 89.8011   6
  -4  -3  -5 731.974 103.133   5
   4   3  -5 566.881 119.972   2
  -4   3   5 684.196 104.088   4
  -4  -3  -5 1001.84 169.928   4
   4   3  -5 525.508 86.5311   3
   4   3  -5 679.120 95.2863   1
   4  -3   5 567.864 89.1033   1
  -4   3   5 774.169 103.221   1
   4   3  -3 1099.35 172.148   1
   4   3  -3 1331.29 156.455   1
  -4   3   3 1318.99 155.124   1
   4  -3   3 1042.83 145.802   1
  -4  -3  -3 1408.19 155.050   1
  -4   3   3 1254.76 161.731   1
   4  -3   3 1328.01 142.251   6
  -4   3   3 1353.63 153.297   5
  -4  -3  -3 1087.98 160.038   5
   4   3  -3 1367.42 184.114   2
  -4   3   3 1386.53 165.522   4
   4   3  -3 1203.72 129.428   3
   4  -3   3 1085.66 159.253   2
  -4   3   1 77.5830 30.7543   1
  -4   3   1 212.453 50.7187   1
  -4  -3  -1 121.384 34.5629   1
   4  -3   1 116.770 28.0440   6
  -4   3   1 79.4765 18.0049   6
   4   3  -1 59.8422 42.0757   6
  -4  -3  -1 79.3877 37.4318   5
   4  -3   1 88.5870 41.1405   2
  -4   3   1 113.893 33.6662   5
  -4   3   1 114.301 38.7877   4
  -4  -3  -1 249.039 91.9326   4
   4  -3   1 102.514 43.3599   3
   4  -3   1 100.367 31.4006   1
   4   3  -1 30.5180 29.3085   1
  -4  -3   1 91.4399 30.6341   1
  -4   3  -1 139.309 44.2648   1
  -4   3  -1 101.632 37.0620   1
  -4   3  -1 58.8636 19.0362   6
   4  -3  -1 87.0752 17.7366   6
  -4  -3   1 138.686 46.6254   5
   4   3   1 148.477 49.8147   6
   4  -3  -1 102.883 38.2303   2
   4   3   1 117.184 43.3056   2
  -4   3  -1 92.2997 28.8680   5
  -4   3  -1 91.3685 37.2425   4
   4  -3  -1 136.903 44.9106   3
  -4  -3   1 138.398 80.7287   4
   4  -3  -1 110.070 32.5731   1
   4   3   1 98.8432 39.7477   1
  -4   3  -3 1094.18 156.252   1
   4   3   3 1088.04 163.086   1
   4  -3  -3 1288.73 153.667   1
  -4   3  -3 1212.22 165.859   1
  -4  -3   3 1126.99 152.182   1
   4   3   3 1454.33 174.986   6
  -4   3  -3 1438.22 139.400   5
  -4  -3   3 1801.71 185.633   5
   4   3   3 1332.35 174.500   2
  -4  -3   3 2051.89 257.383   4
  -4   3  -3 1331.69 161.292   4
   4  -3  -3 1444.68 181.422   3
  -4  -3   3 1127.02 122.683   3
  -4  -3   5 695.166 97.2383   1
   4   3   5 661.136 95.1225   1
  -4   3  -5 806.051 108.784   1
  -4  -3   5 752.150 122.790   1
   4   3   5 882.133 110.932   6
  -4  -3   5 606.017 98.1132   5
  -4   3  -5 459.320 55.0240   5
  -4   3  -5 426.460 55.6168   5
   4   3   5 639.958 102.997   2
   4  -3  -5 641.382 103.660   2
  -4   3  -5 607.646 91.5375   4
  -4  -3   5 1009.28 161.018   4
   4  -3  -5 708.362 112.925   3
   4  -3  -5 666.642 92.6903   1
   4   3   5 584.179 99.1035   1
  -4   3  -5 775.019 104.658   1
   4  -3  -5 585.179 93.4767   1
   4  -3  -7 135.023 38.9108   1
   4   3   7 62.1107 41.8592   1
  -4  -3   7 161.468 46.9700   6
   4   3   7 131.098 40.4423   6
  -4  -3   7 213.360 53.1276   5
  -4   3  -7 117.194 49.7663   1
  -4  -3   7 110.004 36.7557   1
  -4   3  -7 159.199 42.8397   1
   4  -3  -7 92.4610 34.5661   1
   4   3   7 104.127 33.6552   1
  -4  -3   7 135.826 54.5944   1
   4  -3  -7 98.8905 40.5037   2
   4   3   7 105.405 40.3677   2
  -4   3  -7 145.110 38.3125   4
  -4  -3   7 210.166 75.2222   4
   4  -3  -7 78.1038 39.5775   3
  -4   3  -7 178.809 46.4959   3
   4  -3  -9 54.0595 24.6035   1
   4   3   9 31.4666 25.2988   1
  -4  -3   9 116.969 37.3729   6
   4   3   9 18.5654 17.4688   6
  -4  -3   9 39.0967 24.2239   5
  -4   3  -9 32.2334 29.8234   1
  -4  -3   9 38.3176 30.6883   1
   4   3   9 29.7636 22.6295   1
  -4  -3   9 63.2125 27.6105   1
   4  -3  -9 42.7144 29.4633   2
   4   3   9 91.9506 38.8378   2
  -4   3  -9 52.1482 22.8835   4
  -4  -3   9 26.3064 27.2589   4
   4  -3  -9 60.4333 34.1705   3
  -4   3  -9 10.4905 17.1154   3
   4  -3 -11 94.8855 36.1971   1
   4   3  11 235.955 63.6444   1
  -4  -3  11 88.0168 34.8533   6
  -4  -3  11 128.944 40.4146   5
   4   3  11 110.123 32.5643   6
  -4  -3  11 77.3242 44.5091   1
  -4  -3  11 81.6286 31.1511   1
   4  -3 -11 97.7188 37.4994   2
   4   3  11 120.370 33.5242   2
  -4  -3  11 74.9411 30.2451   4
  -4   3 -11 129.313 34.5489   4
   4  -3 -11 131.303 43.4213   3
   4   3  13 1068.43 119.121   6
  -4  -3  13 991.249 126.639   6
  -4  -3  13 1182.44 142.743   5
  -4   3 -13 960.137 116.274   4
   4  -3 -13 1044.52 142.877   3
   4  -3 -13 851.859 132.105   2
  -4   3 -13 868.241 116.308   3
   4   3  13 772.920 109.394   2
  -4  -3  15 127.949 36.8034   6
   4  -3 -15 59.3929 31.0649   2
   4   3  15 29.6791 17.6527   2
  -4  -3  15 54.9635 28.4527   5
  -4   3 -15 22.5425 18.6472   4
   4  -3 -15 26.9268 27.8890   3
   4   3  17 79.6533 26.2739   6
  -4  -3  17 21.7390 20.6429   6
   4  -3 -17 92.7318 33.1738   2
  -4   3 -17 51.6361 22.0533   4
   4  -3 -17 92.8072 38.8286   3
  -4   3 -17 48.0020 23.9033   3
   4   3  19 30.3643 18.7151   6
  -4  -3  19 11.2558 14.9680   6
   4   3  19 38.0730 16.7893   5
  -4  -3  19 106.516 42.0051   5
  -4   3 -19 46.8954 22.9102   4
   4  -3 -19 52.7119 34.3498   3
  -4   3 -19 11.3882 18.3908   3
   4   3  21-7.99553 14.7174   6
  -4  -3  21 35.1502 28.4621   6
   4   3  21 6.04403 7.93068   5
  -4  -3  21 15.6403 20.3252   5
  -4   3 -21 33.9572 20.6383   4
   4  -3 -21 40.1454 27.4750   3
  -4   3 -21 41.4150 25.3558   3
   4   3  23 200.433 47.2699   6
  -4  -3  23 246.917 55.2896   6
   4   3  23 295.876 47.1842   5
  -4  -3  23 227.106 63.6106   5
  -4   3 -23 112.437 38.5919   4
  -4   3 -23 255.366 66.7386   3
  -4  -3  25 54.4777 30.6939   5
   4   3  25 18.2039 14.6532   6
  -4  -3  25 11.5423 15.1588   6
  -4   3 -25 17.7906 16.4897   3
   4  -3 -25 25.7335 20.5794   3
   4   3  25 35.5179 18.5816   5
   4   3  27 22.9292 15.8151   5
  -4  -3  27 11.4821 18.3619   5
  -4  -3  27 43.1376 22.2189   6
   4  -4  26 391.731 68.4803   2
   4  -4  24 5681.53 476.459   6
   4   4 -24 4736.50 476.733   2
   4   4 -24 5023.46 506.942   3
  -4   4  24 5049.25 478.498   4
   4  -4  24 4022.12 468.875   2
   4  -4  22 11088.7 891.071   6
  -4   4  22 9675.38 864.955   5
  -4  -4 -22 10420.9 884.630   4
   4   4 -22 11633.8 908.161   2
   4   4 -22 9763.70 923.439   3
  -4   4  22 7709.07 878.015   4
   4  -4  22 8068.31 878.050   2
   4  -4  20 12591.2 1171.03   6
  -4   4  20 13543.0 1151.79   5
  -4  -4 -20 13413.1 1168.77   4
   4   4 -20 14979.9 1199.00   2
   4   4 -20 12693.4 1219.28   3
  -4   4  20 10966.8 1164.28   4
   4  -4  20 12332.8 1167.22   2
   4  -4  18 108.286 42.0177   6
  -4  -4 -18 253.851 61.8777   4
  -4   4  18 127.933 38.5817   5
   4  -4  18 186.264 53.0930   2
   4   4 -18 265.380 75.2755   2
  -4   4  18 192.953 52.2505   4
   4   4 -18 144.917 68.1311   3
  -4  -4 -16 257.645 68.0051   4
  -4   4  16 303.156 60.7639   5
   4  -4  16 294.985 66.1774   2
   4   4 -16 294.504 83.9270   2
  -4   4  16 258.604 59.1668   4
   4   4 -16 133.217 68.8997   3
   4  -4  14 10819.7 1029.60   6
  -4   4  14 12746.8 1031.43   5
  -4  -4 -14 10045.8 1008.08   5
   4   4 -14 12627.8 1108.52   2
  -4  -4 -14 12488.2 1067.28   4
  -4   4  14 10735.7 1021.94   4
   4   4 -14 10078.9 1099.05   3
   4  -4  14 11603.0 1028.75   2
   4  -4  12 9744.81 905.828   6
  -4   4  12 8018.71 901.353   5
  -4  -4 -12 9457.45 892.354   5
   4   4 -12 10472.1 995.131   2
  -4   4  12 9679.26 903.898   4
   4   4 -12 9436.43 972.676   3
   4  -4  12 10979.0 914.812   2
   4  -4  10 58061.3 5081.70   6
  -4  -4 -10 52590.6 5073.91   5
  -4  -4 -10 81543.0 5203.31   4
   4   4 -10 74178.5 5203.99   2
  -4   4  10 56012.6 5079.37   4
   4   4 -10 56698.4 5139.67   3
   4  -4  10 56852.1 5088.81   2
   4  -4   8 1026.70 149.438   1
   4  -4   8 1306.71 143.414   6
  -4   4   8 781.318 138.530   5
  -4  -4  -8 1149.48 143.515   5
   4   4  -8 1117.53 190.061   2
   4   4  -8 1036.07 155.930   3
   4  -4   8 1288.87 153.658   2
  -4   4   6 576.786 97.7883   1
  -4  -4  -6 425.339 101.122   1
   4  -4   6 670.774 100.199   1
   4  -4   6 527.813 85.2266   6
  -4  -4  -6 668.706 96.6811   5
   4   4  -6 689.031 133.200   2
   4  -4   6 506.712 95.3203   2
  -4   4   6 662.321 102.383   5
  -4   4   6 764.356 101.089   4
   4   4  -6 560.964 89.4044   3
   4   4  -4 6978.50 649.127   1
  -4  -4  -4 5376.40 635.810   1
   4  -4   4 6800.87 611.183   6
  -4   4   4 7739.63 627.326   5
  -4  -4  -4 7640.14 632.691   5
   4  -4   4 6575.99 633.258   2
  -4   4   4 6884.64 626.018   4
   4   4  -4 5478.47 589.815   3
   4  -4   4 6365.99 623.796   1
  -4   4   4 7331.39 633.706   1
  -4   4   2 2557.93 263.881   1
   4   4  -2 2782.30 279.360   6
   4  -4   2 2085.47 236.303   6
  -4   4   2 2429.82 246.491   5
  -4  -4  -2 2827.94 268.962   5
   4   4  -2 2700.88 289.439   2
   4  -4   2 2327.81 266.041   2
  -4  -4  -2 1977.78 269.388   1
   4   4  -2 2319.77 269.220   1
  -4   4   0 94302.3 8425.88   5
   4   4   0 100986. 8474.93   2
  -4  -4   0 127151. 8695.25   4
  -4   4   0 103636. 8451.53   4
   4  -4   0 88023.8 8416.17   6
   4   4   0 101517. 8470.60   6
   4  -4   0 106552. 8446.21   1
  -4  -4   0 99524.1 8475.83   1
   4   4   0 99976.3 8460.24   1
  -4   4  -2 2386.51 250.665   1
   4  -4  -2 3027.17 283.788   2
  -4   4  -2 2021.72 224.558   5
   4   4   2 2165.08 257.998   2
   4  -4  -2 2265.63 266.655   3
   4  -4  -2 2411.33 246.340   1
  -4  -4   2 2504.46 277.740   1
   4   4   2 2393.59 259.733   1
   4  -4  -4 7454.17 686.715   1
   4   4   4 7253.84 705.194   1
  -4  -4   4 6321.51 716.315   1
  -4   4  -4 7949.27 699.125   1
   4   4   4 8020.14 708.378   6
  -4  -4   4 8390.19 712.240   5
  -4   4  -4 6995.16 688.238   4
   4  -4  -4 6616.84 710.090   3
   4  -4  -4 8145.57 727.828   2
   4  -4  -6 497.179 88.1666   1
  -4   4  -6 717.853 108.799   1
  -4  -4   6 576.680 117.312   1
   4   4   6 737.715 108.583   6
  -4  -4   6 788.936 112.168   5
   4   4   6 698.289 110.063   2
   4  -4  -6 645.356 115.835   2
  -4  -4   6 810.323 105.997   4
  -4   4  -6 851.974 103.634   4
   4  -4  -6 911.374 126.904   3
  -4   4  -6 574.315 95.8139   3
   4  -4  -8 1072.56 135.889   1
   4   4   8 1390.67 150.708   6
  -4  -4   8 1058.36 146.486   6
  -4  -4   8 1252.10 153.678   5
  -4   4  -8 1324.88 142.845   4
  -4  -4   8 1064.73 123.798   4
   4  -4  -8 1134.18 158.230   3
  -4   4  -8 1241.78 146.591   3
   4   4   8 1043.76 146.502   2
   4  -4  -8 1064.99 165.516   2
  -4  -4  10 49296.9 4594.12   6
  -4  -4  10 47525.6 4596.95   5
   4  -4 -10 57255.8 4620.32   3
  -4   4 -10 58800.6 4594.50   3
   4   4  10 56624.6 4596.36   2
   4  -4 -10 46251.6 4615.73   2
  -4  -4  12 9955.66 843.608   5
  -4   4 -12 9419.68 820.928   4
   4   4  12 9421.21 823.682   6
  -4  -4  12 8448.87 830.736   6
  -4   4 -12 8644.66 822.678   3
   4   4  12 8840.60 819.811   2
   4   4  14 10971.6 933.206   6
  -4  -4  14 8810.59 940.125   6
  -4  -4  14 12021.5 962.024   5
  -4   4 -14 10712.1 932.556   4
   4  -4 -14 9951.90 956.933   3
  -4   4 -14 9784.86 934.831   3
   4  -4 -14 11503.8 967.917   2
   4   4  16 184.098 36.4320   6
  -4  -4  16 212.938 47.2451   6
  -4   4 -16 144.281 35.7054   4
  -4   4 -16 211.937 44.4459   3
   4  -4 -16 136.939 46.8864   3
  -4  -4  16 182.640 51.1127   5
   4   4  18 279.253 45.4997   6
  -4  -4  18 304.055 57.8385   6
  -4  -4  18 269.498 60.9203   5
  -4   4 -18 187.480 40.3744   4
   4  -4 -18 123.138 43.7752   3
  -4   4 -18 182.931 45.2254   3
  -4   4 -20 11494.6 1128.05   4
  -4  -4  20 15240.6 1174.85   5
   4  -4 -20 12762.1 1157.76   3
  -4   4 -20 13064.3 1149.30   3
  -4  -4  20 12437.7 1147.49   6
   4   4  20 12880.1 1128.70   6
   4   4  22 10476.5 950.933   5
  -4  -4  22 12514.3 1003.50   5
   4  -4 -22 9597.49 978.562   3
  -4  -4  22 10973.3 977.721   6
   4   4  22 10816.0 956.812   6
   4   4  24 5224.63 465.860   5
  -4  -4  24 4887.42 499.096   5
  -4  -4  24 4962.26 486.830   6
  -4   4 -24 4922.25 501.769   3
   4   4  26 423.503 62.6901   5
   4  -5  21 98.3730 36.6154   6
  -4  -5 -21 148.352 39.3686   4
  -4   5  21 93.6645 25.9021   5
   4  -5  21 131.092 41.7310   2
   4   5 -21 90.6437 40.2543   2
  -4   5  21 11.8148 20.5098   4
   4   5 -21 85.9641 42.5380   3
  -4   5  19 480.748 71.5743   5
  -4  -5 -19 531.177 87.4059   4
   4  -5  19 550.270 89.3549   2
   4  -5  19 379.104 79.1308   6
   4   5 -19 277.096 87.3306   3
   4  -5  17 36.2217 27.1662   6
  -4  -5 -17-13.0017 16.9249   4
  -4   5  17 17.6339 14.0784   5
   4  -5  17 12.1457 19.3486   2
   4   5 -17 18.4053 33.7968   2
  -4   5  17 23.3211 18.5798   4
   4   5 -17 22.4382 20.6308   3
   4  -5  15 134.253 39.9776   6
   4  -5  15 71.1913 32.7320   2
   4   5 -15 129.020 56.8904   2
  -4   5  15 164.734 44.1649   4
   4   5 -15 146.966 68.3197   3
  -4  -5 -13 306.691 55.5309   5
   4  -5  13 291.424 62.9034   2
  -4   5  13 330.700 60.7980   4
   4  -5  13 254.943 54.8045   6
  -4   5  13 239.409 57.1458   5
  -4  -5 -13 335.588 84.8752   4
  -4   5  11 352.445 69.3061   5
  -4  -5 -11 271.771 80.9598   4
   4  -5  11 313.101 62.8635   2
   4   5 -11 243.271 87.4203   2
  -4  -5 -11 239.346 51.5164   5
   4  -5  11 384.084 64.3507   6
  -4  -5  -9 265.138 52.1451   5
   4  -5   9 313.121 64.4998   2
   4   5  -9 297.588 84.5757   2
  -4   5   9 250.537 63.6411   5
  -4   5   9 269.236 53.5978   4
   4  -5   9 186.399 46.8618   6
  -4  -5  -7 444.574 72.9109   5
   4  -5   7 382.530 75.9921   2
   4   5  -7 616.826 115.849   2
  -4   5   7 268.586 69.0423   5
  -4  -5  -7 280.367 97.5993   4
  -4   5   7 488.759 74.6747   4
   4  -5   7 398.118 67.2725   6
   4  -5   5 455.879 80.1359   6
  -4  -5  -5 680.195 94.2503   5
   4   5  -5 783.402 124.140   2
  -4   5   5 535.761 86.0061   4
   4  -5   5 646.744 102.250   2
   4   5  -3 823.219 123.174   6
   4  -5   3 698.789 98.6939   6
  -4   5   3 686.368 102.545   5
  -4  -5  -3 967.632 115.467   5
   4   5  -3 898.337 133.522   2
  -4   5   3 771.080 109.349   4
  -4  -5  -3 697.145 140.585   4
   4  -5   3 799.231 122.090   2
   4  -5   3 882.609 105.723   1
   4  -5   1 24.0680 13.9320   6
   4   5  -1 39.7308 29.9479   6
   4   5  -1 56.2094 31.7544   2
   4  -5   1 44.3243 30.4925   2
  -4   5   1 49.7989 20.9094   5
  -4  -5  -1 18.3921 17.2035   4
  -4   5   1 29.3191 20.3268   4
   4  -5   1 48.1772 21.2079   1
   4   5   1 125.527 40.2699   6
  -4  -5   1 86.3371 36.1197   5
   4   5   1 38.5857 31.7010   2
   4  -5  -1 16.3181 21.8778   2
  -4  -5   1 125.404 40.7957   4
  -4   5  -1 54.3161 20.0719   5
  -4   5  -1 19.2474 13.6511   4
   4  -5  -1 77.0332 24.1936   1
   4   5   3 808.778 114.292   6
  -4  -5   3 820.092 112.444   5
   4  -5  -3 728.678 129.408   2
  -4   5  -3 735.770 103.330   4
  -4  -5   3 720.515 104.530   4
   4  -5  -3 660.433 111.346   3
   4  -5  -3 776.194 92.5929   1
  -4  -5   5 578.936 84.4529   4
  -4   5  -5 549.279 85.5168   4
   4  -5  -5 795.115 109.042   3
   4   5   5 518.855 92.7718   2
   4  -5  -5 680.230 122.777   2
  -4  -5   5 621.143 95.2425   5
   4  -5  -7 409.771 76.3091   3
   4  -5  -7 286.508 77.7407   2
  -4  -5   7 378.732 70.5286   5
   4   5   7 407.932 69.1603   6
  -4  -5   9 410.127 69.3933   6
   4   5   9 298.724 61.9530   2
  -4  -5   9 384.169 67.6152   5
   4   5   9 320.618 58.5247   6
  -4   5  -9 333.611 59.1199   4
   4  -5  -9 273.573 64.9439   3
  -4   5  -9 281.213 57.2608   3
  -4  -5  11 393.178 64.7767   6
   4   5  11 335.981 59.7628   2
   4  -5 -11 391.157 80.9285   2
  -4  -5  11 334.551 63.2490   5
   4   5  11 278.075 52.2492   6
  -4   5 -11 327.286 53.1174   4
   4  -5 -11 391.877 70.2464   3
  -4   5 -11 279.308 52.9847   3
  -4  -5  13 277.008 53.8860   6
   4  -5 -13 409.555 78.9693   2
   4  -5 -13 320.064 62.9707   3
  -4   5 -13 244.143 44.5597   4
  -4   5 -13 203.566 43.2440   3
  -4  -5  13 195.724 49.1047   5
   4   5  13 251.060 44.1898   6
   4   5  15 138.287 29.5938   6
  -4  -5  15 122.266 37.7456   6
   4  -5 -15 66.2397 30.0895   3
  -4   5 -15 70.1831 25.1588   4
  -4   5 -15 98.4366 30.2805   3
  -4  -5  15 126.548 37.3506   5
   4   5  17 11.2636 11.6103   6
  -4  -5  17 28.4335 23.0325   6
  -4  -5  17 21.8224 17.3754   5
  -4   5 -17 12.6130 14.2182   4
  -4   5 -17 7.22955 11.5453   3
   4  -5 -17 10.9079 14.1985   3
   4   5  19 450.200 60.5699   5
  -4  -5  19 435.477 76.2082   5
  -4  -5  19 342.494 66.0681   6
   4   5  19 343.961 54.3772   6
   4  -5 -19 381.373 70.4468   3
  -4   5 -19 439.625 65.7997   3
  -4  -5  21 153.912 43.2213   5
  -4  -5  21 125.531 36.7992   6
   4   5  21 106.113 27.1721   6
   4  -5 -21 88.6782 33.6560   3
  -4   5 -21 136.798 35.8967   3
   4   5  21 113.310 27.5722   5
  -4  -5  23-11.9475 11.0082   5
   4  -6  20 6207.58 583.423   6
  -4   6  18 302.134 52.2881   5
  -4  -6 -18 270.128 63.2312   4
   4  -6  16 123.476 43.5810   2
   4   6 -16 150.275 49.4252   2
  -4   6  16 101.926 33.8498   4
   4  -6  16 126.437 35.5465   6
  -4   6  16 93.5650 31.7802   5
  -4  -6 -16 137.536 49.8443   4
   4  -6  14 3971.15 443.762   6
  -4   6  14 5280.29 460.305   5
  -4  -6 -14 5135.42 488.240   4
   4   6 -14 5439.00 512.104   2
  -4   6  14 5256.22 458.386   4
   4  -6  14 4100.89 455.137   2
  -4   6  12 4714.15 379.639   5
  -4  -6 -12 3251.96 345.495   5
   4   6 -12 3573.80 406.829   2
  -4  -6 -12 3903.21 400.599   4
  -4   6  12 3826.07 357.873   4
   4  -6  12 3135.99 346.668   6
   4  -6  10 18115.9 1751.80   6
  -4  -6 -10 19520.6 1751.74   5
   4   6 -10 25413.1 1838.17   2
  -4  -6 -10 20425.0 1809.27   4
  -4   6  10 19790.5 1754.68   4
   4  -6  10 20365.2 1770.78   2
  -4  -6  -8 618.478 88.2442   5
   4  -6   8 524.062 95.1680   2
  -4  -6  -8 375.997 105.722   4
  -4   6   8 461.798 91.5872   5
  -4   6   8 671.731 90.1648   4
   4  -6   8 795.158 94.5049   6
  -4  -6  -6 228.400 67.7224   4
  -4   6   6 158.285 46.5460   5
   4  -6   6 165.250 48.4362   2
   4   6  -6 194.071 58.9235   2
  -4  -6  -6 129.291 36.8557   5
   4  -6   6 133.465 35.8188   6
  -4   6   4 2052.37 225.955   4
  -4  -6  -4 2586.06 265.537   4
   4   6  -4 2178.46 251.273   2
  -4   6   4 2527.66 240.991   5
   4   6  -4 2323.46 240.642   6
  -4  -6  -4 1804.08 223.251   5
   4  -6   4 2341.53 253.170   2
  -4  -6  -2 767.221 110.333   5
   4   6  -2 601.430 114.926   2
  -4   6   2 1029.73 117.336   4
   4   6  -2 929.511 125.556   6
   4  -6   2 1000.26 139.923   2
  -4  -6   0 31120.5 2973.19   4
  -4   6   0 36322.7 2963.54   4
   4   6   0 31975.0 2974.48   2
  -4  -6   0 33780.3 2962.61   5
   4  -6   0 36769.2 3013.71   2
  -4  -6   2 764.574 106.358   5
   4   6   2 537.211 103.112   2
  -4   6  -2 878.681 108.700   4
   4  -6  -2 858.746 117.379   3
   4   6   2 996.450 121.004   6
   4   6   4 1901.55 220.155   6
  -4  -6   4 1889.26 216.420   5
   4   6   4 1576.47 216.219   2
  -4   6  -4 2182.22 217.959   4
   4  -6  -4 2448.79 237.765   3
   4  -6  -4 2215.47 266.448   2
  -4   6  -4 2342.23 222.803   3
   4   6   6 155.696 39.3259   6
   4  -6  -6 108.019 38.8518   3
  -4   6  -6 114.778 31.1838   4
  -4   6  -6 168.318 40.3098   3
   4   6   6 94.6144 35.3672   2
   4  -6  -6 136.319 60.3769   2
   4   6   8 652.719 89.1624   6
  -4  -6   8 702.925 95.7040   5
   4   6   8 628.316 100.308   2
  -4   6  -8 579.747 82.9677   4
   4  -6  -8 619.826 95.6685   3
  -4   6  -8 625.335 86.2827   3
   4   6  10 17425.3 1786.33   6
  -4   6 -10 21592.4 1792.17   4
  -4  -6  10 23380.7 1809.52   5
  -4   6 -10 18335.7 1787.64   3
   4  -6 -10 20362.5 1809.32   3
   4   6  12 3479.72 324.444   6
  -4   6 -12 3559.22 326.131   4
   4  -6 -12 3458.83 344.574   3
  -4   6 -12 3284.78 325.013   3
  -4  -6  12 3329.43 336.631   5
  -4   6 -14 4195.45 397.785   4
  -4   6 -14 4452.79 400.766   3
   4  -6 -14 4642.94 421.180   3
   4   6  14 3907.36 393.988   6
  -4  -6  14 4648.54 413.889   6
   4   6  16 116.835 26.1493   6
  -4  -6  16 160.743 38.7881   6
  -4  -6  16 124.554 37.8474   5
  -4  -6  18 218.599 51.4685   5
   4  -6 -18 165.826 45.6862   3
   4   6  18 259.274 39.0403   6
  -4  -6  18 211.591 47.0550   6
   4   6  18 237.149 41.9800   5
   4  -7  15 30.4810 17.5587   6
  -4   7  15 57.2345 24.0353   5
  -4  -7 -13 427.158 90.3430   4
  -4   7  13 602.146 85.3666   5
  -4  -7 -11 92.0421 42.8994   4
  -4   7  11 197.073 47.6818   5
  -4   7  11 220.242 43.6617   4
   4  -7  11 145.189 45.1721   2
  -4   7   9 59.7333 29.3951   5
  -4   7   9 65.7121 23.6997   4
   4  -7   9 24.4880 25.5760   2
   4   7  -9 50.2730 37.9636   2
  -4  -7  -7 28.5763 23.3112   4
   4  -7   7 66.2845 32.6079   2
   4   7  -7 104.702 39.1685   2
  -4   7   7 14.4289 14.2556   4
  -4  -7  -7 119.136 32.4724   5
  -4  -7  -5 358.095 76.2968   4
  -4   7   5 439.105 63.0947   4
   4  -7   5 468.695 88.7364   2
   4   7  -5 513.866 87.0035   2
  -4  -7  -5 293.267 56.8784   5
   4   7  -5 448.367 72.9285   6
  -4   7   3 507.913 72.1310   4
  -4  -7  -3 515.936 86.1662   4
  -4  -7  -3 474.305 71.2931   5
   4  -7   3 574.242 105.883   2
   4   7  -3 415.325 81.2357   2
  -4   7   1 7.42758 13.7135   4
  -4  -7  -1 30.3618 17.1249   5
   4   7  -1 19.7187 20.2821   6
   4   7  -1 10.5616 13.7875   2
  -4   7  -1 7.34111 15.0600   4
   4   7   1-9.63619 12.5032   6
   4  -7  -1 21.0804 33.4951   2
   4   7   1 9.87058 15.6848   2
  -4  -7   3 497.662 73.3658   5
   4   7   3 438.420 78.3183   2
  -4   7  -3 432.753 68.7836   4
   4   7   3 536.411 79.0073   6
  -4   7  -3 618.132 79.9254   3
  -4  -7   5 353.000 59.1690   5
   4   7   5 326.002 58.1677   6
  -4   7  -5 341.344 56.5206   3
   4   7   5 398.299 68.0617   2
   4   7   7 71.0080 23.4626   6
  -4  -7   7 60.8568 25.0139   5
  -4   7  -7 64.5089 23.0563   4
   4  -7  -7 81.2997 28.2255   3
  -4   7  -7 94.0613 25.4777   3
   4  -7  -7 90.6649 41.2493   2
   4   7   9 63.4702 22.3170   6
  -4  -7   9 30.3629 16.3059   5
  -4   7  -9 66.6704 21.3596   3
   4  -7  -9 35.1541 20.3330   3
  -4   7  -9 66.5960 21.3370   4
  -4  -7  11 114.712 32.6451   5
  -4   7 -11 113.204 26.9026   3
   4  -7 -11 197.611 41.0318   3
  -4  -7  13 521.311 76.4764   5
  -4  -7  15 66.4520 24.7667   5
   4   8  -4 1730.46 197.042   2
   4  -8   2 570.720 114.390   2
  -4   8   2 488.067 67.3456   4
   4  -8   0 13481.2 1243.99   2
   4   8   0 12998.8 1174.22   2
   4  -8  -2 425.430 107.435   2
   4   8   2 401.497 69.6814   2
  -4   8  -2 450.620 63.3553   4
   4  -8  -4 2324.18 245.546   2
  -4   8  -4 1443.15 156.822   4
   5   0   0-6.34035 13.0071   6
  -5   0   0 11.2578 14.6063   5
  -5   0   0-14.8119 23.5353   1
  -5   0   0 16.0114 14.6893   1
   5   0   0-14.9216 0.19906   1
   5   0   0 12.2989 19.5426   2
  -5   0   0 10.3030 13.3677   4
   5   0   0 10.5261 16.7260   3
   5   0   0-15.6499 20.3039   1
   5   0   2 6.78152 12.4420   6
  -5   0   2 12.2442 15.8847   5
   5   0  -2 5.91915 10.8599   6
  -5   0   2 15.4885 20.0936   1
   5   0  -2-15.7072 20.3773   1
  -5   0  -2-16.2340 21.0608   1
  -5   0   2-16.6278 15.2534   1
   5   0   2-14.8028 13.5793   1
  -5   0  -2-14.6574 19.0153   1
   5   0   2 11.5386 14.9693   2
   5   0  -2 12.0742 24.7672   3
  -5   0  -2-10.2337 13.2765   4
   5   0   2-14.8991 13.6676   1
   5   0  -2 16.4132 21.2932   1
  -5   0  -4 8.16274 10.5897   3
  -5   0  -4-9.91788 0.01979   5
   5   0  -4 5.95827 9.46702   6
  -5   0   4 12.4179 19.7306   5
   5   0   4-15.4353 20.0246   1
   5   0  -4 16.8694 21.8850   1
  -5   0   4 16.2910 14.9444   1
  -5   0  -4-16.3240 21.1775   1
  -5   0  -4 14.7045 19.0765   1
  -5   0   4-16.4509 21.3421   1
   5   0   4-11.1024 14.4034   2
   5   0  -4 14.3450 29.4251   2
  -5   0   4-10.4450 16.5959   4
   5   0  -4-13.0107 11.9352   3
  -5   0  -4 10.1011 16.0494   4
   5   0   4-14.7184 19.0945   1
   5   0  -4-15.6320 20.2796   1
   5   0   6-14.2719 18.5214   1
   5   0  -6-15.4071 19.9936   1
   5   0   6 8.57981 13.6407   6
  -5   0   6-12.6245 16.3850   5
   5   0  -6-6.00800 9.55802   6
  -5   0  -6 9.25158 14.7075   5
  -5   0  -6-14.8997 19.3355   1
   5   0  -6 17.4392 22.6293   1
  -5   0  -6-16.3652 15.0202   1
  -5   0   6-16.2677 0.47885   1
   5   0   6-16.0641 20.8458   1
   5   0  -6-14.9598 27.4507   2
  -5   0   6-10.2906 9.45217   4
  -5   0  -6-10.1036 13.1163   4
   5   0  -6 13.9839 12.8369   3
  -5   0  -6-7.49659 13.7622   3
   5   0   8 14.0227 18.1923   1
   5   0   8 19.3969 17.7940   6
  -5   0  -8-7.93673 7.28171   5
  -5   0   8 13.1154 20.8392   5
  -5   0   8-16.7984 21.7932   1
  -5   0  -8 14.4812 18.7872   1
  -5   0  -8-15.8486 0.12117   1
   5   0  -8-16.8047 15.4162   1
   5   0   8-16.1443 14.8103   1
  -5   0   8-16.2619 0.12117   1
   5   0   8-10.1681 13.1918   2
   5   0  -8-15.7550 14.4533   2
  -5   0   8-10.2430 13.2890   4
  -5   0  -8 7.05596 14.4740   3
   5   0 -10-13.7795 17.8775   1
   5   0  10 10.8670 19.9385   6
   5   0 -10-6.30923 16.3713   6
  -5   0  10-13.7953 12.6564   5
  -5   0 -10 14.2412 13.0655   1
  -5   0 -10-15.5790 24.7540   1
  -5   0  10-16.1040 20.8929   1
   5   0 -10-15.7893 20.4847   1
  -5   0  10-15.6222 0.19047   1
   5   0  10 9.92501 18.2103   2
   5   0 -10-16.3925 26.0465   2
  -5   0 -10 10.0601 13.0525   4
  -5   0 -10-7.86968 14.4396   3
  -5   0 -12 15.3830 19.9572   1
   5   0 -12 12.2773 19.5078   1
   5   0  12-12.5515 19.9435   1
   5   0  12-11.9024 18.9121   6
  -5   0 -12-6.67128 10.6009   5
  -5   0  12 14.6151 18.9611   5
  -5   0  12-14.6604 19.0198   1
  -5   0 -12-14.7216 13.5056   1
   5   0  12-15.0810 23.9624   1
   5   0 -12-14.7940 0.14888   1
  -5   0  12 15.3242 14.0583   1
   5   0  12-9.67237 12.5490   2
   5   0 -12 16.8623 26.7926   2
  -5   0  12-10.4432 13.5490   4
  -5   0 -12 9.98140 20.4748   4
   5   0 -12-13.6324 12.5065   3
  -5   0 -12 10.1730 16.1644   3
   5   0 -14-11.2395 10.3109   1
   5   0  14-12.0265 11.0328   1
  -5   0 -14 15.4028 24.4735   1
  -5   0 -14-15.1411 27.7793   1
   5   0  14 14.4070 13.2164   1
  -5   0  14 14.0008 12.8438   1
  -5   0  14 30.1698 23.9684   1
   5   0 -14 14.1437 12.9749   1
   5   0  14-12.7812 16.5816   6
  -5   0  14-15.3752 0.08607   5
   5   0  14-9.54299 23.1616   2
   5   0 -14-16.5169 26.2436   2
  -5   0  14 10.6185 13.7758   4
  -5   0 -14-10.4412 19.1565   4
   5   0 -14 14.1591 18.3691   3
  -5   0 -14 14.7919 23.5027   3
   5   0  16 12.0641 15.6510   1
  -5   0 -16 15.5643 24.7299   1
   5   0  16-14.0834 18.2707   1
  -5   0  16-13.9909 18.1506   1
   5   0 -16 14.2638 13.0848   1
   5   0  16-12.6404 11.5956   6
  -5   0  16-15.9218 20.6557   5
   5   0  16-5.09457 11.4476   5
  -5   0 -16 10.9307 17.3676   4
   5   0 -16 14.8988 23.6726   3
   5   0  18-11.3565 14.7454   6
   5   0 -18 14.6137 18.9684   2
  -5   0  18-15.7362 0.60656   5
  -5   0  18-11.0049 14.2897   4
  -5   0 -18-11.4888 14.9169   4
   5   0 -18 15.6602 28.7380   3
   5   0  20-8.27533 15.2198   2
   5   0 -20-13.2572 17.2316   2
  -5   0  20-14.7244 1.06276   5
  -5   0 -20-24.4752 31.7700   3
   5   0 -20-16.2736 21.1388   3
  -5   0  20-10.8068 9.97034   4
  -5   0 -20-11.9921 11.0521   4
   5   0  22-7.96879 7.37243   6
   5   0 -22-11.5690 15.0391   2
  -5   0  22-13.1184 17.0456   5
  -5   0 -22-12.9095 23.7042   4
  -5   0 -22-21.6375 28.0870   3
   5   0 -22-16.1633 14.8581   3
   5   0  24 6.98249 6.40598   6
  -5   0 -24-12.6004 16.3470   4
  -5   0 -24 18.4819 16.9545   3
   5   0 -24 15.1596 13.9069   3
  -5   0  24-11.2750 10.3434   5
   5   0 -26-13.4705 12.3571   3
  -5   0 -26 11.9722 10.9826   4
   5  -1  25 3447.51 368.471   6
  -5  -1 -25 4017.42 402.469   4
   5   1 -25 4402.44 427.566   3
   5   1 -25 3987.28 389.549   2
  -5   1  25 5016.81 400.724   5
   5  -1  23 410.605 60.6339   6
  -5   1  23 418.229 73.1898   5
   5   1 -23 435.530 78.0303   2
   5  -1  23 421.004 66.3100   2
  -5  -1 -23 219.410 64.9684   4
  -5   1  23 328.914 68.8221   4
   5   1 -23 251.019 78.7151   3
   5  -1  21 349.963 59.3024   6
  -5   1  21 458.417 81.3270   5
   5   1 -21 404.147 77.6702   2
   5  -1  21 301.818 59.0518   2
  -5   1  21 219.407 62.1268   4
  -5  -1 -21 415.418 80.6829   4
   5   1 -21 533.813 105.249   3
   5  -1  19 9646.26 920.389   6
  -5   1  19 9206.87 943.606   5
  -5  -1 -19 11510.4 959.449   4
   5   1 -19 9944.50 945.958   2
   5   1 -19 11414.7 983.494   3
  -5  -1 -19 9737.89 965.955   3
   5  -1  19 10577.3 925.436   2
   5  -1  17 13802.3 1228.21   6
  -5   1  17 13291.7 1254.38   5
   5   1 -17 10587.6 1239.57   2
  -5  -1 -17 13863.3 1246.81   4
  -5   1  17 15629.4 1243.67   4
   5   1 -17 15178.3 1276.41   3
  -5  -1 -17 13011.5 1275.99   3
   5  -1  17 13790.1 1227.54   2
   5   1 -15 24728.1 2434.59   1
   5  -1  15 26276.4 2441.65   1
  -5  -1 -15 31198.8 2467.85   1
   5  -1  15 26899.6 2451.90   6
  -5   1  15 34063.1 2491.96   5
   5   1 -15 21947.4 2460.23   2
  -5   1  15 30961.1 2456.53   4
  -5  -1 -15 31355.4 2467.62   4
   5   1 -15 30203.3 2482.57   3
  -5  -1 -15 21987.6 2482.90   3
   5  -1  15 28646.4 2445.59   2
  -5  -1 -13 1828.98 207.177   1
   5  -1  13 1393.16 201.961   1
  -5  -1 -13 1048.72 210.428   3
   5  -1  13 1954.68 197.283   2
  -5  -1 -13 1626.45 178.647   5
   5   1 -13 1401.42 206.953   2
  -5  -1 -13 1806.10 205.789   4
   5   1 -13 1532.79 204.457   3
  -5   1  13 1555.77 195.472   1
   5   1 -13 1581.12 207.807   1
   5   1 -13 1792.83 191.197   1
  -5  -1 -13 1484.69 207.975   1
  -5  -1 -11 341.136 80.6180   1
   5  -1  11 209.493 58.5311   1
  -5   1  11 342.620 71.1968   1
   5  -1  11 303.592 76.7814   1
  -5   1  11 391.297 81.7577   1
   5   1 -11 269.838 76.7762   1
   5  -1  11 293.208 76.0306   6
  -5  -1 -11 340.180 60.8843   5
   5   1 -11 337.620 81.3855   2
   5  -1  11 500.814 77.4488   2
  -5   1  11 434.676 85.4183   5
  -5   1  11 332.041 65.9077   4
  -5  -1 -11 402.075 75.8599   4
  -5  -1 -11 343.116 81.6942   3
   5   1 -11 221.779 61.0957   3
  -5   1   9 13215.1 1224.50   1
  -5  -1  -9 11333.7 1229.11   1
   5   1  -9 13748.6 1248.56   1
   5   1  -9 14474.9 1223.31   1
   5  -1   9 14111.2 1218.09   1
  -5  -1  -9 15134.6 1229.72   1
   5  -1   9 11729.3 1231.47   1
   5   1  -9 12684.6 1203.79   6
   5  -1   9 13647.0 1254.66   6
  -5   1   9 15373.3 1231.83   5
  -5  -1  -9 12503.5 1198.87   5
   5   1  -9 13769.4 1238.87   2
  -5   1   9 13263.6 1211.76   4
   5   1  -9 12305.4 1215.53   3
  -5  -1  -9 14884.2 1207.40   3
   5  -1   9 13248.6 1208.56   2
   5   1  -7 6779.26 694.458   1
   5   1  -7 7745.05 674.731   1
   5  -1   7 7243.52 666.745   1
   5  -1   7 6725.05 683.056   1
  -5   1   7 7432.91 690.202   1
  -5  -1  -7 7573.53 674.369   1
   5  -1   7 5281.34 683.041   6
   5   1  -7 7463.23 658.028   6
  -5   1   7 7168.58 667.071   5
  -5  -1  -7 7041.32 653.198   5
  -5   1   7 7762.41 660.270   4
  -5  -1  -7 6398.58 650.948   4
   5   1  -7 6961.06 664.352   3
   5   1  -7 7062.86 677.733   2
   5  -1   7 6175.66 651.299   2
  -5  -1  -5 82527.2 7292.19   1
   5   1  -5 89613.2 7280.06   1
  -5   1   5 90051.7 7284.24   1
   5  -1   5 88969.0 7273.98   1
  -5   1   5 94627.2 7297.97   1
  -5  -1  -5 89339.4 7279.72   1
   5   1  -5 92614.2 7261.60   6
   5  -1   5 66653.2 7295.03   6
  -5   1   5 71672.6 7259.60   5
  -5  -1  -5 69493.2 7252.01   4
   5   1  -5 84437.2 7269.10   3
   5  -1   5 83238.7 7258.93   2
  -5  -1  -5 85862.4 7229.84   3
   5   1  -5 86539.5 7282.46   2
   5   1  -3 2613.54 344.257   1
  -5  -1  -3 2444.29 339.748   1
   5   1  -3 3403.41 346.791   1
  -5   1   3 3271.33 346.584   1
   5  -1   3 3147.89 337.745   1
  -5  -1  -3 3212.73 345.481   1
  -5   1   3 3216.71 350.128   1
   5   1  -3 3112.21 324.588   6
   5  -1   3 4476.23 397.475   6
  -5   1   3 2672.96 329.465   5
  -5  -1  -3 3503.45 339.247   5
  -5  -1  -3 3670.09 330.371   4
  -5   1   3 3897.86 339.512   4
   5   1  -3 3334.55 327.835   3
   5  -1   3 3094.79 329.215   2
  -5  -1  -3 3015.83 304.830   3
   5   1  -3 3679.51 353.188   2
  -5  -1  -1 2628.41 334.612   1
  -5   1   1 3266.09 336.902   1
   5  -1   1 3122.43 328.793   1
   5   1  -1 3445.76 350.159   1
   5  -1   1 2975.24 334.142   1
   5   1  -1 3009.08 327.912   1
  -5  -1  -1 2718.91 323.128   1
  -5   1   1 2589.26 323.993   1
   5  -1   1 4090.97 359.591   6
  -5   1   1 2950.03 313.216   5
  -5  -1  -1 3478.52 326.279   5
  -5   1   1 3125.85 318.078   4
  -5  -1  -1 3211.65 312.456   4
   5  -1   1 2768.56 319.046   3
   5   1  -1 3256.26 307.086   3
   5  -1   1 3170.28 323.418   2
   5   1  -1 2935.03 327.579   2
  -5   1  -1 3388.26 356.596   1
  -5  -1   1 2369.26 345.896   1
   5   1   1 3338.90 357.035   1
   5   1   1 2819.31 337.582   1
   5  -1  -1 3513.78 362.695   1
  -5   1  -1 2853.69 342.495   1
  -5  -1   1 2970.28 341.634   1
   5   1   1 3298.19 325.457   6
   5  -1  -1 4144.68 358.898   6
  -5   1  -1 3246.02 330.376   5
  -5  -1   1 3414.03 343.481   5
  -5   1  -1 3420.56 337.340   4
  -5  -1   1 3499.89 332.028   4
   5  -1  -1 3403.16 347.829   3
   5   1   1 3727.40 353.957   2
   5  -1  -1 3562.90 344.044   2
   5  -1  -3 3279.58 341.752   1
  -5   1  -3 3261.69 346.317   1
  -5  -1   3 3052.67 353.002   1
   5   1   3 3016.09 340.727   1
   5   1   3 3310.36 338.635   1
  -5   1  -3 3275.94 344.841   1
  -5  -1   3 3522.04 350.184   1
   5   1   3 3194.55 311.545   6
   5  -1  -3 2933.56 289.665   6
   5  -1  -3 3399.22 317.689   6
  -5   1  -3 2702.36 309.677   5
  -5  -1   3 3500.12 339.365   5
  -5  -1   3 3498.18 323.068   4
  -5   1  -3 2874.35 323.780   4
   5  -1  -3 3558.65 346.149   3
   5  -1  -3 3335.62 335.055   2
   5   1   3 3086.46 329.156   2
   5  -1  -5 93922.3 7466.55   1
   5  -1  -5 94375.6 7474.88   1
  -5  -1   5 92335.0 7484.70   1
  -5  -1   5 79219.8 7457.52   1
   5   1   5 86902.7 7456.55   1
   5   1   5 83805.9 7423.72   6
   5  -1  -5 77995.3 7394.92   6
   5  -1  -5 104373. 7415.60   6
  -5   1  -5 76487.7 7427.99   5
  -5  -1   5 84176.1 7432.68   4
   5  -1  -5 92169.4 7466.77   3
   5  -1  -5 84935.4 7451.65   2
   5   1   5 87962.1 7441.63   2
  -5   1  -5 95723.2 7439.35   3
  -5   1  -7 6640.19 676.762   1
   5  -1  -7 7960.32 687.703   1
   5  -1  -7 7067.14 684.115   1
   5   1   7 6008.65 678.526   1
  -5  -1   7 6480.17 689.129   1
   5   1   7 7420.95 679.642   1
  -5  -1   7 7021.46 682.047   1
  -5   1  -7 7176.40 682.028   1
   5   1   7 7162.13 646.150   6
  -5  -1   7 7472.11 671.030   5
  -5   1  -7 6795.27 636.754   5
  -5   1  -7 7507.44 657.818   4
  -5  -1   7 7177.97 652.895   4
   5  -1  -7 7697.85 686.534   3
   5   1   7 6218.98 652.075   2
  -5  -1   9 13084.6 1223.11   1
  -5   1  -9 11360.0 1189.15   1
   5  -1  -9 14987.8 1208.98   1
   5  -1  -9 12765.5 1199.51   1
   5   1   9 12430.6 1202.20   1
   5   1   9 13440.5 1200.31   1
  -5  -1   9 11489.9 1199.37   1
  -5   1  -9 14394.4 1211.35   1
   5   1   9 13238.1 1168.82   6
  -5   1  -9 11691.4 1150.77   5
  -5  -1   9 16136.3 1186.02   4
   5  -1  -9 13825.3 1203.84   3
   5  -1  -9 13992.9 1205.07   2
   5   1   9 13415.5 1179.02   2
  -5   1 -11 261.854 53.0196   3
   5  -1 -11 470.525 83.8458   3
  -5   1 -11 324.584 46.8738   5
  -5  -1  11 338.319 71.8450   5
  -5  -1  11 326.690 81.9485   1
  -5   1 -11 253.702 70.5424   1
   5   1  11 257.506 64.3836   1
   5  -1 -11 445.404 80.1047   1
  -5  -1  11 266.634 69.9125   1
   5   1  11 228.614 54.7403   2
   5  -1 -11 438.280 79.4512   2
  -5  -1  11 312.408 60.9285   4
  -5   1 -11 362.694 62.6679   4
   5  -1 -11 256.123 67.5838   1
   5   1  11 261.820 73.3060   1
  -5   1 -11 332.317 70.0574   1
  -5  -1  13 1739.72 217.697   1
   5  -1 -13 1692.93 198.987   1
   5   1  13 1634.41 203.245   1
  -5   1 -13 1507.21 196.817   1
  -5  -1  13 1703.69 207.250   1
  -5  -1  13 1609.20 180.726   6
   5   1  13 2017.06 192.467   6
  -5  -1  13 1855.04 212.661   5
  -5   1 -13 1665.69 186.953   4
   5  -1 -13 1529.56 200.988   3
  -5   1 -13 1633.20 185.026   3
   5   1  13 1342.43 178.106   2
   5  -1 -13 1891.84 217.699   2
  -5  -1  15 23511.6 2328.04   1
  -5   1 -15 25950.1 2318.18   1
  -5  -1  15 23138.3 2318.32   1
   5   1  15 25976.7 2313.17   1
  -5  -1  15 26721.6 2295.71   6
  -5  -1  15 27075.4 2332.30   5
  -5  -1  15 27959.1 2305.34   4
  -5   1 -15 26216.1 2297.98   4
   5  -1 -15 24770.0 2315.70   3
  -5   1 -15 30374.8 2315.16   3
   5   1  15 25153.6 2292.82   2
  -5  -1  17 12777.4 1125.32   6
   5   1  17 12832.1 1136.26   6
   5   1  17 11392.8 1108.79   5
  -5  -1  17 14196.2 1136.44   4
  -5   1 -17 13328.6 1131.67   4
   5  -1 -17 11497.9 1145.53   3
  -5   1 -17 14494.4 1165.87   3
   5  -1 -17 10975.2 1141.02   2
   5   1  17 12800.3 1122.99   2
  -5  -1  19 12521.5 929.675   5
   5   1  19 10340.1 869.890   5
  -5   1 -19 10289.0 888.840   4
  -5   1 -19 11947.9 949.995   3
   5  -1 -19 10023.3 907.743   3
   5  -1 -19 10658.5 901.986   2
   5   1  19 9403.40 873.562   2
   5   1  21 160.888 49.1737   6
   5  -1 -21 405.450 68.3051   2
  -5  -1  21 260.387 64.6522   5
  -5   1 -21 275.883 57.3874   4
  -5   1 -21 310.992 84.4141   3
   5  -1 -21 254.637 63.3906   3
   5   1  23 423.235 73.1254   6
  -5   1 -23 518.465 81.7325   4
   5  -1 -23 360.766 82.4887   3
  -5  -1  23 454.395 84.4468   5
  -5   1 -25 3838.92 376.521   4
   5  -1 -25 2871.02 370.051   3
  -5   1 -25 3768.86 414.275   3
   5   1  25 3667.48 358.800   6
  -5  -1  25 4594.63 384.466   5
  -5   1 -27 7928.92 615.888   3
  -5   1 -27 5120.99 554.308   4
   5   2 -26 15.3096 19.8616   3
   5   2 -26-8.61663 11.1788   2
   5  -2  24 25.1686 15.3217   6
  -5   2  24 9.04728 8.39156   5
  -5  -2 -24 11.6646 10.7721   4
   5  -2  24 8.82388 16.2365   2
  -5   2  24-11.2769 17.9606   4
   5   2 -24 18.1960 33.4070   3
   5  -2  22 71.1293 24.8779   6
  -5   2  22 94.5250 32.3101   5
  -5  -2 -22 13.3179 27.7332   4
   5   2 -22 11.1659 15.2541   2
   5  -2  22 45.3511 24.0145   2
  -5   2  22 37.1720 23.2301   4
   5   2 -22 82.3529 50.1970   3
   5  -2  20 8.23233 13.0829   6
  -5   2  20-11.9462 18.9830   5
   5   2 -20-13.0013 16.8689   2
   5  -2  20-9.51351 15.1182   2
  -5  -2 -20 14.9163 13.6860   4
  -5   2  20-12.9545 16.8082   4
   5   2 -20-21.8453 28.3416   3
   5  -2  18-9.30352 14.7829   6
  -5   2  18 13.4834 24.7383   5
  -5  -2 -18 15.1940 19.7119   4
  -5   2  18 12.8277 20.3823   4
   5   2 -18-21.2184 27.5275   3
   5   2 -18 14.5225 23.0750   2
   5  -2  18-10.2312 18.7715   2
   5  -2  16 32.3123 24.3043   6
  -5   2  16 14.6874 19.1839   5
   5   2 -16 16.2261 21.1678   2
   5  -2  16 42.7088 27.7928   2
  -5  -2 -16 15.3801 20.0767   4
   5   2 -16 19.0836 35.0831   3
  -5  -2 -14 8.45978 13.5097   5
   5  -2  14 21.6988 22.2960   2
  -5   2  14 15.1923 27.9061   5
  -5   2  14 11.9170 18.9832   4
  -5  -2 -14 29.8717 23.7700   4
   5   2 -14 16.4480 26.1691   3
   5   2 -12 53.8282 25.2664   1
   5  -2  12 54.0981 33.2610   6
  -5  -2 -12 61.7851 24.8769   5
   5   2 -12 35.0782 36.3753   2
   5  -2  12 97.3037 34.7735   2
  -5   2  12 75.1987 39.3903   5
  -5   2  12 44.5613 25.6018   4
  -5  -2 -12 56.9287 34.9571   4
   5   2 -12 83.0141 36.2979   3
   5   2 -10 9.88936 15.9106   1
  -5  -2 -10 44.3044 26.9983   1
   5  -2  10 52.7873 36.1796   1
  -5  -2 -10 18.3590 23.9483   1
   5   2 -10 55.8927 38.2981   1
   5  -2  10 28.5767 26.3335   6
  -5  -2 -10 18.5079 19.1459   5
   5   2 -10 17.4910 27.9033   2
  -5   2  10 42.6167 24.0703   4
  -5  -2 -10 53.9894 30.4316   4
   5   2 -10-11.7483 21.6989   3
  -5  -2  -8 79.5177 33.0296   1
  -5  -2  -8 18.6547 24.3050   1
   5   2  -8 19.6402 18.1562   1
   5  -2   8 17.5536 22.8830   1
  -5   2   8 16.4717 21.4867   1
  -5   2   8 33.4654 20.5890   1
   5  -2   8 14.0951 28.9995   6
  -5  -2  -8 19.7349 18.2424   5
   5  -2   8 10.6272 17.0341   2
   5   2  -8 32.9360 30.2969   2
  -5   2   8 38.9414 26.7206   5
  -5  -2  -8 12.7969 20.4564   4
   5   2  -8 21.5550 17.2709   1
   5  -2   6 41.8745 23.9156   1
   5   2  -6 45.4647 23.7106   1
  -5  -2  -6 82.3688 32.6691   1
   5   2  -6 19.6949 18.5749   1
  -5  -2  -6 36.4995 29.3159   1
  -5   2   6 31.8845 32.9847   1
  -5   2   6 56.7934 27.9037   1
   5  -2   6 50.9599 38.4124   1
   5  -2   6 25.0774 23.4056   6
  -5  -2  -6 62.5162 27.3766   5
  -5   2   6 52.4940 27.5801   4
   5   2  -6 46.4822 27.3109   3
   5  -2   4-10.8809 0.86861   1
   5   2  -4-11.8553 15.4046   1
   5  -2   4 28.8474 19.7435   6
  -5   2   4 21.8125 20.0284   5
   5   2  -4 24.8618 25.5136   6
  -5  -2  -4 11.2822 14.6624   5
  -5   2   4 30.4493 24.2058   1
   5  -2   4 15.8586 25.2124   1
  -5  -2  -4 17.7318 23.0201   1
  -5  -2  -4 11.6684 10.7391   1
  -5   2   4 11.6492 21.3903   1
   5   2  -4 14.7930 13.5981   2
   5  -2   4 10.4621 21.4779   2
  -5   2   4-10.7662 19.7717   4
  -5  -2  -4 11.3970 20.9280   4
   5   2  -4 15.5406 15.9624   3
   5  -2   2 6.43414 10.2233   6
  -5   2   2-10.1690 9.32864   5
  -5  -2  -2-11.9062 18.9177   5
   5   2  -2 25.0159 28.1057   6
   5  -2   2-15.2901 28.0526   1
  -5   2   2-14.5825 0.05854   1
  -5  -2  -2-17.2714 22.4067   1
  -5   2   2 12.1489 15.7611   1
  -5  -2  -2 11.5351 10.5818   1
   5   2  -2 13.8808 33.6896   2
   5  -2   2-10.7673 17.1082   2
  -5   2   2-11.0238 14.3016   4
  -5  -2  -2 10.7328 13.9240   4
   5  -2   2-13.0683 20.7640   3
   5   2  -2 5.59337 5.13137   3
   5  -2   2-10.9672 14.2281   1
   5   2  -2 17.5638 16.1121   1
   5  -2   0 202.980 46.9233   1
   5   2   0 147.480 55.7331   1
   5  -2   0 132.318 26.4161   6
  -5   2   0 132.617 37.6615   5
  -5  -2   0 163.610 49.3411   5
   5   2   0 238.770 52.9839   6
   5  -2   0 92.8540 46.7335   1
  -5   2   0 152.629 47.0177   1
  -5  -2   0 35.3157 34.9021   1
  -5   2   0 57.0779 34.5934   1
  -5  -2   0 164.809 45.1056   1
   5  -2   0 175.480 46.8302   2
   5   2   0 79.0382 40.3595   2
   5  -2   0 281.713 65.2493   3
  -5   2   0 131.645 42.2971   4
  -5  -2   0 173.258 47.6069   4
  -5  -2   0 166.449 99.4135   3
  -5   2  -2 7.39376 11.7484   5
   5   2   2-10.7035 13.8864   6
  -5  -2   2 12.1466 15.7585   1
  -5   2  -2 13.0975 16.9920   1
  -5   2  -2-14.3018 13.1202   1
  -5  -2   2 17.9089 23.2338   1
   5  -2  -2 11.3792 18.0805   2
   5   2   2-12.7448 20.2503   2
  -5   2  -2-10.7248 17.0409   4
   5  -2  -2-14.5234 18.8419   3
  -5  -2   2 9.98189 12.9502   4
   5  -2  -2-15.0928 0.11527   1
   5  -2  -2-11.8039 18.7554   1
   5   2   2-15.4720 20.0724   1
   5   2   4 9.74004 17.9183   6
  -5   2  -4 23.8397 15.5198   5
  -5  -2   4-13.0068 20.7082   5
  -5  -2   4 25.3596 23.3007   1
  -5   2  -4 14.8504 19.3107   1
  -5   2  -4 39.8719 27.2941   1
  -5  -2   4-18.5789 24.1386   1
   5  -2  -4 11.8984 15.4921   2
   5   2   4-12.3368 19.6459   2
  -5   2  -4 20.8349 23.4453   4
   5  -2  -4 15.0954 24.0209   3
  -5  -2   4 9.69065 15.4535   4
   5  -2  -4 12.0924 11.1707   1
   5   2   4 76.9619 37.3814   1
   5  -2  -4 31.0648 31.8879   1
  -5   2  -6 10.7682 22.4246   3
   5   2   6 69.1137 24.0882   6
  -5  -2   6 51.6730 29.2843   5
  -5   2  -6 59.6184 19.6632   5
   5   2   6 36.5004 25.2552   1
  -5   2  -6 29.8733 19.7601   1
   5  -2  -6 61.4204 32.1068   1
  -5   2  -6 38.9683 29.4429   1
  -5  -2   6 13.0624 21.1122   1
  -5  -2   6 19.0258 24.9840   1
   5  -2  -6 37.0026 25.5946   2
   5   2   6 33.6909 27.5299   2
   5  -2  -6 75.2154 36.7149   3
  -5  -2   6 46.9334 23.1083   4
   5   2   6 15.2807 28.3010   1
   5  -2  -6 60.1157 31.0698   1
   5  -2  -8 28.7820 26.4585   1
   5   2   8 16.4533 13.1830   6
  -5  -2   8 25.3137 23.2845   5
  -5  -2   8 25.7042 23.6418   1
  -5   2  -8 30.5952 24.3665   1
  -5   2  -8 12.0353 15.7073   1
   5  -2  -8 24.6771 19.6792   1
   5   2   8 48.8141 27.4750   1
  -5  -2   8-19.1709 24.9298   1
   5  -2  -8 25.9042 23.8247   2
  -5  -2   8 36.2894 20.4577   4
  -5   2  -8 8.89321 16.4059   4
   5  -2  -8 14.4865 18.8716   3
  -5   2  -8 9.76120 15.6038   3
  -5   2 -10 25.7853 17.9151   3
   5  -2 -10 28.3270 26.1794   3
  -5  -2  10 12.5174 16.5475   5
  -5  -2  10 37.9022 34.9144   1
  -5  -2  10 49.0316 27.7267   1
   5   2  10 11.6969 18.8552   1
   5   2  10 27.2578 25.2062   2
   5  -2 -10 26.3011 27.1617   2
  -5  -2  10 53.1108 25.8743   4
  -5   2 -10 66.8346 24.4428   4
   5  -2 -10 26.4555 27.3190   1
  -5  -2  12 12.4552 20.5137   5
   5   2  12 88.6695 27.6463   6
  -5  -2  12 58.3680 25.8121   6
   5   2  12 59.0952 27.3656   2
   5  -2 -12 78.4948 38.3333   2
  -5   2 -12 88.8007 30.1105   4
  -5  -2  12 50.7173 23.8814   4
  -5   2 -12 48.5724 22.9242   3
   5  -2 -12 26.7946 21.9614   3
   5   2  14 15.1634 17.0514   6
  -5  -2  14 9.49699 12.3415   6
   5   2  14-7.67816 14.1053   2
   5  -2 -14 12.6129 20.0532   2
  -5   2 -14 15.7574 20.4550   4
  -5   2 -14 8.30445 18.6741   3
   5  -2 -14-12.7874 11.7524   3
  -5  -2  16 18.9876 17.5191   6
   5   2  16 32.0259 18.0885   6
   5   2  16 21.6962 17.6529   2
  -5  -2  16-13.3873 21.3537   5
  -5   2 -16 30.5105 18.6078   4
   5  -2 -16 12.4417 16.2498   3
   5   2  18 8.45684 15.5214   6
  -5  -2  18 19.4112 17.8117   6
  -5  -2  18 13.8519 25.4173   5
   5  -2 -18 31.6683 21.6572   2
   5   2  18-5.91851 10.8668   5
  -5   2 -18-7.91450 7.27249   4
  -5   2 -18 22.4233 20.5742   3
   5   2  20 9.28746 12.0520   6
  -5  -2  20 10.0556 15.9797   6
  -5  -2  20-14.0623 12.9030   5
   5  -2 -20 9.35056 14.8596   2
   5   2  20-5.93094 10.8850   5
  -5   2 -20 8.42590 13.3907   4
  -5   2 -20 14.1737 18.3899   3
   5   2  22 88.6233 31.2132   6
  -5   2 -22 63.2800 28.8646   4
   5  -2 -22 111.596 38.7285   3
  -5   2 -22 33.2776 35.2359   3
  -5  -2  22 40.6088 29.1145   5
   5   2  24-9.54599 8.76739   6
  -5   2 -24-18.7286 24.3008   3
   5  -2 -24-11.9613 10.9809   3
  -5  -2  24 12.2274 19.4326   5
  -5   2 -26 10.2044 9.36450   4
  -5   2 -26-18.4178 23.8952   3
   5   3 -25 4649.17 419.716   3
  -5   3  25 4421.64 377.129   4
  -5   3  23 442.132 67.2557   5
  -5  -3 -23 326.212 65.2401   4
   5   3 -23 389.061 71.6996   2
  -5   3  23 242.385 61.6242   4
   5   3 -23 452.689 98.9781   3
  -5  -3 -21 451.646 78.9303   4
  -5   3  21 451.655 71.1041   5
   5  -3  21 350.568 67.1615   2
  -5   3  21 172.304 57.3924   4
   5   3 -21 333.141 102.696   3
   5  -3  19 7487.33 743.827   6
  -5   3  19 8615.66 756.686   5
   5   3 -19 7908.55 769.088   2
   5   3 -19 8422.91 819.780   3
  -5   3  19 8556.36 761.916   4
   5  -3  19 7979.32 749.580   2
   5  -3  17 8880.21 947.231   6
  -5   3  17 11305.2 966.945   5
  -5  -3 -17 8750.01 963.396   4
   5   3 -17 10891.1 987.665   2
   5   3 -17 11806.6 1032.91   3
  -5   3  17 11585.5 967.272   4
   5  -3  17 11317.2 956.678   2
   5  -3  15 17334.6 1826.87   6
  -5   3  15 18395.7 1836.98   5
  -5  -3 -15 21950.2 1820.16   5
   5   3 -15 21099.4 1873.19   2
  -5  -3 -15 14624.4 1834.19   4
  -5   3  15 27251.5 1850.24   4
   5  -3  15 24946.4 1839.92   2
   5  -3  13 986.749 158.802   6
  -5   3  13 1512.29 183.063   5
  -5  -3 -13 1441.08 161.234   5
  -5  -3 -13 1321.46 188.123   4
   5   3 -13 1180.33 192.232   2
   5   3 -13 1419.43 193.374   3
  -5   3  13 1469.47 168.566   4
   5  -3  13 1597.51 172.470   2
   5  -3  11 193.229 52.9164   6
  -5  -3 -11 304.282 58.1281   5
   5   3 -11 352.058 90.7915   2
   5  -3  11 256.483 56.6395   2
  -5   3  11 250.329 65.2721   5
  -5   3  11 274.289 56.8598   4
  -5  -3 -11 259.267 71.6566   4
   5   3 -11 219.592 59.3534   3
   5  -3   9 9161.28 814.137   6
  -5  -3  -9 8314.90 806.295   5
  -5   3   9 10006.6 818.268   4
   5   3  -9 8074.98 809.221   3
   5  -3   9 8817.96 815.565   2
   5  -3   7 4804.50 478.131   6
  -5   3   7 5941.73 499.536   5
  -5  -3  -7 5182.94 485.733   5
   5   3  -7 5164.57 520.438   2
  -5   3   7 4813.59 481.810   4
  -5  -3  -7 6829.56 552.172   4
   5   3  -7 3963.82 466.688   3
   5  -3   7 5348.02 487.967   2
   5   3  -5 62809.0 4762.76   6
   5  -3   5 59654.3 4727.33   6
  -5   3   5 58615.6 4748.08   5
  -5  -3  -5 63312.3 4749.38   5
   5   3  -5 68087.2 4786.31   2
  -5  -3  -5 81470.8 4828.34   4
  -5   3   5 70318.3 4752.36   4
   5   3  -5 58660.8 4722.04   3
  -5  -3  -5 62831.2 4795.89   1
   5  -3   3 2027.23 253.520   1
   5  -3   3 1973.99 218.474   6
   5   3  -3 1980.83 244.416   6
  -5   3   3 2162.58 235.282   5
  -5  -3  -3 2632.03 253.180   5
   5   3  -3 2347.35 260.205   2
  -5   3   3 2340.06 241.281   4
   5  -3   3 1965.39 237.724   2
  -5  -3  -3 1779.30 255.961   1
   5   3  -3 2513.62 242.911   1
   5  -3   1 2829.05 301.454   1
  -5   3   1 2464.76 292.359   1
  -5  -3  -1 2355.15 272.840   1
   5  -3   1 2684.40 254.559   6
   5   3  -1 3275.40 305.385   6
  -5  -3  -1 3150.18 298.384   5
  -5   3   1 2494.34 284.693   4
   5  -3   1 3371.16 298.134   2
  -5  -3  -1 2248.02 302.227   1
   5   3  -1 2637.80 279.841   1
   5   3  -1 2711.95 307.702   1
   5   3   1 2955.21 290.928   1
  -5   3  -1 2519.17 298.887   1
  -5  -3   1 2572.98 280.954   1
   5   3   1 2832.25 300.590   6
  -5   3  -1 2464.59 272.020   5
  -5  -3   1 2865.99 302.695   5
   5   3   1 3187.30 309.455   2
  -5   3  -1 2670.56 287.018   4
   5  -3  -1 3139.31 297.474   2
   5  -3  -1 2822.73 301.416   1
  -5  -3   1 2245.70 310.687   1
   5   3   1 2580.29 303.881   1
   5  -3  -3 2589.92 257.982   1
  -5  -3   3 1933.74 268.755   1
  -5  -3   3 1994.46 229.434   1
   5   3   3 2767.46 253.016   6
  -5   3  -3 1669.09 211.005   5
  -5  -3   3 2516.28 253.741   5
  -5   3  -3 2469.10 241.026   4
  -5  -3   3 2884.89 294.126   4
   5  -3  -3 2047.12 248.471   3
   5   3   3 2128.75 245.865   2
  -5  -3   5 68199.1 5785.81   5
  -5   3  -5 63791.4 5768.50   4
  -5  -3   5 73847.4 5829.52   4
   5  -3  -5 73062.4 5790.75   2
   5   3   5 67073.0 5782.35   2
   5  -3  -5 57601.5 5780.01   1
  -5  -3   5 66646.0 5823.24   1
   5   3   7 5572.97 545.514   6
  -5  -3   7 5401.42 558.915   5
  -5  -3   7 6664.13 591.652   4
   5  -3  -7 6162.82 573.832   3
   5  -3  -7 6623.51 573.765   2
   5   3   7 5337.19 553.587   2
  -5   3  -7 5984.72 555.287   3
   5   3   9 9650.94 885.716   6
  -5  -3   9 8639.43 898.079   5
  -5   3  -9 10307.5 888.713   4
   5  -3  -9 10023.6 914.101   3
  -5   3  -9 9352.83 889.950   3
   5   3   9 9386.01 893.126   2
   5   3  11 238.322 49.6100   6
   5  -3 -11 345.199 72.7049   2
   5   3  11 289.457 55.2023   2
  -5  -3  11 267.595 59.4579   5
  -5   3 -11 410.511 59.1631   4
  -5   3 -11 253.251 52.2149   3
   5  -3 -11 371.110 73.3003   3
  -5  -3  13 1387.71 164.096   6
   5   3  13 1544.78 155.863   6
  -5  -3  13 1444.96 171.473   5
  -5   3 -13 1449.46 155.258   4
   5  -3 -13 1154.28 166.536   3
   5  -3 -13 1055.87 165.756   2
  -5   3 -13 1405.76 157.226   3
   5   3  13 1422.98 156.853   2
  -5  -3  15 20513.0 1924.95   6
   5   3  15 25310.3 1918.51   6
   5  -3 -15 20489.4 1936.97   3
  -5   3 -15 21130.3 1917.88   3
   5   3  15 20601.7 1912.41   2
  -5  -3  15 22606.8 1942.43   5
  -5   3 -17 10015.1 888.875   4
   5  -3 -17 8430.52 904.265   3
  -5   3 -17 9851.56 895.792   3
  -5  -3  17 9454.43 899.941   6
   5   3  17 11362.2 893.289   6
  -5  -3  17 9759.98 916.016   5
  -5   3 -19 7646.30 682.133   4
   5  -3 -19 7029.81 699.487   3
  -5   3 -19 7622.46 695.292   3
  -5  -3  19 7166.75 692.343   6
   5   3  19 8480.16 686.085   6
  -5  -3  19 8689.85 718.982   5
   5   3  19 6628.29 672.596   5
   5   3  21 306.385 51.4396   5
  -5  -3  21 465.162 83.7403   5
   5   3  21 457.744 65.0987   6
  -5  -3  21 387.038 68.5089   6
   5  -3 -21 309.422 68.3674   3
  -5   3 -21 355.870 70.2469   3
   5   3  23 349.770 63.3351   6
  -5  -3  23 378.252 67.9475   6
  -5  -3  23 357.298 74.2132   5
   5   3  23 415.538 58.5798   5
   5  -3 -23 362.674 72.8164   3
  -5   3 -23 439.553 85.3165   3
  -5   3 -23 372.862 63.5067   4
   5   4 -22 56.7037 27.7369   2
   5  -4  22 10.0491 20.8956   2
  -5   4  22 56.3669 27.5747   4
   5  -4  22 38.8294 22.0799   6
   5   4 -20-13.7225 25.1806   2
  -5   4  20-11.6496 10.6964   4
   5  -4  20-10.9225 17.3606   6
  -5  -4 -20-10.8206 14.0452   4
  -5   4  20 9.09879 8.35919   5
   5   4 -18 49.3799 33.8186   2
   5  -4  18 10.3270 16.5218   2
  -5   4  18 45.8001 25.8009   4
   5  -4  18 11.7275 18.7336   6
  -5   4  18 20.4025 18.8155   5
  -5  -4 -18 12.1127 19.3424   4
   5   4 -16 134.162 59.5390   2
   5  -4  16 143.544 41.6771   2
  -5  -4 -16 169.497 49.9503   4
  -5   4  16 137.132 43.6224   5
  -5   4  16 131.256 40.6788   4
   5  -4  16 118.957 42.5643   6
  -5  -4 -14 115.985 33.8533   5
   5   4 -14 42.1213 39.9928   2
  -5   4  14 98.7327 37.2580   5
  -5  -4 -14 161.410 54.3743   4
  -5   4  14 174.493 42.3192   4
   5  -4  14 45.6043 25.5602   6
  -5  -4 -12 18.8130 24.4633   4
  -5   4  12 12.6598 20.1839   5
   5   4 -12-21.4600 44.0511   2
   5  -4  12 10.2244 16.3306   2
  -5   4  12 29.5121 20.2475   4
  -5  -4 -12 25.7173 20.8724   5
  -5  -4 -10 124.133 33.5225   5
   5   4 -10 122.105 56.5853   2
   5  -4  10 71.5596 29.2700   2
  -5   4  10 122.121 38.0229   5
  -5  -4 -10 111.992 50.9737   4
  -5   4  10 47.6853 26.0301   4
   5  -4  10 122.236 34.3693   6
  -5  -4  -8 8.99027 11.9265   5
   5   4  -8 55.0470 37.7207   2
   5  -4   8 61.6176 29.8951   2
  -5   4   8 45.4085 27.6648   5
  -5   4   8 18.4910 19.1278   4
  -5  -4  -8 26.7963 24.7074   4
   5  -4   8 25.5488 15.8222   6
  -5  -4  -6 217.218 46.8370   5
   5   4  -6 162.814 47.4559   6
   5   4  -6 260.221 69.0585   2
   5  -4   6 239.906 52.8136   2
  -5   4   6 189.436 46.4502   5
  -5  -4  -6 195.013 80.8706   4
   5  -4   6 193.448 41.4100   6
  -5  -4  -4 19.7613 18.1801   5
   5   4  -4-12.4451 16.2039   6
   5   4  -4 14.6043 18.9963   2
   5  -4   4 21.5621 22.1574   2
  -5   4   4 17.5007 19.7104   5
  -5   4   4 18.5743 14.8202   4
   5  -4   4 19.1078 11.7664   6
  -5   4   2 47.0095 23.0628   5
   5   4  -2 40.5312 27.9881   2
   5  -4   2 56.5803 29.6208   2
  -5   4   2 56.8699 24.9023   4
  -5  -4  -2 46.2782 60.1651   4
   5   4  -2 37.1373 25.6924   6
  -5  -4  -2 31.5451 19.6848   5
  -5   4   0 170.947 41.8587   5
  -5   4   0 250.168 52.2559   4
  -5  -4   0 152.395 95.6941   4
   5  -4   0 380.872 68.3820   3
   5   4   0 245.113 61.9080   2
  -5  -4   0 249.466 55.3916   5
   5  -4  -2 102.402 35.5020   3
  -5   4  -2 9.52138 15.7589   4
  -5  -4   2 94.1013 86.4359   4
   5   4   2 37.6294 30.7612   2
   5  -4  -2 38.5467 29.2071   2
  -5  -4   2 91.6066 36.6547   5
   5   4   2 60.8762 29.8778   6
   5  -4  -4 39.3242 26.9301   3
  -5  -4   4-34.5056 44.7901   4
   5  -4  -4 13.7454 12.6991   2
   5   4   4 23.8789 24.5371   2
  -5  -4   4 11.6336 18.5459   5
   5   4   4 10.9881 17.5238   6
   5  -4  -6 118.983 54.3428   2
   5   4   6 244.315 55.1853   2
   5   4   6 156.547 43.3328   6
  -5   4  -6 214.236 47.5638   3
  -5   4  -6 303.108 51.7078   4
  -5  -4   6 125.933 63.6730   4
   5  -4  -6 185.367 54.7960   3
   5  -4  -8 30.8737 28.5759   2
   5   4   8 41.6078 27.2558   2
  -5  -4   8 43.9697 24.9911   5
   5   4   8 34.1193 21.0487   6
  -5   4  -8 71.0280 24.3105   4
   5  -4  -8-12.8962 17.1571   3
  -5   4  -8 54.9655 24.0714   3
   5  -4 -10 92.4596 45.6419   2
   5   4  10 129.506 37.1622   2
   5   4  10 112.360 31.3368   6
  -5  -4  10 150.149 40.4174   5
  -5   4 -10 99.3591 31.2245   4
   5  -4 -10 12.2365 21.5143   3
  -5   4 -10 125.056 32.8514   3
   5   4  12 14.8451 15.2627   2
   5  -4 -12 11.6032 15.0908   3
   5   4  12-6.91140 11.0331   6
   5   4  14 124.840 29.4264   6
  -5  -4  14 84.5130 31.1361   6
   5  -4 -14 65.9361 41.0947   2
  -5  -4  14 139.705 40.4223   5
  -5   4 -14 96.7921 27.2904   4
  -5   4 -14 65.3537 24.7283   3
   5  -4 -14 131.952 38.7750   3
  -5  -4  16 74.5587 31.1053   6
   5   4  16 100.892 28.8343   6
  -5   4 -16 166.966 33.6381   4
  -5   4 -16 95.8846 29.4732   3
   5  -4 -16 85.2195 33.7759   3
  -5  -4  18 18.8774 21.2560   6
   5  -4 -18 10.5789 9.80698   3
  -5   4 -18 15.2365 14.0484   3
  -5  -4  18 23.6289 18.8250   5
   5   4  20 5.88824 12.0792   6
   5   4  20-5.44037 7.05967   5
  -5  -4  20 12.3864 11.3637   5
  -5   4 -20 6.63885 12.1812   4
   5  -4 -20 10.6754 16.9628   3
  -5   4 -20-8.68780 11.2720   3
  -5  -4  22 50.4584 29.2648   5
  -5  -4  22 98.8884 32.2564   6
  -5   4 -22 95.7369 34.5780   3
  -5  -4  24 49.7231 24.9757   6
   5   4  24 82.3093 22.0597   5
   5  -5  21 150.305 42.6207   6
  -5   5  19 5392.14 464.758   5
   5  -5  19 4181.69 465.859   6
  -5   5  17 5438.53 551.114   5
  -5  -5 -17 6039.59 570.714   4
   5   5 -17 6978.38 605.837   2
   5  -5  17 6065.12 562.393   6
   5  -5  17 5771.49 556.341   2
   5  -5  15 12404.4 1164.08   6
  -5   5  15 11468.0 1161.73   5
   5   5 -15 15365.9 1230.66   2
  -5  -5 -15 15423.9 1197.32   4
  -5   5  15 12803.6 1164.87   4
   5  -5  15 12815.3 1163.60   2
  -5  -5 -13 481.425 71.5431   5
   5  -5  13 442.668 74.1567   2
  -5  -5 -13 692.130 114.210   4
  -5   5  13 277.832 68.0550   5
  -5   5  13 435.964 74.6618   4
   5  -5  13 596.355 81.0919   6
  -5  -5 -11 143.407 36.4619   5
   5   5 -11 139.236 59.0234   2
   5  -5  11 207.816 44.2321   2
  -5  -5 -11 229.828 69.1705   4
  -5   5  11 56.1314 34.8556   5
  -5   5  11 148.794 37.1378   4
   5  -5  11 117.775 34.1582   6
  -5   5   9 4529.24 435.563   5
  -5  -5  -9 4511.93 425.110   5
   5   5  -9 5880.77 492.919   2
   5  -5   9 4039.45 418.897   6
   5  -5   9 4300.83 429.151   2
  -5   5   7 2719.40 255.822   4
   5   5  -7 2695.84 291.382   2
  -5   5   7 2158.06 255.137   5
  -5  -5  -7 2172.41 247.520   5
   5  -5   7 2533.40 261.010   2
  -5   5   5 32197.2 2727.90   5
  -5  -5  -5 27791.1 2724.57   5
   5   5  -5 34837.0 2764.49   2
  -5   5   5 29788.2 2725.60   4
   5   5  -5 32176.1 2743.27   6
   5  -5   5 29808.2 2735.71   2
  -5   5   3 814.353 112.963   4
   5   5  -3 761.311 124.871   2
  -5   5   3 901.561 112.255   5
  -5  -5  -3 1103.99 125.548   5
   5  -5   3 1043.17 132.645   2
  -5  -5  -1 742.145 103.416   5
   5   5  -1 586.252 104.770   2
  -5   5   1 796.092 104.032   4
  -5  -5  -1 1086.38 168.979   4
   5   5  -1 725.916 106.839   6
   5  -5   1 996.055 127.216   2
  -5  -5   1 775.318 104.396   5
   5  -5  -1 679.196 115.544   2
  -5   5  -1 713.776 99.3572   4
  -5  -5   1 959.098 147.686   4
   5  -5  -1 720.686 111.018   3
   5   5   1 839.135 115.376   6
   5   5   3 1190.08 136.719   6
   5   5   3 855.201 128.863   2
  -5  -5   3 1214.92 151.584   4
  -5   5  -3 1024.92 124.424   4
   5  -5  -3 824.026 127.577   3
   5  -5  -3 1162.72 158.523   2
   5   5   5 35598.1 2932.83   6
  -5  -5   5 32470.0 2931.50   5
   5   5   5 33367.2 2937.29   2
  -5   5  -5 31957.3 2922.06   4
   5  -5  -5 30544.7 2936.37   3
   5  -5  -5 38116.7 2981.89   2
  -5   5  -5 34571.3 2925.24   3
   5   5   7 2661.66 269.308   6
  -5  -5   7 2670.47 276.835   5
  -5   5  -7 2612.65 265.896   4
   5  -5  -7 2476.88 280.684   3
   5   5   7 2562.33 277.123   2
  -5   5  -7 2784.77 271.069   3
   5  -5  -7 3336.69 326.943   2
   5   5   9 4656.41 410.481   6
  -5  -5   9 4374.81 418.400   5
  -5   5  -9 3891.83 401.532   4
   5  -5  -9 5066.45 433.843   3
   5   5   9 4603.28 421.473   2
  -5   5  -9 3898.19 404.499   3
   5  -5  -9 4336.72 453.853   2
  -5  -5  11 195.159 44.7310   5
   5   5  11 156.826 34.6404   6
   5  -5 -11 139.854 40.2347   3
  -5   5 -11 120.834 30.1119   4
  -5   5 -11 134.052 32.2120   3
   5  -5 -11 179.652 61.2317   2
  -5   5 -13 405.116 60.5077   4
  -5   5 -13 439.041 63.5205   3
   5  -5 -13 532.125 91.0185   2
  -5   5 -15 12030.5 1108.77   4
  -5   5 -15 12788.1 1112.85   3
   5   5  15 11824.9 1106.38   6
  -5  -5  15 12172.3 1122.05   6
  -5  -5  15 15310.2 1138.74   5
  -5  -5  17 5778.65 517.190   5
   5  -5 -17 4639.33 505.351   3
  -5   5 -17 5921.56 499.571   3
  -5  -5  17 5420.04 505.929   6
   5   5  17 5441.18 489.402   6
  -5   5 -17 5118.74 491.336   4
  -5  -5  19 4640.06 434.867   6
   5   5  19 4171.90 415.674   5
  -5  -5  19 5596.18 453.811   5
  -5   6  14 47.9306 25.2128   5
  -5  -6 -12 80.7919 42.7260   4
  -5   6  12 90.9736 33.1599   5
   5   6 -12 17.2584 36.3460   2
  -5   6  12 86.9383 26.4306   4
  -5  -6 -12 118.970 30.5497   5
  -5  -6 -10 69.9320 48.8063   4
  -5   6  10 90.0533 32.8351   5
   5   6 -10 147.836 54.9445   2
   5  -6  10 55.2970 27.9624   2
  -5   6  10 144.745 34.5024   4
  -5  -6 -10 72.4235 25.3166   5
  -5  -6  -8 149.574 60.4762   4
  -5   6   8 162.646 42.6845   5
   5   6  -8 133.596 48.5016   2
   5  -6   8 137.133 37.6721   2
  -5   6   8 81.1137 26.8736   4
  -5  -6  -8 170.183 37.6478   5
   5   6  -6 104.689 40.4027   2
   5  -6   6 52.2353 27.9634   2
  -5   6   6 66.2054 25.2819   4
  -5  -6  -6 99.2635 29.6862   5
  -5  -6  -4 17.3656 22.6845   4
   5   6  -4 11.6273 18.6640   2
   5  -6   4 11.5837 18.5955   2
  -5  -6  -4 38.7678 20.2919   5
   5   6  -4 39.9493 24.3847   6
  -5  -6  -2-14.4844 18.8856   4
   5  -6   2 13.1271 17.1345   2
  -5   6   2 30.8561 15.9357   4
  -5  -6  -2 16.1428 14.9285   5
   5   6  -2 30.5462 18.7762   6
  -5   6   0 371.125 59.8734   4
  -5  -6   0 297.421 55.7354   5
   5   6   0 265.156 58.1131   6
   5   6   0 278.537 57.7320   2
   5  -6   0 436.266 83.8818   2
  -5   6  -2-7.85032 10.2082   4
   5   6   2 19.3847 17.7960   6
  -5  -6   2 8.30272 10.7938   5
   5   6   2 9.76673 15.5339   2
   5  -6  -4 30.2625 22.7028   3
   5   6   4 8.97817 16.5216   6
  -5  -6   4 8.30432 10.8489   5
   5   6   4 19.6698 18.0891   2
   5  -6  -4 19.0493 17.5214   2
   5   6   6 126.287 32.5775   6
  -5  -6   6 50.4171 23.2498   5
   5  -6  -6 117.959 34.6930   3
  -5   6  -6 69.8945 23.6333   4
  -5   6  -6 112.077 29.3918   3
   5   6   6 118.470 35.9931   2
   5  -6  -6 58.7600 44.7464   2
  -5  -6   8 94.2291 30.6545   5
  -5   6  -8 123.490 29.7228   4
   5  -6  -8 143.991 38.1468   3
  -5   6  -8 175.223 34.7435   3
   5  -6  -8 165.882 59.7280   2
   5   6  10 61.7940 23.5596   6
  -5  -6  10 83.9609 27.4370   5
  -5   6 -10 71.1423 23.3181   4
   5  -6 -10 102.845 31.5787   3
  -5   6 -10 67.9900 22.1587   3
   5  -6 -10 112.244 44.5895   2
  -5  -6  12 92.0627 29.6725   5
   5   6  12 59.8120 21.2911   6
  -5   6 -12 81.8391 22.7007   3
   5  -6 -12 91.9217 30.1411   3
  -5   6 -12 123.882 26.8757   4
  -5  -6  14 42.5363 20.9259   5
  -5   6 -14 38.0471 17.6039   4
  -5  -7 -11 236.084 63.8571   4
  -5  -7  -9 2852.50 314.730   4
  -5  -7  -7 1388.72 184.302   4
   5   7  -7 1473.71 176.824   2
  -5   7   5 17730.5 1616.20   4
   5   7  -5 18297.4 1627.42   6
   5  -7   5 20109.0 1650.34   2
  -5   7   3 471.556 67.6261   4
  -5  -7  -3 485.789 68.9093   5
   5   7  -3 566.972 80.5165   6
   5   7  -3 463.700 76.0787   2
   5  -7   3 453.585 91.5850   2
  -5  -7  -1 1094.40 122.969   5
   5   7  -1 787.742 121.655   2
  -5   7   1 1085.10 123.124   4
   5   7  -1 1198.13 134.535   6
   5  -7   1 1367.64 172.088   2
  -5  -7   1 1099.94 128.570   5
   5   7   1 1048.73 133.475   2
  -5   7  -1 1234.54 131.322   4
   5   7   1 1089.54 134.354   6
   5  -7  -1 1169.36 176.146   2
  -5   7  -1 1198.77 134.189   3
  -5  -7   3 429.541 64.1985   5
   5   7   3 459.043 71.1611   2
   5  -7  -3 413.954 100.336   2
  -5   7  -3 463.367 65.2802   4
   5   7   3 505.319 71.7694   6
  -5   7  -3 353.054 61.1316   3
  -5   7  -5 18500.7 1721.79   4
   5  -7  -5 25602.9 1819.32   2
   5  -7  -7 2716.69 247.816   2
  -5   7  -7 1441.66 159.479   4
  -5   7  -9 2538.36 245.527   4
   6   0   0 67028.1 5790.43   1
   6   0   0 58839.7 5782.02   1
  -6   0   0 58371.9 5779.90   1
   6   0   0 67665.7 5748.89   6
  -6   0   0 67757.8 5768.43   5
  -6   0   0 72971.2 5766.11   4
   6   0   0 63884.4 5764.53   3
   6   0   0 70812.8 5772.80   2
   6   0  -2 1658.93 220.724   1
   6   0   2 1739.54 222.981   1
   6   0  -2 2005.79 233.241   1
   6   0   2 1762.20 225.155   1
  -6   0  -2 1952.87 226.562   1
  -6   0   2 1847.59 226.926   1
   6   0   2 2066.78 203.398   6
   6   0  -2 1881.09 194.045   6
  -6   0  -2 1961.35 212.907   5
  -6   0   2 2069.98 219.703   5
  -6   0  -2 1954.03 207.830   4
   6   0  -2 2195.28 220.929   3
   6   0   2 1845.48 211.823   2
  -6   0  -4 2785.07 315.207   1
   6   0  -4 2767.20 311.103   1
   6   0   4 2945.22 310.602   1
   6   0  -4 3263.24 327.276   1
   6   0   4 2693.28 309.283   1
  -6   0  -4 2472.24 302.196   1
  -6   0   4 3131.29 321.972   1
   6   0  -4 2770.80 273.138   6
   6   0   4 3967.28 301.122   6
  -6   0   4 2501.38 294.799   5
  -6   0  -4 2745.56 290.545   5
  -6   0  -4 2709.93 291.412   4
  -6   0   4 2909.54 291.870   4
   6   0  -4 2814.30 302.403   3
   6   0  -4 2997.50 304.667   2
   6   0   4 2878.45 296.783   2
   6   0   6 156.687 45.8000   1
   6   0  -6 173.418 52.2040   1
   6   0   6 183.268 43.8885   6
   6   0  -6 88.0891 25.5606   6
  -6   0   6 97.4582 35.6813   5
   6   0   6 165.013 48.5951   1
   6   0  -6 91.1898 42.8772   1
  -6   0   6 143.164 49.3082   1
  -6   0  -6 139.452 45.3082   1
  -6   0  -6 104.268 51.9903   1
  -6   0   6 164.762 52.2702   1
   6   0   6 76.0331 30.4167   2
   6   0  -6 49.0386 33.1793   2
  -6   0   6 102.341 32.1865   4
   6   0  -6 98.7164 38.7104   3
  -6   0  -6 98.1910 33.0883   4
  -6   0  -6 101.256 29.2566   3
   6   0  -8 2800.18 316.877   1
  -6   0  -8 2851.34 318.748   1
   6   0  -8 3074.99 316.244   1
   6   0   8 2722.67 306.505   1
  -6   0   8 2701.05 314.921   1
   6   0   8 2590.01 312.102   1
  -6   0  -8 2798.06 309.549   1
   6   0  -8 2720.73 271.608   6
   6   0   8 3247.83 304.888   6
  -6   0   8 3051.25 302.377   5
  -6   0  -8 2828.50 284.888   5
  -6   0  -8 3075.65 295.745   4
   6   0  -8 2910.83 305.290   3
  -6   0  -8 2751.28 278.767   3
   6   0   8 2834.12 292.758   2
   6   0  -8 3203.74 313.884   2
  -6   0  10 40077.2 3409.96   1
  -6   0 -10 37100.0 3404.73   1
   6   0 -10 38765.1 3404.37   1
   6   0  10 37136.9 3395.10   1
   6   0  10 42414.4 3396.83   6
  -6   0  10 39185.7 3388.76   5
  -6   0 -10 35877.7 3367.21   5
   6   0  10 39835.3 3411.25   1
   6   0 -10 39127.5 3396.37   3
  -6   0 -10 37029.0 3368.42   3
   6   0 -10 44769.0 3414.02   2
   6   0  10 38437.8 3378.91   2
   6   0 -12 6449.32 587.574   2
  -6   0  12 5668.60 568.573   5
  -6   0 -12 5710.53 557.372   4
   6   0 -12 6105.93 575.715   3
  -6   0 -12 6565.24 563.683   3
  -6   0  12 5814.81 578.461   1
  -6   0 -12 5859.31 580.562   1
   6   0 -12 5604.61 576.117   1
  -6   0 -14 7125.62 608.791   4
   6   0 -14 6234.60 613.652   3
   6   0  14 7873.30 607.370   2
   6   0 -14 6683.30 628.821   2
   6   0  16 136.956 42.5995   6
   6   0  16 174.640 41.6544   2
   6   0 -16 54.6882 37.1648   2
  -6   0  16 276.735 60.3426   5
  -6   0  16 158.366 44.3680   4
  -6   0 -16 266.068 52.7983   4
   6   0 -16 205.298 51.1067   3
  -6   0 -16 183.719 60.7333   3
   6   0  18 762.532 124.104   6
  -6   0  18 1353.14 154.931   5
   6   0 -18 659.800 128.502   2
  -6   0 -18 1371.18 142.100   4
  -6   0  18 949.597 130.165   4
   6   0 -18 904.225 136.840   3
   6   0  18 1059.53 125.575   2
   6   0  20 9424.76 981.562   6
  -6   0  20 13286.0 1020.84   5
  -6   0 -20 13187.2 1007.26   4
   6   0 -20 10406.5 1007.44   3
   6   0  20 10375.4 982.504   2
   6   0  22 6454.32 687.641   6
  -6   0  22 8126.49 717.140   5
  -6   0 -22 8593.49 715.166   4
   6   0 -22 7824.88 725.139   3
   6   0 -22 8256.93 709.788   2
   6   0 -24 3214.26 339.082   3
   6   1 -23 54.4721 25.6164   2
   6  -1  23 71.9078 22.7031   6
   6   1 -23 43.7275 30.4283   3
   6  -1  21 6.90191 10.9917   6
   6  -1  21-7.98575 12.7103   2
   6   1 -21 10.3779 16.5062   2
  -6   1  21 12.4774 16.2043   5
  -6  -1 -21 24.1264 22.1448   4
   6   1 -21 14.5825 13.3979   3
   6   1 -19-11.7246 18.6331   2
  -6   1  19-13.6898 17.7643   5
  -6   1  19 11.4468 14.8552   4
  -6  -1 -19-11.9783 10.9950   4
   6   1 -19 14.1030 18.3002   3
   6  -1  17 91.7381 33.0202   6
   6  -1  17 26.4064 18.8152   2
   6   1 -17 51.6563 31.7871   2
  -6   1  17 113.497 45.3930   5
  -6  -1 -17 34.7493 24.3422   4
   6   1 -17 52.0804 29.7315   3
   6  -1  15 53.4707 27.9059   6
   6   1 -15-13.7127 18.0358   2
   6  -1  15 8.93123 16.6529   2
  -6   1  15 41.7046 28.6696   5
  -6   1  15 77.1091 30.4603   4
  -6  -1 -15 33.2272 22.9123   4
   6   1 -15 36.3977 27.4234   3
  -6  -1 -13 171.775 38.4677   5
  -6   1  13 92.6074 39.2173   5
   6  -1  13 145.795 40.9850   2
   6   1 -13 42.0227 36.9898   2
  -6   1  13 253.007 52.3210   4
  -6  -1 -13 190.157 48.7085   4
   6  -1  13 224.036 55.5016   6
   6  -1  11 45.1020 34.2002   6
  -6   1  11 98.2439 37.7420   5
  -6  -1 -11 70.7359 26.5372   5
   6   1 -11 60.5114 30.1468   6
  -6  -1 -11 60.6262 29.9082   1
   6  -1  11 36.6679 25.7854   2
   6   1 -11 41.4663 31.5132   2
  -6  -1 -11 70.7800 29.8131   4
   6   1 -11 56.1747 25.8024   1
   6   1  -9 36.2761 22.2784   1
   6  -1   9 85.1589 44.2382   6
   6   1  -9 8.40418 11.0914   6
  -6   1   9 34.4958 21.1944   5
  -6  -1  -9 24.5633 19.6201   1
   6  -1   9 18.3395 23.8791   2
   6   1  -9 53.3190 32.4162   2
  -6   1   9 19.6278 18.1202   4
  -6  -1  -9 9.61797 12.6426   4
   6   1  -9 11.2880 20.8098   3
   6   1  -7 12.5491 16.4616   1
   6  -1   7 19.7744 31.5137   6
   6   1  -7-8.13213 10.8277   6
  -6  -1  -7 62.3238 21.7461   5
  -6  -1  -7 37.9806 28.5519   1
   6   1  -7 34.0331 34.9900   1
  -6  -1  -7 16.5052 15.3357   1
  -6   1   7 51.4289 28.9930   1
   6  -1   7 37.4160 25.8575   2
   6   1  -7 25.9226 23.9044   2
  -6   1   7 19.1714 15.4243   4
  -6  -1  -7 36.7853 22.4527   4
   6   1  -7 10.8844 14.3293   3
  -6  -1  -7 16.2891 13.4016   3
   6  -1   5 187.942 52.6996   1
   6   1  -5 294.550 61.5573   1
   6  -1   5 212.781 77.8074   6
  -6   1   5 237.853 51.7575   5
  -6  -1  -5 172.212 44.2324   5
   6   1  -5 205.401 63.5389   1
   6  -1   5 254.278 62.8658   1
  -6  -1  -5 174.970 53.2573   1
  -6  -1  -5 260.960 67.7659   1
  -6   1   5 146.525 56.3550   1
   6  -1   5 197.562 46.9137   2
   6   1  -5 198.551 55.3201   2
   6   1  -5 271.738 55.6470   3
  -6   1   5 217.215 50.8981   4
  -6  -1  -5 229.825 49.7239   4
  -6  -1  -5 208.115 37.3257   3
   6  -1   3 131.250 38.7375   1
   6   1  -3 33.3542 31.6088   1
   6   1  -3 62.7228 31.4628   1
   6  -1   3 42.5765 34.7423   6
  -6  -1  -3 80.1995 30.1437   5
   6   1  -3 80.6682 28.8494   6
  -6   1   3 40.2088 27.2614   5
   6  -1   3 168.004 56.6011   1
  -6  -1  -3 95.0257 41.8515   1
  -6  -1  -3 61.0907 30.6968   1
  -6   1   3 53.5851 31.1293   1
   6  -1   3 115.714 36.2615   2
   6   1  -3 59.4037 37.0070   2
   6   1  -3 94.3281 33.3346   3
  -6  -1  -3 171.923 41.4312   4
  -6  -1  -3 84.9762 23.6936   3
   6  -1   1 19.6438 28.1758   6
  -6   1   1 194.471 45.3205   5
   6   1  -1 89.0185 28.5519   6
   6  -1   1 197.585 55.3204   1
  -6  -1  -1 95.5026 47.7121   1
  -6   1   1 123.925 47.1016   1
  -6  -1  -1 161.369 47.1068   1
   6  -1   1 99.8482 36.3177   2
   6   1  -1 161.785 45.3306   2
  -6   1   1 151.850 37.8547   4
   6  -1   1 166.926 43.7731   3
  -6  -1  -1 133.252 36.6031   4
   6   1  -1 183.224 39.8287   3
   6   1  -1 159.145 53.9920   1
   6  -1   1 133.920 42.0226   1
   6  -1  -1 77.1201 42.1915   6
   6   1   1 135.602 33.8475   6
  -6  -1   1 130.702 40.9392   5
  -6   1  -1 132.653 38.6628   5
   6  -1  -1 209.955 50.8893   2
   6   1   1 253.973 52.1815   2
   6  -1  -1 218.451 58.7941   1
  -6   1  -1 95.2910 41.6893   1
  -6  -1   1 163.019 55.5499   1
  -6  -1   1 230.264 54.1551   1
  -6   1  -1 90.8564 31.8142   4
   6  -1  -1 185.509 48.2482   3
  -6  -1   1 176.039 40.9642   4
   6   1   1 75.2754 41.2847   1
   6  -1  -1 200.141 54.2556   1
   6   1   3 142.301 31.9696   6
   6  -1  -3 63.3451 32.1349   6
  -6   1  -3 113.051 32.8998   5
  -6  -1   3 169.916 45.1482   5
  -6  -1   3 147.519 45.4116   1
   6   1   3 62.4902 29.7214   1
  -6   1  -3 53.9726 31.8426   1
  -6  -1   3 114.033 45.8756   1
   6  -1  -3 130.629 42.3075   2
   6  -1  -3 76.1912 38.1007   3
  -6  -1   3 61.0846 28.2769   4
  -6   1  -3 116.836 34.3837   4
   6  -1  -3 197.996 53.6700   1
   6   1   3 73.4595 36.9620   1
   6  -1  -3 122.972 45.6404   1
   6   1   5 171.356 52.3273   1
   6  -1  -5 158.896 50.4878   1
   6   1   5 185.962 41.1472   6
  -6  -1   5 181.515 47.8050   5
  -6   1  -5 237.027 46.9608   5
  -6  -1   5 154.753 51.6487   1
  -6   1  -5 202.635 57.0411   1
   6   1   5 152.914 47.4223   1
  -6  -1   5 151.225 54.3074   1
   6  -1  -5 181.310 49.9704   2
   6   1   5 242.997 51.3949   2
   6  -1  -5 265.016 61.1085   3
  -6  -1   5 193.540 45.7631   4
  -6   1  -5 270.847 49.5547   4
  -6   1  -5 270.824 49.5511   3
  -6  -1   7 33.7188 27.3605   5
  -6   1  -7 32.8324 19.1649   5
  -6   1  -7 39.3338 21.7520   3
   6   1   7 37.8479 24.6407   2
   6  -1  -7 13.2037 21.0848   3
  -6   1  -7 8.51216 11.2424   4
  -6  -1   7 26.7886 16.5180   4
   6   1   7-13.2719 17.3465   1
  -6   1  -7 13.2425 24.3870   1
  -6  -1   7 42.9483 26.3500   1
  -6  -1   7 33.7799 26.9189   1
  -6  -1   9 28.5573 29.6477   1
  -6  -1   9 33.3741 26.9095   1
   6   1   9 52.7214 32.3183   1
  -6  -1   9 98.4967 33.6131   5
   6   1   9 71.7494 27.6717   2
   6  -1  -9 61.4725 28.0060   2
   6   1   9 14.6801 14.2299   6
  -6   1  -9 49.7733 23.2880   4
  -6  -1   9 45.9167 24.2670   4
  -6   1  -9 86.4499 26.0050   3
   6  -1  -9 38.2496 29.0158   3
   6   1  11 64.7037 31.9314   1
  -6  -1  11 43.5615 25.1392   5
   6   1  11 55.5314 23.7223   6
   6   1  11 128.659 37.3520   2
   6  -1 -11 100.649 38.7085   2
  -6   1 -11 48.9375 24.3509   4
  -6   1 -11 57.1636 26.8441   3
   6  -1 -11 99.0556 41.3564   3
   6   1  13 144.849 39.7483   6
   6   1  13 140.787 38.0067   2
   6  -1 -13 126.458 48.2487   2
  -6  -1  13 179.386 44.4186   5
  -6  -1  13 164.010 44.4553   4
  -6   1 -13 163.115 38.6627   4
  -6   1 -13 141.454 38.3929   3
   6   1  15 63.0793 27.5874   6
   6  -1 -15 36.8855 25.4057   2
  -6  -1  15 80.9664 33.6931   5
  -6  -1  15 19.5729 18.2145   4
  -6   1 -15 7.83553 12.8210   4
  -6   1 -15 19.5319 23.8996   3
   6   1  17 38.1425 23.2619   6
   6   1  17 15.3748 15.9419   2
   6  -1 -17 34.5668 23.7509   2
  -6  -1  17 36.0477 27.1015   5
  -6   1 -17 16.1535 15.0024   4
  -6   1 -17 53.4377 30.1103   3
   6   1  19-10.3545 13.4333   6
   6  -1 -19 10.4361 21.4071   2
  -6  -1  19-12.1913 15.8161   5
  -6   1 -19 8.34101 15.3033   4
  -6   1 -19 17.0250 15.6179   3
   6   1  21 9.39509 19.2907   6
   6  -1 -21 9.29607 17.0770   2
  -6   1 -21 8.67948 13.8175   4
  -6   1 -21 20.6681 26.8269   3
   6  -1 -21 11.7053 15.2098   3
   6  -1 -23 11.5915 18.6432   3
  -6   1 -23 46.7615 24.4375   4
   6   2 -24 3841.68 353.755   2
   6   2 -24 3142.16 375.490   3
   6  -2  22 6916.58 582.939   6
  -6   2  22 5159.50 591.337   4
   6   2 -22 6556.05 596.611   2
   6   2 -22 7430.81 638.403   3
   6  -2  22 6016.20 584.984   2
   6  -2  20 9086.95 835.080   6
  -6   2  20 10741.8 871.401   5
  -6  -2 -20 7021.70 848.947   4
  -6   2  20 9616.82 856.413   4
   6   2 -20 9555.87 855.539   2
   6   2 -20 10178.1 883.012   3
   6  -2  20 9575.47 841.589   2
   6  -2  18 227.445 48.1507   6
  -6   2  18 296.907 69.2251   5
   6   2 -18 238.890 65.6627   2
   6  -2  18 401.872 63.8488   2
  -6   2  18 355.741 67.6472   4
  -6  -2 -18 203.723 58.1444   4
   6   2 -18 213.876 65.9587   3
   6  -2  16 231.839 51.2414   6
   6   2 -16 124.335 48.5570   2
  -6   2  16 190.421 57.7867   5
  -6   2  16 177.882 46.2831   4
  -6  -2 -16 189.183 52.2352   4
   6   2 -16 201.807 55.5090   3
   6  -2  14 8633.73 775.615   6
  -6   2  14 10286.7 802.580   5
  -6  -2 -14 7722.87 756.780   5
   6   2 -14 7927.50 788.862   2
  -6  -2 -14 9967.78 793.272   4
   6   2 -14 6640.79 768.896   3
   6  -2  14 8493.19 767.019   2
   6   2 -12 6215.17 633.091   6
   6  -2  12 6081.25 639.572   6
  -6   2  12 7696.37 658.105   5
  -6  -2 -12 7254.26 630.695   5
   6   2 -12 7052.12 661.237   2
  -6   2  12 7043.80 638.184   4
  -6  -2 -12 7696.09 651.606   4
   6   2 -12 5443.20 628.812   3
   6  -2  12 7092.97 633.281   2
  -6   2  10 45787.1 3405.22   5
  -6  -2 -10 33452.2 3375.85   5
   6   2 -10 38687.0 3406.94   2
  -6   2  10 41348.9 3387.30   4
  -6  -2 -10 45486.1 3402.76   4
   6   2 -10 35844.7 3378.80   3
   6  -2  10 36006.6 3390.73   6
   6   2 -10 37709.3 3383.42   6
   6  -2   8 1062.01 159.243   6
   6   2  -8 1385.51 164.207   6
  -6   2   8 1515.93 169.090   5
  -6  -2  -8 1425.68 158.893   5
   6   2  -8 1352.71 171.137   2
  -6   2   8 1268.16 156.151   4
   6   2  -8 1166.72 153.132   3
   6  -2   8 1371.54 155.526   2
  -6   2   6 478.804 81.7811   5
   6   2  -6 470.006 82.3351   6
  -6  -2  -6 663.451 87.1316   5
   6  -2   6 402.750 74.9234   2
   6   2  -6 542.533 92.9798   2
  -6  -2  -6 639.697 91.9334   4
   6   2  -6 534.478 81.0861   3
   6  -2   6 322.626 73.5577   6
   6   2  -4 5722.80 471.153   6
   6  -2   4 4202.00 448.159   6
  -6   2   4 5227.98 464.226   5
  -6  -2  -4 4632.26 461.757   4
  -6   2   4 4800.07 460.461   4
   6  -2   4 4605.04 456.665   2
   6   2  -4 5213.39 474.971   2
   6   2  -4 4321.30 458.726   1
  -6  -2  -2 2202.92 237.539   1
   6   2  -2 2459.70 238.083   6
   6  -2   2 1888.40 211.959   6
  -6   2   2 2085.28 228.986   5
  -6  -2  -2 2107.88 235.687   5
  -6   2   2 2208.84 232.514   4
  -6  -2  -2 2562.89 241.865   4
   6   2  -2 2083.68 239.998   2
   6   2  -2 2291.52 237.956   1
   6   2   0 62102.5 5749.99   6
  -6   2   0 62782.2 5748.18   5
  -6  -2   0 65833.2 5763.76   5
  -6   2   0 76811.3 5761.76   4
  -6  -2   0 65666.3 5757.06   4
   6  -2   0 68680.2 5759.22   2
   6   2   0 65450.6 5765.28   2
   6   2   0 63651.0 5762.50   1
  -6  -2   0 67381.9 5762.32   1
  -6  -2   2 2702.97 260.894   5
  -6   2  -2 2137.67 235.869   5
  -6   2  -2 2479.91 249.336   4
  -6  -2   2 2356.14 249.689   4
   6   2   2 2487.12 256.622   2
   6  -2  -2 2258.96 249.790   2
   6   2   2 2128.70 247.369   1
   6   2   4 4605.11 464.796   1
   6   2   4 4474.30 450.017   6
  -6   2  -4 4671.81 446.668   5
  -6  -2   4 4955.60 473.203   5
  -6  -2   4 4884.28 467.045   4
  -6   2  -4 4877.27 461.574   4
   6  -2  -4 5527.27 487.586   3
   6  -2  -4 5022.16 469.420   2
   6   2   4 4979.68 469.434   2
  -6  -2   6 547.306 91.8920   1
   6   2   6 576.474 80.3775   6
   6  -2  -6 610.343 94.6027   2
  -6  -2   6 635.303 93.1812   4
  -6   2  -6 611.570 84.5435   4
   6  -2  -6 685.792 105.490   3
   6   2   6 599.291 90.7848   2
  -6   2  -6 513.383 82.3389   3
   6   2   8 1419.55 152.544   6
  -6  -2   8 1376.99 168.250   5
  -6  -2   8 1316.52 163.382   4
  -6   2  -8 1362.89 154.886   4
   6  -2  -8 1512.45 178.581   3
   6   2   8 1475.06 164.886   2
  -6   2  -8 1170.76 153.221   3
   6  -2  -8 1782.01 182.460   2
   6   2  10 41664.5 3447.42   6
  -6  -2  10 39216.9 3467.03   5
  -6  -2  10 43458.3 3468.25   4
  -6   2 -10 39913.1 3449.08   4
   6  -2 -10 40333.7 3474.08   3
  -6   2 -10 34360.0 3444.57   3
   6  -2 -10 41779.5 3476.26   2
   6   2  10 39090.9 3454.75   2
   6   2  12 6805.28 592.512   6
  -6  -2  12 7225.13 613.479   5
   6  -2 -12 6086.21 609.876   3
  -6   2 -12 6023.71 588.844   3
   6   2  12 6901.09 599.728   2
   6  -2 -12 5585.78 610.907   2
   6   2  14 8617.15 733.769   6
  -6  -2  14 9947.54 759.805   5
  -6   2 -14 7926.31 729.601   4
   6  -2 -14 8307.85 752.314   3
  -6   2 -14 7721.13 730.561   3
   6   2  14 7875.63 732.779   2
   6  -2 -14 6340.27 742.281   2
   6   2  16 225.633 45.7837   6
   6   2  16 137.164 37.1981   2
  -6  -2  16 256.250 53.8394   5
  -6   2 -16 210.801 42.9389   4
   6  -2 -16 123.650 46.9177   3
  -6   2 -16 180.078 41.1925   3
   6   2  18 337.451 58.2649   6
  -6  -2  18 287.696 60.7485   5
  -6   2 -18 264.533 48.6244   4
   6  -2 -18 198.671 52.1804   3
  -6   2 -18 360.864 64.8529   3
   6  -2 -18 161.738 51.3199   2
   6  -2 -20 9390.84 887.823   3
  -6   2 -20 9401.30 872.468   4
  -6  -2  20 10638.7 898.531   5
  -6   2 -22 7120.04 694.299   3
   6  -2 -22 6656.59 673.111   3
  -6   2 -22 7705.71 664.438   4
  -6   2 -24 2853.55 323.715   3
   6   3 -21 21.4927 22.1108   2
   6  -3  21 8.24934 13.2203   2
  -6   3  21 42.9512 24.1897   4
   6  -3  21 15.6969 16.1912   6
   6   3 -19 277.068 58.8801   2
   6  -3  19 250.159 48.2695   2
  -6   3  19 120.085 40.8362   4
   6  -3  19 151.125 40.7442   6
  -6   3  19 159.953 49.2880   5
  -6  -3 -19 198.314 50.8977   4
  -6   3  17 63.9223 25.9216   4
  -6  -3 -17-13.6755 17.8352   4
   6   3 -17 13.9594 25.6761   2
   6  -3  17 8.97563 14.3777   2
  -6   3  17 26.8473 21.4067   5
   6   3 -15 30.4866 31.4515   2
   6  -3  15 54.5539 23.8343   2
  -6   3  15 55.2641 28.5426   5
  -6   3  15 40.6911 21.1412   4
  -6  -3 -15 14.6340 27.0627   4
   6  -3  15 31.2243 23.6324   6
  -6  -3 -13 48.7436 21.4794   5
   6   3 -13 15.7319 25.3351   2
   6  -3  13 27.1090 18.9902   2
  -6   3  13 93.7059 34.9779   5
  -6   3  13 57.0819 26.5055   4
  -6  -3 -13 74.1409 36.2251   4
   6  -3  13 20.9274 19.6368   6
  -6  -3 -11 116.694 34.5693   5
   6   3 -11 109.187 39.3975   6
   6   3 -11 253.735 66.1462   2
   6  -3  11 189.100 42.9944   2
  -6   3  11 161.222 47.0477   5
  -6   3  11 109.190 34.4637   4
  -6  -3 -11 134.868 50.9831   4
   6  -3  11 108.874 36.0107   6
  -6  -3  -9 109.566 33.6279   5
   6   3  -9 218.367 50.9898   6
   6  -3   9 178.809 40.5799   2
  -6   3   9 205.971 50.4789   5
  -6  -3  -9 267.384 62.8330   4
   6  -3   9 193.915 44.7150   6
  -6  -3  -7 210.879 43.2114   5
   6   3  -7 134.232 39.0364   6
   6   3  -7 152.137 52.4746   2
   6  -3   7 116.311 36.3758   2
  -6   3   7 255.906 50.5840   5
  -6   3   7 88.3388 30.0067   4
  -6  -3  -7 177.330 54.1713   4
   6  -3   7 172.793 37.5890   6
  -6   3   5 301.764 58.2755   4
  -6  -3  -5 397.124 79.4056   4
   6  -3   5 255.941 53.4966   2
   6   3  -5 192.629 53.2202   2
  -6   3   5 264.471 54.9031   5
   6   3  -5 335.830 64.5543   6
  -6  -3  -5 289.894 55.0372   5
  -6   3   3 107.768 35.3374   4
   6   3  -3 215.251 54.2771   2
   6  -3   3 198.009 46.5719   2
   6   3  -3 250.436 53.7826   6
  -6  -3  -3 258.638 52.0907   5
  -6   3   3 248.990 48.5944   5
  -6   3   1 80.1469 28.8395   4
  -6  -3  -1 158.847 53.4601   4
   6  -3   1 145.745 41.0674   2
   6   3  -1 147.242 42.7189   2
  -6   3   1 79.7673 28.1728   5
  -6  -3  -1 135.593 39.5273   5
  -6   3  -1 105.020 31.0191   4
  -6  -3   1 82.5563 46.0932   4
   6  -3  -1 23.9654 23.3057   3
   6  -3  -1 132.606 38.2201   2
   6   3   1 88.3867 32.9703   2
  -6  -3   1 119.541 35.3897   5
   6   3   1 48.6806 27.8883   6
  -6   3  -3 306.451 53.6923   4
   6  -3  -3 198.475 54.4516   3
   6   3   3 195.386 51.8270   2
   6   3   3 225.021 51.1676   6
   6  -3  -5 316.034 65.9530   2
  -6  -3   5 370.889 65.6486   5
   6   3   5 300.687 54.1098   6
  -6   3  -5 269.994 52.1663   4
   6  -3  -5 308.192 66.7196   3
  -6  -3   5 278.232 77.7735   4
  -6   3  -5 324.400 58.0494   3
   6  -3  -7 152.539 46.0081   2
   6   3   7 115.772 38.4532   2
   6   3   7 176.863 37.1617   6
  -6  -3   7 223.243 48.3156   5
  -6   3  -7 82.2895 28.3974   4
   6  -3  -7 152.043 48.0477   3
  -6  -3   7 220.783 65.3708   4
  -6   3  -7 124.667 36.7179   3
   6   3   9 147.513 37.3858   6
   6   3   9 171.020 42.6013   2
  -6  -3   9 205.125 47.1595   5
   6  -3  -9 181.792 51.2353   3
  -6   3  -9 272.202 47.0991   3
   6   3  11 123.639 31.7440   6
   6  -3 -11 36.3954 28.7110   2
   6   3  11 79.7548 29.7338   2
  -6  -3  11 90.6802 30.5855   5
   6  -3 -11 126.237 37.5649   3
  -6   3 -11 112.620 29.2703   4
  -6   3 -11 102.154 30.5363   3
   6  -3 -13 35.1339 24.4638   2
   6   3  13 44.7869 22.1420   2
  -6  -3  13 101.376 31.1884   5
   6  -3 -13 32.3401 20.3115   3
  -6   3 -13 44.9092 19.1769   4
   6   3  13 56.7180 20.5533   6
   6  -3 -15 10.9401 14.5261   2
  -6  -3  15 10.3847 13.8230   5
  -6   3 -15 56.3340 18.4193   4
  -6   3 -15 34.1929 19.0726   3
   6  -3 -15 30.9418 21.3814   3
   6   3  17 12.7975 15.5850   6
   6  -3 -17 9.94314 22.3806   2
  -6   3 -17 18.1575 12.4837   4
   6  -3 -17 30.3421 20.7874   3
  -6   3 -17 21.8046 17.6887   3
  -6  -3  17-10.7530 9.95034   5
   6   3  19 216.314 43.6073   6
  -6  -3  19 268.071 56.8912   5
  -6   3 -19 257.247 44.6325   4
   6  -3 -19 168.763 45.3933   3
  -6   3 -19 252.310 51.0324   3
  -6   3 -21 31.3790 19.3987   3
  -6   3 -21 33.5442 16.5280   4
   6  -4  20 6139.17 576.074   6
  -6   4  18 601.046 87.2475   4
  -6   4  18 393.637 79.4889   5
   6   4 -18 525.870 94.0174   2
   6  -4  18 395.763 80.1680   6
   6  -4  18 589.984 81.3452   2
   6   4 -16 137.795 49.5524   2
   6  -4  16 59.2639 27.4184   2
  -6   4  16 145.381 44.0564   5
  -6   4  16 115.049 36.4127   4
   6  -4  16 126.410 42.0611   6
  -6   4  14 5466.74 487.109   5
  -6  -4 -14 4713.51 459.281   5
   6   4 -14 4798.82 502.275   2
  -6  -4 -14 4892.31 490.456   4
  -6   4  14 5126.17 467.178   4
   6  -4  14 4149.81 465.740   6
   6  -4  14 5222.55 466.163   2
  -6   4  12 3828.97 366.639   5
  -6  -4 -12 3424.41 342.729   5
   6   4 -12 3846.35 390.274   2
  -6  -4 -12 3736.72 384.286   4
   6  -4  12 3793.71 352.716   6
   6  -4  12 3214.55 344.862   2
   6   4 -10 24352.2 1782.53   2
  -6  -4 -10 18912.5 1780.27   4
  -6   4  10 18623.9 1723.46   4
   6   4 -10 18056.7 1730.85   6
   6  -4  10 20282.3 1730.26   2
   6   4  -8 1171.66 154.523   6
  -6   4   8 1379.38 162.162   5
  -6  -4  -8 1354.43 154.055   5
   6   4  -8 1627.43 186.395   2
  -6   4   8 1464.19 153.582   4
  -6  -4  -8 1026.32 185.772   4
   6  -4   8 1240.17 151.629   2
  -6   4   6 102.173 32.7548   5
   6   4  -6 184.125 51.0245   2
   6  -4   6 88.9857 31.5484   2
  -6  -4  -6 148.478 37.2659   5
   6   4  -6 69.3077 29.5213   6
  -6   4   6 169.450 38.0002   4
  -6  -4  -6 208.213 76.3502   4
  -6   4   4 2128.17 231.600   5
  -6  -4  -4 2022.04 231.832   5
   6   4  -4 2600.34 249.358   6
   6  -4   4 2295.51 239.019   2
  -6  -4  -2 1123.91 139.823   5
   6   4  -2 1199.04 149.791   2
  -6   4   2 1137.34 136.883   4
   6   4  -2 1200.30 146.493   6
   6  -4   2 1076.16 139.004   2
  -6   4   0 33600.4 3016.71   4
  -6  -4   0 33754.1 3025.94   5
   6   4   0 37364.2 3032.46   6
   6   4   0 33956.1 3030.56   2
   6   4   2 1061.61 131.179   6
  -6  -4   2 1214.61 138.820   5
  -6   4  -2 961.686 123.186   4
   6  -4  -2 964.974 133.335   3
   6   4   2 867.793 127.592   2
   6  -4  -2 1106.08 140.739   2
   6   4   4 2429.37 234.507   6
  -6  -4   4 2017.69 235.045   5
  -6   4  -4 2026.93 225.279   4
   6  -4  -4 2342.13 244.433   3
   6   4   4 2111.27 236.452   2
   6  -4  -4 2319.05 246.617   2
  -6  -4   6 172.393 43.9542   5
   6   4   6 172.795 38.9402   6
  -6   4  -6 111.396 31.5671   4
   6  -4  -6 68.9145 38.0375   3
  -6   4  -6 83.1371 29.5094   3
   6  -4  -6 153.711 49.6178   2
   6   4   6 120.089 39.3367   2
  -6  -4   8 1576.60 165.178   5
  -6   4  -8 1253.95 147.539   4
   6   4   8 1375.15 149.183   6
  -6   4  -8 1287.68 150.427   3
   6  -4  -8 1379.04 175.017   2
  -6   4 -10 19997.9 1695.52   4
   6  -4 -10 16018.2 1719.20   2
   6   4  10 19414.6 1704.19   2
  -6   4 -10 20268.8 1699.32   3
   6   4  12 3708.78 318.135   6
  -6  -4  12 3459.57 330.694   5
  -6   4 -12 2922.19 311.333   4
   6  -4 -12 3594.57 337.884   3
   6   4  12 3086.22 319.437   2
  -6   4 -12 3358.30 318.182   3
   6  -4 -12 3164.72 345.272   2
   6   4  14 4505.46 421.107   6
  -6   4 -14 4424.72 421.071   4
   6  -4 -14 4215.34 438.804   3
  -6   4 -14 4239.37 423.528   3
   6  -4 -14 5387.61 461.628   2
  -6  -4  14 5586.42 448.000   5
   6   4  16 86.9377 25.1029   6
   6  -4 -16 93.5808 34.1195   3
  -6   4 -16 68.2304 21.6056   4
  -6   4 -16 110.379 28.9690   3
  -6  -4  16 97.5945 33.1767   5
   6   4  20 6244.11 554.132   5
  -6   4 -20 6033.78 558.286   4
  -6  -5 -15-6.75731 8.86387   5
  -6  -5 -15 47.1849 24.2324   4
  -6   5  15 55.8109 25.1159   5
  -6  -5 -13 621.944 97.8136   4
  -6   5  13 543.270 81.5058   5
  -6   5  13 364.501 60.3387   4
   6  -5  13 295.269 58.7117   2
  -6   5  11 31.4630 26.5140   5
  -6  -5 -11 82.5886 43.4953   4
   6   5 -11 90.1511 42.0104   2
   6  -5  11 111.010 31.7404   2
  -6   5  11 89.6602 29.2184   4
  -6  -5 -11 62.9614 24.2995   5
   6   5 -11 120.886 33.4916   6
  -6   5   9 19.1333 19.6970   5
  -6  -5  -9 40.4677 32.1942   4
   6   5  -9 28.1589 25.8873   2
  -6   5   9 7.22138 16.3155   4
  -6  -5  -9 21.6002 16.2679   5
   6   5  -9 35.3601 18.2126   6
  -6  -5  -7 98.9147 55.6917   4
   6   5  -7 12.6519 20.4476   2
   6  -5   7 25.4822 19.4495   2
  -6  -5  -7 58.4062 23.4999   5
   6   5  -7 45.3381 23.8228   6
  -6  -5  -5 342.716 106.891   4
   6   5  -5 222.725 55.7052   2
   6  -5   5 254.435 51.6429   2
  -6   5   5 228.173 44.6485   4
  -6  -5  -5 272.233 48.1681   5
   6   5  -5 223.962 50.6809   6
  -6   5   3 475.916 69.0698   4
  -6  -5  -3 527.048 135.628   4
   6   5  -3 429.042 79.0558   2
   6  -5   3 522.792 79.5096   2
  -6  -5  -3 377.323 64.6154   5
   6   5  -3 391.901 68.6014   6
  -6  -5  -1 58.0521 46.1932   4
   6   5  -1 31.0321 21.3789   2
   6  -5   1 43.2255 24.4228   2
  -6   5   1 15.4479 14.4106   4
   6   5  -1 19.0685 17.6870   6
  -6  -5  -1 49.8000 20.3139   5
   6   5   1 27.7946 22.6591   6
  -6  -5   1 17.3625 14.0732   5
   6   5   1 39.7809 24.2986   2
   6  -5  -1 72.2111 33.2387   2
  -6   5  -3 453.847 67.9620   4
   6  -5  -3 538.190 80.3469   3
   6  -5  -3 547.238 89.9673   2
   6   5   3 385.145 70.7714   2
   6   5   3 331.444 64.5917   6
  -6  -5   3 508.136 75.6589   5
   6   5   5 199.511 51.2253   2
   6  -5  -5 294.340 70.3391   2
  -6  -5   5 331.406 56.6233   5
  -6   5  -5 179.109 43.9590   3
   6  -5  -5 355.659 62.2514   3
  -6   5  -5 309.790 51.5653   4
  -6   5  -7 66.4478 25.4712   4
   6  -5  -7 49.7663 22.7450   3
   6   5   7 27.6454 19.3504   2
   6  -5  -7 46.5936 37.9218   2
  -6  -5   7 35.2388 20.2237   5
   6   5   7 41.9989 20.7233   6
   6   5   9 17.2932 17.8341   2
  -6  -5   9 34.7527 19.6115   5
   6   5   9 24.8887 14.1052   6
   6  -5  -9 28.9675 17.8134   3
  -6   5  -9 6.57948 12.2145   3
   6  -5 -11 131.127 50.3115   2
  -6  -5  11 77.7642 26.8601   5
   6   5  11 80.3982 21.7812   6
   6  -5 -11 46.9803 24.9947   3
  -6   5 -11 27.9736 15.5275   4
  -6   5 -11 85.4454 24.3847   3
   6   5  13 358.604 52.5339   6
  -6   5 -13 367.013 52.5964   4
  -6  -5  13 405.516 65.2847   5
  -6   5 -13 359.438 54.3701   3
   6  -5 -13 368.157 62.6274   3
  -6   5 -15 26.2173 15.3774   4
  -6   5 -17 26.2219 14.6083   4
  -6  -6  -8 389.704 97.3386   4
   6   6  -8 556.396 77.9029   6
  -6  -6  -6 533.935 76.7987   5
   6   6  -6 626.341 95.0752   2
  -6   6   6 662.689 80.2438   4
  -6  -6  -6 645.123 122.497   4
   6   6  -6 518.574 81.1124   6
   6  -6   6 724.216 92.7689   2
  -6  -6  -4 2296.18 226.335   5
   6   6  -4 2265.80 238.315   2
  -6   6   4 2086.99 222.917   4
   6   6  -4 2325.11 233.248   6
   6  -6   4 2327.06 239.754   2
  -6  -6  -2 905.354 105.730   5
   6   6  -2 942.690 115.870   2
  -6   6   2 771.590 100.957   4
   6   6  -2 686.341 103.549   6
  -6  -6   0 20567.0 1788.68   5
   6   6   0 20503.2 1797.16   2
  -6   6   0 18278.8 1784.17   4
   6   6   0 21762.9 1795.71   6
   6  -6   0 22029.8 1821.11   2
  -6   6  -2 909.772 103.414   4
  -6  -6   2 832.496 103.482   5
  -6   6  -2 745.657 98.9947   3
   6  -6  -2 1019.81 140.371   2
   6   6   2 802.313 108.212   2
   6   6   4 2201.44 222.684   6
  -6  -6   4 2054.77 221.813   5
   6   6   4 2067.14 227.368   2
  -6   6  -4 2489.18 223.621   4
   6  -6  -4 2391.86 233.497   3
   6  -6  -4 2652.55 273.657   2
  -6   6  -4 1919.35 216.468   3
   6   6   6 595.898 79.7760   6
  -6  -6   6 662.903 85.1927   5
  -6   6  -6 481.446 74.2680   4
   6  -6  -6 649.343 90.1185   3
  -6   6  -6 753.017 83.2416   3
   6   6   6 563.469 88.2660   2
   6  -6  -8 486.897 99.9699   2
  -6   6  -8 476.649 64.6443   4
  -6   6 -10 11668.1 1031.01   4
  -6   6 -12 2404.32 230.956   4
   6   7   3 197.266 44.5436   2
  -7   0   0-9.05483 11.7601   5
   7   0   0 7.98194 20.7177   6
   7   0   0-8.83982 14.0564   2
  -7   0   0-7.66539 9.95998   4
  -7   0   0-13.6826 17.7594   1
  -7   0  -2-13.5189 12.4048   1
   7   0   2 9.01284 16.5382   6
   7   0   2-8.69244 15.9504   2
  -7   0   2 9.37539 14.8991   5
  -7   0  -2-7.66217 7.03458   4
   7   0  -2-9.90458 15.7398   3
  -7   0   2-7.68119 9.96899   4
  -7   0  -2 7.19084 11.4289   3
   7   0   4 9.96659 15.8358   6
   7   0   4-8.57846 11.1290   2
   7   0  -4-9.34748 19.1739   2
  -7   0  -4 8.30680 7.62018   5
  -7   0   4-9.56808 12.4129   5
   7   0  -4-10.5628 13.7033   3
  -7   0  -4 7.69373 14.1156   4
  -7   0   4 7.74437 12.3049   4
  -7   0  -4-6.76230 10.7445   3
  -7   0  -6-7.76850 10.0784   4
  -7   0   6-7.94202 12.6191   4
[truncated: 25,124 more chars]
