# Supplementary material for: The varying temperature- and pressure-induced phase transition pathways in hybrid improper ferroelectric Sr3Sn2O7
Source: Acta Crystallogr B Struct Sci Cryst Eng Mater. 2025 Apr 14;81(Pt 3):318–24. doi: 10.1107/S2052520625002306 (PMC12147935; doi:10.1107/S2052520625002306)
Supplement: Supplementary file 1 [file b-81-00318-sup1.zip › SSO_HP_VT_CIFs/SSO_VT_CIFS/SrSnO_I19VT_32_300_a21am_if.cif]

data_srsno_i19vt_32_300_a21am_if

# start Validation Reply Form
_vrf_PLAT109_srsno_i19vt_32_300_a21am_if
;
PROBLEM: Twinning Matrix = Alternate Inversion Twinning .          ? Check 
RESPONSE: The present system stems from a cetrosymmetric, tetragonal 
aristotype. This can be modelled using a twin law given by 
(0 1 0 -1 0 0 0 0 1 4). The two-fold twin was subsequently chosen over 
the inversion twin law to explicitly depict the twinning present as viewed 
from the perspective of the relevant properties (i.e., hybrid improper 
ferroelectric polarisation).
;
_vrf_PLAT971_srsno_i19vt_32_300_a21am_if
;
PROBLEM: Check Calcd Resid. Dens.  0.70Ang From Sn1             4.78 eA-3  
RESPONSE: The sample is highly absorbing and contains a significant 
proportion of heavy elements. While efforts have been made to account
for this as best as possible, the diffractometer upon which the data 
were collected lacks a camera with which to obtain a true representation
of the crystal for a more explicit correction. The impact of this upon
the data is further compounded by the crystal existing as a highly 
anisotropic plate. Errors carried through from this in the intensities will 
increase the residual levels in the model. This is in addition to the typical
fourier rippling that is expected at heavy elements, and the impact of the
spherical contraction of the valence shell owed to the ionisation of these 
metals in this highly charge system. Since these residuals exist close to 
these heavy metal centres and the model (and symmetry) has been thoroughly 
evaluated (see the manuscript), these are believed to have no physical 
significance.
;
_vrf_PLAT974_srsno_i19vt_32_300_a21am_if
;
PROBLEM: Check Calcd Negative Resid. Density on       Sr1      -2.69 eA-3  
RESPONSE: The sample is highly absorbing and contains a significant 
proportion of heavy elements. While efforts have been made to account
for this as best as possible, the diffractometer upon which the data 
were collected lacks a camera with which to obtain a true representation
of the crystal for a more explicit correction. The impact of this upon
the data is further compounded by the crystal existing as a highly 
anisotropic plate. Errors carried through from this in the intensities will 
increase the residual levels in the model. This is in addition to the typical
fourier rippling that is expected at heavy elements, and the impact of the
spherical contraction of the valence shell owed to the ionisation of these 
metals in this highly charge system. Since these residuals exist close to 
these heavy metal centres and the model (and symmetry) has been thoroughly 
evaluated (see the manuscript), these are believed to have no physical 
significance.
;
_vrf_PLAT976_srsno_i19vt_32_300_a21am_if
;
PROBLEM: Check Calcd Resid. Dens.  0.61Ang From O2      .      -2.06 eA-3  
RESPONSE: The sample is highly absorbing and contains a significant 
proportion of heavy elements. While efforts have been made to account
for this as best as possible, the diffractometer upon which the data 
were collected lacks a camera with which to obtain a true representation
of the crystal for a more explicit correction. The impact of this upon
the data is further compounded by the crystal existing as a highly 
anisotropic plate. Errors carried through from this in the intensities will 
increase the residual levels in the model. This is in addition to the typical
fourier rippling that is expected at heavy elements, and the impact of the
spherical contraction of the valence shell owed to the ionisation of these 
metals in this highly charge system. Since these residuals exist close to 
these heavy metal centres and the model (and symmetry) has been thoroughly 
evaluated (see the manuscript), these are believed to have no physical 
significance.
;
_vrf_PLAT097_srsno_i19vt_32_300_a21am_if
;
PROBLEM: Large Reported Max.  (Positive) Residual Density       5.08 eA-3  
RESPONSE: The sample is highly absorbing and contains a significant 
proportion of heavy elements. While efforts have been made to account
for this as best as possible, the diffractometer upon which the data 
were collected lacks a camera with which to obtain a true representation
of the crystal for a more explicit correction. The impact of this upon
the data is further compounded by the crystal existing as a highly 
anisotropic plate. Errors carried through from this in the intensities will 
increase the residual levels in the model. This is in addition to the typical
fourier rippling that is expected at heavy elements, and the impact of the
spherical contraction of the valence shell owed to the ionisation of these 
metals in this highly charge system. Since the residual exists close to 
a heavy metal centre and the model (and symmetry) has been thoroughly 
evaluated (see the manuscript), it is believed to have no physical 
significance.
;
_vrf_PLAT972_srsno_i19vt_32_300_a21am_if
;
PROBLEM: Check Calcd Resid. Dens.  0.31Ang From Sr2            -3.32 eA-3  
RESPONSE: The sample is highly absorbing and contains a significant 
proportion of heavy elements. While efforts have been made to account
for this as best as possible, the diffractometer upon which the data 
were collected lacks a camera with which to obtain a true representation
of the crystal for a more explicit correction. The impact of this upon
the data is further compounded by the crystal existing as a highly 
anisotropic plate. Errors carried through from this in the intensities will 
increase the residual levels in the model. This is in addition to the typical
fourier rippling that is expected at heavy elements, and the impact of the
spherical contraction of the valence shell owed to the ionisation of these 
metals in this highly charge system. Since these residuals exist close to 
these heavy metal centres and the model (and symmetry) has been thoroughly 
evaluated (see the manuscript), these are believed to have no physical 
significance.
;
# end Validation Reply Form

_audit_creation_date               2025-01-10
_audit_creation_method
;
Olex2 1.5-ac7-013
(compiled 2025.01.02 svn.rf662f148 for Rigaku Oxford Diffraction, GUI svn.r7109)
;
_shelx_SHELXL_version_number       '2019/3'
_audit_contact_author_address      
;
Dept. of Chemistry, University of Warwick, Gibbet Hill Road, Coventry, CV4 7AL
;
_audit_contact_author_email        ?
_audit_contact_author_name         'Evie Ladbrook'
_audit_contact_author_phone        ?
_publ_contact_author_id_orcid      ?
_publ_section_references
;
Dolomanov, O.V., Bourhis, L.J., Gildea, R.J, Howard, J.A.K. & Puschmann, H.
 (2009), J. Appl. Cryst. 42, 339-341.

Sheldrick, G.M. (2008). Acta Cryst. A64, 112-122.

Sheldrick, G.M. (2015). Acta Cryst. C71, 3-8.
;
_chemical_name_common              ?
_chemical_name_systematic          ?
_chemical_formula_moiety           'O7 Sn2 Sr3'
_chemical_formula_sum              'O7 Sn2 Sr3'
_chemical_formula_weight           612.24
_chemical_absolute_configuration   ?
_chemical_melting_point            ?
_chemical_oxdiff_formula           'Sr3 Sn2 O7'
loop_
  _atom_type_symbol
  _atom_type_description
  _atom_type_scat_dispersion_real
  _atom_type_scat_dispersion_imag
  _atom_type_scat_source
 'O' 'O' 0.0101 0.0057 'International Tables Vol C Tables 4.2.6.8 and 6.1.1.4'
 'Sr' 'Sr' -1.1610 3.0594
 'International Tables Vol C Tables 4.2.6.8 and 6.1.1.4'
 'Sn' 'Sn' -0.6810 1.3529
 'International Tables Vol C Tables 4.2.6.8 and 6.1.1.4'

_shelx_space_group_comment
;
The symmetry employed for this shelxl refinement is uniquely defined
by the following loop, which should always be used as a source of
symmetry information in preference to the above space-group names.
They are only intended as comments.
;
_space_group_crystal_system        'orthorhombic'
_space_group_IT_number             36
_space_group_name_H-M_alt          'A 21 a m'
_space_group_name_Hall             'A -2 2a'
loop_
  _space_group_symop_operation_xyz
 'x, y, z'
 'x+1/2, -y, -z'
 'x, y, -z'
 'x+1/2, -y, z'
 'x, y+1/2, z+1/2'
 'x+1/2, -y+1/2, -z+1/2'
 'x, y+1/2, -z+1/2'
 'x+1/2, -y+1/2, z+1/2'

_cell_length_a                     5.69703(19)
_cell_length_b                     5.7266(2)
_cell_length_c                     20.6340(7)
_cell_angle_alpha                  90
_cell_angle_beta                   90
_cell_angle_gamma                  90
_cell_volume                       673.17(4)
_cell_formula_units_Z              4
_cell_measurement_reflns_used      1610
_cell_measurement_temperature      300
_cell_measurement_theta_max        33.6220
_cell_measurement_theta_min        1.8920
_shelx_estimated_absorpt_T_max     0.674
_shelx_estimated_absorpt_T_min     0.330
_exptl_absorpt_coefficient_mu      28.442
_exptl_absorpt_correction_T_max    0.01076
_exptl_absorpt_correction_T_min    0.00082
_exptl_absorpt_correction_type     sphere
_exptl_absorpt_process_details
;
CrysAlisPro 1.171.43.105a (Rigaku Oxford Diffraction, 2024)
Spherical absorption correction
using equivalent radius and absorption coefficient.
Empirical absorption correction using spherical harmonics,
implemented in SCALE3 ABSPACK scaling algorithm.
;
_exptl_absorpt_special_details     ?
_exptl_crystal_colour              'clear colourless'
_exptl_crystal_colour_lustre       clear
_exptl_crystal_colour_primary      colourless
_exptl_crystal_density_diffrn      6.041
_exptl_crystal_density_meas        ?
_exptl_crystal_density_method      ?
_exptl_crystal_description         plate
_exptl_crystal_F_000               1080
_exptl_crystal_size_max            0.05
_exptl_crystal_size_mid            0.05
_exptl_crystal_size_min            0.015
_exptl_crystal_size_rad            0.400
_exptl_transmission_factor_max     ?
_exptl_transmission_factor_min     ?
_diffrn_reflns_av_R_equivalents    0.0793
_diffrn_reflns_av_unetI/netI       0.0338
_diffrn_reflns_Laue_measured_fraction_full  0.994
_diffrn_reflns_Laue_measured_fraction_max  0.968
_diffrn_reflns_limit_h_max         8
_diffrn_reflns_limit_h_min         -9
_diffrn_reflns_limit_k_max         9
_diffrn_reflns_limit_k_min         -8
_diffrn_reflns_limit_l_max         33
_diffrn_reflns_limit_l_min         -32
_diffrn_reflns_number              12006
_diffrn_reflns_point_group_measured_fraction_full  0.994
_diffrn_reflns_point_group_measured_fraction_max  0.936
_diffrn_reflns_theta_full          24.415
_diffrn_reflns_theta_max           34.108
_diffrn_reflns_theta_min           1.913
_diffrn_ambient_temperature        300
_diffrn_detector                   'Hybrid Pixel Array Detector'
_diffrn_detector_area_resol_mean   5.8140
_diffrn_measured_fraction_theta_full  0.994
_diffrn_measured_fraction_theta_max  0.968
_diffrn_measurement_details
;
List of Runs (angles in degrees, time in seconds):

  # Type    Start    End  Width  t~exp~   \w     \q     \k     \f   Frames
--------------------------------------------------------------------------
  1  \f      0.00 360.00   0.20    0.20   0.00   0.00   0.00    --  1800
  2  \w   -150.00  20.00   0.20    0.20    --   25.00   0.00 288.00  850
  3  \w   -150.00  20.00   0.20    0.20    --   25.00   0.00 216.00  850
  4  \w   -150.00  20.00   0.20    0.20    --   25.00   0.00 144.00  850
  5  \w   -150.00  20.00   0.20    0.20    --   25.00   0.00  72.00  850
  6  \w   -150.00  20.00   0.20    0.20    --   25.00   0.00   0.00  850
;
_diffrn_measurement_device         'abstract diffractometer'
_diffrn_measurement_device_type   
 'dectris-CrysAlisPro-abstract goniometer imported dectris images'
_diffrn_measurement_method         '\w and \f scans'
_diffrn_orient_matrix_type        
 'CrysAlisPro convention (1999,Acta A55,543-557)'
_diffrn_orient_matrix_UB_11        -0.0010370225
_diffrn_orient_matrix_UB_12        -0.0084722017
_diffrn_orient_matrix_UB_13        0.0333028034
_diffrn_orient_matrix_UB_21        -0.1204668181
_diffrn_orient_matrix_UB_22        -0.0103129930
_diffrn_orient_matrix_UB_23        -0.0004913118
_diffrn_orient_matrix_UB_31        0.0104596706
_diffrn_orient_matrix_UB_32        -0.1195529775
_diffrn_orient_matrix_UB_33        -0.0023191132
_diffrn_radiation_monochromator    synchrotron
_diffrn_radiation_probe            x-ray
_diffrn_radiation_type             synchrotron
_diffrn_radiation_wavelength       0.6889
_diffrn_source                     synchrotron
_reflns_Friedel_coverage           0.782
_reflns_Friedel_fraction_full      0.993
_reflns_Friedel_fraction_max       0.899
_reflns_number_gt                  1317
_reflns_number_total               1458
_reflns_special_details
;
 Reflections were merged by SHELXL according to the crystal
 class for the calculation of statistics and refinement.
 
 _reflns_Friedel_fraction is defined as the number of unique
 Friedel pairs measured divided by the number that would be
 possible theoretically, ignoring centric projections and
 systematic absences. Completness statistics refer to single and
 composite reflections containing twin component 1 only.
;
_reflns_threshold_expression       'I > 2\s(I)'
_computing_cell_refinement         'CrysAlisPro 1.171.43.105a (Rigaku OD, 2024)'
_computing_data_collection        
 'CrysAlisPro 1.171.43.105a (Rigaku OD, 2024) (IMPORT)'
_computing_data_reduction          'CrysAlisPro 1.171.43.105a (Rigaku OD, 2024)'
_computing_molecular_graphics      'Olex2 1.5-ac7-013 (Dolomanov et al., 2009)'
_computing_publication_material    'Olex2 1.5-ac7-013 (Dolomanov et al., 2009)'
_computing_structure_refinement    'SHELXL 2019/3 (Sheldrick, 2015)'
_computing_structure_solution      'SHELXS  (Sheldrick, 2008)'
_refine_diff_density_max           5.084
_refine_diff_density_min           -3.330
_refine_diff_density_rms           0.889
_refine_ls_abs_structure_details
;
 Flack x determined using 525 quotients [(I+)-(I-)]/[(I+)+(I-)]
 (Parsons, Flack and Wagner, Acta Cryst. B69 (2013) 249-259).
;
_refine_ls_abs_structure_Flack     -0.010(8)
_refine_ls_extinction_coef         .
_refine_ls_extinction_method       none
_refine_ls_goodness_of_fit_ref     1.050
_refine_ls_hydrogen_treatment      undef
_refine_ls_matrix_type             full
_refine_ls_number_parameters       59
_refine_ls_number_reflns           1458
_refine_ls_number_restraints       1
_refine_ls_R_factor_all            0.0705
_refine_ls_R_factor_gt             0.0684
_refine_ls_restrained_S_all        1.049
_refine_ls_shift/su_max            0.000
_refine_ls_shift/su_mean           0.000
_refine_ls_structure_factor_coef   Fsqd
_refine_ls_weighting_details      
 'w=1/[\s^2^(Fo^2^)+(0.1589P)^2^] where P=(Fo^2^+2Fc^2^)/3'
_refine_ls_weighting_scheme        calc
_refine_ls_wR_factor_gt            0.1852
_refine_ls_wR_factor_ref           0.1983
_refine_special_details
;
 Refined as a 2-component twin.
All atoms were refined as anisotropic without the need for any restraints.
;
_olex2_refinement_description
;
1. Twinned data refinement
 Scales: 0.47(3)
 0.53(3)
;
_atom_sites_solution_hydrogens     .
_atom_sites_solution_primary       isomorph
_atom_sites_solution_secondary     difmap
loop_
  _atom_site_label
  _atom_site_type_symbol
  _atom_site_fract_x
  _atom_site_fract_y
  _atom_site_fract_z
  _atom_site_U_iso_or_equiv
  _atom_site_adp_type
  _atom_site_occupancy
  _atom_site_site_symmetry_order
  _atom_site_calc_flag
  _atom_site_refinement_flags_posn
  _atom_site_refinement_flags_adp
  _atom_site_refinement_flags_occupancy
  _atom_site_disorder_assembly
  _atom_site_disorder_group
 Sn1 Sn 0.8747(3) 0.24941(5) 0.09823(5) 0.0223(3) Uani 1 1 d . . . . .
 Sr1 Sr 0.3608(6) 0.25037(11) 0.000000 0.0261(5) Uani 1 2 d S T P . .
 Sr2 Sr 0.38486(8) 0.25802(9) 0.18703(8) 0.0269(4) Uani 1 1 d . . . . .
 O1 O 0.883(4) 0.1990(14) 0.000000 0.0308(12) Uani 1 2 d S T P . .
 O2 O 0.871(2) 0.2909(11) 0.1963(4) 0.0317(11) Uani 1 1 d . . . . .
 O3 O 0.649(3) -0.0238(11) 0.1066(3) 0.0327(12) Uani 1 1 d . . . . .
 O4 O 0.101(2) 0.5231(14) 0.0868(3) 0.0322(13) Uani 1 1 d . . . . .

loop_
  _atom_site_aniso_label
  _atom_site_aniso_U_11
  _atom_site_aniso_U_22
  _atom_site_aniso_U_33
  _atom_site_aniso_U_23
  _atom_site_aniso_U_13
  _atom_site_aniso_U_12
 Sn1 0.0215(5) 0.0218(4) 0.0237(5) 0.00012(7) 0.0001(5) -0.00004(13)
 Sr1 0.0257(9) 0.0259(6) 0.0267(9) 0.000 0.000 -0.0012(3)
 Sr2 0.0281(7) 0.0267(5) 0.0259(6) -0.00038(13) -0.0004(7) -0.0008(7)
 O1 0.041(4) 0.029(3) 0.023(2) 0.000 0.000 -0.001(5)
 O2 0.034(3) 0.034(2) 0.027(2) -0.003(2) -0.002(4) 0.003(4)
 O3 0.029(3) 0.027(3) 0.042(2) 0.002(2) 0.001(2) -0.006(2)
 O4 0.031(3) 0.031(3) 0.035(2) 0.001(2) 0.002(2) -0.008(2)

_geom_special_details
;
 All esds (except the esd in the dihedral angle between two l.s. planes)
 are estimated using the full covariance matrix.  The cell esds are taken
 into account individually in the estimation of esds in distances, angles
 and torsion angles; correlations between esds in cell parameters are only
 used when they are defined by crystal symmetry.  An approximate (isotropic)
 treatment of cell esds is used for estimating esds involving l.s. planes.
;
loop_
  _geom_bond_atom_site_label_1
  _geom_bond_atom_site_label_2
  _geom_bond_distance
  _geom_bond_site_symmetry_2
  _geom_bond_publ_flag
 Sn1 Sr1 3.432(3) 1_655 ?
 Sn1 Sr1 3.5080(8) 2 ?
 Sn1 Sr2 3.4358(10) 4 ?
 Sn1 Sr2 3.4362(16) 1_655 ?
 Sn1 Sr2 3.3640(10) 4_565 ?
 Sn1 Sr2 3.3386(17) . ?
 Sn1 O1 2.0479(16) . ?
 Sn1 O2 2.037(8) . ?
 Sn1 O3 2.035(12) 4 ?
 Sn1 O3 2.033(11) . ?
 Sn1 O4 2.044(12) 4_565 ?
 Sn1 O4 2.045(11) 1_655 ?
 Sr1 O1 2.74(2) 1_455 ?
 Sr1 O1 3.156(8) 2_465 ?
 Sr1 O1 2.577(8) 2_455 ?
 Sr1 O1 2.99(2) . ?
 Sr1 O3 2.825(8) 4_455 ?
 Sr1 O3 2.825(8) 2_455 ?
 Sr1 O3 3.162(10) . ?
 Sr1 O3 3.162(10) 3 ?
 Sr1 O4 2.601(9) 2_565 ?
 Sr1 O4 2.798(10) 3 ?
 Sr1 O4 2.601(9) 4_565 ?
 Sr1 O4 2.798(10) . ?
 Sr2 O2 2.426(8) 6_455 ?
 Sr2 O2 3.150(6) 4_455 ?
 Sr2 O2 2.781(14) . ?
 Sr2 O2 2.941(14) 1_455 ?
 Sr2 O2 2.591(6) 4_465 ?
 Sr2 O3 2.522(10) 4_455 ?
 Sr2 O3 2.760(10) . ?
 Sr2 O4 3.032(9) . ?
 Sr2 O4 2.715(9) 4_565 ?

loop_
  _geom_angle_atom_site_label_1
  _geom_angle_atom_site_label_2
  _geom_angle_atom_site_label_3
  _geom_angle
  _geom_angle_site_symmetry_1
  _geom_angle_site_symmetry_3
  _geom_angle_publ_flag
 Sr1 Sn1 Sr1 71.23(4) 1_655 2 ?
 Sr1 Sn1 Sr2 68.42(5) 1_655 1_655 ?
 Sr1 Sn1 Sr2 107.62(4) 1_655 4 ?
 Sr2 Sn1 Sr1 67.57(3) 4 2 ?
 Sr2 Sn1 Sr1 108.08(6) . 2 ?
 Sr2 Sn1 Sr1 109.80(6) 1_655 2 ?
 Sr2 Sn1 Sr1 176.94(4) . 1_655 ?
 Sr2 Sn1 Sr1 177.68(3) 4_565 2 ?
 Sr2 Sn1 Sr1 107.84(4) 4_565 1_655 ?
 Sr2 Sn1 Sr2 72.73(3) . 4_565 ?
 Sr2 Sn1 Sr2 73.35(3) 4 1_655 ?
 Sr2 Sn1 Sr2 114.74(4) 4_565 4 ?
 Sr2 Sn1 Sr2 114.47(5) . 1_655 ?
 Sr2 Sn1 Sr2 71.52(3) 4_565 1_655 ?
 Sr2 Sn1 Sr2 74.57(3) . 4 ?
 O1 Sn1 Sr1 46.7(2) . 2 ?
 O1 Sn1 Sr1 52.9(6) . 1_655 ?
 O1 Sn1 Sr2 124.4(6) . . ?
 O1 Sn1 Sr2 131.1(2) . 4_565 ?
 O1 Sn1 Sr2 114.1(2) . 4 ?
 O1 Sn1 Sr2 120.6(6) . 1_655 ?
 O2 Sn1 Sr1 131.97(18) . 2 ?
 O2 Sn1 Sr1 126.5(4) . 1_655 ?
 O2 Sn1 Sr2 64.49(18) . 4 ?
 O2 Sn1 Sr2 56.2(4) . . ?
 O2 Sn1 Sr2 50.32(18) . 4_565 ?
 O2 Sn1 Sr2 58.5(4) . 1_655 ?
 O2 Sn1 O1 178.4(5) . . ?
 O2 Sn1 O4 91.8(3) . 1_655 ?
 O2 Sn1 O4 91.8(4) . 4_565 ?
 O3 Sn1 Sr1 124.2(3) . 1_655 ?
 O3 Sn1 Sr1 53.6(2) . 2 ?
 O3 Sn1 Sr1 55.4(2) 4 1_655 ?
 O3 Sn1 Sr1 63.1(3) 4 2 ?
 O3 Sn1 Sr2 46.7(3) 4 1_655 ?
 O3 Sn1 Sr2 127.6(3) . 4_565 ?
 O3 Sn1 Sr2 55.6(3) . . ?
 O3 Sn1 Sr2 53.5(3) 4 4 ?
 O3 Sn1 Sr2 120.1(3) . 1_655 ?
 O3 Sn1 Sr2 127.2(3) 4 . ?
 O3 Sn1 Sr2 118.2(3) 4 4_565 ?
 O3 Sn1 Sr2 46.7(3) . 4 ?
 O3 Sn1 O1 88.6(5) 4 . ?
 O3 Sn1 O1 89.5(4) . . ?
 O3 Sn1 O2 89.9(3) . . ?
 O3 Sn1 O2 89.9(4) 4 . ?
 O3 Sn1 O3 89.42(7) . 4 ?
 O3 Sn1 O4 178.2(3) 4 4_565 ?
 O3 Sn1 O4 90.7(6) 4 1_655 ?
 O3 Sn1 O4 91.0(6) . 4_565 ?
 O3 Sn1 O4 178.2(2) . 1_655 ?
 O4 Sn1 Sr1 115.9(2) 4_565 2 ?
 O4 Sn1 Sr1 54.6(3) 1_655 1_655 ?
 O4 Sn1 Sr1 124.9(3) 1_655 2 ?
 O4 Sn1 Sr1 123.1(3) 4_565 1_655 ?
 O4 Sn1 Sr2 134.4(3) 1_655 4 ?
 O4 Sn1 Sr2 61.1(3) 1_655 1_655 ?
 O4 Sn1 Sr2 134.2(2) 4_565 1_655 ?
 O4 Sn1 Sr2 127.9(3) 4_565 4 ?
 O4 Sn1 Sr2 53.8(3) 1_655 4_565 ?
 O4 Sn1 Sr2 125.5(3) 1_655 . ?
 O4 Sn1 Sr2 62.7(2) 4_565 4_565 ?
 O4 Sn1 Sr2 54.4(3) 4_565 . ?
 O4 Sn1 O1 88.8(4) 1_655 . ?
 O4 Sn1 O1 89.6(5) 4_565 . ?
 O4 Sn1 O4 88.81(7) 4_565 1_655 ?
 O1 Sr1 O1 98.5(5) 1_455 2_465 ?
 O1 Sr1 O1 86.7(4) 2_455 1_455 ?
 O1 Sr1 O1 174.8(8) 2_455 2_465 ?
 O1 Sr1 O1 81.5(5) 2_455 . ?
 O1 Sr1 O1 93.3(4) . 2_465 ?
 O1 Sr1 O1 168.2(3) 1_455 . ?
 O1 Sr1 O3 61.7(3) 1_455 4_455 ?
 O1 Sr1 O3 64.1(2) 2_455 4_455 ?
 O1 Sr1 O3 58.5(3) 2_455 3 ?
 O1 Sr1 O3 118.4(3) 2_465 3 ?
 O1 Sr1 O3 58.5(3) 2_455 . ?
 O1 Sr1 O3 55.6(3) . 3 ?
 O1 Sr1 O3 64.1(2) 2_455 2_455 ?
 O1 Sr1 O3 55.6(3) . . ?
 O1 Sr1 O3 118.4(3) 2_465 . ?
 O1 Sr1 O3 117.6(2) 1_455 3 ?
 O1 Sr1 O3 61.7(3) 1_455 2_455 ?
 O1 Sr1 O3 117.6(2) 1_455 . ?
 O1 Sr1 O4 125.7(4) 2_455 3 ?
 O1 Sr1 O4 118.1(4) 2_455 4_565 ?
 O1 Sr1 O4 62.3(3) 1_455 . ?
 O1 Sr1 O4 125.7(4) 2_455 . ?
 O1 Sr1 O4 118.1(4) 2_455 2_565 ?
 O1 Sr1 O4 62.3(3) 1_455 3 ?
 O3 Sr1 O1 118.4(2) 4_455 2_465 ?
 O3 Sr1 O1 112.3(3) 4_455 . ?
 O3 Sr1 O1 118.4(2) 2_455 2_465 ?
 O3 Sr1 O1 112.3(3) 2_455 . ?
 O3 Sr1 O3 56.77(11) 4_455 . ?
 O3 Sr1 O3 102.3(4) 2_455 4_455 ?
 O3 Sr1 O3 122.38(11) 2_455 . ?
 O3 Sr1 O3 122.38(11) 4_455 3 ?
 O3 Sr1 O3 56.77(11) 2_455 3 ?
 O3 Sr1 O3 88.2(3) . 3 ?
 O4 Sr1 O1 58.7(2) 4_565 2_465 ?
 O4 Sr1 O1 125.5(3) . . ?
 O4 Sr1 O1 57.6(2) 3 2_465 ?
 O4 Sr1 O1 125.3(3) 4_565 1_455 ?
 O4 Sr1 O1 125.3(3) 2_565 1_455 ?
 O4 Sr1 O1 61.6(3) 4_565 . ?
 O4 Sr1 O1 58.7(2) 2_565 2_465 ?
 O4 Sr1 O1 61.6(3) 2_565 . ?
 O4 Sr1 O1 57.6(2) . 2_465 ?
 O4 Sr1 O1 125.5(3) 3 . ?
 O4 Sr1 O3 116.9(5) 2_565 . ?
 O4 Sr1 O3 175.2(2) . 3 ?
 O4 Sr1 O3 85.31(16) 4_565 4_455 ?
 O4 Sr1 O3 116.9(5) 4_565 3 ?
 O4 Sr1 O3 59.7(3) 2_565 3 ?
 O4 Sr1 O3 85.31(16) 2_565 2_455 ?
 O4 Sr1 O3 96.09(15) 3 3 ?
 O4 Sr1 O3 62.1(3) . 4_455 ?
 O4 Sr1 O3 172.0(5) 4_565 2_455 ?
 O4 Sr1 O3 59.7(3) 4_565 . ?
 O4 Sr1 O3 121.9(5) 3 4_455 ?
 O4 Sr1 O3 121.9(5) . 2_455 ?
 O4 Sr1 O3 62.1(3) 3 2_455 ?
 O4 Sr1 O3 172.0(5) 2_565 4_455 ?
 O4 Sr1 O3 175.2(2) 3 . ?
 O4 Sr1 O3 96.09(15) . . ?
 O4 Sr1 O4 79.6(3) . 3 ?
 O4 Sr1 O4 116.13(10) 2_565 . ?
 O4 Sr1 O4 63.87(10) 4_565 . ?
 O4 Sr1 O4 63.86(10) 2_565 3 ?
 O4 Sr1 O4 116.13(10) 4_565 3 ?
 O4 Sr1 O4 87.0(4) 4_565 2_565 ?
 Sn1 Sr2 Sn1 73.08(3) . 4_455 ?
 Sn1 Sr2 Sn1 114.73(4) 4_465 4_455 ?
 Sn1 Sr2 Sn1 74.21(3) . 4_465 ?
 O2 Sr2 Sn1 35.70(15) 4_455 4_455 ?
 O2 Sr2 Sn1 129.57(14) 6_455 4_465 ?
 O2 Sr2 Sn1 87.96(15) 1_455 4_465 ?
 O2 Sr2 Sn1 37.22(17) 4_465 4_465 ?
 O2 Sr2 Sn1 151.86(18) 4_465 4_455 ?
 O2 Sr2 Sn1 124.8(3) 6_455 . ?
 O2 Sr2 Sn1 150.33(16) 1_455 . ?
 O2 Sr2 Sn1 37.50(16) . . ?
 O2 Sr2 Sn1 89.87(16) . 4_465 ?
 O2 Sr2 Sn1 96.35(12) . 4_455 ?
 O2 Sr2 Sn1 94.12(11) 1_455 4_455 ?
 O2 Sr2 Sn1 150.36(15) 4_455 4_465 ?
 O2 Sr2 Sn1 115.54(14) 6_455 4_455 ?
 O2 Sr2 Sn1 92.3(2) 4_455 . ?
 O2 Sr2 Sn1 94.6(3) 4_465 . ?
 O2 Sr2 O2 84.3(3) 4_465 1_455 ?
 O2 Sr2 O2 95.1(3) . 4_455 ?
 O2 Sr2 O2 171.7(4) 4_465 4_455 ?
 O2 Sr2 O2 92.0(3) 1_455 4_455 ?
 O2 Sr2 O2 92.4(2) 6_455 4_465 ?
 O2 Sr2 O2 88.4(3) 6_455 . ?
 O2 Sr2 O2 169.2(2) . 1_455 ?
 O2 Sr2 O2 87.6(3) 4_465 . ?
 O2 Sr2 O2 79.85(18) 6_455 4_455 ?
 O2 Sr2 O2 84.8(4) 6_455 1_455 ?
 O2 Sr2 O3 125.0(4) 6_455 4_455 ?
 O2 Sr2 O3 123.2(3) 6_455 . ?
 O2 Sr2 O3 130.1(4) 4_465 . ?
 O2 Sr2 O4 122.9(3) . . ?
 O2 Sr2 O4 62.3(2) 4_465 . ?
 O2 Sr2 O4 58.8(3) 1_455 . ?
 O2 Sr2 O4 67.0(2) 4_465 4_565 ?
 O2 Sr2 O4 145.6(4) 6_455 4_565 ?
 O2 Sr2 O4 135.9(4) 6_455 . ?
 O3 Sr2 Sn1 35.9(3) 4_455 4_455 ?
 O3 Sr2 Sn1 37.4(2) . . ?
 O3 Sr2 Sn1 99.91(13) . 4_465 ?
 O3 Sr2 Sn1 36.3(3) . 4_455 ?
 O3 Sr2 Sn1 94.4(3) 4_455 . ?
 O3 Sr2 Sn1 94.50(16) 4_455 4_465 ?
 O3 Sr2 O2 62.5(3) . . ?
 O3 Sr2 O2 57.8(2) . 4_455 ?
 O3 Sr2 O2 128.2(3) . 1_455 ?
 O3 Sr2 O2 127.7(3) 4_455 . ?
 O3 Sr2 O2 63.0(3) 4_455 1_455 ?
 O3 Sr2 O2 59.7(2) 4_455 4_455 ?
 O3 Sr2 O2 124.2(4) 4_455 4_465 ?
 O3 Sr2 O3 65.42(11) 4_455 . ?
 O3 Sr2 O4 62.2(3) 4_455 . ?
 O3 Sr2 O4 99.95(16) . . ?
 O3 Sr2 O4 89.23(18) 4_455 4_565 ?
 O4 Sr2 Sn1 37.7(3) 4_565 . ?
 O4 Sr2 Sn1 94.5(2) . . ?
 O4 Sr2 Sn1 36.8(2) . 4_465 ?
 O4 Sr2 Sn1 37.4(2) 4_565 4_465 ?
 O4 Sr2 Sn1 92.90(14) . 4_455 ?
 O4 Sr2 Sn1 89.53(15) 4_565 4_455 ?
 O4 Sr2 O2 121.8(3) . 4_455 ?
 O4 Sr2 O2 121.2(3) 4_565 4_455 ?
 O4 Sr2 O2 64.5(3) 4_565 . ?
 O4 Sr2 O2 118.2(3) 4_565 1_455 ?
 O4 Sr2 O3 64.2(3) 4_565 . ?
 O4 Sr2 O4 59.40(10) 4_565 . ?
 Sn1 O1 Sn1 163.6(5) 3 . ?
 Sn1 O1 Sr1 98.0(2) 3 2 ?
 Sn1 O1 Sr1 87.8(6) 3 . ?
 Sn1 O1 Sr1 81.9(2) . 2_565 ?
 Sn1 O1 Sr1 98.0(2) . 2 ?
 Sn1 O1 Sr1 81.9(2) 3 2_565 ?
 Sn1 O1 Sr1 90.5(6) . 1_655 ?
 Sn1 O1 Sr1 90.5(6) 3 1_655 ?
 Sn1 O1 Sr1 87.8(6) . . ?
 Sr1 O1 Sr1 99.0(5) 2 1_655 ?
 Sr1 O1 Sr1 86.2(4) 1_655 2_565 ?
 Sr1 O1 Sr1 92.8(5) 2 . ?
 Sr1 O1 Sr1 82.0(4) . 2_565 ?
 Sr1 O1 Sr1 174.8(8) 2 2_565 ?
 Sr1 O1 Sr1 168.2(3) 1_655 . ?
 Sn1 O2 Sr2 92.5(3) . 4_565 ?
 Sn1 O2 Sr2 79.81(17) . 4 ?
 Sn1 O2 Sr2 85.3(4) . 1_655 ?
 Sn1 O2 Sr2 166.4(3) . 6 ?
 Sn1 O2 Sr2 86.3(4) . . ?
 Sr2 O2 Sr2 87.3(3) . 4 ?
 Sr2 O2 Sr2 171.7(4) 4_565 4 ?
 Sr2 O2 Sr2 91.6(3) 4_565 1_655 ?
 Sr2 O2 Sr2 84.7(3) 1_655 4 ?
 Sr2 O2 Sr2 100.8(2) 6 4_565 ?
 Sr2 O2 Sr2 95.4(4) 4_565 . ?
 Sr2 O2 Sr2 91.4(4) 6 1_655 ?
 Sr2 O2 Sr2 169.2(2) . 1_655 ?
 Sr2 O2 Sr2 86.8(2) 6 4 ?
 Sr2 O2 Sr2 95.3(4) 6 . ?
 Sn1 O3 Sn1 165.3(6) . 4_455 ?
 Sn1 O3 Sr1 91.0(4) . 2 ?
 Sn1 O3 Sr1 88.3(2) 4_455 2 ?
 Sn1 O3 Sr1 83.5(2) . . ?
 Sn1 O3 Sr1 81.8(4) 4_455 . ?
 Sn1 O3 Sr2 90.2(5) 4_455 . ?
 Sn1 O3 Sr2 86.9(2) . . ?
 Sn1 O3 Sr2 97.4(5) . 4 ?
 Sn1 O3 Sr2 97.3(2) 4_455 4 ?
 Sr1 O3 Sr1 84.73(16) 2 . ?
 Sr2 O3 Sr1 92.3(4) 4 2 ?
 Sr2 O3 Sr1 81.1(3) . . ?
 Sr2 O3 Sr1 165.8(4) . 2 ?
 Sr2 O3 Sr1 176.9(3) 4 . ?
 Sr2 O3 Sr2 101.9(2) 4 . ?
 Sn1 O4 Sn1 163.0(5) 4_465 1_455 ?
 Sn1 O4 Sr1 91.6(5) 4_465 . ?
 Sn1 O4 Sr1 97.4(5) 1_455 2_465 ?
 Sn1 O4 Sr1 99.4(3) 4_465 2_465 ?
 Sn1 O4 Sr1 88.8(3) 1_455 . ?
 Sn1 O4 Sr2 87.9(2) 4_465 4_465 ?
 Sn1 O4 Sr2 82.7(2) 1_455 . ?
 Sn1 O4 Sr2 88.8(4) 1_455 4_465 ?
 Sn1 O4 Sr2 80.5(4) 4_465 . ?
 Sr1 O4 Sr1 96.67(18) 2_465 . ?
 Sr1 O4 Sr2 82.9(3) . . ?
 Sr1 O4 Sr2 179.5(5) 2_465 . ?
 Sr1 O4 Sr2 93.2(4) 2_465 4_465 ?
 Sr2 O4 Sr1 170.1(3) 4_465 . ?
 Sr2 O4 Sr2 87.32(16) 4_465 . ?

_shelx_res_file
;
TITL SrSnO_I19VT_32_300_a21am_if in A2(1)am
    srsno_i19vt_32_300_a21am_if.res
    created by SHELXL-2019/3 at 11:53:28 on 10-Jan-2025
REM A2(1)am (#36 with fixed user cell
CELL 0.6889 5.697029 5.726565 20.633994 90 90 90
ZERR 4 0.000194 0.000203 0.000719 0 0 0
LATT -5
SYMM 0.5+X,-Y,-Z
SYMM +X,+Y,-Z
SYMM 0.5+X,-Y,+Z
SFAC O Sr Sn
DISP O 0.0101 0.0057 30.1044
DISP Sn -0.681 1.3529 5641.0613
DISP Sr -1.161 3.0594 12162.7002
UNIT 28 12 8

L.S. 10
PLAN  5
SIZE 0.05 0.05 0.015
TEMP 26.85
CONF
LIST 4
MORE -1
fmap 2
acta
TWIN -1 0 0 0 -1 0 0 0 1 2
OMIT -2 0 0
OMIT -1 -1 5
OMIT 0 0 -10
OMIT 0 0 -4
OMIT 0 2 0
OMIT 1 1 -5
OMIT 2 0 0
REM <olex2.extras>
REM <HklSrc "%.\\SrSnO_I19VT_32_300_a21am_if.hkl">
REM </olex2.extras>

WGHT    0.158900
BASF   0.53148
FVAR       1.27503
SN1   3    0.874662    0.249410    0.098232    11.00000    0.02153    0.02177 =
         0.02373    0.00012    0.00007   -0.00004
SR1   2    0.360829    0.250373    0.000000    10.50000    0.02571    0.02588 =
         0.02667    0.00000    0.00000   -0.00119
SR2   2    0.384855    0.258023    0.187030    11.00000    0.02809    0.02669 =
         0.02588   -0.00038   -0.00039   -0.00085
O1    1    0.883396    0.199034    0.000000    10.50000    0.04093    0.02882 =
         0.02257    0.00000    0.00000   -0.00124
O2    1    0.870788    0.290924    0.196269    11.00000    0.03384    0.03437 =
         0.02703   -0.00335   -0.00184    0.00298
O3    1    0.648843   -0.023755    0.106618    11.00000    0.02904    0.02679 =
         0.04236    0.00196    0.00148   -0.00566
O4    1    0.101361    0.523132    0.086772    11.00000    0.03068    0.03072 =
         0.03511    0.00102    0.00188   -0.00790
HKLF 4


REM  SrSnO_I19VT_32_300_a21am_if in A2(1)am
REM wR2 = 0.1983, GooF = S = 1.050, Restrained GooF = 1.049 for all data
REM R1 = 0.0684 for 1317 Fo > 4sig(Fo) and 0.0705 for all 1458 data
REM 59 parameters refined using 1 restraints

END

WGHT      0.1590      0.0000

REM Highest difference peak  5.084,  deepest hole -3.330,  1-sigma level  0.889
Q1    1   0.9563  0.1657  0.0980  11.00000  0.05    5.08
Q2    1   0.9549  0.3349  0.0983  11.00000  0.05    5.06
Q3    1   0.7991  0.1638  0.0974  11.00000  0.05    4.92
Q4    1   0.7985  0.3366  0.0982  11.00000  0.05    4.91
Q5    1   0.4617  0.3383  0.1838  11.00000  0.05    3.46
;
_shelx_res_checksum                29847
_shelx_hkl_file
;
   0   0  -2 22224.0 2340.25   5
   0   0   2 28604.4 2424.18   5
   0   0   2 28210.8 2384.38   3
   0   0  -2 28706.4 2282.96   1
   0   0   2 22598.6 2256.99   1
   0   0   2 31481.5 2305.04   1
   0   0  -2 29752.0 2290.01   1
   0   0   4 169830. 12447.5   1
   0   0   4 179457. 12480.3   1
   0   0  -4 160754. 12461.8   1
   0   0  -4 170659. 12438.4   1
   0   0   4 153707. 12690.4   5
   0   0  -4 146066. 12551.1   5
   0   0  -4 166161. 12476.9   4
   0   0   4 157813. 12436.1   4
   0   0   4 145476. 12592.8   3
   0   0  -4 146171. 12280.7   2
   0   0   6 3990.80 474.699   1
   0   0   6 2941.79 457.033   1
   0   0  -6 3177.06 464.839   1
   0   0  -6 3638.71 484.302   1
   0   0   6 3226.36 657.919   6
   0   0  -6 2981.01 513.651   5
   0   0   6 2719.67 412.349   4
   0   0  -6 2929.65 453.971   4
   0   0   6 2454.79 538.522   5
   0   0  -6 3756.10 570.859   3
   0   0   6 3576.27 522.615   3
   0   0  -6 3159.76 345.883   2
   0   0   8 10105.7 935.181   1
   0   0   8 10193.5 938.298   1
   0   0  -8 9343.11 920.909   1
   0   0   8 9445.50 1112.63   6
   0   0   8 8319.04 1048.33   5
   0   0  -8 8743.90 969.116   5
   0   0  -8 9249.01 930.417   4
   0   0   8 9308.99 889.505   4
   0   0  -8 9868.09 1028.22   3
   0   0  -8 8143.13 788.927   2
   0   0  10 888166. 66886.0   1
   0   0  10 855108. 66890.1   1
   0   0 -10 812653. 66873.8   1
   0   0 -10 899488. 66887.9   1
   0   0  10 820036. 67023.3   6
   0   0  10 810463. 67033.5   5
   0   0 -10 962967. 66925.4   4
   0   0 -10 922295. 66993.9   3
   0   0 -10 911724. 66760.9   2
   0   0  12 101782. 8041.57   1
   0   0 -12 108901. 8060.31   1
   0   0 -12 99216.9 8086.91   1
   0   0  12 96045.7 8134.81   6
   0   0  12 102726. 8199.08   5
   0   0 -12 101649. 7960.91   2
   0   0 -12 107095. 8081.42   4
   0   0 -12 94132.8 8119.73   3
   0   0 -12 112473. 7953.70   2
   0   0  14 62081.7 5301.32   6
   0   0  14 58473.9 5331.22   5
   0   0 -14 64442.5 5271.26   4
   0   0 -14 71485.6 5273.10   1
   0   0  14 74114.7 5255.61   1
   0   0 -14 69232.3 5313.65   3
   0   0 -14 67759.3 5176.82   2
   0   0  16 2032.56 330.702   5
   0   0 -16 2112.60 239.954   2
   0   0 -16 2099.60 300.150   4
   0   0 -16 2179.09 317.296   3
   0   0 -16 2572.44 305.002   1
   0   0  16 2740.30 306.005   1
   0   0  16 2854.98 299.853   1
   0   0 -16 2614.42 312.727   1
   0   0 -18 210.203 76.1565   1
   0   0  18 231.663 72.3094   1
   0   0 -18 164.389 47.8881   2
   0   0  18 243.374 82.1963   6
   0   0  18 102.641 63.0718   5
   0   0  18 381.551 89.1996   1
   0   0 -18 254.592 81.2544   1
   0   0 -18 159.145 74.9591   3
   0   0  20 64921.9 4446.14   1
   0   0  20 52297.4 4445.03   6
   0   0  20 53302.9 4489.52   5
   0   0 -20 56020.7 4389.23   2
   0   0 -20 58328.9 4474.68   4
   0   0 -20 49827.6 4443.58   3
   0   0  20 60832.2 4441.53   1
   0   0 -20 56776.8 4449.61   1
   0   0 -20 65635.9 4480.14   1
   0   0  22 43759.5 3163.15   1
   0   0  22 37990.1 3168.34   6
   0   0  22 37261.9 3199.13   5
   0   0 -22 38383.4 3122.53   2
   0   0 -22 43206.3 3205.49   4
   0   0 -22 36367.0 3179.44   3
   0   0  22 41407.5 3164.32   1
   0   0 -22 44778.5 3188.07   1
   0   0 -22 44934.1 3203.59   1
   0   0  24 11200.8 1042.21   6
   0   0  24 13499.1 1089.97   5
   0   0 -24 13887.6 1083.46   4
   0   0 -24 12874.5 1060.31   1
   0   0 -24 11579.1 1058.45   3
   0   0  24 13756.8 1042.65   1
   0   0  26 137.783 54.7772   5
   0   0 -26 48.0684 30.1627   3
   0   0  26 204.549 52.0344   6
   0   0 -28 894.975 131.936   3
   0   0  28 991.767 146.008   5
   0   0 -28 886.770 143.149   4
   0   0  30 4681.95 383.372   6
   0   0  30 3523.88 390.742   5
   0   0  32 13330.5 1071.54   5
   0   0  32 12913.8 1045.04   6
   0  -1  -1 10.4615 19.7752   5
   0   1  -1 58.2677 26.9010   5
   0   1   1 127.715 41.9612   5
   0  -1   1 75.7815 35.1306   5
   0  -1   1-31.3385 47.2630   2
   0   1  -1 52.1291 39.3923   2
   0  -1  -1-21.9250 4.60555   2
   0   1   1 133.253 52.3210   2
   0  -1   1 56.0767 33.9813   4
   0  -1  -1 72.2076 47.1559   4
   0   1  -1 9.60245 15.1309   4
   0   1   1 47.6511 37.9762   4
   0   1   1 104.988 40.7804   6
   0  -1   1 67.9262 34.2957   6
   0  -1  -1 92.7666 39.7117   6
   0   1  -1 41.0981 31.1854   6
   0  -1  -1 72.9957 41.0912   3
   0   1   1 34.4868 30.2386   3
   0   1   3 545.576 135.700   1
   0  -1   3 638.929 122.178   1
   0   1   3 1105.54 149.082   1
   0  -1  -3 1119.51 149.735   1
   0  -1   3 463.668 126.435   1
   0  -1  -3 512.307 126.991   1
   0   1  -3 702.283 138.591   1
   0   1  -3 675.758 114.687   6
   0   1   3 524.712 108.372   6
   0   1  -3 654.489 101.957   5
   0  -1   3 763.884 110.643   5
   0   1   3 579.480 102.898   5
   0  -1  -3 501.396 101.007   6
   0  -1   3 746.924 188.002   2
   0   1  -3 752.654 81.8682   4
   0  -1  -3 869.599 181.262   4
   0   1   3 690.203 153.705   4
   0  -1   3 670.613 81.1200   4
   0  -1   3 658.235 100.196   3
   0   1   3 539.405 108.898   3
   0   1  -3 525.918 94.2926   3
   0  -1  -3 469.798 103.641   3
   0  -1  -5 1633.65 251.721   1
   0  -1   5 996.752 216.842   1
   0  -1  -5 1984.79 265.638   1
   0   1  -5 1673.13 271.332   1
   0   1   5 1212.85 225.239   1
   0  -1   5 1027.12 240.488   1
   0  -1   5 1868.61 213.425   6
   0   1  -5 1180.55 180.366   6
   0   1   5 1435.08 189.930   6
   0  -1  -5 1092.47 162.917   6
   0  -1   5 1467.68 179.452   5
   0  -1   5 1331.01 260.506   2
   0  -1   5 1181.16 131.476   4
   0   1   5 1537.67 257.174   4
   0  -1  -5 1621.88 295.108   4
   0   1  -5 1160.41 168.953   3
   0   1   5 1160.55 175.958   3
   0  -1   5 1338.27 159.839   3
   0   1  -5 1512.70 246.534   2
   0  -1   7 7718.21 766.145   1
   0   1   7 10139.3 833.318   1
   0   1  -7 7889.71 808.207   1
   0  -1  -7 7964.95 794.039   1
   0  -1  -7 8106.12 763.614   1
   0   1  -7 9586.75 819.797   1
   0  -1   7 9286.64 834.105   1
   0   1   7 6869.22 755.362   1
   0  -1   7 7585.53 699.069   6
   0   1   7 7041.77 714.400   6
   0  -1  -7 6419.81 645.811   6
   0   1   7 6970.81 782.150   5
   0   1  -7 6381.10 675.865   5
   0  -1  -7 4677.81 743.794   4
   0  -1   7 7022.54 603.591   4
   0   1  -7 6535.75 625.172   4
   0  -1  -7 7689.62 714.531   3
   0   1  -7 7604.56 695.079   3
   0  -1   7 10138.1 829.735   2
   0   1  -7 8597.29 739.016   2
   0  -1   9 2892.25 374.275   6
   0   1   9 2565.57 413.665   6
   0   1   9 3230.46 477.332   5
   0   1  -9 2782.39 373.811   5
   0  -1  -9 2641.89 438.127   4
   0  -1   9 3100.05 301.336   4
   0   1  -9 2075.35 334.962   4
   0  -1  -9 3691.73 434.101   3
   0   1  -9 2543.60 375.386   3
   0   1   9 5293.13 485.209   1
   0  -1  -9 4514.02 449.083   1
   0   1  -9 4057.51 475.226   1
   0  -1  -9 3339.44 454.811   1
   0  -1   9 3260.04 437.266   1
   0   1   9 3345.62 436.680   1
   0   1 -11 1219.85 225.060   1
   0  -1 -11 1106.16 187.657   1
   0  -1  11 1228.98 202.903   1
   0  -1 -11 733.193 93.4138   2
   0  -1  11 911.851 173.921   6
   0   1 -11 997.799 176.788   4
   0  -1 -11 975.330 224.824   4
   0   1  11 222.962 153.845   5
   0  -1  11 1066.92 202.745   5
   0  -1  11 684.393 112.361   4
   0   1  11 1513.73 218.691   1
   0   1  11 1320.95 206.407   1
   0  -1 -11 1036.63 194.919   1
   0  -1  11 1465.80 215.493   1
   0   1 -11 1398.10 211.529   1
   0  -1 -11 765.001 185.500   3
   0  -1 -11 460.995 71.9244   2
   0   1 -11 719.377 178.455   3
   0   1 -13 208.224 103.366   1
   0   1  13 747.257 144.846   1
   0  -1 -13 654.893 131.067   1
   0  -1  13 432.711 113.541   1
   0  -1 -13 237.530 43.4953   2
   0  -1 -13 216.707 57.5482   2
   0  -1  13 387.685 112.553   6
   0   1  13 236.764 115.728   6
   0  -1  13 442.726 137.069   5
   0   1  13 43.3887 70.7476   5
   0   1 -13 314.397 92.0297   4
   0  -1 -13 492.787 145.142   4
   0   1  13 687.447 143.244   1
   0   1 -13 548.216 123.642   1
   0  -1  13 552.494 122.123   1
   0   1 -13 177.872 93.1866   3
   0  -1 -13 319.622 125.395   3
   0   1 -15 401.141 113.019   1
   0  -1  15 298.839 85.4540   1
   0  -1 -15 234.215 77.9702   1
   0   1  15 155.468 59.9201   1
   0  -1 -15 148.228 30.8253   2
   0  -1 -15 167.661 48.3422   2
   0   1  15 160.119 113.420   6
   0  -1  15 175.911 71.6307   6
   0   1 -15 202.726 79.6081   4
   0   1  15 77.0212 72.3942   5
   0  -1 -15 109.298 66.5906   4
   0  -1  15 246.891 99.4228   5
   0   1  15 224.395 80.8170   1
   0  -1 -15 209.728 90.4501   1
   0   1 -15 242.896 85.4845   1
   0  -1  15 374.464 97.6814   1
   0   1 -15 203.865 72.4234   2
   0  -1 -15 147.766 89.9988   3
   0  -1 -17 695.257 130.205   1
   0   1  17 574.516 113.578   1
   0   1 -17 624.691 137.561   1
   0  -1  17 675.833 130.161   1
   0  -1 -17 510.465 77.5648   2
   0  -1  17 708.830 135.517   6
   0   1  17 489.205 147.771   6
   0  -1  17 454.477 134.861   5
   0  -1 -17 468.173 126.590   4
   0   1 -17 750.769 130.621   4
   0  -1 -17 848.245 151.799   1
   0   1  17 792.005 134.690   1
   0   1 -17 636.321 110.577   2
   0  -1  17 582.118 115.152   1
   0  -1 -17 406.348 59.9561   2
   0   1 -17 513.256 130.284   3
   0  -1 -17 548.078 152.683   3
   0  -1  19 919.489 151.695   6
   0   1  19 898.905 182.594   6
   0  -1  19 1473.70 223.248   5
   0   1  19 1045.60 204.477   5
   0  -1 -19 927.086 169.574   4
   0   1 -19 843.670 144.193   4
   0  -1 -19 1082.92 184.370   3
   0   1 -19 954.329 165.291   3
   0  -1 -19 769.793 87.6850   2
   0  -1 -19 749.951 159.286   1
   0  -1 -19 929.293 149.659   1
   0  -1  19 999.896 147.883   1
   0  -1  19 954.335 148.436   1
   0   1 -19 1065.04 174.870   1
   0   1 -19 755.325 138.371   1
   0   1 -19 989.548 134.015   2
   0  -1 -19 969.746 103.522   2
   0   1 -21 66.8655 43.8284   1
   0   1  21 97.2693 38.4660   1
   0  -1  21 55.9016 36.7742   1
   0  -1 -21 78.3087 39.5896   1
   0   1 -21 127.663 40.7648   2
   0  -1  21 28.7197 31.0066   6
   0   1  21 39.3567 47.0459   6
   0  -1  21 44.5512 47.6244   5
   0   1  21 24.6267 26.7480   5
   0   1 -21 57.1497 37.5759   1
   0  -1 -21 181.494 66.9697   1
   0   1  21 98.5852 42.6582   1
   0  -1 -21 77.4564 54.6716   3
   0   1 -21 49.5233 39.5868   3
   0  -1  23 100.126 46.6158   1
   0   1  23 169.208 47.3873   1
   0   1  23 16.2686 30.8225   6
   0  -1  23 50.2833 36.0787   6
   0   1  23 84.4164 50.6373   5
   0  -1  23 193.577 74.4512   5
   0   1 -23 67.9559 38.8865   4
   0  -1 -23 103.745 55.5575   4
   0   1 -23 81.9502 36.9210   2
   0  -1  23 87.2583 37.3596   1
   0   1 -23 64.9343 42.0177   1
   0   1 -23 143.900 57.6300   3
   0  -1  25 43.5241 28.3596   6
   0   1 -25 52.2166 33.9972   4
   0   1  25 36.4524 33.5658   5
   0  -1 -25-15.8403 2.01349   4
   0  -1  25 33.0923 35.1800   5
   0   1 -25 17.2603 20.5801   2
   0   1 -25 36.7937 34.4984   1
   0  -1 -25 28.8715 30.7087   3
   0   1 -25 12.6225 19.0526   3
   0  -1  27 14.1794 15.1759   5
   0   1  27 47.1056 37.3156   5
   0  -1 -27 37.6964 29.8850   3
   0   1 -27 11.5941 17.5120   3
   0  -1  27 28.4601 24.7405   6
   0   1  27 23.1245 17.4644   6
   0  -1  29 149.879 53.2244   5
   0   1  29 265.028 70.8436   5
   0  -1 -29 148.746 60.8161   4
   0   1 -29 144.890 48.6693   3
   0  -1 -29 121.922 47.6736   3
   0   1  29 229.293 56.7428   6
   0  -1  29 229.885 52.2343   6
   0  -1 -31 9.93179 14.9238   3
   0   1 -31 9.30251 17.1153   3
   0   1  31 8.67057 15.9546   6
   0   1  33 11.2891 23.9784   5
   0  -2   0 874960. 62578.5   6
   0   2   0 845131. 62550.1   6
   0  -2   0 854035. 62571.3   5
   0   2   0 806384. 62557.4   5
   0  -2   0 925996. 62662.4   4
   0   2   0 976284. 62588.5   3
   0  -2   0 889472. 62605.6   3
   0   2   0 827275. 62660.4   2
   0  -2   2 581.536 78.9460   1
   0   2  -2 719.676 114.500   1
   0  -2   2 562.666 110.005   1
   0  -2   2 553.637 110.843   6
   0   2   2 563.326 101.990   6
   0  -2  -2 502.839 102.034   5
   0   2  -2 309.619 79.0896   5
   0  -2   2 568.107 107.371   5
   0   2   2 763.943 114.914   5
   0  -2   2 402.738 169.244   2
   0   2   2 673.034 125.730   2
   0   2  -2 433.971 97.7899   4
   0  -2  -2 461.676 136.454   4
   0   2   2 450.026 119.592   4
   0   2  -2 407.432 108.389   3
   0  -2  -2 232.192 98.1420   3
   0   2  -2 503.729 93.0722   3
   0   2  -4 4572.36 405.659   1
   0  -2   4 4517.84 382.043   1
   0   2   4 3213.29 394.414   1
   0   2  -4 3047.09 423.659   1
   0  -2  -4 3048.72 389.925   1
   0   2   4 4357.62 360.760   1
   0   2   4 4743.28 436.575   6
   0  -2   4 5000.30 442.476   6
   0   2  -4 4215.60 383.648   5
   0  -2  -4 4980.62 532.757   4
   0   2  -4 3574.53 379.439   4
   0   2  -4 4167.88 360.369   4
   0  -2  -4 4107.12 428.946   3
   0   2   4 3730.39 404.696   3
   0   2  -4 4285.83 397.877   3
   0   2   4 4239.27 373.728   2
   0  -2  -6 26230.4 1944.50   1
   0   2  -6 24444.0 2001.17   1
   0  -2  -6 24700.6 1954.37   1
   0  -2   6 28250.9 2044.27   1
   0   2   6 27978.5 1985.82   1
   0   2  -6 28959.5 2026.06   1
   0  -2   6 19900.3 1935.60   1
   0   2   6 33451.4 1948.82   1
   0  -2   6 25913.5 1943.09   6
   0   2  -6 20810.0 1882.14   5
   0  -2   6 24618.4 1896.22   5
   0   2  -6 24374.2 1848.84   4
   0  -2  -6 20473.3 1919.97   3
   0   2   6 21865.8 1833.08   2
   0  -2   6 34253.6 2193.23   2
   0   2  -6 20780.0 1887.48   3
   0  -2  -8 7133.96 668.679   1
   0   2  -8 8369.39 697.592   1
   0  -2  -8 7052.09 651.001   1
   0   2  -8 5071.16 675.446   1
   0   2   8 7093.50 670.055   1
   0  -2   8 6876.25 644.316   1
   0  -2   8 8055.42 747.053   1
   0   2   8 7111.73 622.665   6
   0   2   8 6510.66 668.883   5
   0   2  -8 6497.18 593.746   5
   0  -2   8 6687.55 585.776   5
   0   2   8 6956.53 661.837   1
   0  -2  -8 4053.97 701.099   4
   0   2  -8 6054.41 536.124   4
   0  -2  -8 6208.52 617.578   3
   0   2  -8 6542.02 599.904   3
   0  -2   8 6666.30 537.790   4
   0  -2   8 9905.58 806.416   2
   0  -2  10 310889. 22987.7   6
   0   2  10 302737. 23016.9   6
   0   2  10 326431. 23107.0   5
   0  -2  10 318665. 22947.0   5
   0   2  10 174757. 22966.8   1
   0  -2  10 311383. 22885.2   4
   0  -2 -10 267500. 23121.0   4
   0  -2 -10 319272. 23015.2   3
   0   2 -10 294323. 22987.6   3
   0   2 -10 408018. 23069.1   1
   0  -2  10 369700. 23100.6   1
   0  -2 -10 348640. 23028.7   1
   0  -2  10 284394. 22986.9   1
   0  -2 -10 254582. 23020.9   1
   0   2  12 39115.1 3195.95   6
   0  -2  12 30361.2 3103.06   6
   0  -2  12 39668.0 3095.56   5
   0   2  12 39280.9 3247.96   5
   0   2  12 48226.0 3196.33   1
   0  -2  12 39401.5 3031.66   4
   0  -2 -12 36491.5 3239.03   4
   0  -2 -12 44789.6 3203.44   3
   0   2 -12 41420.8 3157.39   3
   0  -2  12 45515.3 3152.29   1
   0  -2 -12 46555.9 3154.85   1
   0  -2 -12 16598.7 3072.45   1
   0   2  12 50070.6 3182.84   1
   0   2 -12 49029.6 3169.52   1
   0   2 -12 45636.4 3259.71   1
   0  -2  12 53087.9 3224.17   1
   0   2  14 33585.6 2973.71   6
   0  -2  14 32186.8 2833.21   6
   0  -2  14 31516.9 2812.71   5
   0   2  14 26734.6 2921.68   5
   0   2  14 45607.5 2891.99   1
   0   2 -14 32500.8 2790.74   4
   0  -2 -14 35096.4 2939.71   4
   0  -2  14 32836.3 2752.72   4
   0   2 -14 30927.5 2867.02   3
   0  -2 -14 35624.6 2835.02   1
   0   2 -14 39558.5 2942.82   1
   0   2  14 42697.3 2877.86   1
   0  -2  14 44931.6 2895.45   1
   0  -2  14 40192.1 2851.37   1
   0  -2 -14 44681.6 2936.10   1
   0   2 -14 40319.6 2852.96   1
   0   2  16 6904.48 528.548   1
   0  -2  16 4977.14 509.520   6
   0   2  16 4352.42 623.737   6
   0   2  16 1819.94 506.867   5
   0   2 -16 5308.49 495.555   2
   0   2 -16 4748.20 465.894   4
   0   2 -16 3132.56 502.453   3
   0  -2 -16 5205.79 582.608   3
   0  -2 -16 5661.42 555.116   1
   0  -2 -16 5221.98 492.184   1
   0   2  16 5304.99 508.833   1
   0  -2  16 5947.70 535.092   1
   0   2 -16 5320.71 496.832   1
   0  -2  16 6202.77 510.393   1
   0   2  18 64.1817 43.4246   1
   0   2 -18 86.7584 56.6497   1
   0  -2  18 33.6871 40.3427   1
   0  -2 -18 39.7089 28.6189   1
   0  -2  18 38.9755 36.2356   5
   0  -2  18 51.8962 37.1211   6
   0   2  18 42.2930 45.2163   6
   0  -2 -18 24.1036 26.1549   4
   0   2 -18 142.151 48.1591   4
   0   2  18-38.1102 5.44278   5
   0   2  18 160.019 68.1517   1
   0   2 -18 95.8462 48.5044   1
   0  -2 -18 127.815 68.0458   1
   0  -2  18 76.8619 41.1501   1
   0   2 -18 26.8258 32.2940   2
   0  -2 -18 29.1708 53.9003   3
   0   2 -18 122.730 64.0450   3
   0  -2  20 46182.9 3297.03   1
   0   2  20 46037.0 3253.94   1
   0  -2  20 40624.5 3273.67   6
   0   2  20 30935.7 3352.24   6
   0  -2  20 44939.1 3317.16   5
   0   2 -20 42535.8 3256.20   2
   0   2 -20 34815.3 3233.87   4
   0  -2 -20 45812.9 3341.41   4
   0  -2 -20 45074.3 3383.46   3
   0   2 -20 35257.0 3294.60   3
   0  -2 -20 44666.5 3334.12   1
   0   2  20 39943.0 3268.82   1
   0   2 -20 45392.0 3330.32   1
   0   2 -20 43767.7 3263.36   1
   0  -2  20 44235.8 3252.28   1
   0   2  22 26979.1 2613.41   6
   0  -2  22 32918.6 2556.16   6
   0   2  22 32898.2 2671.33   5
   0  -2  22 38265.5 2617.89   5
   0   2 -22 33142.3 2537.26   2
   0   2 -22 28753.2 2527.91   4
   0  -2 -22 32872.2 2601.40   4
   0  -2 -22 40750.8 2683.37   3
   0   2 -22 26844.4 2570.64   3
   0  -2  22 34317.5 2532.96   1
   0   2 -22 33814.2 2545.21   1
   0  -2  24 12525.8 1019.61   5
   0   2  24 11824.5 1068.02   5
   0   2 -24 11577.2 961.231   2
   0  -2 -24 14333.3 1070.13   3
   0   2 -24 10267.0 986.221   3
   0   2  24 11281.4 1026.21   6
   0  -2  26 199.365 62.2834   5
   0   2 -26 284.631 62.2470   2
   0  -2 -26 154.594 67.3185   4
   0   2  26 225.836 76.9542   5
   0   2  26 156.052 65.8716   6
   0  -2  26 186.496 52.5709   6
   0  -2 -26 168.640 73.1439   3
   0   2 -28 878.579 134.105   3
   0  -2 -28 843.455 144.569   3
   0  -2 -28 1027.12 150.418   4
   0  -2  28 973.574 124.164   6
   0   2  28 811.163 134.818   6
   0   2  30 4084.96 404.050   5
   0  -2 -30 4064.97 398.575   4
   0   2  30 3875.83 376.187   6
   0  -2  30 4534.87 369.713   6
   0  -2 -30 4243.36 394.874   3
   0   2 -30 3416.89 367.775   3
   0  -2 -32 10261.7 926.742   4
   0   2  32 11803.0 909.430   6
   0  -3  -1 23.1218 34.7195   4
   0  -3   1 40.4470 42.9399   4
   0  -3  -1 34.7600 63.9072   2
   0  -3   1 43.7794 65.7191   2
   0  -3   1 13.4927 20.2768   5
   0  -3  -1 13.7148 20.6097   5
   0  -3  -1 14.9221 38.8066   6
   0  -3   1-15.0024 31.8611   6
   0  -3   3 8105.52 814.655   6
   0  -3   3 10330.2 813.087   5
   0  -3  -3 8987.94 816.424   5
   0  -3  -3 8602.56 888.890   4
   0   3  -3 8178.65 810.065   4
   0  -3   3 12271.4 1086.63   2
   0  -3   3 8724.59 751.103   1
   0   3  -3 11334.1 779.905   1
   0   3  -3 8942.44 762.956   1
   0  -3   3 10796.4 768.677   1
   0   3   5 2342.93 220.625   1
   0   3  -5 2101.18 233.058   1
   0   3  -5 2955.30 280.588   1
   0  -3  -5 2544.30 231.868   1
   0  -3  -5 2808.48 226.784   1
   0  -3   5 2342.32 224.192   1
   0  -3   5 2612.38 262.828   1
   0   3   5 2205.80 208.440   1
   0   3   5 1942.25 271.155   6
   0  -3   5 2339.76 278.196   6
   0  -3   5 2447.24 255.186   5
   0   3  -5 2329.96 259.664   4
   0  -3  -5 2155.54 333.389   4
   0  -3  -5 2264.26 281.149   3
   0   3  -5 2192.76 224.241   4
   0  -3   5 3559.99 462.555   2
   0   3   5 1972.91 223.812   2
   0  -3   7 247.507 55.6313   1
   0   3  -7 175.370 67.4119   1
   0  -3  -7 266.630 56.7484   1
   0   3   7 261.372 65.6874   1
   0  -3   7 217.179 73.6024   1
   0   3   7 312.821 54.0631   1
   0  -3  -7 273.620 71.2209   1
   0  -3   7 189.764 65.8092   6
   0   3   7 278.044 73.8443   6
   0  -3   7 244.568 63.2974   5
   0   3   7 214.352 43.5739   2
   0   3  -7 208.947 59.2422   4
   0  -3  -7 292.993 116.273   4
   0   3  -7 280.101 49.4592   4
   0  -3  -7 297.250 86.3283   3
   0   3  -7 284.764 66.6400   3
   0  -3   9 33.2872 28.9165   1
   0   3  -9 18.2487 33.6072   1
   0   3   9 14.8541 27.3805   1
   0  -3   9 19.0660 40.5213   1
   0  -3  -9 40.7696 38.2143   1
   0   3   9 10.1104 28.4621   1
   0   3  -9 20.4675 21.8163   1
   0  -3   9-16.1878 24.3808   6
   0  -3   9 63.3338 31.7514   5
   0   3   9 13.1457 14.0968   6
   0   3   9 20.3020 14.4343   2
   0   3   9 18.5714 12.0148   2
   0   3   9 21.3200 39.2445   5
   0   3  -9 17.1302 18.2924   4
   0  -3  -9 34.5048 51.8298   4
   0   3  -9 43.6700 19.2161   4
   0   3  -9 23.4997 21.6936   3
   0  -3  -9 31.4439 37.3664   3
   0  -3 -11 101.187 57.1803   1
   0  -3  11 63.4704 33.9843   1
   0   3  11 152.379 60.1483   1
   0   3 -11 187.977 65.8959   1
   0   3  11 86.6233 44.0926   6
   0  -3  11 125.154 45.0146   5
   0   3  11 97.2482 68.7501   5
   0  -3 -11 170.096 88.8129   4
   0  -3 -11 94.4473 41.7199   3
   0   3 -11 110.730 55.5621   3
   0   3 -11 92.8623 26.5446   4
   0  -3  11 234.503 78.0276   1
   0   3 -11 104.999 74.1557   1
   0   3  11 67.9239 41.5800   1
   0  -3 -11 97.5835 49.7380   1
   0   3  13 4762.77 455.994   6
   0  -3  13 5885.85 462.543   6
   0   3  13 5301.82 533.497   5
   0  -3  13 3979.37 392.149   5
   0   3  13 2909.26 396.164   1
   0  -3 -13 3091.51 471.762   4
   0   3 -13 4755.80 453.051   3
   0  -3 -13 3154.82 410.525   3
   0   3 -13 5229.09 442.740   1
   0  -3 -13 3340.84 426.248   1
   0   3 -13 3062.44 463.943   1
   0  -3 -13 3994.47 419.288   1
   0   3  13 4920.20 448.144   1
   0  -3  13 5981.25 491.550   1
   0  -3  13 3805.26 400.637   1
   0   3  15 16.4839 30.4225   1
   0  -3  15 98.6937 43.5102   1
   0  -3 -15 20.9508 22.3994   1
   0  -3  15 17.4364 26.3105   6
   0   3  15 49.1647 69.0814   6
   0  -3  15 46.5072 35.0073   5
   0  -3 -15 37.1791 32.3318   1
   0   3  15 30.7441 28.3872   1
   0   3 -15 27.9760 29.8148   1
   0  -3  15 74.5456 48.5252   1
   0   3 -15 40.2194 24.7927   4
   0   3  15 32.0788 48.2249   5
   0  -3 -15 58.5044 53.8422   4
   0  -3  15 19.2457 13.8158   4
   0  -3 -15-19.2218 40.8913   3
   0   3 -15 20.8120 31.3547   3
   0   3  17 477.016 96.1556   1
   0  -3  17 257.522 84.3155   1
   0   3 -17 233.255 92.5830   1
   0  -3 -17 215.775 61.1172   1
   0  -3  17 127.141 54.5888   5
   0  -3  17 280.097 84.5749   6
   0   3  17 36.0128 78.0530   5
   0   3 -17 201.016 45.2594   4
   0  -3 -17 26.2681 75.4286   4
   0  -3 -17 253.559 91.0795   1
   0   3  17 141.404 59.8784   1
   0  -3  17 294.685 67.7476   1
   0   3 -17 83.0157 49.0407   2
   0   3 -17 170.302 62.6224   1
   0   3 -17 280.563 94.1767   3
   0  -3 -17 278.455 97.7308   3
   0  -3  19 102.888 54.7184   1
   0  -3  19 33.7766 31.2537   6
   0   3  19 81.4837 86.5572   6
   0   3  19-36.6432 3.59790   5
   0  -3  19 55.8288 36.4633   5
   0   3 -19 50.8506 38.3318   2
   0   3 -19 49.8807 53.0627   3
   0  -3 -19 23.8933 36.0431   3
   0  -3  21 93.7015 47.0502   6
   0  -3  21 29.2462 27.1756   5
   0  -3 -21 20.3402 37.6032   4
   0   3  21 34.2866 51.6172   5
   0   3 -21 93.3529 43.0875   2
   0  -3 -21-23.6756 25.4421   3
   0   3 -21 22.6776 34.2709   3
   0  -3  23 366.477 92.9544   5
   0   3 -23 673.475 104.731   2
   0  -3 -23 644.522 127.692   4
   0  -3  23 681.898 115.866   6
   0  -3 -23 426.969 129.046   3
   0   3 -23 569.959 126.860   3
   0   3 -25 39.4771 29.7546   2
   0  -3  25 36.3528 31.6228   6
   0   3  25 22.6529 24.1996   6
   0   3 -25 31.7052 29.2716   3
   0   3  25 25.3273 27.0216   5
   0  -3 -25 47.6056 33.7963   4
   0   3 -27 84.1526 36.3869   2
   0   3  27 67.6751 47.9668   6
   0   3 -27 92.7505 47.1077   3
   0  -3 -27 34.6859 37.4028   3
   0   3  27 63.9214 50.9974   5
   0  -3 -27 143.227 55.2065   4
   0   3  29-17.0836 1.31205   5
   0  -3 -29 12.9960 13.8555   4
   0  -3 -29 28.3125 36.8262   3
   0   3 -29 11.0879 16.6943   3
   0  -3  29 35.5756 23.1592   6
   0   3  29 12.9244 23.7952   6
   0   3  31 10.1751 10.8266   6
   0  -4   0 347736. 23988.8   4
   0  -4   0 304981. 23890.1   5
   0  -4   0 307763. 23899.1   6
   0  -4   2 3393.81 368.755   6
   0  -4   2 3768.50 363.826   5
   0  -4  -2 4043.78 440.370   4
   0  -4  -2 4337.48 400.712   3
   0   4  -2 3580.35 349.623   3
   0  -4   4 18123.4 1375.67   1
   0   4  -4 18874.8 1394.70   1
   0  -4   4 16256.6 1461.04   6
   0   4   4 17805.6 1466.33   6
   0  -4   4 16536.8 1442.04   5
   0  -4   4 19026.3 1375.98   1
   0  -4  -4 20162.8 1550.71   4
   0   4  -4 13208.3 1409.90   4
   0  -4  -4 20395.3 1489.44   3
   0   4  -4 17836.1 1420.81   3
   0  -4  -6 1095.29 105.363   1
   0  -4   6 1064.64 112.758   1
   0   4  -6 936.122 121.464   1
   0   4  -6 1211.70 131.738   1
   0  -4  -6 1048.78 105.491   1
   0  -4   6 1197.49 171.115   6
   0  -4   6 1058.70 138.238   5
   0   4   6 891.230 153.255   6
   0   4   6 998.986 98.9985   1
   0  -4   6 1117.16 122.666   1
   0  -4  -6 1264.34 223.394   4
   0   4  -6 1022.35 120.288   4
   0  -4  -6 795.737 148.468   3
   0   4  -6 831.778 127.794   3
   0   4   8 788.952 85.1973   1
   0  -4   8 805.613 135.468   6
   0  -4   8 697.445 111.105   5
   0   4   8 702.193 123.617   6
   0   4   8 684.025 94.6835   2
   0   4  -8 810.797 92.9380   4
   0  -4  -8 568.513 155.890   4
   0  -4  -8 551.887 121.863   3
   0   4  -8 655.983 107.443   3
   0  -4  -8 680.059 94.1490   1
   0   4   8 838.210 94.0992   1
   0  -4   8 927.237 99.9524   1
   0  -4  -8 702.336 93.1920   1
   0   4  -8 1122.73 136.237   1
   0  -4 -10 145242. 10841.2   1
   0   4 -10 172256. 10916.4   1
   0  -4 -10 137633. 10838.2   1
   0   4  10 143389. 10843.1   1
   0  -4  10 142427. 10830.6   1
   0   4 -10 98633.0 10849.1   1
   0  -4  10 106322. 10853.7   1
   0   4  10 157190. 10818.2   1
   0   4  10 141724. 10864.9   6
   0  -4  10 162023. 10891.3   6
   0   4  10 139738. 10917.0   5
   0  -4  10 145682. 10851.2   5
   0   4 -10 129522. 10861.7   4
   0  -4 -10 171380. 11058.2   4
   0   4 -10 161817. 10863.5   3
   0  -4 -10 146916. 10894.5   3
   0   4  10 146316. 10800.1   2
   0  -4 -12 15967.4 1285.49   1
   0  -4 -12 23569.2 1327.79   1
   0   4 -12 19445.4 1341.78   1
   0   4 -12 25238.6 1454.56   1
   0  -4  12 25426.3 1310.59   1
   0   4  12 16582.3 1298.13   1
   0   4  12 27577.0 1305.31   1
   0   4  12 21146.9 1329.79   6
   0  -4  12 23031.0 1352.91   6
   0   4  12 22722.2 1431.25   5
   0  -4  12 21760.7 1309.29   5
   0   4  12 15819.5 1221.96   2
   0   4 -12 15251.8 1273.31   4
   0   4 -12 21724.5 1241.63   4
   0  -4 -12 23014.2 1517.09   4
   0   4 -12 26328.6 1357.74   3
   0  -4 -12 19431.0 1345.16   3
   0   4  12 10577.7 1215.05   2
   0   4  14 17668.6 1238.43   6
   0  -4  14 25176.3 1271.45   6
   0  -4  14 20383.0 1201.58   5
   0   4  14 20646.0 1338.69   5
   0  -4  14 23387.8 1290.89   1
   0   4 -14 9047.31 1114.98   4
   0  -4 -14 18170.0 1358.22   4
   0  -4 -14 18734.2 1239.45   3
   0   4 -14 27200.1 1300.75   3
   0   4 -14 18240.7 1360.70   1
   0   4  14 16438.7 1213.31   1
   0  -4  16 616.860 120.986   1
   0   4  16 473.474 112.126   6
   0  -4 -16 506.428 143.855   4
   0  -4  16 493.759 89.6841   5
   0   4  16 398.255 94.9091   1
   0  -4 -16 287.970 86.8449   1
   0  -4 -16 340.897 90.8249   3
   0  -4 -18 23.7583 25.3327   4
   0   4  18 29.4604 44.2859   5
   0  -4  18 11.0833 20.5189   5
   0   4 -18 25.0901 23.1895   2
   0  -4  18 77.5801 43.6377   6
   0   4  18 23.0018 34.6105   6
   0  -4  20 26566.4 1856.99   5
   0   4 -20 25963.4 1851.58   2
   0  -4 -20 26137.6 1946.63   4
   0   4 -20 18107.6 1887.71   3
   0  -4 -20 23943.2 1893.26   3
   0   4  20 23249.4 1979.89   6
   0  -4  20 25988.0 1881.03   6
   0   4  22 13321.6 1400.25   5
   0   4 -22 19751.8 1316.96   2
   0   4 -22 12679.2 1353.55   3
   0  -4 -22 16296.2 1360.73   3
   0   4  22 13463.4 1435.65   6
   0  -4  22 16949.9 1331.22   6
   0   4  24 5999.60 674.892   5
   0  -4 -24 7456.32 642.069   4
   0   4 -24 7532.02 592.115   2
   0   4 -24 7661.44 657.805   3
   0  -4 -24 5156.41 613.416   3
   0   4  24 5031.94 674.772   6
   0  -4  24 7027.60 609.606   6
   0   4 -26 187.801 51.2359   2
   0  -4  26 206.155 57.4080   6
   0   4  26 108.004 62.2244   6
   0   4 -26 263.014 74.0531   3
   0  -4 -26 152.816 68.8434   3
   0  -4 -26 128.305 54.2215   4
   0   4 -28 490.938 84.3905   2
   0   4  28 380.599 101.661   6
   0  -4  28 604.682 92.2909   6
   0   4  28 622.598 126.121   5
   0  -4 -28 547.054 101.511   4
   0  -4 -28 388.252 99.2073   3
   0   4 -28 479.499 97.3892   3
   0  -5  -1 79.7092 60.0429   4
   0  -5  -1 34.7030 27.9341   5
   0  -5   1 54.6334 33.2050   5
   0  -5   1 52.4231 34.4607   6
   0   5  -1 121.940 41.3706   3
   0  -5   3 2175.02 246.653   6
   0  -5   3 1794.60 222.205   5
   0   5  -3 2266.21 223.543   4
   0  -5  -3 2554.78 263.605   3
   0   5  -3 1989.58 216.607   3
   0  -5  -3 2439.67 299.358   4
   0   5  -5 1026.65 119.262   1
   0   5  -5 1526.79 129.881   1
   0  -5   5 1766.18 126.720   1
   0  -5   5 1357.01 124.926   1
   0   5   5 1640.85 198.642   6
   0  -5   5 1575.20 196.286   6
   0   5   5 1817.05 191.565   2
   0  -5  -5 2002.98 261.096   4
   0  -5  -5 1823.53 212.610   3
   0   5  -5 1710.65 168.057   4
   0   5  -5 1515.23 167.087   3
   0  -5   7 1227.44 115.453   1
   0  -5   7 1260.60 164.655   6
   0   5   7 1107.32 162.824   6
   0  -5   7 1035.18 138.668   5
   0   5   7 1024.58 135.281   2
   0   5  -7 1111.54 136.382   3
   0  -5   7 1198.64 111.091   1
   0   5  -7 929.989 121.102   1
   0   5  -7 1110.91 112.729   1
   0  -5  -9 675.938 74.4047   1
   0   5  -9 595.349 93.3992   1
   0  -5  -9 594.117 72.2222   1
   0   5   9 673.011 75.3738   1
   0   5   9 657.478 68.5567   1
   0   5   9 684.129 114.115   6
   0  -5   9 793.086 120.809   6
   0  -5   9 835.664 106.412   5
   0   5   9 628.399 86.6925   2
   0   5  -9 657.678 83.2459   4
   0   5   9 781.530 128.975   5
   0  -5  -9 996.655 182.673   4
   0  -5  -9 647.443 118.236   3
   0   5  -9 705.664 100.117   3
   0  -5  11 935.973 117.519   1
   0  -5  11 617.489 114.011   6
   0   5  11 751.251 115.876   6
   0  -5  11 872.054 112.614   5
   0   5  11 954.435 154.866   5
   0   5  11 724.306 92.8808   2
   0  -5 -11 883.852 178.499   4
   0   5 -11 758.657 82.5633   4
   0  -5 -11 675.626 126.376   3
   0   5 -11 731.487 109.901   3
   0   5  11 1007.03 102.562   1
   0   5 -11 891.656 125.877   1
   0   5  13 694.438 94.5294   1
   0  -5 -13 666.243 87.6823   1
   0  -5  13 498.121 98.9735   6
   0   5  13 429.492 87.0045   6
   0  -5  13 387.262 89.2520   1
   0   5  13 505.573 123.243   5
   0  -5 -13 209.635 105.081   4
   0   5 -13 771.084 110.255   3
   0  -5 -13 496.737 101.680   3
   0  -5  15 209.111 55.7351   5
   0   5  15 105.432 52.7863   6
   0  -5  15 247.588 64.1157   6
   0   5  15 252.225 93.6647   5
   0  -5 -15 75.8660 68.0831   4
   0   5 -15 252.759 70.5511   2
   0   5 -15 402.346 81.9991   3
   0  -5 -15 252.464 70.4738   3
   0  -5  17 9.44109 20.1095   5
   0   5  17 22.9701 24.4359   5
   0  -5  17 49.7318 34.9521   6
   0   5  17 27.7444 25.5556   6
   0   5 -17 12.2166 22.5194   2
   0  -5 -17 14.1353 30.0510   3
   0   5 -17 14.6766 38.1919   3
   0  -5 -19 894.391 146.835   3
   0   5 -19 1016.04 162.699   3
   0  -5  19 1016.15 143.525   6
   0  -5 -19 816.567 165.449   4
   0   5  21 198.033 88.9608   6
   0  -5 -21 165.604 69.6804   4
   0   5  21 177.634 86.7900   5
   0   5 -21 277.317 62.3211   2
   0  -5 -21 137.086 62.7493   3
   0   5 -21 270.277 80.5972   3
   0   5 -23 8.73750 16.0740   2
   0  -5  23 36.2625 31.4306   6
   0   5  23 25.2353 26.7904   6
   0   5 -23-17.2828 0.61615   3
   0  -5 -23-16.0493 24.0974   4
   0   5  23-23.6991 0.61615   5
   0   5 -25 8.18584 12.2930   2
   0  -5  25 11.0649 16.6128   6
   0   5  25 23.7792 43.7152   6
   0   5 -25-14.6459 21.9866   3
   0  -5 -25-15.5618 23.3611   3
   0   5  25 20.6836 21.9560   5
   0   5 -27 46.3295 24.7674   2
   0  -5 -27 14.8165 27.4013   3
   0   6   0 68136.5 5305.32   3
   0  -6   0 59652.2 5323.69   5
   0  -6   2 587.319 91.4689   5
   0  -6   2 499.946 97.1534   6
   0   6  -2 515.851 88.5458   4
   0   6  -2 408.443 78.6416   3
   0  -6   4 3281.02 311.688   6
   0   6   4 2850.74 300.741   6
   0  -6   4 2772.74 280.922   5
   0   6   4 3158.54 306.526   2
   0  -6  -4 2405.20 327.067   4
   0   6  -4 2714.47 271.664   4
   0   6  -4 3031.38 279.539   3
   0  -6   6 249.149 61.3242   6
   0  -6   6 45.0252 28.6417   5
   0   6   6 101.436 45.6256   6
   0  -6  -6 199.074 79.6208   4
   0   6  -6 84.2687 32.1549   4
   0  -6  -6 96.5608 49.4714   3
   0   6  -6 168.865 40.1997   3
   0   6  -8 155.100 30.9862   1
   0  -6   8 217.149 29.3187   1
   0  -6   8 206.346 59.6477   6
   0   6   8 213.546 58.3908   6
   0  -6   8 182.900 46.9457   5
   0   6   8 165.065 43.1640   2
   0   6   8 189.004 61.0639   5
   0  -6  -8 271.246 89.9171   4
   0  -6  -8 354.291 76.7204   3
   0   6  -8 214.620 42.8957   4
   0  -6  10 41761.2 3156.77   1
   0   6  10 39849.6 3203.17   6
   0   6  10 41756.9 3242.03   5
   0  -6  10 35158.5 3186.72   5
   0  -6 -10 42500.2 3311.18   4
   0  -6 -10 46875.8 3245.34   3
   0   6 -10 39482.2 3169.22   1
   0  -6  12 6727.64 625.989   5
   0  -6 -12 7546.35 731.949   4
   0  -6 -12 7997.94 666.216   3
   0  -6  12 7924.44 649.787   6
   0   6  12 6508.94 627.972   6
   0  -6 -14 7443.99 711.955   4
   0  -6  14 7080.27 618.241   6
   0  -6 -14 7528.38 635.070   3
   0   6  14 6922.57 670.150   5
   0  -6  14 7112.47 607.406   5
   0   6  16 279.507 85.3185   5
   0  -6 -16 153.860 71.6724   4
   0   6  16 104.513 45.6579   6
   0  -6  16 307.985 66.5708   6
   0   6 -16 147.043 53.2269   3
   0   6 -16 216.754 64.4923   2
   0  -6  18 10.7873 11.4760   6
   0   6  18 12.1495 12.9187   6
   0   6 -18 10.2419 15.3928   2
   0  -6 -18-12.8171 23.5748   3
   0   6 -18 13.0933 24.0822   3
   0   6  18 20.5354 21.8093   5
   0  -6 -18 20.3811 21.6456   4
   0   6  20 6620.87 824.414   5
   0   6 -20 10433.0 783.259   2
   0   6 -20 9912.89 819.171   3
   0  -6 -20 8711.18 800.596   3
   0   6  20 8071.53 805.826   6
   0  -6  20 11013.6 800.698   6
   0  -6 -22 8647.97 716.996   4
   0  -6 -22 9114.60 700.640   3
   0   6 -22 9514.14 656.168   2
   0  -6  22 9570.28 682.601   6
   0   7  -1 18.8279 20.0903   4
   0   7  -1 70.1346 55.5209   2
   0   7   1 95.7359 50.8468   2
   0   7  -1 14.9291 17.8363   3
   0  -7   3 1090.30 140.419   5
   0   7   3 1126.15 154.046   6
   0  -7   3 1273.72 156.488   6
   0   7   3 1281.57 158.571   2
   0   7  -3 1127.99 139.952   4
   0   7  -3 1130.31 131.602   3
   0   7   5 801.835 125.849   6
   0  -7   5 1309.26 148.791   6
   0   7   5 875.694 117.266   2
   0   7  -5 1163.78 266.342   2
   0   7  -5 810.265 108.023   3
   0  -7   7 77.4617 36.2140   6
   0  -7   7 139.049 40.0171   5
   0   7   7 99.2818 37.9575   6
   0   7   7 126.186 36.2113   2
   0   7   7 71.9645 36.9647   5
   0   7  -7 121.608 36.1104   3
   0   7  -7 233.189 116.969   2
   0  -7   9 146.016 40.6334   5
   0  -7   9 127.749 41.6142   6
   0  -7  -9 35.2675 42.7022   4
   0   7   9 88.7353 41.2462   5
   0   7  -9 89.9462 31.4461   3
   0   7 -11 492.216 117.957   2
   0   7  11 234.568 58.6018   6
   0  -7  11 294.865 67.6477   6
   0   7  11 299.018 80.8392   5
   0  -7 -11 293.291 93.9540   4
   0  -7 -11 364.208 78.0877   3
   0   7 -11 277.429 58.6707   3
   0   7 -13 1346.40 173.618   2
   0   7  13 777.133 139.569   5
   0  -7 -13 942.375 166.198   4
   0  -7 -13 913.471 133.450   3
   0   7 -13 924.547 119.740   3
   0  -7  13 999.269 128.354   6
   0   7  13 694.670 110.929   6
   0   7 -15 158.865 54.0612   2
   0   7  15 63.4719 35.5927   6
   0  -7  15 121.790 40.5551   6
   0  -7 -15 95.0088 42.5499   3
   0   7 -15 85.1102 35.6609   3
   0  -7 -15 173.457 71.3014   4
   0   7  15 79.3154 45.2444   5
   0   7 -17 32.0957 26.1943   3
   0   7 -17 135.752 45.3190   2
   0  -7 -17 92.9412 52.5926   4
   0   7 -19 265.651 69.5510   3
   0   8   0 22939.8 2049.23   6
   0   8   0 25264.1 2018.20   3
   0   8   2 524.170 91.4558   6
   0   8   2 365.965 81.6503   2
   0   8  -2 757.994 147.175   2
   0   8   2 521.425 88.7461   4
   0   8   2 694.552 84.1853   3
   0   8  -2 482.513 72.6781   3
   0   8   4 2127.40 235.751   5
   0   8   4 2070.99 217.251   2
   0   8   4 2127.64 228.821   6
   0   8  -4 2055.38 203.065   3
   0  -8   6 518.941 85.5044   6
   0   8   6 454.775 86.1547   5
   0   8   6 476.694 83.9448   6
   0   8  -6 492.657 155.354   2
   0   8  -6 353.819 61.0008   3
   0  -8   8 9.63675 14.5124   6
   0   8   8 18.1172 21.5306   6
   0   8   8 11.4694 17.2556   5
   0   8  -8 30.6948 32.5992   2
   0   8  -8 18.6299 16.1873   3
   0   8  10 15783.6 1421.73   5
   0   8 -10 17539.6 1387.15   3
   0   8  10 15841.6 1395.76   6
   0  -8  10 18669.5 1412.64   6
   0   8  12 2921.03 317.661   5
   0   8 -12 3219.33 290.031   3
   0  -8  12 3192.48 298.787   6
   0  -8 -14 3683.12 401.428   4
   0   8 -14 4143.47 362.223   3
   0   8 -16 233.092 56.9893   3
   0   9  -1 11.5098 17.3282   2
   0   9   1 9.65541 17.8006   6
   0   9  -1 29.9742 26.0101   6
   0   9   3 194.712 64.9717   5
   0   9   3 327.835 67.6682   6
   0   9   5 481.777 91.6239   5
   1   0   0 10.6635 19.6034   3
  -1   0   0-9.78996 17.9977   3
  -1   0   0-9.03117 13.5565   6
   1   0   0 8.77384 16.1299   6
   1   0   0 11.4718 21.0892   5
  -1   0   0 11.5003 12.2070   5
   1   0   0-10.8649 19.9737   2
  -1   0   0 10.2950 21.8538   2
  -1   0   0-11.4915 17.2492   4
   1   0   0-10.5328 22.3585   4
   1   0   0-13.7805 0.16671   1
  -1   0   0-13.7152 20.5868   1
   1   0   0 15.4856 28.4678   1
  -1   0   0-15.5705 23.3714   1
   1   0  -2 12.5633 26.6688   1
  -1   0  -2-14.6050 21.9227   1
   1   0   2-13.9174 14.7727   1
   1   0   2 13.1058 24.0933   1
  -1   0  -2 12.4722 13.2390   1
   1   0  -2 18.7357 34.4425   1
  -1   0   2-17.8959 26.8621   1
   1   0  -2 5.55312 16.6715   6
   1   0   2 14.1224 21.1983   6
  -1   0   2-6.16616 13.0906   6
   1   0   2 8.25456 15.1759   5
  -1   0  -2 11.4387 24.2818   6
  -1   0  -2 7.93261 14.5841   5
  -1   0   2 11.1803 20.5539   2
   1   0   2 20.0209 23.7581   2
  -1   0  -2 10.5202 24.9678   2
   1   0  -2-12.6703 26.8961   2
   1   0  -2-18.4264 27.6582   5
  -1   0   2-19.3006 20.4857   5
   1   0   2 11.3459 12.0438   4
  -1   0  -2-12.5231 18.7980   4
  -1   0   2-10.9088 16.3752   4
   1   0  -2 9.55152 17.5599   4
  -1   0   2-11.6481 21.4139   3
   1   0  -2 13.7996 32.7505   3
  -1   0  -2 7.60010 11.4095   3
   1   0   4-15.8954 16.8759   1
  -1   0  -4 16.9202 17.9633   1
   1   0  -4 14.1084 14.9800   1
  -1   0   4 16.0130 29.4399   1
   1   0   4-15.4946 23.2609   1
   1   0  -4 19.8359 42.1078   1
  -1   0  -4 13.8633 25.4886   1
  -1   0   4 18.6995 34.3781   1
  -1   0   4-8.73552 20.7359   6
  -1   0  -4-20.2775 30.4390   6
   1   0  -4 18.0689 21.4452   6
   1   0   4 7.82185 16.6089   5
  -1   0  -4 15.5818 16.5432   5
  -1   0   4-12.0889 18.1501   2
  -1   0  -4-9.33738 9.91938   2
   1   0   4-9.88480 25.7016   2
   1   0  -4 15.3725 32.6339   2
  -1   0   4-27.6002 0.42696   5
  -1   0   4 15.7680 23.6711   4
   1   0  -4 25.6267 38.4673   5
   1   0   4 11.9334 12.6727   4
  -1   0  -4 8.70228 16.0031   3
   1   0   4 7.87955 16.7313   3
  -1   0   4 15.1933 16.1310   3
   1   0  -6-13.7238 29.1331   1
  -1   0  -6-18.2907 27.4556   1
  -1   0   6-16.6861 30.6758   1
   1   0  -6 19.3030 20.4897   1
   1   0   6 15.1467 22.7370   1
  -1   0   6-12.4361 22.8636   6
  -1   0  -6-30.3624 45.5742   6
   1   0  -6-19.3137 40.9982   6
   1   0   6-8.53435 12.8138   5
  -1   0  -6 9.30943 22.0959   2
   1   0   6 9.86014 23.4027   2
   1   0   6-13.2969 14.1163   5
   1   0  -6-17.2882 25.9511   4
  -1   0   6-14.9470 27.4790   4
   1   0  -6-34.9473 0.32225   5
  -1   0   6-36.6756 0.32225   5
   1   0   6-13.7119 20.5837   4
  -1   0  -6 16.1825 29.7500   4
  -1   0   6-20.3933 30.6114   3
   1   0  -6 24.6598 37.0151   3
  -1   0  -6 14.6855 38.1800   3
   1   0   6-9.05093 19.2150   3
   1   0  -8 15.6404 16.5999   1
   1   0   8-18.1518 27.2453   1
  -1   0   8-15.8760 29.1849   1
   1   0  -8-21.3986 32.1187   1
  -1   0   8-17.4907 26.2530   1
  -1   0  -8 16.3289 30.0175   1
   1   0   8 76.1501 80.8216   6
   1   0   8-11.4916 21.1250   5
  -1   0   8 10.8587 28.2299   2
   1   0   8 10.6575 22.6227   2
  -1   0  -8 9.47043 14.2149   2
   1   0  -8 36.7255 33.7563   2
   1   0  -8-20.3570 21.6059   4
  -1   0   8 30.5379 28.0690   4
   1   0   8 21.1327 31.7196   5
  -1   0   8 42.9330 45.5668   5
  -1   0  -8-19.1742 20.3504   4
  -1   0  -8-23.8292 35.7669   3
   1   0  -8-30.8149 46.2522   3
  -1   0 -10 23.6851 25.1516   1
  -1   0  10 69.0458 48.4781   1
   1   0 -10 17.5273 41.6048   1
   1   0  10-19.9351 29.9333   1
  -1   0  10 41.9737 49.8136   6
   1   0  10-74.8331 0.82414   6
  -1   0 -10 9.57781 17.6262   2
   1   0  10 32.1845 27.9028   2
   1   0 -10-18.4951 34.0096   2
  -1   0 -10-18.1269 19.2565   1
  -1   0  10-17.2034 25.8350   1
   1   0 -10 47.6371 43.7935   1
   1   0  10-20.2093 30.3447   1
  -1   0  10-43.7957 0.82414   5
   1   0 -10 47.0145 43.2213   4
   1   0  10 30.9205 46.4181   5
  -1   0 -10 22.6501 24.0538   4
  -1   0 -10-31.0787 46.6554   3
   1   0 -10-33.2375 61.1063   3
  -1   0 -12-25.4254 26.9913   1
   1   0 -12 20.1956 30.3184   1
  -1   0  12-18.4480 19.5880   1
   1   0  12 22.1290 23.4935   1
  -1   0  12-21.6445 32.4928   6
   1   0  12 60.4548 64.1660   6
   1   0  12-11.2812 23.9534   2
   1   0 -12 17.3389 31.8794   2
  -1   0  12-17.7708 26.6795   1
  -1   0 -12-19.8130 29.7442   1
   1   0 -12 25.3963 38.1233   1
   1   0  12-21.8430 32.7907   1
   1   0 -12-25.1408 37.7399   4
   1   0  12-36.1060 0.57266   5
  -1   0  12 40.4426 60.7059   5
  -1   0 -12-25.5101 38.2942   4
   1   0 -12-31.9209 33.8839   3
  -1   0 -12 32.0405 34.0108   3
  -1   0 -14-25.0528 37.6116   1
   1   0  14-22.9244 34.4178   1
   1   0  14-45.3039 0.78427   6
  -1   0  14-20.5547 21.8298   6
   1   0  14 11.3401 20.8612   2
   1   0 -14-15.6454 33.2195   2
   1   0 -14-25.1613 0.78427   1
  -1   0  14-17.7221 0.78427   1
   1   0  14-21.3432 32.0452   1
  -1   0 -14-20.0736 30.1401   1
   1   0  14-34.0577 51.1256   5
  -1   0  14-35.4334 0.78427   5
   1   0 -14-25.1835 37.8078   4
  -1   0 -14 26.1353 27.7497   4
  -1   0 -14-28.1569 42.2700   3
   1   0 -14 85.8671 67.9323   3
  -1   0 -16-18.7169 28.0938   1
   1   0 -16-23.5911 25.0387   1
   1   0  16 10.4969 19.2970   2
   1   0 -16-13.6536 25.0998   2
  -1   0  16 37.4097 34.3855   6
   1   0  16 33.9639 36.0477   6
  -1   0 -16-23.2640 34.9188   4
   1   0  16 30.2202 32.0744   5
  -1   0  16-30.4456 0.13752   5
  -1   0  16-18.0131 27.0375   1
  -1   0 -16-23.5373 35.3291   1
   1   0 -16-21.6652 0.13752   1
   1   0  16 20.4479 30.6920   1
  -1   0 -16 24.0736 51.1011   3
   1   0  18 18.3323 33.7004   1
  -1   0  18-14.5598 26.7654   1
   1   0 -18-21.3887 22.7010   1
  -1   0 -18-17.0446 18.0904   1
   1   0 -18 12.0782 22.2036   2
  -1   0  18 32.9861 30.3194   6
   1   0  18 26.6940 28.3317   6
  -1   0 -18-20.5448 30.8372   4
  -1   0  18 26.1799 27.7860   5
   1   0  18-26.4371 0.08554   5
   1   0 -18-22.2534 33.4017   4
   1   0  18-17.7235 18.8110   1
  -1   0 -18 21.5245 32.3077   1
  -1   0  18 50.6451 35.8347   1
   1   0 -18-18.7891 34.5401   1
  -1   0 -18-20.6605 43.8560   3
  -1   0 -20 15.4355 16.3973   1
   1   0 -20-19.0909 20.2740   1
   1   0  20 16.0822 24.1490   1
  -1   0  20-12.8686 19.3280   1
   1   0 -20-10.6797 16.0451   2
   1   0  20-21.3820 22.7044   6
  -1   0  20-14.6522 26.9442   6
   1   0 -20-20.3793 21.6408   4
   1   0  20-22.1710 33.2853   5
  -1   0  20-22.8885 0.69796   5
  -1   0 -20-18.8601 28.3170   4
   1   0  20 14.9156 22.3987   1
  -1   0  20-15.5558 23.3593   1
  -1   0 -20-17.7773 26.6923   3
   1   0 -22 17.4122 26.1359   1
  -1   0  22-11.2429 11.9341   1
  -1   0 -22 13.9105 25.5724   1
   1   0  22 14.0004 21.0150   1
  -1   0 -22-7.08557 10.6369   2
   1   0 -22 9.42509 17.3272   2
  -1   0  22-12.8496 19.2878   6
   1   0  22-19.1066 28.6791   5
   1   0 -22-18.5243 19.6616   4
  -1   0 -22-16.8503 25.2924   4
  -1   0  22-14.6863 26.9985   1
  -1   0 -22 17.2798 31.7662   1
   1   0  22 13.4384 24.7046   1
   1   0 -22 15.6356 33.1900   1
   1   0 -22-15.8309 29.1026   3
   1   0  24-14.5943 21.9121   6
  -1   0  24-11.2898 20.7610   6
   1   0 -24-16.8685 25.3248   4
  -1   0  24-17.7689 26.6759   5
  -1   0 -24 15.3016 16.2490   4
   1   0  24-16.6390 24.9804   5
   1   0 -24-8.32253 17.6742   2
  -1   0 -24-13.0852 0.53417   1
   1   0 -24 15.5190 16.4797   1
  -1   0  24-10.0327 15.0682   1
   1   0  24-12.2130 22.4575   1
  -1   0 -24-13.4594 14.2951   3
   1   0 -24 13.7854 25.3473   3
   1   0 -26 15.6513 33.2229   4
  -1   0 -26-14.8041 15.7124   4
  -1   0 -26 12.3671 13.1258   3
   1   0 -26-12.0955 25.6750   3
   1   0  26-12.3193 18.4910   6
  -1   0  26 10.1507 15.2360   6
  -1   0 -28-13.7380 20.6301   4
  -1   0  28 13.9566 14.8264   5
   1   0  28-13.3190 0.63507   5
   1   0 -28-10.7328 16.1221   3
  -1   0 -28-11.0561 16.6070   3
   1   0  28-10.5374 19.3813   6
  -1   0  28-9.03123 13.5705   6
   1   0  30-12.2100 12.9591   5
  -1   0  30 12.1950 18.3045   5
   1   0 -30 9.61399 17.6735   3
  -1   0 -30 9.96010 14.9499   3
  -1   0  30-8.15015 14.9825   6
   1   0  30-9.09428 13.6503   6
  -1   0  32-10.6324 0.66130   5
  -1   0  32-7.34883 11.0502   6
  -1  -1 -31 1609.12 202.370   4
  -1   1  31 1492.48 193.569   5
  -1  -1 -31 1580.81 187.008   3
   1  -1  31 1839.96 178.170   6
  -1   1  31 1489.29 169.726   6
  -1  -1 -29 5230.23 499.694   4
  -1   1  29 6027.03 505.200   5
  -1  -1 -29 4944.49 478.330   3
   1  -1  29 5694.88 470.126   6
  -1   1  29 4972.06 462.613   6
   1  -1  27 23526.5 1713.28   5
  -1   1  27 21519.8 1712.73   5
  -1  -1 -27 22383.3 1720.61   4
  -1  -1 -27 20272.5 1696.62   3
  -1   1  27 19349.2 1670.48   6
   1  -1  27 21639.6 1680.19   6
  -1   1  25 7515.77 704.121   5
   1  -1  25 8413.93 705.821   5
  -1  -1 -25 9043.68 718.541   4
   1  -1  25 7471.08 672.038   6
  -1   1  25 8299.67 671.774   6
  -1  -1 -25 7806.11 691.355   3
   1   1 -25 6730.23 662.834   3
   1   1 -25 7731.33 655.997   2
  -1  -1 -23 613.221 108.771   1
   1  -1  23 756.979 126.291   1
   1   1 -23 754.401 110.349   2
   1  -1  23 440.588 100.865   6
  -1  -1 -23 601.657 122.181   4
   1   1 -23 581.383 125.331   4
  -1   1  23 590.613 125.591   5
   1   1 -23 763.244 120.031   1
   1  -1  23 763.453 114.744   1
   1   1 -23 607.257 114.956   3
  -1  -1 -23 661.497 124.829   3
  -1  -1 -21 344.088 82.5952   1
   1   1 -21 389.987 111.081   1
  -1   1  21 361.169 72.9468   1
   1   1 -21 321.864 72.6981   2
  -1   1  21 240.087 75.1584   6
   1  -1  21 283.573 82.8045   6
   1   1 -21 456.856 105.546   4
   1  -1  21 300.969 90.9891   5
  -1  -1 -21 126.738 66.3216   4
  -1   1  21 399.397 105.635   5
  -1   1  21 328.466 85.9667   1
  -1  -1 -21 189.285 90.4428   1
   1   1 -21 367.779 86.4161   1
  -1  -1 -21 326.118 96.6144   3
   1   1 -21 295.995 82.9109   3
   1  -1  19 28629.8 2290.82   6
   1  -1  19 37115.3 2338.83   5
  -1   1  19 24929.5 2303.06   5
  -1  -1 -19 25495.9 2165.66   2
   1   1 -19 30440.6 2241.29   2
  -1  -1 -19 33910.3 2318.82   4
  -1  -1 -19 28803.1 2299.25   3
   1   1 -19 22995.7 2252.42   3
   1  -1  19 32550.6 2267.04   1
   1   1 -19 31394.2 2275.37   1
  -1  -1 -19 29389.1 2260.09   1
  -1  -1 -19 28835.4 2325.38   1
   1   1 -19 29742.1 2330.78   1
   1   1 -17 44775.3 3806.30   1
  -1  -1 -17 42757.8 3779.84   1
   1  -1  17 57616.5 3771.08   1
  -1   1  17 49801.2 3718.39   1
   1   1 -17 52841.9 3767.47   1
   1  -1  17 51236.3 3773.53   1
  -1   1  17 43869.0 3755.46   6
   1  -1  17 56785.9 3811.68   6
   1  -1  17 64288.3 3844.58   5
  -1   1  17 56110.4 3868.68   5
  -1  -1 -17 50012.2 3647.56   2
   1   1 -17 53123.2 3734.33   2
  -1  -1 -17 54335.8 3818.14   4
   1   1 -17 48488.1 3767.14   4
  -1  -1 -17 52627.7 3800.75   3
   1   1 -17 44995.3 3762.93   3
  -1  -1 -17 35074.8 3644.07   2
   1  -1  17 52426.2 3726.71   2
  -1   1  15 84749.0 6125.18   1
  -1  -1 -15 67241.7 6168.77   1
  -1  -1 -15 74325.5 6143.67   1
  -1   1  15 61469.2 6115.10   1
   1   1 -15 72095.5 6146.94   1
   1  -1  15 89822.1 6207.50   1
   1  -1  15 73331.8 6158.10   1
  -1   1  15 96229.2 6219.30   6
   1  -1  15 115779. 6303.89   6
  -1   1  15 101465. 6365.50   5
   1  -1  15 132726. 6315.80   5
   1   1 -15 122291. 6201.90   2
   1   1 -15 74852.4 6156.60   4
  -1  -1 -15 108124. 6264.37   4
   1   1 -15 91258.3 6226.19   3
  -1  -1 -15 118202. 6303.76   3
  -1  -1 -15 59542.6 6039.07   2
   1  -1  15 74073.7 6114.53   2
   1  -1  13 773.369 184.435   6
  -1   1  13 642.453 158.201   6
   1  -1  13 644.889 125.825   2
   1   1 -13 955.241 173.213   2
  -1  -1 -13 558.876 82.7912   2
   1   1 -13 630.513 163.480   1
  -1  -1 -13 628.536 124.970   1
  -1   1  13 411.247 103.106   1
   1   1 -13 781.912 145.017   4
  -1  -1 -13 716.417 175.650   4
   1  -1  13 1011.37 188.916   5
  -1   1  13 1141.60 255.255   5
  -1   1  13 470.000 116.564   1
   1  -1  13 338.169 109.129   1
   1   1 -13 555.245 130.545   1
   1   1 -13 757.107 169.553   3
   1  -1  11 852.119 215.523   6
  -1   1  11 895.284 213.812   6
  -1   1  11 1036.34 119.725   2
   1   1 -11 777.759 175.018   1
  -1   1  11 860.007 148.902   1
   1  -1  11 773.474 163.242   1
   1  -1  11 1080.69 200.204   5
  -1  -1 -11 874.998 212.594   4
   1   1 -11 867.623 152.268   4
   1   1 -11 939.285 214.967   3
   1  -1  11 982.294 161.536   2
   1   1 -11 896.404 154.964   1
  -1  -1 -11 1271.98 180.569   1
  -1  -1 -11 1254.70 206.745   1
   1  -1  11 1195.25 196.546   1
   1  -1   9 95225.9 6349.53   1
   1  -1   9 90303.4 6559.69   6
  -1   1   9 92896.4 6568.87   6
   1  -1   9 86543.0 6359.80   5
   1   1  -9 67681.6 6354.42   2
  -1  -1  -9 84183.0 6232.36   2
  -1   1   9 79720.6 6235.34   2
   1   1  -9 82640.9 6269.63   4
  -1  -1  -9 65637.6 6417.54   4
  -1  -1  -9 75123.5 6450.02   3
   1   1  -9 91378.3 6532.04   3
  -1   1   9 83112.7 6298.41   1
   1   1  -9 88633.4 6306.56   1
  -1   1   9 67418.2 6284.81   1
   1   1  -9 79574.2 6349.35   1
  -1  -1  -9 93472.6 6370.75   1
   1   1  -7 50771.9 4089.12   1
   1  -1   7 51267.1 4076.45   1
   1   1  -7 49603.4 4034.60   1
  -1  -1  -7 53665.8 4084.35   1
  -1   1   7 48473.3 4041.62   1
   1  -1   7 59242.3 4076.54   1
  -1   1   7 33769.4 4177.78   6
   1  -1   7 50423.8 4276.61   6
   1  -1   7 60213.9 4048.53   5
  -1   1   7 77101.9 4802.35   5
  -1   1   7 49660.8 3993.30   2
   1   1  -7 51988.0 4149.58   2
  -1  -1  -7 58155.4 3999.33   2
  -1  -1  -7 41444.9 4190.44   4
  -1  -1  -7 49350.4 4165.96   3
   1   1  -7 55385.9 4336.11   3
   1  -1   7 48609.0 4063.49   2
  -1   1   5 732325. 57081.3   1
   1  -1   5 663262. 57113.1   1
  -1   1   5 753085. 57080.7   1
   1   1  -5 780083. 57130.4   1
   1   1  -5 798229. 57075.9   1
  -1  -1  -5 748870. 57086.1   1
   1   1  -5 781440. 57077.4   6
   1  -1   5 691461. 57281.6   6
  -1   1   5 724592. 57175.2   6
  -1   1   5 846897. 57829.6   5
   1   1  -5 739037. 57128.8   5
  -1  -1  -5 762930. 57088.9   5
   1   1  -5 761878. 57216.4   2
  -1   1   5 748495. 57039.5   2
   1  -1   5 728829. 57065.1   4
  -1   1   5 732595. 57131.1   4
  -1  -1  -5 708935. 57268.9   4
   1   1  -5 942854. 57448.2   3
  -1  -1  -5 856155. 57152.4   3
   1  -1   5 769203. 57072.7   3
   1  -1   5 732457. 57109.7   2
   1   1  -3 1929.26 240.394   1
  -1  -1  -3 763.694 195.014   1
  -1   1   3 2382.69 264.312   1
   1  -1   3 2416.16 247.543   1
   1  -1   3 744.280 190.622   1
  -1  -1  -3 2561.81 246.316   1
  -1  -1  -3 2279.64 266.197   6
   1   1  -3 1731.87 215.212   6
   1  -1   3 2747.71 315.675   6
   1   1  -3 2321.06 262.755   5
  -1  -1  -3 1455.07 238.570   5
  -1  -1  -3 2507.03 244.340   2
  -1  -1  -3 2189.52 329.218   4
   1  -1   3 2328.66 234.142   4
   1   1  -3 2105.75 184.061   4
  -1   1   3 2132.20 645.322   5
  -1   1   3 1906.19 282.869   4
  -1  -1  -3 2106.96 199.030   3
  -1   1   3 1832.30 255.703   3
   1   1  -3 2636.57 406.917   3
  -1   1   3 2248.76 218.903   2
   1  -1   3 2230.35 250.906   2
  -1  -1  -1 29730.4 2518.51   1
   1   1  -1 33753.8 2523.97   1
   1  -1   1 30644.1 2490.34   1
   1   1  -1 33113.7 2500.25   1
   1  -1   1 31989.6 2485.98   1
  -1  -1  -1 32507.3 2496.84   1
  -1   1   1 31293.0 2490.81   1
   1  -1   1 29562.2 2479.26   6
   1   1  -1 27105.3 2487.05   6
  -1   1   1 26974.8 2891.52   5
   1   1  -1 38794.5 2542.63   5
   1  -1   1 39093.9 2488.68   5
  -1  -1  -1 37513.2 2534.67   2
  -1  -1  -1 39511.7 2598.19   4
   1   1  -1 27909.7 2455.84   4
  -1   1   1 26601.4 2530.19   3
   1  -1   1 38442.1 2527.25   4
   1   1  -1 18237.3 2527.79   3
  -1   1   1 34813.7 2497.61   2
  -1  -1   1 12420.5 2342.35   1
   1  -1  -1 33539.5 2393.07   1
   1   1   1 31292.4 2390.88   1
   1  -1  -1 33431.5 2368.80   1
  -1   1  -1 23677.1 2349.09   1
   1   1   1 27428.2 2371.75   1
  -1  -1   1 26377.8 2375.08   1
  -1   1  -1 30736.0 2413.44   6
  -1  -1   1 28139.7 2389.72   6
   1  -1  -1 39901.8 2596.08   5
  -1   1  -1 41917.0 2565.63   5
  -1  -1   1 35776.9 2419.07   2
   1   1   1 31873.4 2396.22   2
  -1  -1   1 34561.6 2380.34   4
  -1   1  -1 37546.2 2412.73   4
   1   1   1 32743.5 2379.76   4
  -1  -1   1 33954.0 2319.01   3
   1  -1  -1 33622.6 2379.27   2
  -1   1  -1 31021.7 2373.57   2
  -1  -1   3 2545.32 258.417   1
  -1  -1   3 2243.61 288.303   1
  -1   1  -3 2230.71 253.133   1
   1  -1  -3 1999.31 262.549   1
   1  -1  -3 1929.54 229.901   1
   1   1   3 2383.85 249.387   1
   1   1   3 2541.09 287.769   6
  -1   1  -3 1964.75 365.786   6
  -1  -1   3 2098.34 253.577   6
  -1  -1   3 2166.60 275.450   5
   1   1   3 2035.09 244.750   5
   1   1   3 1914.23 220.155   2
  -1  -1   3 2444.31 275.587   2
   1   1   3 2304.38 284.132   4
  -1  -1   3 1773.98 191.123   4
   1  -1  -3 1786.78 388.995   5
  -1  -1   3 2318.74 268.834   3
   1  -1  -3 1657.11 277.028   3
   1   1   3 1734.79 270.388   3
   1  -1  -3 2334.73 237.272   2
   1  -1  -5 779292. 58809.0   1
   1   1   5 836596. 58794.8   1
  -1  -1   5 652381. 58776.8   1
  -1   1  -5 803617. 58797.7   1
  -1  -1   5 812423. 58823.3   1
   1   1   5 750540. 58781.0   1
  -1   1  -5 813192. 58780.3   1
  -1   1  -5 679329. 59168.0   6
  -1  -1   5 828393. 58797.0   6
   1   1   5 879934. 58825.7   6
  -1  -1   5 808388. 58826.1   5
   1  -1  -5 466742. 58991.0   5
   1   1   5 676260. 58759.4   5
  -1  -1   5 770448. 58807.9   2
   1  -1  -5 737661. 58863.5   4
  -1   1  -5 778687. 58781.0   4
  -1  -1   5 663252. 58870.7   3
   1   1   5 826268. 58934.0   3
   1   1   5 804947. 58735.2   2
   1  -1  -5 828666. 58748.4   2
  -1   1  -5 855709. 58811.3   2
  -1   1  -5 780395. 58780.1   3
   1  -1  -7 45477.7 4347.08   1
  -1  -1   7 56147.4 4343.48   1
  -1  -1   7 54534.5 4363.58   1
   1   1   7 63615.8 4372.39   1
   1  -1  -7 54833.1 4338.68   1
  -1   1  -7 49121.2 4348.47   1
  -1   1  -7 58105.4 4369.43   1
   1   1   7 54105.4 4336.30   1
   1   1   7 57809.9 4400.04   6
  -1  -1   7 56455.6 4346.71   6
   1  -1  -7 55978.8 4327.43   6
  -1   1  -7 49606.3 4315.28   5
  -1  -1   7 45169.5 4382.54   5
   1  -1  -7 53487.9 4431.54   4
  -1  -1   7 57879.4 4297.86   4
   1   1   7 69253.5 4510.21   3
  -1   1  -7 62472.6 4340.71   3
   1  -1  -7 60450.0 4303.94   2
   1   1   7 59010.6 4275.14   2
  -1   1  -9 99687.4 6444.28   1
  -1  -1   9 81112.4 6428.59   1
   1   1   9 86683.6 6423.96   1
  -1  -1   9 86671.5 6411.59   1
   1  -1  -9 70720.0 6427.16   1
   1  -1  -9 92564.4 6424.45   1
  -1   1  -9 98844.2 6467.71   1
   1   1   9 97990.1 6425.71   1
   1  -1  -9 81063.8 6432.33   6
  -1  -1   9 89913.6 6412.78   6
   1   1   9 77833.7 6487.58   6
  -1  -1   9 98168.8 6515.32   5
   1   1   9 90993.7 6466.22   5
   1  -1  -9 86400.4 6350.67   2
  -1  -1   9 86130.8 6388.48   4
  -1   1  -9 85703.4 6385.74   4
   1  -1  -9 82596.8 6512.73   4
   1  -1  -9 93709.8 6501.32   3
  -1   1  -9 85322.7 6401.26   3
   1   1   9 86157.1 6321.76   2
  -1   1 -11 1067.19 187.467   1
   1  -1 -11 1000.66 177.095   1
  -1  -1  11 690.849 146.005   1
   1   1  11 784.122 160.841   1
   1   1  11 1245.49 253.001   6
  -1  -1  11 1165.33 171.403   6
   1  -1 -11 966.360 130.069   2
  -1  -1  11 905.497 162.389   1
   1  -1 -11 966.596 178.972   1
  -1   1 -11 1017.23 176.546   1
   1   1  11 1057.98 199.049   5
  -1  -1  11 1462.72 233.861   5
  -1   1 -11 1015.42 153.286   4
  -1   1 -11 613.260 142.814   5
  -1   1 -11 1249.95 187.350   3
   1  -1 -11 1019.52 206.938   3
  -1  -1  13 651.009 131.522   1
   1   1  13 601.713 144.100   1
  -1   1 -13 684.516 149.139   1
   1  -1 -13 376.733 119.032   1
   1   1  13 928.264 252.845   6
  -1   1 -13 590.195 135.345   1
   1   1  13 653.156 143.546   1
   1  -1 -13 638.237 149.968   1
  -1  -1  13 431.736 120.207   1
   1  -1 -13 922.832 196.325   4
  -1  -1  13 800.891 113.306   4
  -1   1 -13 662.323 132.560   4
  -1   1 -13 984.769 187.415   3
   1  -1 -13 789.723 179.380   3
   1   1  13 483.678 79.6122   2
   1  -1 -15 81744.1 6077.51   1
   1   1  15 72435.7 6071.32   1
  -1   1 -15 96058.6 6091.33   1
  -1   1 -15 61440.8 6046.06   1
   1  -1 -15 104303. 6129.77   1
   1   1  15 59560.9 6024.43   1
  -1  -1  15 100677. 6081.09   6
   1   1  15 78821.8 6277.30   6
   1   1  15 78585.8 6189.15   5
  -1  -1  15 126208. 6295.56   5
   1  -1 -15 66517.0 5969.52   2
  -1   1 -15 80815.5 6086.07   4
   1  -1 -15 82391.7 6162.47   4
   1  -1 -15 96189.3 6226.21   3
  -1   1 -15 83271.3 6137.85   3
   1  -1 -15 72506.3 5949.55   2
  -1  -1  17 49617.8 3396.06   1
  -1   1 -17 46667.7 3399.09   1
   1   1  17 47509.3 3398.69   1
   1  -1 -17 44867.9 3400.71   1
   1  -1 -17 55847.1 3436.69   1
  -1  -1  17 38474.3 3363.59   1
   1   1  17 41948.5 3382.26   1
  -1  -1  17 41969.3 3367.30   6
   1   1  17 25394.3 3448.36   6
  -1  -1  17 63152.1 3568.48   5
   1   1  17 23811.2 3408.84   5
   1  -1 -17 40862.6 3305.03   2
  -1   1 -17 38418.5 3395.00   4
   1  -1 -17 47686.1 3474.38   4
  -1   1 -17 30813.7 3386.27   3
   1  -1 -17 45236.3 3476.11   3
   1  -1 -17 47280.9 3285.06   2
   1   1  19 34755.8 2409.12   1
  -1  -1  19 25873.3 2366.98   6
  -1  -1  19 36917.6 2513.46   5
   1   1  19 26860.0 2497.36   5
   1  -1 -19 28271.0 2312.34   2
  -1   1 -19 29779.5 2412.37   4
   1  -1 -19 30003.2 2457.46   3
  -1   1 -19 24814.8 2407.63   3
   1  -1 -19 29534.4 2394.37   1
  -1   1 -19 27252.2 2378.75   1
  -1  -1  19 33009.0 2394.78   1
  -1  -1  19 30105.4 2379.50   1
  -1   1 -19 31886.7 2401.37   1
   1  -1 -19 33199.0 2415.90   1
   1   1  19 32749.1 2397.95   1
  -1  -1  21 322.302 80.8300   1
   1  -1 -21 373.901 93.6121   1
  -1   1 -21 400.945 94.1556   1
   1   1  21 329.518 82.4858   1
   1  -1 -21 277.249 54.6923   2
   1  -1 -21 234.278 84.8744   4
  -1  -1  21 334.914 101.148   5
  -1   1 -21 333.961 89.9950   4
   1   1  21 292.696 110.189   5
   1   1  21 112.222 82.2654   6
  -1  -1  21 301.869 78.4051   6
  -1  -1  21 371.177 84.9636   1
   1   1  21 265.112 77.0517   1
  -1   1 -21 496.697 100.299   1
   1  -1 -21 326.286 92.3794   1
  -1   1 -21 201.069 85.9782   3
   1  -1 -21 283.717 101.088   3
   1   1  23 793.095 162.377   6
  -1  -1  23 702.023 118.544   6
   1  -1 -23 777.296 146.567   4
   1   1  23 900.693 176.245   5
  -1   1 -23 739.786 113.973   2
  -1  -1  23 774.282 125.473   1
  -1   1 -23 556.811 115.477   1
  -1  -1  23 914.697 132.063   1
   1  -1 -23 629.383 133.834   3
  -1   1 -23 447.086 117.683   3
   1   1  25 8492.01 789.773   5
  -1  -1  25 9393.45 783.062   5
  -1   1 -25 8313.32 747.874   4
   1  -1 -25 8383.93 769.952   4
  -1   1 -25 8409.34 712.763   2
   1  -1 -25 8433.05 776.710   3
  -1   1 -25 7534.04 745.564   3
  -1  -1  25 10100.0 742.316   6
   1   1  25 7786.73 763.274   6
   1  -1 -27 20492.3 1731.88   4
  -1   1 -27 21422.9 1718.10   4
   1   1  27 20118.9 1738.71   5
  -1  -1  27 24855.9 1743.31   5
   1  -1 -27 22044.7 1730.94   3
  -1   1 -27 19856.6 1705.69   3
   1   1  27 19969.9 1719.24   6
  -1  -1  27 22511.0 1694.00   6
   1  -1 -29 4575.86 478.439   4
   1   1  29 4905.72 486.919   5
   1  -1 -29 5413.59 477.204   3
   1   1  29 5267.57 473.239   6
  -1  -1  29 5224.90 451.955   6
   1   1  31 1652.12 202.349   5
  -1  -1  31 2018.30 206.295   5
  -1   1 -31 1405.42 184.916   3
   1   1  31 1832.16 194.689   6
  -1  -1  31 1687.96 180.554   6
  -1  -2 -32 47.0370 30.7770   4
  -1   2  30 8.58855 12.9397   6
   1   2 -30 27.5307 23.8839   3
  -1  -2 -30-11.1875 16.8294   3
  -1  -2 -30 50.8080 30.1657   4
  -1   2  30-13.0712 13.9182   5
   1  -2  28 35.2191 21.0340   6
  -1   2  28 19.4622 27.4312   6
   1   2 -28 30.7624 26.7667   3
  -1  -2 -28 65.4782 39.3859   3
  -1  -2 -28 27.3694 25.2715   4
  -1   2  28 14.7357 22.2483   5
   1   2 -26 19.8186 23.5183   2
  -1   2  26-11.1472 16.7333   6
   1  -2  26 10.1177 15.1882   6
   1   2 -26 22.1604 20.3702   3
  -1  -2 -26-14.9642 27.5098   3
  -1   2  26-16.8391 0.23714   5
  -1  -2 -26-14.8173 31.4535   4
   1  -2  24-14.2243 26.1571   5
  -1  -2 -24 31.9924 29.4133   4
  -1   2  24-19.4070 29.1369   5
   1  -2  24-11.8272 12.5703   6
  -1   2  24 25.9481 23.8595   6
  -1  -2 -24 34.5440 31.7581   3
   1   2 -24 25.2054 23.1771   3
   1  -2  22 214.032 70.1448   5
   1   2 -22 111.930 44.8990   2
  -1  -2 -22 156.093 65.1720   4
  -1   2  22 91.5267 55.9481   5
  -1   2  22 215.083 70.4767   6
   1  -2  22 286.383 72.1744   6
  -1  -2 -22 161.843 75.5881   3
   1   2 -22 172.437 60.5832   3
   1  -2  20 18.3319 33.7031   1
  -1  -2 -20-11.7047 17.5748   1
   1   2 -20 27.5400 29.2333   1
  -1   2  20 37.1188 39.3987   6
   1  -2  20 31.9607 29.3806   6
  -1  -2 -20-18.9012 0.47666   4
  -1   2  20 53.8772 49.5236   5
   1   2 -20-15.4006 28.3149   4
  -1  -2 -20-24.6238 26.1387   1
   1  -2  20 11.0705 20.3565   1
   1   2 -20-12.3401 22.6898   1
   1   2 -20 16.4704 30.2813   3
  -1  -2 -20-23.3231 35.0105   3
   1  -2  18 58.6717 50.8569   1
  -1   2  18 9.76093 17.9799   1
  -1  -2 -18 12.9484 19.4686   1
   1   2 -18 29.8980 63.4746   1
   1  -2  18-18.2658 27.4401   6
  -1   2  18-22.7838 34.2169   6
   1  -2  18 15.2491 22.9169   5
   1   2 -18 13.9392 33.1009   2
   1   2 -18-14.6567 22.0289   4
  -1   2  18 31.2023 33.1361   5
  -1   2  18 18.4602 27.7318   1
   1  -2  18 37.6455 32.6431   1
  -1  -2 -18 25.4227 27.0064   1
  -1  -2 -18 25.9906 39.0278   3
   1   2 -18 18.9744 34.8994   3
  -1   2  16 204.872 58.2440   1
   1  -2  16 305.729 95.2528   1
  -1  -2 -16 201.265 66.1247   1
  -1   2  16 114.783 75.8119   6
   1  -2  16 265.719 87.8177   6
   1  -2  16 177.306 64.5235   5
   1   2 -16 193.094 63.0368   2
   1  -2  16 145.187 63.1893   2
  -1  -2 -16 114.922 74.4158   4
  -1   2  16 145.284 95.3841   5
   1   2 -16 119.855 57.0660   4
  -1   2  16 92.0101 53.4056   1
  -1  -2 -16 75.4339 55.0526   1
   1   2 -16 233.949 71.5139   1
   1  -2  16 176.933 62.0910   1
   1   2 -16 220.300 82.1114   3
  -1  -2 -16 54.0827 42.7712   3
  -1  -2 -14 25.9642 39.1235   3
   1   2 -14 75.9412 53.8436   3
   1  -2  14 66.3374 37.2673   5
   1   2 -14 37.9031 40.3756   2
   1  -2  14 36.0365 54.1993   2
  -1   2  14 42.5437 78.2841   5
   1   2 -14 42.7153 27.4603   4
  -1  -2 -14 81.6786 64.7062   4
  -1   2  14-17.4898 26.4768   1
  -1  -2 -14 46.8532 49.8466   1
   1  -2  14 68.9684 51.8743   1
   1   2 -14-17.1109 25.9130   1
  -1  -2 -14 46.5547 40.4904   1
   1   2 -14 29.2155 43.9867   1
  -1   2  14 77.8200 41.4404   1
   1  -2  14 59.8109 42.4601   1
   1  -2  12 230.839 94.1496   1
  -1   2  12 353.003 88.1343   1
   1   2 -12 336.951 117.513   1
  -1   2  12 358.089 132.878   6
   1  -2  12 427.570 120.976   6
   1  -2  12 546.554 82.3225   5
  -1   2  12 346.370 151.685   5
  -1  -2 -12 341.558 122.732   4
   1   2 -12 228.148 95.8622   3
  -1  -2 -12 423.499 122.210   3
  -1  -2 -12 575.300 125.243   1
   1  -2  12 236.706 86.7103   1
  -1   2  12 453.947 98.8766   1
   1   2 -12 728.259 148.147   2
  -1   2  12 359.174 51.7421   2
   1  -2  12 478.260 117.968   2
   1  -2  10 507.953 105.108   1
  -1   2  10 304.375 84.2798   1
  -1  -2 -10 311.336 84.3342   1
   1   2 -10 345.416 108.345   1
   1  -2  10 345.600 100.865   6
  -1   2  10 234.057 111.529   6
   1  -2  10 468.662 68.9438   5
  -1   2  10 314.719 52.1198   2
   1  -2  10 455.653 115.227   2
   1   2 -10 492.313 138.752   2
  -1   2  10 164.301 119.284   5
  -1  -2 -10 424.397 157.054   4
   1   2 -10 305.119 81.0183   1
  -1  -2 -10 123.026 62.0103   1
   1  -2  10 320.586 99.8773   1
  -1   2  10 437.015 90.9781   1
  -1  -2 -10 354.694 101.389   3
   1   2 -10 170.303 89.2968   3
   1  -2   8 42.0773 36.5406   1
  -1   2   8 12.6168 19.0853   1
  -1  -2  -8 11.2612 26.8304   1
   1   2  -8 35.3936 37.6396   1
   1  -2   8 77.1283 45.8224   6
  -1   2   8-14.5704 26.8896   6
   1  -2   8 45.0594 18.5593   5
   1   2  -8 63.1341 58.0782   2
   1  -2   8 87.7509 57.0820   2
  -1   2   8 55.6881 59.1519   5
  -1  -2  -8 13.6159 28.9994   3
  -1   2   8 45.9080 36.6200   1
   1  -2   8 18.6276 44.2714   1
  -1  -2  -8 15.3595 28.3348   1
   1   2  -8 11.7188 21.6728   1
   1   2  -6 943.907 135.703   1
  -1   2   6 1177.37 146.156   1
  -1  -2  -6 1346.38 175.998   1
   1  -2   6 1126.02 164.045   1
   1   2  -6 894.589 156.079   1
  -1   2   6 1013.10 137.683   1
   1  -2   6 1119.27 159.219   1
  -1  -2  -6 1470.29 154.743   1
   1  -2   6 878.388 160.581   6
  -1  -2  -6 1087.75 163.496   5
   1  -2   6 950.383 107.642   5
  -1  -2  -6 885.304 141.962   2
   1   2  -6 842.528 229.479   2
   1  -2   6 1188.19 195.722   2
  -1  -2  -6 916.699 251.791   4
  -1   2   6 1137.68 279.753   5
   1  -2   6 1168.40 144.639   4
  -1  -2  -6 863.111 138.230   3
  -1   2   6 1295.96 134.948   2
   1   2  -4 610.258 102.517   1
  -1   2   4 652.999 101.130   1
  -1   2   4 689.095 95.8801   1
   1  -2   4 964.676 128.489   1
  -1  -2  -4 385.466 107.311   2
  -1  -2  -4 713.231 121.620   1
   1   2  -4 592.035 126.748   1
   1  -2   4 735.916 112.077   1
  -1  -2  -4 880.497 112.826   1
   1  -2   4 850.652 136.396   6
  -1   2   4 664.747 108.949   6
  -1   2   4 771.027 103.178   6
   1  -2   4 639.962 80.8749   5
  -1  -2  -4 788.664 138.347   5
   1   2  -4 1310.32 240.882   2
   1  -2   4 876.802 165.169   2
  -1  -2  -4 374.768 165.888   4
   1   2  -4 666.478 77.0729   4
  -1   2   4 481.247 178.285   5
   1   2  -4 677.836 111.166   3
   1  -2   4 716.286 112.460   4
  -1  -2  -4 583.279 109.755   3
  -1   2   4 689.878 100.666   2
   1   2  -2 1000.59 119.000   1
   1  -2   2 786.019 102.006   1
  -1   2   2 646.201 97.2803   1
  -1  -2  -2 633.918 114.042   1
   1   2  -2 705.820 122.164   1
  -1   2   2 542.422 89.5352   1
   1  -2   2 761.570 123.208   6
  -1   2   2 744.192 97.8562   6
  -1   2   2 469.796 96.0705   5
   1  -2   2 865.752 165.776   2
   1   2  -2 925.822 189.167   2
  -1   2   2 473.383 147.974   5
   1   2  -2 817.062 123.468   4
  -1  -2  -2 602.344 192.853   4
  -1  -2  -2 653.054 98.1066   3
   1   2  -2 594.514 89.8923   3
  -1   2   2 660.530 103.596   2
   1   2   0 2367.08 262.749   1
   1  -2   0 2205.94 241.214   1
  -1   2   0 2722.60 242.789   1
   1   2   0 2489.55 255.060   1
   1  -2   0 2621.79 247.661   1
   1  -2   0 2593.93 264.083   6
  -1   2   0 2687.64 263.952   6
  -1  -2   0 2964.43 331.892   5
  -1   2   0 2277.89 251.275   5
   1   2   0 3217.62 343.378   2
  -1  -2   0 2878.63 374.176   4
   1   2   0 3407.39 399.215   4
   1   2   0 2631.61 260.652   3
  -1   2   0 2848.60 301.236   4
   1  -2   0 3079.22 343.100   3
   1   2   0 2783.45 244.294   3
   1  -2   0 4037.63 367.080   2
   1   2   2 711.519 105.901   1
  -1  -2   2 870.231 114.519   1
  -1   2  -2 615.689 92.6880   1
  -1   2  -2 884.993 120.646   6
  -1  -2   2 571.911 127.224   6
   1   2   2 708.565 147.265   6
  -1  -2   2 789.150 146.907   5
  -1   2  -2 688.013 91.1386   5
   1  -2  -2 741.595 134.096   2
  -1  -2   2 770.685 133.556   4
   1  -2  -2 696.751 147.249   3
   1   2   2 646.315 98.6662   3
  -1   2  -2 750.247 124.120   4
   1   2   2 758.729 110.948   1
   1  -2  -2 697.855 94.8125   1
   1  -2  -2 774.497 104.534   1
  -1  -2   2 910.728 138.327   1
  -1   2  -2 692.619 99.0733   1
   1   2   4 607.767 103.242   1
  -1   2  -4 730.075 110.864   1
  -1  -2   4 581.127 138.743   6
  -1   2  -4 705.229 85.9029   5
  -1  -2   4 755.154 138.419   5
   1   2   4 758.359 151.084   6
  -1   2  -4 726.289 116.879   4
  -1  -2   4 634.826 92.0992   4
  -1   2  -4 866.267 131.445   3
   1   2   4 534.221 96.1883   3
   1  -2  -4 754.747 166.764   3
  -1  -2   4 669.645 96.7329   3
   1   2   4 778.195 116.001   1
  -1  -2   4 854.401 136.299   1
   1  -2  -4 692.191 94.0978   1
  -1  -2   4 785.220 118.200   1
  -1   2  -4 703.944 108.900   1
   1   2   6 1254.88 159.011   1
   1  -2  -6 887.332 148.837   1
   1  -2  -6 1196.82 149.668   1
  -1  -2   6 886.168 152.901   1
  -1   2  -6 1263.10 158.044   1
  -1   2  -6 955.404 156.772   1
  -1  -2   6 1076.23 149.275   1
   1   2   6 1044.86 147.418   1
  -1  -2   6 1261.46 179.677   6
  -1   2  -6 897.031 113.826   5
  -1  -2   6 1358.46 183.385   5
   1   2   6 948.682 165.400   6
   1   2   6 991.065 125.224   2
   1  -2  -6 1062.08 215.922   4
  -1   2  -6 1151.37 149.454   4
   1   2   6 871.364 131.947   3
   1  -2  -6 1119.43 188.332   3
   1  -2  -6 1124.70 142.484   2
  -1   2  -6 1003.38 148.600   3
   1  -2  -8 16.2781 24.5834   1
  -1   2  -8-14.5412 15.6704   1
  -1  -2   8 25.5504 27.2534   1
   1   2   8 13.6768 25.2884   1
   1  -2  -8 14.4362 30.7637   1
  -1   2  -8 36.4797 33.6402   1
  -1  -2   8 83.1861 43.3379   1
   1   2   8 64.3377 34.2501   1
  -1  -2   8 32.0002 34.0717   6
   1   2   8 16.5459 24.9830   6
  -1  -2   8 97.8783 45.8884   5
   1  -2  -8 40.0700 28.2605   6
   1  -2  -8 68.3698 28.0616   2
   1   2   8 37.0037 18.1960   2
  -1   2  -8 9.25766 19.8379   5
   1  -2  -8 31.0029 33.0166   4
  -1   2  -8 30.1919 33.8863   4
  -1   2  -8 24.6111 29.3300   3
   1  -2  -8 40.9737 37.7589   3
  -1   2 -10 451.005 105.706   1
   1  -2 -10 173.711 83.9038   1
   1   2  10 356.319 94.5527   1
   1  -2 -10 610.974 114.839   1
  -1   2 -10 193.324 79.8984   1
  -1  -2  10 481.397 115.801   1
   1   2  10 402.305 85.1706   1
   1   2  10 483.812 112.951   6
  -1  -2  10 308.563 83.0987   6
   1  -2 -10 249.437 51.3735   2
   1  -2 -10 459.336 141.662   4
  -1   2 -10 99.7305 61.4705   5
  -1   2 -10 331.586 73.3522   4
   1  -2 -10 392.221 108.199   3
  -1   2 -10 256.262 77.6505   3
  -1  -2  12 421.597 111.386   1
   1  -2 -12 568.655 119.240   1
   1   2  12 664.466 117.903   1
  -1   2 -12 515.290 122.788   1
   1   2  12 472.983 126.150   6
  -1  -2  12 416.781 97.5172   6
  -1  -2  12 464.222 103.506   5
   1  -2 -12 535.415 165.970   4
   1   2  12 482.900 120.933   5
  -1   2 -12 438.625 108.655   5
   1  -2 -12 328.373 51.8980   2
   1  -2 -12 279.713 107.175   3
   1  -2 -12 160.109 79.7523   1
  -1   2 -12 422.660 108.934   1
   1   2  12 495.866 113.748   1
  -1  -2  12 507.372 108.202   1
  -1  -2  14 16.3380 24.8089   1
   1   2  14 82.6370 53.8402   1
  -1   2 -14 19.2015 29.0646   1
   1  -2 -14 106.451 71.5540   1
  -1  -2  14 87.0073 49.0085   6
  -1  -2  14 75.1910 44.7695   5
  -1  -2  14 20.7669 31.3960   1
  -1   2 -14 61.1980 48.5581   1
   1  -2 -14 35.5818 37.9510   1
   1   2  14 78.1504 55.4238   5
  -1   2 -14 61.3845 39.2702   4
  -1  -2  14 41.1012 16.3657   4
   1  -2 -14 23.9588 36.1572   3
  -1  -2  16 79.2902 49.2459   1
  -1   2 -16 126.311 58.8208   1
   1  -2 -16 290.685 85.7353   1
   1   2  16 191.161 74.2307   1
  -1  -2  16 213.110 69.1190   6
   1   2  16 72.9618 68.2376   6
  -1  -2  16 102.937 54.9871   5
  -1   2 -16 266.388 84.2150   1
   1  -2 -16 68.6968 46.3944   1
   1   2  16 130.022 60.4707   1
  -1  -2  16 177.021 70.3751   1
   1  -2 -16 151.749 86.1515   4
  -1   2 -16 108.478 55.9880   4
  -1  -2  16 179.071 35.2734   4
  -1   2 -16 335.757 101.578   3
   1  -2 -16 188.866 86.8280   3
   1   2  18-16.5933 17.6369   1
   1  -2 -18 36.6683 43.5218   1
  -1  -2  18-15.0731 22.6443   1
  -1   2 -18 32.0658 29.4887   1
   1   2  18 43.6114 80.1768   6
  -1  -2  18 34.9711 37.1287   6
  -1  -2  18 21.5337 32.3354   5
   1  -2 -18 32.5749 34.5864   1
   1   2  18-17.7106 18.8211   1
  -1   2 -18 17.6143 18.7190   1
  -1  -2  18 18.2260 19.3675   1
   1   2  18-35.7466 0.95177   5
   1  -2 -18 27.3288 58.0184   4
  -1   2 -18 18.1320 19.2679   4
  -1   2 -18-25.9227 27.5294   3
   1  -2 -18 28.0356 29.7707   3
  -1   2 -20 17.0207 25.5489   1
   1   2  20 15.5462 23.3357   1
  -1  -2  20 16.6166 30.5475   1
  -1  -2  20 16.3940 17.4016   6
  -1   2 -20 16.5768 30.4743   4
   1   2  20-37.9116 0.25331   5
   1  -2 -20-24.1312 25.6128   4
  -1   2 -20-14.2638 21.4110   1
  -1  -2  20 14.2504 26.1977   1
   1  -2 -20-17.5993 18.6807   1
   1  -2 -20 27.5363 29.2266   3
  -1   2 -20-26.2736 39.4367   3
  -1   2 -22 182.223 66.7459   4
   1   2  22 137.493 83.0928   5
  -1  -2  22 278.117 88.3573   5
   1   2  22 113.164 81.6160   6
  -1  -2  22 254.221 70.9647   6
   1  -2 -22 149.985 71.9518   3
  -1   2 -22 205.871 78.3830   3
  -1   2 -24 12.6094 18.9288   4
   1   2  24 29.4320 44.1776   5
   1  -2 -24-18.6039 0.30931   4
  -1  -2  24-17.6875 26.5503   5
   1   2  24-27.8800 41.8481   6
  -1  -2  24-13.2031 24.2732   6
  -1   2 -24 19.2457 20.4287   3
  -1   2 -26 9.90358 21.0238   2
   1  -2 -26 16.6999 30.7005   4
   1   2  26-24.5785 0.25280   5
   1   2  26-20.9702 31.4766   6
  -1  -2  26 11.4980 12.2059   6
   1  -2 -26 18.0861 27.1478   3
  -1   2 -26-15.8631 23.8114   3
   1   2  28 39.6513 36.5120   5
  -1  -2  28 38.9083 30.8582   5
   1   2  28 15.9986 29.4926   6
  -1  -2  28 19.9714 21.3105   6
  -1   2 -28 39.8939 31.6360   3
   1  -2 -28 29.5418 31.4312   3
   1   2  30-15.8852 16.8825   5
   1  -2 -30-13.6547 14.5189   4
  -1  -2  30 22.0314 23.3994   5
   1   2  30 12.4535 18.7129   6
  -1  -2  30 25.8284 20.4512   6
   1  -2 -30 12.4324 22.8714   3
  -1   2 -30 11.0950 11.8082   3
   1   2  32 26.0282 27.6949   5
  -1  -3 -31 1360.10 173.889   3
  -1   3  29 4242.69 404.397   5
  -1  -3 -29 3693.65 381.990   4
   1   3 -29 3980.85 365.888   2
   1   3 -29 3124.75 355.142   3
   1  -3  29 4940.49 372.298   6
  -1   3  27 15657.0 1294.17   5
  -1  -3 -27 15660.6 1272.43   4
   1   3 -27 16981.7 1244.32   2
   1   3 -27 12785.0 1239.32   3
  -1  -3 -27 18403.3 1310.53   3
   1  -3  27 16663.1 1243.70   6
  -1   3  27 13457.6 1241.14   6
  -1   3  25 8033.89 697.017   5
  -1  -3 -25 5779.47 634.144   4
   1   3 -25 7508.64 611.084   2
   1   3 -25 6163.39 622.137   3
  -1  -3 -25 7661.07 681.623   3
   1  -3  25 8852.35 632.169   6
  -1   3  25 5737.25 619.484   6
   1   3 -23 614.066 102.935   2
   1  -3  23 682.487 112.614   6
   1   3 -23 585.480 121.656   3
  -1  -3 -23 385.204 126.247   3
  -1  -3 -23 467.338 107.996   4
  -1   3  23 793.379 155.393   5
  -1   3  21 331.871 118.479   5
   1   3 -21 172.924 55.6463   2
   1  -3  21 314.430 76.2093   6
  -1   3  21 136.770 74.2963   6
   1  -3  21 111.294 43.8909   5
  -1   3  19 21277.4 1658.07   5
   1  -3  19 18622.7 1479.78   5
   1   3 -19 19920.8 1501.68   2
  -1  -3 -19 19522.8 1561.06   4
  -1  -3 -19 16998.3 1571.31   3
   1  -3  17 26296.5 2240.19   1
  -1   3  17 16848.7 2281.96   6
   1  -3  17 32911.4 2177.54   5
   1   3 -17 32113.4 2226.39   2
   1   3 -17 21892.1 2239.95   3
  -1   3  17 15450.7 2177.88   1
   1   3 -17 23998.7 2337.83   1
   1  -3  17 34504.8 2196.53   1
  -1  -3 -17 30376.5 2290.88   1
   1   3 -17 34705.6 2219.03   1
  -1  -3 -15 65368.6 5208.69   1
   1   3 -15 67407.4 5373.62   1
   1   3 -15 75087.5 5226.05   1
  -1   3  15 93686.6 5230.18   1
  -1   3  15 62202.8 5229.56   1
   1  -3  15 89820.4 5234.27   1
  -1  -3 -15 70589.4 5285.01   1
   1  -3  15 42108.7 5206.55   1
  -1   3  15 70723.5 5377.14   6
   1  -3  15 68976.8 5254.96   6
  -1   3  15 38914.4 5289.67   5
   1  -3  15 74225.1 5172.50   5
   1   3 -15 72520.8 5250.86   2
  -1  -3 -15 72261.6 5328.80   4
   1   3 -15 36743.8 5220.77   3
  -1  -3 -15 75987.7 5261.44   3
   1  -3  15 71705.0 5258.09   2
  -1  -3 -13 878.383 139.388   1
  -1   3  13 1449.02 171.547   1
  -1  -3 -13 1073.72 169.396   1
   1   3 -13 783.678 143.991   1
   1  -3  13 872.233 147.965   1
   1  -3  13 783.310 151.993   1
   1  -3  13 1500.93 189.792   6
  -1   3  13 1001.30 190.740   6
   1  -3  13 1041.40 115.346   5
   1  -3  13 692.951 150.613   2
   1   3 -13 981.798 180.549   2
  -1  -3 -13 964.925 206.548   4
  -1   3  13 365.167 171.963   5
  -1  -3 -13 893.934 157.258   3
   1   3 -13 862.227 182.344   3
   1   3 -11 690.564 143.094   1
  -1  -3 -11 569.485 108.642   1
   1  -3  11 855.188 133.414   1
   1  -3  11 897.328 147.322   6
  -1   3  11 587.122 126.879   6
   1  -3  11 645.905 83.8349   5
  -1   3  11 744.276 197.362   5
  -1  -3 -11 704.903 118.228   3
   1   3 -11 550.876 131.107   3
  -1  -3 -11 509.647 108.089   1
   1   3 -11 787.739 162.488   2
  -1   3  11 892.952 124.113   1
  -1   3  11 1107.31 153.582   1
   1  -3  11 1009.23 148.100   1
   1   3 -11 382.840 104.674   1
   1  -3  11 531.751 132.602   2
  -1   3  11 605.580 73.5151   2
   1   3  -9 33287.2 2904.75   1
  -1  -3  -9 37093.0 2890.90   1
  -1  -3  -9 36107.5 2880.64   1
   1  -3   9 39802.6 2956.33   1
   1   3  -9 37289.3 2886.84   1
  -1   3   9 37611.0 2868.80   1
   1  -3   9 40293.7 2895.04   1
   1  -3   9 41390.6 2929.69   6
  -1   3   9 38633.3 3074.59   5
   1   3  -9 35476.9 3021.29   2
  -1  -3  -9 30268.0 3025.81   4
  -1  -3  -9 28371.2 2872.71   3
   1   3  -9 38659.4 2928.02   3
   1  -3   9 35469.9 2968.36   2
  -1   3   9 35688.0 2832.77   2
  -1   3   7 34101.9 1916.61   1
   1  -3   7 27650.7 1887.21   1
  -1  -3  -7 24014.5 1802.88   1
   1   3  -7 24201.0 1791.68   1
   1   3  -7 19675.2 1806.98   1
   1  -3   7 22835.9 1786.54   1
   1  -3   7 21950.0 1829.22   6
  -1   3   7 21359.4 1790.51   6
  -1   3   7 24239.2 1956.21   5
  -1  -3  -7 22695.6 1832.65   5
   1  -3   7 22221.9 1757.77   5
   1   3  -7 23178.4 1955.82   2
  -1  -3  -7 16047.1 1913.61   4
   1   3  -7 23546.2 1809.10   3
  -1  -3  -7 17473.5 1792.44   3
   1  -3   7 25569.5 1924.22   2
  -1   3   7 23340.6 1763.87   2
  -1   3   5 329796. 24638.1   1
   1   3  -5 320733. 24642.4   1
   1   3  -5 325379. 24690.8   1
   1  -3   5 248554. 24712.7   1
  -1  -3  -5 299804. 24665.5   1
  -1   3   5 350830. 24700.2   1
  -1  -3  -5 355116. 24641.8   1
   1  -3   5 314389. 24656.1   1
   1  -3   5 338766. 24709.4   6
  -1   3   5 333964. 24682.3   6
   1  -3   5 320344. 24638.0   5
  -1   3   5 341123. 24805.3   5
  -1  -3  -5 380704. 24719.3   5
   1   3  -5 254972. 24804.2   2
  -1  -3  -5 302184. 24863.8   4
   1   3  -5 330598. 24645.9   4
   1   3  -5 323156. 24659.9   3
  -1  -3  -5 341666. 24689.6   3
   1  -3   5 311344. 24810.6   2
   1   3  -3 1196.21 127.348   1
   1  -3   3 1276.79 165.933   1
  -1   3   3 1445.12 137.369   1
  -1  -3  -3 1196.01 149.814   1
   1   3  -3 1014.14 148.364   1
   1   3  -3 1546.38 257.820   2
   1  -3   3 1018.69 127.016   1
  -1  -3  -3 1276.97 130.633   1
  -1   3   3 1143.23 118.016   1
   1  -3   3 993.731 160.776   6
  -1  -3  -3 1311.08 183.939   5
   1  -3   3 930.023 131.706   5
  -1   3   3 1634.44 224.258   5
   1  -3   3 1561.30 249.878   2
   1   3  -3 1628.05 230.487   4
  -1  -3  -3 1215.83 236.892   4
  -1  -3  -3 1187.65 163.964   3
   1   3  -3 1125.49 139.960   3
   1   3  -1 9126.31 763.142   1
  -1   3   1 8051.02 722.419   1
   1   3  -1 11384.1 762.543   1
  -1  -3  -1 8473.23 769.808   1
   1  -3   1 11282.4 755.438   1
  -1  -3  -1 9977.67 752.749   1
  -1   3   1 9842.85 723.953   1
   1  -3   1 8543.55 735.576   1
   1  -3   1 7502.81 779.988   6
  -1  -3  -1 8795.41 815.345   5
   1   3  -1 10889.9 898.120   2
  -1  -3  -1 11271.1 897.482   4
   1   3  -1 9188.74 790.610   3
   1  -3   1 10291.7 859.168   3
   1  -3   1 13736.2 993.493   2
   1   3  -1 10565.1 772.110   3
  -1  -3   1 10533.9 770.433   1
  -1   3  -1 8851.52 719.154   1
   1   3   1 9549.34 731.944   1
   1   3   1 8582.92 741.066   1
   1  -3  -1 7985.74 702.247   1
   1  -3  -1 9635.50 713.749   1
  -1  -3   1 9880.73 740.524   1
  -1  -3   1 8562.44 801.863   6
   1  -3  -1 9653.90 776.045   6
  -1  -3   1 10044.4 817.825   5
   1   3   1 10883.6 841.236   2
  -1  -3   1 8078.54 814.315   4
   1  -3  -1 11347.4 858.171   3
  -1   3  -1 10757.2 805.405   4
   1  -3  -1 13218.9 963.486   2
   1   3   3 986.762 131.963   1
  -1  -3   3 966.205 136.302   1
  -1  -3   3 1194.93 184.925   6
   1   3   3 922.610 176.204   6
  -1  -3   3 1720.47 204.475   5
   1  -3  -3 1384.47 240.301   2
   1   3   3 1273.37 174.732   2
  -1  -3   3 1336.53 173.268   4
   1  -3  -3 1018.34 217.630   4
   1   3   3 991.365 144.533   3
   1  -3  -3 1375.70 204.631   3
  -1   3  -3 1184.04 167.803   4
  -1   3  -3 2035.43 209.971   1
   1  -3  -3 987.961 120.772   1
  -1  -3   3 1242.94 152.928   1
   1  -3  -3 1569.32 137.574   1
   1   3   3 1180.21 132.607   1
  -1   3  -3 1129.61 130.683   1
  -1  -3   5 338796. 25477.8   1
  -1   3  -5 351164. 25470.0   1
   1  -3  -5 335006. 25523.6   1
   1  -3  -5 350639. 25475.1   1
   1   3   5 341543. 25476.6   1
  -1   3  -5 317428. 25592.6   1
  -1  -3   5 310847. 25494.0   1
   1   3   5 339508. 25468.4   1
   1   3   5 370896. 25575.5   6
  -1   3  -5 335853. 25460.6   5
  -1  -3   5 349877. 25539.7   5
   1   3   5 325120. 25491.7   2
   1  -3  -5 384874. 25662.0   4
  -1   3  -5 333672. 25485.1   4
   1  -3  -5 348868. 25575.1   3
   1   3   5 320117. 25487.6   3
   1  -3  -5 315219. 25574.2   2
  -1   3  -5 312549. 25497.0   3
  -1  -3   7 24734.0 1869.76   1
  -1  -3   7 25322.8 1839.25   1
   1   3   7 21644.3 1834.16   1
   1  -3  -7 31702.3 1953.40   1
  -1   3  -7 29357.0 2000.90   1
   1  -3  -7 21875.8 1831.35   1
  -1   3  -7 23375.8 1831.96   1
   1   3   7 22952.3 1817.67   1
   1   3   7 25800.5 1899.19   6
  -1  -3   7 23796.3 1881.63   6
  -1  -3   7 24810.1 1879.10   5
  -1   3  -7 22019.5 1803.26   5
   1  -3  -7 19666.6 1973.73   4
  -1   3  -7 19318.3 1825.76   4
   1  -3  -7 20547.9 1895.71   3
   1  -3  -7 31031.6 1934.91   2
   1   3   7 22340.7 1852.47   2
  -1   3  -7 24012.9 1846.60   3
   1  -3  -9 53591.3 2969.53   1
  -1   3  -9 57548.6 3054.55   1
  -1   3  -9 40807.7 2852.11   1
   1  -3  -9 39720.0 2846.90   1
  -1  -3   9 36275.1 2883.96   1
  -1  -3   9 38677.9 2840.80   1
   1   3   9 38837.3 2865.24   1
  -1  -3   9 32356.1 2857.08   6
  -1   3  -9 30870.2 2803.37   5
  -1  -3   9 34530.4 2857.67   5
   1   3   9 33158.4 2790.90   2
   1  -3  -9 31591.5 2988.95   4
   1  -3  -9 34152.6 2890.16   3
   1  -3  -9 48860.6 2874.87   2
   1   3   9 34675.6 2792.72   2
  -1   3  -9 34848.4 2832.86   3
   1  -3 -11 597.647 109.843   1
  -1   3 -11 860.477 169.539   1
   1   3  11 803.038 106.949   1
  -1  -3  11 581.226 127.722   1
  -1  -3  11 842.547 130.959   6
   1   3  11 557.404 114.395   6
  -1   3 -11 685.189 98.4384   5
  -1  -3  11 487.866 100.809   5
  -1   3 -11 634.559 87.4634   4
   1  -3 -11 774.688 183.374   4
   1  -3 -11 649.440 84.1842   2
   1  -3 -11 594.497 125.813   3
   1   3  11 468.338 53.0113   2
  -1   3 -11 717.619 108.099   3
  -1   3 -11 797.158 124.721   1
  -1  -3  11 812.172 114.529   1
   1   3  11 467.479 111.378   1
   1  -3 -11 629.490 133.875   1
   1   3  13 910.303 161.280   6
  -1  -3  13 972.426 150.873   6
  -1  -3  13 1183.25 156.719   5
   1   3  13 1147.35 192.792   5
   1   3  13 1022.67 141.718   1
   1  -3 -13 917.188 207.641   4
  -1   3 -13 1004.40 125.507   4
  -1   3 -13 660.320 132.446   5
   1  -3 -13 1044.47 169.091   3
  -1   3 -13 912.121 141.917   3
  -1   3 -13 943.934 159.173   1
   1  -3 -13 793.918 146.544   1
  -1  -3  13 1031.55 147.386   1
  -1  -3  13 1091.06 183.876   1
   1  -3 -13 1229.46 185.385   1
  -1  -3  15 63910.8 5706.08   6
   1   3  15 76734.0 5755.09   6
  -1  -3  15 78066.7 5712.88   5
   1   3  15 71101.3 5769.67   5
   1  -3 -15 64515.4 5817.61   4
  -1   3 -15 72735.1 5669.78   4
  -1   3 -15 78238.8 5764.42   1
   1   3  15 78316.2 5732.32   1
  -1  -3  15 84324.8 5770.45   1
  -1  -3  15 64468.1 5689.48   1
   1  -3 -15 60818.3 5693.76   1
   1  -3 -15 92566.3 5765.05   1
  -1   3 -15 77233.6 5719.03   3
   1   3  15 87731.1 5721.43   1
   1   3  17 35222.2 2692.09   6
  -1  -3  17 33751.1 2622.60   6
   1   3  17 35480.9 2712.06   5
  -1  -3  17 32403.4 2610.82   5
  -1   3 -17 36818.8 2600.85   4
   1  -3 -17 35750.6 2668.08   3
  -1   3 -17 36310.8 2651.54   3
  -1   3 -17 30945.6 2637.01   1
   1  -3 -17 38204.2 2645.54   1
  -1  -3  17 27856.2 2583.72   1
  -1   3 -17 23824.9 2578.57   1
   1   3  17 35344.4 2621.81   1
  -1  -3  17 37893.4 2657.19   1
   1  -3 -19 20164.3 1600.16   4
  -1  -3  19 22077.8 1535.90   5
   1   3  19 17029.7 1598.24   5
  -1   3 -19 22426.3 1579.78   3
   1  -3 -19 21072.9 1579.20   3
  -1  -3  19 20252.4 1522.08   6
  -1  -3  21 164.049 64.0977   5
   1   3  21 110.511 88.3758   6
  -1   3 -21 160.422 74.1093   3
   1  -3 -21 92.7161 61.6343   3
   1  -3 -21 276.236 92.3274   4
   1   3  21 193.728 103.618   5
  -1   3 -23 719.164 109.077   2
   1  -3 -23 710.377 143.767   4
   1   3  23 316.342 133.750   5
  -1  -3  23 571.074 107.336   6
   1  -3 -23 475.203 130.784   3
  -1  -3  25 8302.34 679.672   5
   1   3  25 7502.79 749.214   5
  -1   3 -25 7505.58 639.546   2
   1  -3 -25 6819.07 706.442   3
  -1  -3  25 7374.21 649.126   6
   1   3  25 6207.71 735.772   6
  -1  -3  27 19873.7 1441.45   5
   1   3  27 17268.5 1497.90   5
   1  -3 -27 16835.6 1445.38   4
  -1   3 -27 17876.6 1403.12   2
  -1   3 -27 16500.9 1439.01   3
   1  -3 -27 15928.9 1454.19   3
   1   3  27 15462.2 1472.11   6
  -1  -3  27 19245.7 1418.25   6
   1  -3 -29 4047.42 408.828   4
   1   3  29 4519.77 450.512   5
   1  -3 -29 4474.09 422.594   3
  -1   3 -29 3633.31 393.553   3
   1   3  29 3429.90 408.318   6
  -1  -3  29 4722.53 388.361   6
   1  -3 -31 1300.23 176.747   4
  -1  -4 -28 14.9448 32.3284   3
   1   4 -28 62.1071 29.7261   3
   1   4 -28 113.645 37.6316   2
  -1  -4 -28 106.358 43.8925   4
   1   4 -26 27.2369 23.7127   2
   1  -4  26 11.2531 20.8115   6
   1   4 -26 48.4063 31.5434   3
  -1  -4 -26 68.0219 40.4222   3
  -1  -4 -26 26.1682 24.1601   4
  -1   4  26 37.3495 34.4053   5
   1   4 -24 85.6543 36.9323   2
  -1   4  24 75.5965 45.2694   6
   1   4 -24 99.7283 50.5238   3
  -1  -4 -24 18.1980 27.9946   3
  -1   4  24 88.8022 53.0430   5
   1   4 -22 347.279 70.7317   2
  -1   4  22 310.269 112.710   6
   1  -4  22 411.984 89.2796   6
  -1  -4 -22 199.094 80.9876   3
   1   4 -22 353.307 91.1428   3
  -1   4  22 382.906 117.760   5
  -1  -4 -22 304.291 83.7322   4
   1   4 -20 11.1656 23.7237   2
   1  -4  20 15.9127 29.2707   6
  -1   4  20-32.9581 34.9952   6
   1   4 -20 19.5588 20.7844   3
  -1  -4 -20 18.1776 43.1523   4
   1   4 -18 12.5113 26.6056   2
  -1   4  18 32.1861 34.1978   5
  -1  -4 -18 20.4056 37.5456   4
  -1   4  18 31.7795 33.7668   6
   1  -4  18 32.7949 30.1857   6
   1   4 -18 22.1840 33.3357   3
  -1  -4 -18 15.6890 16.7277   3
   1  -4  16 337.909 90.5797   1
   1  -4  16 372.306 88.8415   6
  -1   4  16 380.204 124.252   6
   1  -4  16 349.810 61.3121   5
   1   4 -16 534.555 102.220   2
  -1   4  16 101.488 92.4328   5
  -1  -4 -16 556.597 135.569   4
  -1  -4 -16 294.975 88.7022   1
  -1  -4 -16 344.866 86.9143   3
   1  -4  14 189.993 65.4118   1
   1   4 -14 133.288 82.8200   1
  -1   4  14 149.474 62.5860   6
   1  -4  14 170.633 60.9272   6
   1  -4  14 164.190 38.7992   5
   1   4 -14 291.783 82.6156   2
   1  -4  14 257.340 79.2344   2
  -1  -4 -14 141.609 52.9342   1
  -1  -4 -14 119.435 56.2502   3
   1   4 -14 265.727 87.8568   3
   1  -4  12 406.717 82.8169   1
  -1  -4 -12 459.039 82.3479   1
  -1   4  12 402.507 82.0719   1
   1   4 -12 237.563 85.9163   1
   1  -4  12 433.604 97.2456   6
  -1   4  12 251.502 73.6105   6
   1  -4  12 392.639 107.134   2
  -1  -4 -12 341.433 116.883   4
  -1   4  12 151.669 90.2777   5
   1  -4  12 595.905 86.9162   1
   1   4 -12 551.859 98.9970   1
   1   4 -12 390.927 104.445   2
  -1   4  12 452.489 81.1746   1
  -1  -4 -12 294.258 77.8282   3
   1   4 -12 153.484 74.0344   3
   1  -4  10 523.674 85.4021   1
  -1  -4 -10 402.456 80.5906   1
  -1   4  10 332.189 79.2249   1
   1  -4  10 560.139 102.195   6
  -1   4  10 390.263 78.0950   6
   1  -4  10 393.446 64.6468   5
   1  -4  10 372.102 118.155   2
  -1  -4 -10 208.129 105.473   4
  -1   4  10 330.093 114.453   5
   1  -4  10 553.671 90.0194   1
   1   4 -10 536.112 107.145   1
  -1  -4 -10 396.364 80.5202   1
  -1   4  10 472.587 76.4756   1
  -1  -4 -10 523.038 101.087   3
   1   4 -10 664.930 112.352   3
   1   4  -8 13.6363 29.1080   1
   1  -4   8 46.1245 26.0854   1
  -1  -4  -8 67.3232 31.0921   1
   1   4  -8 86.6340 68.6032   2
  -1   4   8 12.0665 19.4539   1
   1  -4   8 94.0265 37.3178   1
  -1   4   8 62.1489 27.5180   1
  -1  -4  -8 26.0979 24.6204   1
   1   4  -8 34.7343 27.6487   1
   1  -4   8 41.3823 32.8804   6
  -1   4   8 20.4212 34.4069   6
   1  -4   8 26.3397 20.0046   5
  -1  -4  -8 58.6139 62.2853   4
   1   4  -8 32.1051 13.0153   4
  -1  -4  -8 77.7528 49.6848   3
   1   4  -8 46.3803 13.0288   4
   1   4  -8 10.7577 20.0129   3
   1   4  -6 735.668 195.454   2
  -1  -4  -6 1155.29 134.773   1
  -1  -4  -6 1179.48 132.660   1
   1   4  -6 1164.25 148.301   1
   1  -4   6 1371.10 139.487   1
   1  -4   6 1002.79 123.590   1
  -1   4   6 1185.55 118.314   1
  -1   4   6 1291.49 114.058   1
  -1   4   6 907.456 148.580   6
  -1  -4  -6 959.496 153.711   5
   1  -4   6 1120.08 132.437   5
   1  -4   6 1596.38 260.392   2
  -1  -4  -6 1139.31 221.253   4
  -1   4   6 1005.17 188.852   5
   1   4  -6 1024.00 136.272   4
   1   4  -6 1194.56 117.971   4
   1   4  -6 957.742 135.157   3
   1  -4   4 315.682 50.2972   1
  -1  -4  -4 284.866 55.2772   1
   1   4  -4 340.252 67.3313   1
   1  -4   4 281.745 75.8831   6
  -1  -4  -4 542.819 100.363   5
  -1   4   4 182.462 64.2904   6
   1  -4   4 222.346 56.9472   5
   1  -4   4 362.554 123.990   2
  -1   4   4 217.760 76.6966   5
  -1  -4  -4 410.946 120.467   4
   1   4  -4 191.965 54.0670   3
   1   4  -4 143.970 90.3362   2
   1  -4   4 425.083 52.7923   1
   1   4  -4 579.084 77.8640   1
  -1  -4  -4 385.678 51.7365   1
  -1  -4  -2 115.014 36.0327   1
  -1  -4  -2 143.793 27.4423   1
   1  -4   2 112.346 43.1696   6
  -1  -4  -2 85.2648 43.9115   5
   1  -4   2 181.636 102.538   2
  -1  -4  -2 62.6206 50.6197   4
   1   4  -2 157.336 32.0157   1
   1   4  -2 157.819 42.3288   3
  -1  -4   0 1892.59 162.109   1
  -1  -4   0 1638.83 220.820   6
   1  -4   0 1575.32 205.873   6
  -1  -4   0 1731.93 220.700   5
   1   4   0 1807.86 249.308   2
  -1  -4   0 2043.32 249.710   4
   1  -4   0 1845.52 239.021   3
  -1  -4   0 1720.91 164.629   1
   1   4   0 1779.26 166.197   1
  -1  -4   2 167.985 38.3296   1
  -1  -4   2 138.005 31.9375   1
  -1  -4   2 61.8676 41.7599   6
   1  -4  -2 109.052 87.0017   2
   1   4   2 166.006 61.5778   2
  -1  -4   2 317.518 79.8322   4
  -1   4  -2 153.864 49.9401   4
   1  -4  -2 267.794 78.9340   3
   1   4   2 134.304 28.1393   1
   1   4   4 470.112 62.9660   1
  -1  -4   4 395.905 62.4966   1
   1   4   4 352.580 55.3154   1
  -1  -4   4 390.573 91.1978   6
  -1  -4   4 470.459 95.3378   5
   1  -4  -4 702.829 174.200   2
   1   4   4 332.844 76.7166   2
   1  -4  -4 336.524 109.354   4
  -1  -4   4 382.800 90.7189   4
  -1   4  -4 398.536 80.4319   4
  -1   4  -4 356.876 76.8102   3
   1   4   6 1184.32 119.656   1
  -1  -4   6 1184.68 168.785   6
   1   4   6 1301.58 187.182   6
  -1  -4   6 1106.24 155.668   5
   1  -4  -6 1277.99 204.284   2
   1   4   6 1147.08 141.799   2
   1  -4  -6 1365.56 228.049   4
  -1   4  -6 1107.26 136.356   4
  -1   4  -6 1025.84 142.064   3
   1  -4  -6 967.770 106.672   1
   1   4   6 1425.80 151.956   1
   1  -4  -6 1038.15 110.851   1
  -1   4  -6 860.927 109.979   1
  -1   4  -6 1230.97 169.307   1
   1  -4  -8 16.4312 25.0288   1
  -1   4  -8 46.1121 26.5054   1
   1   4   8 84.5794 45.0862   1
   1   4   8 62.0721 22.0112   1
  -1  -4   8 128.294 53.9924   1
   1  -4  -8 60.8364 27.7241   1
  -1  -4   8 28.9443 26.9440   6
   1   4   8 30.4268 36.3562   6
  -1  -4   8 51.2946 33.6101   5
   1   4   8 78.0711 33.4682   2
   1  -4  -8 76.1953 43.0042   2
   1  -4  -8 27.3657 50.4870   4
  -1   4  -8 65.4752 26.4062   4
   1  -4  -8 52.0931 41.4300   3
  -1   4  -8 67.6903 32.7344   3
   1   4  10 485.430 69.1942   1
  -1  -4  10 416.036 101.750   1
   1  -4 -10 414.507 72.7844   1
  -1  -4  10 524.978 98.6843   6
   1   4  10 494.971 98.0080   6
  -1  -4  10 353.978 84.7388   5
   1  -4 -10 429.222 78.9856   2
  -1   4 -10 486.669 77.7086   4
   1  -4 -10 645.946 162.441   4
   1  -4 -10 492.910 108.986   3
   1   4  10 452.540 59.5960   2
  -1   4 -10 420.925 77.7397   3
   1  -4 -10 392.281 86.2366   1
   1   4  10 464.145 106.700   1
  -1   4 -10 440.701 77.4164   1
  -1  -4  10 390.488 71.0983   1
  -1  -4  12 445.087 104.291   1
  -1   4 -12 543.900 132.403   1
   1  -4 -12 230.026 58.5821   1
   1   4  12 415.529 63.0467   1
  -1  -4  12 242.329 70.8087   6
   1   4  12 347.734 79.0922   6
  -1  -4  12 323.180 75.4103   5
   1   4  12 235.426 34.4348   2
   1  -4 -12 456.439 135.107   4
  -1   4 -12 254.841 61.9181   3
   1   4  12 250.222 33.3128   2
   1  -4 -12 383.412 91.0191   3
  -1  -4  12 446.925 74.5805   1
  -1   4 -12 412.151 80.2189   1
   1   4  12 542.650 106.170   1
   1  -4 -14 264.790 81.2126   1
   1   4  14 343.041 81.3657   1
   1   4  14 147.941 61.0034   6
  -1  -4  14 144.434 53.5595   5
  -1   4 -14 406.101 115.953   1
  -1  -4  14 348.395 91.9852   1
  -1   4 -14 157.412 40.7608   4
   1  -4 -14 335.104 86.1888   3
  -1   4 -14 213.882 56.3810   3
   1  -4 -16 503.087 102.429   1
  -1  -4  16 345.103 85.0120   5
  -1  -4  16 438.386 88.4633   6
   1   4  16 393.051 95.1171   6
   1   4  16 536.726 119.632   5
   1  -4 -16 444.631 137.414   4
  -1   4 -16 445.354 70.3628   4
  -1   4 -16 451.285 91.5147   3
   1  -4 -16 376.360 95.9721   3
   1   4  18 21.6427 22.9929   5
   1  -4 -18 27.3359 29.0307   4
  -1  -4  18 12.8999 13.7291   5
  -1  -4  18-13.5301 20.3337   6
   1   4  18 18.0237 19.1565   6
  -1   4 -18 28.3206 30.0752   3
   1  -4 -18 16.8500 25.3119   3
   1   4  20 23.7270 25.1851   5
   1  -4 -20 24.3127 25.8066   4
  -1  -4  20-13.6432 14.4845   6
   1   4  20 21.9928 33.0125   6
  -1   4 -20 16.2666 24.4184   3
   1  -4 -20-18.0727 19.1847   3
   1   4  22 210.189 87.4615   6
  -1  -4  22 305.196 76.2108   6
   1  -4 -22 465.783 121.612   4
  -1  -4  22 318.404 79.1461   5
  -1   4 -22 348.889 72.8687   2
  -1   4 -22 328.551 90.3169   3
   1  -4 -22 361.479 99.2501   3
   1   4  24 28.0257 42.4909   6
   1  -4 -24 92.4735 55.8427   4
   1   4  24 50.6155 38.4564   5
  -1  -4  24 41.2678 33.1921   5
  -1   4 -24 120.775 43.1466   2
  -1   4 -24 54.3981 38.9543   3
   1  -4 -24 72.4798 47.4874   3
  -1  -4  26 10.9849 20.2245   6
   1   4  26 49.2326 36.9653   6
  -1   4 -26 9.36572 17.2534   2
  -1   4 -26 15.5024 28.5201   3
   1  -4 -26 17.0821 18.1645   3
   1   4  26 22.2787 23.6719   5
   1  -4 -26 16.0299 17.0501   4
  -1   4 -28 50.3909 26.2912   2
  -1  -4  28 151.190 45.4670   6
   1   4  28 18.8419 29.2476   6
   1  -4 -28 45.4326 40.0710   3
   1   4  28 75.1796 45.2238   5
   1  -4 -28 152.570 55.5830   4
   1   5 -27 9854.07 802.818   2
  -1   5  25 5610.09 524.956   5
  -1  -5 -25 5305.04 481.143   4
   1   5 -25 5051.92 448.995   2
   1   5 -25 4762.28 473.326   3
   1  -5  25 5249.96 474.130   6
   1   5 -23 299.075 62.3252   2
   1  -5  23 102.262 48.3278   6
  -1  -5 -23 246.158 73.3266   3
   1   5 -23 151.683 60.6641   3
  -1  -5 -23 327.530 79.0580   4
   1   5 -21 105.432 40.4007   2
   1  -5  21 134.938 52.4058   6
   1   5 -21 88.3858 53.8139   3
  -1  -5 -21 163.258 59.6134   3
  -1  -5 -21 113.526 52.4073   4
  -1   5  21 121.501 63.8043   5
  -1   5  19 5285.16 724.526   5
   1   5 -19 5396.49 696.955   3
  -1  -5 -19 8229.45 697.227   3
  -1   5  19 8222.29 781.159   6
  -1  -5 -17 16207.3 1224.26   4
   1   5 -17 15725.1 1150.24   2
  -1  -5 -17 13413.0 1143.78   3
   1   5 -17 11852.2 1179.66   3
  -1   5  17 14523.0 1190.75   6
  -1   5  15 23782.9 2714.08   5
  -1  -5 -15 29085.4 2717.02   4
  -1   5  15 30565.6 2655.37   6
   1  -5  15 42980.9 2679.95   6
   1   5 -15 34604.5 2706.23   3
   1   5 -15 39400.3 2686.50   2
   1  -5  13 121.094 42.7716   1
   1  -5  13 124.079 46.3808   6
   1  -5  13 126.761 34.6607   5
   1   5 -13 213.980 73.7751   2
  -1  -5 -13 147.397 74.2198   4
  -1   5  13 25.3624 28.1901   5
  -1  -5 -13 75.1468 42.8611   3
  -1   5  13 108.444 33.6137   1
  -1  -5 -13 63.7390 30.4659   1
  -1  -5 -11 360.600 65.3962   1
  -1   5  11 428.757 62.4379   1
   1  -5  11 371.702 64.3734   5
  -1   5  11 415.360 75.6963   6
   1  -5  11 455.245 116.168   2
   1   5 -11 766.072 148.326   2
  -1   5  11 444.134 117.813   5
  -1  -5 -11 378.836 114.755   4
  -1  -5 -11 359.472 85.7790   3
   1  -5  11 471.878 73.5053   1
   1   5 -11 267.292 68.7501   1
  -1   5   9 12926.5 824.289   1
  -1   5   9 10659.4 802.943   1
  -1   5   9 10335.3 859.142   6
   1  -5   9 10863.7 884.082   6
   1  -5   9 10885.9 844.577   5
  -1   5   9 11321.8 953.049   5
   1   5  -9 8883.54 797.880   4
  -1  -5  -9 11937.2 894.153   3
   1   5  -9 12399.3 874.553   3
  -1  -5  -9 10147.4 831.064   1
   1   5  -9 10229.1 860.950   1
  -1  -5  -7 4394.06 538.790   1
  -1  -5  -7 6721.18 546.450   1
   1   5  -7 6527.11 576.923   1
   1   5  -7 11193.7 662.874   1
   1  -5   7 7445.16 552.304   1
  -1   5   7 7338.17 607.475   6
   1  -5   7 8914.21 632.822   6
  -1   5   7 7048.90 653.306   5
   1  -5   7 5965.78 572.080   5
   1   5  -7 6340.54 701.966   2
  -1  -5  -7 7475.46 689.667   4
   1   5  -7 7683.34 584.997   3
   1   5  -7 7090.59 550.751   4
  -1  -5  -7 8202.08 622.818   3
   1  -5   7 11182.7 799.133   2
   1   5  -5 106692. 7701.15   1
  -1  -5  -5 98483.6 7668.56   1
   1  -5   5 89820.7 7666.63   1
   1   5  -5 115028. 7755.46   1
  -1  -5  -5 94019.0 7669.87   1
   1  -5   5 108992. 7670.59   1
  -1   5   5 104493. 7752.45   6
   1  -5   5 107164. 7755.75   6
  -1  -5  -5 111462. 7764.07   5
  -1   5   5 108342. 7800.08   5
   1  -5   5 108246. 7724.39   5
   1   5  -5 102793. 7884.31   2
  -1  -5  -5 115580. 7852.68   4
  -1  -5  -5 130203. 7774.18   3
   1  -5   5 133262. 7977.81   2
   1   5  -5 100802. 7711.24   3
   1  -5   3 98.6318 44.3958   6
  -1  -5  -3 161.238 51.8342   5
   1  -5   3 181.415 102.313   2
  -1   5   3 106.951 52.1255   5
  -1  -5  -3 97.3085 62.6689   4
   1   5  -3 111.440 25.0817   1
   1   5  -3 71.9683 57.6961   2
   1   5  -3 111.421 39.5278   1
   1   5  -3 164.162 42.9384   3
   1   5  -1 1546.43 220.714   2
   1  -5   1 1105.32 261.490   2
  -1  -5  -1 1681.84 234.370   4
   1  -5   1 1133.00 170.462   6
   1   5  -1 1692.90 167.272   3
   1  -5  -1 1272.51 179.563   6
  -1  -5   1 1848.61 210.827   6
  -1  -5   1 1368.99 188.725   5
   1  -5  -1 1543.14 282.379   2
   1   5   1 1859.21 212.298   2
  -1  -5   1 1625.41 229.259   4
  -1   5  -1 1800.45 197.556   4
   1   5   1 1574.05 170.163   3
  -1  -5   3 139.540 23.2455   1
  -1  -5   3 133.533 32.3675   1
  -1  -5   3 84.6035 45.9939   6
  -1  -5   3 191.073 54.6933   5
   1   5   3 107.410 52.4587   6
   1   5   3 133.361 51.0294   2
   1  -5  -3 148.651 84.0792   2
  -1  -5   3 132.769 52.8803   4
   1  -5  -3 96.7596 52.3097   3
  -1   5  -3 71.2160 37.1786   4
  -1   5  -3 157.626 47.8149   3
  -1   5  -5 87492.0 1984.09   1
   1   5   5 55705.7 1961.67   1
  -1   5  -5 98923.1 1997.92   1
  -1  -5   5 78481.9 2127.60   1
  -1  -5   5 109021. 2045.39   1
   1   5   5 90264.3 2315.25   6
  -1  -5   5 114554. 2372.06   6
  -1  -5   5 97510.3 2267.58   5
   1   5   5 92506.7 2179.42   2
  -1   5  -5 122673. 2222.66   4
   1  -5  -5 115630. 2430.85   3
   1  -5  -5 131690. 2691.25   2
  -1   5  -5 107070. 2204.10   3
   1   5   7 6277.14 564.325   1
  -1   5  -7 6530.08 560.725   1
  -1  -5   7 7803.03 615.709   1
  -1   5  -7 6651.39 548.699   1
   1   5   7 8004.90 552.272   1
  -1  -5   7 6965.45 559.857   1
  -1  -5   7 6341.69 614.045   6
   1   5   7 6657.41 622.525   6
  -1  -5   7 6464.24 604.015   5
   1   5   7 6738.88 584.355   2
   1  -5  -7 8388.28 715.532   4
  -1   5  -7 5998.42 572.153   4
   1  -5  -7 8495.60 655.392   3
   1  -5  -7 8179.02 650.828   2
  -1   5  -7 6290.81 581.060   3
   1  -5  -9 9646.90 825.999   1
  -1   5  -9 12414.5 884.845   1
   1  -5  -9 9453.37 823.988   1
   1   5   9 13916.9 892.047   1
  -1  -5   9 15686.3 932.147   1
   1   5   9 11030.6 905.294   6
   1   5   9 11343.2 868.081   2
   1  -5  -9 12963.5 1013.34   4
   1  -5  -9 11050.8 915.365   3
  -1   5  -9 9923.04 862.851   3
   1  -5 -11 354.771 59.1435   1
   1   5  11 678.091 98.2708   1
  -1   5 -11 384.813 96.5042   1
  -1  -5  11 590.340 109.643   1
  -1  -5  11 358.704 82.2373   6
  -1  -5  11 557.509 94.2501   5
   1   5  11 319.734 76.2540   6
   1   5  11 375.567 63.2301   2
  -1   5 -11 466.547 69.7103   4
   1  -5 -11 417.573 131.103   4
   1  -5 -11 488.106 99.7376   3
  -1   5 -11 437.660 72.1994   3
  -1  -5  13 120.989 42.5732   5
  -1   5 -13 56.5721 27.8681   3
   1  -5 -13 130.029 51.2574   3
   1   5  13 75.1981 45.5986   5
   1  -5 -13 81.2301 70.6826   4
  -1   5 -13 72.0319 24.6469   4
   1   5  13 199.410 59.1364   1
   1  -5 -13 74.6447 30.3247   1
  -1  -5  15 35939.9 2797.86   6
   1  -5 -15 31614.1 2807.58   3
  -1  -5  15 39685.7 2802.35   5
   1  -5 -17 14674.1 1353.61   4
  -1  -5  17 16054.8 1255.67   6
   1   5  17 14647.6 1251.92   6
   1  -5 -17 14309.0 1259.27   3
   1   5  17 15610.8 1294.63   5
  -1  -5  17 16458.2 1260.05   5
   1  -5 -19 7887.34 843.616   4
  -1  -5  19 9676.66 776.389   6
   1   5  19 7528.10 776.913   6
  -1   5 -19 9550.64 780.912   3
   1  -5 -19 9286.71 795.185   3
  -1  -5  19 9807.71 782.541   5
   1   5  19 9064.87 823.722   5
   1   5  21 119.201 61.0928   6
  -1  -5  21 199.713 55.6150   6
   1  -5 -21 254.376 87.9313   4
   1   5  21 143.953 66.5335   5
  -1  -5  21 153.550 55.5896   5
  -1   5 -21 135.940 45.2873   2
   1  -5 -21 91.0250 49.7246   3
  -1   5 -21 156.611 53.1539   3
   1   5  23 198.654 78.2659   6
  -1  -5  23 297.518 68.0006   6
  -1   5 -23 368.141 67.4157   2
   1   5  23 83.8896 53.1402   5
   1  -5 -23 218.434 74.5436   3
  -1   5 -23 85.9406 53.7468   3
   1  -5 -25 5735.68 458.295   4
  -1   5 -25 2077.15 366.569   3
   1  -5 -25 4205.19 417.323   3
  -1  -5  25 4172.60 385.982   6
   1   5  25 2627.40 411.526   6
  -1   5 -25 5768.40 396.821   2
   1  -5 -27 5615.74 632.010   3
   1   5  27 3497.70 624.753   6
  -1   6  22 352.439 102.358   5
   1   6 -22 317.942 60.6295   2
   1   6 -22 279.075 78.3202   3
   1  -6  22 294.509 70.8874   6
  -1  -6 -20 16.1698 24.2709   4
  -1   6  20-21.8570 32.8070   5
   1   6 -20-8.98322 16.5147   2
   1  -6  20 11.3373 20.8421   6
   1   6 -20 16.8066 17.8383   3
  -1  -6 -18 36.4972 33.5619   4
  -1   6  18 23.1947 24.6387   5
   1   6 -18 10.3425 15.5572   2
   1   6 -18-17.1367 1.01847   3
   1  -6  16 274.382 65.2866   6
  -1  -6 -16 120.625 73.0443   4
   1   6 -16 273.396 72.0990   2
  -1  -6 -16 266.049 68.5443   3
   1   6 -16 175.137 65.7652   3
   1  -6  14 150.860 46.9460   6
  -1   6  14 86.8616 39.7503   6
  -1  -6 -14 85.6261 65.1200   4
  -1   6  14 112.136 68.1456   5
  -1  -6 -14 176.469 55.4381   3
   1   6 -14 209.508 68.7452   3
  -1  -6 -12 142.703 31.9833   1
   1  -6  12 260.294 61.3405   6
  -1   6  12 118.710 40.5332   6
   1   6 -12 212.522 83.1425   2
  -1   6  12 168.362 71.9319   5
  -1  -6 -12 153.020 74.6192   4
  -1  -6 -12 242.518 63.2031   3
   1   6 -12 221.398 62.0962   3
   1  -6  10 357.665 48.0559   1
   1  -6  10 467.949 84.3260   6
   1  -6  10 310.465 62.0562   5
  -1   6  10 305.646 68.4392   6
   1   6 -10 510.036 133.996   2
  -1  -6 -10 235.748 91.8668   4
  -1   6  10 332.517 100.796   5
  -1  -6 -10 330.330 76.5003   3
  -1   6  10 289.267 57.4175   2
   1   6  -8 169.013 38.4730   1
   1  -6   8 246.415 61.4565   6
   1  -6   8 170.202 48.7756   5
   1   6  -8 226.085 95.9489   2
  -1   6   8 198.354 73.0582   5
  -1  -6  -8 203.882 76.3449   4
  -1  -6  -8 294.508 71.1033   3
   1   6  -8 154.280 42.9371   3
   1   6  -6 274.128 40.8772   1
   1  -6   6 485.491 88.5359   6
  -1   6   6 362.976 79.3140   6
   1   6  -6 597.433 153.374   2
   1   6  -6 447.890 62.3547   4
   1   6  -6 394.274 65.8339   3
  -1  -6  -4 176.154 50.4581   5
  -1   6   4 131.912 48.5406   6
   1   6  -4 121.767 69.0284   2
  -1   6   4 76.9109 41.0791   5
   1  -6   4 104.924 45.5917   6
   1   6  -4 109.405 33.0000   3
  -1   6   2 85.8118 43.2057   5
  -1  -6  -2 17.5519 37.5703   4
   1   6  -2 74.7456 56.3039   2
  -1  -6  -2 75.2960 32.6514   5
   1   6  -2 54.6002 27.5324   3
  -1  -6   0 1184.54 181.446   4
  -1   6   0 1351.38 159.479   4
  -1  -6   0 1123.28 152.963   5
   1   6   2 88.0481 40.6338   2
   1   6   2 13.6737 20.8550   6
  -1  -6   2 62.0531 29.2764   5
  -1   6  -2 9.79412 15.1595   4
  -1   6  -2 54.7100 29.2681   3
   1   6   2 66.0099 29.3607   3
   1   6   4 128.504 43.9636   2
   1   6   4 186.182 59.2986   6
  -1  -6   4 160.097 48.8390   5
  -1   6  -4 97.3932 40.3830   4
   1  -6  -4 117.033 59.1999   3
  -1  -6   4 243.014 63.2408   6
  -1  -6   6 446.753 47.4779   1
  -1  -6   6 353.982 82.8139   6
   1   6   6 417.871 88.3627   6
  -1  -6   6 464.616 83.0124   5
  -1   6  -6 442.225 75.6969   4
   1  -6  -6 599.183 105.524   3
  -1   6  -6 663.979 88.4452   3
  -1   6  -8 144.844 27.8267   1
  -1  -6   8 240.774 38.4111   1
   1   6   8 159.399 56.0080   6
  -1  -6   8 233.965 57.9859   5
  -1  -6   8 256.652 65.5437   6
   1   6   8 226.457 54.3334   2
  -1   6  -8 196.913 46.6385   4
  -1   6  -8 275.623 53.1106   3
  -1  -6  10 395.857 80.4411   6
  -1  -6  10 278.817 64.8732   5
  -1  -6  10 244.151 51.6287   1
  -1   6 -10 318.762 54.0892   1
   1  -6 -10 547.311 129.001   4
  -1   6 -10 347.383 61.4992   4
   1  -6 -10 329.332 82.5798   3
  -1   6 -10 382.262 64.1218   3
  -1  -6  12 144.889 46.5293   5
   1   6  12 153.807 47.9575   6
  -1  -6  12 220.405 55.1448   6
   1   6  12 237.925 65.5827   5
   1  -6 -12 87.9395 63.0813   4
   1  -6 -12 117.571 47.7771   3
  -1   6 -12 169.756 43.1132   3
  -1  -6  14 263.077 59.6422   5
   1   6  14 187.773 53.4152   6
  -1  -6  14 179.508 49.7340   6
   1  -6 -14 61.6274 37.5578   3
  -1   6 -14 204.286 46.8127   3
   1   6  14 223.866 72.6959   5
   1  -6 -14 204.527 88.1778   4
  -1  -6  16 311.419 66.6510   5
  -1  -6  16 347.228 68.1539   6
   1   6  16 246.231 63.9621   6
   1   6  16 328.455 86.2893   5
   1  -6 -16 137.260 53.5817   3
  -1   6 -16 293.595 60.6472   3
   1   6  18 15.9514 16.9416   5
   1  -6 -18 21.5867 32.4071   4
   1   6  18 11.1122 20.4373   6
   1  -6 -18-12.7588 19.1608   3
  -1   6 -18 9.09079 13.6594   3
   1   6  20 17.2898 18.3978   5
   1  -6 -20 19.7050 20.9553   4
   1   6  20-12.5521 23.1122   6
  -1  -6  20 20.3192 21.6060   6
  -1   6 -20 17.4729 22.7509   2
   1  -6 -20 52.3717 34.0639   3
  -1   6 -20 10.0863 18.5885   3
   1  -6 -22 312.510 99.9101   4
   1   6  22 197.021 76.7808   5
  -1   6 -22 383.795 67.8675   2
  -1   6 -22 278.544 69.3520   3
  -1  -6  22 262.863 62.6812   6
   1   6  22 173.631 66.9620   6
   1  -6 -24 82.1646 46.2514   3
   1   6  24 49.4117 39.4296   6
   1   7 -19 2120.52 321.201   3
   1  -7  19 4131.09 330.421   6
  -1  -7 -17 5687.34 570.894   4
   1   7 -17 7530.00 542.875   2
   1   7 -17 5782.65 550.646   3
   1  -7  17 7018.66 526.367   6
  -1  -7 -15 14986.9 1303.62   4
   1   7 -15 15512.7 1267.25   3
   1  -7  15 17524.8 1243.36   6
   1   7 -13 219.714 76.7292   2
   1  -7  13 114.758 40.5070   6
   1   7 -13 157.535 55.5946   3
  -1  -7 -13 76.7007 50.7999   4
  -1   7  13 96.3882 62.1540   5
  -1   7  11 66.6192 35.1721   6
   1   7 -11 131.843 70.4311   2
  -1   7  11 91.9113 52.2477   5
  -1  -7 -11 131.740 63.6801   4
   1  -7  11 109.448 40.3311   6
   1   7 -11 135.092 41.7557   3
  -1   7   9 3444.70 424.015   5
   1   7  -9 5630.73 539.514   2
   1   7  -9 4598.58 382.086   3
  -1   7   9 3617.43 376.041   6
   1  -7   9 4656.59 400.306   6
  -1   7   7 3089.14 323.052   5
  -1   7   7 2426.92 260.802   2
   1   7  -7 2831.63 378.788   2
  -1  -7  -7 2743.66 318.358   4
   1   7  -7 2780.24 255.400   3
  -1   7   7 2513.37 272.457   6
   1  -7   7 2811.06 280.789   6
  -1  -7  -5 40326.9 3293.64   4
  -1   7   5 36701.6 3241.82   6
   1  -7   5 43208.9 3251.37   6
  -1   7   5 42480.9 3294.15   5
   1  -7   3 183.165 54.7003   6
  -1  -7  -3 132.009 46.0247   5
   1   7  -3 333.585 92.8800   2
  -1   7   3 122.341 54.8912   5
  -1  -7  -3 172.997 63.3707   4
  -1   7   3 127.242 42.9172   4
   1   7  -3 110.691 34.3537   3
  -1  -7  -1 707.656 105.857   5
   1   7  -1 911.803 137.251   2
  -1   7   1 918.960 116.606   4
   1   7  -1 561.589 85.9649   3
  -1   7   1 709.379 102.462   3
   1   7   1 775.204 115.391   2
   1   7   1 726.985 120.775   6
  -1   7  -1 901.563 140.340   5
  -1  -7   1 822.582 110.750   5
   1   7   1 653.152 91.4865   3
  -1   7  -1 763.371 107.150   3
  -1  -7   3 95.6894 35.0697   5
   1   7   3 166.206 51.5940   6
  -1   7  -3 174.359 44.7798   4
   1   7   3 116.598 34.0821   3
  -1   7  -3 185.812 46.3397   3
  -1  -7   5 40744.9 3305.07   5
  -1   7  -5 44024.3 3299.93   4
  -1  -7   5 51713.8 3346.20   6
   1   7   5 38995.9 3288.41   3
  -1   7  -5 43683.0 3296.92   3
   1   7   7 2512.53 269.344   6
   1   7   7 2330.62 248.101   2
   1  -7  -7 3327.01 296.866   3
  -1  -7   7 2818.12 259.404   5
  -1   7  -7 2437.62 243.466   3
  -1  -7   9 3554.32 360.520   5
   1   7   9 4131.69 377.013   6
  -1  -7   9 4229.68 385.075   6
   1  -7  -9 4051.23 390.376   3
  -1   7  -9 4223.72 353.403   3
   1   7  11 120.527 41.5078   6
  -1  -7  11 144.505 41.6026   5
  -1  -7  11 120.207 39.3231   6
   1   7  11 150.631 48.4292   5
   1  -7 -11 82.5449 40.5368   3
  -1   7 -11 95.0178 31.3187   3
   1   7  13 147.788 52.5527   5
   1   7  13 155.185 46.0943   6
  -1  -7  13 213.492 53.0987   5
   1  -7 -13 243.375 64.2858   3
  -1  -7  13 201.005 50.7207   6
  -1  -7  15 14599.4 1313.97   6
   1  -7 -15 14004.2 1389.34   4
   1   7  15 16755.4 1352.30   5
   1  -7 -15 17400.0 1341.78   3
   1   7  17 6713.96 626.424   5
   1  -7 -17 6731.40 657.271   4
  -1  -7  17 7806.12 601.361   6
   1   7  17 6222.63 591.235   6
   1  -7 -17 6561.32 605.873   3
  -1   7 -17 7583.52 598.912   2
  -1   7 -19 4069.70 358.439   3
   1  -7 -19 4430.96 382.156   3
   1   7  19 3279.18 359.810   6
   1  -7 -21 134.399 45.6210   3
   1  -8  14 219.741 49.3893   6
   1   8 -12 19.0714 49.6442   2
   1  -8  12 25.4883 20.3186   6
  -1   8  12 34.6080 36.8166   5
  -1  -8 -12 63.5225 44.6641   4
   1   8 -10 218.075 94.5017   2
   1  -8  10 287.587 59.3059   6
  -1   8  10 136.891 60.2586   5
  -1  -8 -10 260.812 76.8163   4
   1   8  -8 210.113 88.8906   2
   1  -8   8 131.967 41.6252   6
  -1   8   8 119.007 55.3308   5
  -1  -8  -8 205.895 67.2068   4
  -1  -8  -6 199.686 71.4963   4
  -1   8   6 357.383 67.7926   4
   1  -8   6 283.843 65.6151   6
  -1   8   4 31.3345 24.9495   6
   1   8  -4 88.2498 49.6430   2
  -1   8   4 51.9431 36.8621   5
  -1   8   4 29.9135 21.1900   3
  -1   8   4 32.0805 25.5359   2
  -1   8   2 141.991 37.9485   3
  -1   8   2 74.5905 36.5388   6
   1   8  -2 78.7003 40.0809   2
  -1   8   2 123.040 62.3244   5
  -1   8   2 77.1643 34.7686   4
  -1   8   2 43.9290 38.7974   2
   1   8   0 586.393 102.676   6
  -1   8   0 479.904 95.9287   6
  -1   8   0 522.662 122.640   5
  -1   8   0 743.317 103.493   4
  -1   8   0 839.439 156.712   2
  -1   8  -2 183.637 92.0702   2
   1   8   2 54.1057 34.9640   6
  -1  -8   2 86.6706 32.9289   5
   1   8   2 77.0704 32.0406   2
  -1  -8   4 70.8937 30.4407   5
   1   8   4 30.4901 24.4905   6
  -1   8  -4 38.5722 81.9867   2
  -1   8  -4 64.6083 26.0057   3
   1   8   4 38.9787 23.7839   2
  -1   8  -6 282.912 49.6786   3
   1   8   6 240.782 58.9945   6
  -1  -8   6 182.296 50.3911   5
  -1  -8   8 129.104 41.9114   5
   1   8   8 95.8414 35.2497   6
  -1  -8   8 276.140 58.1600   6
  -1   8  -8 209.923 42.2704   3
   1   8   8 211.997 53.2106   5
   1   8  10 226.847 53.2135   6
  -1  -8  10 272.783 60.5856   6
   1   8  10 283.508 63.3510   5
  -1   8 -10 173.314 40.8810   3
  -1  -8  12 42.9203 24.2865   6
   1   8  12 32.0942 25.5619   5
   1  -8 -12 41.1033 26.8789   3
  -1   8 -12 41.0430 22.6326   3
   1   8  12 38.2608 24.5448   6
   1   8  14 175.331 48.5736   6
  -1   8 -14 280.054 50.1155   3
   1   8  16 144.538 44.8071   6
  -1   9   7 1149.93 185.584   5
  -1   9   5 19081.0 1509.25   4
   1   9  -3 84.3867 40.9598   2
   1   9  -1 459.789 84.0137   2
  -1   9  -1 624.184 118.537   2
   1   9   1 374.622 76.4698   6
  -1   9  -3 88.4330 62.2511   2
  -1   9  -3 59.3960 23.3797   3
   1   9   5 13370.7 1126.85   6
  -1   9  -5 14561.4 1105.79   3
  -1   9  -7 1016.72 110.302   3
   2   0   0 946082. 69254.6   1
   2   0   0 956935. 69190.4   6
  -2   0   0 892617. 69191.0   6
  -2   0   0 882263. 69228.6   5
   2   0   0 868150. 69216.4   5
   2   0   0 921942. 69220.0   2
   2   0   0 908404. 69205.6   4
  -2   0   0 943268. 69229.5   4
  -2   0   0 885079. 69200.0   3
   2   0   0 880899. 69217.5   3
   2   0   0 999999. 69267.2   1
  -2   0   0 928375. 69268.3   1
  -2   0  -2 2948.38 345.421   1
  -2   0   2 3083.63 371.515   1
   2   0   2 2539.83 329.086   1
   2   0  -2 2212.52 323.026   1
  -2   0   2 3137.86 357.858   1
  -2   0  -2 2924.37 336.351   1
   2   0   2 2826.65 328.133   6
   2   0  -2 3006.27 305.053   6
  -2   0   2 3225.87 366.165   5
   2   0   2 3529.09 323.085   5
   2   0  -2 3356.70 361.336   5
   2   0  -2 2875.12 331.184   2
  -2   0   2 3142.82 330.993   4
  -2   0  -2 3958.74 356.925   4
   2   0  -2 3119.01 314.956   4
  -2   0   2 3061.10 320.915   3
  -2   0  -2 2398.75 301.277   3
   2   0  -2 3110.01 345.479   3
   2   0   2 2951.80 317.907   2
   2   0   4 3629.03 383.128   1
  -2   0   4 3932.35 414.923   1
  -2   0  -4 3635.09 399.070   1
  -2   0  -4 3738.67 376.534   1
  -2   0   4 4090.31 398.408   1
   2   0   4 3043.05 371.751   1
  -2   0   4 3399.36 324.135   6
   2   0  -4 3685.43 318.800   6
   2   0   4 3355.36 409.428   6
  -2   0   4 3216.72 418.792   5
   2   0   4 4108.21 344.701   5
  -2   0  -4 3459.92 338.011   5
   2   0  -4 3480.64 383.305   2
  -2   0  -4 3260.77 372.684   4
  -2   0   4 3772.72 362.018   4
  -2   0   4 3588.62 358.063   3
   2   0  -4 3195.92 338.454   4
   2   0  -4 2940.06 369.199   3
   2   0   4 3635.44 354.581   2
  -2   0  -4 3215.07 330.768   3
   2   0  -6 26074.9 1944.74   1
   2   0   6 25718.4 1965.97   1
   2   0  -6 24010.2 1995.87   1
  -2   0   6 20679.9 1933.72   1
  -2   0  -6 23321.1 1926.50   1
   2   0   6 22291.0 1950.48   1
  -2   0   6 22978.2 1884.96   6
   2   0  -6 24006.4 1881.52   6
   2   0   6 23803.7 2051.72   6
  -2   0   6 28641.2 2055.81   5
   2   0   6 24959.9 1891.52   5
  -2   0  -6 23940.8 1882.44   5
   2   0  -6 24717.2 1960.63   2
  -2   0   6 21334.3 1943.46   4
  -2   0  -6 22894.5 1947.51   4
  -2   0   6 25271.3 1916.83   4
   2   0  -6 25440.6 1971.49   3
  -2   0  -6 24669.9 1894.07   3
   2   0   6 24808.3 1915.68   2
  -2   0   8 10758.1 934.677   1
  -2   0   8 10744.6 957.895   1
   2   0  -8 10721.0 915.057   1
   2   0  -8 10829.2 969.725   1
   2   0   8 8834.19 928.737   1
  -2   0  -8 10848.6 950.859   1
  -2   0  -8 11126.5 927.345   1
   2   0   8 10069.0 940.555   1
  -2   0   8 11137.1 890.362   6
   2   0  -8 9753.17 897.644   6
   2   0   8 11265.4 1114.60   6
  -2   0  -8 9572.78 877.072   5
   2   0   8 11221.2 879.928   5
  -2   0   8 13864.7 1080.37   5
   2   0  -8 12137.5 970.189   2
  -2   0  -8 11396.5 945.247   4
  -2   0   8 11333.9 904.150   4
   2   0  -8 9958.54 958.859   3
   2   0   8 11627.1 906.910   2
   2   0 -10 330710. 24735.2   1
  -2   0  10 311341. 24751.5   1
   2   0  10 367889. 24774.2   1
  -2   0  10 336283. 24765.9   1
   2   0 -10 300930. 24779.9   1
  -2   0 -10 325653. 24771.4   1
  -2   0 -10 347165. 24752.0   1
   2   0  10 331810. 24757.2   1
  -2   0  10 303935. 24705.2   6
   2   0  10 297656. 24993.0   6
   2   0  10 329867. 24742.8   5
  -2   0  10 269371. 24860.7   5
   2   0 -10 332008. 24786.9   2
  -2   0 -10 325294. 24762.7   4
   2   0 -10 341125. 24822.9   3
   2   0  10 336169. 24714.2   2
   2   0 -12 39289.5 3186.02   1
  -2   0  12 41681.3 3154.15   1
   2   0 -12 43630.0 3150.51   1
  -2   0 -12 41476.8 3145.06   1
  -2   0 -12 42257.9 3181.75   1
   2   0  12 43195.6 3162.63   1
  -2   0  12 37439.7 3142.62   1
   2   0  12 42369.3 3159.55   1
   2   0  12 24122.8 3276.18   6
  -2   0  12 38803.8 3117.83   6
   2   0  12 39436.8 3168.54   5
  -2   0  12 39779.4 3277.44   5
   2   0 -12 37861.5 3165.35   2
  -2   0 -12 39570.2 3165.48   4
  -2   0 -12 41367.7 3195.25   3
   2   0 -12 35262.3 3201.36   3
   2   0  12 41348.1 3108.08   2
  -2   0 -14 37410.2 2495.26   1
  -2   0  14 31467.7 2473.16   1
  -2   0  14 36271.2 2504.51   1
   2   0 -14 34370.0 2477.96   1
   2   0  14 32442.3 2499.93   1
  -2   0  14 33688.1 2473.75   6
   2   0  14 16495.2 2548.07   6
   2   0  14 25363.4 2512.05   5
  -2   0  14 28026.5 2568.23   5
   2   0 -14 26167.6 2474.55   2
  -2   0 -14 31763.5 2513.47   4
  -2   0 -14 24596.6 2500.68   3
   2   0 -14 30709.3 2552.79   3
   2   0  14 34401.1 2432.66   2
   2   0  16 5751.34 521.242   1
   2   0 -16 5607.44 566.653   1
   2   0 -16 5797.97 517.929   1
  -2   0 -16 5578.43 510.998   1
  -2   0  16 5423.13 502.145   1
  -2   0  16 5023.63 511.845   1
  -2   0 -16 5753.55 552.737   1
   2   0  16 5147.36 511.058   1
   2   0  16 3803.94 572.902   6
   2   0  16 2697.60 496.344   5
  -2   0  16 4329.39 562.000   5
   2   0 -16 6329.03 599.387   4
  -2   0 -16 5588.87 551.297   4
  -2   0 -16 3554.13 505.177   3
   2   0 -16 3718.19 516.676   3
   2   0  16 5217.31 456.423   2
  -2   0  18 672.898 140.349   1
  -2   0 -18 812.345 161.743   1
   2   0  18 843.731 155.923   1
   2   0 -18 701.804 141.866   1
  -2   0  18 677.648 125.926   6
   2   0  18 566.503 164.058   6
   2   0 -18 668.362 126.631   2
   2   0  18 563.825 100.721   2
  -2   0  18 574.524 124.176   1
  -2   0 -18 738.467 141.099   1
   2   0  18 711.886 147.477   1
   2   0 -18 558.142 148.136   1
  -2   0  18 830.458 173.177   5
   2   0 -18 628.862 173.148   4
   2   0  18 367.476 139.436   5
  -2   0 -18 366.550 120.317   4
   2   0 -18 672.819 159.402   3
  -2   0 -18 711.050 149.635   3
  -2   0  20 27815.0 2482.75   1
   2   0 -20 29449.5 2532.20   1
  -2   0  20 21597.5 2483.66   1
  -2   0 -20 21354.4 2497.14   1
  -2   0 -20 28804.3 2499.66   1
   2   0  20 28819.3 2517.20   1
  -2   0  20 35814.7 2510.63   6
   2   0  20 35177.1 2582.37   6
   2   0  20 37381.3 2586.00   5
   2   0 -20 43828.1 2509.51   2
   2   0 -20 38869.2 2644.03   4
  -2   0 -20 32668.0 2556.78   4
   2   0 -20 41978.7 2580.44   3
  -2   0 -20 37934.4 2548.96   3
   2   0  20 27862.4 2444.20   2
   2   0  22 27117.2 2482.43   1
  -2   0  22 37340.1 2487.23   6
   2   0  22 28473.3 2508.16   6
  -2   0  22 34321.1 2536.45   5
   2   0  22 30741.0 2505.89   5
   2   0 -22 33574.3 2454.55   2
   2   0 -22 36357.1 2595.24   4
  -2   0 -22 28072.5 2476.90   3
   2   0 -22 31890.7 2499.58   3
   2   0  22 30865.3 2490.61   1
  -2   0  22 30850.2 2473.32   1
   2   0 -22 27315.1 2515.76   1
   2   0 -22 34409.3 2529.90   1
  -2   0 -22 28613.6 2512.87   1
  -2   0 -22 31126.0 2490.50   1
  -2   0  24 12914.3 980.164   6
   2   0  24 9811.98 981.322   6
  -2   0  24 13084.4 1023.07   5
   2   0  24 9576.37 977.463   5
   2   0 -24 13799.2 1071.65   4
  -2   0 -24 12811.4 1017.65   4
  -2   0  24 13462.6 988.576   1
  -2   0 -24 10134.4 972.076   3
   2   0 -24 12052.5 991.721   3
   2   0 -24 10923.1 945.197   2
   2   0  26 83.9263 47.4658   5
  -2   0  26 90.6583 45.8956   5
  -2   0 -26 159.696 63.8036   4
  -2   0 -26 49.4921 35.4426   3
   2   0 -26 88.9439 47.2378   3
   2   0  26 108.804 50.4915   6
  -2   0  28 951.032 124.796   6
  -2   0 -28 973.546 149.075   4
  -2   0  28 782.754 130.940   5
  -2   0 -28 1018.35 137.528   3
   2   0 -28 612.201 115.802   3
  -2   0 -30 4894.92 435.005   4
  -2   0  30 4434.67 412.838   5
  -2   0 -30 3670.11 393.865   3
  -2   0  30 4658.18 399.080   6
   2   0  30 4530.49 401.527   6
  -2   1  31 11.2221 11.9108   5
  -2  -1 -31-12.3249 26.1622   4
  -2  -1 -31-9.16096 13.7506   3
  -2  -1 -29-13.5767 14.4266   4
  -2   1  29 12.5279 23.0408   5
   2   1 -29 9.38436 9.98464   3
  -2  -1 -29 10.0590 18.5047   3
   2  -1  29 17.6665 16.2533   6
  -2   1  29 8.63302 15.8856   6
  -2  -1 -27 84.9922 45.2179   4
  -2   1  27 55.6184 36.2917   5
  -2   1  27 9.52854 20.4809   6
   2  -1  27 81.9557 34.5337   6
   2   1 -27 21.1212 22.6471   3
  -2  -1 -27 11.0909 23.7619   3
  -2   1  25 46.7862 40.6453   5
  -2  -1 -25 15.6287 28.8729   4
   2   1 -25 28.3862 22.6378   2
  -2   1  25 41.9654 29.5993   6
   2  -1  25 47.9144 28.5721   6
   2   1 -25 11.9278 22.1134   3
  -2  -1 -25 73.7680 39.2514   3
   2  -1  23 380.108 84.0624   6
  -2  -1 -23 261.120 89.3526   4
  -2   1  23 417.170 101.710   5
   2  -1  23 319.995 84.4904   5
   2  -1  23 337.075 82.1825   1
   2   1 -23 434.289 102.141   1
   2   1 -23 463.328 94.7290   3
   2  -1  21 16.8908 25.3535   6
  -2   1  21 12.7245 27.0111   6
   2   1 -21 12.1345 18.2148   2
   2   1 -21-28.6442 42.9946   1
  -2   1  21-12.0160 12.7551   1
   2  -1  21 19.4141 29.1408   1
   2  -1  21 14.6366 26.9075   5
  -2   1  21 19.6783 20.8866   5
  -2  -1 -21-19.3333 0.22233   4
   2   1 -21-18.3035 33.6482   1
  -2  -1 -21-26.0080 39.0378   1
   2  -1  21 16.4154 24.6401   1
   2   1 -21-15.6620 23.5093   3
  -2  -1 -21 14.9134 27.4163   3
   2  -1  19 144.287 65.7872   6
  -2   1  19 98.0577 44.8328   6
   2  -1  19 26.4275 24.7107   2
   2   1 -19 56.7040 42.7965   2
   2  -1  19 40.5262 37.5249   1
  -2   1  19 40.1853 28.7932   1
  -2  -1 -19 16.6601 50.2179   1
   2   1 -19-29.8012 44.9601   1
  -2  -1 -19 64.3936 51.1421   4
   2  -1  19 47.8280 38.1067   5
  -2   1  19 21.6400 32.7962   1
   2   1 -19 152.632 60.9172   1
   2  -1  19 56.4085 40.1695   1
  -2  -1 -19 53.5423 57.0077   1
  -2  -1 -19 68.1381 51.3374   3
  -2   1  17 252.717 75.5222   6
   2   1 -17 333.142 94.4176   2
   2  -1  17 348.097 79.5708   2
   2  -1  17 341.804 97.8953   1
  -2  -1 -17 385.316 95.8464   1
   2   1 -17 376.483 128.595   1
  -2   1  17 165.905 60.8742   1
  -2  -1 -17 218.641 88.2543   4
  -2   1  17 134.289 83.5251   5
   2  -1  17 352.681 96.0888   5
  -2   1  17 371.533 107.303   1
   2   1 -17 289.523 83.7286   1
   2  -1  17 193.958 71.6759   1
  -2  -1 -17 439.111 124.528   1
   2   1 -17 376.731 110.988   3
  -2  -1 -17 273.398 90.6007   3
  -2   1  15 57.0468 40.4448   1
  -2  -1 -15 47.4341 50.4086   1
   2  -1  15 17.6536 37.5599   1
  -2   1  15 15.1756 16.3074   6
   2  -1  15 32.2908 48.5346   6
   2   1 -15 77.7335 46.1906   2
   2  -1  15 26.8802 35.0340   2
  -2   1  15 13.9455 25.7628   1
   2   1 -15 26.4332 48.6591   1
   2  -1  15 58.6846 46.4943   5
  -2   1  15 32.0929 48.2380   5
  -2  -1 -15 25.8681 38.9110   4
   2   1 -15 23.9556 25.5529   3
  -2  -1 -15 67.7301 47.9913   3
  -2   1  13 2744.25 289.963   1
  -2  -1 -13 2827.01 289.096   1
  -2  -1 -13 2237.10 305.438   1
   2  -1  13 2826.65 312.128   1
   2   1 -13 3077.92 296.104   1
  -2   1  13 2407.93 294.262   1
   2  -1  13 2466.31 295.883   1
  -2   1  13 2121.73 273.799   6
   2  -1  13 2487.10 405.694   6
   2  -1  13 3133.28 341.349   5
   2  -1  13 2419.81 233.321   5
   2   1 -13 1950.94 303.972   2
  -2  -1 -13 1618.57 307.205   4
  -2  -1 -13 2968.21 366.620   3
   2   1 -13 1919.33 315.780   3
   2  -1  13 2989.28 295.559   2
   2   1 -11 211.055 62.4290   1
   2  -1  11 195.349 65.9742   1
  -2  -1 -11 215.223 76.0215   1
  -2   1  11 151.204 60.5864   1
  -2   1  11 232.676 68.5525   1
   2  -1  11 118.628 52.5491   1
   2   1 -11 152.791 74.4317   1
  -2  -1 -11 258.382 68.9661   1
   2  -1  11 56.5445 85.8863   6
   2  -1  11 136.572 32.6610   5
   2  -1  11 214.870 70.9036   2
  -2   1  11 216.049 113.104   5
  -2  -1 -11 74.3980 54.2624   4
   2   1 -11 84.1125 79.8239   3
  -2  -1 -11 153.413 98.5777   3
   2  -1   9 564.841 108.961   1
  -2  -1  -9 298.634 90.2027   1
   2   1  -9 301.706 71.6304   1
  -2   1   9 447.063 95.8424   1
   2  -1   9 351.008 90.7389   1
   2   1  -9 309.529 103.699   1
  -2  -1  -9 302.704 83.2122   1
   2  -1   9 236.524 169.377   6
  -2  -1  -9 308.492 75.8627   5
  -2  -1  -9 491.100 88.2673   2
   2   1  -9 249.840 109.227   2
  -2   1   9 369.010 149.166   5
   2  -1   9 221.009 83.9443   5
  -2  -1  -9 235.084 103.155   4
  -2  -1  -9 377.181 147.890   3
  -2   1   7 392.727 89.4211   1
  -2  -1  -7 384.609 104.427   1
   2  -1   7 202.587 72.8452   1
  -2  -1  -7 316.897 77.3929   1
  -2   1   7 390.334 92.7447   1
   2   1  -7 344.615 107.073   1
   2  -1   7 112.656 208.277   6
  -2   1   7 271.766 47.3455   6
   2  -1   7 242.178 39.4000   5
  -2  -1  -7 334.216 75.0093   5
   2  -1   7 230.782 70.3094   2
  -2  -1  -7 309.195 74.2514   2
   2   1  -7 436.802 120.087   2
   2  -1   7 276.379 55.8988   5
  -2   1   7 306.651 133.359   5
  -2  -1  -7 322.597 93.9518   4
   2   1  -7 425.215 111.079   3
  -2  -1  -7 228.744 111.890   3
  -2   1   5 1260.97 193.824   1
   2   1  -5 1229.51 179.825   1
   2   1  -5 1538.37 231.212   1
   2  -1   5 1202.21 185.666   1
  -2  -1  -5 1249.67 201.292   1
  -2  -1  -5 1391.64 180.855   1
  -2   1   5 1157.91 180.876   1
   2  -1   5 1042.12 188.116   1
   2  -1   5 1137.05 124.000   5
  -2  -1  -5 1231.82 170.926   5
   2   1  -5 1329.43 220.803   2
  -2   1   5 1602.88 284.166   5
  -2  -1  -5 1283.76 198.871   4
  -2  -1  -5 1681.58 215.259   3
   2   1  -5 1356.05 146.477   4
   2   1  -5 1361.90 195.200   3
  -2   1   5 1358.82 187.518   4
   2  -1   5 1418.10 188.172   2
   2   1  -3 3660.85 372.180   1
  -2  -1  -3 3682.92 406.738   1
   2   1  -3 4210.61 420.533   1
  -2  -1  -3 3612.00 368.640   1
  -2   1   3 3699.25 376.369   1
   2  -1   3 2431.88 352.682   1
   2   1  -3 3114.03 336.703   6
   2  -1   3 3525.49 339.896   5
  -2   1   3 2971.65 433.539   5
  -2  -1  -3 4213.30 385.077   5
   2   1  -3 3776.88 409.052   2
   2   1  -3 3473.74 332.010   4
  -2  -1  -3 3693.57 388.508   4
  -2  -1  -3 3054.19 303.478   3
  -2   1   3 3845.65 390.587   4
  -2  -1  -3 3823.67 298.072   3
   2   1  -3 3961.17 359.431   3
   2  -1   3 4331.91 384.243   2
  -2  -1  -1 711.997 156.802   1
  -2  -1  -1 900.338 157.013   1
   2  -1   1 960.091 155.634   1
   2   1  -1 979.492 169.942   1
  -2   1   1 760.001 142.973   1
  -2   1   1 954.462 160.713   1
   2   1  -1 1203.89 173.157   1
   2   1  -1 811.264 135.052   6
  -2   1   1 937.303 106.950   6
  -2  -1  -1 1078.31 169.246   5
   2   1  -1 1192.29 178.724   2
   2   1  -1 1133.90 146.689   4
  -2  -1  -1 1083.93 155.875   4
   2  -1   1 1063.77 190.575   5
   2   1  -1 994.652 129.382   3
  -2  -1  -1 912.573 100.140   3
   2  -1   1 1089.84 184.179   3
   2  -1   1 1232.06 168.786   1
   2   1   1 1076.54 158.237   1
   2  -1  -1 1105.08 162.554   1
  -2   1  -1 879.721 148.262   1
  -2  -1   1 731.020 151.709   1
  -2  -1   1 730.255 179.752   1
  -2   1  -1 936.220 131.143   6
   2   1   1 1195.73 195.859   6
   2  -1  -1 769.381 148.304   6
  -2   1  -1 942.338 147.606   5
  -2  -1   1 914.324 164.645   5
   2   1   1 814.408 146.597   2
   2  -1  -1 677.572 130.391   2
  -2   1  -1 1021.57 158.779   4
  -2  -1   1 813.181 128.534   4
   2   1   1 605.447 118.581   4
   2   1   1 853.117 97.3237   3
  -2  -1   1 925.766 123.508   3
   2  -1  -1 1051.26 179.883   3
  -2   1  -1 984.100 165.285   1
   2   1   1 960.118 159.627   1
   2  -1  -3 3804.64 397.413   1
   2  -1  -3 3976.64 375.266   1
  -2  -1   3 3491.51 424.182   1
   2   1   3 3573.85 385.009   1
   2   1   3 3683.26 379.227   1
  -2   1  -3 3028.97 358.186   1
  -2  -1   3 3908.56 385.935   1
   2   1   3 3162.27 385.968   6
  -2  -1   3 3836.13 370.328   6
  -2   1  -3 4035.64 428.116   6
  -2   1  -3 2399.88 311.339   5
  -2  -1   3 5019.26 436.607   5
   2   1   3 3983.62 368.058   2
  -2   1  -3 4192.11 392.471   4
  -2  -1   3 5120.66 466.667   3
   2  -1  -3 4084.60 424.883   3
   2  -1  -3 4085.05 374.876   2
  -2   1  -5 1370.00 181.650   1
  -2  -1   5 1086.09 206.463   1
   2  -1  -5 1148.50 197.985   1
   2   1   5 1209.29 184.348   6
  -2   1  -5 960.221 111.938   5
  -2  -1   5 1320.56 145.979   4
  -2   1  -5 1052.42 177.161   4
  -2  -1   5 1552.82 285.780   3
   2   1   5 1394.71 167.879   2
   2  -1  -5 1263.63 169.376   2
   2  -1  -5 899.523 190.211   3
  -2   1  -5 1174.01 159.859   3
   2   1   5 1215.86 126.117   3
   2  -1  -5 1255.89 177.288   1
   2   1   5 1457.42 196.368   1
  -2   1  -5 1410.12 193.090   1
   2  -1  -7 306.836 77.2725   1
  -2   1  -7 298.490 85.4856   1
   2   1   7 313.465 83.2577   1
  -2  -1   7 363.710 88.7813   1
  -2  -1   7 347.259 101.802   1
  -2   1  -7 315.825 80.8014   1
   2  -1  -7 423.802 107.255   1
   2   1   7 233.149 73.4279   1
  -2  -1   7 273.027 72.9473   6
   2  -1  -7 308.236 78.0537   6
   2   1   7 244.401 82.8447   6
  -2  -1   7 279.113 93.8150   5
   2   1   7 357.261 70.2554   2
  -2  -1   7 217.003 65.8697   4
  -2  -1   7 281.422 56.6698   4
  -2   1  -7 267.206 83.3496   4
  -2   1  -7 120.287 54.2017   3
   2   1   7 373.413 57.5539   3
   2  -1  -7 329.343 97.7818   3
  -2  -1   9 451.495 110.633   1
   2  -1  -9 345.148 94.6681   1
  -2   1  -9 362.066 85.4062   1
  -2  -1   9 297.011 74.5831   6
  -2  -1   9 348.901 105.068   5
   2   1   9 300.757 63.7130   2
   2  -1  -9 299.272 81.9981   2
  -2   1  -9 330.811 77.6192   3
   2  -1  -9 227.989 91.7664   3
   2  -1  -9 310.010 81.3231   1
   2   1   9 470.866 105.788   1
  -2  -1   9 450.148 97.0204   1
   2   1  11 275.223 84.7970   1
  -2   1 -11 178.753 67.1586   1
  -2  -1  11 218.145 70.3487   1
  -2  -1  11 221.085 63.7376   6
   2   1  11 109.666 78.2183   6
   2  -1 -11 93.3245 50.9288   2
  -2  -1  11 109.670 59.8180   1
   2   1  11 257.497 76.6602   1
   2  -1 -11 218.560 77.2802   1
  -2   1 -11 196.218 67.4816   1
  -2  -1  11 154.636 78.5932   5
  -2  -1  11 148.952 51.3006   4
   2  -1 -11 198.640 84.4749   4
  -2   1 -11 72.8491 43.1852   4
  -2  -1  11 220.829 45.5788   4
   2  -1 -11 200.892 83.2229   3
  -2   1 -11 171.385 62.5378   3
  -2  -1  13 2608.06 307.809   1
   2  -1 -13 2321.33 310.673   1
  -2   1 -13 2260.29 303.328   1
   2   1  13 2694.17 304.083   1
  -2   1 -13 2627.62 298.084   1
  -2  -1  13 2380.88 291.713   1
   2  -1 -13 2739.64 300.085   1
   2   1  13 2665.67 294.518   1
  -2  -1  13 3177.80 301.904   6
   2   1  13 2219.69 358.122   6
  -2  -1  13 3508.24 387.350   5
   2   1  13 2473.66 308.163   5
   2  -1 -13 2006.25 264.521   2
   2  -1 -13 2247.10 341.473   4
  -2  -1  13 2387.68 257.404   4
  -2   1 -13 2623.84 296.026   4
  -2  -1  13 2544.50 243.033   4
  -2   1 -13 2722.18 302.319   3
   2  -1 -13 2090.52 317.930   3
   2   1  13 2409.76 239.544   2
  -2  -1  15 72.1894 47.0400   1
   2  -1 -15 18.4649 34.1116   1
  -2   1 -15 20.5332 37.8969   1
   2   1  15 53.6415 46.6073   1
   2   1  15 160.003 112.375   6
  -2  -1  15 48.3928 42.0721   6
   2  -1 -15 24.9983 32.6695   2
   2   1  15 34.9746 24.8530   2
   2   1  15 51.4659 40.8533   1
  -2  -1  15 72.1367 50.7533   1
   2  -1 -15 65.5711 51.9817   1
  -2  -1  15 57.7815 61.4189   5
   2   1  15 70.5484 66.1208   5
   2  -1 -15 28.9974 68.9005   4
  -2   1 -15 50.3515 39.9748   4
  -2  -1  15 8.40431 15.8140   4
  -2   1 -15 83.3500 58.6102   3
   2  -1 -15 52.9947 48.8270   3
  -2  -1  17 380.475 99.6468   1
  -2   1 -17 252.959 92.5311   1
   2   1  17 396.441 105.714   1
  -2  -1  17 309.998 87.0023   6
   2   1  17 43.2511 94.7732   6
   2   1  17 255.413 53.4910   2
   2  -1 -17 214.940 66.6740   2
   2   1  17 374.585 98.1906   1
  -2  -1  17 281.540 85.4363   1
   2  -1 -17 429.276 119.806   1
   2  -1 -17 147.419 86.0679   4
   2   1  17 354.142 127.477   5
  -2   1 -17 394.382 103.089   4
  -2   1 -17 397.696 120.300   3
   2  -1 -17 428.718 126.172   3
  -2  -1  19 104.147 55.4437   6
   2   1  19 40.2486 25.0537   2
   2  -1 -19 67.6628 35.8107   2
  -2  -1  19 94.4051 60.2792   1
   2   1  19 96.0469 50.1338   1
  -2   1 -19 57.3643 45.5933   1
   2  -1 -19 43.2269 46.0899   1
  -2  -1  19 52.9595 56.3808   5
   2  -1 -19 28.2977 52.2062   4
  -2   1 -19 44.4290 41.0741   4
  -2   1 -19-20.4870 4.40713   1
   2   1  19 105.833 63.6934   1
  -2  -1  19 57.8127 45.9463   1
  -2  -1  21-16.5638 0.01838   6
   2  -1 -21 24.2853 25.7751   2
  -2   1 -21 17.8998 18.9979   1
   2   1  21 18.1877 27.2991   1
  -2  -1  21 18.2638 19.3842   1
   2  -1 -21-20.0983 30.1669   1
  -2  -1  21-23.5315 0.01838   5
   2  -1 -21-25.8343 27.4192   4
   2   1  21 32.6514 49.0087   5
  -2   1 -21-22.4752 23.8540   4
  -2  -1  21 18.6361 34.2589   1
   2  -1 -21-21.5383 32.3284   1
   2   1  23 468.729 129.833   6
  -2  -1  23 438.508 93.8077   6
  -2  -1  23 329.470 89.0433   1
  -2   1 -23 374.870 93.0865   1
  -2  -1  23 386.449 105.203   5
  -2   1 -23 333.165 97.3067   4
   2   1  23 492.973 129.881   5
   2  -1 -23 228.444 91.9661   4
  -2   1 -23 425.376 106.986   3
   2  -1 -23 320.281 99.2124   3
  -2   1 -25 16.7624 17.9453   4
  -2  -1  25 17.3340 18.5469   5
   2  -1 -25 39.5542 36.4322   4
   2   1  25 45.4097 41.8045   5
   2  -1 -25 17.1208 31.5609   3
  -2   1 -25 50.2292 39.8049   3
  -2  -1  25 39.8440 34.6081   6
  -2   1 -27 129.160 52.9150   4
   2  -1 -27 68.9311 41.0930   4
  -2  -1  27 29.2530 31.3046   5
   2   1  27 72.2631 43.0610   5
   2   1  27 64.2159 38.3097   6
  -2  -1  27 57.9904 32.8132   6
  -2   1 -27 28.1786 30.1740   3
   2  -1 -27 14.2035 30.4144   3
   2   1  29-14.8991 22.3656   5
  -2  -1  29 24.2022 25.6890   5
  -2   1 -29-11.8354 17.7677   3
   2  -1 -29 23.5465 24.9932   3
   2   1  29-12.8088 19.2285   6
  -2  -1  31 8.70731 13.0860   6
  -2  -2 -30 3293.47 343.831   3
  -2  -2 -30 4002.86 368.783   4
  -2   2  30 3663.47 356.171   5
   2  -2  28 778.735 105.164   6
  -2   2  28 837.454 125.943   5
  -2  -2 -28 787.615 127.793   4
   2   2 -28 654.449 106.490   3
  -2  -2 -28 665.887 116.558   3
   2   2 -26 105.143 44.3189   2
   2  -2  26 201.174 52.2783   6
  -2   2  26 73.7491 34.1276   6
  -2  -2 -26 182.671 62.8270   3
   2   2 -26 74.0218 40.2889   3
  -2   2  26 201.965 65.8132   5
  -2  -2 -26 155.766 55.2093   4
  -2   2  24 9161.02 878.264   5
  -2  -2 -24 10557.7 893.375   4
   2   2 -24 10479.6 852.388   2
  -2  -2 -24 10923.5 890.132   3
   2  -2  24 10536.3 857.058   6
  -2   2  24 9743.73 842.084   6
  -2   2  22 27569.5 2268.72   6
  -2   2  22 28863.3 2332.70   5
  -2  -2 -22 26599.8 2311.43   4
  -2  -2 -22 31713.4 2328.65   3
   2  -2  22 30954.1 2293.26   2
   2  -2  20 38890.3 2628.75   1
   2   2 -20 27850.1 2604.35   1
   2  -2  20 41077.8 2650.25   6
  -2   2  20 34712.8 2608.74   6
  -2   2  20 32023.7 2665.00   5
   2  -2  20 31466.2 2584.56   5
  -2  -2 -20 37790.0 2666.18   4
  -2  -2 -20 36860.6 2682.02   3
   2   2 -20 29127.6 2613.31   3
   2  -2  20 28391.5 2597.33   2
  -2   2  18 251.965 62.3940   1
   2  -2  18 226.503 83.2436   1
   2   2 -18 133.059 87.8738   1
  -2   2  18 232.267 71.2692   6
   2  -2  18 246.005 81.8352   6
   2  -2  18 160.739 51.5742   5
   2   2 -18 281.301 83.8356   2
  -2   2  18 287.126 104.823   5
  -2   2  18 43.4865 48.7149   1
   2   2 -18 182.661 66.4752   1
   2  -2  18 165.585 62.8428   1
  -2  -2 -18 237.447 89.9099   1
  -2  -2 -18 272.815 90.4457   3
   2   2 -18 119.834 67.3392   3
  -2  -2 -16 1119.03 157.551   1
  -2   2  16 1122.61 180.453   1
   2   2 -16 912.221 151.214   1
   2  -2  16 900.117 157.200   1
  -2   2  16 783.211 128.464   1
  -2  -2 -16 1121.05 202.758   1
   2  -2  16 965.556 173.946   1
   2   2 -16 1016.48 219.609   1
  -2   2  16 1047.91 160.432   6
   2  -2  16 1161.12 191.912   6
   2  -2  16 887.368 104.668   5
   2  -2  16 1135.18 124.234   5
  -2  -2 -16 860.554 98.1581   2
   2   2 -16 1317.04 191.684   2
  -2  -2 -16 954.512 182.755   4
   2   2 -16 1156.10 189.491   3
   2  -2  16 900.978 152.123   2
   2   2 -14 37177.1 2847.74   1
  -2  -2 -14 38713.9 2763.30   1
   2   2 -14 35474.9 2749.58   1
  -2  -2 -14 35456.3 2805.60   1
   2  -2  14 36350.3 2777.16   1
   2  -2  14 37998.5 2798.14   1
   2  -2  14 36447.3 2839.01   6
  -2   2  14 35934.1 2783.13   6
   2  -2  14 33583.2 2683.19   5
  -2   2  14 41550.5 2989.05   5
   2  -2  14 31650.0 2674.06   5
   2   2 -14 40250.2 2847.04   2
  -2  -2 -14 38324.3 2709.17   2
  -2  -2 -14 35399.0 2852.48   4
   2   2 -14 33352.6 2825.87   3
   2  -2  14 36408.5 2776.29   2
  -2   2  12 37567.7 3199.46   1
  -2   2  12 41651.4 3239.30   1
  -2  -2 -12 41620.7 3258.07   1
   2   2 -12 44785.1 3216.51   1
   2  -2  12 46008.9 3245.87   1
  -2  -2 -12 48448.0 3233.56   1
   2   2 -12 37991.2 3273.22   1
   2  -2  12 39929.4 3241.86   1
  -2   2  12 45783.1 3277.97   6
   2  -2  12 40165.2 3313.37   6
  -2   2  12 49661.4 3571.72   5
  -2  -2 -12 33032.7 3183.60   2
   2   2 -12 37398.6 3313.99   2
  -2  -2 -12 39967.4 3339.22   4
  -2  -2 -12 40831.3 3278.43   3
   2   2 -12 42059.0 3340.16   3
   2  -2  12 46511.0 3257.93   2
  -2   2  10 291220. 22132.7   1
   2   2 -10 257978. 22164.7   1
  -2  -2 -10 300758. 22167.5   1
  -2   2  10 294941. 22118.4   1
   2  -2  10 304091. 22154.1   1
   2  -2  10 283583. 22224.2   6
  -2   2  10 343832. 22215.3   6
  -2   2  10 399542. 22737.0   5
   2   2 -10 268105. 22237.6   2
  -2  -2 -10 239349. 22112.3   2
   2   2 -10 325933. 22297.0   3
  -2  -2 -10 294349. 22157.3   3
   2  -2  10 324737. 22165.4   2
   2   2  -8 3750.30 322.987   1
  -2   2   8 3685.33 330.847   1
   2  -2   8 3664.46 343.216   1
  -2   2   8 2477.91 308.281   1
   2   2  -8 2950.31 359.414   1
  -2  -2  -8 2832.84 344.717   1
   2  -2   8 3141.09 342.479   1
  -2  -2  -8 3427.20 324.970   1
  -2   2   8 4236.75 420.112   6
   2  -2   8 3185.79 387.513   6
  -2   2   8 3705.05 660.359   5
  -2  -2  -8 2889.79 321.324   5
  -2  -2  -8 3366.68 343.547   2
   2   2  -8 2981.77 419.818   2
  -2  -2  -8 2845.89 308.261   3
  -2  -2  -8 1763.96 385.368   4
   2   2  -8 3781.50 468.406   3
   2  -2   8 3479.92 359.713   2
  -2   2   6 1613.61 188.541   1
  -2  -2  -6 493.225 147.970   1
   2   2  -6 1434.27 173.910   1
   2   2  -6 1465.77 218.181   1
   2  -2   6 1509.55 186.882   1
   2  -2   6 1604.14 192.785   1
  -2   2   6 1327.06 182.992   1
  -2  -2  -6 1434.72 171.170   1
  -2   2   6 1411.20 122.091   6
   2  -2   6 1494.61 214.948   6
  -2   2   6 1005.05 183.146   6
  -2  -2  -6 1374.02 184.573   5
  -2   2   6 1870.03 487.158   5
  -2  -2  -6 1212.54 269.923   4
   2   2  -6 1359.73 130.722   4
  -2  -2  -6 1293.77 144.102   3
   2   2  -6 933.792 232.234   3
   2  -2   6 1859.52 216.292   2
  -2  -2  -4 37082.3 3019.89   1
   2   2  -4 40845.9 3047.72   1
   2   2  -4 40687.6 2994.87   1
   2  -2   4 35317.4 2996.53   1
  -2   2   4 41489.8 3009.43   1
  -2   2   4 32849.2 2986.79   1
  -2  -2  -4 39501.9 2984.17   1
   2  -2   4 37073.0 2991.98   1
   2  -2   4 35798.3 2999.31   6
  -2  -2  -4 42655.4 3019.15   5
  -2   2   4 46570.1 3669.95   5
   2   2  -4 50067.5 3144.07   2
  -2  -2  -4 47998.8 3245.83   4
   2   2  -4 38783.7 3103.41   3
   2  -2   4 30724.5 2996.59   2
  -2  -2  -2 9917.27 938.700   1
   2   2  -2 11149.3 936.138   1
   2   2  -2 10757.1 890.751   1
   2  -2   2 9066.84 890.328   1
   2  -2   2 9577.21 888.722   1
  -2   2   2 9895.52 887.531   1
  -2  -2  -2 11000.8 902.600   1
   2  -2   2 10744.8 883.635   6
  -2   2   2 12700.6 901.230   6
  -2   2   2 12817.8 1310.59   5
  -2  -2  -2 11747.2 946.489   5
   2   2  -2 13312.5 993.786   2
  -2  -2  -2 13782.2 1109.75   4
   2   2  -2 10949.9 864.794   4
   2   2  -2 13035.6 930.483   3
  -2   2   2 7961.87 927.249   4
   2  -2   2 9464.04 937.808   3
   2  -2   2 10093.7 916.876   2
   2  -2   0 796694. 57237.6   1
   2   2   0 776909. 57266.8   1
  -2  -2   0 859975. 57300.1   1
   2   2   0 802291. 57251.7   1
   2  -2   0 757911. 57251.4   1
  -2  -2   0 726267. 57250.7   1
  -2   2   0 772522. 57235.5   1
   2  -2   0 711786. 57211.0   6
  -2   2   0 857744. 57407.5   6
   2  -2   0 826954. 57258.5   5
  -2   2   0 667425. 57373.6   5
  -2  -2   0 706385. 57292.3   5
   2   2   0 739549. 57292.0   2
  -2   2   0 706876. 57274.8   4
   2  -2   0 662670. 57328.1   3
   2  -2   0 736155. 57258.1   2
  -2   2  -2 12037.3 863.296   1
   2  -2  -2 8545.72 842.041   1
   2   2   2 10848.4 863.359   1
  -2  -2   2 8484.46 876.020   1
   2  -2  -2 8703.64 823.917   1
   2   2   2 9524.28 842.172   1
  -2   2  -2 10606.9 839.908   1
  -2  -2   2 10330.7 859.905   1
   2  -2  -2 9049.78 782.270   6
  -2  -2   2 10807.9 894.921   6
   2   2   2 12580.1 942.578   6
  -2   2  -2 14064.9 1223.69   6
  -2   2  -2 10094.3 841.008   5
  -2  -2   2 14123.4 987.855   4
  -2   2  -2 11084.8 875.051   4
   2  -2  -2 9994.15 919.649   3
   2  -2  -2 11702.1 869.472   2
  -2  -2   2 9369.71 785.171   3
  -2   2  -4 32955.2 2923.04   1
   2  -2  -4 36727.3 2941.16   1
   2  -2  -4 42095.8 2932.21   1
   2   2   4 40631.9 2950.96   1
   2   2   4 34759.6 2926.34   1
  -2   2  -4 38729.8 2928.59   1
  -2  -2   4 35760.8 2938.98   1
  -2  -2   4 42501.3 2971.50   6
  -2  -2   4 44969.6 2998.60   5
   2   2   4 42885.1 2940.48   2
  -2   2  -4 41474.7 2950.55   4
  -2  -2   4 40817.9 2970.63   4
   2  -2  -4 34360.3 2993.55   3
  -2  -2   4 36687.8 2878.83   3
   2  -2  -4 39664.5 2934.92   2
  -2  -2   6 1867.04 231.439   1
  -2  -2   6 1207.19 177.179   1
   2  -2  -6 1258.92 168.566   1
   2  -2  -6 1597.48 204.671   1
   2   2   6 1494.58 199.826   1
  -2   2  -6 1515.04 186.302   1
  -2   2  -6 1701.33 188.654   1
   2   2   6 1304.24 179.233   1
   2   2   6 1616.61 217.895   6
  -2  -2   6 1484.61 202.926   6
  -2  -2   6 1548.16 209.729   5
   2   2   6 1268.16 167.460   2
  -2   2  -6 1608.32 195.246   4
  -2  -2   6 809.628 149.854   4
   2  -2  -6 1368.06 226.574   3
   2   2   6 1285.41 136.956   3
   2  -2  -6 1829.94 198.826   2
  -2   2  -6 1459.17 184.999   3
  -2  -2   8 3334.79 354.916   1
   2  -2  -8 2874.80 299.531   1
   2   2   8 3056.91 320.368   1
   2  -2  -8 3306.92 334.987   1
  -2   2  -8 3202.97 317.614   1
   2   2   8 2801.30 302.737   1
  -2   2  -8 3028.96 313.024   1
   2   2   8 2799.79 326.501   6
  -2  -2   8 3767.76 337.822   6
  -2  -2   8 2714.71 333.189   5
  -2   2  -8 2756.79 309.541   4
   2   2   8 2203.54 268.421   3
   2   2   8 3653.15 292.108   2
   2  -2  -8 3343.72 312.455   2
  -2   2  -8 2107.11 293.243   3
   2  -2 -10 304132. 22516.5   1
  -2   2 -10 302158. 22501.3   1
  -2  -2  10 300926. 22496.0   1
   2  -2 -10 267006. 22482.5   1
  -2  -2  10 308935. 22533.7   1
   2   2  10 303217. 22514.9   1
  -2   2 -10 296126. 22499.4   1
   2   2  10 278225. 22477.6   1
   2  -2 -10 280284. 22439.6   6
   2   2  10 308373. 22529.3   6
  -2  -2  10 288081. 22525.8   5
   2  -2 -10 312123. 22601.4   4
  -2   2 -10 330487. 22488.4   4
   2  -2 -10 293374. 22543.4   3
   2  -2 -10 291804. 22472.7   2
   2   2  10 300590. 22438.0   2
  -2   2 -10 304208. 22475.1   3
   2   2  12 44906.0 3207.31   1
   2  -2 -12 47163.4 3198.73   1
  -2   2 -12 44511.9 3198.90   1
  -2   2 -12 43552.4 3197.62   1
  -2  -2  12 43960.1 3195.20   1
  -2  -2  12 40742.0 3227.32   1
  -2  -2  12 38937.5 3173.11   6
   2   2  12 40758.1 3229.86   6
  -2  -2  12 44012.1 3219.03   5
  -2   2 -12 36672.3 3160.21   4
   2  -2 -12 35040.7 3217.54   3
   2  -2 -12 33820.8 3137.14   2
  -2   2 -12 42611.5 3169.74   3
   2   2  12 40641.2 3108.91   2
   2  -2 -14 37270.4 2606.69   1
  -2  -2  14 36140.3 2604.63   1
  -2  -2  14 38601.1 2588.35   1
   2  -2 -14 40470.6 2615.28   1
  -2   2 -14 39842.9 2601.70   1
   2   2  14 36171.6 2565.32   1
  -2  -2  14 33804.8 2557.52   6
   2   2  14 32623.9 2626.30   6
   2   2  14 38508.1 2607.16   5
   2  -2 -14 36257.6 2694.99   4
   2  -2 -14 39020.1 2634.57   3
  -2   2 -14 37609.8 2560.21   3
  -2  -2  16 1226.33 176.216   1
   2  -2 -16 899.097 171.628   1
   2   2  16 1026.44 170.364   1
  -2   2 -16 1153.44 174.508   1
  -2   2 -16 647.019 149.185   1
   2   2  16 1266.69 175.626   1
   2  -2 -16 884.203 170.476   1
  -2  -2  16 1368.73 173.690   6
   2   2  16 961.171 200.369   6
  -2  -2  16 1085.74 184.203   5
   2   2  16 970.086 176.760   5
  -2   2 -16 1151.10 159.994   4
   2  -2 -16 963.506 211.531   4
   2  -2 -16 1234.17 199.927   3
  -2   2 -16 1320.02 179.625   3
   2   2  16 808.156 96.0952   2
   2  -2 -18 244.614 89.0434   1
   2   2  18 82.8466 59.2673   1
  -2  -2  18 159.277 66.0588   1
   2   2  18 311.569 86.9202   1
  -2  -2  18 144.851 66.8674   1
  -2   2 -18 132.037 64.3267   1
   2  -2 -18 207.481 78.3678   1
  -2  -2  18 330.978 85.0032   6
  -2  -2  18 86.7608 57.5311   5
   2  -2 -18 212.084 44.2117   2
   2   2  18 74.2391 59.8263   5
   2  -2 -18 145.560 88.1334   4
  -2  -2  18 107.799 21.9293   4
  -2   2 -18 261.310 77.3653   4
   2  -2 -18 170.167 103.832   3
   2   2  20 36821.5 2545.62   5
  -2  -2  20 40714.2 2427.05   6
   2  -2 -20 31773.0 2482.97   4
  -2   2 -20 35771.8 2437.38   4
  -2   2 -20 37129.6 2484.47   3
   2  -2 -20 34145.9 2473.31   3
  -2  -2  20 26909.7 2378.07   1
  -2  -2  20 28630.0 2410.40   1
   2  -2 -22 30845.2 1921.92   4
  -2   2 -22 18105.5 1794.70   4
   2   2  22 11266.6 1831.73   6
  -2  -2  22 24470.0 1805.16   6
  -2   2 -22 18755.8 1839.88   3
   2  -2 -22 23593.1 1864.13   3
  -2  -2  22 31411.2 1883.31   5
  -2   2 -24 10158.2 897.987   4
   2  -2 -24 10501.6 920.730   4
   2   2  24 7259.30 929.564   6
   2  -2 -24 10900.1 926.546   3
  -2   2 -24 9111.50 907.385   3
  -2  -2  24 13426.4 935.056   5
   2   2  24 8480.41 955.260   5
   2   2  26 231.182 95.5641   5
   2  -2 -26 124.936 64.5031   4
  -2  -2  26 247.097 66.3695   6
   2   2  26 117.299 67.4771   6
  -2   2 -26 198.322 70.5232   3
   2  -2 -26 224.907 74.8865   3
  -2  -2  26 170.238 65.2723   5
   2  -2 -28 714.543 136.384   4
  -2  -2  28 833.951 129.181   5
   2   2  28 566.078 129.829   6
  -2  -2  28 804.422 117.449   6
  -2   2 -28 638.899 123.372   3
   2  -2 -28 788.537 135.344   3
  -2  -2  30 4405.65 370.729   5
   2   2  30 2996.29 377.654   5
  -2   2 -30 3400.67 363.416   3
  -2  -2  30 4141.91 352.938   6
   2   2  30 3379.83 369.222   6
  -2  -2  32 11099.4 907.640   5
  -2  -3 -29 228.848 66.9829   3
   2   3 -27 9.85374 14.7902   3
  -2  -3 -27-14.7109 22.0807   3
  -2   3  27-14.0158 21.0373   5
  -2  -3 -27-12.6977 23.3422   4
   2   3 -27 18.5564 17.0562   2
  -2  -3 -25-13.6269 25.0538   4
  -2   3  25-15.8989 0.41644   5
   2   3 -25 10.1946 10.8280   2
   2  -3  25 21.4941 19.7608   6
   2   3 -25 11.0582 11.7440   3
  -2  -3 -25 17.3276 26.0115   3
  -2  -3 -23-14.6326 26.9183   4
  -2   3  23-18.3743 27.5979   5
   2   3 -23-11.5033 12.2510   2
   2  -3  23-12.4561 13.2591   6
   2   3 -23-12.0145 12.7918   3
  -2   3  21 128.893 65.4954   5
  -2  -3 -21 99.6538 51.1549   4
   2   3 -21 140.703 52.0685   2
   2  -3  21 236.779 71.8121   2
  -2   3  21 119.049 48.6413   6
   2  -3  21 231.830 68.0015   6
   2   3 -21 109.903 51.7884   3
  -2  -3 -21 107.172 65.3539   3
   2  -3  19 1145.11 167.198   6
  -2   3  19 814.029 144.032   6
  -2  -3 -19 1118.61 179.861   4
  -2   3  19 1095.12 198.894   5
   2  -3  19 820.393 146.797   2
   2   3 -19 1264.40 168.269   2
   2   3 -19 1037.58 162.944   3
  -2  -3 -19 660.261 159.271   3
   2  -3  17 232.575 77.9804   1
   2   3 -17 322.381 85.3912   2
   2  -3  17 98.4591 53.7318   2
  -2   3  17 131.231 56.4645   6
   2  -3  17 214.013 74.3734   6
  -2   3  17 184.257 93.0363   5
  -2  -3 -17 159.027 67.8842   4
  -2  -3 -17 230.122 81.0312   1
   2   3 -17 94.5367 47.0281   1
  -2  -3 -17 133.274 68.1815   3
   2   3 -17 90.3130 55.6525   3
   2  -3  15 230.600 77.5197   1
  -2   3  15 195.222 52.6493   1
  -2  -3 -15 223.475 68.5428   1
   2   3 -15 424.160 125.562   1
   2   3 -15 432.355 109.931   2
   2  -3  15 202.862 74.0878   2
   2  -3  15 241.102 83.2171   6
  -2  -3 -15 310.851 101.659   4
  -2   3  15 220.303 111.747   5
   2   3 -15 227.745 62.4408   1
  -2  -3 -15 54.4711 46.8515   1
   2  -3  15 294.981 76.7773   1
  -2   3  15 264.308 78.6046   1
   2   3 -15 229.205 87.6033   3
  -2  -3 -15 302.365 92.7970   3
  -2   3  13 165.633 47.9815   1
   2  -3  13 91.6956 48.0475   1
   2   3 -13 180.159 74.9693   1
   2   3 -13 138.461 74.8516   2
   2  -3  13 200.858 73.9052   6
  -2   3  13 115.857 71.0089   6
  -2   3  13 223.128 126.122   5
   2   3 -13 303.754 64.4866   1
   2  -3  13 184.301 65.4146   1
  -2   3  13 176.600 64.4479   1
   2   3 -13 145.293 78.4138   3
  -2  -3 -13 212.868 65.3152   3
   2  -3  11 758.708 125.941   1
  -2   3  11 524.576 143.693   6
   2  -3  11 898.140 142.683   6
   2   3 -11 658.284 163.232   2
   2  -3  11 654.183 135.748   2
  -2  -3 -11 915.902 206.267   4
  -2   3  11 1098.70 291.207   5
  -2  -3 -11 860.901 116.787   1
  -2   3  11 552.903 96.2664   1
  -2   3  11 980.667 128.730   1
  -2  -3 -11 648.355 124.271   1
   2   3 -11 1005.95 122.116   1
   2  -3  11 646.077 118.301   1
   2   3 -11 530.010 147.042   3
  -2  -3 -11 588.717 105.190   3
  -2   3   9 1175.11 153.787   1
   2   3  -9 1243.52 151.703   1
   2  -3   9 1582.49 172.976   1
   2   3  -9 1156.20 184.799   1
  -2  -3  -9 1271.68 178.440   1
   2  -3   9 1145.78 163.035   1
  -2  -3  -9 1577.92 158.370   1
  -2   3   9 1049.12 156.108   6
  -2   3   9 1365.33 139.925   6
  -2  -3  -9 1317.42 170.225   5
   2   3  -9 992.568 211.163   2
  -2  -3  -9 1796.79 290.429   4
  -2   3   9 828.497 325.437   5
  -2  -3  -9 907.423 139.986   3
   2  -3   9 1268.33 192.497   2
   2   3  -9 1169.56 240.116   3
  -2  -3  -7 2189.13 260.240   1
   2   3  -7 2215.60 276.292   1
   2  -3   7 2532.11 244.202   1
  -2   3   7 2100.60 217.837   1
   2   3  -7 2341.64 227.211   1
  -2  -3  -7 2802.08 238.631   1
   2  -3   7 2563.85 253.688   1
  -2   3   7 1894.60 236.208   1
   2  -3   7 2085.54 250.611   6
  -2   3   7 1908.02 198.792   6
  -2  -3  -7 2309.39 254.933   5
   2   3  -7 2905.53 359.464   2
  -2  -3  -7 2820.77 404.572   4
  -2   3   7 2899.59 584.725   5
  -2  -3  -7 2064.16 219.348   3
   2   3  -7 1470.33 298.244   3
   2  -3   7 2491.21 285.331   2
  -2   3   5 2010.16 196.663   1
   2   3  -5 1830.13 240.385   1
   2   3  -5 2075.41 206.801   1
   2  -3   5 1921.33 205.902   1
  -2   3   5 1810.36 206.755   1
  -2  -3  -5 1760.15 194.326   1
  -2   3   5 1802.47 187.986   6
  -2   3   5 1804.65 174.217   6
   2  -3   5 2113.58 229.486   6
  -2  -3  -5 1778.89 226.876   5
   2   3  -5 2022.59 298.639   2
   2   3  -5 1996.05 176.098   4
  -2  -3  -5 1975.69 352.359   4
  -2   3   5 2072.95 549.400   5
   2   3  -5 1943.51 302.911   3
  -2  -3  -5 1794.63 175.460   3
   2  -3   5 1662.21 244.481   2
  -2   3   3 2710.55 250.675   1
  -2  -3  -3 2316.50 275.379   1
   2   3  -3 2013.36 261.635   1
   2   3  -3 2830.91 261.068   1
   2  -3   3 2928.09 249.505   1
   2  -3   3 2411.23 247.882   1
  -2  -3  -3 2230.78 240.279   1
   2  -3   3 3105.90 279.426   6
  -2   3   3 2242.89 219.377   6
  -2  -3  -3 2626.27 290.639   5
   2   3  -3 2894.92 344.149   2
   2   3  -3 1891.48 218.036   4
  -2   3   3 2464.86 671.622   5
  -2   3   3 2692.60 286.663   4
   2  -3   3 2283.30 288.583   2
   2  -3   1 213.273 57.7070   1
   2   3  -1 306.599 71.7475   1
   2  -3   1 256.918 57.0733   1
  -2  -3  -1 204.197 69.5141   1
  -2   3   1 282.295 62.1707   1
  -2   3   1 266.705 55.1827   1
  -2  -3  -1 392.195 70.8013   1
   2  -3   1 295.230 65.0277   6
  -2   3   1 210.667 49.4787   6
  -2  -3  -1 359.239 91.4322   5
   2  -3   1 447.774 100.685   2
   2   3  -1 157.928 75.6060   2
  -2  -3  -1 502.697 153.902   4
  -2   3   1-137.676 21.1762   5
   2  -3   1 470.343 115.877   3
   2   3  -1 199.453 47.8167   3
  -2   3   1 284.851 79.8282   4
   2   3  -1 277.193 65.5377   3
   2  -3  -1 213.476 52.1805   1
   2   3   1 288.251 72.3197   1
   2  -3  -1 257.186 52.7157   1
  -2   3  -1 231.979 57.6403   1
  -2   3  -1 188.080 52.3099   1
  -2  -3   1 294.960 65.2647   1
   2   3   1 320.944 65.3275   1
  -2  -3   1 332.634 82.1320   1
   2  -3  -1 201.313 51.1153   6
  -2  -3   1 371.692 94.0937   5
  -2   3  -1 284.180 52.8679   5
   2   3   1 283.474 85.2933   2
   2  -3  -1 265.879 81.2736   2
  -2  -3   1 321.151 109.868   4
  -2   3  -1 359.302 254.984   5
   2   3   1 309.188 41.9882   3
  -2   3  -1 245.523 77.1653   4
   2  -3  -1 332.009 107.424   3
   2   3   1 145.934 38.7923   3
   2  -3  -3 2470.11 236.412   1
  -2   3  -3 2579.76 246.540   1
   2  -3  -3 2994.14 244.446   1
   2   3   3 2621.26 263.063   1
  -2  -3   3 2240.62 278.289   1
  -2  -3   3 2550.16 254.291   1
  -2  -3   3 1465.40 246.841   6
   2   3   3 2318.75 298.613   6
  -2  -3   3 2505.30 289.328   5
  -2   3  -3 2311.39 212.543   5
   2   3   3 2505.85 272.619   2
  -2   3  -3 2759.72 271.056   4
  -2  -3   3 2580.05 280.980   4
   2  -3  -3 2883.43 321.396   3
   2   3   3 2114.00 201.679   3
   2   3   3 2184.56 194.090   3
   2  -3  -3 2823.07 292.651   2
  -2   3  -5 1908.15 201.900   1
  -2  -3   5 2074.45 246.140   1
   2  -3  -5 1656.13 202.288   1
   2  -3  -5 1877.78 189.546   1
   2   3   5 1745.43 219.392   1
   2   3   5 2066.28 209.794   1
  -2   3  -5 1737.57 194.974   1
  -2  -3   5 1704.27 202.354   1
  -2  -3   5 1835.30 240.275   6
   2   3   5 1613.38 238.701   6
  -2   3  -5 1730.94 161.466   5
  -2   3  -5 1733.39 239.667   5
  -2  -3   5 2492.09 258.956   5
   2   3   5 1667.14 211.733   2
  -2   3  -5 1883.99 212.657   4
  -2  -3   5 1856.47 193.610   4
   2  -3  -5 1800.50 258.374   3
   2   3   5 1951.46 193.760   3
   2  -3  -5 2255.23 241.641   2
  -2   3  -5 1964.19 218.751   3
  -2   3  -7 1926.60 226.937   1
  -2  -3   7 2393.74 264.885   1
   2  -3  -7 2176.53 220.008   1
   2   3   7 2584.91 253.952   1
   2  -3  -7 1760.57 229.706   1
  -2   3  -7 2227.91 230.860   1
  -2  -3   7 1662.09 226.718   1
   2   3   7 2303.17 230.589   1
   2   3   7 2347.04 276.005   6
  -2  -3   7 2190.99 262.059   6
  -2  -3   7 2543.70 272.380   5
  -2   3  -7 2766.60 253.587   4
   2  -3  -7 2056.25 279.320   3
   2   3   7 1605.24 249.050   3
  -2   3  -7 2066.50 235.407   3
   2  -3  -7 2760.06 267.234   2
  -2   3  -9 1021.14 158.556   1
  -2  -3   9 1154.44 155.160   1
   2  -3  -9 1578.62 166.483   1
   2   3   9 1458.71 175.852   1
  -2  -3   9 1319.20 184.189   1
   2  -3  -9 1466.54 174.830   1
  -2   3  -9 1136.00 152.091   1
   2   3   9 1105.58 146.986   1
   2   3   9 1129.67 172.629   6
  -2  -3   9 1430.25 181.778   6
  -2  -3   9 1405.81 184.994   5
   2   3   9 1234.29 140.707   2
  -2   3  -9 1209.18 159.573   4
   2   3   9 1810.26 226.791   3
   2  -3  -9 1013.88 180.441   3
  -2   3  -9 1300.67 159.442   3
  -2  -3  11 818.119 144.631   1
   2   3  11 738.195 107.441   1
  -2  -3  11 809.386 127.983   6
   2   3  11 589.520 126.330   6
  -2  -3  11 645.237 124.541   5
   2  -3 -11 565.054 99.3880   2
   2  -3 -11 950.535 193.133   4
   2  -3 -11 528.939 133.607   3
   2   3  11 774.722 89.0897   2
  -2   3 -11 888.255 137.689   1
   2  -3 -11 804.513 125.409   1
   2   3  11 864.208 134.057   1
  -2   3 -11 799.806 119.539   1
   2  -3 -11 941.518 133.401   1
  -2  -3  11 722.218 114.248   1
   2   3  13 423.296 89.3641   1
  -2   3 -13 262.714 69.0531   1
  -2  -3  13 279.127 69.1349   1
   2   3  13 285.115 63.4331   1
  -2   3 -13 235.136 75.9134   1
   2  -3 -13 253.567 67.2718   1
  -2  -3  13 238.416 65.6768   6
   2   3  13 187.428 64.8707   6
  -2  -3  13 206.227 65.3589   5
   2   3  13 206.639 35.0605   2
   2  -3 -13 288.464 58.6690   2
   2  -3 -13 229.871 98.2924   4
  -2   3 -13 202.413 52.3912   4
  -2   3 -13 336.428 69.8776   3
   2  -3 -13 288.119 85.4466   3
   2  -3 -15 205.853 77.2801   1
   2   3  15 211.503 72.2495   1
  -2   3 -15 325.882 83.7099   1
  -2  -3  15 389.821 80.8427   1
  -2   3 -15 192.128 74.8594   1
  -2  -3  15 175.258 74.6668   1
   2  -3 -15 193.923 69.0789   1
   2   3  15 296.828 87.5277   6
  -2  -3  15 383.851 88.7970   5
   2  -3 -15 258.652 48.2248   2
   2   3  15 203.225 67.6649   5
   2  -3 -15 298.149 120.283   4
  -2   3 -15 233.592 56.5944   4
   2  -3 -15 200.128 82.3885   3
  -2   3 -15 427.392 78.9707   3
   2  -3 -17 200.506 73.4039   1
  -2  -3  17 104.574 55.7211   1
  -2  -3  17 166.555 58.3386   6
  -2  -3  17 192.325 64.8015   5
   2  -3 -17 175.879 30.3757   2
   2  -3 -17 176.764 99.6253   4
  -2   3 -17 131.587 43.3537   4
   2  -3 -17 243.502 85.2184   3
  -2   3 -17 100.550 51.3777   3
   2   3  19 938.408 179.565   5
  -2   3 -19 1001.02 151.966   4
   2  -3 -19 1191.18 222.382   4
   2  -3 -19 1210.66 195.660   3
  -2   3 -19 1228.58 175.893   3
  -2  -3  19 1303.30 171.109   6
   2   3  19 831.612 184.534   6
  -2  -3  21 173.114 69.9724   5
   2   3  21 202.079 102.452   6
  -2  -3  21 115.837 52.6107   6
   2   3  21 116.142 66.5169   5
   2  -3 -21 124.504 80.3500   4
  -2   3 -21 134.601 58.6977   4
  -2   3 -21 368.721 95.9117   3
   2  -3 -21 141.048 68.8732   3
  -2  -3  23 16.7980 17.8286   5
  -2  -3  23-13.9796 14.8374   6
  -2   3 -23 19.6154 20.8189   3
   2  -3 -23 20.0433 30.0844   3
   2  -3 -25 18.6345 27.9707   4
   2   3  25-26.0049 0.22596   5
  -2  -3  25-15.5290 23.3096   5
  -2   3 -25-19.0161 28.5435   3
  -2  -3  25 12.8313 19.2608   6
   2   3  25-28.9572 0.22596   6
  -2  -3  27 11.2618 16.9043   6
   2   3  27-22.7089 34.0857   6
   2  -3 -27 16.0431 17.0281   4
   2   3  27 22.8053 34.2305   5
  -2  -3  27-13.7407 14.5846   5
  -2   3 -27 18.9798 20.1448   2
   2  -3 -27-16.3882 0.16454   3
  -2   3 -27-15.9998 16.9821   3
   2   3  29 322.526 90.0301   5
   2  -3 -29 124.592 56.6405   4
  -2  -3  29 277.537 70.1487   5
  -2  -3  29 297.382 64.2929   6
   2   3  29 319.236 87.8395   6
   2   4 -28 574.792 91.8426   2
  -2  -4 -26 270.203 74.1797   4
  -2   4  26 444.455 89.8306   5
   2   4 -26 197.314 56.4753   2
   2  -4  26 257.215 62.4368   6
   2   4 -26 227.592 60.0304   3
  -2  -4 -24 5922.84 584.006   4
   2   4 -24 7346.21 573.557   2
  -2  -4 -24 4124.54 571.620   3
   2   4 -24 6162.41 569.237   3
   2  -4  24 8383.31 602.183   6
  -2   4  22 15265.6 1352.76   5
  -2  -4 -22 17180.9 1328.52   4
   2   4 -22 17349.1 1302.04   2
  -2  -4 -22 14434.0 1329.92   3
   2   4 -22 12924.6 1295.47   3
   2  -4  22 19612.6 1338.20   6
   2  -4  20 16704.6 1455.40   6
  -2   4  20 16404.8 1512.98   5
  -2  -4 -20 19756.6 1480.27   4
   2  -4  20 19857.2 1467.65   2
   2   4 -20 14548.7 1446.75   3
  -2  -4 -20 17719.6 1467.64   3
   2   4 -20 19955.7 1451.02   2
  -2  -4 -18 349.855 95.7231   4
  -2   4  18 191.901 89.4308   5
   2   4 -18 348.249 84.5847   2
   2  -4  18 243.056 76.4031   2
   2  -4  18 262.469 78.3455   6
  -2   4  18 172.855 78.7137   6
   2   4 -18 134.194 73.8232   3
  -2  -4 -18 224.190 73.9273   3
  -2  -4 -16 1076.54 182.379   4
  -2   4  16 570.787 169.407   5
   2  -4  16 729.990 140.475   2
   2   4 -16 1236.82 172.260   2
   2  -4  16 1143.71 163.902   6
  -2   4  16 262.500 128.291   6
  -2  -4 -16 858.154 136.473   3
   2  -4  14 13542.3 1116.90   1
  -2   4  14 11977.6 1158.90   6
  -2   4  14 13242.0 1268.03   5
   2   4 -14 15750.6 1172.62   2
  -2  -4 -14 16290.3 1216.91   4
  -2  -4 -14 12909.5 1105.78   1
   2  -4  14 11191.4 1118.02   2
  -2   4  12 14247.2 1109.10   1
   2   4 -12 11698.5 1140.93   1
  -2  -4 -12 14047.5 1133.52   1
  -2   4  12 13598.3 1143.48   6
   2  -4  12 16018.8 1162.09   6
   2   4 -12 17178.0 1231.68   2
   2  -4  12 14003.0 1124.16   1
  -2  -4 -12 16188.7 1250.78   4
   2   4 -12 8971.74 1155.54   3
  -2  -4 -12 12842.1 1107.07   3
   2  -4  12 13797.3 1163.32   2
   2   4 -10 101006. 6640.60   1
   2  -4  10 62872.7 6632.04   1
   2   4 -10 75374.6 6676.78   1
  -2  -4 -10 109357. 6635.87   1
  -2   4  10 68387.2 6619.89   1
  -2   4  10 105500. 6659.80   1
   2  -4  10 99693.9 6690.50   6
  -2  -4 -10 97862.5 6672.98   5
  -2   4  10 64129.4 6854.96   5
  -2  -4 -10 92218.8 6800.68   4
  -2  -4 -10 88908.6 6644.19   3
   2   4 -10 65420.7 6715.27   3
   2  -4  10 96246.5 6716.38   2
  -2   4   8 2670.55 219.533   1
  -2   4   8 1555.84 187.673   6
   2  -4   8 2021.45 227.511   6
  -2  -4  -8 1971.53 226.302   5
   2   4  -8 1686.91 278.584   2
  -2  -4  -8 1588.09 291.908   4
  -2   4   8 753.456 269.602   5
   2   4  -8 1648.14 255.995   3
  -2  -4  -8 1841.17 201.386   3
  -2  -4  -8 1577.02 220.862   1
   2   4  -8 1855.89 234.916   1
  -2   4   8 1655.24 185.617   1
   2   4  -8 2264.83 198.990   1
  -2   4   6 1014.73 119.907   1
  -2  -4  -6 1062.77 117.681   1
   2  -4   6 833.092 117.251   1
  -2   4   6 634.383 109.931   6
   2  -4   6 955.262 138.752   6
   2   4  -6 909.280 181.979   2
   2  -4   6 1012.57 167.060   2
   2   4  -6 881.291 96.6105   4
  -2  -4  -6 796.007 191.607   4
  -2   4   6 730.741 234.971   5
  -2  -4  -6 1004.47 116.565   3
   2   4  -6 1408.71 180.685   3
  -2   4   6 1083.60 109.731   1
   2   4  -6 789.862 141.444   1
   2   4  -6 1034.24 114.769   1
   2  -4   6 1136.98 129.120   1
   2   4  -4 5281.39 480.050   1
  -2  -4  -4 5067.65 463.500   1
   2   4  -4 6054.95 442.836   1
   2  -4   4 5178.93 435.857   1
   2  -4   4 4505.05 440.064   1
  -2  -4  -4 5558.59 438.131   1
  -2   4   4 4863.11 426.941   1
   2  -4   4 5347.23 474.483   6
  -2   4   4 4323.68 452.513   6
  -2   4   4 4825.85 713.987   5
  -2  -4  -4 5886.07 502.337   5
   2   4  -4 4762.81 528.177   2
  -2  -4  -4 4725.90 556.617   4
   2   4  -4 4991.04 465.920   3
   2  -4   4 5832.93 533.885   2
   2   4  -2 1277.34 172.899   1
   2   4  -2 1849.11 173.730   1
  -2  -4  -2 1567.94 189.315   1
   2  -4   2 1761.03 159.117   1
   2  -4   2 1411.14 157.392   1
  -2   4   2 1712.53 154.243   1
  -2  -4  -2 1835.21 169.438   1
   2  -4   2 1731.06 190.981   6
  -2  -4  -2 1388.33 205.429   5
  -2  -4  -2 1522.03 247.175   4
  -2   4   2 2419.38 405.482   5
   2   4  -2 1494.37 167.318   3
  -2   4   2 1571.23 203.008   4
   2  -4   2 1853.14 243.700   2
  -2   4   0 177038. 13982.0   1
  -2  -4   0 175731. 14002.3   1
   2   4   0 175174. 13988.1   3
  -2   4   0 232017. 14424.6   5
  -2  -4   0 216316. 14089.0   5
   2   4   0 187339. 14080.6   2
  -2  -4   0 179277. 14093.6   4
  -2   4   0 195499. 14074.7   4
   2   4   0 167983. 14002.4   3
   2  -4   0 192270. 14100.1   3
   2   4   0 207294. 14019.2   1
   2  -4   0 188303. 13986.2   1
  -2  -4   0 204714. 14050.2   1
  -2  -4   2 1727.05 190.284   1
  -2   4  -2 1176.44 144.979   1
   2   4   2 1601.78 174.377   1
   2  -4  -2 1487.48 143.086   1
  -2  -4   2 1324.45 155.570   1
  -2   4  -2 1497.17 143.365   1
   2   4   2 1602.18 162.362   1
   2   4   2 1532.92 213.598   6
   2  -4  -2 1483.36 173.991   6
  -2  -4   2 1711.41 211.891   5
   2   4   2 1454.84 195.055   2
  -2   4  -2 2028.65 331.102   5
  -2  -4   2 1362.21 193.160   4
  -2   4  -2 1394.50 186.157   4
   2   4   2 1592.96 155.910   3
   2  -4  -2 1765.02 232.931   3
   2   4   2 1497.89 140.734   3
   2  -4  -2 2116.08 254.855   2
   2  -4  -4 5000.18 420.829   1
  -2   4  -4 5061.24 441.054   1
  -2   4  -4 5470.00 437.716   1
  -2  -4   4 4846.01 463.000   1
   2  -4  -4 5272.28 418.855   1
   2   4   4 4744.01 439.075   1
  -2  -4   4 5421.87 503.007   6
   2   4   4 5148.87 508.548   6
  -2   4  -4 4395.84 548.688   5
  -2  -4   4 5338.12 498.017   5
   2   4   4 5433.92 480.937   2
  -2   4  -4 5772.02 474.755   4
  -2  -4   4 4545.67 458.122   4
   2  -4  -4 5629.72 522.012   3
   2   4   4 4975.51 427.192   3
   2  -4  -4 4927.92 517.147   2
  -2   4  -6 953.045 117.038   1
   2  -4  -6 958.944 109.974   1
  -2   4  -6 1096.68 135.608   1
   2  -4  -6 1021.64 111.141   1
  -2  -4   6 1002.97 135.254   1
   2   4   6 844.625 117.931   1
   2   4   6 960.733 116.399   1
  -2  -4   6 939.013 124.210   1
  -2  -4   6 827.638 142.941   6
  -2   4  -6 1031.87 101.894   5
   2   4   6 891.870 156.957   6
   2   4   6 1108.16 144.667   2
   2  -4  -6 857.934 155.836   2
  -2   4  -6 929.672 127.392   4
  -2  -4   6 937.970 116.933   4
   2   4   6 801.359 102.997   3
   2  -4  -6 847.047 152.728   3
  -2   4  -6 825.638 125.834   3
   2  -4  -8 1648.28 187.600   1
   2  -4  -8 1991.07 209.670   1
  -2  -4   8 2201.98 232.975   1
  -2   4  -8 1740.32 190.121   1
   2   4   8 2197.44 201.153   1
  -2  -4   8 1924.03 202.188   1
   2   4   8 1772.93 234.459   6
  -2  -4   8 2040.39 236.888   6
  -2   4  -8 2677.41 238.969   5
  -2   4  -8 1738.28 165.981   5
  -2  -4   8 2435.46 247.210   5
   2   4   8 1951.83 208.675   2
  -2   4  -8 1852.45 209.166   4
   2  -4  -8 1881.10 251.366   3
   2  -4  -8 2054.62 248.199   2
  -2   4  -8 1845.53 204.969   3
  -2  -4  10 96403.0 6667.89   1
  -2  -4  10 81158.2 6608.87   1
   2  -4 -10 75458.6 6609.98   1
   2  -4 -10 62000.5 6625.01   1
   2   4  10 101746. 6642.69   1
  -2   4 -10 69709.3 6649.18   1
  -2  -4  10 97700.2 6667.17   6
   2   4  10 97402.7 6672.80   6
  -2  -4  10 104265. 6674.62   5
  -2   4 -10 91437.4 6630.09   4
   2  -4 -10 82465.1 6682.45   3
   2  -4 -10 120101. 6685.81   2
  -2   4 -10 83236.0 6616.99   3
  -2  -4  12 13131.9 1205.74   1
  -2   4 -12 13320.8 1210.97   1
   2  -4 -12 15974.3 1213.76   1
   2   4  12 15210.3 1189.31   1
  -2  -4  12 14267.4 1190.20   6
  -2  -4  12 15212.3 1196.57   5
   2  -4 -12 14251.9 1287.28   4
  -2   4 -12 14484.7 1160.71   4
   2  -4 -12 12401.3 1204.12   3
   2  -4 -12 17442.0 1181.01   2
  -2   4 -12 13556.2 1156.57   3
   2   4  12 14692.1 1132.43   2
  -2  -4  14 13249.2 1149.11   1
   2   4  14 11409.1 1107.40   1
   2  -4 -14 17212.8 1155.39   1
  -2  -4  14 13112.5 1109.08   6
   2   4  14 12271.0 1108.92   6
  -2  -4  14 14109.5 1117.19   5
   2  -4 -14 17147.4 1263.84   4
   2  -4 -14 13000.7 1135.89   3
   2  -4 -14 14217.0 1069.57   2
  -2   4 -14 12610.8 1078.71   3
  -2   4 -16 926.666 115.713   4
   2  -4 -16 1071.19 216.371   4
  -2  -4  16 901.617 134.079   6
   2   4  16 736.976 133.676   6
  -2   4 -16 970.067 124.378   3
   2   4  16 897.048 144.156   5
  -2  -4  18 389.074 81.6249   5
   2   4  18 191.741 80.1034   6
   2   4  18 295.958 81.6292   5
   2  -4 -18 191.204 98.0919   4
  -2   4 -18 205.071 59.6695   4
   2  -4 -18 181.098 68.2022   3
  -2   4 -18 276.455 65.3776   3
   2  -4 -20 18044.3 1617.12   4
  -2  -4  20 18974.2 1530.05   6
   2   4  20 16659.1 1558.44   6
   2  -4 -20 19656.5 1569.64   3
  -2   4 -20 20753.2 1536.45   3
  -2  -4  20 19933.4 1542.88   5
   2   4  20 17915.8 1558.66   5
   2  -4 -22 17613.5 1387.86   4
  -2  -4  22 17012.8 1306.24   6
   2   4  22 15069.3 1361.93   6
   2  -4 -22 15130.6 1331.61   3
   2   4  22 15663.3 1346.82   5
  -2  -4  22 15433.1 1313.24   5
   2  -4 -24 7098.02 594.677   4
  -2  -4  24 5682.11 520.634   6
  -2   4 -24 5439.25 541.676   3
   2  -4 -24 5851.33 561.646   3
  -2  -4  24 5769.20 533.192   5
   2   4  24 5181.11 564.642   5
   2   4  26 101.684 63.2509   5
  -2  -4  26 247.629 66.9561   5
  -2  -4  26 256.710 62.6271   6
   2   4  26 161.194 79.0376   6
   2  -4 -26 196.410 71.4280   3
  -2   4 -26 74.1564 44.8118   3
   2   4  28 305.146 93.1472   5
  -2   4 -28 547.839 84.4758   2
   2   4  28 230.486 94.6070   6
   2   5 -25 50.4751 30.4042   3
   2   5 -25 16.9897 15.8083   2
  -2   5  23 353.303 89.7180   5
  -2  -5 -23 375.655 81.9505   4
   2   5 -23 343.287 68.8479   2
   2  -5  23 302.565 77.0111   6
   2   5 -23 324.278 74.1772   3
   2   5 -21 53.0740 40.6367   3
  -2  -5 -21 117.424 52.2915   4
  -2   5  21 40.5550 38.1357   5
   2   5 -21 153.675 46.8294   2
  -2  -5 -19 164.574 72.1322   4
  -2   5  19 161.407 79.4396   5
   2  -5  19 413.493 88.7630   6
   2   5 -19 181.320 66.6068   3
  -2   5  17 26.1443 48.2221   5
  -2  -5 -17 56.3537 40.0677   4
   2   5 -17 67.0370 40.4403   2
   2  -5  17 55.5569 44.3987   6
  -2  -5 -17 35.3690 28.2553   3
   2   5 -17 51.5800 44.8715   3
  -2   5  15 29.6511 32.0123   5
  -2  -5 -15 63.8545 45.5605   4
   2  -5  15 90.7873 45.8003   2
   2   5 -15 109.251 55.2516   2
   2  -5  15 115.185 49.3258   6
  -2  -5 -15 21.4668 28.5143   3
   2   5 -15 38.7253 46.3252   3
   2  -5  13 1814.33 205.873   6
  -2   5  13 1716.91 206.641   6
   2   5 -13 2199.02 254.848   2
  -2  -5 -13 1995.89 275.312   4
  -2   5  13 1070.85 254.013   5
  -2  -5 -13 1597.64 186.082   3
   2  -5  13 1393.32 209.778   2
   2   5 -13 1100.20 212.725   3
   2  -5  11 324.230 61.8057   1
  -2  -5 -11 261.460 64.7034   1
  -2   5  11 341.147 61.2660   1
  -2   5  11 312.727 63.7149   6
   2  -5  11 242.342 78.9141   2
   2   5 -11 318.296 103.120   2
  -2   5  11 109.624 80.6592   5
  -2  -5 -11 315.245 64.7312   3
   2   5 -11 153.181 73.7926   3
  -2  -5  -9 109.351 40.4703   1
   2   5  -9 47.3988 36.2359   1
  -2   5   9 95.9143 30.7264   1
   2  -5   9 85.2991 30.9571   1
   2  -5   9 115.841 43.1464   6
  -2   5   9 94.6542 33.5052   6
   2  -5   9 74.6395 44.8194   2
   2   5  -9 68.4896 54.6189   2
  -2   5   9 38.2282 57.7933   5
  -2  -5  -9 99.8066 59.6174   4
  -2  -5  -9 102.135 37.8802   3
   2   5  -9 81.8115 49.6015   3
   2  -5   7 189.502 57.7605   6
  -2  -5  -7 273.975 67.0057   5
  -2   5   7 211.305 52.1043   6
  -2  -5  -7 167.012 78.1346   4
  -2   5   7 270.137 137.067   5
  -2  -5  -7 153.126 44.5507   1
  -2   5   7 306.189 45.1881   1
   2   5  -7 286.561 66.6263   1
  -2   5   7 241.487 35.3880   1
   2   5  -7 267.321 68.6642   3
   2   5  -5 1529.00 164.716   1
  -2  -5  -5 1195.45 146.682   1
   2  -5   5 1127.31 132.953   1
   2  -5   5 1537.14 136.938   1
   2  -5   5 1183.22 163.139   6
  -2  -5  -5 1456.95 178.523   5
  -2  -5  -5 1286.28 215.805   4
   2   5  -5 1625.40 170.456   3
   2  -5   5 1333.02 209.262   2
   2   5  -3 2542.18 205.630   1
   2   5  -3 2362.67 184.759   1
   2  -5   3 2484.57 173.484   1
  -2  -5  -3 1908.66 194.892   1
  -2  -5  -3 2430.13 179.793   1
   2  -5   3 1863.13 216.181   6
  -2   5   3 2714.00 379.938   5
  -2  -5  -3 2536.17 247.638   5
   2   5  -3 2690.16 277.734   2
  -2  -5  -3 2475.75 285.573   4
   2   5  -3 2396.97 205.176   3
  -2   5   3 2242.00 230.454   4
   2  -5   3 2844.44 312.170   2
  -2  -5  -1 66.2979 21.0620   1
  -2  -5  -1 49.7042 28.2488   1
   2  -5   1 40.8016 26.8055   6
  -2  -5  -1 79.0728 42.1437   5
   2   5  -1 72.8177 49.0354   2
   2  -5   1 47.3446 50.4010   2
  -2   5   1 33.6667 50.6839   5
  -2  -5  -1 50.4716 43.9125   4
  -2   5   1 11.9995 13.3228   4
   2   5  -1 35.9461 19.4725   1
   2   5   1 78.0935 25.6137   1
   2   5   1 27.3781 19.6408   1
  -2  -5   1 23.1945 17.8117   1
  -2  -5   1 50.5891 19.3548   1
   2  -5  -1 59.7281 35.2440   6
  -2  -5   1 39.4327 34.3796   5
   2  -5  -1 49.4237 52.5913   2
   2   5   1 89.4190 45.1242   2
  -2   5  -1 29.8141 54.9373   5
  -2  -5   1 29.0970 27.0096   4
   2  -5  -1 80.6061 45.4264   3
  -2   5  -1 11.7970 30.9007   4
   2   5   1 62.9261 21.6655   3
  -2   5  -3 2625.94 217.097   1
   2   5   3 2759.91 215.989   1
  -2  -5   3 2357.24 221.640   1
  -2   5  -3 2304.70 194.849   1
   2   5   3 2337.37 209.767   1
  -2  -5   3 2084.69 204.456   1
  -2  -5   3 2622.51 275.268   6
   2   5   3 2538.62 276.801   6
  -2   5  -3 2089.13 314.092   5
   2   5   3 2191.91 246.231   2
  -2  -5   3 2224.43 256.107   4
  -2   5  -3 2019.98 239.005   4
   2  -5  -3 2720.50 286.585   3
   2  -5  -3 1896.11 298.399   2
   2   5   3 2016.23 202.019   3
  -2   5  -5 657.545 141.428   1
  -2  -5   5 1635.01 192.986   6
   2   5   5 1306.22 181.337   6
  -2  -5   5 923.395 165.840   5
   2   5   5 997.605 153.610   2
  -2   5  -5 844.767 177.719   5
  -2  -5   5 1220.43 158.896   4
  -2   5  -5 1293.40 154.273   4
   2  -5  -5 1627.29 228.055   2
  -2   5  -5 1459.49 159.368   3
   2   5   5 1270.48 127.128   3
  -2   5  -5 1343.56 125.645   1
   2   5   5 1246.09 129.482   1
   2  -5  -7 268.645 34.7937   1
   2   5   7 244.159 48.7323   1
   2  -5  -7 247.586 40.6647   1
  -2  -5   7 213.233 61.0535   5
   2  -5  -7 414.659 103.754   2
   2   5   7 269.161 62.1389   2
  -2   5  -7 159.657 63.9769   5
  -2   5  -7 221.879 53.3355   4
  -2   5  -7 374.949 92.7816   1
  -2  -5   7 203.442 56.1584   1
   2   5   9 63.9219 32.9574   1
  -2  -5   9 103.190 44.1987   6
  -2  -5   9 169.415 52.1403   5
   2   5   9 116.263 48.3229   6
  -2   5  -9 183.014 71.1925   1
  -2  -5   9 92.0258 41.4605   1
   2  -5  -9 144.883 54.0076   2
   2   5   9 158.308 45.6440   2
  -2   5  -9 78.6207 33.3299   4
  -2   5  -9 131.926 37.1653   3
   2   5  11 268.353 65.0776   1
   2  -5 -11 280.222 62.7464   1
  -2  -5  11 265.839 66.4726   6
  -2  -5  11 343.897 75.4889   5
   2   5  11 240.235 67.3374   6
  -2   5 -11 465.655 107.368   1
  -2  -5  11 164.572 60.4081   1
   2  -5 -11 295.710 70.6276   2
   2   5  11 276.203 53.9674   2
   2  -5 -11 372.753 86.5044   3
  -2   5 -11 337.929 65.1909   4
  -2   5 -11 257.838 57.0679   3
   2  -5 -13 2037.46 198.083   1
  -2  -5  13 1714.23 203.617   5
   2   5  13 1534.60 192.222   6
  -2  -5  13 1925.72 206.214   6
  -2   5 -13 1637.11 176.006   4
   2  -5 -13 1776.99 218.120   3
   2  -5 -13 1076.25 165.117   2
  -2   5 -13 1710.80 175.107   3
  -2  -5  15 59.2123 33.9767   5
   2   5  15 80.2794 40.9671   6
  -2  -5  15 99.0059 37.5731   6
   2   5  15 117.430 46.4550   5
  -2   5 -15 59.5058 27.1656   4
  -2   5 -15 109.082 32.5774   3
   2  -5 -15 115.964 49.1474   3
   2   5  17 108.273 50.3496   5
   2  -5 -17 75.8468 60.4908   4
  -2  -5  17 84.5287 39.2091   5
  -2  -5  17 108.460 38.9443   6
   2   5  17 121.846 47.2559   6
   2  -5 -17 146.274 56.4999   3
  -2   5 -17 85.3188 32.7954   3
   2   5  19 214.009 67.8551   5
   2  -5 -19 192.615 82.3268   4
  -2  -5  19 175.736 53.1944   6
   2   5  19 201.138 62.3980   6
  -2   5 -19 233.751 53.5257   3
   2  -5 -19 204.865 64.0862   3
   2   5  21 30.8589 29.5957   5
   2  -5 -21 109.361 73.8939   4
  -2  -5  21 167.476 55.3412   5
   2   5  21 151.075 56.1832   6
   2  -5 -21 105.421 48.6907   3
  -2   5 -21 118.086 41.3230   3
   2   5  23 194.724 74.0372   5
   2  -5 -23 306.064 93.1820   4
  -2  -5  23 195.087 63.7128   5
  -2  -5  23 336.444 70.3583   6
   2   5  23 205.498 75.6607   6
   2  -5 -23 343.636 85.0192   3
  -2   5 -23 302.507 70.0676   3
  -2  -5  25 41.3066 26.9826   6
   2   5  25 18.5626 34.2306   6
   2   5  25 34.0014 25.6604   5
   2   6 -22 7946.77 668.440   2
   2   6 -22 7763.26 687.506   3
   2  -6  22 8419.17 691.927   6
  -2   6  20 9707.00 886.347   5
  -2  -6 -20 9996.43 867.637   4
   2   6 -20 10387.8 829.619   2
   2   6 -20 8781.76 838.422   3
   2  -6  20 10800.8 842.582   6
   2   6 -18 55.5814 31.4321   2
   2  -6  18 54.5982 32.9867   6
   2   6 -18 29.0786 31.0819   3
  -2  -6 -18 100.379 47.1228   4
  -2   6  18-21.0757 22.6703   5
   2   6 -16 254.208 68.5696   2
   2  -6  16 214.416 59.1808   6
   2   6 -16 164.621 67.3752   3
  -2   6  16 238.107 85.3855   5
  -2  -6 -16 187.755 73.6744   4
   2  -6  14 7672.69 599.559   6
  -2   6  14 4770.38 650.802   5
  -2  -6 -14 5615.99 647.640   4
   2   6 -14 9983.03 676.722   2
   2   6 -14 3644.89 586.235   3
   2  -6  14 9304.71 649.086   2
  -2   6  12 3116.47 547.182   5
  -2  -6 -12 4541.48 562.617   4
   2   6 -12 8183.53 611.076   2
   2   6 -12 5110.44 534.489   3
   2  -6  12 6793.94 521.969   6
   2   6 -10 39427.1 2974.34   2
  -2  -6 -10 33805.0 2964.87   4
   2   6 -10 39609.8 2925.69   3
   2  -6  10 35440.0 2931.38   2
   2  -6   8 466.699 83.8131   6
  -2  -6  -8 350.259 73.1086   5
  -2   6   8 254.385 61.0413   6
   2   6  -8 194.718 85.8912   2
   2  -6   8 277.611 84.1541   2
  -2  -6  -8 228.815 88.5091   4
  -2   6   8 231.036 113.109   5
   2  -6   8 291.904 41.8481   1
  -2  -6  -8 269.486 46.2357   1
   2   6  -8 338.117 78.1503   3
   2   6  -6 563.459 74.1543   1
  -2  -6  -6 507.031 60.6234   1
   2  -6   6 625.003 98.6064   6
  -2  -6  -6 541.662 92.7564   5
  -2   6   6 469.346 89.1711   6
   2  -6   6 356.048 111.659   2
   2   6  -6 627.577 132.770   2
  -2   6   6 585.550 97.5663   4
   2   6  -6 415.556 82.8095   3
   2   6  -4 4747.85 403.312   1
   2  -6   4 5525.65 457.454   6
  -2   6   4 4015.04 435.882   6
  -2   6   4 6098.85 628.242   5
  -2  -6  -4 5944.42 462.119   5
   2   6  -4 5838.28 503.725   2
  -2  -6  -4 4850.51 490.528   4
   2   6  -4 5111.24 429.793   3
  -2   6   4 4260.31 440.804   4
   2  -6   4 4761.95 523.415   2
   2  -6   2 1238.03 155.503   6
   2  -6   2 1105.08 210.153   2
   2   6  -2 1338.76 174.184   2
  -2   6   2 1534.80 261.752   5
  -2  -6  -2 1213.65 181.302   4
  -2   6   2 1448.75 163.891   4
   2   6  -2 1089.47 127.188   3
  -2  -6  -2 1272.70 106.023   1
   2   6  -2 1095.27 110.905   1
   2  -6   0 79483.7 2225.08   6
  -2  -6   0 72242.5 2234.80   5
  -2  -6   0 64858.9 2295.76   4
   2   6   0 62262.7 2095.61   3
  -2  -6   0 70484.5 2060.70   1
   2   6   2 1177.75 133.456   3
  -2  -6   2 1783.08 185.950   5
   2   6   2 1060.29 158.180   2
  -2   6  -2 1391.32 258.156   5
  -2  -6   2 1395.08 188.946   4
  -2   6  -2 1585.03 172.439   4
  -2  -6   2 1626.13 141.997   1
   2   6   4 4453.19 404.571   1
  -2  -6   4 4496.96 409.697   1
   2   6   4 4745.46 456.365   6
  -2   6  -4 5021.06 541.189   5
  -2  -6   4 5005.34 444.470   5
   2   6   4 4878.44 436.723   2
  -2   6  -4 5009.05 430.105   4
   2  -6  -4 5330.03 472.284   3
   2  -6  -4 5205.41 526.158   2
  -2   6  -4 4864.50 426.374   3
   2   6   6 782.729 101.513   1
  -2  -6   6 571.588 87.8364   1
  -2  -6   6 628.066 107.709   6
   2   6   6 552.622 103.711   6
  -2  -6   6 583.005 95.7425   5
   2   6   6 427.879 86.1794   2
   2  -6  -6 355.558 109.918   2
  -2   6  -6 545.345 85.7208   4
   2  -6  -6 576.695 109.896   3
  -2   6  -6 575.470 85.8283   3
  -2   6  -8 318.258 48.1502   1
  -2  -6   8 433.717 85.6310   6
   2  -6  -8 205.001 75.5063   2
   2   6   8 363.605 72.3260   2
   2   6   8 372.768 82.5744   6
  -2   6  -8 287.382 61.1786   4
   2  -6  -8 317.289 80.1070   3
  -2   6  -8 274.942 55.8311   3
   2   6  10 39768.3 3106.63   6
  -2  -6  10 38147.2 3108.72   6
  -2   6 -10 44596.6 3093.53   4
   2  -6 -10 40505.1 3128.46   3
   2  -6 -10 39938.1 3111.24   2
  -2   6 -10 40548.5 3077.69   3
  -2  -6  10 36072.6 3097.81   5
   2   6  12 6747.15 592.181   6
  -2  -6  12 6708.83 597.312   6
   2  -6 -12 6641.72 609.644   3
  -2   6 -12 6640.89 566.592   3
  -2  -6  12 7959.50 611.647   5
   2   6  14 9131.03 689.685   5
  -2  -6  14 8479.24 667.438   5
   2   6  14 7438.48 650.079   6
  -2  -6  14 7041.17 648.437   6
   2  -6 -14 6850.21 659.314   3
   2   6  16 260.940 68.7120   5
  -2  -6  16 221.213 58.0425   5
   2  -6 -16 110.153 45.3377   3
  -2  -6  16 157.174 46.4325   6
   2   6  18 85.3342 41.0359   6
  -2  -6  18 48.3078 29.3080   6
   2   6  18 51.8992 33.9936   5
  -2  -6  18 34.5213 27.6325   5
   2  -6 -18 112.022 47.8171   3
  -2   6 -18 41.3404 24.6171   3
   2   6  20 10774.2 862.583   5
  -2  -6  20 11169.5 845.807   5
   2  -6 -20 9192.56 835.905   3
  -2   6 -20 9055.92 801.669   3
  -2  -6  20 11123.1 827.020   6
   2   6  20 8933.73 830.011   6
   2   6  22 6527.76 632.374   6
   2  -6 -22 7868.10 647.257   3
   2   7 -19 304.972 75.1351   3
  -2  -7 -17-16.6952 17.7194   4
   2  -7  17 17.7297 21.0384   6
   2   7 -17-13.2593 14.0727   3
  -2  -7 -15 36.2074 39.2115   4
   2   7 -15 98.8878 50.3351   2
   2  -7  15 124.014 39.5400   6
   2   7 -15 117.998 47.6065   3
  -2  -7 -13 244.670 83.9199   4
  -2   7  13 97.5468 63.3081   5
   2   7 -13 440.353 105.561   2
   2  -7  13 424.543 72.4834   6
   2   7 -13 245.671 75.5262   3
   2   7 -11 395.286 106.939   2
   2  -7  11 386.271 74.2217   6
  -2   7  11 109.058 81.0627   5
   2   7  -9 109.607 64.0103   2
  -2   7   9 327.898 63.7582   4
   2  -7   9 166.780 51.8972   6
  -2  -7  -9 143.921 68.4323   4
  -2   7   9 118.845 79.2111   5
   2   7  -7 421.687 108.430   2
   2  -7   7 182.615 72.7005   2
  -2   7   7 270.218 58.5982   4
   2  -7   7 294.938 66.0560   6
  -2  -7  -7 169.138 74.5515   4
  -2   7   7 191.575 97.9233   5
   2  -7   5 996.131 123.340   6
  -2  -7  -5 656.572 103.853   5
   2   7  -5 882.747 150.046   2
  -2  -7  -5 740.519 134.344   4
  -2   7   5 698.494 109.924   4
  -2  -7  -3 650.998 101.421   5
   2  -7   3 753.861 157.257   2
  -2  -7  -3 925.446 143.758   4
  -2   7   3 1112.18 235.833   5
  -2   7   3 732.615 107.042   4
  -2   7   3 674.748 109.656   6
  -2  -7  -1 44.1513 35.1589   4
   2   7  -1 44.4552 31.4672   2
  -2   7   1 58.0603 27.4699   4
  -2  -7  -1 54.9048 27.7641   5
   2   7   1 62.9046 35.5376   6
  -2  -7   1 36.6622 24.1380   5
   2  -7  -1 22.2978 53.0583   2
   2   7   1 19.2673 20.8094   2
  -2   7  -1-40.1149 42.7499   5
  -2  -7   1 41.2492 32.8583   4
  -2   7  -1 74.9105 31.6630   4
  -2   7  -1 67.1570 29.8002   3
   2   7   3 568.878 107.223   6
  -2  -7   3 761.995 106.151   5
  -2   7  -3 708.493 99.8189   3
   2  -7  -3 895.863 163.124   2
   2   7   3 884.667 111.650   2
   2   7   5 713.700 114.170   6
  -2  -7   5 771.027 107.282   5
   2   7   5 608.957 96.8847   2
  -2   7  -5 748.255 99.2249   4
   2  -7  -5 780.141 121.902   3
  -2   7  -5 759.930 99.6664   3
  -2  -7   7 237.885 59.3694   6
  -2   7  -7 214.332 46.9158   4
  -2   7  -7 168.742 42.6966   3
   2   7   7 134.041 47.6234   6
  -2  -7   7 281.534 59.0244   5
  -2  -7   9 227.680 60.6291   6
   2  -7  -9 231.118 61.2989   3
  -2   7  -9 225.385 45.9134   3
   2   7   9 214.556 53.3520   6
  -2  -7   9 245.798 54.8189   5
  -2  -7  11 399.301 74.0256   6
   2  -7 -11 393.791 82.2663   3
  -2   7 -11 350.246 58.8695   3
  -2  -7  13 349.187 69.5556   6
   2   7  13 514.450 87.3549   5
  -2  -7  13 312.770 67.7725   5
   2   7  13 261.629 59.6333   6
   2  -7 -13 408.621 80.9506   3
  -2   7 -13 363.247 57.3414   3
  -2  -7  15 87.4611 34.2366   6
   2   7  15 136.617 50.3389   5
   2   7  15 92.5951 37.5351   6
  -2  -7  15 88.5701 36.8931   5
   2  -7 -15 120.581 45.6327   3
  -2   7 -15 85.0482 27.2032   3
   2   7  17 8.85079 9.42323   6
  -2  -7  17 17.0972 15.7325   6
   2  -7 -17 10.8982 11.5907   3
  -2   7 -17 5.93158 10.9295   3
   2   7  17 11.8554 17.8102   5
   2   7  19 256.878 65.9925   6
   2  -7 -19 463.844 83.5223   3
   2  -8  14 3048.01 284.534   6
  -2  -8 -12 2591.45 306.034   4
  -2  -8 -10 13095.8 1080.01   4
   2   8 -10 12042.4 1105.10   2
   2  -8  10 14834.9 1025.16   6
  -2   8   8 181.190 44.7918   4
   2  -8   8 173.502 46.1954   6
  -2   8   8 33.2769 51.5384   5
  -2  -8  -8 76.4151 47.6056   4
  -2   8   6 357.370 65.2144   4
   2  -8   6 246.134 58.4370   6
  -2  -8  -6 174.154 67.2358   4
  -2   8   6 158.592 96.6493   5
  -2  -8  -4 1299.01 194.173   4
  -2   8   4 1659.34 359.237   5
  -2   8   4 1799.08 184.307   4
   2   8  -4 1599.89 204.692   2
   2   8  -2 340.819 84.2906   6
  -2  -8  -2 499.615 78.1234   5
  -2   8   2 613.818 84.0656   3
   2   8  -2 542.262 92.9266   2
  -2  -8   0 18263.4 1627.25   5
   2   8   0 19021.5 1636.24   2
  -2   8   0 24260.3 1650.99   4
   2   8   0 22705.3 1666.09   6
  -2   8   0 21545.6 1632.08   3
  -2   8  -2 579.971 81.6833   4
   2   8   2 406.233 74.1999   2
  -2   8  -2 434.728 68.4947   3
  -2  -8   2 352.161 68.3763   5
   2   8   2 385.564 78.8204   6
  -2  -8   4 1551.24 166.647   5
  -2   8  -4 1496.31 158.410   3
   2   8   4 1716.13 184.885   6
  -2  -8   6 210.403 48.6226   5
   2   8   6 130.471 46.5922   6
  -2   8  -6 291.626 50.1570   3
  -2  -8   8 79.8104 33.3834   5
   2   8   8 24.8522 25.6243   6
  -2   8  -8 105.909 29.0375   3
  -2  -8  10 14449.5 1108.07   5
   2  -8 -10 15171.5 1122.50   3
  -2   8 -10 13991.3 1082.18   3
   2   8  10 11882.4 1091.38   6
  -2  -8  10 14135.6 1108.44   6
   2  -8 -12 2327.74 260.382   3
  -2   8 -12 3062.81 244.465   3
   2   8  12 2390.03 248.541   6
   2  -8 -14 3158.48 302.746   3
  -2   9   3 398.094 71.4617   4
   2   9  -1 16.4826 19.5981   2
  -2   9  -1 22.9098 42.1507   2
  -3   0   0-15.2037 16.1385   5
   3   0   0 32.3266 25.5743   6
  -3   0   0-18.4915 27.7564   1
  -3   0   0 20.7407 22.0146   1
   3   0   0-18.4686 33.9519   1
   3   0   0 15.2409 16.1779   2
   3   0   0-14.6163 21.9402   3
  -3   0   0-16.2264 24.3568   4
   3   0   0-19.3556 0.26129   1
   3   0   2-18.3260 19.4503   1
   3   0   2 13.0449 23.9806   6
   3   0  -2-8.02046 12.0387   6
  -3   0   2 17.9379 38.0766   5
   3   0  -2-10.8440 16.2767   6
  -3   0  -2 12.5260 13.2946   5
  -3   0   2-21.9484 23.2949   1
  -3   0  -2-20.3445 30.5366   1
   3   0  -2-21.0582 22.3502   1
  -3   0   2 17.5817 32.3207   1
   3   0   2 17.3765 31.9434   1
  -3   0  -2 17.8158 26.7410   1
   3   0  -2-18.5935 27.9083   1
   3   0  -2 16.2472 34.4878   2
   3   0   2-13.4380 20.1702   2
  -3   0  -2-16.0316 17.0152   4
  -3   0   2 15.3970 23.1105   4
   3   0   2-12.8301 33.3552   3
   3   0  -2 33.6229 30.9046   3
   3   0   4-17.6831 26.5446   1
   3   0  -4-16.8427 30.9645   1
   3   0  -4 6.63931 9.97306   6
  -3   0  -4 11.1975 16.8116   5
  -3   0   4-19.7679 20.9842   5
   3   0  -4-10.7047 22.7261   6
  -3   0  -4-19.4954 20.6951   1
   3   0   4-17.9533 26.9501   1
  -3   0   4-18.4317 27.6682   1
   3   0  -4-21.9030 46.4949   1
  -3   0  -4 16.6246 24.9561   1
   3   0   4-12.6131 23.1899   2
   3   0  -4-16.3229 34.6506   2
  -3   0   4 14.0415 25.8155   4
   3   0  -4 17.9965 19.1045   3
  -3   0  -4-9.03020 19.1723   3
   3   0  -6-16.2623 17.2604   1
   3   0   6 16.5720 24.8744   1
  -3   0   6-18.0912 19.2015   1
   3   0   6 17.6082 26.4297   1
  -3   0  -6 30.5149 32.3872   1
   3   0  -6 21.7502 32.6466   1
  -3   0   6-20.6788 31.0386   1
   3   0   6-23.3020 34.9758   6
  -3   0   6 8.63125 12.9559   6
  -3   0   6 21.9276 23.2732   5
  -3   0  -6-8.93744 16.4302   5
   3   0  -6 17.2781 36.6763   2
  -3   0  -6-15.6270 23.4561   4
  -3   0   6-12.4469 18.6829   4
  -3   0  -6 8.74363 9.28091   3
   3   0  -6 17.5421 32.2479   3
   3   0  -8 14.3096 21.4786   1
  -3   0  -8-18.2673 27.4188   1
   3   0   8-15.8444 29.1270   1
   3   0  -8 21.5766 22.9005   1
  -3   0  -8-13.3633 20.0582   1
  -3   0   8-18.7692 28.1722   1
   3   0   8 30.1320 55.3918   6
   3   0  -8 7.52471 13.8332   6
  -3   0  -8-7.73258 8.20769   5
   3   0  -8 18.2602 38.7609   2
   3   0   8 11.6043 21.3326   2
  -3   0   8 23.6970 35.5687   5
  -3   0   8 11.7708 17.6679   4
  -3   0  -8-15.9449 23.9331   4
  -3   0  -8-8.93420 16.4242   3
   3   0  -8-18.0081 27.0298   3
  -3   0 -10-17.6263 26.4582   1
   3   0 -10-19.8316 36.4577   1
  -3   0  10 16.8718 25.3258   1
  -3   0 -10 12.8224 23.5734   1
   3   0  10-15.8818 23.8400   1
  -3   0  10-8.20574 21.3351   6
   3   0  10-37.1137 39.3916   6
  -3   0 -10 7.92386 11.8973   5
   3   0  10 10.9621 20.1540   2
   3   0 -10-19.1875 35.2737   2
  -3   0  10-25.9671 47.7364   5
  -3   0  10-11.6918 12.4127   4
  -3   0 -10-16.2143 24.3391   4
  -3   0 -10-10.7546 19.7725   3
  -3   0  12-15.4493 16.3990   1
   3   0  12 15.4077 23.1278   1
   3   0 -12 12.2982 18.4610   1
  -3   0 -12-17.3587 18.4254   1
   3   0  12-41.5146 44.0621   6
  -3   0  12 17.6988 24.8510   6
   3   0  12 10.6671 19.6111   2
   3   0 -12-19.3653 35.6002   2
  -3   0  12-15.9534 29.3283   1
  -3   0 -12 12.7768 23.4890   1
   3   0  12-15.6937 16.6584   1
   3   0 -12-19.4577 29.2065   1
  -3   0  12 28.3565 30.0972   5
  -3   0 -12 16.9662 18.0089   4
  -3   0  12 11.7300 21.5649   4
  -3   0 -12-14.7903 22.2012   3
  -3   0  14 9.96045 14.9560   6
   3   0  14-42.1986 63.3401   6
   3   0 -14-18.9941 28.5126   2
   3   0  14 10.5345 22.3652   2
  -3   0  14-15.4969 23.2641   1
   3   0  14-16.2020 17.2009   1
   3   0 -14-20.0654 30.1203   1
  -3   0 -14 13.2528 19.8964   1
   3   0  14 15.6792 28.8261   5
  -3   0  14-29.0987 0.41165   5
  -3   0 -14-19.4198 41.2244   3
   3   0 -14 23.0569 34.6101   3
   3   0  14-15.5972 23.4145   1
   3   0 -14-13.0230 19.5515   1
  -3   0 -14-18.1430 27.2352   1
  -3   0  14-15.9889 24.0024   1
  -3   0 -16-19.8024 29.7272   1
   3   0 -16-14.0809 14.9535   1
  -3   0  16 17.2555 25.9051   1
   3   0  16 15.2006 16.1412   1
   3   0  16 37.8822 56.8624   6
  -3   0  16-11.7536 12.4852   6
   3   0  16-10.3245 21.9217   2
  -3   0  16-15.0202 15.9499   1
  -3   0 -16-13.1700 27.9605   1
   3   0  16-17.0610 25.6132   1
   3   0 -16-21.1228 0.51330   1
  -3   0  16-28.2351 29.9716   5
   3   0  16-21.3156 31.9982   5
  -3   0 -16 20.1204 30.2044   4
  -3   0  16-13.1514 19.7465   4
  -3   0 -16-23.2564 24.6884   3
   3   0 -16 23.9793 25.4555   3
  -3   0 -18-21.0157 31.5493   1
   3   0 -18 15.2580 16.2045   1
   3   0  18-15.8276 16.8086   1
  -3   0  18-18.8327 0.58158   1
  -3   0  18-14.0468 25.8289   6
   3   0  18-31.5040 47.2902   6
   3   0 -18 15.5921 28.6689   2
   3   0  18 9.93250 18.2682   2
  -3   0  18-15.2178 16.1618   1
  -3   0 -18 14.5456 26.7456   1
  -3   0  18-25.9306 27.5274   5
   3   0  18-24.9535 37.4590   5
  -3   0 -18-21.7092 32.5900   4
   3   0 -18 23.8387 35.7859   3
  -3   0 -18-23.3182 24.7555   3
  -3   0 -20 22.1865 40.7861   1
   3   0 -20 17.7510 32.6324   1
   3   0  20 17.0392 25.5762   1
  -3   0  20 20.5419 21.8031   1
  -3   0  20-15.2525 22.8945   6
   3   0 -20-13.3251 20.0016   2
   3   0  20 9.99850 21.2248   2
   3   0  20-19.3824 29.0932   1
  -3   0 -20 30.9757 40.2652   1
  -3   0  20-15.4994 23.2650   1
   3   0 -20 23.7080 25.1633   1
  -3   0  20-22.8655 0.20812   5
   3   0  20-22.3093 23.6788   5
  -3   0 -20 23.4157 24.8530   4
  -3   0 -20-20.2413 21.4841   3
   3   0 -20 22.1117 23.4691   3
   3   0  22-19.6074 0.47200   1
  -3   0  22-15.4643 0.47200   1
   3   0 -22 23.6895 25.1471   1
  -3   0  22-15.5362 16.4961   6
   3   0  22 20.4783 30.7410   6
  -3   0  22-19.3054 28.9807   5
   3   0  22-18.7589 28.1605   5
   3   0 -22 11.4274 24.2614   2
   3   0  22-10.4904 11.1439   2
  -3   0 -22-23.2362 0.47200   4
  -3   0  22 13.8046 20.7257   4
   3   0 -22-19.4263 20.6234   3
   3   0  24-16.6552 0.62367   6
  -3   0  24-14.7703 27.1594   6
  -3   0 -24-19.9369 29.9312   4
   3   0  24-15.2619 0.62367   5
   3   0 -24 9.73194 23.1047   2
  -3   0  24 12.7054 13.4993   4
  -3   0 -24-14.5896 21.9074   3
   3   0 -24-16.4839 24.7497   3
   3   0  26-13.6073 14.4443   6
  -3   0  26-13.4688 20.2179   6
  -3   0 -26 12.5216 13.2923   3
   3   0 -26-14.0908 21.1514   3
  -3   0 -26-16.8445 25.2843   4
  -3   0  26 14.1835 15.0558   5
   3   0  28-11.2548 20.6899   6
  -3   0 -28 21.7127 23.0449   3
   3   0 -28 11.7338 17.6124   3
  -3   0  28-12.1101 0.10647   5
  -3   0 -30-9.88130 14.8535   3
  -3   0  30-10.4412 0.80810   5
  -3   0 -30-12.4358 18.6832   4
  -3  -1 -31 1357.04 158.116   3
  -3   1  29 3960.31 371.362   5
  -3  -1 -29 3307.63 351.997   3
   3  -1  29 3697.60 348.714   6
  -3  -1 -27 18234.3 1350.64   4
   3  -1  27 15110.8 1294.07   6
   3   1 -25 6550.54 546.795   2
  -3  -1 -25 5525.26 552.145   3
  -3   1  25 6845.53 586.310   5
   3  -1  23 384.875 96.7067   2
   3  -1  23 618.144 114.279   6
  -3   1  23 869.605 131.638   6
  -3   1  23 703.409 132.403   5
  -3  -1 -23 863.910 158.207   4
   3   1 -23 950.969 154.309   3
  -3  -1 -23 549.463 108.845   3
  -3   1  21 276.999 80.4246   6
   3  -1  21 270.964 82.2942   6
   3   1 -21 336.967 79.0475   2
  -3  -1 -21 459.608 92.1964   1
  -3  -1 -21 288.565 100.347   4
  -3   1  21 420.087 102.718   5
   3   1 -21 503.080 112.402   3
  -3  -1 -21 219.547 69.8275   3
   3   1 -21 211.091 75.3866   1
   3  -1  21 289.992 90.4048   1
  -3   1  19 20368.6 1630.84   1
   3   1 -19 24050.9 1655.32   1
   3  -1  19 24065.6 1668.14   1
  -3  -1 -19 21191.3 1710.72   1
   3   1 -19 21350.9 1736.82   1
   3  -1  19 21192.4 1684.19   1
  -3   1  19 20506.3 1629.77   6
   3  -1  19 15655.6 1655.21   6
  -3   1  19 20150.9 1716.22   5
   3  -1  19 20229.7 1617.38   5
   3   1 -19 21526.7 1646.04   2
  -3  -1 -19 14191.0 1669.93   4
   3   1 -19 18867.8 1682.68   3
  -3  -1 -19 18717.2 1641.15   3
   3  -1  19 21153.7 1622.05   2
  -3   1  17 33344.5 2552.47   1
  -3  -1 -17 37558.7 2556.51   1
   3   1 -17 32699.3 2547.37   1
   3  -1  17 36456.9 2577.13   1
  -3  -1 -17 33726.1 2620.14   1
   3   1 -17 29025.2 2616.79   1
   3  -1  17 31883.7 2587.96   1
  -3   1  17 35132.9 2542.40   6
   3  -1  17 33373.5 2551.71   5
   3   1 -17 32583.4 2579.84   2
  -3  -1 -17 23029.0 2591.75   4
   3   1 -17 28714.6 2613.00   3
  -3  -1 -17 26861.5 2561.47   3
   3  -1  17 33945.3 2545.11   2
  -3   1  15 68273.7 5195.30   1
   3   1 -15 69723.8 5166.29   1
   3  -1  15 78332.4 5195.74   1
   3   1 -15 61883.8 5227.95   1
  -3  -1 -15 66730.9 5220.47   1
  -3   1  15 71962.9 5186.36   1
   3  -1  15 61546.7 5193.09   1
  -3  -1 -15 73871.2 5167.10   1
  -3   1  15 71422.0 5144.11   6
   3  -1  15 57998.6 5291.28   6
  -3   1  15 59744.2 5282.82   5
   3  -1  15 62912.5 5104.81   5
   3   1 -15 57562.3 5200.92   2
  -3  -1 -15 74150.4 5268.08   4
   3   1 -15 58421.2 5244.98   3
  -3   1  15 72407.4 5190.34   4
  -3  -1 -15 63002.2 5217.01   3
   3  -1  15 71029.4 5175.01   2
  -3   1  13 2250.15 288.062   1
   3   1 -13 2602.55 275.219   1
  -3   1  13 3064.15 301.866   1
   3  -1  13 3020.58 305.947   1
   3   1 -13 2314.40 318.866   1
  -3  -1 -13 2887.56 323.339   1
  -3  -1 -13 3048.85 289.090   1
   3  -1  13 2349.37 297.051   1
  -3   1  13 2398.55 247.805   6
   3  -1  13 2790.25 435.173   6
  -3   1  13 2582.38 381.236   5
   3  -1  13 2592.38 232.553   5
   3  -1  13 1803.98 277.453   5
   3   1 -13 2263.06 315.336   2
  -3  -1 -13 2982.49 341.506   4
   3   1 -13 2570.37 348.682   3
  -3   1  13 2983.08 304.791   4
   3  -1  13 3270.41 306.700   2
   3  -1  11 598.482 113.808   1
   3   1 -11 617.915 100.665   1
  -3  -1 -11 696.205 134.177   1
  -3   1  11 662.016 117.174   1
  -3  -1 -11 499.214 95.0386   1
  -3   1  11 663.449 117.751   1
   3   1 -11 476.656 117.224   1
   3  -1  11 554.718 117.211   1
  -3   1  11 408.830 69.3419   6
   3  -1  11 746.933 247.474   6
   3  -1  11 527.740 66.2351   5
   3  -1  11 617.154 101.026   5
  -3  -1 -11 516.349 89.1393   5
   3   1 -11 457.568 122.941   2
   3  -1  11 498.824 102.369   2
  -3   1  11 332.612 133.960   5
  -3   1  11 610.396 109.241   4
  -3  -1 -11 1021.93 164.539   4
   3   1 -11 692.809 148.663   3
  -3  -1 -11 402.072 116.395   3
  -3   1   9 41245.4 2977.44   1
   3   1  -9 36640.1 2941.18   1
   3   1  -9 36508.1 3001.12   1
   3  -1   9 37076.5 2961.31   1
  -3  -1  -9 39682.5 2999.23   1
  -3  -1  -9 37436.6 2939.08   1
   3  -1   9 38981.5 2980.40   1
  -3   1   9 32313.5 2874.20   6
   3  -1   9 52739.7 3619.09   6
   3  -1   9 38382.1 2883.41   5
  -3   1   9 44981.3 3119.96   5
  -3  -1  -9 37253.9 2925.24   5
   3   1  -9 43616.4 3033.66   2
  -3  -1  -9 38029.3 3009.88   4
   3   1  -9 42450.4 3004.12   3
  -3  -1  -9 36212.2 2976.92   3
   3  -1   9 46113.7 2967.10   2
  -3   1   7 23748.8 1857.03   1
  -3  -1  -7 20565.8 1828.64   1
   3  -1   7 19667.2 1841.03   1
   3  -1   7 22612.8 1828.62   2
   3  -1   7 22497.8 1768.67   5
  -3   1   7 25051.2 1942.18   5
  -3  -1  -7 22776.2 1810.86   5
   3   1  -7 25758.0 1893.48   2
  -3  -1  -7 22057.7 1849.18   4
  -3   1   7 25188.2 1843.23   4
   3   1  -7 21603.7 1843.55   3
  -3  -1  -7 24508.0 1802.64   3
  -3  -1  -7 21245.9 1781.93   3
  -3  -1  -7 24705.5 1883.50   1
   3   1  -7 24543.8 1836.36   1
   3  -1   7 22610.6 1835.41   1
  -3  -1  -5 296637. 22891.8   1
   3   1  -5 338282. 22935.7   1
   3   1  -5 305909. 22859.2   1
   3  -1   5 309723. 22862.3   1
  -3   1   5 319452. 22886.6   1
   3  -1   5 302687. 22877.4   1
  -3  -1  -5 314682. 22858.8   1
   3  -1   5 345608. 24096.4   6
  -3  -1  -5 298826. 22846.4   5
   3  -1   5 272173. 22800.7   5
   3   1  -5 322926. 22898.0   2
  -3   1   5 269007. 22855.0   4
  -3  -1  -5 314403. 22873.0   4
  -3  -1  -5 288141. 22797.1   3
  -3  -1  -5 306159. 22779.4   3
   3   1  -5 310074. 22853.3   3
   3  -1   5 301179. 22848.3   2
  -3  -1  -3 6521.39 617.733   1
   3   1  -3 6688.76 629.300   1
   3   1  -3 6566.45 581.491   1
  -3   1   3 5903.30 597.430   1
   3  -1   3 6068.46 577.513   1
   3  -1   3 5242.01 577.913   1
  -3   1   3 5963.65 583.639   1
  -3  -1  -3 5886.46 579.496   1
  -3   1   3 6245.72 604.766   5
   3  -1   3 6261.30 555.300   5
   3   1  -3 7368.52 609.207   2
  -3  -1  -3 5980.33 574.997   4
  -3   1   3 5997.65 577.900   4
   3   1  -3 5719.77 559.422   3
   3  -1   3 6820.42 572.979   2
  -3  -1  -3 6326.70 506.464   3
  -3  -1  -1 12635.8 1037.51   1
  -3   1   1 12554.9 1032.11   1
   3  -1   1 12321.2 1037.96   1
   3   1  -1 11953.1 1029.53   1
  -3   1   1 10797.6 950.281   6
  -3   1   1 13571.0 1044.21   5
   3  -1   1 12063.1 1020.99   5
  -3  -1  -1 12864.8 1033.57   5
   3   1  -1 12593.5 1037.29   2
  -3   1   1 13049.7 1033.21   4
  -3  -1  -1 13649.1 1018.81   4
  -3  -1  -1 10663.6 950.021   3
   3   1  -1 12434.6 1060.33   1
  -3  -1  -1 10930.5 1048.11   1
  -3   1   1 11703.3 1035.60   1
   3   1   1 11810.0 1030.60   1
  -3   1  -1 11896.5 1027.17   1
  -3  -1   1 10641.9 1042.65   1
  -3  -1   1 11253.9 1012.24   1
   3   1   1 12276.4 1023.22   1
   3  -1  -1 11816.8 1032.99   1
  -3   1  -1 12440.9 1018.89   1
   3   1   1 13694.2 1044.33   6
  -3  -1   1 12886.1 1029.93   5
  -3   1  -1 12037.3 989.374   5
   3   1   1 11467.5 1006.90   2
  -3  -1   1 12830.2 996.170   4
  -3  -1   1 10611.5 946.999   3
   3   1   1 11026.9 948.016   3
   3  -1  -1 12749.2 1005.90   2
  -3   1  -3 6768.61 596.262   1
   3  -1  -3 5030.12 555.792   1
  -3  -1   3 7368.86 642.210   1
   3   1   3 4817.81 566.287   1
   3   1   3 5484.57 558.050   1
  -3  -1   3 6386.15 580.351   1
  -3   1  -3 6312.97 573.585   1
   3   1   3 6280.34 575.627   6
  -3   1  -3 6067.92 519.627   5
  -3  -1   3 6274.55 596.298   5
   3   1   3 6169.51 562.176   2
  -3   1  -3 6287.17 587.998   4
  -3  -1   3 6248.51 542.632   4
  -3  -1   3 5560.57 528.687   3
   3  -1  -3 5877.08 598.203   3
   3  -1  -3 6433.21 561.127   2
   3  -1  -5 306100. 23131.0   1
   3  -1  -5 276052. 23086.6   1
   3   1   5 302747. 23110.9   1
  -3  -1   5 317981. 23160.5   1
   3   1   5 289868. 23097.6   1
  -3  -1   5 340380. 23121.1   1
   3   1   5 310328. 23098.3   6
  -3  -1   5 270151. 23078.0   6
  -3  -1   5 278686. 23128.7   5
  -3  -1   5 269691. 23053.9   4
  -3   1  -5 351603. 23114.5   4
   3  -1  -5 333080. 23149.2   3
   3   1   5 335755. 23081.5   2
   3  -1  -5 324130. 23089.2   2
  -3   1  -5 299656. 23063.3   3
  -3  -1   7 24425.9 1773.37   1
   3  -1  -7 21897.8 1754.41   1
   3   1   7 23465.5 1734.51   1
  -3   1  -7 21924.8 1722.56   1
  -3  -1   7 21482.9 1725.53   1
  -3   1  -7 24103.1 1711.20   1
   3   1   7 20397.2 1711.27   1
  -3  -1   7 18502.6 1684.46   6
   3  -1  -7 17801.5 1613.23   6
   3  -1  -7 21835.6 1689.86   6
   3   1   7 22410.1 1743.53   6
  -3  -1   7 28439.9 1783.14   5
  -3   1  -7 22271.6 1629.19   5
  -3  -1   7 22401.5 1677.43   4
  -3   1  -7 25015.4 1727.31   4
   3  -1  -7 23752.3 1761.13   3
   3   1   7 20433.8 1674.97   2
  -3  -1   9 33843.3 3039.79   1
   3  -1  -9 38684.5 3035.66   1
   3  -1  -9 40824.8 3086.45   1
   3   1   9 38648.3 3055.88   1
  -3   1  -9 35576.1 3044.71   1
  -3  -1   9 38351.6 3020.28   6
   3  -1  -9 40778.6 3059.81   6
   3   1   9 40209.6 3089.85   6
  -3   1  -9 42552.5 3046.17   1
   3   1   9 39088.5 3049.18   1
  -3   1  -9 32934.1 3040.76   4
  -3  -1   9 39878.4 3007.61   4
   3  -1  -9 40622.2 3085.67   3
   3   1   9 38460.2 3013.01   2
   3  -1  -9 43882.4 3067.51   2
  -3   1  -9 39836.3 3011.98   3
   3  -1 -11 704.090 112.706   1
   3   1  11 581.495 118.963   1
  -3   1 -11 494.190 108.121   1
   3   1  11 736.071 157.056   6
  -3  -1  11 626.204 103.535   6
   3  -1 -11 441.029 116.110   6
  -3  -1  11 785.663 149.447   5
  -3  -1  11 749.655 138.336   1
   3   1  11 583.137 109.577   1
   3  -1 -11 716.778 135.260   1
  -3   1 -11 657.801 116.575   1
   3  -1 -11 518.949 114.722   2
  -3  -1  11 445.408 81.9278   4
  -3   1 -11 536.743 93.4838   3
   3  -1 -11 574.310 123.140   3
  -3  -1  13 2874.19 308.814   1
   3  -1 -13 2870.70 305.850   1
  -3  -1  13 2654.06 318.014   1
   3  -1 -13 2533.66 317.951   1
  -3   1 -13 2853.38 316.408   1
  -3   1 -13 2885.07 309.115   1
   3   1  13 2440.56 296.186   1
   3   1  13 2646.32 360.724   6
  -3  -1  13 3352.68 370.027   5
   3  -1 -13 2644.52 312.117   2
  -3   1 -13 2775.77 310.023   4
  -3  -1  13 3088.06 273.108   4
   3  -1 -13 2961.33 341.082   3
  -3   1 -13 3186.84 302.974   3
   3   1  13 2585.54 266.583   2
  -3   1 -15 72731.3 5183.77   1
  -3  -1  15 67906.1 5168.82   1
   3   1  15 73004.4 5184.65   1
  -3   1 -15 65205.1 5179.35   1
   3  -1 -15 69504.1 5206.20   1
  -3  -1  15 71498.5 5191.80   1
   3   1  15 64580.0 5163.25   1
  -3  -1  15 67090.5 5141.71   6
   3   1  15 62528.6 5279.99   6
  -3  -1  15 77813.8 5274.18   5
   3  -1 -15 54931.9 5151.45   2
  -3   1 -15 59402.5 5159.18   4
  -3  -1  15 67767.5 5115.28   4
   3  -1 -15 61517.3 5209.33   3
  -3   1 -15 82083.0 5194.74   3
   3   1  15 63954.4 5110.24   2
  -3  -1  17 35572.6 2685.15   1
  -3  -1  17 32908.6 2666.89   1
   3  -1 -17 36135.1 2676.69   1
   3   1  17 34732.8 2674.78   1
  -3   1 -17 33083.2 2683.45   1
   3  -1 -17 33654.3 2697.70   1
  -3   1 -17 35899.4 2671.69   1
   3   1  17 34155.0 2667.77   1
  -3  -1  17 33625.6 2642.33   6
   3   1  17 27019.7 2754.30   6
  -3  -1  17 31690.3 2724.34   5
   3   1  17 34868.8 2707.60   5
   3  -1 -17 27098.1 2634.69   2
  -3   1 -17 37221.4 2684.99   4
  -3  -1  17 34751.8 2612.98   4
  -3   1 -17 38656.7 2715.68   3
   3   1  17 32637.7 2600.57   2
  -3   1 -19 22409.9 1718.21   1
  -3  -1  19 24202.8 1728.52   1
  -3  -1  19 20996.9 1707.99   1
   3  -1 -19 24221.8 1745.83   1
   3   1  19 21361.3 1711.67   1
  -3   1 -19 20762.7 1716.23   1
   3  -1 -19 19106.7 1718.79   1
   3   1  19 22605.3 1717.85   1
  -3  -1  19 24610.0 1699.45   6
   3   1  19 20546.0 1763.99   5
  -3  -1  19 21849.6 1754.45   5
  -3  -1  19 20630.1 1645.49   4
   3  -1 -19 20564.2 1756.07   3
  -3   1 -19 21420.5 1751.66   3
   3   1  19 20093.5 1628.84   2
  -3   1 -21 338.825 95.7851   1
  -3  -1  21 170.579 69.6057   1
   3   1  21 341.539 89.6526   1
  -3  -1  21 304.510 87.3060   1
  -3  -1  21 293.623 81.1253   6
   3   1  21 127.564 78.2436   6
   3  -1 -21 233.250 67.5610   2
   3   1  21 230.451 107.753   5
  -3   1 -21 380.624 108.145   4
  -3  -1  21 238.619 60.6444   4
  -3   1 -21 174.669 90.0498   3
   3  -1 -21 240.024 91.8632   3
  -3  -1  23 973.283 145.447   6
   3   1  23 415.936 134.697   6
   3   1  23 494.402 143.792   5
  -3  -1  23 1079.82 166.995   5
  -3   1 -23 601.088 141.893   4
  -3   1 -23 715.300 155.950   3
   3  -1 -23 966.325 169.266   3
  -3   1 -25 7216.31 639.779   4
  -3  -1  25 8962.61 643.677   5
   3   1  25 7050.59 656.134   5
   3  -1 -25 5841.63 607.525   3
  -3   1 -25 6280.50 618.824   3
  -3  -1  25 6344.91 595.317   6
   3   1  25 4669.67 599.919   6
  -3   1 -27 16785.3 1395.73   4
  -3  -1  27 20906.9 1403.27   5
   3  -1 -27 16235.7 1384.13   3
  -3  -1  27 18154.6 1378.49   6
   3   1  27 13020.5 1374.60   6
  -3   1 -29 4293.01 417.683   4
   3  -1 -29 4165.94 408.247   3
  -3   1 -29 4294.21 413.610   3
  -3  -1  29 5003.18 417.005   5
  -3  -1  29 4896.12 413.169   6
   3   1  29 3481.94 402.689   6
  -3   2  28 11.9475 18.0828   5
  -3  -2 -28 51.1501 30.4367   4
   3  -2  28 49.0009 26.1070   6
  -3  -2 -28 31.7977 22.6185   3
   3   2 -28 9.63390 17.8618   3
  -3   2  26-13.4118 14.2503   5
  -3  -2 -26 14.1886 21.3072   4
   3   2 -26 9.06030 16.6691   2
   3  -2  26 38.0465 24.7370   6
  -3  -2 -26 11.6686 27.7006   3
   3   2 -26-10.9256 16.4127   3
  -3  -2 -24 47.3631 41.0898   4
  -3   2  24-14.9963 16.0335   5
   3  -2  24 11.8929 21.9484   2
   3   2 -24 41.1426 26.8101   2
   3  -2  24 11.0130 26.2080   6
  -3  -2 -24 51.5101 36.2126   3
   3   2 -24 49.9916 29.7236   3
  -3  -2 -22 34.9854 37.4524   4
  -3   2  22 86.6976 45.3431   5
   3  -2  22 52.2662 37.0162   2
   3   2 -22 59.9118 42.4616   2
   3  -2  22 39.1588 28.1358   6
   3   2 -22 115.432 51.0264   3
  -3  -2 -20 19.7508 29.6469   4
   3  -2  20-15.3936 16.3406   6
  -3   2  20 10.8730 23.0819   6
  -3  -2 -20-15.5247 23.3040   3
   3   2 -20-16.6947 25.0600   3
   3  -2  18 18.4065 19.6350   6
  -3   2  18 20.1469 23.9879   6
   3  -2  18 27.9748 33.2541   2
   3   2 -18 33.6694 40.0014   2
   3  -2  18 19.9411 36.7108   1
  -3  -2 -18-21.9576 33.0166   4
  -3   2  18-23.7451 35.6952   5
   3   2 -18 35.6710 28.2874   1
   3  -2  18 44.5467 35.2952   1
   3   2 -18 57.5813 49.9381   3
  -3  -2 -18 67.1803 47.2027   3
   3   2 -16 97.0848 40.9139   1
  -3  -2 -16 119.749 67.7346   1
   3  -2  16 122.168 52.9081   1
  -3   2  16 186.067 65.5057   1
   3  -2  16 108.828 66.1075   6
  -3   2  16 110.199 40.4839   6
   3  -2  16 170.614 64.8055   2
   3   2 -16 60.2328 57.2678   2
  -3   2  16 189.448 53.8411   1
   3  -2  16 164.697 65.1955   1
  -3  -2 -16 175.840 52.4634   1
   3   2 -16 69.4807 50.1788   1
  -3   2  16 28.3765 43.7620   5
  -3  -2 -16 123.090 69.8554   4
   3   2 -16 151.692 89.6423   3
  -3  -2 -16 142.052 71.2272   3
   3   2 -14 82.8506 41.5687   1
  -3  -2 -14 36.8280 34.3860   1
  -3   2  14 45.2644 39.6884   1
   3  -2  14 117.019 44.0550   1
   3  -2  14 127.632 66.6371   6
  -3   2  14 134.286 33.5818   6
   3  -2  14 14.4455 38.0379   2
   3   2 -14 23.4780 43.5809   3
  -3  -2 -14 17.8540 38.3775   3
  -3   2  14 33.6531 36.2254   5
  -3  -2 -14 26.2193 55.9828   4
  -3   2  14 105.170 43.3862   1
   3  -2  14 102.096 57.4294   1
   3   2 -14 20.6209 38.3864   1
  -3  -2 -14 93.7782 37.1733   1
   3  -2  12 52.8997 37.6880   1
   3   2 -12 107.608 37.9826   1
  -3   2  12 70.5108 45.3591   1
  -3  -2 -12 71.8289 47.1244   1
  -3   2  12 80.1910 38.9820   1
   3  -2  12 96.2485 51.4789   1
  -3  -2 -12 107.687 38.0094   1
  -3   2  12 74.2210 22.1361   6
  -3  -2 -12 83.3206 37.2206   5
   3   2 -12 50.2194 46.6042   2
   3  -2  12 117.394 54.3327   2
  -3   2  12 77.9226 71.9103   5
  -3  -2 -12 53.7103 40.8175   4
   3   2 -12 118.282 71.3048   3
  -3  -2 -12 81.5996 52.3588   3
   3   2 -10 80.6612 35.1646   1
   3  -2  10 167.532 58.8115   1
  -3  -2 -10 90.0112 51.4474   1
  -3   2  10 119.588 53.4815   1
  -3  -2 -10 150.826 47.4901   1
  -3   2  10 189.871 55.7261   1
   3  -2  10 93.7906 47.8896   1
   3   2 -10 57.9200 51.0950   1
   3  -2  10 59.9091 64.2989   6
  -3  -2 -10 182.127 50.4769   5
   3   2 -10 76.5187 54.9794   2
   3  -2  10 160.435 60.7101   2
  -3   2  10 41.4864 62.9995   5
  -3   2  10 70.5713 43.4354   4
  -3  -2 -10 160.076 75.5246   4
   3   2 -10 171.937 79.5945   3
  -3  -2 -10 62.6036 45.0990   3
   3   2  -8 33.0070 26.2334   1
  -3  -2  -8 76.2893 57.3098   1
   3  -2   8 12.1477 13.1386   1
  -3   2   8 12.7812 23.6315   1
  -3  -2  -8 10.4712 19.4147   1
   3   2  -8 61.7027 43.7317   1
  -3   2   8 15.0188 27.7247   1
   3  -2   8 64.1808 41.7902   1
   3  -2   8 55.8780 59.3597   6
  -3  -2  -8 70.9539 35.5898   5
   3   2  -8 72.4110 62.8013   2
   3  -2   8 57.2621 43.0487   2
  -3  -2  -8 25.5714 54.3391   4
  -3   2   8 14.5110 30.9061   4
  -3  -2  -8 27.9942 27.9074   3
   3   2  -8-17.4137 26.2595   3
  -3  -2  -6 423.094 109.064   1
   3  -2   6 551.484 97.7585   1
   3  -2   6 334.113 87.2981   1
   3   2  -6 534.087 123.784   1
  -3  -2  -6 441.520 90.1132   1
  -3   2   6 429.074 96.2438   1
  -3   2   6 373.217 90.3625   1
   3  -2   6 383.203 106.608   6
   3  -2   6 379.547 92.9028   2
  -3   2   6 584.764 161.334   5
   3   2  -6 387.186 64.6666   4
  -3  -2  -6 535.328 127.744   4
  -3   2   6 486.096 100.798   4
   3   2  -6 374.948 89.6099   3
   3  -2   4 123.131 49.8688   1
   3   2  -4 164.589 52.9561   1
   3  -2   4 45.8845 33.9112   1
  -3  -2  -4 98.1752 51.9773   1
   3   2  -4 81.3162 53.7503   1
  -3   2   4 70.0950 43.2087   1
  -3   2   4 102.376 50.0534   1
   3  -2   4 140.591 58.2620   6
  -3  -2  -4 179.610 64.2931   5
   3  -2   4 68.4881 39.6909   2
   3   2  -4 138.732 70.4481   2
   3  -2   4 156.961 38.6230   5
  -3   2   4 196.253 82.9150   5
  -3   2   4 192.584 62.1899   4
  -3  -2  -4 129.473 65.5145   4
   3   2  -4 135.855 44.7799   3
   3  -2   2 86.1415 43.9044   1
   3   2  -2 37.5212 30.5319   1
   3   2  -2 37.4085 40.3425   1
  -3   2   2 57.2826 37.9110   1
  -3   2   2 113.124 54.5827   1
   3  -2   2 57.7118 33.0656   6
  -3  -2  -2 196.052 62.9278   5
   3  -2   2 137.177 52.9792   2
   3   2  -2 52.7594 42.3453   2
   3  -2   2 178.342 75.1615   5
  -3   2   2 71.9145 50.9891   5
  -3   2   2 159.474 59.0671   4
   3  -2   2 57.1089 50.0039   3
   3   2  -2 97.1942 36.0538   3
   3  -2   0 437.736 95.3423   1
   3   2   0 430.074 91.2893   1
  -3   2   0 488.166 98.7061   1
  -3  -2   0 636.542 126.827   1
  -3   2   0 479.064 99.2841   1
   3  -2   0 602.769 74.8643   6
  -3   2   0 453.298 72.6735   6
  -3  -2   0 535.867 114.876   5
   3   2   0 646.090 133.966   6
   3  -2   0 613.075 109.904   2
   3   2   0 441.280 103.192   2
  -3   2   0 503.425 98.7784   5
  -3   2   0 384.903 91.4229   4
  -3  -2   0 506.879 112.565   4
   3  -2   0 629.761 132.991   3
   3   2   0 583.301 115.346   1
   3  -2   0 288.225 79.8053   1
   3   2   2 79.5450 45.3318   1
  -3   2  -2 140.253 56.3244   6
   3   2   2 19.7932 42.7144   6
  -3  -2   2 88.5616 50.3295   5
   3   2   2 83.0191 47.0729   1
   3  -2  -2 81.1489 43.7462   1
  -3   2  -2 44.4073 35.9634   1
  -3   2  -2 92.5062 42.7760   1
   3  -2  -2 122.552 54.6203   2
  -3   2  -2 151.325 58.4174   4
   3  -2  -2 120.288 67.7253   3
  -3  -2   2 185.247 60.9837   4
  -3  -2   2 108.868 28.5729   3
   3   2   4 63.4478 45.5830   1
   3  -2  -4 117.523 50.9005   1
  -3  -2   4 106.690 52.0638   6
   3   2   4 71.7564 51.2975   6
  -3   2  -4 116.091 30.1193   5
  -3  -2   4 141.456 57.1279   5
  -3  -2   4 264.976 70.5412   1
  -3   2  -4 186.055 63.3746   1
   3  -2  -4 89.1802 48.3073   1
   3   2   4 40.5204 33.4873   1
  -3   2  -4 134.277 54.1973   1
   3   2   4 142.321 57.4417   2
   3  -2  -4 162.098 58.1601   2
  -3   2  -4 161.551 61.1423   4
  -3  -2   4 140.735 49.1724   4
   3  -2  -4 148.155 75.1301   3
  -3  -2   4 139.762 58.7839   3
  -3   2  -6 389.119 90.2242   1
   3   2   6 445.611 102.926   1
   3  -2  -6 660.702 109.338   1
  -3  -2   6 546.499 107.239   6
   3   2   6 361.075 93.6195   6
  -3  -2   6 485.053 99.6998   1
  -3   2  -6 453.209 93.1500   1
   3   2   6 459.581 95.0999   1
   3  -2  -6 378.942 93.1892   1
  -3  -2   6 525.929 118.678   1
   3  -2  -6 402.918 91.0519   2
   3   2   6 281.362 79.4687   2
  -3   2  -6 493.257 99.2430   4
   3  -2  -6 385.391 107.268   3
  -3   2  -6 533.129 102.612   3
   3  -2  -8 24.4506 22.6966   1
  -3   2  -8 38.8590 33.8237   1
   3   2   8 62.7627 40.9150   1
  -3  -2   8-18.9643 40.3801   1
  -3   2  -8 38.1831 30.3720   1
  -3  -2   8 101.049 43.4505   1
   3  -2  -8 61.8706 43.5497   1
  -3  -2   8 14.0029 25.9363   6
  -3  -2   8 102.802 44.6560   5
   3   2   8 30.5930 28.2980   6
   3  -2  -8 13.3594 28.5348   2
   3   2   8 48.9314 31.3209   2
  -3   2  -8 12.6355 19.2288   4
  -3  -2   8 37.0905 26.3043   4
  -3   2  -8 54.7546 33.0267   3
   3  -2  -8 39.5975 42.1462   3
   3  -2 -10 197.871 55.9715   1
   3   2  10 59.9502 39.9854   1
  -3   2 -10 164.243 54.3831   1
  -3  -2  10 140.705 49.7662   1
  -3  -2  10 175.051 67.5867   1
   3  -2 -10 107.575 49.7490   1
   3   2  10 120.576 45.2316   1
  -3   2 -10 64.3510 39.6654   1
   3   2  10 128.723 54.7453   6
  -3  -2  10 156.409 50.6799   6
  -3  -2  10 105.009 59.4224   5
   3   2  10 179.745 47.0462   2
   3  -2 -10 154.288 56.9764   2
  -3   2 -10 82.8045 49.4471   4
  -3   2 -10 80.1756 33.1497   3
   3  -2 -10 57.9545 51.0190   3
   3   2  10 90.2517 26.0200   3
   3  -2 -12 213.801 61.5440   1
  -3   2 -12 51.7795 36.9786   1
  -3  -2  12 101.105 42.9570   1
   3  -2 -12 119.060 47.8704   1
  -3  -2  12 102.955 55.0559   1
   3   2  12 92.1853 39.2663   1
  -3   2 -12 99.1712 48.0316   1
  -3  -2  12 110.110 45.4908   6
   3  -2 -12 44.0752 21.0049   6
  -3  -2  12 106.318 50.2191   5
   3   2  12 145.916 38.2114   2
   3  -2 -12 74.3163 44.1255   2
  -3  -2  12 61.8686 24.7995   4
  -3  -2  12 56.1331 22.1308   4
  -3   2 -12 92.7980 46.5625   4
  -3   2 -12 77.1620 34.6243   3
   3  -2 -12 90.5084 54.7627   3
   3   2  14 33.0948 39.5202   1
  -3   2 -14 40.3908 32.2582   1
   3  -2 -14 99.2923 47.8132   1
  -3  -2  14 52.1209 34.1640   1
  -3  -2  14 61.2483 37.0387   6
   3   2  14 81.0376 57.0618   6
  -3  -2  14 55.2503 48.0836   5
   3  -2 -14 50.2301 25.3248   6
  -3  -2  14 70.6125 53.1785   1
   3   2  14 104.622 42.9683   1
  -3   2 -14 101.872 49.0448   1
   3  -2 -14 75.8513 51.1080   1
   3   2  14 58.1006 25.8083   2
   3  -2 -14 11.3549 24.5069   2
  -3  -2  14 37.7459 19.3059   4
  -3  -2  14 34.6049 21.4499   4
  -3   2 -14 69.8890 37.3520   4
  -3   2 -14 60.8775 32.6085   3
   3  -2 -14 72.6499 47.4254   3
   3  -2 -16 257.969 73.2080   1
  -3  -2  16 208.232 64.9088   1
   3   2  16 199.238 68.8944   1
  -3  -2  16 162.920 67.2169   1
   3   2  16 174.549 56.9244   1
  -3   2 -16 182.594 66.5881   1
   3  -2 -16 126.439 63.4659   1
  -3  -2  16 115.427 49.9726   6
   3   2  16 165.153 79.7424   6
  -3  -2  16 96.6858 55.1093   5
   3  -2 -16 82.4321 37.4719   2
   3   2  16 169.989 36.8789   2
   3   2  16 140.144 54.4487   5
  -3  -2  16 53.1776 22.3939   4
   3  -2 -16 74.0596 49.0455   3
  -3   2 -16 105.826 44.2436   3
  -3   2 -18 62.7302 44.0866   1
  -3  -2  18 15.0896 22.7443   1
  -3  -2  18 37.5221 44.5731   1
   3   2  18 13.7723 29.3082   1
   3   2  18 27.5827 41.4530   6
  -3  -2  18 20.2532 21.5961   5
   3  -2 -18 61.3810 33.6200   2
   3   2  18 25.8511 16.5931   2
  -3   2 -18 12.7859 27.2202   4
   3  -2 -18 19.7742 21.0901   3
   3   2  20 30.9947 32.8976   6
  -3  -2  20-14.2573 21.4022   6
  -3  -2  20 20.1836 21.4241   5
   3  -2 -20 7.30114 15.5013   2
  -3   2 -20 14.0808 21.1372   4
  -3   2 -20-17.8992 26.8680   3
  -3  -2  22 118.502 49.9887   6
   3   2  22 63.6686 67.7755   6
   3   2  22 73.6215 64.0122   5
  -3  -2  22 76.3326 53.8399   5
  -3   2 -22 15.7401 33.8161   4
  -3   2 -22 62.9168 44.8222   3
  -3  -2  24 14.5580 21.8644   6
   3   2  24 28.7577 43.1711   6
   3   2  24-26.8207 0.76346   5
  -3   2 -24-17.6499 26.5030   4
   3  -2 -24 18.1549 33.3830   3
  -3   2 -24 21.2177 31.8563   3
  -3  -2  24 17.1519 25.7558   5
  -3  -2  26 13.4512 24.7510   6
   3   2  26 24.3131 44.7079   5
  -3  -2  26 44.5373 35.2491   5
  -3   2 -26-16.1964 17.2238   4
  -3   2 -26-18.0652 27.1369   3
   3  -2 -26 16.0040 29.4400   3
  -3  -2  28 61.9935 34.9315   5
  -3  -2  28 58.9301 37.6341   6
   3   2  28 17.2085 25.9846   6
  -3   2 -28 29.3301 31.2582   3
   3  -2 -28 13.4834 20.4358   3
   3   2  28 20.3478 21.7815   5
  -3  -2  30 10.1860 18.7665   6
  -3  -2  30 20.7780 19.1389   5
  -3   3  27 12414.7 1030.66   5
  -3  -3 -27 12885.3 1036.31   4
   3   3 -27 11889.8 1003.90   2
   3   3 -27 11005.8 1005.16   3
   3  -3  27 14276.4 1013.15   6
   3  -3  25 6222.67 505.666   6
  -3   3  25 4818.71 513.289   5
  -3  -3 -25 5634.50 525.703   4
   3   3 -25 5407.52 501.269   3
   3   3 -25 5642.44 497.911   2
   3  -3  25 6226.10 516.680   2
   3  -3  23 331.324 85.4869   2
   3   3 -23 515.225 92.6192   2
   3  -3  23 491.019 87.7401   6
   3   3 -23 363.116 86.7451   3
  -3  -3 -23 320.764 98.3554   3
  -3   3  23 496.782 102.910   5
  -3  -3 -23 441.679 97.7203   4
   3   3 -21 351.276 80.7154   2
   3  -3  21 239.509 68.2772   2
   3  -3  21 336.241 79.5159   6
   3   3 -21 193.558 67.1159   3
  -3  -3 -21 132.655 69.7387   3
  -3  -3 -21 233.968 74.9710   4
  -3   3  21 310.402 89.0196   5
   3  -3  19 14069.2 1175.02   6
  -3   3  19 14702.8 1229.19   5
   3   3 -19 16869.7 1194.70   2
  -3  -3 -19 11112.6 1169.73   3
   3  -3  19 14157.5 1173.91   2
  -3  -3 -19 13290.7 1192.15   4
   3  -3  17 19582.9 1800.89   6
  -3   3  17 24500.7 1897.92   5
  -3  -3 -17 21906.4 1835.68   4
   3   3 -17 24667.1 1842.09   2
  -3  -3 -17 21252.5 1809.96   3
   3  -3  17 23496.7 1804.40   2
  -3  -3 -15 43784.9 3537.75   1
  -3   3  15 49370.1 3677.02   5
   3  -3  15 41763.0 3527.60   1
  -3  -3 -15 43338.8 3507.44   3
   3   3 -15 43790.2 3567.59   3
   3   3 -15 55238.4 3615.46   2
  -3   3  13 811.768 135.940   1
   3   3 -13 1199.98 136.934   1
   3  -3  13 1188.77 146.522   1
  -3  -3 -13 1017.15 164.696   1
  -3  -3 -13 1392.98 145.588   1
   3   3 -13 902.364 164.610   1
   3  -3  13 1021.38 154.120   1
  -3   3  13 674.436 90.0666   6
   3  -3  13 912.353 168.145   6
   3   3 -13 782.123 174.061   2
  -3  -3 -13 992.998 199.538   4
  -3   3  13 1104.63 244.702   5
  -3  -3 -13 793.825 119.574   3
   3   3 -13 808.397 170.463   3
   3   3 -11 605.086 90.1444   1
   3  -3  11 721.086 107.960   1
  -3  -3 -11 68.2294 62.9803   1
  -3   3  11 662.210 101.039   1
  -3  -3 -11 671.143 98.4388   1
  -3   3  11 429.858 101.656   1
   3   3 -11 657.112 130.431   1
   3  -3  11 676.208 117.864   1
   3  -3  11 786.600 134.505   6
  -3  -3 -11 551.172 98.1374   5
   3   3 -11 433.608 136.185   2
   3  -3  11 561.837 113.291   2
  -3   3  11 1113.02 272.177   5
  -3  -3 -11 547.071 154.438   4
  -3   3  11 536.019 106.027   4
   3   3 -11 715.719 164.331   3
  -3  -3  -9 21241.2 1685.50   1
   3   3  -9 16105.7 1660.87   1
  -3   3   9 23158.2 1626.58   1
   3  -3   9 22896.7 1637.15   1
  -3   3   9 19711.9 1647.77   1
   3  -3   9 18552.5 1647.72   1
   3  -3   9 18445.1 1662.81   6
  -3   3   9 27990.7 2099.68   5
  -3  -3  -9 18873.2 1627.51   5
   3   3  -9 26148.6 1795.74   2
  -3  -3  -9 21902.2 1820.97   4
   3   3  -9 18110.7 1702.79   3
  -3   3   9 21282.7 1656.83   4
   3  -3   9 20476.3 1659.65   2
  -3  -3  -7 12206.0 1047.69   1
  -3   3   7 13031.9 995.896   1
   3   3  -7 11804.0 1051.88   1
   3   3  -7 11803.1 984.048   1
   3  -3   7 14821.1 1005.55   1
  -3   3   7 11619.4 1017.09   1
  -3  -3  -7 12240.1 979.959   1
   3  -3   7 12450.5 1018.03   1
   3  -3   7 12490.7 1007.53   6
  -3   3   7 13457.2 1353.99   5
  -3  -3  -7 12380.5 1008.22   5
   3   3  -7 15811.1 1140.68   2
  -3  -3  -7 10335.5 1163.98   4
   3   3  -7 11191.5 944.669   4
   3   3  -7 10266.7 1050.20   3
  -3   3   7 10031.9 1006.41   4
   3  -3   7 13283.2 1032.50   2
   3  -3   5 167034. 13398.2   1
  -3   3   5 185206. 13398.4   1
  -3  -3  -5 183135. 13375.2   1
   3  -3   5 179668. 13380.9   6
  -3   3   5 156588. 13668.8   5
  -3  -3  -5 173252. 13408.6   5
   3   3  -5 197792. 13494.3   2
   3   3  -5 171572. 13400.8   3
  -3   3   5 164233. 13407.4   4
  -3   3   5 173057. 13379.9   1
  -3  -3  -5 180600. 13435.3   1
   3   3  -5 173766. 13440.2   1
   3   3  -5 167667. 13372.0   1
   3  -3   5 184888. 13377.9   1
   3   3  -3 2468.26 287.677   1
  -3  -3  -3 2353.39 286.728   1
   3   3  -3 2644.35 250.870   1
   3  -3   3 2720.70 249.352   1
  -3   3   3 1590.68 193.264   6
  -3  -3  -3 2916.96 287.478   5
  -3   3   3 2875.64 408.673   5
   3  -3   3 2564.30 276.713   2
   3   3  -3 2924.36 314.278   2
  -3  -3  -3 2439.14 425.999   4
  -3   3   3 2936.39 289.322   4
  -3   3   3 2435.40 258.767   1
   3  -3   3 2793.58 266.108   1
  -3  -3  -3 2213.93 241.368   1
   3   3  -1 3431.45 335.203   1
   3   3  -1 3616.97 307.522   1
  -3  -3  -1 4172.32 373.753   1
   3  -3   1 3077.83 295.935   1
   3  -3   1 3136.37 308.970   1
  -3   3   1 3347.77 310.867   1
  -3  -3  -1 3496.24 308.888   1
   3  -3   1 4181.84 299.802   6
  -3   3   1 3409.65 375.614   5
  -3  -3  -1 3829.20 366.096   5
   3   3  -1 4072.51 370.505   2
  -3   3   1 4277.59 360.685   4
  -3  -3  -1 3837.69 568.062   4
   3   3  -1 2760.44 250.385   3
   3  -3   1 2996.60 359.424   3
   3   3  -1 2358.83 244.705   3
   3  -3   1 3668.23 344.210   2
  -3  -3   1 3517.64 370.206   1
   3  -3  -1 3076.44 309.339   1
   3   3   1 3057.41 336.653   1
  -3  -3   1 2823.05 315.982   1
   3   3   1 3433.59 323.146   1
  -3   3  -1 3306.57 325.825   1
   3   3   1 3551.05 381.608   6
   3  -3  -1 3159.96 283.320   6
  -3   3  -1 3577.86 336.519   5
  -3  -3   1 3201.99 360.830   5
   3   3   1 3260.04 350.707   2
  -3  -3   1 4095.24 573.160   4
  -3   3  -1 4118.41 358.428   4
   3  -3  -1 3171.85 376.283   3
   3  -3  -1 3625.95 351.971   2
   3  -3  -3 2422.35 253.840   1
  -3   3  -3 2648.47 273.491   1
   3  -3  -3 2488.73 258.988   1
  -3  -3   3 2247.31 295.016   1
   3   3   3 2220.69 272.609   1
  -3  -3   3 2237.24 255.684   1
   3   3   3 2594.12 265.681   1
  -3   3  -3 2972.51 273.158   1
   3   3   3 2563.02 307.771   6
  -3  -3   3 2618.07 298.310   5
   3   3   3 2779.69 283.733   2
  -3   3  -3 2916.01 288.872   4
   3  -3  -3 2422.10 313.456   3
   3  -3  -3 2446.99 278.702   2
  -3  -3   3 2325.92 218.104   3
  -3  -3   5 181317. 12903.1   1
  -3   3  -5 168192. 12841.1   1
   3  -3  -5 174448. 12839.8   1
   3  -3  -5 201279. 12845.2   1
   3   3   5 169012. 12865.5   1
   3   3   5 164235. 12832.8   1
  -3  -3   5 153482. 12844.4   1
  -3   3  -5 167306. 12837.6   1
   3   3   5 165636. 12892.7   6
  -3  -3   5 182709. 12880.7   6
  -3  -3   5 162823. 12879.5   5
   3   3   5 146852. 12837.6   2
  -3  -3   5 165465. 12965.8   4
  -3   3  -5 159115. 12843.1   4
   3  -3  -5 178707. 12909.1   3
   3  -3  -5 171748. 12860.7   2
   3   3   7 12012.3 1032.99   1
  -3   3  -7 14260.2 1047.74   1
   3  -3  -7 13652.2 1060.16   2
  -3   3  -7 12830.2 1039.36   3
  -3  -3   7 13381.7 1082.29   5
   3   3   7 12041.9 1028.64   2
  -3   3  -7 11338.1 1035.19   4
   3  -3  -7 12240.5 1088.97   3
  -3   3  -7 11808.0 1028.50   1
  -3  -3   7 12051.6 1091.11   1
   3  -3  -7 12439.7 1035.16   1
   3  -3  -7 13676.2 1030.95   1
   3   3   7 12805.4 1065.13   1
   3   3   9 19643.3 1351.80   1
  -3  -3   9 19250.6 1360.50   1
  -3   3  -9 18856.7 1369.27   1
   3   3   9 22553.0 1401.25   6
  -3  -3   9 17072.6 1369.70   6
  -3  -3   9 15395.7 1371.39   5
   3   3   9 19928.8 1339.07   2
  -3  -3   9 12239.8 1275.98   4
  -3  -3   9 12648.0 1279.36   4
  -3   3  -9 20027.9 1354.34   4
   3   3   9 17985.7 1277.55   3
  -3   3  -9 20440.9 1351.01   3
  -3  -3   9 21454.4 1417.62   1
   3  -3  -9 19174.8 1362.42   1
   3  -3  -9 23039.4 1358.22   1
   3   3   9 18639.3 1379.85   1
  -3   3  -9 19038.0 1346.48   1
  -3  -3  11 784.616 134.370   1
   3  -3 -11 517.293 97.6860   1
  -3  -3  11 498.330 94.0601   1
  -3   3 -11 599.877 107.138   1
   3   3  11 593.313 92.7138   1
  -3  -3  11 570.006 104.289   6
  -3  -3  11 637.081 116.661   5
   3   3  11 637.425 117.393   6
   3  -3 -11 379.168 85.8096   2
  -3   3 -11 615.400 97.9705   4
  -3   3 -11 513.981 89.4410   3
   3   3  11 543.958 81.2936   2
   3   3  11 667.548 118.104   1
   3  -3 -11 486.395 91.7031   1
  -3   3 -11 536.783 92.5300   1
  -3   3 -13 971.228 152.048   1
  -3  -3  13 1123.69 139.793   1
   3  -3 -13 939.958 143.662   1
   3   3  13 1043.14 161.347   1
  -3  -3  13 1122.52 178.207   1
  -3   3 -13 1013.78 135.754   1
   3   3  13 968.321 127.496   1
  -3  -3  13 1019.41 143.795   6
   3   3  13 893.285 154.210   6
  -3  -3  13 1027.23 162.529   5
  -3   3 -13 988.358 133.778   4
   3  -3 -13 1038.55 163.756   3
   3   3  13 978.322 111.631   2
   3  -3 -13 738.795 125.137   2
  -3   3 -13 972.526 125.919   3
  -3  -3  15 49038.1 3312.09   1
   3  -3 -15 47666.9 3285.81   1
  -3  -3  15 42147.4 3241.27   6
   3   3  15 42863.3 3274.52   6
  -3   3 -15 46037.8 3230.71   4
   3  -3 -15 41832.5 3283.63   3
  -3   3 -15 38949.4 3214.38   3
   3  -3 -15 41633.4 3217.64   2
   3   3  15 38380.6 3176.73   2
  -3  -3  17 19372.3 1690.72   6
   3   3  17 19785.7 1732.91   6
  -3   3 -17 21909.9 1678.75   4
  -3  -3  17 23550.0 1738.94   5
   3   3  17 20083.1 1705.39   5
   3  -3 -17 20293.7 1724.86   3
  -3   3 -17 22457.2 1682.83   3
   3  -3 -17 21604.4 1659.32   2
  -3  -3  19 16362.7 1262.77   5
   3   3  19 15390.3 1241.33   5
  -3   3 -19 14623.3 1215.43   3
   3  -3 -19 14776.9 1264.01   3
  -3  -3  19 14864.9 1225.20   6
   3   3  19 13495.7 1273.09   6
  -3  -3  21 337.539 86.2331   5
   3   3  21 191.171 89.9802   6
   3  -3 -21 176.812 67.8481   3
  -3   3 -21 282.500 72.5941   3
  -3  -3  23 289.327 83.4321   6
   3   3  23 344.906 99.2928   5
  -3  -3  23 539.356 109.058   5
  -3   3 -23 364.099 83.9388   4
  -3   3 -23 388.933 95.9781   3
   3  -3 -23 265.394 86.3712   3
   3   3  25 3875.57 471.041   5
   3  -3 -25 3571.74 443.043   3
   3   3  25 2370.41 442.900   6
  -3  -3  27 15802.6 956.727   5
   3  -3 -27 10520.7 931.795   3
  -3   3 -27 8874.81 916.240   3
  -3  -3  27 12641.9 922.539   6
   3   3  27 6237.93 915.218   6
  -3  -3  29 3708.96 354.366   6
  -3  -3  29 4272.63 367.831   5
   3   4 -26-9.28160 9.85099   3
   3   4 -26 8.80177 20.8887   2
   3   4 -24 9.84629 18.1596   2
   3  -4  24 23.4616 27.8785   2
   3  -4  24 11.2616 16.9667   6
   3   4 -24 20.8611 22.1892   3
  -3  -4 -24 12.7373 19.1744   4
  -3   4  24 41.9720 33.2355   5
   3   4 -22 436.172 83.8184   2
   3  -4  22 261.766 72.9133   2
   3  -4  22 438.647 88.3739   6
   3   4 -22 224.028 71.2052   3
  -3  -4 -22 386.713 85.7098   4
  -3   4  22 310.817 85.5401   5
   3   4 -20 26.3226 31.2787   2
   3  -4  20 28.4442 30.2344   2
   3  -4  20 14.2019 21.3808   6
   3   4 -20 12.8864 19.4128   3
  -3  -4 -20 29.8949 27.5278   4
  -3   4  20 19.1560 28.8002   5
   3  -4  18 75.2732 45.2470   2
   3   4 -18 15.4937 23.3603   2
   3  -4  18 15.0529 22.7017   6
   3   4 -18 29.5466 35.1301   3
  -3   4  18 23.1294 34.7868   5
  -3  -4 -18 16.4455 30.3125   4
   3   4 -16 281.785 88.4428   2
   3  -4  16 235.540 76.7066   2
   3  -4  16 213.491 66.7855   6
   3   4 -16 238.894 76.4529   3
  -3  -4 -16 153.826 63.3831   4
   3   4 -14 109.330 66.2270   2
   3  -4  14 218.945 66.3120   2
   3  -4  14 102.440 49.8983   6
  -3  -4 -14 77.1174 33.9005   3
   3   4 -14 98.0200 59.5038   3
  -3  -4 -14 64.8351 56.8696   4
  -3   4  14 141.709 92.5216   5
  -3  -4 -12 246.186 79.1086   1
   3  -4  12 327.330 74.6241   1
   3  -4  12 231.837 72.1770   6
  -3  -4 -12 236.612 59.0817   5
   3   4 -12 195.335 88.1952   2
   3  -4  12 259.237 72.7851   2
  -3  -4 -12 538.637 137.543   4
  -3  -4 -12 220.072 47.3533   3
   3   4 -12 361.344 111.607   3
  -3  -4 -10 263.172 79.6618   1
   3   4 -10 178.981 71.9618   1
  -3   4  10 304.498 72.4785   1
   3  -4  10 188.729 60.8132   1
   3  -4  10 354.707 78.6875   6
   3  -4  10 391.168 87.9570   2
   3   4 -10 280.338 99.5897   2
  -3  -4 -10 173.099 94.0479   4
  -3  -4 -10 234.783 36.0448   3
   3   4 -10 305.914 103.227   3
   3   4  -8 112.386 35.0054   1
  -3   4   8 195.881 55.2210   1
   3  -4   8 23.1722 25.7508   1
  -3  -4  -8 79.6287 48.4135   1
  -3   4   8 85.2824 29.9040   1
   3   4  -8 117.284 50.8729   1
  -3   4   8 37.4015 29.3635   6
   3  -4   8 70.5193 38.1930   6
  -3  -4  -8 117.149 41.9378   5
   3   4  -8 123.229 74.3780   2
   3  -4   8 145.452 60.2743   2
  -3  -4  -8 100.652 87.5565   4
  -3   4   8 75.6485 80.6511   5
  -3   4   8 109.119 41.4021   4
   3   4  -8 161.635 81.2289   3
  -3   4   6 427.962 64.2711   1
   3   4  -6 499.340 73.1571   1
   3  -4   6 505.017 72.9989   1
  -3  -4  -6 282.771 56.8802   1
  -3   4   6 470.587 85.2550   1
   3   4  -6 410.768 102.547   1
  -3  -4  -6 283.457 82.4720   1
  -3   4   6 268.868 59.5455   6
   3  -4   6 335.122 75.5263   6
  -3   4   6 271.894 44.5964   6
  -3  -4  -6 226.662 68.6591   5
   3   4  -6 328.283 102.451   2
   3  -4   6 413.207 91.5935   2
  -3  -4  -6 446.700 155.558   4
  -3   4   6 534.234 251.590   5
  -3   4   6 466.497 88.1360   4
   3   4  -6 399.751 127.491   3
  -3   4   4 161.793 40.9109   1
  -3   4   4 109.932 40.5393   1
   3  -4   4 148.035 44.4755   1
  -3  -4  -4 132.094 41.1124   1
   3   4  -4 189.621 66.5346   1
   3  -4   4 119.850 43.7122   6
  -3   4   4 144.355 60.8210   6
  -3  -4  -4 122.392 53.1144   5
   3   4  -4 77.3722 55.3463   2
   3  -4   4 120.699 60.8502   2
  -3   4   4 170.472 157.050   5
  -3  -4  -4 151.018 98.7260   4
  -3   4   4 146.188 53.8360   4
   3   4  -4 122.428 37.2643   1
   3  -4   4 182.418 42.2653   1
   3   4  -2 12.0573 25.6010   1
   3  -4   2-6.42827 13.6584   1
   3   4  -2 17.1380 15.7639   1
   3  -4   2 17.1418 15.7674   6
  -3   4   2 19.1343 40.6206   6
   3   4  -2 16.8105 25.2391   2
   3  -4   2-15.6502 16.6211   2
   3  -4   2 8.29017 15.2517   1
  -3  -4  -2 7.40012 17.5725   1
  -3   4   2 15.2657 14.0443   1
  -3  -4  -2 13.9095 33.0162   1
  -3   4   2 15.1722 13.9585   1
  -3  -4  -2-33.5209 0.59984   4
  -3   4   2-60.5883 90.9431   5
   3   4  -2 4.23312 9.00560   3
  -3   4   2 13.8010 20.7236   4
   3   4  -2 7.47555 17.7514   3
   3  -4   0 835.540 116.404   6
  -3  -4   0 1273.42 170.217   5
   3   4   0 872.737 157.817   6
   3   4   0 1281.77 171.851   2
  -3   4   0 1455.00 255.529   5
   3  -4   0 1049.16 125.015   1
   3   4   0 1151.49 130.300   1
  -3   4   0 1052.51 124.015   1
  -3  -4   0 898.600 153.330   1
   3  -4   0 1214.72 123.990   1
   3   4   0 730.711 129.370   1
  -3   4   0 983.669 121.897   1
  -3  -4   0 846.180 117.417   1
   3   4   2 33.7469 23.9239   1
   3  -4  -2 12.0277 12.8510   1
   3  -4  -2 7.34566 17.4957   1
  -3  -4   2 30.4756 28.0508   5
   3   4   2 13.7639 20.7121   2
   3  -4  -2 16.6245 30.5967   2
  -3  -4   2 18.0442 38.3308   4
  -3   4  -2 16.1182 24.2382   5
   3  -4  -2 17.5673 32.3279   3
  -3   4  -2 37.1493 29.4253   4
   3   4   2 40.5355 24.3820   1
  -3   4  -2 6.94592 12.8542   1
  -3  -4   2 23.3794 16.6085   1
  -3   4  -2 7.26710 11.0077   1
  -3  -4   2 29.0829 34.5420   1
   3  -4  -4 118.185 35.8221   1
   3  -4  -4 98.8189 32.1059   1
   3   4   4 130.487 49.6303   1
  -3   4  -4 95.6955 24.2703   5
  -3  -4   4 164.044 59.9399   5
   3   4   4 120.234 63.8237   6
   3   4   4 101.250 45.5004   2
   3  -4  -4 202.167 67.5393   2
  -3   4  -4 120.744 37.3158   5
  -3  -4   4 205.877 62.3318   4
  -3   4  -4 113.131 44.2684   4
   3  -4  -4 126.098 61.1626   3
   3   4   4 80.1714 35.2691   1
  -3   4  -4 140.917 43.1935   1
  -3  -4   4 172.222 45.3354   1
   3  -4  -6 376.860 62.3810   1
   3   4   6 294.812 75.9298   1
  -3  -4   6 458.364 98.2999   1
  -3  -4   6 467.114 77.0310   1
   3   4   6 428.620 70.4947   1
   3  -4  -6 319.004 61.3385   1
  -3   4  -6 381.027 74.0481   1
  -3   4  -6 272.623 64.5741   1
  -3  -4   6 357.629 88.0687   6
  -3  -4   6 385.657 88.7527   5
   3   4   6 285.495 81.8750   6
   3  -4  -6 316.968 90.9758   2
   3   4   6 392.794 81.0525   2
  -3  -4   6 294.374 62.6881   4
  -3   4  -6 412.815 79.5997   4
   3  -4  -6 409.027 97.9114   3
  -3   4  -6 346.947 76.9208   3
  -3  -4   8 84.1627 43.1421   6
  -3  -4   8 108.863 52.9132   5
   3   4   8 198.192 64.4332   6
  -3  -4   8 109.368 49.0299   1
  -3  -4   8 136.838 44.3056   1
  -3   4  -8 134.333 40.2982   1
   3   4   8 134.058 45.2832   2
   3  -4  -8 127.066 54.1287   2
  -3   4  -8 60.1822 34.9488   4
   3  -4  -8 119.215 51.9799   3
   3  -4  -8 183.424 43.6722   1
   3   4   8 93.4941 43.9811   1
   3   4  10 490.193 92.9117   1
   3  -4 -10 286.241 62.0082   1
  -3  -4  10 221.830 65.3356   6
   3   4  10 288.928 79.1129   6
  -3  -4  10 426.613 92.7210   1
  -3   4 -10 397.062 80.7953   1
   3  -4 -10 429.823 93.3682   2
  -3   4 -10 302.543 66.1790   4
   3  -4 -10 352.079 95.7785   3
   3  -4 -12 516.689 86.5201   1
  -3  -4  12 267.702 80.9435   1
  -3  -4  12 255.363 66.3643   6
   3   4  12 314.345 57.8370   2
   3   4  12 283.150 70.8245   6
  -3   4 -12 298.872 61.8486   4
  -3   4 -12 147.459 44.6559   3
   3  -4 -12 310.903 85.6960   3
   3   4  14 114.329 50.7432   6
  -3  -4  14 46.5840 33.1577   6
   3  -4 -14 58.4593 31.5020   2
  -3  -4  14 50.7558 36.0494   5
  -3   4 -14 59.3994 31.6750   4
  -3   4 -14 101.591 35.6121   3
   3  -4 -14 31.5545 29.5155   3
  -3  -4  16 116.386 46.9433   5
   3   4  16 95.0464 46.9924   6
  -3  -4  16 208.988 57.6224   6
  -3   4 -16 171.001 43.6001   3
   3  -4 -16 110.396 54.1593   3
  -3  -4  18 34.8519 27.5918   6
   3   4  18 24.5286 22.5714   5
  -3  -4  18 13.3632 14.2239   5
  -3   4 -18 25.0017 21.6930   4
   3  -4 -18 15.5979 16.5899   3
  -3   4 -18-8.34379 19.8312   3
  -3  -4  20 11.8220 17.7666   6
   3   4  20-16.7498 17.7994   6
   3   4  20 39.3786 34.1364   5
  -3  -4  20-13.7796 20.7018   5
  -3   4 -20 17.5679 18.6668   4
   3  -4 -20 15.6978 23.5786   3
  -3   4 -20 9.41901 17.3377   3
   3   4  22 415.082 90.2660   5
  -3  -4  22 394.440 87.7099   5
   3  -4 -22 401.120 98.7568   3
  -3   4 -22 433.841 82.0137   3
  -3  -4  22 254.545 68.8134   6
   3   4  22 189.746 82.7448   6
   3   4  24 15.9419 23.9735   5
  -3  -4  24 27.4288 25.2542   5
   3  -4 -24 15.9980 24.0575   3
  -3   4 -24 24.5716 22.6329   3
  -3  -4  24 12.0459 18.1404   6
   3   4  24 20.7443 31.1713   6
   3   4  26 34.5883 31.8077   5
  -3  -4  26 12.6963 13.5124   5
  -3  -4  26-11.4022 17.1436   6
   3   4  26 20.9270 22.2334   6
   3  -4 -26 29.8485 31.6954   3
  -3  -4  28 11.0867 20.3980   5
   3   5 -25 3322.83 319.355   3
   3   5 -23 284.357 65.8262   2
   3  -5  23 413.303 82.4344   6
   3   5 -23 361.563 71.9839   3
  -3   5  23 277.061 73.4337   5
  -3  -5 -23 359.582 78.3517   4
   3   5 -21 213.029 58.4180   2
   3  -5  21 174.479 56.4979   2
   3  -5  21 170.684 55.9500   6
   3   5 -21 153.070 51.3960   3
  -3  -5 -21 258.966 69.4366   4
   3  -5  19 8632.16 677.667   6
  -3   5  19 7603.18 705.363   5
  -3  -5 -19 7802.60 681.751   4
   3   5 -19 6587.50 650.062   3
   3  -5  19 7361.88 665.065   2
  -3   5  17 13074.3 1136.61   5
  -3  -5 -17 11999.5 1085.57   4
   3   5 -17 14328.9 1086.67   2
   3   5 -17 11973.9 1060.77   3
   3  -5  17 12544.4 1059.78   6
   3  -5  15 30805.9 2141.67   6
  -3   5  15 26337.3 2247.89   5
  -3  -5 -15 28160.7 2191.11   4
   3   5 -15 33205.2 2197.20   2
   3   5 -15 23887.1 2151.94   3
   3  -5  15 21815.2 2124.43   2
  -3   5  13 1543.95 263.840   5
   3   5 -13 1345.62 196.427   3
   3  -5  13 815.100 141.744   2
   3   5 -13 912.901 175.624   2
   3  -5  11 217.369 58.3555   6
  -3  -5 -11 190.834 54.2141   5
   3  -5  11 243.855 67.9393   2
   3   5 -11 151.964 74.3017   2
  -3  -5 -11 49.8787 48.1016   4
  -3   5  11 307.687 132.751   5
  -3   5  11 195.777 54.8663   4
   3   5 -11 109.355 67.2496   3
   3  -5   9 9085.99 788.221   1
  -3   5   9 12471.2 798.953   1
   3  -5   9 8426.21 791.248   6
  -3  -5  -9 9284.28 799.538   5
   3   5  -9 8987.98 874.210   2
  -3  -5  -9 8640.68 898.418   4
  -3   5   9 9074.72 798.098   4
   3   5  -9 12765.2 955.807   3
   3  -5   9 9195.15 823.369   2
  -3  -5  -7 5196.92 512.700   1
   3  -5   7 5684.38 497.674   1
  -3   5   7 6535.59 487.848   1
   3  -5   7 5721.53 511.180   6
  -3   5   7 10421.1 1042.35   5
  -3  -5  -7 6307.06 524.892   5
   3   5  -7 7208.80 603.307   2
  -3  -5  -7 4164.13 576.957   4
  -3   5   7 4285.04 504.210   4
   3   5  -7 8954.52 707.336   3
   3  -5   7 6157.41 545.768   2
   3   5  -5 82822.1 6075.34   1
  -3  -5  -5 73864.2 6060.40   1
   3  -5   5 76451.9 6035.72   1
  -3   5   5 90000.4 6020.51   1
  -3   5   5 65648.0 6021.51   6
   3  -5   5 86947.9 6065.18   6
  -3  -5  -5 67047.9 6160.28   4
  -3   5   5 77762.5 6067.54   4
   3  -5   5 77254.0 6102.75   2
   3  -5   3 1213.09 132.268   1
  -3   5   3 1450.90 128.625   1
  -3   5   3 908.405 134.913   6
   3  -5   3 1075.04 149.483   6
  -3  -5  -3 1691.00 188.505   5
   3   5  -3 1502.31 196.047   2
  -3  -5  -3 1352.33 216.549   4
  -3   5   3 1357.07 394.192   5
   3   5  -3 1027.11 150.933   1
  -3  -5  -3 1161.13 159.321   1
   3   5  -3 1005.66 221.540   3
   3  -5   3 1689.08 207.084   2
  -3  -5  -1 2188.64 247.073   1
   3   5  -1 2130.49 234.905   1
  -3   5   1 2431.64 204.070   1
   3  -5   1 2232.83 233.527   6
  -3  -5  -1 2249.10 256.088   5
   3   5  -1 2255.94 264.113   2
  -3  -5  -1 2849.82 303.303   4
  -3   5   1 2907.23 516.695   5
  -3   5   1 2427.19 257.017   4
   3  -5   1 2819.23 303.870   2
  -3  -5   1 2330.79 257.626   1
   3  -5  -1 2505.38 214.359   1
   3   5   1 2430.68 248.641   1
  -3   5  -1 2431.59 213.092   1
   3  -5  -1 2087.19 233.910   6
   3   5   1 2526.00 284.664   6
  -3   5  -1 3129.76 419.325   5
  -3  -5   1 2736.79 277.432   5
   3   5   1 2498.15 270.224   2
  -3   5  -1 2374.84 258.555   4
  -3  -5   1 2679.43 284.271   4
   3  -5  -1 2586.65 287.241   3
   3  -5  -1 2782.15 309.798   2
  -3  -5   3 1301.75 162.756   1
  -3   5  -3 1376.72 130.217   1
   3   5   3 1468.77 159.390   1
   3   5   3 966.097 162.876   6
  -3   5  -3 1288.30 198.998   5
  -3  -5   3 1282.05 170.361   5
   3   5   3 1101.05 158.749   2
  -3  -5   3 1344.51 170.274   4
  -3   5  -3 983.664 144.839   4
   3  -5  -3 1231.37 180.368   3
   3  -5  -3 1380.05 205.917   2
  -3   5  -5 92010.3 6191.05   1
  -3  -5   5 85930.7 6214.96   1
   3  -5  -5 83873.4 6162.77   1
   3   5   5 82806.4 6201.55   1
   3   5   5 69488.4 6236.50   6
  -3  -5   5 88426.2 6239.80   5
   3   5   5 87384.9 6226.19   2
  -3  -5   5 76150.3 6200.89   4
   3  -5  -5 83398.8 6255.34   3
  -3   5  -5 75156.9 6199.64   3
  -3   5  -7 5859.25 492.069   1
   3  -5  -7 6204.03 466.236   1
  -3  -5   7 5801.17 503.795   1
   3   5   7 5457.95 486.468   1
   3   5   7 5060.94 514.680   6
  -3  -5   7 6407.20 529.621   6
  -3  -5   7 6307.30 521.871   5
   3   5   7 5041.74 494.754   2
  -3   5  -7 4692.94 482.623   4
   3  -5  -7 4564.68 513.960   3
   3  -5  -7 6622.51 566.954   2
  -3   5  -7 5731.68 488.742   3
   3  -5  -9 9157.16 758.949   1
   3   5   9 9640.99 793.606   6
  -3  -5   9 10283.6 799.808   6
  -3  -5   9 9176.40 787.614   5
   3   5   9 9189.01 768.038   2
  -3   5  -9 8487.20 763.973   4
   3  -5  -9 9404.90 808.679   3
   3  -5  -9 11279.0 838.059   2
  -3   5  -9 8748.25 758.916   3
  -3  -5  11 281.412 66.6626   6
   3   5  11 151.496 46.1722   2
   3  -5 -11 353.788 77.5703   2
  -3  -5  11 221.555 61.5239   5
   3   5  11 228.765 59.2000   6
  -3   5 -11 267.277 58.6880   4
   3  -5 -11 171.370 58.9793   3
  -3   5 -11 166.444 45.4717   3
   3   5  13 808.242 129.560   6
  -3  -5  13 1234.25 147.233   6
  -3   5 -13 883.727 122.105   4
   3  -5 -13 1095.31 156.965   3
   3  -5 -13 1259.71 147.092   2
  -3   5 -13 950.358 116.237   3
  -3  -5  13 981.969 141.166   5
   3   5  15 23361.6 1935.03   6
  -3   5 -15 23267.3 1910.34   4
   3  -5 -15 26875.3 1965.37   3
  -3   5 -15 25304.3 1906.00   3
  -3   5 -17 11109.5 919.733   3
  -3  -5  17 11650.5 947.050   6
   3   5  17 10721.2 951.844   6
  -3  -5  17 12299.3 966.274   5
   3   5  17 12210.3 966.841   5
   3   5  19 7382.56 638.947   5
  -3  -5  19 8264.78 649.186   5
   3  -5 -19 6829.87 646.910   3
  -3  -5  19 7353.27 631.307   6
   3   5  19 6710.62 642.878   6
  -3  -5  21 110.985 45.2978   5
   3   5  21 85.0306 53.6882   6
  -3  -5  21 234.703 58.0752   6
   3  -5 -21 143.477 60.3812   3
  -3   5 -21 156.613 43.0275   3
   3   5  21 255.373 67.0722   5
  -3  -5  23 210.108 64.9630   5
   3   5  23 204.761 75.7920   6
  -3  -5  23 385.468 75.6949   6
   3  -5 -23 348.177 85.4982   3
  -3   5 -23 254.762 60.8157   3
   3   5  23 249.244 69.9508   5
  -3  -5  25 4037.56 387.379   5
   3   6 -22 109.676 40.8447   3
  -3   6  20 15.5656 16.5285   5
  -3  -6 -20 13.6538 28.9873   4
   3   6 -20 9.95116 18.3006   2
   3  -6  20-10.6587 19.6007   6
   3   6 -20 10.4313 11.0833   3
  -3   6  18-18.3205 0.80522   5
   3  -6  18 11.6287 12.3683   2
   3   6 -18 24.2820 25.7841   2
   3  -6  18 10.3637 15.5764   6
   3   6 -18 11.8877 17.8612   3
   3  -6  16 270.098 62.9975   6
  -3   6  16 200.345 87.9240   5
  -3  -6 -16 317.710 88.5653   4
   3  -6  16 255.563 68.1532   2
   3   6 -16 305.780 78.7790   2
  -3   6  16 340.624 72.5696   4
   3   6 -16 258.343 71.1041   3
   3  -6  14 225.483 60.9820   6
  -3   6  14 402.201 119.326   5
  -3  -6 -14 217.838 86.8286   4
   3  -6  14 179.138 64.4943   2
   3   6 -14 361.217 92.0306   2
  -3   6  14 395.134 76.5936   4
   3   6 -14 205.146 74.2975   3
   3  -6  12 47.7340 30.8515   6
  -3   6  12 32.9066 70.0493   5
  -3  -6 -12 42.9618 39.8391   4
   3   6 -12 133.655 67.4178   2
  -3   6  12 80.8134 32.5937   4
   3   6 -12 72.8630 54.9364   3
  -3  -6 -10 332.600 64.4500   5
   3  -6  10 129.209 57.5027   2
   3   6 -10 138.381 68.4871   2
  -3   6  10 166.473 50.5639   4
   3  -6  10 233.505 57.2185   6
  -3   6  10 328.237 138.749   5
  -3  -6 -10 177.727 80.0240   4
  -3  -6  -8 99.3325 35.7518   5
   3  -6   8 135.516 55.8597   2
   3   6  -8 113.448 57.2481   2
  -3   6   8 206.009 122.454   5
  -3  -6  -8 86.7120 61.3279   4
  -3   6   8 106.666 40.5512   4
   3  -6   8 49.1462 30.4340   6
   3  -6   6 450.562 80.7463   6
  -3  -6  -6 449.752 82.8642   5
   3   6  -6 367.776 99.5686   2
   3  -6   6 495.175 106.988   2
  -3  -6  -6 640.370 128.207   4
  -3   6   6 354.697 77.5905   4
   3  -6   6 450.494 54.0028   1
  -3  -6  -4 138.528 42.6957   5
   3  -6   4 70.5541 46.2055   2
   3   6  -4 28.8144 31.1038   2
  -3   6   4 60.8982 29.0601   4
   3  -6   4 29.2305 29.7945   6
   3  -6   2 65.1378 32.0511   6
  -3  -6  -2 76.5728 37.4139   5
   3  -6   2 58.3761 41.9280   2
   3   6  -2 61.2356 35.1367   2
  -3  -6  -2 127.270 56.4615   4
  -3   6   2 69.5029 74.1174   5
  -3   6   2 125.021 43.4272   4
  -3  -6  -2 129.011 32.7445   1
  -3  -6   0 504.584 109.328   4
  -3   6   0 661.973 105.769   4
   3   6   0 728.986 111.921   2
   3  -6   0 467.767 125.316   2
   3   6   0 719.073 121.452   6
  -3  -6   0 812.448 118.152   5
  -3  -6   2 62.0833 38.1456   4
   3   6   2 61.5750 41.5529   2
  -3   6  -2 160.813 44.5076   4
   3  -6  -2 68.6421 39.3935   3
   3   6   2 108.330 46.1657   6
   3   6   4 60.3790 32.4300   2
   3  -6  -4 20.5560 38.1182   2
  -3   6  -4 51.5690 27.8200   3
   3  -6  -4 53.2160 34.9473   3
  -3   6  -4 87.9365 35.2780   4
   3   6   4 91.0379 43.9356   6
  -3  -6   4 64.6784 34.6860   5
   3   6   6 393.330 83.5857   6
  -3  -6   6 503.359 84.7200   5
  -3   6  -6 356.406 65.7434   3
   3   6   6 437.481 79.4759   2
  -3   6  -6 369.832 68.4087   4
  -3   6  -6 141.512 56.1324   1
  -3  -6   8 127.140 44.9848   6
   3   6   8 91.9727 36.1392   2
   3  -6  -8 113.296 60.0692   2
   3   6   8 88.3454 37.9611   6
  -3  -6   8 73.3984 32.5285   5
  -3   6  -8 124.991 40.3934   4
   3  -6  -8 104.889 44.7629   3
  -3   6  -8 124.951 34.0985   3
  -3  -6  10 348.657 73.6890   6
   3  -6 -10 244.666 70.1942   2
  -3   6 -10 229.262 54.6969   4
   3  -6 -10 325.918 78.0512   3
  -3   6 -10 192.020 45.2087   3
   3   6  10 213.866 58.1907   6
  -3  -6  10 305.727 65.0353   5
  -3  -6  12 91.8912 37.7292   6
  -3   6 -12 47.6896 24.1589   4
   3  -6 -12 49.0865 34.6670   3
  -3   6 -12 31.3998 19.2288   3
   3   6  12 47.7621 28.9248   6
  -3  -6  12 61.9519 33.0936   5
  -3  -6  14 194.004 50.6143   6
   3  -6 -14 174.032 55.7760   3
  -3   6 -14 197.174 41.4476   3
  -3  -6  14 268.823 61.0094   5
   3   6  14 179.420 52.3565   6
   3   6  16 176.263 55.0680   6
  -3  -6  16 336.506 66.1586   6
  -3  -6  16 326.957 70.3639   5
   3  -6 -16 245.948 65.5963   3
  -3   6 -16 285.500 50.9121   3
   3   6  18 10.2110 15.3745   6
   3   6  18 32.4081 22.9630   5
   3  -6 -18 11.7035 17.6087   3
  -3   6 -18 12.0750 15.7430   3
   3   6  20 11.1273 20.4660   6
  -3  -6  20 9.26911 17.0522   6
   3   6  20-11.1540 16.7548   5
   3  -6 -20 35.9475 28.4450   3
  -3  -6  20-11.1777 16.7903   5
  -3   6 -20 13.1051 17.0478   3
  -3  -6  22 158.221 52.2746   5
   3  -7  17 4818.63 414.781   6
  -3   7  17 4296.06 463.275   5
  -3   7  15 11553.6 1163.95   5
  -3  -7 -15 10465.2 1138.02   4
   3   7 -15 15266.2 1158.01   2
  -3   7  15 15045.0 1116.31   4
   3  -7  15 14697.5 1119.68   2
   3  -7  13 56.9405 37.0975   2
   3   7 -13 70.9085 46.7478   2
  -3   7  13 123.682 41.1438   4
   3  -7  13 159.314 41.5282   6
  -3  -7 -13 18.6816 35.2255   4
  -3   7  13 51.8513 48.2994   5
   3  -7  11 49.9734 33.3647   2
   3   7 -11 38.2803 36.0040   2
  -3   7  11 117.113 36.5807   4
   3  -7  11 112.704 37.5888   6
  -3  -7 -11 151.728 64.1110   4
  -3   7  11 97.5165 69.4202   5
   3  -7   9 3145.66 309.380   6
  -3  -7  -9 3176.19 308.678   5
  -3   7   9 3477.33 506.432   5
   3   7  -9 4016.31 387.073   2
  -3  -7  -9 3491.99 372.485   4
  -3   7   9 3417.46 311.270   4
   3  -7   9 2877.50 332.003   2
   3  -7   7 1824.32 215.318   6
  -3  -7  -7 2221.40 219.876   5
   3   7  -7 2535.35 276.450   2
  -3  -7  -7 2023.11 263.972   4
  -3   7   7 2104.01 217.685   4
   3  -7   7 1876.85 246.134   2
   3  -7   5 28876.6 2234.92   6
  -3  -7  -5 28856.7 2229.88   5
   3   7  -5 30522.7 2270.99   2
  -3  -7  -5 25958.3 2276.09   4
  -3   7   5 30492.9 2230.58   4
   3  -7   5 22766.0 2267.48   2
  -3  -7  -3 247.336 73.7058   4
  -3   7   3 339.818 229.034   5
   3   7  -3 301.547 70.1525   2
   3  -7   3 295.912 95.8796   2
  -3  -7  -3 288.607 61.7689   5
   3  -7   3 202.024 56.9204   6
  -3   7   1 584.181 85.6355   4
  -3  -7  -1 392.921 75.8620   5
   3   7  -1 441.801 90.2566   6
   3   7  -1 346.176 71.4449   2
  -3   7  -1 576.621 85.6008   4
   3   7   1 356.943 83.3548   6
  -3  -7   1 568.733 87.4542   5
  -3   7  -1 594.085 85.0392   3
   3   7   1 371.021 74.3688   2
   3  -7  -1 262.302 97.7767   2
  -3  -7   3 331.662 65.4980   5
   3   7   3 230.372 62.9043   6
  -3   7  -3 246.031 53.4169   4
  -3   7  -3 248.342 56.1395   3
   3   7   3 188.337 54.1221   2
   3  -7  -3 227.655 87.2197   2
   3   7   5 25938.9 2138.00   6
  -3  -7   5 30136.2 2138.09   5
   3   7   5 23574.2 2118.38   2
  -3   7  -5 27253.4 2117.49   4
   3  -7  -5 28948.5 2155.97   3
   3  -7  -5 26652.1 2195.44   2
  -3   7  -5 28752.9 2115.83   3
   3   7   7 2062.48 210.379   6
  -3   7  -7 1728.03 190.140   4
   3  -7  -7 1939.31 214.719   3
   3  -7  -7 1684.14 230.311   2
  -3   7  -7 1910.67 187.549   3
   3   7   9 2450.17 280.986   6
  -3   7  -9 3166.04 282.935   4
   3  -7  -9 3174.73 306.534   3
  -3   7  -9 3077.58 273.948   3
  -3  -7   9 3355.60 295.539   5
  -3  -7  11 129.357 40.4092   6
   3  -7 -11 116.151 43.0409   3
  -3   7 -11 161.332 35.2796   3
   3   7  11 65.9666 30.6055   6
  -3  -7  11 124.804 39.0702   5
  -3  -7  13 87.4782 34.0152   6
   3  -7 -13 72.9179 37.1615   3
  -3   7 -13 78.7802 25.0356   3
   3   7  13 78.0840 31.5904   6
  -3  -7  13 81.0816 34.9995   5
  -3  -7  15 12921.7 1002.45   6
   3   7  15 11216.4 990.301   6
  -3  -7  15 13346.8 1010.06   5
  -3  -7  17 5434.02 465.730   5
   3  -7 -17 4952.94 461.978   3
  -3   8  12 160.274 75.9806   5
  -3  -8 -10 219.707 70.7312   4
  -3   8  10 246.882 119.576   5
   3   8  -8 332.412 88.0119   2
  -3  -8  -8 362.117 90.1486   4
  -3  -8  -6 113.933 49.0611   4
   3   8  -6 128.881 54.1194   2
   3  -8   6 201.923 68.8648   2
  -3  -8  -6 76.2852 32.2494   5
  -3   8   6 247.152 51.9607   4
   3   8  -4 31.4850 22.4695   2
   3  -8   4 17.5319 26.4775   2
  -3  -8  -4 53.1576 25.6551   5
   3   8  -4 10.9329 20.3103   6
  -3   8   4 40.7572 23.0764   4
   3   8  -2 69.8638 31.3405   2
   3  -8   2 18.8194 49.3048   2
  -3  -8  -2 98.1035 32.6133   5
  -3   8   2 72.8488 30.3787   4
  -3   8   0 635.492 86.3719   4
  -3  -8   0 603.666 85.2498   5
   3   8   0 443.928 87.4573   6
   3   8   0 366.134 73.0328   2
   3  -8   0 338.786 105.599   2
   3   8   2 51.5500 31.1964   6
  -3   8  -2 58.8054 28.4000   4
  -3   8  -2 68.7305 26.5909   3
   3  -8  -2 87.2350 49.1482   2
   3   8   2 7.38243 16.1518   2
  -3   8  -4 62.4140 23.2664   3
   3   8   4 47.6820 27.0527   6
  -3  -8   4 52.7404 25.5773   5
  -3   8  -4 35.3745 20.2346   4
  -3  -8   6 90.8381 34.0142   5
   3   8   6 112.287 39.4066   6
  -3   8  -6 196.684 39.9291   3
   3   8   8 151.498 41.7590   6
  -3  -8   8 189.485 44.0431   5
  -3   8  -8 197.148 38.7789   3
   3  -8 -10 144.816 42.3506   3
  -3  -8  10 157.927 43.4565   5
  -3  -8  12 56.9697 27.6521   5
   4   0   0 325438. 25445.3   1
  -4   0   0 332612. 25459.0   1
   4   0   0 326037. 25395.3   6
  -4   0   0 329581. 25420.1   5
  -4   0   0 350887. 25440.2   4
   4   0   0 322500. 25421.6   3
   4   0   0 362312. 25424.4   2
   4   0  -2 7069.02 660.509   1
  -4   0  -2 7146.01 665.426   1
  -4   0   2 6750.13 666.311   1
   4   0   2 6340.62 639.277   1
   4   0   2 7658.31 654.853   1
  -4   0  -2 6844.81 642.035   1
   4   0  -2 6222.66 589.134   6
   4   0   2 6650.22 616.257   6
  -4   0   2 8456.11 661.932   5
  -4   0  -2 6856.98 616.471   5
  -4   0   2 8558.15 651.393   4
  -4   0  -2 8367.27 648.309   4
   4   0  -2 6532.69 629.255   3
   4   0   2 5784.97 604.181   3
   4   0   2 7113.26 617.953   2
  -4   0  -4 17103.5 1500.00   1
   4   0  -4 17117.4 1502.48   1
  -4   0   4 17732.3 1508.63   1
  -4   0   4 17320.1 1478.67   1
  -4   0  -4 18517.3 1480.43   1
   4   0   4 15765.6 1465.53   6
  -4   0   4 21961.2 1508.25   5
  -4   0  -4 16895.6 1440.64   5
   4   0  -4 19214.0 1479.59   2
  -4   0   4 20916.8 1478.58   4
  -4   0  -4 20027.1 1476.23   4
   4   0  -4 18120.2 1486.52   3
   4   0   4 17915.7 1445.28   2
  -4   0  -4 16094.1 1416.38   3
  -4   0   6 770.841 142.815   1
   4   0   6 553.129 128.682   1
  -4   0  -6 840.213 157.859   1
  -4   0  -6 932.283 148.318   1
  -4   0   6 750.670 145.660   1
   4   0  -6 879.294 120.742   6
   4   0   6 582.121 145.420   6
  -4   0   6 710.825 137.855   5
  -4   0  -6 949.928 124.478   5
   4   0  -6 819.759 142.630   2
  -4   0   6 947.639 136.747   4
  -4   0  -6 912.045 113.738   3
   4   0  -6 904.595 156.369   3
   4   0   6 891.878 152.479   1
   4   0  -6 877.866 143.108   1
  -4   0   8 3529.35 379.931   1
  -4   0  -8 3468.99 377.849   1
   4   0  -8 2973.63 372.101   1
   4   0  -8 3687.04 366.176   1
   4   0   8 2819.80 352.648   1
   4   0   8 3551.58 373.297   1
  -4   0   8 3553.29 373.829   1
  -4   0  -8 3298.98 350.055   1
   4   0   8 2832.60 399.539   6
  -4   0   8 4107.98 391.589   5
  -4   0  -8 3732.73 322.805   5
   4   0  -8 4056.42 384.155   2
  -4   0   8 3510.90 342.360   4
  -4   0  -8 3683.05 359.524   4
   4   0  -8 3568.40 373.210   3
  -4   0  -8 3067.72 311.406   3
   4   0   8 3305.56 335.418   2
  -4   0 -10 146698. 11527.5   1
  -4   0  10 149635. 11522.4   1
   4   0 -10 141085. 11531.1   1
   4   0 -10 157565. 11505.1   1
   4   0  10 149311. 11507.6   1
  -4   0 -10 156259. 11495.5   1
  -4   0  10 156519. 11528.4   1
   4   0  10 145973. 11514.7   1
  -4   0  10 143507. 11453.6   6
  -4   0  10 157479. 11553.6   5
  -4   0 -10 152465. 11453.9   5
   4   0 -10 177764. 11553.6   2
  -4   0  10 156699. 11485.3   4
  -4   0 -10 132431. 11513.8   4
   4   0 -10 144636. 11519.0   3
   4   0  10 154729. 11484.5   2
  -4   0  12 23515.6 1749.98   1
   4   0 -12 20662.8 1763.70   1
   4   0 -12 21305.0 1716.99   1
   4   0  12 21200.6 1729.71   1
  -4   0 -12 20109.4 1743.99   1
  -4   0 -12 23707.3 1727.14   1
   4   0  12 19972.3 1736.07   1
  -4   0  12 19188.2 1679.62   6
   4   0  12 15360.6 1819.46   6
  -4   0  12 23820.6 1814.23   5
   4   0 -12 24278.2 1780.40   2
  -4   0 -12 20597.7 1742.11   4
  -4   0 -12 25688.5 1728.01   3
   4   0 -12 22929.2 1770.31   3
   4   0  12 21920.4 1709.96   2
  -4   0  14 25965.9 1791.34   1
   4   0 -14 21551.1 1752.06   1
   4   0 -14 19307.0 1786.58   1
  -4   0 -14 20696.3 1782.13   1
  -4   0 -14 20265.0 1753.07   1
  -4   0  14 19730.1 1777.17   1
   4   0  14 20268.7 1772.10   1
  -4   0  14 19064.7 1719.34   6
   4   0  14 11820.8 1821.99   6
  -4   0  14 28718.5 1878.94   5
   4   0  14 23644.3 1758.14   5
   4   0 -14 21255.6 1795.40   2
  -4   0  14 24827.6 1762.27   4
  -4   0 -14 27683.9 1813.96   4
   4   0 -14 23532.6 1816.09   3
  -4   0 -14 25958.9 1801.88   3
   4   0  14 24371.2 1750.80   2
   4   0  16 501.988 104.207   1
   4   0 -16 686.433 111.204   1
  -4   0  16 817.684 126.734   1
  -4   0  16 497.089 105.164   1
  -4   0 -16 645.252 126.594   1
  -4   0  16 627.946 92.2069   6
   4   0  16 296.695 134.406   6
  -4   0 -16 679.300 108.888   1
   4   0  16 430.927 100.547   1
   4   0  16 681.489 124.689   5
  -4   0  16 645.390 141.791   5
  -4   0  16 542.954 99.9863   4
  -4   0 -16 759.797 142.968   3
   4   0 -16 493.050 128.876   3
   4   0  16 669.043 103.399   2
   4   0 -18 431.543 87.9842   1
  -4   0 -18 529.903 110.171   1
   4   0  18 598.073 105.706   1
  -4   0  18 266.739 66.0630   6
   4   0  18 28.6335 105.121   6
   4   0 -18 298.277 90.3172   2
   4   0  18 355.934 75.7226   2
  -4   0  18 307.868 80.8860   1
   4   0  18 492.732 102.499   1
   4   0 -18 408.637 113.750   1
  -4   0 -18 405.989 88.6757   1
  -4   0  18 448.404 117.960   5
   4   0  18 305.281 95.3572   5
  -4   0 -18 625.270 129.969   4
  -4   0 -18 370.756 110.195   3
   4   0 -18 383.447 109.098   3
  -4   0  20 27110.7 1867.91   1
   4   0 -20 23264.5 1909.60   1
  -4   0  20 24044.0 1833.49   6
   4   0  20 19362.6 1903.52   6
  -4   0  20 26366.4 1924.94   5
   4   0  20 13092.1 1845.66   5
  -4   0 -20 25590.0 1934.91   4
  -4   0  20 25136.8 1857.56   4
   4   0 -20 26571.4 1872.18   2
   4   0 -20 23349.8 1910.10   3
  -4   0 -20 18015.3 1877.72   3
   4   0  20 25189.0 1828.96   2
   4   0  22 14580.4 1422.29   6
  -4   0  22 21744.0 1464.46   5
  -4   0 -22 17448.8 1464.79   4
  -4   0  22 13071.5 1373.35   4
   4   0 -22 21049.1 1401.82   2
   4   0 -22 13966.5 1436.09   3
  -4   0 -22 16953.4 1426.19   3
   4   0  22 19289.4 1373.00   2
  -4   0  24 9453.50 708.530   5
   4   0 -24 8690.11 660.298   2
  -4   0 -24 5995.84 696.265   4
   4   0 -24 7166.41 698.661   3
  -4   0 -24 7723.83 685.985   3
   4   0  24 6531.75 679.109   6
  -4   0 -26 121.995 59.8207   4
  -4   0  26 259.329 65.7547   5
   4   0  26 113.524 51.6362   6
   4   0 -26 129.255 60.3509   3
  -4   0 -28 433.273 96.8700   4
  -4   0  28 620.081 97.5014   5
  -4   0 -28 492.826 89.9066   3
   4   0 -28 355.417 84.1841   3
  -4   0 -30 2164.53 225.711   3
  -4   1  27 11.5891 27.5254   5
  -4  -1 -27 44.3530 35.1038   4
  -4  -1 -27 9.78125 23.2390   3
   4   1 -27 12.7331 13.5583   3
   4  -1  27 9.17108 16.8946   6
   4   1 -25 27.2797 21.6190   2
   4  -1  25 21.7738 23.1455   6
  -4  -1 -25-17.8386 1.29055   4
  -4   1  25 27.0519 24.8983   5
  -4   1  25 13.5601 14.4497   4
  -4  -1 -25 10.6867 19.6878   3
   4   1 -25 15.0373 16.0119   3
   4   1 -23 20.6338 22.0243   2
   4  -1  23 20.4308 24.3563   2
   4  -1  23 13.0153 27.7264   6
  -4   1  23 64.9757 38.6217   5
  -4  -1 -23 20.9888 31.5904   4
  -4   1  23 15.1597 32.2643   4
  -4  -1 -23 11.3342 24.1726   3
   4   1 -23 107.310 53.7407   3
   4   1 -21 60.3551 36.3523   2
   4  -1  21 30.7539 24.5010   2
   4  -1  21 62.5598 40.7633   6
  -4  -1 -21-22.7498 2.89976   4
   4   1 -21 41.1110 43.7292   3
   4   1 -19 284.154 66.1381   1
   4  -1  19 306.109 74.4235   1
   4  -1  19 305.184 93.1066   6
   4   1 -19 180.958 69.5535   2
   4  -1  19 371.896 75.4109   2
  -4  -1 -19 379.024 74.2659   1
  -4   1  19 221.446 80.9244   5
  -4   1  19 320.051 80.8093   4
  -4  -1 -19 182.765 65.2485   3
   4   1 -19 178.037 91.0108   3
   4   1 -17 169.461 51.2871   1
  -4  -1 -17 113.153 53.9220   1
   4  -1  17 98.6748 42.6251   1
  -4   1  17 121.469 34.4018   6
   4  -1  17 117.144 66.5689   6
   4   1 -17 111.883 54.5974   2
  -4   1  17 255.324 61.1924   1
   4  -1  17 131.127 55.9419   1
   4   1 -17 59.4111 43.2466   1
  -4  -1 -17 144.700 47.6359   1
  -4   1  17 198.522 83.9037   5
  -4  -1 -17 21.2606 78.8239   4
  -4   1  17 91.5296 56.9986   4
  -4  -1 -17 125.691 65.3767   3
   4   1 -17 200.511 89.0553   3
   4  -1  15 111.421 44.0391   1
  -4  -1 -15 71.0888 46.6377   1
   4   1 -15 101.098 40.6469   1
  -4   1  15 50.9505 26.1468   6
   4   1 -15 158.976 67.8930   2
  -4   1  15 80.5795 37.1986   1
   4   1 -15 132.524 60.6139   1
   4  -1  15 31.8598 29.9647   1
  -4  -1 -15 129.433 41.4163   1
  -4   1  15 52.7002 48.8540   5
   4  -1  15 46.0208 30.5774   5
  -4  -1 -15 78.9886 47.2930   4
  -4  -1 -15 34.7245 52.5059   3
   4   1 -15 62.0234 49.4748   3
   4   1 -13 20.3671 18.8100   1
   4  -1  13 12.3291 18.5961   1
  -4  -1 -13 35.2124 41.8240   1
  -4  -1 -13 20.8296 22.1833   1
   4   1 -13 18.5164 19.7377   1
   4  -1  13 64.1132 41.7099   1
  -4   1  13 31.7580 37.7293   1
   4  -1  13 37.0146 39.3281   6
  -4   1  13 4.39752 11.5785   6
  -4  -1 -13 34.1451 24.0403   5
   4   1 -13-18.5192 27.8572   2
   4  -1  13 46.1562 30.0547   2
   4  -1  13 54.1985 28.8200   5
  -4   1  13 26.1853 27.8521   5
  -4   1  13-13.4741 20.3071   4
  -4  -1 -13 72.9477 47.4470   4
  -4  -1 -13 18.1448 33.4060   3
   4   1 -13 18.5931 34.2289   3
   4   1 -11 325.769 72.2545   1
   4  -1  11 303.770 70.8540   1
  -4  -1 -11 258.559 88.4872   1
  -4   1  11 315.375 78.5538   1
  -4  -1 -11 251.478 65.5783   1
   4   1 -11 206.441 78.0025   1
  -4   1  11 354.255 93.3170   1
   4  -1  11 192.182 127.010   6
  -4  -1 -11 337.948 63.2279   5
   4  -1  11 298.933 53.1348   5
   4  -1  11 377.505 79.2394   2
   4   1 -11 202.762 74.1987   2
  -4   1  11 538.871 129.421   5
  -4   1  11 280.386 75.1867   4
  -4  -1 -11 335.291 91.8944   4
  -4  -1 -11 232.103 78.8607   3
   4   1 -11 213.687 75.5242   3
  -4  -1  -9 576.318 121.472   1
   4   1  -9 435.700 89.8123   1
   4  -1   9 536.205 110.266   1
  -4   1   9 486.199 107.171   1
  -4  -1  -9 372.258 80.9920   1
   4   1  -9 309.455 95.0949   1
  -4   1   9 301.825 90.8318   1
   4  -1   9 497.780 221.383   6
   4  -1   9 385.777 83.5629   2
   4   1  -9 412.346 103.983   2
   4  -1   9 482.939 73.5653   5
  -4   1   9 398.852 86.6712   4
  -4  -1  -9 563.863 111.208   4
  -4  -1  -9 414.064 81.7144   3
   4   1  -9 382.996 95.4103   3
   4  -1   7 307.425 94.6971   1
   4   1  -7 525.432 128.559   1
  -4   1   7 496.913 115.359   1
  -4   1   7 524.243 113.892   1
   4  -1   7 232.038 168.984   6
  -4  -1  -7 384.118 86.2211   5
   4   1  -7 690.750 123.889   2
   4  -1   7 530.266 96.8696   2
  -4   1   7 613.753 130.123   5
  -4  -1  -7 562.556 112.736   4
  -4  -1  -7 503.590 72.8559   3
   4  -1   7 719.563 117.876   1
   4   1  -7 691.600 119.512   1
   4  -1   5 655.368 119.004   1
   4   1  -5 563.936 110.178   1
   4  -1   5 710.006 315.937   6
  -4   1   5 661.515 129.979   5
  -4  -1  -5 608.754 110.904   5
   4   1  -5 683.611 120.862   6
  -4  -1  -5 907.388 158.779   1
   4   1  -5 873.726 160.460   1
  -4  -1  -5 763.491 127.879   1
   4  -1   5 513.614 115.938   1
  -4   1   5 720.123 130.631   1
  -4   1   5 640.651 125.152   1
   4   1  -5 432.252 104.293   2
  -4   1   5 618.673 113.801   4
  -4  -1  -5 565.483 113.123   4
  -4  -1  -5 616.541 78.6023   3
  -4  -1  -5 539.072 91.4430   3
   4   1  -5 511.612 108.685   3
   4  -1   5 659.773 111.262   2
   4  -1   3 59.8883 39.3524   1
   4   1  -3 29.2416 31.5714   1
   4  -1   3 88.0158 132.236   6
  -4  -1  -3 66.1961 37.6251   5
  -4   1   3 30.9650 40.6655   5
   4   1  -3 75.5864 45.7494   6
   4  -1   3 49.8464 39.8557   1
   4   1  -3 122.232 57.4985   1
  -4  -1  -3 59.9284 47.7608   1
  -4   1   3 16.2150 30.3657   1
  -4   1   3 103.764 52.2378   1
  -4  -1  -3 76.3826 46.2236   1
   4   1  -3 75.5864 45.7494   2
   4  -1   3 24.3161 26.4499   2
  -4   1   3 98.9271 45.3696   4
  -4  -1  -3 94.2004 40.8109   4
   4   1  -3 74.6731 42.1703   3
  -4  -1  -3 113.800 35.0747   3
  -4  -1  -3 124.393 30.1849   3
  -4  -1  -1 389.871 73.6868   3
  -4   1   1 440.210 96.4667   5
  -4  -1  -1 420.433 92.2288   5
   4   1  -1 729.012 124.484   6
  -4  -1  -1 396.072 95.1179   1
   4   1  -1 580.937 110.737   1
  -4   1   1 551.707 111.696   1
  -4  -1  -1 470.468 115.436   1
   4  -1   1 468.805 109.278   1
  -4   1   1 431.406 102.943   1
   4   1  -1 441.537 103.938   2
   4  -1   1 477.707 95.0690   2
  -4   1   1 573.250 108.239   4
   4  -1   1 429.635 107.113   3
   4   1  -1 282.010 72.0198   3
  -4  -1  -1 408.795 87.4035   4
   4  -1   1 589.525 113.083   1
   4   1  -1 383.444 101.087   1
  -4   1  -1 632.429 103.933   5
   4   1   1 525.352 103.198   6
  -4  -1   1 546.506 115.831   1
  -4   1  -1 491.529 110.843   1
  -4  -1   1 493.540 126.088   1
   4  -1  -1 537.248 111.368   1
   4   1   1 411.786 98.6397   1
  -4   1  -1 446.415 103.779   1
   4  -1  -1 400.045 90.1167   2
   4   1   1 693.141 116.421   2
  -4   1  -1 667.883 118.597   4
   4  -1  -1 431.120 109.508   3
   4   1   1 488.168 82.9625   3
  -4  -1   1 462.811 99.8089   4
   4  -1  -1 667.063 122.321   1
   4   1   1 617.920 123.695   1
   4  -1  -3 138.965 27.5699   6
   4  -1  -3 128.361 86.6385   6
  -4  -1   3 165.054 61.3574   5
   4   1   3 94.3893 43.8810   6
  -4   1  -3 104.641 35.7963   5
   4   1   3 46.3187 37.7468   1
   4  -1  -3 138.766 61.7280   1
  -4   1  -3 103.523 55.6800   1
  -4   1  -3 109.905 45.0110   1
  -4  -1   3 139.774 52.9071   1
  -4  -1   3 171.483 72.5118   1
   4  -1  -3 127.513 49.6308   2
   4   1   3 170.950 56.5583   2
   4  -1  -3 18.0308 34.3637   3
  -4  -1   3 129.681 47.6869   4
   4  -1  -3 112.112 48.9263   1
   4   1   3 102.558 55.1750   1
  -4   1  -5 641.835 128.498   1
  -4   1  -5 783.377 131.270   1
   4  -1  -5 614.720 125.977   1
   4   1   5 726.537 127.836   1
  -4  -1   5 811.257 157.133   1
   4  -1  -5 532.641 107.712   6
   4  -1  -5 624.316 66.0662   6
   4   1   5 591.115 117.348   6
  -4   1  -5 680.811 94.6588   5
  -4  -1   5 720.122 134.827   5
  -4   1  -5 772.552 128.248   4
  -4  -1   5 747.661 117.853   4
  -4   1  -5 542.377 99.8348   3
   4  -1  -5 786.294 123.242   2
   4   1   5 770.167 118.820   2
   4  -1  -5 797.682 155.401   3
   4   1   5 574.944 123.193   1
   4  -1  -5 759.759 131.650   1
  -4   1  -7 580.442 114.327   1
   4  -1  -7 512.307 107.082   1
   4   1   7 532.459 113.917   6
  -4  -1   7 587.404 120.111   5
  -4   1  -7 558.470 74.5942   5
  -4   1  -7 582.274 107.920   1
   4   1   7 627.486 117.674   1
   4  -1  -7 557.587 120.021   1
  -4  -1   7 534.063 112.391   1
  -4  -1   7 470.582 121.875   1
   4   1   7 375.790 81.7469   2
  -4  -1   7 597.967 99.6882   4
  -4   1  -7 444.781 94.9574   4
   4  -1  -7 535.212 119.631   3
  -4   1  -7 600.075 91.6251   3
   4  -1  -9 567.760 103.493   1
  -4   1  -9 355.519 90.5762   1
   4   1   9 310.531 84.7386   1
   4   1   9 463.905 112.614   6
   4  -1  -9 340.418 64.5668   6
  -4  -1   9 316.876 76.5267   6
  -4  -1   9 497.421 108.681   5
  -4   1  -9 453.230 61.4394   5
  -4   1  -9 488.633 95.9967   1
  -4  -1   9 537.033 107.724   1
   4  -1  -9 408.253 103.242   1
  -4  -1   9 535.855 116.248   1
   4   1   9 453.663 84.3964   2
   4  -1  -9 580.159 110.338   2
  -4  -1   9 495.452 89.2516   4
  -4   1  -9 493.834 93.8938   4
  -4   1  -9 498.799 79.8875   3
   4  -1  -9 444.537 109.047   3
   4   1  11 165.438 75.4566   6
  -4  -1  11 270.598 64.2532   6
   4  -1 -11 172.417 59.2293   6
  -4  -1  11 248.547 80.1893   5
   4   1  11 220.647 68.4045   1
  -4  -1  11 224.811 73.8595   1
  -4  -1  11 151.186 69.6050   1
  -4   1 -11 174.842 62.5179   1
   4  -1 -11 450.027 98.5204   2
  -4  -1  11 303.864 67.4912   4
  -4   1 -11 320.046 74.5908   4
  -4   1 -11 352.279 66.8547   3
   4  -1 -11 104.468 67.0262   3
  -4   1 -13 14.0851 21.2138   1
   4  -1 -13 11.8712 25.2598   1
   4   1  13 14.2252 26.2089   1
  -4  -1  13 46.7344 40.5372   1
  -4  -1  13 14.3299 21.5800   1
   4  -1 -13 32.2467 29.6914   1
   4   1  13 52.4897 31.1920   1
  -4   1 -13 12.3725 13.2480   1
   4   1  13-23.9580 25.4881   6
  -4  -1  13 19.4397 17.9539   6
   4   1  13 8.40241 17.9217   2
   4  -1 -13 32.5287 34.5686   2
  -4  -1  13 49.9677 30.0512   4
  -4   1 -13 28.0449 22.2549   3
   4   1  15 115.680 49.2954   1
  -4  -1  15 39.5987 29.3218   1
  -4   1 -15 114.357 48.7493   1
  -4  -1  15 119.602 53.3316   1
   4  -1 -15 96.3727 48.9862   1
   4   1  15 78.1317 42.3539   1
  -4   1 -15 163.764 57.3791   1
   4   1  15 54.5401 58.5277   6
  -4  -1  15 175.187 45.8483   6
  -4  -1  15 58.2994 42.1466   5
   4   1  15 109.600 39.0447   2
   4  -1 -15 110.595 58.7277   2
  -4   1 -15 170.063 57.8955   4
  -4   1 -15 113.091 47.2839   3
  -4   1 -17 178.355 61.7181   1
  -4  -1  17 151.351 55.3363   1
  -4  -1  17 164.723 62.1736   1
   4  -1 -17 226.634 71.3780   1
   4   1  17 105.928 49.4617   1
  -4  -1  17 50.7151 31.6804   6
   4   1  17 59.6689 63.9306   6
  -4  -1  17 139.201 63.9187   5
   4  -1 -17 87.4639 52.0537   2
   4   1  17 76.3120 35.4585   2
   4   1  17 133.302 47.7317   5
  -4   1 -17 110.022 44.6544   4
  -4  -1  17 123.431 41.2468   4
   4  -1 -17 107.854 54.6663   3
  -4   1 -17 118.667 55.2335   3
  -4   1 -19 264.028 74.4802   1
  -4  -1  19 248.919 73.8672   1
   4   1  19 221.939 68.6985   1
  -4  -1  19 218.681 59.0095   6
   4   1  19 91.1091 67.3831   6
  -4  -1  19 356.036 98.1818   5
   4   1  19 285.853 57.0360   2
   4   1  19 170.291 74.9081   5
  -4  -1  19 167.969 55.0737   4
  -4   1 -19 356.153 88.4683   4
   4  -1 -19 341.969 91.7202   3
  -4  -1  21 35.6056 28.2562   6
   4   1  21-27.9723 42.0455   6
  -4  -1  21 73.9307 48.1028   5
   4  -1 -21 21.9106 23.3628   2
   4   1  21 66.1045 46.8270   5
  -4   1 -21 15.8355 29.1969   4
  -4   1 -21 21.2954 22.7130   3
   4  -1 -21 18.1952 27.4025   3
  -4  -1  23 63.6380 35.8877   6
  -4   1 -23 34.5679 31.9394   4
  -4   1 -23-20.8027 22.3174   3
   4  -1 -23 34.7768 32.1304   3
  -4  -1  23 65.9717 43.0009   5
   4   1  25 18.3700 27.5997   6
  -4   1 -25 17.5889 18.7076   4
   4  -1 -25 15.6665 16.6721   3
  -4   1 -25 17.4307 18.5400   3
  -4  -1  25 14.0964 21.1933   5
   4   1  27 14.5786 15.4945   6
  -4  -1  27 23.9239 17.9731   5
  -4   1 -27 15.6862 16.6685   4
  -4   1 -27 14.0992 25.9316   3
   4  -1 -27-13.4294 20.1737   3
  -4   1 -29 38.3558 33.4875   4
  -4   1 -29 68.5266 34.5269   3
  -4  -2 -26 366.179 82.4781   4
  -4   2  26 300.199 71.2846   5
   4   2 -26 134.290 45.4833   2
  -4   2  26 280.969 70.9215   4
   4  -2  26 197.689 51.5084   6
   4  -2  24 6445.28 572.593   6
  -4  -2 -24 8856.18 651.698   4
   4   2 -24 6524.48 570.037   2
  -4   2  24 7703.57 617.025   4
   4  -2  24 5074.28 563.038   2
   4   2 -22 15172.8 1214.03   2
  -4  -2 -22 14959.6 1224.41   3
  -4   2  22 13436.6 1230.78   4
  -4   2  22 16333.3 1263.31   5
   4  -2  20 18363.1 1568.28   6
  -4   2  20 22766.8 1637.44   5
  -4  -2 -20 18196.1 1625.64   4
   4   2 -20 22107.0 1648.70   3
  -4  -2 -20 17996.1 1559.66   3
  -4   2  20 16660.9 1571.77   4
   4  -2  20 21418.8 1560.50   2
   4  -2  18 1030.90 165.684   6
  -4   2  18 1522.19 225.656   5
   4  -2  18 1318.43 163.821   2
   4   2 -18 1225.74 210.584   3
  -4  -2 -18 978.696 159.929   3
  -4  -2 -18 611.539 161.800   4
   4   2 -18 1003.55 166.233   2
   4   2 -16 1035.91 133.264   1
   4  -2  16 823.748 169.159   6
   4   2 -16 997.854 167.959   2
  -4   2  16 1195.80 215.423   5
  -4   2  16 1456.63 180.272   4
  -4  -2 -16 714.548 166.971   4
  -4  -2 -16 946.210 156.183   3
   4  -2  16 1137.83 156.008   2
   4   2 -16 952.418 190.933   3
  -4  -2 -14 12676.8 1212.13   1
   4   2 -14 11131.6 1203.02   1
   4   2 -14 13161.9 1149.86   1
   4  -2  14 18162.4 1197.29   1
  -4  -2 -14 15603.7 1163.05   1
   4  -2  14 12658.3 1197.24   1
   4  -2  14 14418.7 1265.76   6
  -4   2  14 12665.9 1291.47   5
  -4  -2 -14 13472.7 1155.29   5
  -4  -2 -14 14548.9 1265.01   4
   4   2 -14 15409.2 1263.83   3
  -4   2  14 17217.1 1214.24   4
  -4  -2 -14 12713.2 1192.56   3
   4  -2  14 18258.0 1213.84   2
  -4  -2 -12 14116.7 1163.50   1
   4   2 -12 10688.3 1131.18   1
  -4   2  12 14837.0 1102.04   1
   4   2 -12 13622.9 1083.67   1
  -4   2  12 10166.1 1113.11   1
  -4  -2 -12 15192.0 1095.66   1
   4  -2  12 12555.8 1132.16   1
   4  -2  12 14177.9 1228.31   6
  -4   2  12 14943.9 1264.54   5
  -4  -2 -12 13484.3 1087.42   5
   4   2 -12 13607.2 1171.13   2
  -4  -2 -12 14998.1 1188.55   4
   4   2 -12 14928.3 1179.20   3
  -4   2  12 14443.1 1127.77   4
  -4  -2 -12 9270.35 1089.63   3
   4  -2  12 15588.1 1127.71   2
  -4  -2 -10 98091.4 7071.04   1
  -4   2  10 95500.8 6996.93   1
   4   2 -10 87633.2 7052.94   1
   4   2 -10 94199.4 6987.15   1
   4  -2  10 103011. 6999.05   1
  -4   2  10 97603.6 7038.11   1
  -4  -2 -10 99418.4 6989.54   1
   4  -2  10 97707.7 7040.81   1
   4  -2  10 100689. 7153.71   6
  -4   2  10 95647.2 7139.02   5
  -4  -2 -10 89774.9 6987.50   5
   4   2 -10 98646.8 7075.02   2
  -4  -2 -10 97923.9 7077.11   4
   4   2 -10 92404.9 7032.78   3
  -4  -2 -10 60199.5 6960.30   3
  -4  -2 -10 88523.1 6946.43   3
   4  -2  10 99975.7 7009.95   2
  -4   2   8 5200.86 455.725   1
  -4  -2  -8 5634.86 513.626   1
   4   2  -8 5192.87 443.326   1
   4  -2   8 5283.78 447.164   1
   4  -2   8 4939.55 478.234   1
  -4   2   8 4883.72 477.743   1
  -4  -2  -8 5176.78 445.243   1
   4  -2   8 3830.09 511.898   6
  -4   2   8 4796.87 519.875   5
  -4  -2  -8 5275.37 447.206   5
   4   2  -8 5910.30 508.813   2
  -4   2   8 5217.02 460.474   4
  -4  -2  -8 4508.44 481.018   4
  -4  -2  -8 4091.32 381.883   3
  -4  -2  -8 3865.96 389.029   3
   4   2  -8 3910.47 435.647   3
   4  -2   8 5201.39 449.998   2
   4   2  -6 1030.91 142.497   1
   4  -2   6 1003.39 141.156   1
   4  -2   6 1067.00 161.215   1
  -4  -2  -6 949.115 170.487   1
   4   2  -6 1013.45 176.422   1
  -4  -2  -6 1178.34 149.890   1
   4  -2   6 788.775 176.127   6
   4  -2   6 936.033 123.244   5
  -4   2   6 997.403 172.480   5
  -4  -2  -6 718.392 131.464   5
  -4   2   6 842.706 135.334   4
   4   2  -6 812.208 131.998   3
  -4  -2  -6 868.183 155.022   4
   4  -2   6 1012.23 139.821   2
   4   2  -4 5284.37 511.405   1
  -4  -2  -4 5060.79 506.238   1
   4   2  -4 5284.37 456.953   1
  -4   2   4 4885.39 462.012   1
   4  -2   4 4608.09 450.782   1
  -4   2   4 5202.06 473.830   1
   4  -2   4 4504.77 465.260   1
  -4  -2  -4 4909.70 458.465   1
   4  -2   4 5086.36 485.685   6
  -4   2   4 4606.73 471.586   5
  -4  -2  -4 5328.17 468.432   5
   4  -2   4 4481.06 558.215   5
   4   2  -4 4625.14 480.100   2
  -4  -2  -4 4513.54 473.124   4
  -4   2   4 5184.15 467.600   4
   4   2  -4 3839.12 425.824   3
   4  -2   4 4689.58 447.573   2
   4   2  -2 2423.39 323.907   1
  -4  -2  -2 2515.21 333.553   1
   4   2  -2 2978.88 302.173   1
  -4   2   2 2989.07 321.863   1
   4  -2   2 2960.88 308.837   1
  -4   2   2 2933.86 321.078   1
   4  -2   2 3380.79 337.109   1
  -4  -2  -2 3051.00 314.893   1
   4   2  -2 3389.75 347.311   6
   4  -2   2 3067.99 296.856   6
   4   2  -2 3084.77 323.737   2
  -4   2   2 2845.45 310.261   4
  -4  -2  -2 3154.17 328.815   4
   4  -2   2 3120.73 342.540   3
   4  -2   2 2628.47 300.437   2
   4  -2   0 176105. 13250.4   1
   4   2   0 164426. 13277.7   1
  -4   2   0 149031. 13251.7   1
  -4  -2   0 171677. 13311.8   1
  -4  -2   0 181168. 13253.7   1
   4  -2   0 128650. 13249.3   1
   4   2   0 173974. 13251.2   1
  -4   2   0 175884. 13268.9   1
  -4   2   0 175526. 13200.1   6
   4   2   0 200412. 13312.9   6
  -4   2   0 188335. 13249.2   5
  -4  -2   0 173542. 13272.6   5
   4   2   0 192496. 13273.8   2
  -4  -2   0 149841. 13249.1   4
  -4   2   0 199799. 13276.7   4
  -4  -2   0 186482. 13184.3   3
   4   2   0 168825. 13176.9   3
   4  -2   0 183150. 13249.4   2
   4  -2  -2 2990.61 318.513   2
  -4   2  -2 3522.29 301.906   5
  -4  -2   2 3528.83 349.258   5
  -4  -2   2 2921.98 320.783   4
  -4   2  -2 3784.82 345.989   4
   4  -2  -2 3265.63 326.941   1
  -4   2  -2 3037.23 331.252   1
  -4  -2   2 2838.25 363.385   1
   4   2   2 3090.00 338.598   1
  -4  -2   2 2573.90 314.694   1
   4   2   2 2965.27 318.986   1
  -4   2  -2 2941.22 328.134   1
   4  -2  -4 5050.06 480.361   1
   4  -2  -4 4049.17 454.000   1
  -4  -2   4 4548.38 499.966   1
   4   2   4 4748.37 477.582   1
  -4  -2   4 4881.00 467.410   1
   4   2   4 5318.59 469.127   1
  -4   2  -4 5009.73 472.383   1
   4   2   4 4998.63 484.399   6
  -4  -2   4 5906.43 498.429   5
  -4   2  -4 4694.69 409.672   5
   4   2   4 4661.68 456.098   2
  -4   2  -4 5433.82 473.424   4
  -4  -2   4 4995.85 450.772   4
   4  -2  -4 4751.03 497.062   3
   4  -2  -4 5033.88 462.440   2
   4   2   6 1053.15 151.613   1
  -4  -2   6 1111.95 159.066   1
  -4  -2   6 966.942 176.508   1
   4   2   6 932.043 152.882   6
  -4  -2   6 1228.07 169.391   5
  -4   2  -6 958.951 97.9307   5
  -4  -2   6 960.504 132.408   4
  -4   2  -6 1222.27 156.984   4
   4  -2  -6 890.748 140.311   2
   4  -2  -6 782.621 171.977   3
   4   2   6 923.277 138.288   2
  -4   2  -6 1020.70 155.077   1
   4  -2  -6 1045.38 160.607   1
   4  -2  -6 1174.88 160.900   1
   4   2   6 965.820 157.298   1
  -4   2  -8 4840.95 467.441   1
  -4  -2   8 5607.48 523.659   1
   4  -2  -8 5121.41 478.914   1
   4   2   8 5091.48 489.554   1
   4   2   8 5158.36 470.187   1
  -4  -2   8 5174.09 479.151   1
  -4   2  -8 4845.33 462.466   1
   4   2   8 4728.95 471.234   6
  -4  -2   8 5088.64 469.795   6
  -4  -2   8 6037.59 500.738   5
  -4  -2   8 4711.06 440.105   4
  -4   2  -8 4843.12 456.105   4
   4  -2  -8 4658.67 511.554   3
   4  -2  -8 5197.20 471.560   2
   4   2   8 4238.55 439.148   2
  -4   2  -8 4885.09 445.532   3
  -4   2 -10 86864.1 7043.30   1
   4  -2 -10 97149.5 7062.74   1
   4  -2 -10 92270.5 7043.05   1
   4   2  10 91295.2 7068.92   1
   4   2  10 92151.3 7044.72   1
  -4  -2  10 92995.5 7060.84   1
  -4   2 -10 101347. 7060.54   1
   4   2  10 91096.9 7071.68   6
  -4  -2  10 90045.2 7014.89   4
  -4   2 -10 85620.6 7036.51   4
   4  -2 -10 98205.9 7094.35   3
   4  -2 -10 98881.7 7058.88   2
  -4   2 -10 83663.8 7013.46   3
   4   2  10 95611.0 7019.09   2
  -4  -2  12 14196.8 1142.36   1
   4  -2 -12 13406.2 1107.59   1
   4  -2 -12 13669.4 1097.73   1
   4   2  12 13658.0 1120.66   1
  -4   2 -12 11544.7 1085.43   1
  -4   2 -12 14791.4 1115.84   1
  -4  -2  12 12853.7 1100.53   1
   4   2  12 12189.6 1085.04   1
  -4  -2  12 12383.9 1084.57   6
   4   2  12 12166.7 1129.48   6
  -4  -2  12 17746.4 1158.70   5
  -4   2 -12 14495.4 1094.14   4
  -4  -2  12 13160.4 1065.54   4
   4  -2 -12 13343.4 1134.35   3
   4   2  12 13660.0 1070.26   2
   4  -2 -12 11153.8 1091.07   2
  -4   2 -12 14114.3 1073.16   3
   4  -2 -14 14452.5 1101.88   1
  -4  -2  14 14851.4 1139.59   1
   4   2  14 16080.4 1141.79   1
  -4   2 -14 14918.4 1122.81   1
  -4  -2  14 12140.2 1094.74   1
   4   2  14 13170.7 1084.46   1
  -4  -2  14 13930.1 1087.43   6
   4   2  14 11180.4 1130.05   6
  -4  -2  14 14601.6 1137.63   5
  -4   2 -14 13775.2 1089.17   4
  -4  -2  14 12165.9 1051.46   4
   4  -2 -14 14857.6 1138.70   3
   4  -2 -14 9202.63 1070.19   2
  -4   2 -14 14240.7 1073.18   3
  -4  -2  16 1170.99 171.529   1
  -4  -2  16 1081.11 140.220   6
   4   2  16 909.391 170.198   6
  -4  -2  16 812.629 146.464   5
   4  -2 -16 709.879 127.340   2
  -4   2 -16 946.390 134.477   4
  -4   2 -16 1202.62 138.955   3
   4  -2 -16 959.268 158.140   3
   4   2  16 847.358 109.089   2
   4   2  18 842.417 186.530   6
  -4  -2  18 1303.69 157.752   6
  -4  -2  18 1584.64 204.998   5
   4   2  18 836.680 145.214   5
  -4   2 -18 1193.17 155.651   4
  -4   2 -18 1289.87 161.966   3
   4  -2 -18 1017.83 165.596   3
   4  -2 -18 981.750 141.388   2
  -4  -2  20 20962.8 1618.03   6
   4   2  20 15016.1 1678.46   6
  -4   2 -20 23321.9 1629.90   4
   4   2  20 19384.7 1635.72   5
   4  -2 -20 19833.9 1651.11   3
  -4   2 -20 21650.0 1642.33   3
   4  -2 -20 19350.4 1590.44   2
  -4   2 -22 17433.0 1292.30   4
  -4  -2  22 17947.0 1325.24   5
   4   2  22 15115.6 1316.88   5
  -4   2 -22 16359.5 1315.55   3
   4  -2 -22 14373.0 1295.53   3
  -4  -2  22 16566.9 1281.63   6
  -4   2 -24 6668.63 546.114   4
  -4  -2  24 7444.60 567.551   5
   4   2  24 4376.19 547.348   5
   4  -2 -24 5326.46 534.558   3
  -4   2 -24 5415.35 548.273   3
  -4  -2  24 7008.28 540.400   6
  -4  -2  26 245.263 65.5019   6
   4   2  26 321.869 97.2930   6
  -4  -2  26 403.783 82.9385   5
  -4   2 -26 116.407 66.3206   3
   4  -2 -26 171.427 61.6199   3
  -4   2 -26 164.901 64.3892   4
  -4   2 -28 338.986 85.3419   3
  -4   3  27 60.7153 30.7035   4
   4   3 -27 72.7279 36.8440   3
   4   3 -27 46.7374 25.2007   2
   4  -3  25 26.6990 21.2699   6
  -4   3  25 51.4024 30.6008   5
   4  -3  25 10.6494 22.7445   2
   4   3 -25 35.7284 23.3568   2
  -4   3  25 58.5920 33.0017   4
   4   3 -25 11.9947 18.1780   3
   4  -3  23 320.004 69.4911   6
  -4  -3 -23 295.917 77.0260   4
  -4   3  23 316.068 87.4797   5
   4  -3  23 322.668 74.1285   2
   4   3 -23 281.685 68.3845   2
  -4   3  23 236.084 67.6546   4
   4   3 -23 310.345 83.7165   3
  -4   3  21 87.7494 45.7439   5
  -4  -3 -21 16.2660 30.0824   4
   4  -3  21 61.9245 34.9329   2
   4   3 -21 37.4107 32.5862   2
   4  -3  21 23.8617 25.5385   6
   4   3 -21 49.5398 39.3279   3
   4  -3  19 27.7262 25.6575   6
  -4  -3 -19 54.6807 43.3589   4
  -4   3  19 21.0650 31.7576   5
   4   3 -19 59.9365 47.8026   2
  -4   3  19 28.5124 26.3755   4
   4   3 -19 56.5976 44.8720   3
   4  -3  17 92.7630 49.4641   6
   4  -3  17 13.0861 28.1962   2
   4   3 -17 54.0823 43.0563   2
  -4   3  17 98.0157 42.3115   4
   4   3 -17 41.6928 54.4112   3
   4  -3  15 66.1537 39.4804   6
   4   3 -15 83.5972 54.5000   2
   4  -3  15 79.0983 42.1912   2
  -4   3  15 89.0331 63.1406   5
  -4  -3 -15 69.2704 54.9639   4
  -4   3  15 13.5250 25.2257   4
   4   3 -15 64.3818 51.1092   3
   4  -3  13 1066.79 176.080   6
   4   3 -13 1050.14 198.367   2
  -4   3  13 1642.04 271.890   5
   4   3 -13 1440.68 220.559   3
  -4  -3 -13 773.997 192.748   4
  -4   3  13 1380.33 174.415   4
   4  -3  13 1533.43 187.080   2
   4   3 -11 154.195 40.2057   1
  -4  -3 -11 153.492 65.4993   1
   4  -3  11 126.251 56.8283   1
   4   3 -11 180.681 72.7448   1
   4  -3  11 235.372 65.6034   6
  -4  -3 -11 169.494 48.8156   5
   4   3 -11 162.098 85.9770   2
   4  -3  11 197.761 62.1583   2
  -4   3  11 34.6874 53.4245   5
  -4   3  11 127.464 48.3696   4
  -4  -3 -11 27.6857 52.2851   4
   4   3 -11 236.635 79.1078   3
   4   3  -9 78.1881 32.0732   1
   4  -3   9 27.6741 22.0853   1
  -4  -3  -9 57.2472 26.2019   1
   4  -3   9 15.9307 24.0882   1
  -4   3   9 47.5720 33.7859   1
  -4  -3  -9 41.3776 44.0123   1
   4   3  -9 77.1867 50.2511   1
   4  -3   9 41.4764 32.9402   6
  -4  -3  -9 10.8879 20.2259   5
   4   3  -9 21.9219 33.0328   2
   4  -3   9 12.9840 30.9515   2
  -4   3   9-31.9984 2.91195   5
  -4   3   9 51.1785 36.0459   4
  -4  -3  -9 28.9766 43.5904   4
   4   3  -9 66.4164 42.3946   3
  -4   3   7 157.946 44.8068   1
  -4  -3  -7 155.137 45.9513   1
   4  -3   7 138.533 55.4737   1
  -4  -3  -7 164.380 73.3008   1
   4   3  -7 161.828 68.9269   1
  -4   3   7 167.687 61.6959   1
   4  -3   7 79.9452 43.6423   6
  -4  -3  -7 179.638 58.0749   5
  -4   3   7 53.7919 58.3181   5
   4   3  -7 180.219 49.7240   1
  -4   3   7 144.316 51.5957   4
   4   3  -7 216.994 73.4967   2
   4  -3   7 177.959 62.9583   2
   4  -3   5 929.608 139.156   1
  -4   3   5 672.084 125.224   1
   4   3  -5 749.451 146.901   1
  -4  -3  -5 705.912 150.558   1
  -4  -3  -5 730.616 111.851   1
   4  -3   5 744.967 107.969   6
  -4  -3  -5 671.375 115.323   5
   4   3  -5 734.927 136.741   2
  -4   3   5 692.436 120.675   4
   4   3  -5 540.329 96.7054   3
  -4  -3  -5 1177.69 222.262   4
   4   3  -5 812.978 115.400   1
   4  -3   5 853.043 114.873   1
  -4   3   5 788.451 115.064   1
   4   3  -3 1403.40 212.711   1
   4   3  -3 1676.92 183.222   1
   4  -3   3 1584.40 177.854   1
  -4   3   3 1589.52 185.392   1
  -4   3   3 1499.06 197.137   1
  -4  -3  -3 1592.83 180.768   1
   4  -3   3 1645.69 169.687   6
  -4   3   3 1686.79 214.764   5
  -4  -3  -3 1547.33 200.248   5
   4   3  -3 1503.89 204.927   2
  -4   3   3 2035.09 212.807   4
  -4  -3  -3 2079.45 312.513   4
   4   3  -3 1178.56 146.243   3
   4  -3   3 1450.14 192.904   2
  -4   3   1 98.7392 40.3702   1
  -4   3   1 102.697 48.6407   1
  -4  -3  -1 212.650 55.0090   1
   4  -3   1 138.566 36.9446   6
  -4  -3  -1 158.773 56.4729   5
  -4   3   1 85.3507 25.6964   6
   4   3  -1 251.972 77.3082   6
   4  -3   1 99.5719 47.2482   2
  -4   3   1 181.953 54.7030   5
  -4   3   1 291.548 68.4718   4
  -4  -3  -1 368.230 126.683   4
   4  -3   1 219.792 72.7341   3
   4  -3   1 149.001 45.7400   1
   4   3  -1 126.230 51.5985   1
  -4  -3   1 194.905 52.1243   1
  -4   3  -1 137.898 50.8680   1
  -4   3  -1 219.058 60.1889   1
  -4   3  -1 5.72104 25.7329   6
   4  -3  -1 95.5865 22.1435   6
  -4  -3   1 255.331 70.2656   5
   4   3   1 214.646 76.6531   6
   4  -3  -1 176.822 57.8241   2
   4   3   1 119.774 51.9875   2
  -4   3  -1 130.039 45.0029   5
  -4   3  -1 118.898 47.6625   4
   4  -3  -1 174.563 67.6125   3
   4  -3  -1 231.442 51.1785   1
   4   3   1 102.260 47.6730   1
   4  -3  -3 1248.76 166.262   1
  -4   3  -3 1683.83 193.747   1
   4   3   3 1251.89 187.557   1
  -4  -3   3 1503.64 181.406   1
  -4   3  -3 1706.29 195.636   1
   4   3   3 1711.80 220.853   6
  -4   3  -3 1555.62 155.322   5
  -4  -3   3 1430.13 196.274   5
   4   3   3 1629.43 197.433   2
  -4  -3   3 2018.53 292.129   4
  -4   3  -3 1816.58 200.151   4
   4  -3  -3 1434.03 211.331   3
  -4  -3   3 1362.63 130.666   3
  -4  -3   5 678.819 105.764   1
   4   3   5 683.929 107.553   1
  -4   3  -5 855.691 121.065   1
  -4  -3   5 741.652 143.866   1
   4  -3  -5 911.901 128.780   2
   4   3   5 621.124 119.154   6
  -4   3  -5 539.094 59.0253   5
  -4   3  -5 518.695 59.3994   5
  -4  -3   5 909.208 136.980   5
   4   3   5 667.966 108.667   2
  -4   3  -5 743.426 114.551   4
  -4  -3   5 624.485 150.433   4
   4  -3  -5 646.205 127.805   3
   4   3   5 754.753 129.624   1
   4  -3  -5 756.630 110.177   1
  -4   3  -5 738.886 119.355   1
   4  -3  -5 868.733 125.452   1
   4  -3  -7 123.059 48.9222   1
   4   3   7 214.166 67.9635   1
  -4  -3   7 122.354 51.3423   6
   4   3   7 238.609 65.9859   6
  -4  -3   7 217.102 64.4146   5
  -4   3  -7 154.081 54.6451   1
  -4  -3   7 131.700 45.5563   1
  -4   3  -7 121.611 48.3797   1
   4  -3  -7 165.029 49.5544   1
   4   3   7 118.744 44.4459   1
  -4  -3   7 113.476 61.3515   1
   4  -3  -7 185.857 59.2676   2
   4   3   7 84.0971 41.9039   2
  -4   3  -7 159.977 51.3633   4
  -4  -3   7 242.398 83.8581   4
   4  -3  -7 53.7778 44.1314   3
  -4   3  -7 197.848 55.9619   3
   4  -3  -9 75.4833 34.4494   1
   4   3   9 14.9832 22.6643   1
  -4  -3   9 13.0884 24.2241   6
   4   3   9 13.1762 19.9759   6
  -4  -3   9 84.2056 42.2237   5
  -4   3  -9 12.2279 22.6536   1
  -4  -3   9-17.4673 26.3681   1
   4   3   9 61.7933 32.9123   1
  -4  -3   9 23.3705 27.8740   1
   4  -3  -9 79.0792 44.3244   2
   4   3   9 47.2935 30.2478   2
  -4   3  -9 31.3235 22.3409   4
  -4  -3   9 56.8605 40.0158   4
   4  -3  -9-17.6466 32.5614   3
  -4   3  -9 29.5330 21.0847   3
   4  -3 -11 169.626 49.1602   1
   4   3  11 94.6892 51.1001   6
  -4  -3  11 243.631 61.7674   6
  -4  -3  11 192.056 59.4105   5
  -4  -3  11 117.025 60.0074   1
  -4  -3  11 184.513 51.5663   1
   4  -3 -11 127.539 51.9905   2
   4   3  11 114.248 39.6919   2
  -4  -3  11 81.7164 34.5630   4
  -4   3 -11 166.500 49.0608   4
   4  -3 -11 170.508 63.7788   3
  -4  -3  13 1083.34 146.723   6
   4   3  13 1012.05 163.084   6
  -4  -3  13 1076.98 157.542   5
  -4   3 -13 1173.51 142.629   4
   4  -3 -13 1020.20 167.719   3
   4   3  13 1215.28 131.501   2
  -4   3 -13 1066.82 129.588   3
   4  -3 -13 716.582 131.035   2
  -4  -3  15 33.8105 26.8812   6
   4  -3 -15 42.5333 27.7741   2
   4   3  15 29.1781 18.7737   2
  -4  -3  15 14.3147 30.5039   5
  -4   3 -15 37.4410 26.4208   4
   4  -3 -15 77.8262 43.7904   3
   4   3  17 50.9515 44.4005   6
  -4  -3  17 45.2151 29.7565   6
   4  -3 -17 82.4482 35.3666   2
  -4   3 -17 65.8079 30.2963   4
   4  -3 -17 76.7383 43.3498   3
  -4   3 -17 57.7997 29.4391   3
   4   3  19 76.2806 49.6827   6
  -4  -3  19 46.5195 30.4066   6
   4   3  19 46.8096 27.9595   5
  -4  -3  19 30.9598 28.6392   5
  -4   3 -19 38.4390 25.1906   4
   4  -3 -19 45.7554 32.5353   3
  -4   3 -19 37.4340 26.4767   3
   4   3  21 42.4999 45.1726   6
  -4  -3  21 61.2618 36.8612   6
   4   3  21 39.3107 27.9210   5
  -4  -3  21 62.4990 37.1610   5
  -4   3 -21 10.1410 21.6632   4
   4  -3 -21 15.5178 33.0291   3
  -4   3 -21 21.7096 25.8757   3
   4   3  23 159.539 79.4817   6
  -4  -3  23 262.864 71.0985   6
   4   3  23 290.142 82.2826   5
  -4  -3  23 302.707 80.0071   5
  -4   3 -23 356.266 75.9725   4
  -4   3 -23 263.618 72.5180   3
  -4  -3  25 13.9235 14.8418   5
  -4  -3  25 37.7578 29.9012   6
   4   3  25 22.4558 23.8731   6
  -4   3 -25 14.0490 29.8535   3
   4  -3 -25 29.7678 27.3958   3
   4   3  25-17.7250 18.8627   5
   4   3  27-18.9396 28.5271   5
  -4  -3  27 36.6110 29.0597   5
  -4  -3  27 47.8599 33.6823   6
   4  -4  26 438.567 80.2957   2
   4   4 -24 5182.56 465.868   2
   4   4 -24 5440.43 485.061   3
  -4   4  24 4930.88 476.131   4
   4  -4  24 4302.71 465.648   2
   4  -4  22 12543.7 898.324   6
  -4   4  22 10607.1 907.370   5
  -4  -4 -22 11501.5 902.218   4
   4   4 -22 11033.3 903.578   3
  -4   4  22 8160.99 869.025   4
   4  -4  22 9237.24 881.160   2
   4   4 -22 12037.1 890.604   2
   4  -4  20 12335.4 1122.44   6
  -4   4  20 15628.7 1183.40   5
  -4  -4 -20 14280.6 1154.59   4
   4   4 -20 15330.6 1142.62   2
  -4   4  20 11815.5 1119.34   4
   4   4 -20 15691.7 1168.75   3
   4  -4  20 12834.8 1126.83   2
   4  -4  18 174.433 62.6236   6
  -4  -4 -18 394.123 94.7614   4
  -4   4  18 315.686 97.2354   5
   4  -4  18 345.968 81.5903   2
   4   4 -18 437.617 104.547   2
  -4   4  18 216.112 66.9248   4
   4   4 -18 189.104 82.4580   3
  -4  -4 -16 164.572 78.4391   4
   4  -4  16 410.779 85.8540   2
   4   4 -16 296.634 88.6529   2
  -4   4  16 246.768 66.6865   4
   4   4 -16 189.063 80.8865   3
   4  -4  14 11480.6 964.492   6
  -4  -4 -14 9136.10 924.570   5
   4   4 -14 11315.7 1021.14   2
  -4  -4 -14 12982.8 1042.92   4
   4   4 -14 11194.6 1011.66   3
  -4   4  14 12815.6 962.605   4
   4  -4  14 12148.0 966.453   2
   4  -4  12 9502.85 878.676   6
  -4   4  12 12896.9 1097.31   5
  -4  -4 -12 9753.65 862.933   5
   4   4 -12 10130.4 954.924   2
  -4  -4 -12 13167.8 1019.68   4
   4   4 -12 10274.8 933.047   3
  -4   4  12 9993.43 881.693   4
   4  -4  12 12470.8 905.281   2
   4  -4  10 59852.0 5025.09   6
  -4  -4 -10 65418.2 5023.19   5
   4   4 -10 75328.9 5136.71   2
   4   4 -10 63749.7 5066.10   3
  -4   4  10 63001.4 5031.67   4
   4  -4  10 63613.2 5040.55   2
   4  -4   8 1478.19 194.425   1
   4  -4   8 1430.70 175.502   6
  -4  -4  -8 1623.38 183.736   5
   4   4  -8 1645.10 233.878   2
  -4   4   8 1583.06 297.665   5
   4   4  -8 1275.88 176.913   3
   4  -4   8 1469.46 188.157   2
  -4   4   6 722.932 116.060   1
   4  -4   6 1011.32 135.942   1
  -4  -4  -6 334.053 106.249   1
   4  -4   6 605.203 96.8875   6
  -4  -4  -6 527.778 97.5605   5
   4   4  -6 843.258 148.053   2
  -4   4   6 667.299 163.977   5
  -4  -4  -6 1050.18 245.908   4
  -4   4   6 518.597 100.499   4
   4  -4   6 949.167 132.176   2
   4   4  -6 428.790 81.9927   3
   4   4  -4 8665.77 688.314   1
  -4  -4  -4 7210.20 675.298   1
   4  -4   4 8176.04 624.865   6
  -4   4   4 7922.49 717.873   5
  -4  -4  -4 8317.26 654.228   5
   4  -4   4 8614.33 665.689   2
  -4  -4  -4 10720.1 997.376   4
  -4   4   4 8125.95 657.459   4
   4   4  -4 5556.70 582.404   3
   4  -4   4 8004.79 651.756   1
  -4   4   4 7162.49 635.042   1
   4  -4   2 2510.17 263.015   6
   4   4  -2 2949.48 328.413   6
  -4   4   2 2939.48 318.093   5
  -4  -4  -2 3363.00 313.782   5
  -4   4   2 2978.67 294.783   1
   4   4  -2 2979.80 320.688   2
   4  -4   2 3118.04 316.102   2
   4   4  -2 2921.74 313.488   1
  -4  -4  -2 2590.05 319.256   1
   4  -4   0 105180. 8110.48   6
   4   4   0 129524. 8227.42   6
  -4   4   0 98094.6 8153.01   5
   4   4   0 102953. 8176.50   2
  -4   4   0 109969. 8169.29   4
  -4  -4   0 130765. 8541.87   4
   4  -4   0 110730. 8186.95   2
   4  -4   0 108218. 8146.70   1
  -4  -4   0 105698. 8206.05   1
   4   4   0 99213.6 8168.48   1
  -4   4  -2 2695.97 287.730   1
   4  -4  -2 3331.32 322.305   2
  -4   4  -2 2710.84 271.529   5
   4   4   2 2941.89 299.745   2
  -4  -4   2 2685.67 410.633   4
   4  -4  -2 3030.26 324.823   3
   4  -4  -2 2856.43 280.989   1
  -4  -4   2 2985.37 332.408   1
   4   4   2 2610.11 296.148   1
   4  -4  -4 7833.65 654.033   1
   4   4   4 7342.66 677.255   1
  -4  -4   4 8552.33 724.048   1
  -4   4  -4 6779.75 653.347   1
   4   4   4 8034.41 702.466   6
  -4   4  -4 6567.70 609.280   5
  -4  -4   4 9792.25 704.914   5
  -4   4  -4 9288.87 683.376   4
   4  -4  -4 9158.00 723.082   3
   4  -4  -4 9298.89 712.183   2
  -4  -4   6 447.754 115.483   1
  -4   4  -6 708.186 104.761   1
  -4   4  -6 625.847 100.412   3
   4   4   6 665.444 119.314   6
  -4  -4   6 732.789 117.862   5
   4  -4  -6 791.141 131.919   2
   4   4   6 586.807 103.639   2
  -4   4  -6 666.541 106.396   4
  -4  -4   6 704.720 116.421   4
   4  -4  -6 473.899 115.425   3
   4  -4  -6 782.158 104.143   1
   4  -4  -8 1406.43 161.754   1
   4   4   8 1473.71 185.136   6
  -4  -4   8 1866.04 207.390   6
  -4  -4   8 1242.41 174.204   5
   4   4   8 1477.56 172.390   2
  -4   4  -8 1252.70 163.900   4
  -4  -4   8 1349.36 147.994   4
   4  -4  -8 1413.32 193.861   3
   4  -4  -8 1461.23 195.996   2
  -4   4  -8 1504.76 170.251   3
  -4  -4  10 70589.1 4540.70   6
   4   4  10 63164.7 4502.02   2
  -4  -4  10 58248.9 4524.25   5
   4  -4 -10 58613.9 4545.11   3
  -4   4 -10 63885.6 4500.53   3
  -4  -4  12 9681.51 836.022   5
  -4   4 -12 10327.8 816.981   4
   4   4  12 10177.7 839.389   6
  -4  -4  12 9620.92 834.106   6
   4   4  12 9378.71 798.775   2
  -4   4 -12 10217.1 809.616   3
  -4  -4  14 10372.8 916.505   6
   4   4  14 9891.37 923.067   6
  -4  -4  14 13381.7 945.818   5
  -4   4 -14 10768.7 901.723   4
   4  -4 -14 10691.0 943.109   3
  -4   4 -14 10859.6 892.939   3
   4  -4 -14 12816.6 935.315   2
  -4  -4  16 173.651 55.9977   6
   4   4  16 156.517 58.9443   6
  -4   4 -16 134.631 41.6173   4
  -4   4 -16 225.461 49.2062   3
   4  -4 -16 203.689 68.8993   3
  -4  -4  16 261.037 63.6064   5
   4   4  18 211.310 74.6428   6
  -4  -4  18 295.596 67.5936   6
  -4  -4  18 397.791 84.5299   5
  -4   4 -18 347.104 65.4718   4
   4  -4 -18 255.897 78.2142   3
  -4   4 -18 401.159 67.1402   3
  -4   4 -20 12392.6 1092.80   4
  -4  -4  20 14410.5 1136.74   5
  -4   4 -20 14112.4 1099.48   3
   4  -4 -20 14568.9 1149.70   3
  -4  -4  20 14672.2 1122.81   6
   4   4  20 12494.2 1141.76   6
  -4  -4  22 10547.4 887.230   5
   4   4  22 9469.01 871.758   5
   4  -4 -22 10801.3 895.861   3
  -4  -4  22 11572.1 882.766   6
   4   4  22 9826.64 913.478   6
  -4  -4  24 5083.83 463.805   5
   4   4  24 4476.84 461.346   5
  -4   4 -24 4868.46 447.802   3
  -4  -4  24 5220.46 458.914   6
   4   4  26 224.801 73.1332   5
   4  -5  21 71.3381 36.3131   6
  -4  -5 -21 123.806 46.0071   4
  -4   5  21 56.3777 34.1113   5
   4  -5  21 47.7701 31.7596   2
   4   5 -21 167.733 52.6143   2
  -4   5  21 46.5856 31.0074   4
   4   5 -21 97.3685 45.2451   3
  -4  -5 -19 528.893 104.833   4
  -4   5  19 544.567 115.729   5
   4  -5  19 491.421 97.7243   2
   4  -5  19 368.157 82.1674   6
   4   5 -19 501.937 104.681   3
   4  -5  17-12.0151 22.1592   6
  -4  -5 -17 15.7948 16.8584   4
  -4   5  17 20.6014 30.9734   5
   4   5 -17 15.0218 35.6948   2
   4  -5  17 50.5884 30.0675   2
  -4   5  17 34.3280 24.3546   4
   4   5 -17 31.4567 28.9684   3
   4  -5  15 102.720 41.2473   6
   4   5 -15 35.0366 33.5312   2
   4  -5  15 125.255 52.3275   2
  -4   5  15 174.788 50.0699   4
   4   5 -15 68.4163 52.1881   3
  -4  -5 -13 286.473 60.4785   5
   4  -5  13 320.777 77.4828   2
  -4   5  13 281.901 63.8575   4
   4  -5  13 269.356 64.6384   6
  -4   5  13 429.600 128.168   5
  -4  -5 -13 417.914 113.194   4
  -4   5  11 285.595 122.518   5
  -4  -5 -11 491.907 125.084   4
   4   5 -11 379.778 102.741   2
   4  -5  11 378.320 82.8366   2
  -4  -5 -11 247.593 59.9245   5
   4  -5  11 487.059 82.4717   6
  -4  -5  -9 393.926 75.8971   5
   4   5  -9 285.894 85.5357   2
   4  -5   9 335.539 80.6847   2
  -4  -5  -9 404.277 130.897   4
  -4   5   9 380.945 148.392   5
  -4   5   9 324.725 70.3201   4
   4  -5   9 430.861 75.5669   6
  -4  -5  -7 467.709 83.3499   5
   4  -5   7 382.659 83.8604   2
   4   5  -7 513.324 108.941   2
  -4  -5  -7 382.391 120.952   4
  -4   5   7 533.601 163.228   5
  -4   5   7 373.461 76.3786   4
   4  -5   7 380.515 74.8844   6
   4  -5   5 688.538 102.360   6
  -4  -5  -5 750.268 116.582   5
   4   5  -5 774.464 139.230   2
  -4   5   5 711.477 114.444   4
   4  -5   5 934.519 136.155   2
   4  -5   3 925.255 112.126   6
   4   5  -3 621.904 124.086   6
  -4  -5  -3 843.072 125.946   5
   4   5  -3 881.305 135.074   2
  -4   5   3 646.739 112.298   4
  -4   5   3 938.577 165.994   5
  -4  -5  -3 710.850 173.464   4
   4  -5   3 897.905 142.289   2
   4  -5   3 771.387 106.483   1
   4  -5   1 67.2836 30.9382   6
   4   5  -1 60.8135 40.0185   6
   4   5  -1 49.3862 35.2314   2
   4  -5   1 76.3681 46.2766   2
  -4   5   1 115.468 51.1921   5
  -4  -5  -1 44.3954 47.5336   4
  -4   5   1 86.4404 34.9695   4
   4  -5   1 130.024 34.6386   1
   4   5   1 59.9966 42.6854   6
  -4  -5   1 135.079 47.5009   5
   4   5   1 69.4653 37.5099   2
   4  -5  -1 16.5875 35.8865   2
  -4   5  -1 51.1265 29.5387   5
  -4  -5   1 103.987 58.5799   4
  -4   5  -1 125.861 42.2248   4
   4  -5  -1 75.5184 30.8327   1
   4  -5  -3 1028.45 111.013   1
   4   5   3 936.240 146.333   6
  -4  -5   3 1168.73 149.111   5
  -4   5  -3 700.925 116.854   4
  -4  -5   3 843.041 135.882   4
   4  -5  -3 872.249 141.499   3
   4  -5  -3 973.534 166.617   2
  -4  -5   5 656.767 104.716   4
  -4   5  -5 650.555 102.706   4
   4  -5  -5 829.322 133.493   3
   4   5   5 685.588 108.337   2
   4  -5  -5 606.077 131.825   2
  -4  -5   5 610.890 109.239   5
   4  -5  -7 382.132 89.3690   3
   4  -5  -7 235.991 80.6126   2
  -4  -5   7 437.535 88.3168   5
   4   5   7 429.373 87.8150   6
  -4  -5   9 385.687 80.1002   6
   4   5   9 302.872 66.0665   2
   4  -5  -9 286.103 85.2587   2
  -4  -5   9 335.078 74.0772   5
   4   5   9 302.660 71.4031   6
  -4   5  -9 281.345 63.6549   4
   4  -5  -9 347.928 79.0037   3
  -4   5  -9 304.780 60.7032   3
  -4  -5  11 388.535 76.9318   6
   4  -5 -11 468.930 96.7046   2
   4   5  11 338.560 64.6393   2
  -4  -5  11 367.356 75.1036   5
   4   5  11 302.857 69.4304   6
  -4   5 -11 365.879 66.7843   4
   4  -5 -11 208.864 68.3708   3
  -4   5 -11 322.419 60.1672   3
  -4  -5  13 303.951 70.3351   6
   4  -5 -13 399.806 89.5255   2
   4  -5 -13 297.397 73.8113   3
  -4   5 -13 322.922 63.5880   4
  -4   5 -13 445.551 66.6683   3
  -4  -5  13 404.133 77.2233   5
   4   5  13 287.976 66.5847   6
   4   5  15 85.2485 38.1876   6
  -4  -5  15 121.170 39.2984   6
  -4   5 -15 78.2032 29.6305   4
   4  -5 -15 63.9280 39.0439   3
  -4   5 -15 110.756 33.2139   3
  -4  -5  15 86.0745 36.8143   5
  -4  -5  17 30.1514 21.3778   6
   4   5  17 44.4256 31.2173   6
  -4   5 -17 23.5405 22.0767   4
  -4   5 -17 12.7534 13.6046   3
   4  -5 -17-12.6959 23.3789   3
  -4  -5  17 10.9744 16.5288   5
   4   5  19 434.918 93.4576   6
  -4  -5  19 483.648 88.9087   6
   4   5  19 612.694 94.7671   5
  -4  -5  19 476.175 90.3375   5
  -4   5 -19 568.031 78.6055   3
   4  -5 -19 380.467 87.5237   3
  -4  -5  21 139.385 47.0294   5
   4   5  21 53.2537 38.4926   6
  -4  -5  21 154.829 46.0901   6
   4  -5 -21 141.689 53.7354   3
  -4   5 -21 117.723 35.2519   3
   4   5  21 113.272 43.3100   5
  -4  -5  23 23.1815 21.3792   5
   4  -6  20 6513.85 562.801   6
  -4  -6 -18 299.623 76.5906   4
  -4   6  18 353.461 93.4536   5
   4   6 -16 212.607 62.7052   2
   4  -6  16 80.3139 43.1770   2
  -4   6  16 132.832 42.9992   4
   4  -6  16 92.0140 38.9283   6
  -4  -6 -16 148.988 58.9958   4
  -4   6  16 98.4818 52.0274   5
   4  -6  14 4956.96 454.137   6
  -4   6  14 5672.32 561.978   5
  -4  -6 -14 5731.00 535.507   4
   4   6 -14 5204.48 505.189   2
  -4   6  14 5842.74 470.214   4
   4  -6  14 4355.65 463.421   2
  -4   6  12 5397.21 527.553   5
  -4  -6 -12 4024.98 361.803   5
   4   6 -12 4065.59 420.491   2
  -4  -6 -12 4441.08 448.919   4
  -4   6  12 3730.52 365.006   4
   4  -6  12 3877.79 362.427   6
   4  -6  10 22904.6 1772.80   6
  -4  -6 -10 22333.2 1773.98   5
   4   6 -10 23326.6 1839.05   2
  -4  -6 -10 17362.4 1842.95   4
  -4   6  10 23567.4 1775.57   4
   4  -6  10 23935.7 1806.70   2
  -4  -6  -8 988.311 122.634   5
   4  -6   8 743.290 127.278   2
  -4  -6  -8 766.350 163.460   4
  -4   6   8 653.327 190.697   5
  -4   6   8 878.824 117.177   4
   4  -6   8 857.749 118.415   6
  -4  -6  -6 106.352 69.2637   4
  -4   6   6 187.997 100.815   5
   4  -6   6 198.432 59.6818   2
   4   6  -6 109.609 52.4232   2
  -4  -6  -6 238.127 54.4986   5
   4  -6   6 180.650 49.1566   6
  -4  -6  -4 2342.56 297.827   4
  -4   6   4 2445.49 242.731   4
   4   6  -4 2325.19 255.680   2
  -4   6   4 2403.45 320.279   5
   4   6  -4 2078.52 252.481   6
  -4  -6  -4 2461.87 246.797   5
   4  -6   4 2479.95 277.245   2
  -4  -6  -2 1199.49 144.612   5
   4   6  -2 853.634 133.839   2
  -4   6   2 974.658 133.474   4
   4   6  -2 1089.47 155.035   6
   4  -6   2 1231.62 174.777   2
  -4  -6   0 33385.7 2867.28   4
  -4   6   0 35075.5 2822.27   4
   4   6   0 35251.0 2828.94   2
  -4  -6   0 37904.5 2838.12   5
   4  -6   0 44120.7 2916.80   2
  -4  -6   2 1081.03 137.428   5
   4   6   2 1038.43 135.417   2
  -4   6  -2 885.297 124.430   4
   4  -6  -2 999.899 143.361   3
   4   6   2 849.193 136.507   6
   4   6   4 2434.33 249.357   6
  -4  -6   4 2655.64 242.983   5
   4   6   4 2095.61 226.936   2
  -4   6  -4 1847.95 216.496   4
   4  -6  -4 2546.38 254.888   3
   4  -6  -4 1934.89 270.434   2
  -4   6  -4 2026.23 216.458   3
   4   6   6 56.0493 37.0320   6
   4  -6  -6 121.652 45.8028   3
  -4   6  -6 183.562 47.8874   4
  -4   6  -6 122.856 35.9567   3
   4   6   6 151.682 47.1528   2
   4  -6  -6 151.547 75.8726   2
   4   6   8 1003.58 132.439   6
  -4  -6   8 1048.30 133.310   5
   4   6   8 705.808 116.729   2
  -4   6  -8 812.952 113.768   4
   4  -6  -8 999.103 142.483   3
   4  -6  -8 1266.19 179.034   2
  -4   6  -8 995.824 115.731   3
   4   6  10 22264.4 1795.23   6
  -4   6 -10 22039.6 1783.88   4
  -4  -6  10 21590.1 1795.28   5
  -4   6 -10 21267.5 1773.57   3
   4  -6 -10 24780.2 1824.69   3
   4   6  12 3885.61 366.684   6
  -4   6 -12 4188.68 363.095   4
   4  -6 -12 4196.98 389.514   3
  -4   6 -12 3706.01 349.089   3
  -4  -6  12 4693.20 382.977   5
   4   6  14 4785.70 420.731   6
  -4  -6  14 5079.02 426.945   6
  -4   6 -14 4317.83 406.631   4
   4  -6 -14 4794.76 437.862   3
  -4   6 -14 4733.68 399.113   3
  -4  -6  16 99.6001 35.2696   6
   4   6  16 54.5441 32.6706   6
  -4  -6  16 106.737 39.0927   5
  -4  -6  18 457.857 78.3994   5
   4  -6 -18 211.711 57.8227   3
  -4  -6  18 348.657 66.6167   6
   4   6  18 241.072 64.2482   6
   4   6  18 339.545 68.1596   5
   4  -7  15 31.0080 21.9783   6
  -4   7  15 75.4642 44.8763   5
  -4   7  13 465.286 122.119   5
  -4  -7 -13 355.400 102.444   4
  -4  -7 -11 148.286 66.5088   4
  -4   7  11 165.053 88.5327   5
  -4   7  11 169.130 44.6410   4
   4  -7  11 183.074 55.8186   2
  -4   7   9 91.1031 72.2367   5
  -4   7   9 71.1879 28.2721   4
   4   7  -9 87.1128 48.9754   2
   4  -7   9 25.1026 30.1887   2
  -4  -7  -7 34.9107 41.7220   4
   4   7  -7 63.0572 35.7597   2
   4  -7   7 54.3253 32.6116   2
  -4   7   7 55.7149 25.8240   4
  -4  -7  -7 81.3957 30.3347   5
  -4  -7  -5 476.477 102.639   4
   4  -7   5 414.283 98.2051   2
   4   7  -5 537.600 91.9252   2
  -4   7   5 382.610 70.3635   4
   4   7  -5 440.094 84.6020   6
  -4  -7  -5 497.816 77.7366   5
  -4   7   3 569.919 86.3811   4
  -4  -7  -3 640.672 93.6376   5
   4  -7   3 626.268 127.528   2
   4   7  -3 491.097 89.2963   2
  -4   7   1 32.0264 19.1552   4
  -4  -7  -1 34.7173 27.7411   5
   4   7  -1 34.6759 27.5381   6
   4   7  -1 25.8579 20.5984   2
  -4   7  -1 39.2770 20.5554   4
   4   7   1 22.7190 24.2258   6
   4  -7  -1 60.4938 42.8670   2
   4   7   1 16.4028 17.5653   2
  -4   7  -3 588.389 85.1304   4
   4   7   3 577.257 99.6853   6
  -4  -7   3 542.496 86.6932   5
  -4   7  -3 652.766 87.9585   3
   4   7   3 513.153 85.0037   2
   4  -7  -3 485.092 121.675   2
   4   7   5 513.167 87.1319   6
  -4  -7   5 556.828 84.3315   5
  -4   7  -5 460.610 70.3778   3
   4   7   5 355.158 70.9042   2
   4  -7  -5 580.581 126.324   2
   4   7   7 62.8012 27.5207   6
  -4  -7   7 57.8074 26.8969   5
  -4   7  -7 85.8110 29.9345   4
   4  -7  -7 91.7477 34.6796   3
  -4   7  -7 80.1546 25.9692   3
   4  -7  -7 67.3705 47.6326   2
   4   7   9 89.4608 32.7643   6
  -4  -7   9 97.8169 33.9577   5
  -4   7  -9 40.1513 20.9303   3
  -4   7  -9 76.8510 29.2429   4
   4  -7  -9 99.6558 37.0522   3
  -4  -7  11 153.522 41.9072   5
  -4   7 -11 153.931 34.8901   3
   4  -7 -11 165.933 51.0551   3
  -4  -7  13 718.848 99.3723   5
  -4  -7  15 52.2791 29.5093   5
   4   8  -4 1672.21 180.972   2
   4  -8   2 556.938 124.228   2
  -4   8   2 634.748 86.5316   4
   4  -8   0 8631.17 976.997   2
   4   8   0 12499.0 924.458   2
   4  -8  -2 434.652 115.119   2
   4   8   2 407.803 73.9916   2
   4  -8  -4 1303.33 214.289   2
  -4   8  -4 1808.20 177.967   4
   5   0   0-11.2482 16.8861   6
  -5   0   0 12.1901 12.9416   5
  -5   0   0-14.8637 22.3120   1
   5   0   0 15.0224 22.5503   1
  -5   0   0 17.1093 31.4536   1
   5   0   0 11.5650 12.2783   2
  -5   0   0-12.9874 13.7875   4
   5   0   0 11.9951 22.0527   3
   5   0   0 15.9275 23.9087   1
   5   0   2-14.0038 25.7465   6
  -5   0   2-13.6416 14.4842   5
   5   0  -2 9.17594 13.7788   6
  -5   0   2 15.5985 23.4164   1
  -5   0  -2-17.2923 18.3576   1
  -5   0   2 18.3085 19.4359   1
   5   0   2 15.4664 28.4349   1
  -5   0  -2-15.1323 22.7167   1
   5   0  -2 15.6649 16.6308   1
   5   0   2-11.0350 20.2898   2
   5   0  -2-13.3736 24.5881   3
  -5   0  -2-12.8271 13.6201   4
   5   0   2-15.2726 16.2147   1
   5   0  -2-16.5603 24.8599   1
  -5   0  -4 7.53341 17.8789   3
  -5   0  -4 10.3219 10.9556   5
   5   0  -4 8.09259 14.8770   6
  -5   0   4-14.5095 15.4000   5
   5   0   4-16.0928 24.1550   1
   5   0  -4 18.1769 19.2923   1
  -5   0   4 15.7143 23.5869   1
  -5   0  -4 17.9060 19.0047   1
  -5   0  -4 15.0923 27.7445   1
  -5   0   4-18.3247 27.5051   1
   5   0   4-10.6759 19.6258   2
   5   0  -4-13.5621 24.9315   2
   5   0  -4 14.8052 31.4270   3
  -5   0   4-12.5681 18.8646   4
  -5   0  -4-12.6021 13.3756   4
   5   0   4 15.3083 22.9775   1
   5   0  -4-15.3144 22.9867   1
   5   0   6-14.8920 22.3527   1
   5   0  -6 15.8189 23.7439   1
   5   0   6-21.2449 45.0965   6
   5   0  -6 7.66585 16.2725   6
  -5   0  -6 9.85992 14.7997   5
  -5   0   6 14.7253 22.1024   5
  -5   0  -6-15.0656 15.9900   1
   5   0  -6-18.7349 28.1207   1
  -5   0  -6-18.2758 19.3972   1
  -5   0   6 17.7582 18.8479   1
   5   0   6-16.3124 17.3133   1
   5   0  -6-14.2898 21.4487   2
  -5   0   6-11.9196 17.8912   4
  -5   0  -6-12.6404 18.9730   4
   5   0  -6 16.0347 34.0368   3
  -5   0  -6 7.02159 14.9050   3
   5   0   8 14.5189 21.7955   1
   5   0   8 25.2626 26.8149   6
  -5   0   8-14.7165 0.36809   5
  -5   0  -8-8.65582 15.9163   5
  -5   0   8-17.0680 25.6211   1
  -5   0  -8-13.8935 20.8570   1
  -5   0  -8-18.1890 0.36809   1
   5   0  -8-18.3430 0.36809   1
   5   0   8 16.3447 30.0488   1
  -5   0   8 17.1683 31.5628   1
   5   0   8-9.92234 21.0653   2
   5   0  -8-15.0908 27.7440   2
  -5   0   8-11.4885 17.2479   4
  -5   0  -8 6.75845 14.3508   3
   5   0 -10-13.9492 25.6433   1
   5   0  10-29.0389 43.5867   6
  -5   0  10 15.2831 16.2213   5
   5   0 -10 8.06109 14.8194   6
  -5   0 -10-12.4750 26.4810   1
  -5   0 -10-16.7508 25.1429   1
  -5   0  10 16.8075 25.2280   1
   5   0 -10-17.2964 18.3579   1
  -5   0  10-15.2449 16.1806   1
   5   0  10 9.40234 17.2849   2
   5   0 -10-15.9240 23.9018   2
  -5   0 -10 12.7662 19.1622   4
  -5   0 -10 7.26390 10.9037   3
   5   0 -12 12.2266 22.4769   1
  -5   0 -12-15.9861 16.9675   1
   5   0  12-12.6174 23.1952   1
   5   0  12 62.1063 57.0854   6
  -5   0 -12 6.70563 12.3281   5
  -5   0  12 16.1194 29.6329   5
  -5   0  12-13.6177 20.4404   1
  -5   0 -12 11.6478 17.4838   1
   5   0  12-15.2024 22.8190   1
   5   0 -12-15.9812 23.9878   1
  -5   0  12 15.4144 23.1372   1
   5   0  12-9.04674 13.5799   2
   5   0 -12-16.4312 30.2060   2
  -5   0  12-10.9611 16.4531   4
  -5   0 -12 12.9124 13.7055   4
   5   0 -12 15.2062 27.9541   3
  -5   0 -12 8.81478 16.2051   3
   5   0 -14-10.9710 23.2897   1
   5   0  14 12.1335 12.8808   1
  -5   0 -14-15.5660 23.3657   1
  -5   0 -14-11.0565 20.3271   1
   5   0  14-14.3305 15.2122   1
  -5   0  14-12.3253 13.0844   1
  -5   0  14 14.8790 15.7942   1
   5   0 -14 15.4102 16.3579   1
   5   0  14-31.1652 0.27887   6
  -5   0  14 17.1860 18.2425   5
   5   0  14-8.76088 16.1076   2
   5   0 -14 15.8877 23.8486   2
  -5   0  14-11.0364 20.2902   4
  -5   0 -14-13.3220 14.1420   4
   5   0 -14 15.3948 23.1089   3
  -5   0 -14-11.9766 17.9786   3
   5   0  16-12.3966 13.1612   1
  -5   0 -16-15.4862 28.4702   1
   5   0  16-13.9468 20.9362   1
  -5   0  16-11.4722 21.0919   1
   5   0 -16-14.9947 15.9179   1
   5   0  16-28.8300 0.32716   6
  -5   0  16 17.8453 18.9429   5
   5   0  16-10.3701 22.0150   5
  -5   0 -16 13.9759 20.9799   4
   5   0 -16-15.8665 23.8173   3
   5   0  18 24.9465 26.4775   6
   5   0 -18 13.8274 14.6769   2
  -5   0  18 17.8087 26.7310   5
  -5   0  18-11.4569 17.1975   4
  -5   0 -18-14.9180 22.3923   4
  -5   0 -18-18.8535 0.19199   3
   5   0 -18 16.2897 17.2901   3
   5   0  20-8.31697 17.6713   2
   5   0 -20-12.5537 18.8586   2
  -5   0  20-16.8782 17.9303   5
  -5   0 -20-18.7849 28.2061   3
   5   0 -20-17.1146 25.7001   3
  -5   0  20 11.3855 12.1087   4
  -5   0 -20-15.7867 16.7730   4
   5   0  22 16.5849 17.6207   6
   5   0 -22-10.8585 19.9774   2
  -5   0  22-15.2188 16.1725   5
  -5   0 -22-17.3118 18.3915   4
  -5   0 -22-16.0631 29.5398   3
   5   0 -22-17.1616 36.4376   3
   5   0  24-13.6326 20.4726   6
  -5   0 -24 17.0519 18.1098   4
  -5   0 -24-13.4984 24.8229   3
   5   0 -24-16.1479 17.1510   3
  -5   0  24-13.1978 0.65506   5
   5   0 -26-14.2860 21.4738   3
  -5   0 -26-16.3147 1.15254   4
  -5  -1 -25 4466.88 442.532   4
   5   1 -25 4191.41 430.230   3
   5  -1  25 3142.72 375.057   6
   5   1 -25 4387.01 381.625   2
   5  -1  23 360.044 81.5751   6
  -5   1  23 682.843 118.709   5
   5   1 -23 442.402 84.0997   2
   5  -1  23 470.210 80.4966   2
  -5   1  23 476.747 94.2808   4
  -5  -1 -23 287.930 90.7755   4
   5   1 -23 441.294 109.840   3
   5  -1  21 278.472 78.9654   6
  -5   1  21 484.655 107.591   5
   5   1 -21 371.447 80.9765   2
   5  -1  21 388.738 73.3430   2
  -5   1  21 377.045 88.3486   4
  -5  -1 -21 360.102 101.211   4
   5   1 -21 262.125 90.9882   3
   5  -1  19 9524.76 926.787   6
  -5   1  19 10149.6 965.801   5
  -5  -1 -19 11538.3 973.283   4
   5   1 -19 10298.4 907.371   2
   5   1 -19 11605.5 967.893   3
  -5  -1 -19 9938.61 904.110   3
   5  -1  19 12190.5 894.291   2
   5  -1  17 11204.2 1224.21   6
  -5   1  17 16943.6 1283.86   5
   5   1 -17 12837.2 1201.54   2
  -5   1  17 16773.2 1215.38   4
  -5  -1 -17 17387.3 1257.88   4
   5   1 -17 15189.3 1252.57   3
  -5  -1 -17 12382.7 1197.03   3
   5  -1  17 15301.4 1184.64   2
   5   1 -15 27758.2 2218.58   1
   5  -1  15 31379.2 2240.21   1
  -5  -1 -15 30555.9 2228.37   1
   5  -1  15 23233.5 2311.90   6
  -5   1  15 29000.9 2306.20   5
   5   1 -15 22979.6 2246.73   2
  -5  -1 -15 36811.7 2308.42   4
   5   1 -15 30174.5 2279.45   3
  -5  -1 -15 21759.2 2240.68   3
   5  -1  15 30604.5 2228.66   2
   5  -1  13 2295.73 270.268   1
  -5  -1 -13 2373.73 239.969   1
   5  -1  13 2125.46 230.029   2
  -5  -1 -13 2223.50 220.945   5
   5   1 -13 2182.08 265.647   2
  -5  -1 -13 2924.95 287.861   4
   5   1 -13 1909.39 251.360   3
  -5  -1 -13 1281.58 232.215   3
  -5  -1 -13 2276.81 281.749   1
  -5   1  13 2203.10 238.846   1
   5   1 -13 1829.22 255.724   1
   5   1 -13 2412.27 238.735   1
   5  -1  11 294.282 72.6639   1
   5  -1  11 371.512 148.055   6
  -5  -1 -11 458.338 74.3238   5
  -5   1  11 486.352 105.073   5
  -5   1  11 411.237 85.0493   1
   5  -1  11 433.418 99.7386   1
  -5  -1 -11 498.109 109.200   1
  -5   1  11 504.855 109.416   1
   5   1 -11 212.424 78.1105   1
   5  -1  11 321.406 70.5250   2
   5   1 -11 377.478 95.7405   2
  -5   1  11 336.332 75.9065   4
  -5  -1 -11 441.832 92.6633   4
  -5  -1 -11 403.083 85.4550   3
   5   1 -11 165.449 68.2699   3
  -5   1   9 15112.1 1205.37   1
  -5  -1  -9 16359.3 1265.10   1
   5   1  -9 13323.2 1236.63   1
   5   1  -9 18571.1 1222.67   1
   5  -1   9 15291.7 1199.77   1
   5  -1   9 13181.3 1223.37   1
  -5  -1  -9 15582.9 1195.66   1
   5  -1   9 12993.3 1428.20   6
  -5   1   9 16593.6 1232.94   5
   5   1  -9 12706.7 1181.02   6
  -5  -1  -9 14114.4 1175.32   5
   5   1  -9 15521.9 1221.73   2
  -5   1   9 12714.7 1180.93   4
   5   1  -9 12780.3 1197.15   3
  -5  -1  -9 14896.6 1160.61   3
   5  -1   9 14416.6 1179.60   2
   5   1  -7 9119.24 753.860   1
   5   1  -7 8537.34 699.967   1
   5  -1   7 8618.39 696.921   1
   5  -1   7 7278.62 709.631   1
  -5   1   7 6463.58 693.804   1
  -5  -1  -7 9004.60 704.428   1
   5   1  -7 7654.25 681.512   6
   5  -1   7 5757.77 899.117   6
  -5   1   7 7823.68 695.607   5
  -5  -1  -7 7518.98 667.672   5
   5   1  -7 8713.20 704.848   2
  -5  -1  -7 8249.10 691.723   4
  -5   1   7 6748.98 664.380   4
   5   1  -7 7277.72 687.819   3
   5  -1   7 7809.44 663.938   2
  -5  -1  -5 94455.2 7121.64   1
   5   1  -5 101421. 7075.35   1
  -5   1   5 98138.9 7087.76   1
   5  -1   5 91569.4 7062.68   1
  -5   1   5 88782.3 7080.72   1
  -5  -1  -5 100126. 7076.50   1
   5   1  -5 99022.3 7065.63   6
   5  -1   5 86078.4 7584.01   6
  -5   1   5 81136.3 7057.86   5
   5   1  -5 99608.2 7071.21   2
  -5  -1  -5 80554.4 7048.54   4
   5   1  -5 93012.2 7066.97   3
  -5  -1  -5 93391.9 6996.31   3
   5  -1   5 84620.9 7035.16   2
   5   1  -3 4336.63 450.181   1
  -5  -1  -3 4533.47 458.591   1
   5   1  -3 4213.08 418.955   1
  -5   1   3 4327.20 435.771   1
   5  -1   3 4426.63 423.158   1
  -5   1   3 4121.21 433.430   1
  -5  -1  -3 4119.52 418.209   1
   5   1  -3 4415.79 414.036   6
   5  -1   3 6073.69 913.470   6
  -5   1   3 4165.71 420.023   5
  -5  -1  -3 4838.00 419.385   5
   5   1  -3 4657.09 422.547   2
  -5   1   3 3945.06 408.676   4
  -5  -1  -3 4715.28 419.185   4
   5   1  -3 3638.22 397.524   3
  -5  -1  -3 4256.58 365.047   3
   5  -1   3 4520.17 405.774   2
   5   1  -1 3195.13 366.989   1
  -5  -1  -1 3032.48 373.562   1
  -5   1   1 3794.81 376.679   1
   5  -1   1 3488.81 355.571   1
   5  -1   1 2511.82 341.330   1
   5   1  -1 2692.58 336.008   1
  -5  -1  -1 3504.89 352.355   1
  -5   1   1 3286.24 358.885   1
  -5   1   1 4039.11 355.390   5
  -5  -1  -1 3820.77 350.177   5
   5   1  -1 3734.65 355.764   2
  -5   1   1 3032.84 341.767   4
  -5  -1  -1 3794.44 348.677   4
   5  -1   1 3896.68 365.060   3
   5   1  -1 3323.39 328.388   3
   5  -1   1 3802.48 346.074   2
   5   1   1 3380.11 367.062   1
  -5   1  -1 2907.74 357.794   1
  -5  -1   1 2889.45 373.892   1
  -5  -1   1 3612.40 359.673   1
   5   1   1 3356.25 354.392   1
   5  -1  -1 3023.48 363.221   1
  -5   1  -1 3452.82 365.161   1
   5   1   1 3509.03 344.185   6
  -5   1  -1 3940.69 345.500   5
  -5  -1   1 3592.83 356.862   5
  -5   1  -1 4178.43 372.322   4
  -5  -1   1 3316.72 339.839   4
   5  -1  -1 3236.50 366.021   3
   5  -1  -1 3472.60 345.445   2
   5   1   1 4105.12 363.485   2
   5  -1  -3 4431.91 424.211   1
  -5   1  -3 4058.74 423.823   1
  -5  -1   3 4153.04 451.674   1
   5   1   3 4089.03 422.550   1
  -5  -1   3 3933.19 407.079   1
   5   1   3 4046.91 409.438   1
  -5   1  -3 4487.90 424.405   1
   5   1   3 4172.01 400.204   6
   5  -1  -3 3859.01 343.156   6
  -5  -1   3 4547.79 425.450   5
  -5   1  -3 3952.88 374.694   5
  -5  -1   3 4567.83 403.585   4
  -5   1  -3 4579.11 429.651   4
   5  -1  -3 3878.03 421.337   3
   5  -1  -3 4023.83 395.209   2
   5   1   3 4529.80 400.169   2
   5  -1  -5 103846. 7338.91   1
   5  -1  -5 99348.1 7327.48   1
  -5  -1   5 94562.5 7355.47   1
  -5  -1   5 89368.0 7308.03   1
   5   1   5 89123.9 7306.84   1
   5  -1  -5 92233.1 7216.93   6
   5   1   5 85524.0 7296.78   6
  -5   1  -5 97150.5 7263.84   5
  -5  -1   5 103635. 7294.03   4
   5  -1  -5 86249.9 7324.60   3
   5   1   5 96627.2 7280.19   2
  -5   1  -5 98601.7 7270.05   3
   5  -1  -5 95482.0 7292.72   2
  -5   1  -7 8525.70 736.951   1
   5  -1  -7 8908.96 742.443   1
   5  -1  -7 8470.43 734.587   1
   5   1   7 7645.44 718.519   1
  -5  -1   7 8950.84 762.393   1
   5   1   7 7683.85 713.195   1
  -5  -1   7 7783.67 716.772   1
  -5   1  -7 8288.43 719.831   1
   5   1   7 6309.98 697.688   6
  -5  -1   7 8748.41 719.754   5
  -5   1  -7 7932.14 663.158   5
  -5   1  -7 8713.98 702.380   4
  -5  -1   7 8980.96 701.386   4
   5  -1  -7 6968.18 724.824   3
   5   1   7 7669.74 682.667   2
  -5  -1   9 16026.4 1224.91   1
  -5   1  -9 12843.4 1181.43   1
   5  -1  -9 15670.8 1211.98   1
   5  -1  -9 15940.3 1197.53   1
   5   1   9 14786.8 1196.29   1
   5   1   9 13972.3 1179.81   1
  -5  -1   9 15171.9 1199.14   1
  -5   1  -9 14729.9 1176.69   1
   5   1   9 12977.9 1196.75   6
  -5   1  -9 12754.2 1111.09   5
  -5  -1   9 14828.8 1160.52   4
   5  -1  -9 13525.7 1197.86   3
   5   1   9 13972.2 1146.25   2
   5  -1  -9 16091.2 1189.30   2
  -5   1 -11 328.165 61.4796   3
   5  -1 -11 381.394 99.0578   3
  -5   1 -11 366.530 55.2044   5
  -5  -1  11 386.576 89.0562   5
  -5  -1  11 246.569 80.5760   1
  -5   1 -11 288.209 71.6333   1
   5   1  11 390.536 87.8739   1
   5  -1 -11 374.684 92.4834   1
  -5  -1  11 416.539 94.5306   1
   5  -1 -11 314.945 83.3213   2
   5   1  11 274.560 63.0775   2
  -5  -1  11 390.809 81.2901   4
  -5   1 -11 366.264 79.4801   4
   5  -1 -11 469.125 94.9038   1
  -5   1 -11 348.415 86.5555   1
   5   1  11 372.609 87.4639   1
  -5   1 -13 2008.69 247.829   1
  -5  -1  13 2498.59 269.701   1
   5  -1 -13 2671.36 273.263   1
   5   1  13 2222.66 254.315   1
  -5  -1  13 2157.18 256.027   1
  -5  -1  13 2055.35 223.727   6
   5   1  13 1866.79 285.962   6
  -5  -1  13 2600.03 275.351   5
  -5   1 -13 2195.83 240.720   4
   5  -1 -13 2062.95 255.386   3
  -5   1 -13 1912.00 215.531   3
   5  -1 -13 2358.11 265.133   2
   5   1  13 2339.20 225.548   2
  -5   1 -15 30230.0 2249.77   1
  -5  -1  15 29504.3 2254.48   1
   5   1  15 28217.8 2236.29   1
  -5  -1  15 24133.3 2238.67   1
  -5  -1  15 24741.8 2204.18   6
  -5  -1  15 31140.3 2273.64   5
  -5  -1  15 30908.7 2233.81   4
  -5   1 -15 30609.5 2238.05   4
   5  -1 -15 25893.7 2248.34   3
  -5   1 -15 31522.9 2221.04   3
   5   1  15 27439.0 2201.12   2
  -5  -1  17 11808.0 1067.69   6
   5   1  17 9290.65 1149.37   6
   5   1  17 13537.3 1093.35   5
  -5  -1  17 13032.8 1090.08   4
  -5   1 -17 15310.2 1108.30   4
   5  -1 -17 14522.0 1132.55   3
  -5   1 -17 16497.1 1120.00   3
   5   1  17 13554.7 1067.38   2
   5  -1 -17 11945.3 1100.37   2
  -5  -1  19 12394.5 961.311   5
   5   1  19 11402.4 925.256   5
  -5   1 -19 11141.2 923.372   4
   5  -1 -19 10874.8 941.878   3
  -5   1 -19 12597.6 951.811   3
   5  -1 -19 11167.8 916.306   2
   5   1  19 11319.6 882.259   2
   5   1  21 194.105 85.0501   6
   5  -1 -21 385.113 79.1911   2
  -5   1 -21 347.703 81.1175   4
  -5   1 -21 253.681 87.3463   3
   5  -1 -21 361.587 91.6382   3
  -5  -1  21 295.380 81.1887   5
   5   1  23 379.475 108.079   6
  -5   1 -23 546.018 112.316   4
   5  -1 -23 418.913 101.004   3
  -5  -1  23 764.578 122.960   5
  -5   1 -25 3953.51 385.142   4
   5  -1 -25 2695.41 354.431   3
  -5   1 -25 3791.29 386.489   3
   5   1  25 3163.69 374.315   6
  -5  -1  25 4790.04 386.348   5
  -5   1 -27 8334.66 633.572   3
  -5   1 -27 5794.47 607.686   4
   5   2 -26-14.0212 29.7629   3
   5   2 -26 7.55243 13.8841   2
   5  -2  24-9.00329 13.5190   6
  -5  -2 -24 49.2057 38.9275   4
  -5   2  24 13.5727 20.3758   5
   5   2 -24-8.71299 16.0217   2
   5  -2  24 9.35800 19.8678   2
  -5   2  24 13.8306 14.6840   4
   5   2 -24-16.8262 25.2585   3
   5  -2  22 21.3095 20.0126   6
  -5   2  22 113.821 51.9357   5
   5   2 -22 80.4954 34.0193   2
   5  -2  22 28.5972 25.1199   2
  -5  -2 -22 94.2428 53.0869   4
  -5   2  22 45.2372 32.2706   4
   5   2 -22 18.6040 28.2244   3
   5  -2  20-12.5618 18.8549   6
  -5   2  20-19.6527 20.8584   5
   5   2 -20 11.8618 25.1789   2
   5  -2  20 20.0354 26.0435   2
  -5  -2 -20-20.8889 31.3536   4
  -5   2  20 15.3981 23.1120   4
   5   2 -20-20.3176 37.3500   3
   5  -2  18-14.9879 22.4965   6
  -5   2  18-22.4307 0.08560   5
  -5  -2 -18-20.4155 0.08560   4
  -5   2  18 14.5937 30.9780   4
   5   2 -18-19.6518 29.4969   3
   5   2 -18 13.6070 28.8837   2
   5  -2  18 10.4622 19.2330   2
   5  -2  16 89.0242 53.6470   6
  -5   2  16 24.1262 44.5897   5
   5   2 -16 30.7076 32.9150   2
   5  -2  16 86.6011 38.3826   2
  -5  -2 -16 39.8835 42.5799   4
   5   2 -16 70.3700 45.9674   3
  -5  -2 -14 8.63378 18.3699   5
   5  -2  14 21.7139 25.7967   2
  -5   2  14 24.0371 36.1008   5
  -5   2  14 12.8614 23.6764   4
  -5  -2 -14 56.3419 39.8853   4
   5   2 -14-15.6787 23.5667   3
   5   2 -12 63.3738 29.4818   1
   5  -2  12 24.3643 45.2136   6
  -5  -2 -12 90.6793 35.2470   5
   5   2 -12 84.3449 51.0156   2
   5  -2  12 53.4075 32.6557   2
  -5   2  12 43.6073 52.1133   5
  -5   2  12 131.871 44.5077   4
  -5  -2 -12 104.344 49.2238   4
   5   2 -12 82.1418 44.0266   3
   5   2 -10 40.2340 24.2972   1
  -5  -2 -10 67.8917 31.2119   1
   5  -2  10 180.022 63.5310   1
  -5  -2 -10 21.3822 23.1416   1
   5   2 -10 76.5719 45.6562   1
   5  -2  10 133.299 74.9991   6
  -5  -2 -10 79.7366 33.7575   5
   5   2 -10 16.2458 34.7810   2
  -5   2  10 45.9436 32.5696   4
  -5  -2 -10 64.8732 42.4063   4
   5   2 -10 24.2308 31.8211   3
  -5  -2  -8 43.3682 30.4945   1
  -5  -2  -8 43.3135 46.0033   1
   5   2  -8-20.2375 21.5490   1
   5  -2   8 17.8464 26.8431   1
  -5   2   8 17.1039 31.4901   1
  -5   2   8 44.6316 29.0597   1
   5  -2   8 53.2413 48.9677   6
  -5  -2  -8 10.6756 16.1175   5
   5  -2   8 20.4352 21.7581   2
   5   2  -8 15.1980 32.3073   2
  -5   2   8-16.8032 25.2807   5
  -5  -2  -8 30.3890 27.9860   4
   5   2  -8 44.7098 29.1105   1
   5  -2   6 54.3914 32.8529   1
   5   2  -6 142.308 45.5233   1
   5  -2   6 23.0077 54.7208   6
  -5  -2  -6 66.8008 35.6309   5
  -5  -2  -6 58.8395 35.5087   1
   5   2  -6 20.6029 31.1323   1
  -5  -2  -6 42.3166 39.0610   1
  -5   2   6 33.1744 35.3923   1
  -5   2   6 12.1971 22.7080   1
   5  -2   6-17.3315 18.7422   1
  -5   2   6 11.5748 12.7993   4
   5   2  -6 52.9521 42.2097   3
   5  -2   4 11.2641 16.9247   1
   5   2  -4 11.6305 17.4740   1
   5  -2   4 16.7322 35.5256   6
  -5   2   4 26.6834 28.3308   5
   5   2  -4 15.3850 32.6668   6
  -5  -2  -4-11.9635 12.7209   5
  -5   2   4 32.8042 30.1619   1
   5  -2   4 34.1280 25.6242   1
  -5  -2  -4 20.1746 30.2913   1
  -5  -2  -4-11.8016 17.7306   1
  -5   2   4 12.9634 23.8432   1
   5   2  -4-13.4126 14.2563   2
   5  -2   4 20.3930 21.6578   2
  -5   2   4 12.1014 18.1803   4
  -5  -2  -4 13.5451 28.7625   4
   5   2  -4 17.7753 18.8816   3
   5  -2   2 10.1393 21.5246   6
  -5  -2  -2 12.5124 23.0034   5
  -5   2   2 12.1328 18.2133   5
   5   2  -2 15.4593 23.2058   6
   5  -2   2-15.7685 16.7384   1
  -5   2   2-15.4281 23.1589   1
  -5  -2  -2 19.6073 20.8121   1
  -5   2   2 13.3260 14.1465   1
  -5  -2  -2-11.6228 12.3393   1
   5   2  -2-12.6177 23.1971   2
   5  -2   2 10.4197 15.6424   2
  -5   2   2-12.8253 13.6152   4
  -5  -2  -2 12.9038 19.3704   4
   5  -2   2 14.8975 27.3877   3
   5   2  -2 6.43861 11.8397   3
   5   2  -2-17.7092 37.5923   1
   5  -2   2 11.2556 11.9496   1
   5  -2   0 205.592 55.7009   1
   5   2   0 117.102 60.2591   1
   5  -2   0 151.661 33.7982   6
  -5  -2   0 158.979 57.6792   5
   5   2   0 177.293 62.0627   6
  -5   2   0 127.314 44.0301   5
  -5  -2   0 141.263 46.8277   1
   5  -2   0 172.064 65.5575   1
  -5   2   0 174.549 58.4187   1
  -5  -2   0 162.164 75.6157   1
  -5   2   0 225.726 68.9576   1
   5   2   0 168.879 57.2521   2
   5  -2   0 192.926 57.1772   2
   5  -2   0 198.478 69.9274   3
  -5   2   0 141.833 56.2132   4
  -5  -2   0 222.681 64.2548   4
  -5  -2   0 149.100 63.9976   3
  -5   2  -2-8.10218 19.2295   5
   5   2   2-13.5723 14.4063   6
  -5  -2   2-12.2863 18.4425   1
  -5   2  -2 13.3919 14.2149   1
  -5   2  -2 14.8714 27.3389   1
  -5  -2   2 20.4807 37.6503   1
   5  -2  -2 11.0945 23.5510   2
   5   2   2 11.8225 21.7343   2
  -5   2  -2-12.8754 19.3267   4
   5  -2  -2 16.6225 35.2849   3
  -5  -2   2 11.8988 17.8609   4
   5   2   2-15.8645 23.8130   1
   5  -2  -2 11.9181 21.9100   1
   5  -2  -2 14.6511 15.5512   1
   5   2   4 13.0527 19.6340   6
  -5   2  -4 12.7442 15.1771   5
  -5  -2   4 14.2348 21.4048   5
  -5  -2   4 38.7631 27.4575   1
  -5   2  -4 14.7691 27.1806   1
  -5   2  -4 13.6516 25.1288   1
  -5  -2   4-20.5636 21.8630   1
   5  -2  -4 11.5994 21.3621   2
   5   2   4 11.5808 17.4300   2
  -5   2  -4 12.5812 23.1638   4
  -5  -2   4 45.6282 29.6834   4
   5  -2  -4 16.7026 25.1031   3
   5  -2  -4 36.8350 26.0948   1
   5   2   4 15.9064 41.3728   1
   5  -2  -4-15.1948 22.8432   1
  -5   2  -6 59.2505 33.2705   3
   5   2   6 38.0789 33.1262   6
  -5  -2   6 28.3456 26.2154   5
  -5   2  -6 14.7124 16.7140   5
   5   2   6 38.4847 33.4766   1
  -5   2  -6 14.6464 22.1749   1
   5  -2  -6 39.9938 31.7714   1
  -5   2  -6 81.9026 41.0806   1
  -5  -2   6 26.7483 24.7568   1
  -5  -2   6-20.5579 22.0115   1
   5  -2  -6 60.5595 38.6740   2
   5   2   6 52.2457 33.3970   2
  -5  -2   6 44.0670 31.0718   4
   5  -2  -6 67.0874 43.6994   3
   5   2   6 15.7180 23.7704   1
   5  -2  -6 46.2282 32.8381   1
   5  -2  -8 101.594 46.2753   1
   5   2   8 40.4507 35.1384   6
  -5  -2   8 27.8058 25.6735   5
  -5  -2   8 13.5610 20.4997   1
  -5   2  -8 39.5936 34.3975   1
  -5   2  -8 66.1702 42.2079   1
   5  -2  -8 13.3878 20.2417   1
   5   2   8-12.4281 22.9760   1
  -5  -2   8-19.7546 21.1073   1
   5  -2  -8 38.2690 27.1870   2
  -5  -2   8 86.0783 37.9535   4
  -5   2  -8 21.8138 23.2796   4
   5  -2  -8-16.8458 18.0442   3
  -5   2  -8 36.0843 25.4484   3
   5  -2 -10 16.4966 17.9550   3
  -5   2 -10 49.3641 26.4966   3
  -5  -2  10 13.7663 15.1429   5
  -5  -2  10-18.4990 20.0330   1
  -5  -2  10 40.7437 29.1021   1
   5   2  10 82.5147 35.6093   1
   5  -2 -10 64.7755 39.0935   2
   5   2  10 61.0647 28.0596   2
  -5  -2  10 52.0423 31.4979   4
  -5   2 -10 91.7760 37.7022   4
   5  -2 -10 52.5071 34.3576   1
  -5  -2  12 83.2632 44.3777   5
   5   2  12 48.3817 38.4955   6
  -5  -2  12 61.2907 32.7860   6
   5   2  12 57.6583 29.2866   2
   5  -2 -12 117.893 46.2947   2
  -5   2 -12 39.4607 28.0075   4
  -5  -2  12 39.3939 25.9339   4
  -5   2 -12 53.0970 28.1917   3
   5  -2 -12 15.5701 28.9184   3
   5   2  14 17.8800 18.9962   6
  -5  -2  14 10.0116 15.0515   6
   5   2  14-7.43910 13.7021   2
   5  -2 -14 12.7671 19.1822   2
  -5   2 -14 9.69150 20.5898   4
  -5   2 -14 22.3617 15.8455   3
   5  -2 -14 14.8051 22.2385   3
   5   2  16 20.0636 30.2240   6
  -5  -2  16 29.6504 27.8718   6
   5   2  16 20.4990 20.6722   2
  -5  -2  16 29.2527 27.0099   5
  -5   2 -16 67.8182 30.9546   4
   5  -2 -16-14.4439 21.8313   3
   5   2  18-22.2299 33.3665   6
  -5  -2  18-10.0197 15.0396   6
  -5  -2  18-15.2676 32.4085   5
   5  -2 -18 10.5773 19.4445   2
   5   2  18 10.6005 11.2513   5
  -5   2 -18 9.83387 18.0779   4
  -5   2 -18-9.27146 17.0441   3
   5   2  20 23.8599 35.8289   6
  -5  -2  20 10.3682 15.5990   6
  -5  -2  20 15.2931 22.9793   5
   5  -2 -20 28.0188 26.2479   2
   5   2  20 12.1203 22.3065   5
  -5   2 -20 10.2804 18.9288   4
  -5   2 -20 11.2419 11.9794   3
   5   2  22 95.5795 62.2751   6
   5   2  22 74.6613 42.1589   5
  -5   2 -22 65.9205 31.1610   4
   5  -2 -22 43.6766 38.1022   3
  -5   2 -22 13.1652 24.5950   3
  -5  -2  22 73.5955 41.5636   5
   5   2  24-21.6661 32.5209   6
  -5   2 -24-14.8338 0.22370   3
   5  -2 -24 13.6152 25.0298   3
  -5  -2  24 13.5081 14.3385   5
  -5   2 -26 24.8887 22.8857   4
  -5   2 -26-14.3390 21.5323   3
   5   3 -25 4274.41 401.761   3
  -5   3  25 4513.50 384.952   4
   5  -3  25 3220.92 350.978   2
  -5   3  23 501.477 106.083   5
  -5  -3 -23 462.480 101.495   4
   5   3 -23 539.823 89.2089   2
  -5   3  23 513.788 100.268   4
   5   3 -23 485.080 114.511   3
  -5   3  21 374.092 98.3546   5
  -5  -3 -21 540.327 106.128   4
   5  -3  21 275.343 69.5500   2
  -5   3  21 361.846 89.0896   4
   5   3 -21 209.050 87.4837   3
   5  -3  19 9061.52 820.251   6
  -5   3  19 10996.2 901.974   5
   5   3 -19 9095.23 826.163   2
   5   3 -19 8374.01 865.815   3
   5  -3  19 11002.9 824.439   2
   5  -3  17 10828.9 970.088   6
  -5   3  17 14350.2 1085.98   5
  -5  -3 -17 8055.73 981.034   4
   5   3 -17 13082.6 999.982   2
   5   3 -17 11416.0 1016.06   3
  -5   3  17 11204.9 973.016   4
   5  -3  17 13239.3 967.411   2
   5  -3  15 19420.5 1805.62   6
  -5   3  15 26416.8 1941.08   5
  -5  -3 -15 21488.9 1770.18   5
   5   3 -15 23300.3 1843.57   2
  -5  -3 -15 14762.0 1814.88   4
  -5   3  15 26786.8 1821.54   4
   5  -3  15 29006.5 1816.76   2
   5  -3  13 1494.33 217.785   6
  -5   3  13 1921.73 293.251   5
  -5  -3 -13 1999.94 206.991   5
  -5  -3 -13 1519.34 251.340   4
  -5   3  13 2001.16 224.088   4
   5   3 -13 2047.62 260.000   2
   5   3 -13 1766.30 233.951   3
   5  -3  13 2212.95 228.931   2
   5  -3  11 225.217 73.9749   6
  -5  -3 -11 364.054 70.0318   5
   5   3 -11 410.732 99.5094   2
   5  -3  11 365.339 78.0039   2
  -5   3  11 535.784 131.396   5
  -5   3  11 263.954 66.4787   4
  -5  -3 -11 112.299 75.3405   4
   5   3 -11 221.528 67.4055   3
   5  -3   9 10553.9 883.465   6
  -5   3   9 11961.9 961.837   5
  -5  -3  -9 10608.7 869.800   5
  -5   3   9 10106.0 872.932   4
   5   3  -9 8747.01 862.763   3
   5  -3   9 11967.4 882.633   2
   5  -3   7 5992.53 506.905   6
  -5   3   7 6284.07 558.034   5
  -5  -3  -7 5471.30 508.036   5
   5   3  -7 6906.15 554.410   2
  -5  -3  -7 7255.60 614.458   4
  -5   3   7 5492.22 507.699   4
   5   3  -7 4313.63 481.828   3
   5  -3   7 6088.88 511.974   2
   5  -3   5 64342.6 4547.60   6
   5   3  -5 75756.6 4628.92   6
  -5   3   5 69288.2 4610.91   5
  -5  -3  -5 71763.8 4586.24   5
   5   3  -5 71677.3 4608.55   2
  -5   3   5 69297.4 4580.46   4
  -5  -3  -5 88772.5 4717.72   4
   5   3  -5 56928.6 4533.57   3
  -5  -3  -5 72562.4 4682.38   1
   5  -3   3 2990.41 327.220   1
   5  -3   3 2741.09 271.139   6
   5   3  -3 3224.53 338.148   6
  -5   3   3 2882.70 311.007   5
  -5  -3  -3 3418.34 321.312   5
   5   3  -3 3306.62 322.315   2
  -5   3   3 2847.39 301.421   4
  -5  -3  -3 4031.12 395.009   4
   5  -3   3 2854.10 297.796   2
  -5  -3  -3 3025.16 359.288   1
   5   3  -3 2971.64 293.001   1
   5  -3   1 2407.11 323.127   1
  -5   3   1 3308.35 336.087   1
  -5  -3  -1 2984.35 299.843   1
   5   3  -1 3575.53 352.044   6
   5  -3   1 3445.99 275.130   6
  -5  -3  -1 3361.57 329.338   5
  -5   3   1 3095.68 318.326   4
   5  -3   1 3277.45 315.490   2
   5   3  -1 2766.96 338.102   1
   5   3  -1 3155.95 301.997   1
  -5  -3  -1 2651.71 355.534   1
   5   3   1 3282.91 312.640   1
  -5   3  -1 3250.53 337.305   1
  -5  -3   1 2911.14 303.690   1
   5   3   1 3525.29 353.560   6
  -5   3  -1 3425.58 305.843   5
  -5  -3   1 3878.17 343.004   5
   5   3   1 3424.72 327.643   2
  -5  -3   1 4282.64 400.676   4
  -5   3  -1 2902.67 322.174   4
   5  -3  -1 2863.66 309.776   2
   5  -3  -1 2768.38 322.717   1
  -5  -3   1 3086.01 366.069   1
   5   3   1 2821.38 332.946   1
  -5  -3   3 2836.08 287.797   1
   5   3   3 2910.40 315.665   6
  -5   3  -3 2416.64 255.788   5
  -5  -3   3 3429.27 321.038   5
   5   3   3 2721.89 292.215   2
  -5   3  -3 2788.50 302.379   4
  -5  -3   3 3666.85 371.812   4
   5  -3  -3 3490.33 338.610   3
   5  -3  -3 3461.57 322.260   1
  -5  -3   3 2958.76 349.113   1
  -5  -3   5 63310.2 5308.23   5
   5   3   5 76385.8 5301.24   2
  -5   3  -5 58997.5 5290.01   4
  -5  -3   5 71121.3 5370.82   4
   5  -3  -5 70263.2 5297.91   2
   5  -3  -5 72825.3 5321.88   1
  -5  -3   5 75446.4 5383.50   1
   5   3   7 5340.81 537.773   6
  -5  -3   7 7093.42 562.538   5
  -5  -3   7 5053.40 557.307   4
   5  -3  -7 5861.60 567.619   3
   5  -3  -7 5821.57 540.056   2
   5   3   7 6558.67 538.433   2
  -5   3  -7 6208.60 527.265   3
   5   3   9 11647.9 902.642   6
  -5  -3   9 11150.9 899.038   5
  -5  -3   9 10939.6 914.476   4
  -5   3  -9 9185.94 874.358   4
   5  -3  -9 10017.5 909.421   3
  -5   3  -9 10678.1 868.488   3
   5   3   9 11121.5 873.267   2
   5   3  11 362.112 84.5418   6
   5  -3 -11 366.181 79.2463   2
   5   3  11 356.262 66.9602   2
  -5  -3  11 313.779 79.0106   5
  -5   3 -11 361.063 70.4533   4
   5  -3 -11 348.001 86.2936   3
  -5   3 -11 398.736 69.0626   3
  -5  -3  13 1853.64 201.755   6
   5   3  13 1936.87 223.082   6
  -5  -3  13 2058.09 217.504   5
  -5   3 -13 1530.50 184.638   4
   5  -3 -13 1639.53 213.297   3
   5   3  13 1704.35 179.317   2
  -5   3 -13 1838.58 181.158   3
  -5  -3  15 21894.1 1862.58   6
   5   3  15 23244.4 1897.48   6
   5  -3 -15 23099.9 1892.31   3
  -5   3 -15 24884.1 1845.15   3
   5   3  15 21758.9 1834.82   2
  -5  -3  15 29443.5 1905.20   5
  -5   3 -17 9894.74 871.951   4
  -5   3 -17 11477.5 870.274   3
   5  -3 -17 10958.5 914.301   3
  -5  -3  17 9589.36 880.741   6
   5   3  17 9426.99 917.454   6
  -5   3 -19 8083.36 688.596   4
   5  -3 -19 7464.88 712.612   3
  -5   3 -19 8734.28 688.004   3
  -5  -3  19 7759.63 698.647   6
   5   3  19 7008.09 736.338   6
   5   3  19 8055.12 701.248   5
   5   3  21 216.745 86.8985   6
  -5  -3  21 379.796 78.5121   6
   5   3  21 316.793 78.6266   5
  -5  -3  21 534.519 99.3893   5
  -5   3 -21 552.451 86.5162   3
   5  -3 -21 334.212 81.4123   3
   5   3  23 206.871 89.3670   6
  -5  -3  23 464.307 91.1926   6
  -5  -3  23 649.648 106.469   5
   5   3  23 378.979 92.4534   5
   5  -3 -23 410.479 91.3647   3
  -5   3 -23 488.016 90.6122   3
  -5   3 -23 473.646 84.6185   4
   5   4 -22 48.6505 29.5766   2
   5  -4  22 74.1327 34.0390   2
  -5   4  22 23.6167 22.1994   4
   5  -4  22 99.9474 39.9622   6
   5   4 -20 11.7473 24.9437   2
  -5   4  20 12.1365 18.2272   4
   5  -4  20 11.1589 20.5228   6
  -5  -4 -20 13.4157 20.1461   4
  -5   4  20-17.8875 26.8558   5
   5   4 -18 14.1500 26.2575   2
  -5   4  18 71.5922 35.9979   4
   5  -4  18 11.9493 22.2567   6
  -5   4  18-21.3841 32.2962   5
  -5  -4 -18 15.0558 16.3760   4
   5   4 -16 132.096 56.5881   2
   5  -4  16 188.557 58.7954   2
  -5  -4 -16 157.177 62.5315   4
  -5   4  16 298.306 102.823   5
  -5   4  16 148.934 46.9130   4
   5  -4  16 60.7982 38.2544   6
  -5  -4 -14 152.144 42.2272   5
   5   4 -14 72.7811 55.4667   2
  -5   4  14 27.0811 50.7097   5
  -5   4  14 109.582 43.0296   4
   5  -4  14 152.631 53.7410   6
  -5   4  12 26.9006 49.4559   5
  -5  -4 -12 23.1099 24.5364   4
   5   4 -12 18.6172 19.7702   2
   5  -4  12 32.7601 28.3970   2
  -5   4  12 10.6147 15.9459   4
  -5  -4 -12-8.77649 9.33797   5
  -5  -4 -10 83.3203 36.1035   5
   5   4 -10 106.508 53.7405   2
   5  -4  10 109.702 45.6271   2
  -5   4  10 242.766 93.1601   5
  -5  -4 -10 109.493 65.3346   4
  -5   4  10 82.2225 35.1893   4
   5  -4  10 59.5697 35.6338   6
  -5  -4  -8 39.0086 27.4977   5
   5   4  -8 64.4917 41.9896   2
   5  -4   8 22.0162 23.4992   2
  -5   4   8 20.5284 30.9131   5
  -5  -4  -8-32.3667 2.49159   4
  -5   4   8 30.5715 24.3125   4
   5  -4   8 36.1336 27.2319   6
  -5  -4  -6 135.135 46.5442   5
   5   4  -6 234.515 65.5118   6
   5   4  -6 259.835 73.3678   2
   5  -4   6 243.115 60.4800   2
  -5   4   6 134.501 55.5386   5
  -5  -4  -6 155.457 102.115   4
   5  -4   6 220.122 51.1343   6
  -5  -4  -4 21.7078 20.0192   5
   5   4  -4-14.7831 15.7744   6
   5   4  -4 13.0349 27.7171   2
   5  -4   4 11.2051 20.6628   2
  -5   4   4 27.1509 25.0090   5
  -5   4   4 42.0356 24.9933   4
   5  -4   4 20.9542 18.2316   6
  -5   4   2 34.1374 27.3320   5
   5   4  -2 48.6544 34.4149   2
   5  -4   2 57.5763 32.6087   2
  -5   4   2 32.6385 26.1610   4
  -5  -4  -2 51.7712 55.1084   4
   5   4  -2 45.7810 32.6658   6
  -5  -4  -2 104.444 41.0668   5
  -5   4   0 311.387 69.2898   4
  -5  -4   0 275.825 156.010   4
   5  -4   0 257.387 75.1031   3
   5   4   0 254.205 66.3603   2
   5  -4   0 237.721 65.7387   2
  -5   4   0 288.421 62.0750   5
  -5  -4   0 147.354 55.3232   5
   5  -4  -2 43.2638 30.8564   3
  -5   4  -2 56.0971 31.7424   4
  -5  -4   2 50.2613 92.4768   4
   5  -4  -2 49.9395 35.2719   2
   5   4   2 22.2623 26.6998   2
  -5  -4   2 61.4767 34.7429   5
   5   4   2 74.4684 42.0016   6
  -5   4  -4 21.1869 22.5352   4
  -5  -4   4 75.0318 79.6484   4
   5  -4  -4-14.8530 22.3429   3
   5  -4  -4 51.9508 41.3797   2
   5   4   4 21.2513 19.5891   2
  -5  -4   4 12.3625 22.7741   5
   5   4   4 26.8507 28.5362   6
   5   4   6 278.205 63.5698   2
   5  -4  -6 295.392 77.1125   2
   5   4   6 233.799 63.3448   6
  -5   4  -6 136.422 44.0143   3
  -5   4  -6 238.181 58.9703   4
  -5  -4   6 121.954 74.9750   4
   5  -4  -6 182.213 62.4199   3
   5  -4  -8 13.5830 32.4219   2
   5   4   8 86.3172 39.5760   2
  -5  -4   8 46.7482 30.5809   5
   5   4   8 68.6093 34.5017   6
  -5   4  -8 18.7497 22.5177   4
   5  -4  -8 43.4652 34.5590   3
  -5   4  -8 51.6302 26.0637   3
   5  -4 -10 79.7172 42.9289   2
   5   4  10 94.3072 35.9896   2
   5   4  10 130.545 45.3098   6
  -5  -4  10 90.8189 40.6226   5
  -5   4 -10 94.7580 34.9794   4
   5  -4 -10 122.239 48.3643   3
  -5   4 -10 80.0114 30.3093   3
   5   4  12 14.1610 19.9879   2
  -5  -4  12 33.6181 23.8752   5
   5  -4 -12 40.0202 28.3910   3
   5   4  12 22.3686 23.8293   6
   5   4  14 82.1309 45.8563   6
  -5  -4  14 61.9262 37.5075   6
   5  -4 -14 168.567 55.4462   2
  -5  -4  14 168.193 49.9453   5
  -5   4 -14 100.738 34.1926   4
  -5   4 -14 136.321 35.1881   3
   5  -4 -14 182.193 59.3365   3
   5   4  16 136.305 51.7061   6
  -5  -4  16 223.435 53.5504   6
  -5   4 -16 70.2909 27.6801   4
  -5   4 -16 119.349 34.1845   3
   5  -4 -16 114.496 45.6561   3
  -5  -4  18 40.7214 28.6509   6
  -5   4 -18 20.1287 18.9376   3
   5  -4 -18 12.6460 19.0774   3
  -5  -4  18 35.5401 28.1800   5
   5   4  20-14.8117 22.2364   6
   5   4  20-9.68998 10.2942   5
  -5  -4  20-12.1786 12.9335   5
  -5   4 -20-8.17148 17.3513   4
   5  -4 -20-12.6294 18.9616   3
  -5   4 -20 7.20246 15.2952   3
  -5  -4  22 61.1994 37.2858   5
  -5  -4  22 64.8755 36.8390   6
  -5   4 -22 106.780 35.4420   3
  -5  -4  24 77.6398 41.2259   6
   5   4  24 82.3080 39.9258   5
  -5   5  19 6515.60 568.838   5
   5  -5  19 5312.93 507.990   6
  -5   5  17 6279.81 633.685   5
  -5  -5 -17 6441.87 609.487   4
   5   5 -17 7454.16 617.949   2
   5  -5  17 6333.30 580.426   6
   5  -5  17 6989.01 585.987   2
   5  -5  15 13780.5 1177.54   6
  -5   5  15 16766.7 1287.01   5
   5   5 -15 14146.4 1219.36   2
  -5  -5 -15 16269.6 1236.54   4
  -5   5  15 14040.1 1172.13   4
   5  -5  15 14478.8 1179.39   2
   5  -5  13 700.540 106.309   6
  -5  -5 -13 712.837 99.3572   5
  -5  -5 -13 798.088 152.156   4
  -5   5  13 319.563 119.312   5
  -5   5  13 660.451 99.9205   4
   5  -5  13 697.431 108.712   2
  -5  -5 -11 74.1686 33.9975   5
   5   5 -11 218.581 71.9732   2
   5  -5  11 125.328 41.0136   2
  -5  -5 -11 289.078 88.7854   4
  -5   5  11 120.827 63.4955   5
  -5   5  11 166.028 45.7972   4
   5  -5  11 73.3936 34.9645   6
   5   5  -9 6156.98 504.925   2
  -5   5   9 5382.27 528.025   5
  -5  -5  -9 5262.11 441.756   5
  -5   5   7 2749.86 279.907   4
   5   5  -7 3535.63 329.758   2
  -5   5   7 3077.79 339.706   5
  -5  -5  -7 2758.07 284.488   5
   5  -5   7 2897.08 296.648   2
  -5   5   5 33105.5 2703.58   5
  -5  -5  -5 33716.8 2666.21   5
   5   5  -5 34863.6 2688.25   2
  -5  -5  -5 38812.8 2879.75   4
  -5   5   5 33791.6 2659.46   4
   5   5  -5 32494.8 2681.94   6
   5  -5   5 36778.6 2685.31   2
  -5   5   3 1252.95 157.715   4
  -5  -5  -3 965.267 235.700   4
  -5   5   3 960.380 155.677   5
  -5  -5  -3 1387.64 168.104   5
   5  -5   3 1612.88 181.971   2
   5   5  -3 1196.83 160.913   2
  -5   5   1 689.153 111.774   4
  -5  -5  -1 1107.71 206.786   4
   5   5  -1 759.314 118.144   2
   5   5  -1 638.865 121.308   6
  -5  -5  -1 792.461 118.722   5
   5   5   1 857.380 137.115   6
  -5  -5   1 947.042 129.976   5
  -5   5  -1 893.778 124.855   4
  -5  -5   1 987.233 182.071   4
   5  -5  -1 780.647 130.416   3
   5  -5  -1 1002.83 149.718   2
   5   5   3 1349.44 173.072   6
   5   5   3 1333.86 159.553   2
  -5  -5   3 1039.46 172.680   4
  -5   5  -3 1096.67 152.965   4
   5  -5  -3 1484.35 179.951   3
   5  -5  -3 1323.24 185.679   2
   5   5   5 34754.5 2817.63   6
  -5  -5   5 38555.2 2817.54   5
   5   5   5 35881.9 2804.94   2
  -5   5  -5 37468.5 2804.05   4
   5  -5  -5 35728.3 2828.43   3
   5  -5  -5 35791.7 2854.48   2
  -5   5  -5 34935.0 2788.44   3
   5   5   7 2594.31 276.063   6
  -5  -5   7 3214.42 289.648   5
   5   5   7 2851.39 272.948   2
  -5   5  -7 2776.07 269.103   4
   5  -5  -7 2530.24 285.786   3
  -5   5  -7 2732.04 260.638   3
   5  -5  -7 2123.49 295.048   2
   5   5   9 4937.44 436.079   6
  -5  -5   9 5092.71 440.767   5
   5   5   9 4417.77 423.393   2
  -5   5  -9 4528.31 418.662   4
   5  -5  -9 5218.43 462.844   3
  -5   5  -9 5062.06 418.488   3
   5  -5  -9 4312.57 462.358   2
  -5  -5  11 108.958 42.8945   5
   5   5  11 179.792 49.9237   6
  -5   5 -11 90.6410 32.1811   4
   5  -5 -11 97.6329 41.8250   3
  -5   5 -11 103.522 33.0304   3
   5  -5 -11 130.006 55.9214   2
  -5   5 -13 571.519 79.8311   3
  -5   5 -13 483.028 79.7226   4
  -5   5 -15 12780.8 1095.20   4
  -5  -5  15 14686.6 1122.26   6
   5   5  15 12428.1 1111.68   6
  -5   5 -15 14735.7 1092.01   3
  -5  -5  15 14580.4 1121.94   5
  -5  -5  17 6810.09 550.814   6
   5   5  17 5609.18 545.479   6
  -5   5 -17 5876.73 526.937   4
   5  -5 -17 5675.37 547.675   3
  -5   5 -17 6416.35 521.321   3
  -5  -5  17 7587.88 561.836   5
  -5  -5  19 5454.16 480.420   6
   5   5  19 4967.69 469.666   5
  -5  -5  19 6145.67 494.745   5
  -5   6  16 90.8975 47.7585   5
  -5   6  14 81.0235 53.0148   5
  -5  -6 -12 154.025 68.1772   4
  -5   6  12 21.3199 32.8486   5
   5   6 -12 73.8953 42.1579   2
  -5   6  12 114.146 35.3996   4
  -5  -6 -12 87.6056 29.9252   5
  -5  -6 -10 204.554 81.6228   4
  -5   6  10 102.574 58.1557   5
   5  -6  10 91.1319 39.5604   2
   5   6 -10 84.0794 45.3254   2
  -5   6  10 86.3181 33.2268   4
  -5  -6 -10 129.463 38.7403   5
  -5  -6  -8 130.295 70.1359   4
  -5   6   8 220.840 76.5560   5
   5  -6   8 129.706 47.3692   2
   5   6  -8 164.371 59.6638   2
  -5   6   8 154.982 43.5529   4
  -5  -6  -8 158.350 41.9794   5
  -5  -6  -6 128.129 64.4093   4
   5   6  -6 100.576 41.5581   2
   5  -6   6 138.800 49.5002   2
  -5   6   6 54.8043 24.3180   4
  -5  -6  -6 84.6927 33.0057   5
  -5  -6  -4 61.3420 43.4524   4
   5   6  -4 50.1965 30.2080   2
   5  -6   4 12.5335 18.9253   2
  -5  -6  -4 26.2910 20.9005   5
   5   6  -4 11.3371 12.2083   6
  -5  -6  -2 34.6457 31.8887   4
   5  -6   2 13.9817 25.7571   2
  -5   6   2 33.1154 21.5880   4
  -5  -6  -2 9.20787 21.9166   5
   5   6  -2 23.6953 21.8439   6
  -5   6   0 354.664 67.9481   4
   5   6   0 383.217 83.0621   6
  -5  -6   0 537.756 83.8006   5
   5   6   0 300.340 67.2745   2
   5  -6   0 453.370 98.6506   2
  -5   6  -2 16.8217 17.8985   4
   5   6   2 11.6299 12.4082   6
  -5  -6   2 9.18452 13.8437   5
   5   6   2 35.1823 24.7309   2
   5  -6  -2 17.1022 31.4646   2
   5  -6  -4 44.8668 29.2263   3
   5   6   4 43.4669 30.5771   6
  -5  -6   4 9.02253 19.2517   5
   5   6   4 8.82356 16.3380   2
   5  -6  -4 90.9241 57.9342   2
   5   6   6 77.3061 34.5487   6
  -5  -6   6 90.3232 33.7542   5
   5  -6  -6 88.7264 42.8701   3
  -5   6  -6 69.3312 28.9608   4
  -5   6  -6 90.4349 31.9028   3
   5   6   6 61.2790 31.4029   2
   5  -6  -6 36.3496 43.5549   2
  -5  -6   8 153.366 44.4902   5
  -5   6  -8 200.341 44.7923   4
   5  -6  -8 98.3249 41.9423   3
  -5   6  -8 153.076 37.8005   3
   5  -6  -8 202.532 72.6624   2
   5   6  10 92.4019 35.4645   6
  -5  -6  10 139.619 43.2055   5
  -5   6 -10 90.2221 31.4293   4
   5  -6 -10 150.539 47.7449   3
  -5   6 -10 84.2324 28.2741   3
  -5  -6  12 146.059 41.3401   5
   5   6  12 131.091 36.4892   6
  -5   6 -12 84.3899 26.8961   3
   5  -6 -12 53.4180 30.7568   3
  -5   6 -12 40.5315 21.3823   4
  -5  -6  14 43.1273 24.3655   5
  -5   6 -14 26.6231 18.8769   4
  -5  -7 -11 122.136 62.1077   4
  -5  -7  -9 2463.23 302.622   4
  -5  -7  -7 1460.24 213.758   4
   5   7  -7 1571.03 179.623   2
  -5   7   5 18977.2 1459.92   4
   5   7  -5 16337.0 1473.79   6
  -5   7   3 551.817 85.6105   4
  -5  -7  -3 796.621 98.2490   5
   5   7  -3 697.484 105.385   6
   5  -7   3 748.830 128.328   2
   5   7  -3 530.731 87.2539   2
  -5  -7  -1 1488.19 143.788   5
   5   7  -1 786.428 118.053   2
  -5   7   1 926.553 121.983   4
   5   7  -1 1152.57 144.246   6
   5  -7   1 1488.77 193.180   2
  -5  -7   1 1233.45 137.889   5
   5   7   1 812.857 123.173   2
  -5   7  -1 1203.29 134.584   4
   5   7   1 1165.14 147.807   6
   5  -7  -1 1295.25 197.471   2
  -5   7  -1 1314.68 137.539   3
  -5  -7   3 651.784 92.0923   5
   5   7   3 474.864 82.3530   2
   5  -7  -3 810.213 149.587   2
  -5   7  -3 495.221 80.9724   4
   5   7   3 683.224 101.332   6
  -5   7  -3 781.467 91.8743   3
  -5   7  -5 18489.4 1611.71   4
  -5  -7   5 21369.1 1623.79   5
   5  -7  -7 2237.89 242.811   2
  -5   7  -7 1470.16 159.249   4
  -5   7  -9 2735.52 252.626   4
   6   0   0 68457.6 5405.35   1
   6   0   0 62226.7 5397.46   1
  -6   0   0 64083.7 5390.48   1
   6   0   0 68770.4 5407.92   6
  -6   0   0 74919.3 5385.78   5
  -6   0   0 73951.1 5388.31   4
   6   0   0 76437.3 5387.78   3
   6   0   0 70037.8 5374.77   2
   6   0  -2 2564.47 287.052   1
   6   0  -2 2203.94 258.869   1
   6   0   2 2292.25 267.157   1
   6   0   2 2164.05 263.218   1
  -6   0  -2 2462.80 267.822   1
  -6   0   2 2451.00 273.570   1
   6   0   2 2288.43 287.541   6
   6   0  -2 2327.42 260.791   6
  -6   0   2 2375.22 258.880   5
  -6   0  -2 2421.65 247.322   5
  -6   0  -2 2715.36 262.563   4
   6   0  -2 2327.92 259.886   3
   6   0   2 2189.96 240.443   2
   6   0  -4 3462.75 354.138   1
  -6   0  -4 3773.70 368.865   1
   6   0  -4 2929.52 327.624   1
   6   0   4 3237.21 334.132   1
  -6   0   4 2757.68 329.470   1
   6   0   4 3378.63 345.098   1
  -6   0  -4 3000.05 328.631   1
   6   0   4 3197.89 379.140   6
   6   0  -4 2952.20 308.110   6
  -6   0   4 2838.70 325.332   5
  -6   0  -4 3368.41 309.491   5
  -6   0  -4 3077.20 318.395   4
  -6   0   4 3541.83 327.284   4
   6   0  -4 3302.19 332.502   3
   6   0   4 3281.68 310.507   2
   6   0  -4 3423.16 321.495   2
   6   0   6 81.7618 41.6707   1
   6   0  -6 190.991 60.9106   1
   6   0   6 49.8090 65.2306   6
  -6   0   6 101.124 45.1986   5
   6   0  -6 109.426 38.8357   6
   6   0   6 221.025 67.4925   1
   6   0  -6 144.239 54.3722   1
  -6   0   6 141.121 55.7633   1
  -6   0  -6 96.5734 49.2085   1
  -6   0  -6 166.993 66.7897   1
  -6   0   6 80.3399 48.8842   1
   6   0   6 83.7960 36.5034   2
   6   0  -6 47.4634 42.5167   2
   6   0  -6 97.4050 47.3726   3
  -6   0   6 121.960 44.7396   4
  -6   0  -6 123.591 45.3194   4
  -6   0  -6 82.5590 29.6783   3
   6   0  -8 4105.96 411.960   1
  -6   0  -8 3837.74 408.269   1
   6   0  -8 4877.40 412.939   1
   6   0   8 3799.69 379.820   1
  -6   0   8 3912.11 397.029   1
   6   0   8 3705.43 390.976   1
  -6   0  -8 3841.50 377.670   1
   6   0  -8 3441.98 334.603   6
   6   0   8 3414.46 453.008   6
  -6   0   8 4339.32 384.178   5
  -6   0  -8 4028.76 351.270   5
  -6   0  -8 3529.98 363.876   4
   6   0  -8 3603.54 380.899   3
   6   0  -8 4372.62 383.466   2
  -6   0  -8 3418.56 328.469   3
   6   0   8 3619.28 348.601   2
  -6   0  10 45735.3 3348.38   1
  -6   0 -10 45237.9 3366.71   1
   6   0 -10 43681.6 3352.35   1
   6   0  10 44122.4 3330.81   1
   6   0  10 32428.1 3407.94   6
  -6   0  10 49805.4 3336.65   5
  -6   0 -10 39363.1 3281.68   5
   6   0  10 44681.1 3350.57   1
   6   0 -10 43498.3 3342.03   3
  -6   0 -10 40327.5 3276.26   3
   6   0 -10 48514.6 3350.52   2
   6   0  10 40605.4 3291.50   2
   6   0 -12 7490.16 617.936   2
  -6   0  12 5574.99 585.711   5
  -6   0 -12 6957.71 590.734   4
   6   0 -12 6491.09 602.990   3
  -6   0 -12 7159.92 568.066   3
  -6   0  12 6992.65 604.602   1
  -6   0 -12 6487.95 618.338   1
   6   0 -12 6332.41 608.051   1
  -6   0 -14 8072.53 668.234   4
   6   0 -14 7536.22 675.312   3
  -6   0 -14 9179.74 672.766   3
   6   0 -14 7708.90 683.695   2
   6   0  14 7923.95 636.468   2
   6   0  16 25.4460 31.9165   6
   6   0  16 133.174 43.3503   2
   6   0 -16 94.6624 50.5501   2
  -6   0  16 283.039 74.0146   5
  -6   0  16 238.880 61.5426   4
  -6   0 -16 376.346 75.7796   4
   6   0 -16 246.573 68.7622   3
  -6   0 -16 242.969 74.7101   3
   6   0  18 849.669 181.309   6
  -6   0  18 1530.51 195.204   5
  -6   0 -18 1632.69 186.380   4
  -6   0  18 1056.60 158.373   4
   6   0 -18 1240.09 177.313   3
   6   0 -18 1264.90 172.546   2
   6   0  18 1085.32 139.075   2
  -6   0  20 12435.4 958.977   5
  -6   0 -20 12534.4 955.147   4
   6   0 -20 11637.6 957.765   3
   6   0  20 11615.9 906.282   2
  -6   0  22 9028.95 749.394   5
  -6   0 -22 10067.0 762.823   4
   6   0 -22 8228.27 752.421   3
   6   0 -22 9534.56 729.063   2
   6   0 -24 3870.94 387.895   3
   6   1 -23 69.2138 32.1610   2
   6  -1  23 71.0200 32.6510   6
   6   1 -23 30.1212 28.0896   3
   6  -1  21-12.1663 18.2623   6
   6  -1  21 7.98993 16.9614   2
   6   1 -21 19.3423 17.7797   2
  -6   1  21 14.7753 22.1783   5
  -6  -1 -21-16.0472 0.20444   4
   6   1 -21-15.0229 27.6174   3
   6   1 -19 11.0681 23.4997   2
  -6   1  19-15.9277 23.9125   5
  -6   1  19 12.2150 18.3415   4
  -6  -1 -19 15.5703 23.3761   4
   6   1 -19 14.9220 22.4033   3
   6  -1  17 36.0681 42.9249   6
   6  -1  17 25.2883 22.1591   2
   6   1 -17 37.0328 32.2596   2
  -6   1  17 80.6679 45.4228   5
  -6  -1 -17 43.9629 31.2794   4
   6   1 -17 55.1486 35.9933   3
   6  -1  15 22.4314 47.7064   6
   6   1 -15 39.6872 31.5343   2
   6  -1  15 67.4023 31.1169   2
  -6   1  15 15.5003 16.7142   5
  -6   1  15 56.9909 29.7793   4
  -6  -1 -15 13.7717 20.8808   4
   6   1 -15 13.3203 24.6642   3
  -6  -1 -13 161.891 42.4760   5
  -6   1  13 214.991 63.7532   5
   6  -1  13 118.179 41.6644   2
   6   1 -13 81.3608 46.9242   2
  -6   1  13 207.212 54.2600   4
  -6  -1 -13 116.360 48.8888   4
   6  -1  13 141.869 80.4907   6
   6  -1  11 37.3978 56.5011   6
  -6  -1 -11 110.134 39.7187   5
  -6   1  11 53.4962 35.3604   5
   6   1 -11 97.0360 43.2979   6
  -6  -1 -11 64.3884 34.7705   1
   6  -1  11 110.154 37.6347   2
   6   1 -11 66.8857 43.0772   2
  -6  -1 -11 74.0637 37.6110   4
   6   1 -11 79.9136 40.6986   1
   6   1  -9 74.9532 37.5970   1
   6  -1   9 49.2950 74.0390   6
  -6   1   9 12.6277 30.0889   5
   6   1  -9 21.3725 27.9113   6
  -6  -1  -9 59.2249 35.6593   1
   6  -1   9 51.4354 27.4274   2
   6   1  -9 64.3543 38.7309   2
  -6   1   9 10.6280 19.7215   4
  -6  -1  -9 23.7971 25.3996   4
   6   1  -9 39.3132 34.1740   3
   6   1  -7 26.0626 24.1756   1
   6  -1   7-68.7692 73.0604   6
   6   1  -7 31.1204 24.8329   6
  -6  -1  -7 47.8193 30.6251   5
  -6  -1  -7 62.6901 37.7788   1
   6   1  -7 55.0861 39.1126   1
  -6  -1  -7 19.1649 28.9493   1
   6  -1   7 43.9907 28.2020   2
   6   1  -7 63.2471 35.6690   2
  -6   1   7 53.1184 33.9824   4
  -6  -1  -7 57.8332 34.8745   4
  -6  -1  -7 24.1306 17.2972   3
   6   1  -7 12.7666 27.2942   3
   6  -1   5 207.673 62.0773   1
   6   1  -5 301.686 72.8506   1
   6  -1   5 295.097 209.573   6
  -6   1   5 171.905 56.6627   5
  -6  -1  -5 221.330 58.3245   5
   6   1  -5 451.799 100.933   1
   6  -1   5 359.190 90.7341   1
  -6  -1  -5 303.700 74.5276   1
  -6  -1  -5 242.260 76.1586   1
  -6   1   5 281.992 78.3952   1
   6  -1   5 117.713 43.5147   2
   6   1  -5 335.740 75.2865   2
  -6   1   5 248.099 62.1478   4
   6   1  -5 227.007 65.1286   3
  -6  -1  -5 249.700 64.0029   4
  -6  -1  -5 247.705 42.2580   3
   6   1  -3 99.8884 53.6849   1
   6  -1   3 110.404 47.7060   1
   6   1  -3 72.4074 39.3531   1
   6  -1   3 143.831 152.891   6
  -6  -1  -3 104.028 40.7056   5
  -6   1   3 167.898 53.1643   5
   6   1  -3 98.8714 45.3247   6
   6  -1   3 141.599 58.4659   1
  -6  -1  -3 124.131 65.7489   1
  -6  -1  -3 98.6578 40.1753   1
  -6   1   3 128.845 53.3165   1
   6  -1   3 103.012 40.6550   2
   6   1  -3 92.0306 39.5340   2
   6   1  -3 106.696 48.7898   3
  -6  -1  -3 133.342 44.9380   4
  -6  -1  -3 114.018 30.0448   3
  -6   1   1 227.977 55.6211   5
   6   1  -1 130.392 45.8215   6
  -6  -1  -1 304.390 94.0236   1
  -6   1   1 218.832 70.4840   1
  -6  -1  -1 236.600 66.0705   1
   6  -1   1 229.588 68.2586   1
   6  -1   1 195.362 51.4308   2
   6   1  -1 144.581 50.4152   2
  -6   1   1 196.084 58.9073   4
   6  -1   1 136.976 49.4342   3
  -6  -1  -1 142.416 46.9139   4
   6   1  -1 125.348 44.4867   3
   6   1  -1 175.691 73.1134   1
   6  -1   1 98.5135 47.1469   1
   6  -1  -1 372.445 442.209   6
   6   1   1 184.443 59.5176   6
  -6  -1   1 189.514 56.8336   5
  -6   1  -1 230.660 55.1061   5
   6  -1  -1 246.593 62.5608   2
   6   1   1 171.864 53.6221   2
   6  -1  -1 154.594 58.8041   1
  -6   1  -1 229.541 71.3868   1
  -6  -1   1 237.895 79.1387   1
  -6  -1   1 239.637 63.1691   1
  -6   1  -1 182.254 52.0777   4
   6  -1  -1 168.847 60.3974   3
  -6  -1   1 227.717 61.6735   4
   6   1   1 166.782 66.1111   1
   6  -1  -1 149.350 56.5124   1
   6  -1  -3 68.8628 126.864   6
   6   1   3 60.9078 39.6691   6
  -6   1  -3 135.985 39.1647   5
  -6  -1   3 149.687 51.9458   5
  -6  -1   3 146.761 49.7538   1
   6   1   3 51.2082 36.8993   1
  -6   1  -3 155.270 54.6532   1
  -6  -1   3 91.1440 58.6346   1
   6  -1  -3 95.4420 42.9274   2
   6  -1  -3 43.3669 38.4913   3
  -6  -1   3 85.3133 38.4499   4
  -6   1  -3 135.706 47.2248   4
   6  -1  -3 131.954 49.2228   1
   6   1   3 135.325 58.1378   1
   6  -1  -3 74.1540 39.4441   1
   6   1   5 206.045 66.2912   1
   6  -1  -5 189.374 61.2410   1
   6   1   5 203.729 66.3515   6
  -6   1  -5 192.175 47.6327   5
  -6  -1   5 162.878 57.0323   5
  -6  -1   5 280.103 72.9958   1
  -6   1  -5 187.621 63.2512   1
   6   1   5 216.979 64.6733   1
  -6  -1   5 220.425 74.6170   1
   6  -1  -5 231.844 59.5126   2
   6   1   5 159.425 48.2388   2
   6  -1  -5 265.563 75.1053   3
  -6  -1   5 215.619 60.4210   4
  -6   1  -5 242.137 61.5989   4
  -6   1  -5 213.958 48.6691   3
  -6  -1   7 62.6150 35.3392   5
  -6   1  -7 36.0553 20.5496   5
  -6   1  -7 21.7544 22.0484   3
   6   1   7 55.2441 31.1002   2
  -6   1  -7 52.9560 29.9461   4
   6  -1  -7 149.037 61.3627   3
  -6  -1   7 32.7038 26.1073   4
   6   1   7 41.8745 33.3107   1
  -6   1  -7 28.9187 30.8919   1
  -6  -1   7 42.7704 30.4647   1
  -6  -1   7 18.1148 27.4144   1
  -6  -1   9 57.4427 43.2862   1
  -6  -1   9 51.5625 36.6920   1
   6   1   9 67.4588 32.2562   1
  -6  -1   9 61.7103 32.3229   5
   6   1   9 35.1064 24.9523   2
   6  -1  -9 36.8699 32.1885   2
   6   1   9 35.3544 37.7256   6
  -6   1  -9 62.5702 35.2174   4
  -6  -1   9 44.4415 31.4417   4
  -6   1  -9 54.2158 25.2201   3
   6  -1  -9 59.9079 42.2369   3
   6   1  11 116.130 45.7919   1
  -6  -1  11 111.148 43.8597   5
   6   1  11 40.2101 37.4143   6
   6   1  11 65.8434 32.0285   2
   6  -1 -11 165.266 55.9351   2
  -6   1 -11 70.8270 34.4540   4
  -6   1 -11 39.7624 24.0424   3
   6  -1 -11 58.5751 38.5122   3
   6   1  13 67.3345 48.7392   6
   6   1  13 146.762 43.0474   2
   6  -1 -13 194.264 57.5981   2
  -6  -1  13 149.137 48.6566   5
  -6  -1  13 115.624 47.0523   4
  -6   1 -13 39.7599 25.7313   4
  -6   1 -13 215.785 47.2677   3
   6   1  15-24.2788 36.4836   6
   6  -1 -15 50.6327 32.9545   2
  -6  -1  15 12.9758 27.5991   5
  -6  -1  15 58.1510 32.7050   4
  -6   1 -15 9.80721 14.8237   4
  -6   1 -15 32.8275 23.1115   3
   6   1  17 49.5792 52.6922   6
   6   1  17 28.7689 23.0642   2
   6  -1 -17 35.3817 28.1240   2
  -6  -1  17 26.6003 28.3652   5
  -6   1 -17 39.5706 27.9144   4
  -6   1 -17 52.6494 29.6956   3
   6   1  19-23.6979 0.13196   6
   6  -1 -19-10.5261 15.7999   2
  -6  -1  19 13.3539 20.0442   5
  -6   1 -19-10.1469 15.2308   4
  -6   1 -19 13.3493 20.0373   3
   6   1  21 20.8185 22.1010   6
   6  -1 -21 9.26223 17.0337   2
  -6   1 -21 10.6227 11.2848   4
  -6   1 -21 16.1192 17.1149   3
   6  -1 -21-13.4305 20.1646   3
   6  -1 -23 26.7506 24.9767   3
  -6   1 -23 80.8412 37.0328   4
   6   2 -24 3076.71 342.881   3
   6  -2  22 7211.57 626.066   6
   6   2 -22 7286.94 623.503   2
  -6   2  22 6553.18 640.049   4
   6   2 -22 6947.43 670.668   3
   6  -2  22 8467.20 626.839   2
   6  -2  20 9722.23 870.417   6
   6   2 -20 9902.84 868.760   2
  -6  -2 -20 8650.33 903.591   4
  -6   2  20 11086.3 892.796   4
   6   2 -20 10568.4 906.972   3
   6  -2  20 11111.5 861.773   2
   6  -2  18 305.514 80.0724   6
   6   2 -18 279.645 74.4417   2
   6  -2  18 363.154 71.1787   2
  -6   2  18 430.091 106.220   5
  -6   2  18 287.482 71.0445   4
  -6  -2 -18 338.043 92.1538   4
   6   2 -18 394.849 97.7813   3
   6  -2  16 251.451 85.1188   6
   6   2 -16 219.352 67.8476   2
  -6   2  16 168.437 73.6138   5
  -6   2  16 247.454 63.5898   4
  -6  -2 -16 221.953 72.2166   4
   6   2 -16 233.719 65.4067   3
   6  -2  14 8950.12 800.574   6
  -6  -2 -14 7623.26 720.667   5
   6   2 -14 8746.39 765.718   2
  -6  -2 -14 9903.41 795.122   4
   6   2 -14 8402.35 753.526   3
   6  -2  14 8877.42 734.273   2
   6  -2  12 6864.12 692.769   6
   6   2 -12 6699.25 630.286   6
  -6   2  12 8371.55 671.567   5
  -6  -2 -12 7877.39 618.565   5
   6   2 -12 6997.29 645.710   2
  -6   2  12 6715.70 621.376   4
  -6  -2 -12 7761.23 662.562   4
   6   2 -12 6447.30 625.727   3
   6  -2  12 7548.64 616.342   2
  -6   2  10 47365.8 3296.02   5
  -6  -2 -10 41350.6 3254.75   5
   6   2 -10 43627.1 3286.29   2
  -6   2  10 43380.4 3264.74   4
  -6  -2 -10 44535.0 3290.88   4
   6   2 -10 39197.5 3260.44   3
   6   2 -10 39774.8 3270.65   6
   6  -2  10 37244.5 3337.89   6
   6   2  -8 2038.23 229.633   6
   6  -2   8 1319.32 242.554   6
  -6   2   8 2004.32 225.686   5
  -6  -2  -8 1867.30 206.745   5
   6   2  -8 2072.14 226.240   2
  -6   2   8 1759.96 206.712   4
   6   2  -8 1575.73 207.012   3
   6  -2   8 1941.54 201.870   2
  -6   2   6 519.344 96.5560   5
   6   2  -6 426.098 92.6392   6
  -6  -2  -6 655.420 98.5799   5
   6  -2   6 438.034 114.339   6
   6   2  -6 597.188 104.405   2
   6   2  -6 391.214 81.8388   3
  -6  -2  -6 597.843 105.212   4
   6  -2   6 483.461 84.7023   2
   6   2  -4 5208.01 477.879   6
   6  -2   4 4341.78 470.654   6
  -6   2   4 5713.18 479.309   5
   6   2  -4 5504.03 471.824   2
  -6   2   4 5252.32 464.908   4
  -6  -2  -4 5507.28 480.453   4
   6  -2   4 4445.61 444.606   2
   6   2  -4 5300.96 464.095   1
   6   2  -2 2794.67 285.678   6
   6  -2   2 2453.67 256.978   6
  -6   2   2 2884.50 284.441   5
  -6  -2  -2 2781.15 282.053   5
   6   2  -2 2655.65 276.329   2
  -6   2   2 2598.05 275.451   4
  -6  -2  -2 2752.49 289.242   4
   6   2  -2 2442.64 266.774   1
  -6  -2  -2 2981.07 281.147   1
   6   2   0 66324.6 5473.35   6
  -6   2   0 70279.7 5461.62   5
  -6  -2   0 74439.5 5482.50   5
   6   2   0 82239.5 5483.68   2
  -6   2   0 74654.7 5478.07   4
  -6  -2   0 71135.5 5477.73   4
   6  -2   0 66752.2 5455.62   2
   6   2   0 69925.5 5471.51   1
  -6  -2   0 69102.0 5466.34   1
  -6   2  -2 2640.36 267.353   5
  -6  -2   2 2922.83 298.328   5
  -6  -2   2 3162.71 302.762   4
  -6   2  -2 3160.56 299.162   4
   6  -2  -2 2662.85 277.347   2
   6   2   2 2917.73 288.693   2
   6   2   2 2698.32 286.252   1
   6   2   4 4906.45 488.793   6
  -6   2  -4 5197.58 458.490   5
  -6  -2   4 5503.31 504.451   5
  -6  -2   4 5378.80 495.390   4
  -6   2  -4 6036.75 497.047   4
   6  -2  -4 5994.77 528.210   3
   6  -2  -4 5547.78 485.861   2
   6   2   4 5426.24 488.950   2
  -6  -2   6 505.388 100.463   1
   6   2   6 557.447 104.765   6
  -6   2  -6 682.435 103.290   4
   6  -2  -6 539.161 109.470   3
  -6  -2   6 560.721 99.3504   4
   6   2   6 518.218 88.5218   2
  -6   2  -6 465.887 82.3950   3
   6  -2  -6 771.164 111.374   2
   6   2   8 1952.47 236.350   6
  -6  -2   8 2423.72 240.612   5
  -6  -2   8 2065.92 230.561   4
  -6   2  -8 2120.83 223.265   4
   6  -2  -8 2058.47 245.532   3
  -6   2  -8 1729.51 197.843   3
   6   2   8 1837.35 208.726   2
   6  -2  -8 2421.40 238.313   2
   6   2  10 40155.0 3318.61   6
  -6  -2  10 45910.8 3306.53   5
  -6  -2  10 42165.4 3302.54   4
  -6   2 -10 43553.8 3284.18   4
   6  -2 -10 40131.9 3317.59   3
   6  -2 -10 45513.0 3312.57   2
   6   2  10 43298.0 3278.06   2
  -6   2 -10 40249.9 3262.56   3
   6   2  12 6542.60 623.055   6
  -6  -2  12 7822.26 607.553   5
   6  -2 -12 6611.96 607.583   3
   6  -2 -12 6025.84 592.694   2
  -6   2 -12 6440.32 555.785   3
   6   2  12 7137.30 571.994   2
   6   2  14 8019.79 759.830   6
  -6  -2  14 10452.0 735.875   5
  -6   2 -14 8604.85 703.191   4
   6  -2 -14 7814.87 724.319   3
   6  -2 -14 6692.52 706.450   2
  -6   2 -14 8556.23 682.223   3
   6   2  14 8232.21 685.471   2
   6   2  16 157.248 73.8796   6
   6   2  16 143.211 41.2606   2
  -6  -2  16 266.963 66.1995   5
  -6   2 -16 194.981 48.3778   4
   6  -2 -16 145.722 52.9673   3
  -6   2 -16 250.780 50.8537   3
   6   2  18 495.354 125.882   6
  -6  -2  18 296.160 77.5307   5
  -6   2 -18 407.910 72.4510   4
   6  -2 -18 244.541 70.6067   3
  -6   2 -18 316.706 66.3907   3
   6  -2 -18 412.678 80.3037   2
   6  -2 -20 10207.2 933.282   3
  -6   2 -20 11114.9 913.813   4
  -6  -2  20 12600.0 953.423   5
   6  -2 -22 7547.40 677.795   3
  -6   2 -22 7876.90 675.457   3
  -6   2 -22 7945.08 659.591   4
  -6   2 -24 3276.40 334.710   3
   6   3 -21 95.3486 38.0078   2
   6  -3  21 25.5711 22.4031   2
  -6   3  21 36.3772 31.6957   4
   6  -3  21 19.2810 23.1153   6
   6   3 -19 281.882 66.7086   2
   6  -3  19 257.688 56.8514   2
  -6  -3 -19 180.118 62.6202   4
  -6   3  19 266.126 66.4666   4
   6  -3  19 154.258 49.8509   6
  -6   3  19 168.896 68.2698   5
  -6   3  17 11.5728 12.3522   4
  -6  -3 -17 17.7222 18.8548   4
   6   3 -17 12.7696 19.2113   2
   6  -3  17 18.1304 19.2870   2
  -6   3  17 40.3363 37.0983   5
   6   3 -15 13.9861 25.9942   2
   6  -3  15 46.0709 29.5870   2
  -6   3  15 119.663 59.9923   5
  -6   3  15 76.2568 36.7625   4
  -6  -3 -15 18.1841 19.6757   4
   6  -3  15 26.2964 24.4717   6
  -6  -3 -13 67.2436 28.6752   5
   6   3 -13 100.845 46.1578   2
   6  -3  13 45.8862 26.2777   2
  -6   3  13 36.7096 39.2990   5
  -6   3  13 81.1451 32.7024   4
  -6  -3 -13 90.4278 54.5344   4
   6  -3  13 66.3300 34.8691   6
  -6  -3 -11 139.635 41.6844   5
   6   3 -11 47.7052 32.6928   6
   6   3 -11 199.508 66.7374   2
   6  -3  11 144.277 45.0663   2
  -6   3  11 146.228 58.1248   5
  -6   3  11 166.806 46.5625   4
  -6  -3 -11 106.562 54.3138   4
   6  -3  11 75.0368 41.1474   6
   6  -3   9 159.927 47.6299   2
  -6  -3  -9 203.245 51.2533   5
   6   3  -9 176.120 61.5527   6
  -6   3   9 297.703 73.6896   5
  -6  -3  -9 224.315 72.4855   4
   6  -3   9 175.801 56.7031   6
   6  -3   7 159.154 49.5045   2
   6   3  -7 111.206 47.1678   2
  -6   3   7 148.154 50.6445   5
  -6  -3  -7 150.841 45.4231   5
   6   3  -7 170.456 55.3715   6
  -6   3   7 194.545 50.0587   4
  -6  -3  -7 269.111 76.7920   4
   6  -3   7 170.492 48.3513   6
  -6   3   5 219.751 58.0668   4
  -6  -3  -5 479.385 106.517   4
   6  -3   5 298.980 63.4105   2
   6   3  -5 345.371 74.3344   2
  -6   3   5 259.217 63.4559   5
   6   3  -5 327.094 83.2823   6
  -6  -3  -5 241.884 58.3284   5
  -6   3   3 294.265 66.3558   4
   6   3  -3 183.299 54.0051   2
   6  -3   3 167.683 50.7792   2
  -6   3   3 264.264 60.7927   5
   6   3  -3 384.183 85.4143   6
  -6  -3  -3 190.303 55.3839   5
  -6   3   1 147.850 47.1285   4
  -6  -3  -1 85.7868 49.0566   4
   6   3  -1 103.221 43.4238   2
   6  -3   1 108.973 38.4546   2
  -6   3   1 164.800 45.7897   5
  -6  -3  -1 109.703 41.3780   5
   6  -3  -1 147.371 53.8684   3
  -6   3  -1 63.5888 34.7837   4
  -6  -3   1 175.124 67.5442   4
   6  -3  -1 103.970 38.4715   2
   6   3   1 143.065 48.0229   2
  -6  -3   1 160.372 55.0224   5
   6   3   1 49.0435 35.4480   6
  -6   3  -3 400.977 76.2789   4
   6  -3  -3 264.701 77.5659   3
  -6  -3   3 247.706 80.9041   4
   6   3   3 277.144 65.0374   2
   6   3   3 281.751 69.9823   6
   6  -3  -5 311.613 70.6341   2
  -6  -3   5 352.811 75.0576   5
   6   3   5 260.550 68.4437   6
  -6   3  -5 285.576 66.5195   4
  -6  -3   5 247.726 80.5494   4
   6  -3  -5 278.249 82.3023   3
  -6   3  -5 275.215 58.9035   3
   6  -3  -7 173.448 54.1858   2
   6   3   7 135.242 44.5822   2
   6   3   7 124.980 48.3468   6
  -6  -3   7 184.455 54.7784   5
  -6   3  -7 197.275 50.4178   4
   6  -3  -7 158.175 58.4553   3
  -6  -3   7 119.574 58.6779   4
  -6   3  -7 162.821 44.9734   3
   6   3   9 127.991 52.8242   6
   6   3   9 251.240 53.4921   2
  -6  -3   9 134.836 46.7857   5
   6  -3  -9 173.955 60.2218   3
  -6   3  -9 216.709 48.3374   3
   6   3  11 62.1518 38.2929   6
   6  -3 -11 90.4124 40.7009   2
   6   3  11 114.992 38.2642   2
  -6  -3  11 164.195 50.0346   5
   6  -3 -11 118.306 47.0638   3
  -6   3 -11 120.649 39.1334   4
  -6   3 -11 97.8495 32.6253   3
   6  -3 -13 76.7400 35.4515   2
   6   3  13 95.1832 35.3004   2
  -6  -3  13 97.8996 38.7883   5
   6  -3 -13 76.4679 41.0494   3
  -6   3 -13 69.7416 26.7354   4
   6   3  13 79.6644 42.7271   6
   6  -3 -15 10.2224 19.0656   2
  -6  -3  15 21.9408 26.2336   5
  -6   3 -15 45.5147 24.3670   4
  -6   3 -15 49.5674 23.0063   3
   6  -3 -15 73.9643 39.3826   3
   6   3  17-16.0011 17.0086   6
   6  -3 -17-9.20470 13.8478   2
  -6   3 -17 15.1288 17.9766   4
  -6   3 -17 25.3425 19.0423   3
   6  -3 -17-12.1159 18.2097   3
  -6  -3  17 22.3425 26.5287   5
   6   3  19 194.269 71.4384   6
  -6  -3  19 172.270 52.0615   5
  -6   3 -19 206.958 47.9843   4
   6  -3 -19 143.126 49.2755   3
  -6   3 -19 172.537 42.9870   3
  -6   3 -21 40.0052 24.2514   3
  -6   3 -21 47.9202 27.0143   4
   6  -4  20 6474.33 562.663   6
  -6   4  18 847.282 153.390   5
  -6   4  18 802.079 117.547   4
   6   4 -18 628.536 112.101   2
   6  -4  18 598.570 105.829   6
   6  -4  18 783.309 107.009   2
   6   4 -16 81.1485 43.5512   2
   6  -4  16 107.908 36.2971   2
  -6   4  16 122.993 61.8787   5
  -6   4  16 69.7100 34.0500   4
   6  -4  16 66.4546 35.8598   6
  -6  -4 -14 5578.48 466.208   5
   6   4 -14 4409.02 497.113   2
  -6  -4 -14 5143.17 524.753   4
  -6   4  14 5435.44 474.802   4
   6  -4  14 4757.63 476.163   6
   6  -4  14 5825.14 477.774   2
  -6   4  12 4709.13 441.019   5
  -6  -4 -12 4204.88 368.758   5
   6   4 -12 3902.07 409.442   2
  -6  -4 -12 3790.94 432.540   4
   6  -4  12 4150.98 383.570   6
   6  -4  12 4033.50 375.056   2
   6   4 -10 26311.7 1794.94   2
  -6  -4 -10 19848.6 1830.14   4
  -6   4  10 20042.3 1734.94   4
   6   4 -10 21199.0 1754.93   6
   6  -4  10 24004.6 1747.90   2
  -6   4   8 1824.80 217.736   5
  -6  -4  -8 1894.41 191.762   5
   6   4  -8 1849.41 214.051   2
  -6   4   8 1710.16 187.809   4
  -6  -4  -8 1348.06 247.634   4
   6   4  -8 1374.05 196.516   6
   6  -4   8 1918.54 196.512   2
  -6   4   6 153.886 51.6853   5
   6   4  -6 174.200 61.5798   2
   6  -4   6 172.229 47.6943   2
  -6  -4  -6 142.988 43.0722   5
   6   4  -6 186.224 57.1932   6
  -6   4   6 161.886 46.3725   4
  -6  -4  -6 89.1010 71.5134   4
  -6   4   4 2543.31 259.166   5
  -6  -4  -4 2413.27 249.643   5
  -6  -4  -4 2379.56 369.214   4
   6   4  -4 2598.07 275.874   6
   6  -4   4 2494.23 251.197   2
   6   4  -2 1382.03 182.880   6
  -6  -4  -2 1399.49 167.084   5
   6   4  -2 1208.37 162.845   2
  -6   4   2 1710.99 175.949   4
  -6  -4  -2 1263.73 277.281   4
   6  -4   2 1186.74 157.863   2
  -6   4   0 30829.1 2833.24   4
  -6  -4   0 41549.5 2855.26   5
   6   4   0 38978.2 2866.55   6
   6   4   0 36749.9 2836.36   2
   6   4   2 1625.26 193.012   6
  -6  -4   2 1606.08 186.163   5
   6   4   2 1368.85 170.364   2
  -6   4  -2 1668.98 183.202   4
  -6  -4   2 1511.27 321.958   4
   6  -4  -2 1647.18 198.014   3
   6  -4  -2 1301.18 173.760   2
   6   4   4 2705.94 267.621   6
  -6  -4   4 2487.76 259.244   5
   6   4   4 2458.33 249.699   2
  -6   4  -4 2290.74 250.286   4
  -6  -4   4 2946.31 440.196   4
   6  -4  -4 2406.74 266.157   3
   6  -4  -4 2472.53 257.828   2
  -6  -4   6 85.9585 39.1193   5
   6   4   6 180.912 51.4896   6
  -6   4  -6 136.007 46.2294   4
   6  -4  -6 117.606 47.0701   3
  -6   4  -6 123.221 37.0022   3
   6  -4  -6 171.217 56.4079   2
   6   4   6 149.357 46.4873   2
  -6  -4   8 1917.64 210.832   5
  -6   4  -8 1587.77 192.177   4
   6   4   8 2108.71 214.252   6
   6  -4  -8 1905.70 216.632   2
  -6   4  -8 1845.62 188.692   3
  -6   4 -10 20039.5 1591.90   4
   6   4  10 21246.8 1592.16   2
  -6   4 -10 22650.3 1589.74   3
   6   4  12 3809.60 352.490   6
  -6  -4  12 4266.12 354.404   5
  -6   4 -12 3497.45 326.407   4
   6  -4 -12 3341.47 346.135   3
   6  -4 -12 2939.02 337.693   2
  -6   4 -12 3868.54 322.345   3
   6   4  12 3426.33 322.714   2
   6   4  14 4625.15 444.806   6
  -6   4 -14 4673.69 414.752   4
   6  -4 -14 4948.93 446.668   3
   6  -4 -14 4927.42 438.101   2
  -6   4 -14 4800.56 407.712   3
  -6  -4  14 5103.79 440.523   5
   6   4  16 72.9092 39.8933   6
   6  -4 -16 76.2504 36.0198   3
  -6   4 -16 159.123 38.6823   4
  -6   4 -16 116.350 32.9496   3
  -6  -4  16 172.420 50.2778   5
   6   4  20 6570.62 570.815   5
  -6   4 -20 6774.90 559.279   4
  -6  -5 -15 62.0659 26.7046   5
  -6  -5 -15 27.8661 29.8567   4
  -6   5  15 37.8352 35.0156   5
  -6   5  13 451.219 74.5878   4
  -6   5  13 590.407 118.730   5
  -6  -5 -13 481.846 108.118   4
   6  -5  13 375.532 71.6721   2
  -6  -5 -11 116.769 54.9470   4
  -6   5  11 16.2028 30.3291   5
   6   5 -11 91.0730 46.1531   2
   6  -5  11 129.407 40.3187   2
  -6   5  11 69.5980 29.0004   4
  -6  -5 -11 64.6238 28.0657   5
   6   5 -11 47.8608 31.0094   6
  -6  -5  -9 70.7979 56.0582   4
  -6   5   9-14.1944 21.4402   5
   6   5  -9 36.6897 29.1235   2
  -6   5   9 30.4005 19.9037   4
  -6  -5  -9 30.1543 19.7449   5
   6   5  -9 49.9690 30.0967   6
  -6  -5  -7 28.3567 43.1578   4
   6   5  -7 66.4680 35.9888   2
   6  -5   7 81.8441 35.5251   2
  -6  -5  -7 134.687 38.2776   5
   6   5  -7 53.0529 34.5314   6
  -6  -5  -5 289.631 125.378   4
   6   5  -5 317.198 72.6046   2
   6  -5   5 239.342 61.2744   2
  -6   5   5 290.630 59.0809   4
  -6  -5  -5 402.657 67.7985   5
   6   5  -5 258.821 65.2894   6
  -6   5   3 488.479 79.8699   4
  -6  -5  -3 546.243 162.392   4
   6   5  -3 388.861 79.3044   2
   6  -5   3 590.483 97.3725   2
   6   5  -3 382.329 85.5704   6
  -6  -5  -3 605.949 89.1117   5
  -6  -5  -1-31.7094 1.87862   4
   6   5  -1 18.2878 19.5003   2
   6  -5   1 10.8852 11.7047   2
  -6   5   1 35.4878 23.1412   4
   6   5  -1 23.7040 25.2282   6
  -6  -5  -1 27.0896 19.2595   5
   6   5   1 23.0113 24.4561   6
  -6  -5   1 9.49583 22.5718   5
   6   5   1 17.8350 25.0731   2
   6  -5  -1 23.4266 24.8963   2
  -6  -5   3 439.209 83.8313   5
   6   5   3 506.336 82.9315   2
   6  -5  -3 554.137 99.7613   2
  -6   5  -3 445.384 81.3860   4
   6  -5  -3 654.731 103.059   3
   6   5   3 685.634 102.244   6
   6  -5  -5 293.981 75.7338   2
   6   5   5 358.773 68.1625   2
  -6  -5   5 266.877 61.4864   5
  -6   5  -5 279.603 53.5966   3
   6  -5  -5 354.869 76.2886   3
  -6   5  -5 290.877 60.1498   4
  -6   5  -7 94.5582 32.9501   4
   6  -5  -7 56.6891 34.5683   3
   6   5   7 86.5120 36.0717   2
   6  -5  -7 82.4404 44.1646   2
  -6  -5   7 83.5814 36.0488   5
   6   5   7 66.1107 30.6730   6
   6   5   9 24.0992 22.7782   2
  -6  -5   9 63.6155 30.6653   5
   6   5   9 35.8812 21.5227   6
   6  -5  -9 44.6928 26.7049   3
  -6   5  -9 37.4905 20.1453   3
   6   5  11 100.439 40.7599   6
   6  -5 -11 75.7082 45.1405   2
  -6  -5  11 80.5973 35.2027   5
   6  -5 -11 121.572 44.6220   3
  -6   5 -11 133.988 35.0380   4
  -6   5 -11 101.106 30.0262   3
   6   5  13 527.972 85.4894   6
  -6   5 -13 388.447 63.6123   4
  -6  -5  13 441.307 76.5614   5
  -6   5 -13 480.334 65.6993   3
   6  -5 -13 377.365 78.7262   3
  -6   5 -15 31.6500 17.9351   4
  -6   5 -17 19.2206 16.7195   4
   6   6  -8 572.073 91.2159   6
  -6  -6  -8 640.670 138.234   4
  -6  -6  -6 580.256 86.8366   5
   6   6  -6 651.372 98.0591   2
  -6   6   6 563.505 81.9570   4
  -6  -6  -6 515.299 133.943   4
   6   6  -6 594.022 94.5554   6
   6  -6   6 839.337 107.113   2
  -6  -6  -4 2680.01 244.951   5
   6   6  -4 2439.00 245.745   2
  -6   6   4 2384.68 236.957   4
   6   6  -4 2441.18 254.534   6
   6  -6   4 2687.96 263.149   2
  -6  -6  -2 1176.90 134.342   5
   6   6  -2 895.558 126.734   2
  -6   6   2 1151.09 130.483   4
   6   6  -2 1020.54 138.773   6
   6  -6   2 1175.90 151.791   2
  -6  -6   0 19676.4 1689.28   5
   6   6   0 21275.6 1689.34   2
  -6   6   0 20792.5 1688.89   4
   6   6   0 22795.8 1710.31   6
   6  -6   0 26595.5 1753.31   2
  -6   6  -2 1175.07 134.886   4
  -6  -6   2 1101.32 137.597   5
  -6   6  -2 1135.05 129.541   3
   6  -6  -2 1417.81 181.488   2
   6   6   2 1125.61 135.034   2
   6   6   4 2438.50 242.463   6
  -6  -6   4 2414.32 236.296   5
   6   6   4 2220.00 230.670   2
  -6   6  -4 2034.93 224.283   4
   6  -6  -4 2756.90 256.050   3
   6  -6  -4 2820.17 287.697   2
  -6   6  -4 2448.44 225.296   3
   6   6   6 610.840 96.5050   6
  -6  -6   6 678.621 96.7036   5
   6   6   6 657.719 96.4714   2
  -6   6  -6 834.960 98.4029   4
[truncated: 26,082 more chars]
