# Supplementary material for: The varying temperature- and pressure-induced phase transition pathways in hybrid improper ferroelectric Sr3Sn2O7
Source: Acta Crystallogr B Struct Sci Cryst Eng Mater. 2025 Apr 14;81(Pt 3):318–24. doi: 10.1107/S2052520625002306 (PMC12147935; doi:10.1107/S2052520625002306)
Supplement: Supplementary file 1 [file b-81-00318-sup1.zip › SSO_HP_VT_CIFs/SSO_VT_CIFS/temp_file.txt]

100	SrSnO_I19VT_01_100_2_a21am
140	SrSnO_I19VT_02_140_v4_a21am
180	SrSnO_I19VT_03_180_A21am
220	SrSnO_I19VT_04_220_A21am
260	SrSnO_I19VT_05_260_A21am
300	SrSnO_I19VT_06_300_A21am
340	SrSnO_I19VT_07_340_A21am_2
350	SrSnO_I19VT_08_350_A21am
360	SrSnO_I19VT_09_360_A21am_2
370	SrSnO_I19VT_10_370_A21am_2
380	SrSnO_I19VT_11_380_A21am
390	SrSnO_I19VT_12_390_A21am_2
400	SrSnO_I19VT_13_400_A21am
410	SrSnO_I19VT_14_410_3_a21am_if
410	SrSnO_I19VT_14_410_3_pnab
420	SrSnO_I19VT_15_420_2_pnab
430	SrSnO_I19VT_16_430_2
440	SrSnO_I19VT_17_440_2_pnab
450	SrSnO_I19VT_18_450_2_pnab
460	SrSnO_I19VT_19_460_2_Pnab
480	SrSnO_I19VT_20_480_2_Pnab
460	SrSnO_I19VT_21_460_2_pnab_if
450	SrSnO_I19VT_22_450_Pnab_if
440	SrSnO_I19VT_23_440_2_pnab
430	SrSnO_I19VT_24_430_2_pnab_if
420	SrSnO_I19VT_25_420_3_pnab
410	SrSnO_I19VT_26_410_pnab
400	SrSnO_I19VT_27_400_pnab_if
390	SrSnO_I19VT_28_390_a21am_if
380	SrSnO_I19VT_29_380_a21am_if
360	SrSnO_I19VT_30_360_a21am_if
340	SrSnO_I19VT_31_340_a21am_if
300	SrSnO_I19VT_32_300_a21am_if
